# Supplementary material for: Statistical Mapping of Maize Bundle Intensity at the Stem Scale Using Spatial Normalisation of Replicated Images
Source: PLoS One. 2014 Mar 12;9(3):e90673. doi: 10.1371/journal.pone.0090673 (PMC3951278; doi:10.1371/journal.pone.0090673)
Supplement: File S2 — Data files containing bundle positions and slice contours. (ZIP) [file pone.0090673.s002.zip › data/macro/tables/contoursMm/s07dCntMm.txt]

name   x   y
   1  0.003623 6.365611
   2  0.007246 6.365611
   3  0.010869 6.365611
   4  0.014492 6.365611
   5  0.018115 6.365611
   6  0.021738 6.365611
   7  0.025361 6.365611
   8  0.028984 6.365611
   9  0.032607 6.365611
  10  0.036230 6.365611
  11  0.039853 6.365611
  12  0.043476 6.365611
  13  0.047099 6.361988
  14  0.050722 6.361988
  15  0.054345 6.358365
  16  0.057968 6.358365
  17  0.061591 6.354742
  18  0.065214 6.354742
  19  0.068837 6.351119
  20  0.072460 6.351119
  21  0.076083 6.347496
  22  0.079706 6.347496
  23  0.083329 6.343873
  24  0.086952 6.343873
  25  0.090575 6.340250
  26  0.090575 6.336627
  27  0.094198 6.333004
  28  0.094198 6.329381
  29  0.097821 6.325758
  30  0.097821 6.322135
  31  0.101444 6.318512
  32  0.101444 6.314889
  33  0.105067 6.311266
  34  0.105067 6.307643
  35  0.108690 6.304020
  36  0.108690 6.300397
  37  0.112313 6.296774
  38  0.112313 6.293151
  39  0.115936 6.289528
  40  0.115936 6.285905
  41  0.115936 6.282282
  42  0.115936 6.278659
  43  0.115936 6.275036
  44  0.115936 6.271413
  45  0.115936 6.267790
  46  0.115936 6.264167
  47  0.119559 6.260544
  48  0.119559 6.256921
  49  0.123182 6.253298
  50  0.123182 6.249675
  51  0.123182 6.246052
  52  0.123182 6.242429
  53  0.123182 6.238806
  54  0.123182 6.235183
  55  0.123182 6.231560
  56  0.123182 6.227937
  57  0.123182 6.224314
  58  0.123182 6.220691
  59  0.123182 6.217068
  60  0.123182 6.213445
  61  0.123182 6.209822
  62  0.123182 6.206199
  63  0.123182 6.202576
  64  0.123182 6.198953
  65  0.123182 6.195330
  66  0.123182 6.191707
  67  0.123182 6.188084
  68  0.123182 6.184461
  69  0.123182 6.180838
  70  0.123182 6.177215
  71  0.123182 6.173592
  72  0.123182 6.169969
  73  0.123182 6.166346
  74  0.123182 6.162723
  75  0.123182 6.159100
  76  0.119559 6.155477
  77  0.119559 6.151854
  78  0.115936 6.148231
  79  0.115936 6.144608
  80  0.112313 6.140985
  81  0.115936 6.137362
  82  0.115936 6.133739
  83  0.115936 6.130116
  84  0.115936 6.126493
  85  0.119559 6.122870
  86  0.119559 6.119247
  87  0.123182 6.115624
  88  0.123182 6.112001
  89  0.126805 6.108378
  90  0.126805 6.104755
  91  0.126805 6.101132
  92  0.126805 6.097509
  93  0.126805 6.093886
  94  0.126805 6.090263
  95  0.126805 6.086640
  96  0.126805 6.083017
  97  0.126805 6.079394
  98  0.126805 6.075771
  99  0.130428 6.072148
 100  0.130428 6.068525
 101  0.134051 6.064902
 102  0.134051 6.061279
 103  0.137674 6.057656
 104  0.137674 6.054033
 105  0.137674 6.050410
 106  0.137674 6.046787
 107  0.137674 6.043164
 108  0.137674 6.039541
 109  0.137674 6.035918
 110  0.137674 6.032295
 111  0.137674 6.028672
 112  0.137674 6.025049
 113  0.137674 6.021426
 114  0.137674 6.017803
 115  0.137674 6.014180
 116  0.141297 6.010557
 117  0.144920 6.006934
 118  0.144920 6.003311
 119  0.148543 5.999688
 120  0.152166 5.996065
 121  0.155789 5.992442
 122  0.159412 5.988819
 123  0.163035 5.985196
 124  0.163035 5.981573
 125  0.166658 5.977950
 126  0.170281 5.974327
 127  0.173904 5.970704
 128  0.177527 5.967081
 129  0.181150 5.963458
 130  0.184773 5.959835
 131  0.188396 5.956212
 132  0.192019 5.956212
 133  0.195642 5.952589
 134  0.199265 5.948966
 135  0.202888 5.945343
 136  0.202888 5.941720
 137  0.206511 5.938097
 138  0.206511 5.934474
 139  0.210134 5.930851
 140  0.210134 5.927228
 141  0.213757 5.923605
 142  0.213757 5.919982
 143  0.217380 5.916359
 144  0.217380 5.912736
 145  0.221003 5.909113
 146  0.221003 5.905490
 147  0.224626 5.901867
 148  0.224626 5.898244
 149  0.224626 5.894621
 150  0.224626 5.890998
 151  0.224626 5.887375
 152  0.224626 5.883752
 153  0.224626 5.880129
 154  0.224626 5.876506
 155  0.224626 5.872883
 156  0.224626 5.869260
 157  0.224626 5.865637
 158  0.224626 5.862014
 159  0.224626 5.858391
 160  0.224626 5.854768
 161  0.224626 5.851145
 162  0.224626 5.847522
 163  0.224626 5.843899
 164  0.224626 5.840276
 165  0.224626 5.836653
 166  0.224626 5.833030
 167  0.224626 5.829407
 168  0.224626 5.825784
 169  0.228249 5.822161
 170  0.228249 5.818538
 171  0.228249 5.814915
 172  0.231872 5.811292
 173  0.231872 5.807669
 174  0.231872 5.804046
 175  0.231872 5.800423
 176  0.231872 5.796800
 177  0.231872 5.793177
 178  0.231872 5.789554
 179  0.231872 5.785931
 180  0.231872 5.782308
 181  0.231872 5.778685
 182  0.231872 5.775062
 183  0.231872 5.771439
 184  0.231872 5.767816
 185  0.231872 5.764193
 186  0.235495 5.760570
 187  0.235495 5.756947
 188  0.239118 5.753324
 189  0.239118 5.749701
 190  0.242741 5.746078
 191  0.242741 5.742455
 192  0.246364 5.738832
 193  0.246364 5.735209
 194  0.249987 5.731586
 195  0.249987 5.727963
 196  0.253610 5.724340
 197  0.253610 5.720717
 198  0.253610 5.717094
 199  0.253610 5.713471
 200  0.253610 5.709848
 201  0.253610 5.706225
 202  0.253610 5.702602
 203  0.253610 5.698979
 204  0.253610 5.695356
 205  0.253610 5.691733
 206  0.253610 5.688110
 207  0.253610 5.684487
 208  0.253610 5.680864
 209  0.253610 5.677241
 210  0.253610 5.673618
 211  0.257233 5.669995
 212  0.260856 5.666372
 213  0.260856 5.662749
 214  0.264479 5.659126
 215  0.264479 5.655503
 216  0.268102 5.651880
 217  0.268102 5.648257
 218  0.271725 5.644634
 219  0.271725 5.641011
 220  0.275348 5.637388
 221  0.275348 5.633765
 222  0.278971 5.630142
 223  0.278971 5.626519
 224  0.282594 5.622896
 225  0.282594 5.619273
 226  0.286217 5.615650
 227  0.286217 5.612027
 228  0.286217 5.608404
 229  0.286217 5.604781
 230  0.286217 5.601158
 231  0.286217 5.597535
 232  0.286217 5.593912
 233  0.286217 5.590289
 234  0.286217 5.586666
 235  0.286217 5.583043
 236  0.286217 5.579420
 237  0.286217 5.575797
 238  0.286217 5.572174
 239  0.286217 5.568551
 240  0.286217 5.564928
 241  0.286217 5.561305
 242  0.286217 5.557682
 243  0.286217 5.554059
 244  0.286217 5.550436
 245  0.286217 5.546813
 246  0.286217 5.543190
 247  0.286217 5.539567
 248  0.286217 5.535944
 249  0.286217 5.532321
 250  0.286217 5.528698
 251  0.286217 5.525075
 252  0.286217 5.521452
 253  0.289840 5.517829
 254  0.289840 5.514206
 255  0.293463 5.510583
 256  0.293463 5.506960
 257  0.297086 5.503337
 258  0.297086 5.499714
 259  0.297086 5.496091
 260  0.300709 5.492468
 261  0.300709 5.488845
 262  0.304332 5.485222
 263  0.304332 5.481599
 264  0.307955 5.477976
 265  0.307955 5.474353
 266  0.307955 5.470730
 267  0.307955 5.467107
 268  0.307955 5.463484
 269  0.307955 5.459861
 270  0.307955 5.456238
 271  0.307955 5.452615
 272  0.307955 5.448992
 273  0.307955 5.445369
 274  0.307955 5.441746
 275  0.307955 5.438123
 276  0.307955 5.434500
 277  0.307955 5.430877
 278  0.307955 5.427254
 279  0.307955 5.423631
 280  0.307955 5.420008
 281  0.307955 5.416385
 282  0.307955 5.412762
 283  0.307955 5.409139
 284  0.307955 5.405516
 285  0.307955 5.401893
 286  0.307955 5.398270
 287  0.307955 5.394647
 288  0.307955 5.391024
 289  0.304332 5.387401
 290  0.304332 5.383778
 291  0.304332 5.380155
 292  0.304332 5.376532
 293  0.304332 5.372909
 294  0.300709 5.369286
 295  0.300709 5.365663
 296  0.300709 5.362040
 297  0.297086 5.358417
 298  0.297086 5.354794
 299  0.297086 5.351171
 300  0.297086 5.347548
 301  0.297086 5.343925
 302  0.297086 5.340302
 303  0.297086 5.336679
 304  0.297086 5.333056
 305  0.297086 5.329433
 306  0.300709 5.325810
 307  0.300709 5.322187
 308  0.300709 5.318564
 309  0.300709 5.314941
 310  0.300709 5.311318
 311  0.304332 5.307695
 312  0.304332 5.304072
 313  0.307955 5.300449
 314  0.311578 5.296826
 315  0.315201 5.293203
 316  0.318824 5.289580
 317  0.322447 5.285957
 318  0.326070 5.282334
 319  0.329693 5.278711
 320  0.333316 5.278711
 321  0.336939 5.275088
 322  0.340562 5.275088
 323  0.344185 5.271465
 324  0.347808 5.271465
 325  0.351431 5.267842
 326  0.355054 5.267842
 327  0.358677 5.264219
 328  0.362300 5.264219
 329  0.365923 5.260596
 330  0.369546 5.260596
 331  0.373169 5.256973
 332  0.376792 5.253350
 333  0.380415 5.249727
 334  0.384038 5.246104
 335  0.384038 5.242481
 336  0.387661 5.238858
 337  0.391284 5.235235
 338  0.391284 5.231612
 339  0.394907 5.227989
 340  0.398530 5.224366
 341  0.402153 5.220743
 342  0.405776 5.217120
 343  0.409399 5.213497
 344  0.413022 5.209874
 345  0.416645 5.206251
 346  0.420268 5.202628
 347  0.423891 5.199005
 348  0.427514 5.195382
 349  0.427514 5.191759
 350  0.431137 5.188136
 351  0.431137 5.184513
 352  0.434760 5.180890
 353  0.434760 5.177267
 354  0.438383 5.173644
 355  0.438383 5.170021
 356  0.442006 5.166398
 357  0.442006 5.162775
 358  0.445629 5.159152
 359  0.445629 5.155529
 360  0.449252 5.151906
 361  0.449252 5.148283
 362  0.449252 5.144660
 363  0.452875 5.141037
 364  0.452875 5.137414
 365  0.452875 5.133791
 366  0.452875 5.130168
 367  0.452875 5.126545
 368  0.452875 5.122922
 369  0.452875 5.119299
 370  0.452875 5.115676
 371  0.452875 5.112053
 372  0.452875 5.108430
 373  0.452875 5.104807
 374  0.452875 5.101184
 375  0.452875 5.097561
 376  0.452875 5.093938
 377  0.452875 5.090315
 378  0.452875 5.086692
 379  0.452875 5.083069
 380  0.452875 5.079446
 381  0.452875 5.075823
 382  0.452875 5.072200
 383  0.452875 5.068577
 384  0.452875 5.064954
 385  0.452875 5.061331
 386  0.452875 5.057708
 387  0.452875 5.054085
 388  0.452875 5.050462
 389  0.452875 5.046839
 390  0.452875 5.043216
 391  0.452875 5.039593
 392  0.452875 5.035970
 393  0.452875 5.032347
 394  0.452875 5.028724
 395  0.452875 5.025101
 396  0.452875 5.021478
 397  0.449252 5.017855
 398  0.449252 5.014232
 399  0.449252 5.010609
 400  0.449252 5.006986
 401  0.449252 5.003363
 402  0.449252 4.999740
 403  0.449252 4.996117
 404  0.449252 4.992494
 405  0.449252 4.988871
 406  0.449252 4.985248
 407  0.449252 4.981625
 408  0.449252 4.978002
 409  0.449252 4.974379
 410  0.449252 4.970756
 411  0.449252 4.967133
 412  0.449252 4.963510
 413  0.449252 4.959887
 414  0.449252 4.956264
 415  0.449252 4.952641
 416  0.449252 4.949018
 417  0.449252 4.945395
 418  0.449252 4.941772
 419  0.449252 4.938149
 420  0.449252 4.934526
 421  0.449252 4.930903
 422  0.452875 4.927280
 423  0.452875 4.923657
 424  0.456498 4.920034
 425  0.456498 4.916411
 426  0.460121 4.912788
 427  0.460121 4.909165
 428  0.463744 4.905542
 429  0.463744 4.901919
 430  0.467367 4.898296
 431  0.467367 4.894673
 432  0.470990 4.891050
 433  0.470990 4.887427
 434  0.474613 4.883804
 435  0.474613 4.880181
 436  0.474613 4.876558
 437  0.478236 4.872935
 438  0.481859 4.869312
 439  0.485482 4.865689
 440  0.489105 4.862066
 441  0.492728 4.858443
 442  0.496351 4.854820
 443  0.499974 4.851197
 444  0.503597 4.847574
 445  0.507220 4.843951
 446  0.510843 4.843951
 447  0.514466 4.840328
 448  0.514466 4.836705
 449  0.518089 4.833082
 450  0.518089 4.829459
 451  0.521712 4.825836
 452  0.521712 4.822213
 453  0.525335 4.818590
 454  0.525335 4.814967
 455  0.528958 4.811344
 456  0.528958 4.807721
 457  0.532581 4.804098
 458  0.532581 4.800475
 459  0.536204 4.796852
 460  0.536204 4.793229
 461  0.536204 4.789606
 462  0.536204 4.785983
 463  0.536204 4.782360
 464  0.536204 4.778737
 465  0.536204 4.775114
 466  0.536204 4.771491
 467  0.536204 4.767868
 468  0.536204 4.764245
 469  0.536204 4.760622
 470  0.536204 4.756999
 471  0.536204 4.753376
 472  0.536204 4.749753
 473  0.536204 4.746130
 474  0.536204 4.742507
 475  0.536204 4.738884
 476  0.536204 4.735261
 477  0.536204 4.731638
 478  0.536204 4.728015
 479  0.536204 4.724392
 480  0.536204 4.720769
 481  0.536204 4.717146
 482  0.536204 4.713523
 483  0.536204 4.709900
 484  0.536204 4.706277
 485  0.539827 4.702654
 486  0.539827 4.699031
 487  0.543450 4.695408
 488  0.543450 4.691785
 489  0.547073 4.688162
 490  0.547073 4.684539
 491  0.550696 4.680916
 492  0.550696 4.677293
 493  0.554319 4.673670
 494  0.554319 4.670047
 495  0.557942 4.666424
 496  0.557942 4.662801
 497  0.561565 4.659178
 498  0.561565 4.655555
 499  0.561565 4.651932
 500  0.561565 4.648309
 501  0.561565 4.644686
 502  0.561565 4.641063
 503  0.561565 4.637440
 504  0.561565 4.633817
 505  0.561565 4.630194
 506  0.561565 4.626571
 507  0.561565 4.622948
 508  0.561565 4.619325
 509  0.561565 4.615702
 510  0.561565 4.612079
 511  0.561565 4.608456
 512  0.561565 4.604833
 513  0.561565 4.601210
 514  0.561565 4.597587
 515  0.561565 4.593964
 516  0.561565 4.590341
 517  0.561565 4.586718
 518  0.561565 4.583095
 519  0.561565 4.579472
 520  0.561565 4.575849
 521  0.561565 4.572226
 522  0.557942 4.568603
 523  0.557942 4.564980
 524  0.554319 4.561357
 525  0.554319 4.557734
 526  0.557942 4.554111
 527  0.557942 4.550488
 528  0.561565 4.546865
 529  0.565188 4.543242
 530  0.568811 4.539619
 531  0.572434 4.535996
 532  0.576057 4.532373
 533  0.579680 4.528750
 534  0.579680 4.525127
 535  0.583303 4.521504
 536  0.583303 4.517881
 537  0.586926 4.514258
 538  0.586926 4.510635
 539  0.590549 4.507012
 540  0.590549 4.503389
 541  0.594172 4.499766
 542  0.594172 4.496143
 543  0.597795 4.492520
 544  0.597795 4.488897
 545  0.601418 4.485274
 546  0.601418 4.481651
 547  0.605041 4.478028
 548  0.605041 4.474405
 549  0.608664 4.470782
 550  0.608664 4.467159
 551  0.608664 4.463536
 552  0.608664 4.459913
 553  0.608664 4.456290
 554  0.608664 4.452667
 555  0.608664 4.449044
 556  0.608664 4.445421
 557  0.612287 4.441798
 558  0.612287 4.438175
 559  0.612287 4.434552
 560  0.612287 4.430929
 561  0.612287 4.427306
 562  0.612287 4.423683
 563  0.612287 4.420060
 564  0.612287 4.416437
 565  0.612287 4.412814
 566  0.615910 4.409191
 567  0.615910 4.405568
 568  0.615910 4.401945
 569  0.615910 4.398322
 570  0.615910 4.394699
 571  0.615910 4.391076
 572  0.615910 4.387453
 573  0.615910 4.383830
 574  0.615910 4.380207
 575  0.619533 4.376584
 576  0.623156 4.372961
 577  0.626779 4.369338
 578  0.630402 4.365715
 579  0.634025 4.362092
 580  0.637648 4.358469
 581  0.641271 4.354846
 582  0.644894 4.351223
 583  0.648517 4.347600
 584  0.652140 4.347600
 585  0.655763 4.343977
 586  0.659386 4.340354
 587  0.663009 4.336731
 588  0.666632 4.333108
 589  0.670255 4.329485
 590  0.673878 4.325862
 591  0.673878 4.322239
 592  0.677501 4.318616
 593  0.677501 4.314993
 594  0.681124 4.311370
 595  0.681124 4.307747
 596  0.684747 4.304124
 597  0.684747 4.300501
 598  0.688370 4.296878
 599  0.688370 4.293255
 600  0.691993 4.289632
 601  0.691993 4.286009
 602  0.695616 4.282386
 603  0.695616 4.278763
 604  0.695616 4.275140
 605  0.695616 4.271517
 606  0.695616 4.267894
 607  0.695616 4.264271
 608  0.695616 4.260648
 609  0.695616 4.257025
 610  0.695616 4.253402
 611  0.695616 4.249779
 612  0.695616 4.246156
 613  0.695616 4.242533
 614  0.695616 4.238910
 615  0.695616 4.235287
 616  0.695616 4.231664
 617  0.695616 4.228041
 618  0.695616 4.224418
 619  0.695616 4.220795
 620  0.695616 4.217172
 621  0.695616 4.213549
 622  0.695616 4.209926
 623  0.695616 4.206303
 624  0.695616 4.202680
 625  0.695616 4.199057
 626  0.691993 4.195434
 627  0.691993 4.191811
 628  0.691993 4.188188
 629  0.688370 4.184565
 630  0.688370 4.180942
 631  0.684747 4.177319
 632  0.684747 4.173696
 633  0.684747 4.170073
 634  0.684747 4.166450
 635  0.684747 4.162827
 636  0.684747 4.159204
 637  0.684747 4.155581
 638  0.684747 4.151958
 639  0.684747 4.148335
 640  0.684747 4.144712
 641  0.684747 4.141089
 642  0.684747 4.137466
 643  0.684747 4.133843
 644  0.684747 4.130220
 645  0.684747 4.126597
 646  0.684747 4.122974
 647  0.684747 4.119351
 648  0.688370 4.115728
 649  0.688370 4.112105
 650  0.691993 4.108482
 651  0.691993 4.104859
 652  0.695616 4.101236
 653  0.695616 4.097613
 654  0.699239 4.093990
 655  0.699239 4.090367
 656  0.702862 4.086744
 657  0.702862 4.083121
 658  0.706485 4.079498
 659  0.706485 4.075875
 660  0.710108 4.072252
 661  0.710108 4.068629
 662  0.710108 4.065006
 663  0.710108 4.061383
 664  0.710108 4.057760
 665  0.710108 4.054137
 666  0.713731 4.050514
 667  0.713731 4.046891
 668  0.717354 4.043268
 669  0.717354 4.039645
 670  0.720977 4.036022
 671  0.720977 4.032399
 672  0.724600 4.028776
 673  0.724600 4.025153
 674  0.724600 4.021530
 675  0.724600 4.017907
 676  0.724600 4.014284
 677  0.724600 4.010661
 678  0.724600 4.007038
 679  0.728223 4.003415
 680  0.728223 3.999792
 681  0.731846 3.996169
 682  0.731846 3.992546
 683  0.735469 3.988923
 684  0.735469 3.985300
 685  0.739092 3.981677
 686  0.739092 3.978054
 687  0.742715 3.974431
 688  0.742715 3.970808
 689  0.742715 3.967185
 690  0.742715 3.963562
 691  0.742715 3.959939
 692  0.742715 3.956316
 693  0.742715 3.952693
 694  0.742715 3.949070
 695  0.742715 3.945447
 696  0.742715 3.941824
 697  0.742715 3.938201
 698  0.742715 3.934578
 699  0.742715 3.930955
 700  0.742715 3.927332
 701  0.742715 3.923709
 702  0.746338 3.920086
 703  0.746338 3.916463
 704  0.746338 3.912840
 705  0.749961 3.909217
 706  0.749961 3.905594
 707  0.749961 3.901971
 708  0.753584 3.898348
 709  0.753584 3.894725
 710  0.753584 3.891102
 711  0.753584 3.887479
 712  0.753584 3.883856
 713  0.753584 3.880233
 714  0.753584 3.876610
 715  0.757207 3.872987
 716  0.757207 3.869364
 717  0.757207 3.865741
 718  0.757207 3.862118
 719  0.757207 3.858495
 720  0.757207 3.854872
 721  0.760830 3.851249
 722  0.760830 3.847626
 723  0.764453 3.844003
 724  0.764453 3.840380
 725  0.768076 3.836757
 726  0.768076 3.833134
 727  0.771699 3.829511
 728  0.771699 3.825888
 729  0.775322 3.822265
 730  0.775322 3.818642
 731  0.775322 3.815019
 732  0.775322 3.811396
 733  0.775322 3.807773
 734  0.775322 3.804150
 735  0.775322 3.800527
 736  0.775322 3.796904
 737  0.775322 3.793281
 738  0.775322 3.789658
 739  0.775322 3.786035
 740  0.775322 3.782412
 741  0.775322 3.778789
 742  0.775322 3.775166
 743  0.775322 3.771543
 744  0.775322 3.767920
 745  0.775322 3.764297
 746  0.775322 3.760674
 747  0.775322 3.757051
 748  0.775322 3.753428
 749  0.775322 3.749805
 750  0.778945 3.746182
 751  0.778945 3.742559
 752  0.778945 3.738936
 753  0.778945 3.735313
 754  0.782568 3.731690
 755  0.782568 3.728067
 756  0.782568 3.724444
 757  0.786191 3.720821
 758  0.786191 3.717198
 759  0.789814 3.713575
 760  0.789814 3.709952
 761  0.793437 3.706329
 762  0.793437 3.702706
 763  0.797060 3.699083
 764  0.797060 3.695460
 765  0.797060 3.691837
 766  0.800683 3.688214
 767  0.804306 3.684591
 768  0.807929 3.680968
 769  0.811552 3.677345
 770  0.815175 3.673722
 771  0.818798 3.670099
 772  0.822421 3.666476
 773  0.822421 3.662853
 774  0.826044 3.659230
 775  0.826044 3.655607
 776  0.829667 3.651984
 777  0.829667 3.648361
 778  0.833290 3.644738
 779  0.833290 3.641115
 780  0.836913 3.637492
 781  0.836913 3.633869
 782  0.840536 3.630246
 783  0.844159 3.626623
 784  0.847782 3.623000
 785  0.847782 3.619377
 786  0.851405 3.615754
 787  0.851405 3.612131
 788  0.855028 3.608508
 789  0.855028 3.604885
 790  0.858651 3.601262
 791  0.858651 3.597639
 792  0.862274 3.594016
 793  0.862274 3.590393
 794  0.865897 3.586770
 795  0.865897 3.583147
 796  0.869520 3.579524
 797  0.869520 3.575901
 798  0.869520 3.572278
 799  0.869520 3.568655
 800  0.873143 3.565032
 801  0.876766 3.561409
 802  0.880389 3.557786
 803  0.884012 3.554163
 804  0.887635 3.550540
 805  0.891258 3.546917
 806  0.894881 3.543294
 807  0.898504 3.539671
 808  0.898504 3.536048
 809  0.902127 3.532425
 810  0.905750 3.532425
 811  0.909373 3.528802
 812  0.912996 3.528802
 813  0.916619 3.528802
 814  0.920242 3.528802
 815  0.923865 3.528802
 816  0.927488 3.528802
 817  0.931111 3.528802
 818  0.934734 3.528802
 819  0.938357 3.528802
 820  0.941980 3.528802
 821  0.945603 3.528802
 822  0.949226 3.528802
 823  0.952849 3.525179
 824  0.956472 3.525179
 825  0.960095 3.521556
 826  0.963718 3.521556
 827  0.967341 3.517933
 828  0.970964 3.517933
 829  0.974587 3.514310
 830  0.978210 3.514310
 831  0.981833 3.510687
 832  0.985456 3.510687
 833  0.989079 3.507064
 834  0.992702 3.507064
 835  0.996325 3.503441
 836  0.996325 3.499818
 837  0.999948 3.496195
 838  0.999948 3.492572
 839  1.003571 3.488949
 840  1.003571 3.485326
 841  1.007194 3.481703
 842  1.007194 3.478080
 843  1.010817 3.474457
 844  1.010817 3.470834
 845  1.014440 3.467211
 846  1.014440 3.463588
 847  1.018063 3.459965
 848  1.018063 3.456342
 849  1.021686 3.452719
 850  1.025309 3.449096
 851  1.028932 3.445473
 852  1.032555 3.441850
 853  1.036178 3.441850
 854  1.039801 3.438227
 855  1.043424 3.438227
 856  1.047047 3.434604
 857  1.050670 3.434604
 858  1.054293 3.430981
 859  1.057916 3.430981
 860  1.061539 3.427358
 861  1.065162 3.427358
 862  1.068785 3.423735
 863  1.072408 3.423735
 864  1.076031 3.420112
 865  1.079654 3.416489
 866  1.083277 3.412866
 867  1.086900 3.409243
 868  1.090523 3.405620
 869  1.094146 3.401997
 870  1.097769 3.398374
 871  1.101392 3.398374
 872  1.105015 3.398374
 873  1.108638 3.394751
 874  1.112261 3.394751
 875  1.115884 3.391128
 876  1.119507 3.391128
 877  1.123130 3.387505
 878  1.126753 3.387505
 879  1.130376 3.383882
 880  1.133999 3.383882
 881  1.137622 3.380259
 882  1.141245 3.380259
 883  1.144868 3.376636
 884  1.148491 3.376636
 885  1.152114 3.373013
 886  1.155737 3.369390
 887  1.159360 3.365767
 888  1.162983 3.362144
 889  1.166606 3.358521
 890  1.166606 3.354898
 891  1.170229 3.351275
 892  1.170229 3.347652
 893  1.173852 3.344029
 894  1.173852 3.340406
 895  1.177475 3.336783
 896  1.177475 3.333160
 897  1.181098 3.329537
 898  1.181098 3.325914
 899  1.184721 3.322291
 900  1.184721 3.318668
 901  1.188344 3.315045
 902  1.191967 3.311422
 903  1.191967 3.307799
 904  1.195590 3.304176
 905  1.195590 3.300553
 906  1.199213 3.296930
 907  1.199213 3.293307
 908  1.202836 3.289684
 909  1.202836 3.286061
 910  1.206459 3.282438
 911  1.206459 3.278815
 912  1.210082 3.275192
 913  1.210082 3.271569
 914  1.213705 3.267946
 915  1.213705 3.264323
 916  1.213705 3.260700
 917  1.213705 3.257077
 918  1.213705 3.253454
 919  1.217328 3.249831
 920  1.220951 3.246208
 921  1.224574 3.242585
 922  1.228197 3.238962
 923  1.231820 3.238962
 924  1.235443 3.235339
 925  1.239066 3.235339
 926  1.242689 3.231716
 927  1.246312 3.228093
 928  1.249935 3.224470
 929  1.253558 3.220847
 930  1.257181 3.217224
 931  1.260804 3.213601
 932  1.260804 3.209978
 933  1.264427 3.209978
 934  1.268050 3.206355
 935  1.271673 3.206355
 936  1.275296 3.202732
 937  1.278919 3.202732
 938  1.282542 3.199109
 939  1.286165 3.195486
 940  1.289788 3.191863
 941  1.289788 3.188240
 942  1.293411 3.184617
 943  1.293411 3.180994
 944  1.297034 3.177371
 945  1.297034 3.173748
 946  1.300657 3.170125
 947  1.300657 3.166502
 948  1.304280 3.162879
 949  1.304280 3.159256
 950  1.307903 3.155633
 951  1.307903 3.152010
 952  1.311526 3.148387
 953  1.311526 3.144764
 954  1.311526 3.141141
 955  1.311526 3.137518
 956  1.311526 3.133895
 957  1.311526 3.130272
 958  1.311526 3.126649
 959  1.315149 3.123026
 960  1.318772 3.119403
 961  1.322395 3.115780
 962  1.326018 3.112157
 963  1.329641 3.108534
 964  1.333264 3.104911
 965  1.336887 3.101288
 966  1.336887 3.097665
 967  1.340510 3.094042
 968  1.340510 3.090419
 969  1.344133 3.086796
 970  1.344133 3.083173
 971  1.347756 3.079550
 972  1.347756 3.075927
 973  1.351379 3.072304
 974  1.351379 3.068681
 975  1.355002 3.065058
 976  1.355002 3.061435
 977  1.358625 3.057812
 978  1.362248 3.054189
 979  1.365871 3.050566
 980  1.369494 3.046943
 981  1.373117 3.043320
 982  1.373117 3.039697
 983  1.376740 3.036074
 984  1.376740 3.032451
 985  1.380363 3.028828
 986  1.380363 3.025205
 987  1.383986 3.021582
 988  1.383986 3.017959
 989  1.387609 3.014336
 990  1.387609 3.010713
 991  1.391232 3.007090
 992  1.391232 3.003467
 993  1.394855 2.999844
 994  1.394855 2.996221
 995  1.394855 2.992598
 996  1.394855 2.988975
 997  1.398478 2.985352
 998  1.402101 2.981729
 999  1.405724 2.978106
1000  1.409347 2.974483
1001  1.412970 2.970860
1002  1.416593 2.967237
1003  1.420216 2.963614
1004  1.420216 2.959991
1005  1.423839 2.956368
1006  1.423839 2.952745
1007  1.427462 2.949122
1008  1.427462 2.945499
1009  1.431085 2.941876
1010  1.431085 2.938253
1011  1.434708 2.934630
1012  1.434708 2.931007
1013  1.438331 2.927384
1014  1.441954 2.923761
1015  1.441954 2.920138
1016  1.445577 2.916515
1017  1.449200 2.916515
1018  1.452823 2.912892
1019  1.456446 2.912892
1020  1.460069 2.909269
1021  1.463692 2.909269
1022  1.467315 2.905646
1023  1.470938 2.905646
1024  1.474561 2.902023
1025  1.478184 2.902023
1026  1.481807 2.898400
1027  1.485430 2.898400
1028  1.489053 2.894777
1029  1.492676 2.891154
1030  1.496299 2.887531
1031  1.499922 2.883908
1032  1.503545 2.880285
1033  1.507168 2.880285
1034  1.510791 2.876662
1035  1.514414 2.876662
1036  1.518037 2.873039
1037  1.521660 2.873039
1038  1.525283 2.869416
1039  1.528906 2.869416
1040  1.532529 2.865793
1041  1.536152 2.865793
1042  1.539775 2.862170
1043  1.543398 2.862170
1044  1.547021 2.858547
1045  1.550644 2.854924
1046  1.554267 2.851301
1047  1.557890 2.847678
1048  1.561513 2.847678
1049  1.565136 2.844055
1050  1.568759 2.840432
1051  1.572382 2.836809
1052  1.572382 2.833186
1053  1.576005 2.829563
1054  1.576005 2.825940
1055  1.579628 2.822317
1056  1.579628 2.818694
1057  1.583251 2.815071
1058  1.583251 2.811448
1059  1.586874 2.807825
1060  1.586874 2.804202
1061  1.590497 2.800579
1062  1.590497 2.796956
1063  1.594120 2.793333
1064  1.594120 2.789710
1065  1.597743 2.786087
1066  1.601366 2.782464
1067  1.601366 2.778841
1068  1.604989 2.778841
1069  1.608612 2.775218
1070  1.612235 2.775218
1071  1.615858 2.771595
1072  1.619481 2.767972
1073  1.623104 2.764349
1074  1.626727 2.760726
1075  1.626727 2.757103
1076  1.630350 2.753480
1077  1.630350 2.749857
1078  1.633973 2.746234
1079  1.633973 2.742611
1080  1.637596 2.738988
1081  1.637596 2.735365
1082  1.641219 2.731742
1083  1.641219 2.728119
1084  1.644842 2.724496
1085  1.644842 2.720873
1086  1.648465 2.717250
1087  1.648465 2.713627
1088  1.648465 2.710004
1089  1.648465 2.706381
1090  1.648465 2.702758
1091  1.648465 2.699135
1092  1.648465 2.695512
1093  1.648465 2.691889
1094  1.652088 2.688266
1095  1.655711 2.684643
1096  1.659334 2.681020
1097  1.662957 2.681020
1098  1.666580 2.677397
1099  1.670203 2.673774
1100  1.673826 2.670151
1101  1.677449 2.666528
1102  1.677449 2.662905
1103  1.681072 2.659282
1104  1.681072 2.655659
1105  1.684695 2.652036
1106  1.684695 2.648413
1107  1.688318 2.644790
1108  1.688318 2.641167
1109  1.691941 2.637544
1110  1.691941 2.633921
1111  1.695564 2.630298
1112  1.695564 2.626675
1113  1.699187 2.623052
1114  1.699187 2.619429
1115  1.702810 2.615806
1116  1.706433 2.612183
1117  1.710056 2.608560
1118  1.713679 2.604937
1119  1.717302 2.601314
1120  1.720925 2.597691
1121  1.724548 2.594068
1122  1.728171 2.594068
1123  1.731794 2.590445
1124  1.735417 2.590445
1125  1.739040 2.590445
1126  1.742663 2.590445
1127  1.746286 2.590445
1128  1.749909 2.590445
1129  1.753532 2.590445
1130  1.757155 2.590445
1131  1.760778 2.590445
1132  1.764401 2.590445
1133  1.768024 2.590445
1134  1.771647 2.590445
1135  1.775270 2.590445
1136  1.778893 2.590445
1137  1.782516 2.590445
1138  1.786139 2.590445
1139  1.789762 2.590445
1140  1.793385 2.590445
1141  1.797008 2.590445
1142  1.800631 2.590445
1143  1.804254 2.590445
1144  1.807877 2.590445
1145  1.811500 2.590445
1146  1.815123 2.590445
1147  1.818746 2.590445
1148  1.822369 2.586822
1149  1.825992 2.586822
1150  1.829615 2.583199
1151  1.833238 2.583199
1152  1.836861 2.579576
1153  1.840484 2.579576
1154  1.844107 2.575953
1155  1.847730 2.575953
1156  1.851353 2.572330
1157  1.854976 2.572330
1158  1.858599 2.568707
1159  1.862222 2.568707
1160  1.865845 2.565084
1161  1.865845 2.561461
1162  1.869468 2.557838
1163  1.873091 2.554215
1164  1.873091 2.550592
1165  1.876714 2.546969
1166  1.876714 2.543346
1167  1.880337 2.539723
1168  1.883960 2.536100
1169  1.883960 2.532477
1170  1.887583 2.528854
1171  1.891206 2.525231
1172  1.894829 2.521608
1173  1.898452 2.521608
1174  1.902075 2.517985
1175  1.905698 2.514362
1176  1.909321 2.510739
1177  1.912944 2.510739
1178  1.916567 2.507116
1179  1.920190 2.507116
1180  1.923813 2.503493
1181  1.927436 2.503493
1182  1.931059 2.499870
1183  1.934682 2.499870
1184  1.938305 2.496247
1185  1.941928 2.496247
1186  1.945551 2.492624
1187  1.949174 2.489001
1188  1.949174 2.485378
1189  1.952797 2.481755
1190  1.952797 2.478132
1191  1.956420 2.474509
1192  1.956420 2.470886
1193  1.960043 2.467263
1194  1.960043 2.463640
1195  1.963666 2.460017
1196  1.963666 2.456394
1197  1.967289 2.452771
1198  1.967289 2.449148
1199  1.970912 2.445525
1200  1.970912 2.441902
1201  1.970912 2.438279
1202  1.970912 2.434656
1203  1.970912 2.431033
1204  1.970912 2.427410
1205  1.970912 2.423787
1206  1.970912 2.420164
1207  1.970912 2.416541
1208  1.970912 2.412918
1209  1.970912 2.409295
1210  1.970912 2.405672
1211  1.970912 2.402049
1212  1.970912 2.398426
1213  1.970912 2.394803
1214  1.970912 2.391180
1215  1.970912 2.387557
1216  1.970912 2.383934
1217  1.970912 2.380311
1218  1.970912 2.376688
1219  1.970912 2.373065
1220  1.970912 2.369442
1221  1.970912 2.365819
1222  1.970912 2.362196
1223  1.967289 2.358573
1224  1.967289 2.354950
1225  1.963666 2.351327
1226  1.963666 2.347704
1227  1.960043 2.344081
1228  1.960043 2.340458
1229  1.956420 2.336835
1230  1.956420 2.333212
1231  1.952797 2.329589
1232  1.952797 2.325966
1233  1.949174 2.322343
1234  1.949174 2.318720
1235  1.945551 2.315097
1236  1.941928 2.311474
1237  1.941928 2.307851
1238  1.941928 2.304228
1239  1.941928 2.300605
1240  1.941928 2.296982
1241  1.941928 2.293359
1242  1.945551 2.289736
1243  1.945551 2.286113
1244  1.945551 2.282490
1245  1.949174 2.278867
1246  1.952797 2.275244
1247  1.956420 2.271621
1248  1.960043 2.267998
1249  1.963666 2.267998
1250  1.967289 2.267998
1251  1.970912 2.267998
1252  1.974535 2.267998
1253  1.978158 2.267998
1254  1.981781 2.264375
1255  1.985404 2.264375
1256  1.989027 2.260752
1257  1.992650 2.260752
1258  1.996273 2.257129
1259  1.999896 2.257129
1260  2.003519 2.253506
1261  2.007142 2.253506
1262  2.010765 2.249883
1263  2.014388 2.249883
1264  2.018011 2.246260
1265  2.021634 2.246260
1266  2.025257 2.242637
1267  2.028880 2.239014
1268  2.032503 2.235391
1269  2.032503 2.231768
1270  2.036126 2.228145
1271  2.036126 2.224522
1272  2.039749 2.220899
1273  2.039749 2.217276
1274  2.043372 2.213653
1275  2.043372 2.210030
1276  2.046995 2.206407
1277  2.046995 2.202784
1278  2.050618 2.199161
1279  2.050618 2.195538
1280  2.054241 2.191915
1281  2.054241 2.188292
1282  2.057864 2.184669
1283  2.057864 2.181046
1284  2.061487 2.177423
1285  2.061487 2.173800
1286  2.065110 2.170177
1287  2.065110 2.166554
1288  2.065110 2.162931
1289  2.065110 2.159308
1290  2.065110 2.155685
1291  2.068733 2.152062
1292  2.068733 2.148439
1293  2.072356 2.144816
1294  2.072356 2.141193
1295  2.075979 2.137570
1296  2.075979 2.133947
1297  2.079602 2.130324
1298  2.079602 2.126701
1299  2.083225 2.123078
1300  2.083225 2.119455
1301  2.083225 2.115832
1302  2.083225 2.112209
1303  2.086848 2.112209
1304  2.090471 2.108586
1305  2.094094 2.104963
1306  2.097717 2.101340
1307  2.101340 2.101340
1308  2.104963 2.097717
1309  2.108586 2.097717
1310  2.112209 2.097717
1311  2.115832 2.097717
1312  2.119455 2.097717
1313  2.123078 2.097717
1314  2.126701 2.097717
1315  2.130324 2.097717
1316  2.133947 2.097717
1317  2.137570 2.097717
1318  2.141193 2.097717
1319  2.144816 2.097717
1320  2.148439 2.097717
1321  2.152062 2.097717
1322  2.155685 2.094094
1323  2.159308 2.094094
1324  2.162931 2.090471
1325  2.166554 2.090471
1326  2.170177 2.086848
1327  2.173800 2.086848
1328  2.177423 2.083225
1329  2.181046 2.083225
1330  2.184669 2.079602
1331  2.188292 2.079602
1332  2.191915 2.075979
1333  2.195538 2.075979
1334  2.199161 2.072356
1335  2.202784 2.068733
1336  2.206407 2.065110
1337  2.210030 2.061487
1338  2.213653 2.061487
1339  2.217276 2.061487
1340  2.220899 2.061487
1341  2.224522 2.061487
1342  2.228145 2.057864
1343  2.231768 2.057864
1344  2.235391 2.054241
1345  2.239014 2.054241
1346  2.242637 2.050618
1347  2.246260 2.050618
1348  2.249883 2.046995
1349  2.253506 2.046995
1350  2.257129 2.043372
1351  2.260752 2.043372
1352  2.264375 2.039749
1353  2.267998 2.039749
1354  2.271621 2.036126
1355  2.275244 2.032503
1356  2.278867 2.028880
1357  2.282490 2.025257
1358  2.286113 2.021634
1359  2.289736 2.018011
1360  2.293359 2.014388
1361  2.296982 2.014388
1362  2.300605 2.010765
1363  2.304228 2.007142
1364  2.307851 2.003519
1365  2.311474 1.999896
1366  2.315097 1.996273
1367  2.318720 1.996273
1368  2.322343 1.992650
1369  2.325966 1.992650
1370  2.329589 1.989027
1371  2.333212 1.989027
1372  2.336835 1.985404
1373  2.340458 1.981781
1374  2.344081 1.978158
1375  2.347704 1.974535
1376  2.351327 1.970912
1377  2.354950 1.967289
1378  2.358573 1.963666
1379  2.362196 1.960043
1380  2.365819 1.956420
1381  2.369442 1.952797
1382  2.373065 1.949174
1383  2.376688 1.949174
1384  2.380311 1.945551
1385  2.383934 1.945551
1386  2.387557 1.941928
1387  2.391180 1.941928
1388  2.394803 1.938305
1389  2.398426 1.934682
1390  2.402049 1.931059
1391  2.405672 1.927436
1392  2.409295 1.923813
1393  2.412918 1.920190
1394  2.416541 1.916567
1395  2.420164 1.912944
1396  2.423787 1.909321
1397  2.427410 1.905698
1398  2.431033 1.902075
1399  2.434656 1.898452
1400  2.438279 1.894829
1401  2.441902 1.891206
1402  2.445525 1.887583
1403  2.449148 1.883960
1404  2.452771 1.883960
1405  2.456394 1.880337
1406  2.460017 1.876714
1407  2.463640 1.873091
1408  2.467263 1.869468
1409  2.470886 1.865845
1410  2.474509 1.862222
1411  2.478132 1.858599
1412  2.478132 1.854976
1413  2.481755 1.854976
1414  2.485378 1.851353
1415  2.489001 1.851353
1416  2.492624 1.847730
1417  2.496247 1.847730
1418  2.499870 1.844107
1419  2.503493 1.844107
1420  2.507116 1.840484
1421  2.510739 1.840484
1422  2.514362 1.836861
1423  2.517985 1.836861
1424  2.521608 1.833238
1425  2.525231 1.829615
1426  2.528854 1.825992
1427  2.532477 1.822369
1428  2.536100 1.818746
1429  2.536100 1.815123
1430  2.539723 1.811500
1431  2.539723 1.807877
1432  2.543346 1.804254
1433  2.543346 1.800631
1434  2.546969 1.797008
1435  2.546969 1.793385
1436  2.550592 1.789762
1437  2.550592 1.786139
1438  2.554215 1.782516
1439  2.557838 1.778893
1440  2.557838 1.775270
1441  2.561461 1.775270
1442  2.565084 1.771647
1443  2.568707 1.771647
1444  2.572330 1.768024
1445  2.575953 1.768024
1446  2.579576 1.764401
1447  2.583199 1.760778
1448  2.586822 1.757155
1449  2.590445 1.753532
1450  2.594068 1.749909
1451  2.597691 1.746286
1452  2.601314 1.742663
1453  2.604937 1.739040
1454  2.608560 1.735417
1455  2.608560 1.731794
1456  2.612183 1.728171
1457  2.615806 1.724548
1458  2.615806 1.720925
1459  2.619429 1.717302
1460  2.623052 1.717302
1461  2.626675 1.713679
1462  2.630298 1.710056
1463  2.633921 1.710056
1464  2.637544 1.706433
1465  2.641167 1.706433
1466  2.644790 1.702810
1467  2.648413 1.699187
1468  2.652036 1.695564
1469  2.655659 1.691941
1470  2.659282 1.688318
1471  2.662905 1.684695
1472  2.662905 1.681072
1473  2.666528 1.677449
1474  2.670151 1.673826
1475  2.670151 1.670203
1476  2.673774 1.666580
1477  2.673774 1.662957
1478  2.677397 1.659334
1479  2.677397 1.655711
1480  2.681020 1.652088
1481  2.681020 1.648465
1482  2.684643 1.644842
1483  2.684643 1.641219
1484  2.688266 1.637596
1485  2.688266 1.633973
1486  2.691889 1.630350
1487  2.691889 1.626727
1488  2.695512 1.623104
1489  2.695512 1.619481
1490  2.695512 1.615858
1491  2.695512 1.612235
1492  2.695512 1.608612
1493  2.695512 1.604989
1494  2.695512 1.601366
1495  2.695512 1.597743
1496  2.695512 1.594120
1497  2.695512 1.590497
1498  2.695512 1.586874
1499  2.695512 1.583251
1500  2.695512 1.579628
1501  2.695512 1.576005
1502  2.695512 1.572382
1503  2.699135 1.568759
1504  2.699135 1.565136
1505  2.702758 1.561513
1506  2.702758 1.557890
1507  2.706381 1.554267
1508  2.706381 1.550644
1509  2.710004 1.547021
1510  2.710004 1.543398
1511  2.713627 1.539775
1512  2.713627 1.536152
1513  2.717250 1.532529
1514  2.717250 1.528906
1515  2.720873 1.525283
1516  2.720873 1.521660
1517  2.724496 1.518037
1518  2.724496 1.514414
1519  2.728119 1.510791
1520  2.728119 1.507168
1521  2.731742 1.503545
1522  2.731742 1.499922
1523  2.735365 1.496299
1524  2.735365 1.492676
1525  2.738988 1.489053
1526  2.738988 1.485430
1527  2.738988 1.481807
1528  2.738988 1.478184
1529  2.738988 1.474561
1530  2.738988 1.470938
1531  2.738988 1.467315
1532  2.738988 1.463692
1533  2.738988 1.460069
1534  2.738988 1.456446
1535  2.738988 1.452823
1536  2.738988 1.449200
1537  2.738988 1.445577
1538  2.738988 1.441954
1539  2.738988 1.438331
1540  2.738988 1.434708
1541  2.738988 1.431085
1542  2.742611 1.427462
1543  2.742611 1.423839
1544  2.746234 1.420216
1545  2.746234 1.416593
1546  2.749857 1.412970
1547  2.753480 1.409347
1548  2.757103 1.405724
1549  2.760726 1.402101
1550  2.764349 1.398478
1551  2.767972 1.394855
1552  2.771595 1.391232
1553  2.775218 1.387609
1554  2.778841 1.383986
1555  2.782464 1.380363
1556  2.782464 1.376740
1557  2.786087 1.373117
1558  2.786087 1.369494
1559  2.789710 1.365871
1560  2.789710 1.362248
1561  2.793333 1.358625
1562  2.793333 1.355002
1563  2.796956 1.351379
1564  2.800579 1.347756
1565  2.804202 1.344133
1566  2.807825 1.340510
1567  2.807825 1.336887
1568  2.811448 1.333264
1569  2.811448 1.329641
1570  2.815071 1.326018
1571  2.815071 1.322395
1572  2.818694 1.318772
1573  2.818694 1.315149
1574  2.822317 1.311526
1575  2.822317 1.307903
1576  2.825940 1.304280
1577  2.825940 1.300657
1578  2.829563 1.297034
1579  2.829563 1.293411
1580  2.829563 1.289788
1581  2.829563 1.286165
1582  2.829563 1.282542
1583  2.829563 1.278919
1584  2.833186 1.275296
1585  2.836809 1.271673
1586  2.840432 1.271673
1587  2.844055 1.268050
1588  2.847678 1.268050
1589  2.851301 1.264427
1590  2.854924 1.264427
1591  2.858547 1.260804
1592  2.862170 1.260804
1593  2.865793 1.257181
1594  2.869416 1.257181
1595  2.873039 1.253558
1596  2.876662 1.249935
1597  2.880285 1.249935
1598  2.883908 1.246312
1599  2.887531 1.246312
1600  2.891154 1.242689
1601  2.894777 1.242689
1602  2.898400 1.239066
1603  2.902023 1.239066
1604  2.905646 1.235443
1605  2.909269 1.235443
1606  2.912892 1.231820
1607  2.916515 1.231820
1608  2.920138 1.228197
1609  2.923761 1.224574
1610  2.927384 1.220951
1611  2.931007 1.217328
1612  2.934630 1.213705
1613  2.938253 1.213705
1614  2.941876 1.213705
1615  2.945499 1.213705
1616  2.949122 1.213705
1617  2.952745 1.213705
1618  2.956368 1.213705
1619  2.959991 1.213705
1620  2.963614 1.213705
1621  2.967237 1.213705
1622  2.970860 1.213705
1623  2.974483 1.213705
1624  2.978106 1.213705
1625  2.981729 1.210082
1626  2.985352 1.210082
1627  2.988975 1.206459
1628  2.992598 1.206459
1629  2.996221 1.202836
1630  2.999844 1.202836
1631  3.003467 1.199213
1632  3.007090 1.199213
1633  3.010713 1.195590
1634  3.014336 1.195590
1635  3.017959 1.191967
1636  3.021582 1.191967
1637  3.025205 1.188344
1638  3.028828 1.184721
1639  3.028828 1.181098
1640  3.032451 1.177475
1641  3.032451 1.173852
1642  3.036074 1.170229
1643  3.036074 1.166606
1644  3.039697 1.162983
1645  3.039697 1.159360
1646  3.043320 1.155737
1647  3.043320 1.152114
1648  3.046943 1.148491
1649  3.046943 1.144868
1650  3.050566 1.141245
1651  3.054189 1.137622
1652  3.057812 1.133999
1653  3.061435 1.130376
1654  3.065058 1.126753
1655  3.068681 1.123130
1656  3.072304 1.119507
1657  3.075927 1.115884
1658  3.079550 1.112261
1659  3.083173 1.112261
1660  3.086796 1.112261
1661  3.090419 1.112261
1662  3.094042 1.112261
1663  3.097665 1.112261
1664  3.101288 1.112261
1665  3.104911 1.108638
1666  3.108534 1.108638
1667  3.112157 1.105015
1668  3.115780 1.105015
1669  3.119403 1.101392
1670  3.123026 1.101392
1671  3.126649 1.097769
1672  3.130272 1.097769
1673  3.133895 1.094146
1674  3.137518 1.094146
1675  3.141141 1.090523
1676  3.144764 1.090523
1677  3.148387 1.086900
1678  3.148387 1.083277
1679  3.152010 1.079654
1680  3.152010 1.076031
1681  3.155633 1.072408
1682  3.155633 1.068785
1683  3.159256 1.065162
1684  3.159256 1.061539
1685  3.162879 1.057916
1686  3.162879 1.054293
1687  3.166502 1.050670
1688  3.166502 1.047047
1689  3.170125 1.043424
1690  3.170125 1.039801
1691  3.170125 1.036178
1692  3.170125 1.032555
1693  3.170125 1.028932
1694  3.170125 1.025309
1695  3.170125 1.021686
1696  3.170125 1.018063
1697  3.173748 1.014440
1698  3.173748 1.010817
1699  3.177371 1.007194
1700  3.180994 1.003571
1701  3.184617 0.999948
1702  3.188240 0.999948
1703  3.191863 0.999948
1704  3.195486 0.999948
1705  3.199109 0.999948
1706  3.202732 0.999948
1707  3.206355 0.999948
1708  3.209978 0.999948
1709  3.213601 0.999948
1710  3.217224 0.999948
1711  3.220847 1.003571
1712  3.224470 1.003571
1713  3.228093 1.003571
1714  3.231716 1.007194
1715  3.235339 1.007194
1716  3.238962 1.007194
1717  3.242585 1.010817
1718  3.246208 1.010817
1719  3.249831 1.014440
1720  3.253454 1.014440
1721  3.257077 1.018063
1722  3.260700 1.018063
1723  3.264323 1.021686
1724  3.267946 1.021686
1725  3.271569 1.025309
1726  3.275192 1.025309
1727  3.278815 1.025309
1728  3.282438 1.025309
1729  3.286061 1.025309
1730  3.289684 1.025309
1731  3.293307 1.025309
1732  3.296930 1.025309
1733  3.300553 1.025309
1734  3.304176 1.025309
1735  3.307799 1.025309
1736  3.311422 1.028932
1737  3.315045 1.028932
1738  3.318668 1.032555
1739  3.322291 1.032555
1740  3.325914 1.032555
1741  3.329537 1.036178
1742  3.333160 1.036178
1743  3.336783 1.036178
1744  3.340406 1.036178
1745  3.344029 1.036178
1746  3.347652 1.036178
1747  3.351275 1.036178
1748  3.354898 1.036178
1749  3.358521 1.036178
1750  3.362144 1.036178
1751  3.365767 1.036178
1752  3.369390 1.036178
1753  3.373013 1.039801
1754  3.376636 1.039801
1755  3.380259 1.039801
1756  3.383882 1.043424
1757  3.387505 1.043424
1758  3.391128 1.047047
1759  3.394751 1.047047
1760  3.398374 1.050670
1761  3.401997 1.050670
1762  3.405620 1.054293
1763  3.409243 1.054293
1764  3.412866 1.057916
1765  3.416489 1.057916
1766  3.420112 1.061539
1767  3.423735 1.061539
1768  3.427358 1.061539
1769  3.430981 1.061539
1770  3.434604 1.061539
1771  3.438227 1.061539
1772  3.441850 1.061539
1773  3.445473 1.061539
1774  3.449096 1.061539
1775  3.452719 1.061539
1776  3.456342 1.061539
1777  3.459965 1.061539
1778  3.463588 1.061539
1779  3.467211 1.061539
1780  3.470834 1.061539
1781  3.474457 1.061539
1782  3.478080 1.061539
1783  3.481703 1.061539
1784  3.485326 1.061539
1785  3.488949 1.061539
1786  3.492572 1.061539
1787  3.496195 1.061539
1788  3.499818 1.061539
1789  3.503441 1.061539
1790  3.507064 1.061539
1791  3.510687 1.061539
1792  3.514310 1.057916
1793  3.517933 1.057916
1794  3.521556 1.054293
1795  3.525179 1.054293
1796  3.528802 1.054293
1797  3.532425 1.054293
1798  3.536048 1.054293
1799  3.539671 1.054293
1800  3.543294 1.054293
1801  3.546917 1.054293
1802  3.550540 1.054293
1803  3.554163 1.050670
1804  3.557786 1.050670
1805  3.561409 1.047047
1806  3.565032 1.047047
1807  3.568655 1.043424
1808  3.572278 1.043424
1809  3.575901 1.039801
1810  3.579524 1.039801
1811  3.583147 1.036178
1812  3.586770 1.036178
1813  3.590393 1.032555
1814  3.594016 1.032555
1815  3.597639 1.028932
1816  3.601262 1.028932
1817  3.604885 1.025309
1818  3.608508 1.025309
1819  3.612131 1.021686
1820  3.615754 1.021686
1821  3.619377 1.018063
1822  3.623000 1.018063
1823  3.626623 1.014440
1824  3.630246 1.010817
1825  3.630246 1.007194
1826  3.633869 1.003571
1827  3.633869 0.999948
1828  3.637492 0.996325
1829  3.637492 0.992702
1830  3.641115 0.989079
1831  3.641115 0.985456
1832  3.644738 0.981833
1833  3.644738 0.978210
1834  3.648361 0.974587
1835  3.648361 0.970964
1836  3.651984 0.967341
1837  3.651984 0.963718
1838  3.651984 0.960095
1839  3.651984 0.956472
1840  3.651984 0.952849
1841  3.651984 0.949226
1842  3.651984 0.945603
1843  3.651984 0.941980
1844  3.651984 0.938357
1845  3.651984 0.934734
1846  3.651984 0.931111
1847  3.651984 0.927488
1848  3.651984 0.923865
1849  3.651984 0.920242
1850  3.651984 0.916619
1851  3.651984 0.912996
1852  3.651984 0.909373
1853  3.651984 0.905750
1854  3.651984 0.902127
1855  3.651984 0.898504
1856  3.651984 0.894881
1857  3.651984 0.891258
1858  3.651984 0.887635
1859  3.655607 0.884012
1860  3.659230 0.884012
1861  3.662853 0.884012
1862  3.666476 0.884012
1863  3.670099 0.884012
1864  3.673722 0.880389
1865  3.677345 0.880389
1866  3.680968 0.876766
1867  3.684591 0.876766
1868  3.688214 0.873143
1869  3.691837 0.873143
1870  3.695460 0.869520
1871  3.699083 0.869520
1872  3.702706 0.869520
1873  3.706329 0.869520
1874  3.709952 0.869520
1875  3.713575 0.869520
1876  3.717198 0.869520
1877  3.720821 0.869520
1878  3.724444 0.869520
1879  3.728067 0.869520
1880  3.731690 0.869520
1881  3.735313 0.869520
1882  3.738936 0.869520
1883  3.742559 0.869520
1884  3.746182 0.869520
1885  3.749805 0.869520
1886  3.753428 0.869520
1887  3.757051 0.869520
1888  3.760674 0.869520
1889  3.764297 0.869520
1890  3.767920 0.869520
1891  3.771543 0.869520
1892  3.775166 0.869520
1893  3.778789 0.865897
1894  3.782412 0.865897
1895  3.786035 0.865897
1896  3.789658 0.865897
1897  3.793281 0.865897
1898  3.796904 0.865897
1899  3.800527 0.865897
1900  3.804150 0.865897
1901  3.807773 0.865897
1902  3.811396 0.865897
1903  3.815019 0.865897
1904  3.818642 0.865897
1905  3.822265 0.865897
1906  3.825888 0.865897
1907  3.829511 0.865897
1908  3.833134 0.865897
1909  3.836757 0.865897
1910  3.840380 0.865897
1911  3.844003 0.865897
1912  3.847626 0.862274
1913  3.851249 0.862274
1914  3.854872 0.862274
1915  3.858495 0.862274
1916  3.862118 0.862274
1917  3.865741 0.862274
1918  3.869364 0.862274
1919  3.872987 0.862274
1920  3.876610 0.862274
1921  3.880233 0.862274
1922  3.883856 0.862274
1923  3.887479 0.862274
1924  3.891102 0.862274
1925  3.894725 0.862274
1926  3.898348 0.862274
1927  3.901971 0.862274
1928  3.905594 0.862274
1929  3.909217 0.862274
1930  3.912840 0.862274
1931  3.916463 0.862274
1932  3.920086 0.862274
1933  3.923709 0.862274
1934  3.927332 0.862274
1935  3.930955 0.862274
1936  3.934578 0.862274
1937  3.938201 0.862274
1938  3.941824 0.862274
1939  3.945447 0.862274
1940  3.949070 0.862274
1941  3.952693 0.862274
1942  3.956316 0.862274
1943  3.959939 0.862274
1944  3.963562 0.862274
1945  3.967185 0.862274
1946  3.970808 0.862274
1947  3.974431 0.862274
1948  3.978054 0.862274
1949  3.981677 0.862274
1950  3.985300 0.862274
1951  3.988923 0.862274
1952  3.992546 0.862274
1953  3.996169 0.862274
1954  3.999792 0.865897
1955  4.003415 0.865897
1956  4.007038 0.865897
1957  4.010661 0.865897
1958  4.014284 0.865897
1959  4.017907 0.865897
1960  4.021530 0.865897
1961  4.025153 0.865897
1962  4.028776 0.865897
1963  4.032399 0.865897
1964  4.036022 0.865897
1965  4.039645 0.865897
1966  4.043268 0.865897
1967  4.046891 0.865897
1968  4.050514 0.865897
1969  4.054137 0.865897
1970  4.057760 0.865897
1971  4.061383 0.865897
1972  4.065006 0.865897
1973  4.068629 0.865897
1974  4.072252 0.865897
1975  4.075875 0.865897
1976  4.079498 0.865897
1977  4.083121 0.865897
1978  4.086744 0.865897
1979  4.090367 0.862274
1980  4.093990 0.862274
1981  4.097613 0.858651
1982  4.101236 0.858651
1983  4.104859 0.858651
1984  4.108482 0.858651
1985  4.112105 0.858651
1986  4.115728 0.858651
1987  4.119351 0.858651
1988  4.122974 0.858651
1989  4.126597 0.858651
1990  4.130220 0.858651
1991  4.133843 0.858651
1992  4.137466 0.858651
1993  4.141089 0.858651
1994  4.144712 0.858651
1995  4.148335 0.858651
1996  4.151958 0.858651
1997  4.155581 0.858651
1998  4.159204 0.858651
1999  4.162827 0.858651
2000  4.166450 0.855028
2001  4.170073 0.855028
2002  4.173696 0.851405
2003  4.177319 0.851405
2004  4.180942 0.847782
2005  4.184565 0.847782
2006  4.188188 0.844159
2007  4.191811 0.844159
2008  4.195434 0.840536
2009  4.199057 0.840536
2010  4.202680 0.836913
2011  4.206303 0.836913
2012  4.209926 0.833290
2013  4.209926 0.829667
2014  4.213549 0.826044
2015  4.217172 0.822421
2016  4.220795 0.818798
2017  4.224418 0.818798
2018  4.228041 0.815175
2019  4.231664 0.811552
2020  4.235287 0.807929
2021  4.238910 0.804306
2022  4.242533 0.804306
2023  4.246156 0.804306
2024  4.249779 0.804306
2025  4.253402 0.804306
2026  4.257025 0.804306
2027  4.260648 0.804306
2028  4.264271 0.804306
2029  4.267894 0.804306
2030  4.271517 0.804306
2031  4.275140 0.804306
2032  4.278763 0.804306
2033  4.282386 0.804306
2034  4.286009 0.804306
2035  4.289632 0.804306
2036  4.293255 0.804306
2037  4.296878 0.804306
2038  4.300501 0.804306
2039  4.304124 0.804306
2040  4.307747 0.804306
2041  4.311370 0.804306
2042  4.314993 0.804306
2043  4.318616 0.804306
2044  4.322239 0.804306
2045  4.325862 0.804306
2046  4.329485 0.800683
2047  4.333108 0.800683
2048  4.336731 0.797060
2049  4.340354 0.797060
2050  4.343977 0.793437
2051  4.347600 0.793437
2052  4.351223 0.789814
2053  4.354846 0.789814
2054  4.358469 0.789814
2055  4.362092 0.786191
2056  4.365715 0.786191
2057  4.369338 0.786191
2058  4.372961 0.786191
2059  4.376584 0.782568
2060  4.380207 0.782568
2061  4.383830 0.782568
2062  4.387453 0.782568
2063  4.391076 0.782568
2064  4.394699 0.778945
2065  4.398322 0.778945
2066  4.401945 0.778945
2067  4.405568 0.775322
2068  4.409191 0.775322
2069  4.412814 0.771699
2070  4.416437 0.771699
2071  4.420060 0.771699
2072  4.423683 0.771699
2073  4.427306 0.771699
2074  4.430929 0.771699
2075  4.434552 0.771699
2076  4.438175 0.771699
2077  4.441798 0.771699
2078  4.445421 0.768076
2079  4.449044 0.768076
2080  4.452667 0.764453
2081  4.456290 0.764453
2082  4.459913 0.760830
2083  4.463536 0.760830
2084  4.467159 0.757207
2085  4.470782 0.757207
2086  4.474405 0.757207
2087  4.478028 0.757207
2088  4.481651 0.757207
2089  4.485274 0.757207
2090  4.488897 0.757207
2091  4.492520 0.757207
2092  4.496143 0.757207
2093  4.499766 0.757207
2094  4.503389 0.757207
2095  4.507012 0.757207
2096  4.510635 0.757207
2097  4.514258 0.757207
2098  4.517881 0.757207
2099  4.521504 0.757207
2100  4.525127 0.757207
2101  4.528750 0.757207
2102  4.532373 0.757207
2103  4.535996 0.757207
2104  4.539619 0.757207
2105  4.543242 0.757207
2106  4.546865 0.753584
2107  4.550488 0.753584
2108  4.554111 0.749961
2109  4.557734 0.749961
2110  4.561357 0.746338
2111  4.564980 0.746338
2112  4.568603 0.746338
2113  4.572226 0.746338
2114  4.575849 0.742715
2115  4.579472 0.742715
2116  4.583095 0.739092
2117  4.586718 0.739092
2118  4.590341 0.735469
2119  4.593964 0.735469
2120  4.597587 0.731846
2121  4.601210 0.731846
2122  4.604833 0.728223
2123  4.608456 0.728223
2124  4.612079 0.724600
2125  4.615702 0.724600
2126  4.619325 0.724600
2127  4.622948 0.724600
2128  4.626571 0.724600
2129  4.630194 0.724600
2130  4.633817 0.724600
2131  4.637440 0.720977
2132  4.641063 0.720977
2133  4.644686 0.720977
2134  4.648309 0.720977
2135  4.651932 0.720977
2136  4.655555 0.720977
2137  4.659178 0.720977
2138  4.662801 0.717354
2139  4.666424 0.717354
2140  4.670047 0.713731
2141  4.673670 0.713731
2142  4.677293 0.710108
2143  4.680916 0.710108
2144  4.684539 0.706485
2145  4.688162 0.706485
2146  4.691785 0.702862
2147  4.695408 0.702862
2148  4.699031 0.699239
2149  4.702654 0.699239
2150  4.706277 0.695616
2151  4.709900 0.691993
2152  4.713523 0.688370
2153  4.717146 0.684747
2154  4.720769 0.681124
2155  4.724392 0.677501
2156  4.728015 0.673878
2157  4.731638 0.673878
2158  4.735261 0.673878
2159  4.738884 0.673878
2160  4.742507 0.670255
2161  4.746130 0.670255
2162  4.749753 0.670255
2163  4.753376 0.670255
2164  4.756999 0.670255
2165  4.760622 0.670255
2166  4.764245 0.670255
2167  4.767868 0.670255
2168  4.771491 0.670255
2169  4.775114 0.670255
2170  4.778737 0.670255
2171  4.782360 0.670255
2172  4.785983 0.670255
2173  4.789606 0.670255
2174  4.793229 0.670255
2175  4.796852 0.670255
2176  4.800475 0.670255
2177  4.804098 0.670255
2178  4.807721 0.670255
2179  4.811344 0.670255
2180  4.814967 0.666632
2181  4.818590 0.666632
2182  4.822213 0.666632
2183  4.825836 0.666632
2184  4.829459 0.666632
2185  4.833082 0.666632
2186  4.836705 0.666632
2187  4.840328 0.666632
2188  4.843951 0.666632
2189  4.847574 0.666632
2190  4.851197 0.666632
2191  4.854820 0.666632
2192  4.858443 0.666632
2193  4.862066 0.666632
2194  4.865689 0.666632
2195  4.869312 0.666632
2196  4.872935 0.663009
2197  4.876558 0.663009
2198  4.880181 0.659386
2199  4.883804 0.659386
2200  4.887427 0.655763
2201  4.891050 0.655763
2202  4.894673 0.652140
2203  4.898296 0.652140
2204  4.901919 0.648517
2205  4.905542 0.648517
2206  4.909165 0.648517
2207  4.912788 0.648517
2208  4.916411 0.648517
2209  4.920034 0.644894
2210  4.923657 0.644894
2211  4.927280 0.641271
2212  4.930903 0.641271
2213  4.934526 0.637648
2214  4.938149 0.637648
2215  4.941772 0.634025
2216  4.945395 0.634025
2217  4.949018 0.630402
2218  4.952641 0.630402
2219  4.956264 0.626779
2220  4.959887 0.626779
2221  4.963510 0.623156
2222  4.967133 0.619533
2223  4.970756 0.619533
2224  4.974379 0.615910
2225  4.978002 0.615910
2226  4.981625 0.615910
2227  4.985248 0.619533
2228  4.988871 0.623156
2229  4.992494 0.626779
2230  4.996117 0.630402
2231  4.999740 0.630402
2232  5.003363 0.634025
2233  5.006986 0.634025
2234  5.010609 0.637648
2235  5.014232 0.637648
2236  5.017855 0.641271
2237  5.021478 0.641271
2238  5.025101 0.644894
2239  5.028724 0.644894
2240  5.032347 0.648517
2241  5.035970 0.648517
2242  5.039593 0.652140
2243  5.043216 0.652140
2244  5.046839 0.652140
2245  5.050462 0.652140
2246  5.054085 0.652140
2247  5.057708 0.652140
2248  5.061331 0.652140
2249  5.064954 0.652140
2250  5.068577 0.652140
2251  5.072200 0.652140
2252  5.075823 0.652140
2253  5.079446 0.652140
2254  5.083069 0.652140
2255  5.086692 0.652140
2256  5.090315 0.652140
2257  5.093938 0.652140
2258  5.097561 0.652140
2259  5.101184 0.652140
2260  5.104807 0.655763
2261  5.108430 0.655763
2262  5.112053 0.659386
2263  5.115676 0.659386
2264  5.119299 0.663009
2265  5.122922 0.663009
2266  5.126545 0.666632
2267  5.130168 0.666632
2268  5.133791 0.670255
2269  5.137414 0.670255
2270  5.141037 0.673878
2271  5.144660 0.673878
2272  5.148283 0.677501
2273  5.151906 0.677501
2274  5.155529 0.681124
2275  5.159152 0.681124
2276  5.162775 0.681124
2277  5.166398 0.681124
2278  5.170021 0.681124
2279  5.173644 0.684747
2280  5.173644 0.688370
2281  5.177267 0.691993
2282  5.180890 0.695616
2283  5.184513 0.695616
2284  5.188136 0.699239
2285  5.191759 0.699239
2286  5.195382 0.702862
2287  5.199005 0.702862
2288  5.202628 0.706485
2289  5.206251 0.706485
2290  5.209874 0.710108
2291  5.213497 0.710108
2292  5.217120 0.713731
2293  5.220743 0.713731
2294  5.224366 0.717354
2295  5.227989 0.717354
2296  5.231612 0.717354
2297  5.235235 0.717354
2298  5.238858 0.717354
2299  5.242481 0.717354
2300  5.246104 0.717354
2301  5.249727 0.717354
2302  5.253350 0.717354
2303  5.256973 0.717354
2304  5.260596 0.717354
2305  5.264219 0.717354
2306  5.267842 0.717354
2307  5.271465 0.717354
2308  5.275088 0.717354
2309  5.278711 0.717354
2310  5.282334 0.717354
2311  5.285957 0.717354
2312  5.289580 0.717354
2313  5.293203 0.717354
2314  5.296826 0.717354
2315  5.300449 0.720977
2316  5.304072 0.724600
2317  5.307695 0.728223
2318  5.311318 0.731846
2319  5.314941 0.735469
2320  5.318564 0.739092
2321  5.322187 0.742715
2322  5.325810 0.746338
2323  5.329433 0.749961
2324  5.333056 0.753584
2325  5.336679 0.753584
2326  5.340302 0.757207
2327  5.343925 0.757207
2328  5.347548 0.760830
2329  5.351171 0.760830
2330  5.354794 0.764453
2331  5.358417 0.764453
2332  5.362040 0.768076
2333  5.365663 0.768076
2334  5.369286 0.771699
2335  5.372909 0.771699
2336  5.376532 0.775322
2337  5.380155 0.775322
2338  5.383778 0.778945
2339  5.387401 0.778945
2340  5.391024 0.778945
2341  5.394647 0.782568
2342  5.398270 0.782568
2343  5.401893 0.786191
2344  5.405516 0.786191
2345  5.409139 0.789814
2346  5.412762 0.789814
2347  5.416385 0.793437
2348  5.420008 0.793437
2349  5.423631 0.797060
2350  5.427254 0.797060
2351  5.430877 0.797060
2352  5.434500 0.797060
2353  5.438123 0.797060
2354  5.441746 0.797060
2355  5.445369 0.797060
2356  5.448992 0.797060
2357  5.452615 0.797060
2358  5.456238 0.797060
2359  5.459861 0.797060
2360  5.463484 0.797060
2361  5.467107 0.797060
2362  5.470730 0.800683
2363  5.474353 0.800683
2364  5.477976 0.800683
2365  5.481599 0.804306
2366  5.485222 0.804306
2367  5.488845 0.807929
2368  5.492468 0.807929
2369  5.496091 0.811552
2370  5.499714 0.811552
2371  5.503337 0.815175
2372  5.506960 0.815175
2373  5.510583 0.815175
2374  5.514206 0.815175
2375  5.517829 0.815175
2376  5.521452 0.815175
2377  5.525075 0.815175
2378  5.528698 0.815175
2379  5.532321 0.815175
2380  5.535944 0.815175
2381  5.539567 0.815175
2382  5.543190 0.815175
2383  5.546813 0.815175
2384  5.550436 0.815175
2385  5.554059 0.815175
2386  5.557682 0.815175
2387  5.561305 0.815175
2388  5.564928 0.815175
2389  5.568551 0.815175
2390  5.572174 0.815175
2391  5.575797 0.815175
2392  5.579420 0.815175
2393  5.583043 0.815175
2394  5.586666 0.815175
2395  5.590289 0.815175
2396  5.593912 0.815175
2397  5.597535 0.815175
2398  5.601158 0.815175
2399  5.604781 0.815175
2400  5.608404 0.815175
2401  5.612027 0.815175
2402  5.615650 0.815175
2403  5.619273 0.815175
2404  5.622896 0.815175
2405  5.626519 0.815175
2406  5.630142 0.815175
2407  5.633765 0.815175
2408  5.637388 0.815175
2409  5.641011 0.815175
2410  5.644634 0.815175
2411  5.648257 0.815175
2412  5.651880 0.815175
2413  5.655503 0.818798
2414  5.659126 0.818798
2415  5.662749 0.822421
2416  5.666372 0.822421
2417  5.669995 0.826044
2418  5.673618 0.826044
2419  5.677241 0.829667
2420  5.680864 0.829667
2421  5.684487 0.833290
2422  5.688110 0.833290
2423  5.691733 0.836913
2424  5.695356 0.836913
2425  5.698979 0.840536
2426  5.702602 0.840536
2427  5.706225 0.840536
2428  5.709848 0.840536
2429  5.713471 0.840536
2430  5.717094 0.840536
2431  5.720717 0.840536
2432  5.724340 0.844159
2433  5.727963 0.844159
2434  5.731586 0.844159
2435  5.735209 0.847782
2436  5.738832 0.851405
2437  5.742455 0.855028
2438  5.746078 0.858651
2439  5.749701 0.862274
2440  5.753324 0.865897
2441  5.756947 0.869520
2442  5.760570 0.873143
2443  5.764193 0.876766
2444  5.764193 0.880389
2445  5.767816 0.884012
2446  5.771439 0.887635
2447  5.771439 0.891258
2448  5.775062 0.894881
2449  5.778685 0.898504
2450  5.782308 0.902127
2451  5.785931 0.905750
2452  5.789554 0.905750
2453  5.793177 0.909373
2454  5.796800 0.909373
2455  5.800423 0.912996
2456  5.804046 0.912996
2457  5.807669 0.916619
2458  5.811292 0.916619
2459  5.814915 0.920242
2460  5.818538 0.920242
2461  5.822161 0.923865
2462  5.825784 0.927488
2463  5.829407 0.931111
2464  5.829407 0.934734
2465  5.833030 0.938357
2466  5.836653 0.941980
2467  5.840276 0.945603
2468  5.843899 0.945603
2469  5.847522 0.949226
2470  5.851145 0.949226
2471  5.854768 0.952849
2472  5.858391 0.952849
2473  5.862014 0.956472
2474  5.865637 0.956472
2475  5.869260 0.960095
2476  5.872883 0.960095
2477  5.876506 0.963718
2478  5.880129 0.963718
2479  5.883752 0.967341
2480  5.887375 0.967341
2481  5.890998 0.970964
2482  5.894621 0.970964
2483  5.898244 0.974587
2484  5.901867 0.974587
2485  5.905490 0.978210
2486  5.909113 0.978210
2487  5.912736 0.978210
2488  5.916359 0.978210
2489  5.919982 0.978210
2490  5.923605 0.978210
2491  5.927228 0.978210
2492  5.930851 0.978210
2493  5.934474 0.978210
2494  5.938097 0.978210
2495  5.941720 0.978210
2496  5.945343 0.978210
2497  5.948966 0.978210
2498  5.952589 0.978210
2499  5.956212 0.978210
2500  5.959835 0.978210
2501  5.963458 0.978210
2502  5.967081 0.978210
2503  5.970704 0.978210
2504  5.974327 0.978210
2505  5.977950 0.978210
2506  5.981573 0.978210
2507  5.985196 0.978210
2508  5.988819 0.978210
2509  5.992442 0.978210
2510  5.996065 0.978210
2511  5.999688 0.978210
2512  6.003311 0.978210
2513  6.006934 0.978210
2514  6.010557 0.978210
2515  6.014180 0.978210
2516  6.017803 0.978210
2517  6.021426 0.978210
2518  6.025049 0.978210
2519  6.028672 0.978210
2520  6.032295 0.978210
2521  6.035918 0.978210
2522  6.039541 0.978210
2523  6.043164 0.978210
2524  6.046787 0.974587
2525  6.050410 0.974587
2526  6.054033 0.974587
2527  6.057656 0.974587
2528  6.061279 0.974587
2529  6.064902 0.974587
2530  6.068525 0.978210
2531  6.072148 0.978210
2532  6.075771 0.978210
2533  6.079394 0.978210
2534  6.083017 0.981833
2535  6.086640 0.985456
2536  6.090263 0.985456
2537  6.093886 0.989079
2538  6.097509 0.989079
2539  6.101132 0.992702
2540  6.104755 0.992702
2541  6.108378 0.996325
2542  6.112001 0.996325
2543  6.115624 0.999948
2544  6.119247 0.999948
2545  6.122870 1.003571
2546  6.126493 1.003571
2547  6.130116 1.007194
2548  6.133739 1.007194
2549  6.137362 1.007194
2550  6.140985 1.007194
2551  6.144608 1.007194
2552  6.148231 1.007194
2553  6.151854 1.007194
2554  6.155477 1.007194
2555  6.159100 1.007194
2556  6.162723 1.007194
2557  6.166346 1.007194
2558  6.169969 1.007194
2559  6.173592 1.007194
2560  6.177215 1.010817
2561  6.180838 1.014440
2562  6.184461 1.018063
2563  6.188084 1.021686
2564  6.191707 1.025309
2565  6.195330 1.028932
2566  6.198953 1.028932
2567  6.202576 1.032555
2568  6.206199 1.032555
2569  6.209822 1.036178
2570  6.213445 1.036178
2571  6.217068 1.039801
2572  6.220691 1.039801
2573  6.224314 1.043424
2574  6.227937 1.043424
2575  6.231560 1.047047
2576  6.235183 1.047047
2577  6.238806 1.050670
2578  6.242429 1.050670
2579  6.246052 1.054293
2580  6.249675 1.054293
2581  6.253298 1.054293
2582  6.256921 1.054293
2583  6.260544 1.054293
2584  6.264167 1.054293
2585  6.267790 1.054293
2586  6.271413 1.054293
2587  6.275036 1.054293
2588  6.278659 1.054293
2589  6.282282 1.054293
2590  6.285905 1.054293
2591  6.289528 1.054293
2592  6.293151 1.054293
2593  6.296774 1.054293
2594  6.300397 1.054293
2595  6.304020 1.054293
2596  6.307643 1.057916
2597  6.311266 1.057916
2598  6.314889 1.061539
2599  6.318512 1.065162
2600  6.322135 1.065162
2601  6.325758 1.068785
2602  6.329381 1.068785
2603  6.333004 1.072408
2604  6.336627 1.072408
2605  6.340250 1.076031
2606  6.343873 1.076031
2607  6.347496 1.079654
2608  6.351119 1.079654
2609  6.354742 1.083277
2610  6.358365 1.083277
2611  6.361988 1.086900
2612  6.365611 1.086900
2613  6.369234 1.086900
2614  6.372857 1.086900
2615  6.376480 1.086900
2616  6.380103 1.086900
2617  6.383726 1.086900
2618  6.387349 1.086900
2619  6.390972 1.086900
2620  6.394595 1.086900
2621  6.398218 1.086900
2622  6.401841 1.086900
2623  6.405464 1.086900
2624  6.409087 1.086900
2625  6.412710 1.086900
2626  6.416333 1.086900
2627  6.419956 1.086900
2628  6.423579 1.086900
2629  6.427202 1.086900
2630  6.430825 1.086900
2631  6.434448 1.090523
2632  6.438071 1.090523
2633  6.441694 1.094146
2634  6.445317 1.094146
2635  6.448940 1.097769
2636  6.452563 1.097769
2637  6.456186 1.101392
2638  6.459809 1.101392
2639  6.463432 1.105015
2640  6.467055 1.105015
2641  6.470678 1.108638
2642  6.474301 1.108638
2643  6.477924 1.108638
2644  6.481547 1.108638
2645  6.485170 1.108638
2646  6.488793 1.108638
2647  6.492416 1.108638
2648  6.496039 1.108638
2649  6.499662 1.112261
2650  6.503285 1.115884
2651  6.506908 1.119507
2652  6.510531 1.123130
2653  6.514154 1.123130
2654  6.517777 1.126753
2655  6.521400 1.126753
2656  6.525023 1.130376
2657  6.528646 1.130376
2658  6.532269 1.133999
2659  6.535892 1.133999
2660  6.539515 1.137622
2661  6.543138 1.141245
2662  6.546761 1.144868
2663  6.550384 1.148491
2664  6.554007 1.152114
2665  6.557630 1.155737
2666  6.561253 1.159360
2667  6.564876 1.162983
2668  6.568499 1.166606
2669  6.568499 1.170229
2670  6.572122 1.173852
2671  6.575745 1.177475
2672  6.579368 1.177475
2673  6.582991 1.181098
2674  6.586614 1.181098
2675  6.590237 1.184721
2676  6.593860 1.184721
2677  6.597483 1.188344
2678  6.601106 1.188344
2679  6.604729 1.191967
2680  6.608352 1.191967
2681  6.611975 1.195590
2682  6.615598 1.195590
2683  6.619221 1.199213
2684  6.622844 1.199213
2685  6.626467 1.199213
2686  6.630090 1.199213
2687  6.633713 1.199213
2688  6.637336 1.199213
2689  6.640959 1.202836
2690  6.644582 1.202836
2691  6.648205 1.206459
2692  6.651828 1.206459
2693  6.655451 1.210082
2694  6.659074 1.210082
2695  6.662697 1.213705
2696  6.666320 1.213705
2697  6.669943 1.217328
2698  6.673566 1.217328
2699  6.677189 1.220951
2700  6.680812 1.220951
2701  6.684435 1.220951
2702  6.688058 1.220951
2703  6.691681 1.220951
2704  6.695304 1.220951
2705  6.698927 1.220951
2706  6.702550 1.220951
2707  6.706173 1.220951
2708  6.709796 1.220951
2709  6.713419 1.220951
2710  6.717042 1.220951
2711  6.720665 1.220951
2712  6.724288 1.220951
2713  6.727911 1.220951
2714  6.731534 1.220951
2715  6.735157 1.220951
2716  6.738780 1.220951
2717  6.742403 1.220951
2718  6.746026 1.220951
2719  6.749649 1.220951
2720  6.753272 1.220951
2721  6.756895 1.220951
2722  6.760518 1.224574
2723  6.764141 1.224574
2724  6.767764 1.224574
2725  6.771387 1.228197
2726  6.775010 1.228197
2727  6.778633 1.228197
2728  6.782256 1.228197
2729  6.782256 1.231820
2730  6.785879 1.235443
2731  6.789502 1.235443
2732  6.793125 1.239066
2733  6.796748 1.239066
2734  6.800371 1.242689
2735  6.803994 1.242689
2736  6.807617 1.246312
2737  6.811240 1.246312
2738  6.814863 1.249935
2739  6.818486 1.249935
2740  6.822109 1.253558
2741  6.825732 1.253558
2742  6.829355 1.257181
2743  6.832978 1.257181
2744  6.836601 1.257181
2745  6.840224 1.257181
2746  6.843847 1.257181
2747  6.847470 1.257181
2748  6.851093 1.257181
2749  6.854716 1.257181
2750  6.858339 1.257181
2751  6.861962 1.257181
2752  6.865585 1.257181
2753  6.869208 1.257181
2754  6.872831 1.257181
2755  6.876454 1.257181
2756  6.880077 1.257181
2757  6.883700 1.257181
2758  6.887323 1.257181
2759  6.890946 1.257181
2760  6.894569 1.257181
2761  6.898192 1.257181
2762  6.901815 1.257181
2763  6.905438 1.257181
2764  6.909061 1.257181
2765  6.912684 1.257181
2766  6.916307 1.260804
2767  6.919930 1.260804
2768  6.923553 1.264427
2769  6.927176 1.264427
2770  6.930799 1.268050
2771  6.934422 1.268050
2772  6.938045 1.271673
2773  6.941668 1.271673
2774  6.945291 1.275296
2775  6.948914 1.275296
2776  6.952537 1.278919
2777  6.956160 1.278919
2778  6.959783 1.282542
2779  6.963406 1.282542
2780  6.967029 1.282542
2781  6.970652 1.282542
2782  6.974275 1.282542
2783  6.977898 1.282542
2784  6.981521 1.282542
2785  6.985144 1.282542
2786  6.988767 1.286165
2787  6.992390 1.289788
2788  6.996013 1.289788
2789  6.999636 1.293411
2790  7.003259 1.297034
2791  7.006882 1.297034
2792  7.010505 1.300657
2793  7.014128 1.300657
2794  7.017751 1.304280
2795  7.021374 1.304280
2796  7.024997 1.307903
2797  7.028620 1.307903
2798  7.032243 1.311526
2799  7.035866 1.311526
2800  7.039489 1.315149
2801  7.043112 1.315149
2802  7.046735 1.318772
2803  7.050358 1.318772
2804  7.053981 1.322395
2805  7.057604 1.322395
2806  7.061227 1.322395
2807  7.064850 1.322395
2808  7.068473 1.322395
2809  7.072096 1.322395
2810  7.075719 1.322395
2811  7.079342 1.322395
2812  7.082965 1.322395
2813  7.086588 1.322395
2814  7.090211 1.322395
2815  7.093834 1.322395
2816  7.097457 1.326018
2817  7.101080 1.326018
2818  7.104703 1.329641
2819  7.108326 1.329641
2820  7.111949 1.333264
2821  7.115572 1.333264
2822  7.119195 1.336887
2823  7.122818 1.336887
2824  7.126441 1.340510
2825  7.130064 1.340510
2826  7.133687 1.344133
2827  7.137310 1.344133
2828  7.140933 1.344133
2829  7.144556 1.344133
2830  7.148179 1.344133
2831  7.151802 1.344133
2832  7.155425 1.344133
2833  7.159048 1.344133
2834  7.162671 1.347756
2835  7.166294 1.347756
2836  7.169917 1.351379
2837  7.173540 1.351379
2838  7.177163 1.355002
2839  7.180786 1.355002
2840  7.184409 1.358625
2841  7.188032 1.358625
2842  7.191655 1.362248
2843  7.195278 1.362248
2844  7.198901 1.365871
2845  7.202524 1.365871
2846  7.206147 1.369494
2847  7.209770 1.369494
2848  7.213393 1.369494
2849  7.217016 1.369494
2850  7.220639 1.369494
2851  7.224262 1.369494
2852  7.227885 1.369494
2853  7.231508 1.369494
2854  7.235131 1.369494
2855  7.238754 1.369494
2856  7.242377 1.369494
2857  7.246000 1.369494
2858  7.249623 1.373117
2859  7.253246 1.376740
2860  7.256869 1.376740
2861  7.260492 1.380363
2862  7.264115 1.380363
2863  7.267738 1.383986
2864  7.271361 1.383986
2865  7.274984 1.387609
2866  7.278607 1.387609
2867  7.282230 1.391232
2868  7.285853 1.391232
2869  7.289476 1.394855
2870  7.293099 1.394855
2871  7.296722 1.398478
2872  7.300345 1.398478
2873  7.303968 1.398478
2874  7.307591 1.402101
2875  7.311214 1.405724
2876  7.314837 1.409347
2877  7.318460 1.412970
2878  7.322083 1.416593
2879  7.325706 1.420216
2880  7.325706 1.423839
2881  7.329329 1.427462
2882  7.332952 1.431085
2883  7.332952 1.434708
2884  7.332952 1.438331
2885  7.336575 1.441954
2886  7.336575 1.445577
2887  7.340198 1.449200
2888  7.340198 1.452823
2889  7.343821 1.456446
2890  7.343821 1.460069
2891  7.347444 1.463692
2892  7.347444 1.467315
2893  7.351067 1.470938
2894  7.351067 1.474561
2895  7.354690 1.478184
2896  7.354690 1.481807
2897  7.358313 1.485430
2898  7.361936 1.489053
2899  7.361936 1.492676
2900  7.365559 1.496299
2901  7.369182 1.499922
2902  7.372805 1.503545
2903  7.376428 1.507168
2904  7.380051 1.507168
2905  7.383674 1.510791
2906  7.387297 1.510791
2907  7.390920 1.514414
2908  7.394543 1.514414
2909  7.398166 1.518037
2910  7.401789 1.518037
2911  7.405412 1.521660
2912  7.409035 1.521660
2913  7.412658 1.525283
2914  7.416281 1.525283
2915  7.419904 1.528906
2916  7.423527 1.528906
2917  7.427150 1.532529
2918  7.430773 1.532529
2919  7.434396 1.536152
2920  7.438019 1.536152
2921  7.441642 1.539775
2922  7.445265 1.539775
2923  7.448888 1.539775
2924  7.452511 1.539775
2925  7.456134 1.539775
2926  7.459757 1.539775
2927  7.463380 1.543398
2928  7.467003 1.543398
2929  7.470626 1.547021
2930  7.474249 1.547021
2931  7.477872 1.547021
2932  7.481495 1.550644
2933  7.485118 1.550644
2934  7.488741 1.550644
2935  7.492364 1.550644
2936  7.495987 1.554267
2937  7.499610 1.554267
2938  7.503233 1.557890
2939  7.503233 1.561513
2940  7.503233 1.565136
2941  7.506856 1.568759
2942  7.506856 1.572382
2943  7.506856 1.576005
2944  7.506856 1.579628
2945  7.506856 1.583251
2946  7.506856 1.586874
2947  7.506856 1.590497
2948  7.506856 1.594120
2949  7.506856 1.597743
2950  7.506856 1.601366
2951  7.506856 1.604989
2952  7.510479 1.608612
2953  7.510479 1.612235
2954  7.514102 1.615858
2955  7.514102 1.619481
2956  7.517725 1.623104
2957  7.517725 1.626727
2958  7.521348 1.630350
2959  7.521348 1.633973
2960  7.524971 1.637596
2961  7.524971 1.641219
2962  7.528594 1.644842
2963  7.528594 1.648465
2964  7.532217 1.652088
2965  7.535840 1.655711
2966  7.539463 1.659334
2967  7.543086 1.662957
2968  7.546709 1.666580
2969  7.550332 1.670203
2970  7.553955 1.673826
2971  7.557578 1.677449
2972  7.561201 1.681072
2973  7.564824 1.684695
2974  7.568447 1.688318
2975  7.568447 1.691941
2976  7.572070 1.695564
2977  7.575693 1.699187
2978  7.579316 1.702810
2979  7.582939 1.706433
2980  7.586562 1.710056
2981  7.590185 1.713679
2982  7.590185 1.717302
2983  7.590185 1.720925
2984  7.590185 1.724548
2985  7.590185 1.728171
2986  7.593808 1.731794
2987  7.593808 1.735417
2988  7.597431 1.739040
2989  7.597431 1.742663
2990  7.601054 1.746286
2991  7.601054 1.749909
2992  7.604677 1.753532
2993  7.604677 1.757155
2994  7.608300 1.760778
2995  7.608300 1.764401
2996  7.611923 1.768024
2997  7.611923 1.771647
2998  7.615546 1.775270
2999  7.619169 1.778893
3000  7.622792 1.782516
3001  7.626415 1.786139
3002  7.630038 1.789762
3003  7.633661 1.793385
3004  7.637284 1.797008
3005  7.640907 1.800631
3006  7.644530 1.804254
3007  7.648153 1.807877
3008  7.651776 1.811500
3009  7.655399 1.815123
3010  7.659022 1.818746
3011  7.662645 1.822369
3012  7.666268 1.825992
3013  7.669891 1.829615
3014  7.673514 1.833238
3015  7.677137 1.836861
3016  7.680760 1.840484
3017  7.684383 1.844107
3018  7.688006 1.847730
3019  7.688006 1.851353
3020  7.691629 1.854976
3021  7.691629 1.858599
3022  7.695252 1.862222
3023  7.695252 1.865845
3024  7.698875 1.869468
3025  7.698875 1.873091
3026  7.702498 1.876714
3027  7.706121 1.880337
3028  7.706121 1.883960
3029  7.709744 1.887583
3030  7.713367 1.891206
3031  7.716990 1.894829
3032  7.720613 1.898452
3033  7.720613 1.902075
3034  7.720613 1.905698
3035  7.720613 1.909321
3036  7.724236 1.912944
3037  7.724236 1.916567
3038  7.727859 1.920190
3039  7.727859 1.923813
3040  7.731482 1.927436
3041  7.731482 1.931059
3042  7.735105 1.934682
3043  7.735105 1.938305
3044  7.738728 1.941928
3045  7.738728 1.945551
3046  7.742351 1.949174
3047  7.742351 1.952797
3048  7.745974 1.956420
3049  7.745974 1.960043
3050  7.749597 1.963666
3051  7.749597 1.967289
3052  7.753220 1.970912
3053  7.756843 1.974535
3054  7.756843 1.978158
3055  7.760466 1.981781
3056  7.764089 1.985404
3057  7.767712 1.989027
3058  7.771335 1.989027
3059  7.774958 1.992650
3060  7.778581 1.992650
3061  7.782204 1.996273
3062  7.785827 1.996273
3063  7.789450 1.999896
3064  7.793073 1.999896
3065  7.796696 2.003519
3066  7.800319 2.003519
3067  7.803942 2.007142
3068  7.807565 2.007142
3069  7.811188 2.010765
3070  7.814811 2.010765
3071  7.818434 2.010765
3072  7.822057 2.014388
3073  7.825680 2.014388
3074  7.825680 2.018011
3075  7.829303 2.021634
3076  7.829303 2.025257
3077  7.832926 2.028880
3078  7.836549 2.032503
3079  7.836549 2.036126
3080  7.836549 2.039749
3081  7.836549 2.043372
3082  7.836549 2.046995
3083  7.836549 2.050618
3084  7.836549 2.054241
3085  7.836549 2.057864
3086  7.840172 2.061487
3087  7.840172 2.065110
3088  7.840172 2.068733
3089  7.840172 2.072356
3090  7.840172 2.075979
3091  7.840172 2.079602
3092  7.843795 2.083225
3093  7.843795 2.086848
3094  7.843795 2.090471
3095  7.843795 2.094094
3096  7.847418 2.097717
3097  7.847418 2.101340
3098  7.851041 2.104963
3099  7.851041 2.108586
3100  7.854664 2.112209
3101  7.854664 2.115832
3102  7.858287 2.119455
3103  7.858287 2.123078
3104  7.861910 2.126701
3105  7.861910 2.130324
3106  7.865533 2.133947
3107  7.865533 2.137570
3108  7.869156 2.141193
3109  7.869156 2.144816
3110  7.872779 2.148439
3111  7.872779 2.152062
3112  7.876402 2.155685
3113  7.876402 2.159308
3114  7.880025 2.162931
3115  7.883648 2.166554
3116  7.887271 2.166554
3117  7.890894 2.170177
3118  7.894517 2.170177
3119  7.898140 2.173800
3120  7.901763 2.173800
3121  7.905386 2.177423
3122  7.909009 2.177423
3123  7.912632 2.181046
3124  7.916255 2.181046
3125  7.919878 2.184669
3126  7.923501 2.188292
3127  7.927124 2.191915
3128  7.930747 2.195538
3129  7.934370 2.199161
3130  7.937993 2.202784
3131  7.941616 2.206407
3132  7.945239 2.210030
3133  7.948862 2.213653
3134  7.952485 2.217276
3135  7.956108 2.220899
3136  7.959731 2.224522
3137  7.963354 2.224522
3138  7.966977 2.228145
3139  7.970600 2.231768
3140  7.974223 2.235391
3141  7.977846 2.239014
3142  7.981469 2.242637
3143  7.985092 2.246260
3144  7.988715 2.249883
3145  7.992338 2.253506
3146  7.995961 2.257129
3147  7.999584 2.260752
3148  8.003207 2.264375
3149  8.006830 2.267998
3150  8.010453 2.271621
3151  8.014076 2.275244
3152  8.017699 2.278867
3153  8.021322 2.282490
3154  8.024945 2.286113
3155  8.028568 2.289736
3156  8.032191 2.293359
3157  8.032191 2.296982
3158  8.035814 2.300605
3159  8.035814 2.304228
3160  8.039437 2.307851
3161  8.039437 2.311474
3162  8.043060 2.315097
3163  8.043060 2.318720
3164  8.046683 2.322343
3165  8.046683 2.325966
3166  8.050306 2.329589
3167  8.050306 2.333212
3168  8.053929 2.336835
3169  8.057552 2.340458
3170  8.057552 2.344081
3171  8.057552 2.347704
3172  8.057552 2.351327
3173  8.057552 2.354950
3174  8.057552 2.358573
3175  8.057552 2.362196
3176  8.057552 2.365819
3177  8.061175 2.369442
3178  8.061175 2.373065
3179  8.064798 2.376688
3180  8.064798 2.380311
3181  8.068421 2.383934
3182  8.068421 2.387557
3183  8.072044 2.391180
3184  8.072044 2.394803
3185  8.075667 2.398426
3186  8.075667 2.402049
3187  8.079290 2.405672
3188  8.079290 2.409295
3189  8.082913 2.412918
3190  8.086536 2.416541
3191  8.090159 2.416541
3192  8.093782 2.420164
3193  8.097405 2.420164
3194  8.101028 2.423787
3195  8.104651 2.423787
3196  8.108274 2.427410
3197  8.111897 2.427410
3198  8.115520 2.431033
3199  8.119143 2.431033
3200  8.122766 2.434656
3201  8.126389 2.434656
3202  8.130012 2.438279
3203  8.133635 2.438279
3204  8.137258 2.438279
3205  8.140881 2.438279
3206  8.144504 2.438279
3207  8.148127 2.438279
3208  8.151750 2.438279
3209  8.155373 2.438279
3210  8.158996 2.438279
3211  8.162619 2.438279
3212  8.166242 2.441902
3213  8.169865 2.445525
3214  8.173488 2.449148
3215  8.177111 2.452771
3216  8.180734 2.456394
3217  8.184357 2.460017
3218  8.187980 2.463640
3219  8.191603 2.467263
3220  8.195226 2.470886
3221  8.195226 2.474509
3222  8.195226 2.478132
3223  8.198849 2.481755
3224  8.198849 2.485378
3225  8.198849 2.489001
3226  8.198849 2.492624
3227  8.202472 2.496247
3228  8.202472 2.499870
3229  8.206095 2.503493
3230  8.206095 2.507116
3231  8.209718 2.510739
3232  8.209718 2.514362
3233  8.213341 2.517985
3234  8.213341 2.521608
3235  8.216964 2.525231
3236  8.216964 2.528854
3237  8.220587 2.532477
3238  8.220587 2.536100
3239  8.224210 2.539723
3240  8.227833 2.543346
3241  8.231456 2.546969
3242  8.231456 2.550592
3243  8.231456 2.554215
3244  8.231456 2.557838
3245  8.231456 2.561461
3246  8.231456 2.565084
3247  8.231456 2.568707
3248  8.231456 2.572330
3249  8.231456 2.575953
3250  8.231456 2.579576
3251  8.231456 2.583199
3252  8.231456 2.586822
3253  8.231456 2.590445
3254  8.231456 2.594068
3255  8.235079 2.597691
3256  8.235079 2.601314
3257  8.238702 2.604937
3258  8.238702 2.608560
3259  8.242325 2.612183
3260  8.242325 2.615806
3261  8.245948 2.619429
3262  8.245948 2.623052
3263  8.249571 2.626675
3264  8.249571 2.630298
3265  8.249571 2.633921
3266  8.249571 2.637544
3267  8.249571 2.641167
3268  8.249571 2.644790
3269  8.249571 2.648413
3270  8.249571 2.652036
3271  8.249571 2.655659
3272  8.253194 2.659282
3273  8.253194 2.662905
3274  8.256817 2.666528
3275  8.256817 2.670151
3276  8.260440 2.673774
3277  8.260440 2.677397
3278  8.264063 2.681020
3279  8.264063 2.684643
3280  8.267686 2.688266
3281  8.267686 2.691889
3282  8.271309 2.695512
3283  8.271309 2.699135
3284  8.274932 2.702758
3285  8.278555 2.702758
3286  8.282178 2.706381
3287  8.285801 2.706381
3288  8.289424 2.710004
3289  8.293047 2.710004
3290  8.296670 2.713627
3291  8.300293 2.713627
3292  8.303916 2.717250
3293  8.307539 2.717250
3294  8.311162 2.720873
3295  8.314785 2.720873
3296  8.318408 2.724496
3297  8.322031 2.724496
3298  8.322031 2.728119
3299  8.325654 2.731742
3300  8.325654 2.735365
3301  8.329277 2.738988
3302  8.329277 2.742611
3303  8.332900 2.746234
3304  8.332900 2.749857
3305  8.336523 2.753480
3306  8.336523 2.757103
3307  8.340146 2.760726
3308  8.343769 2.764349
3309  8.347392 2.767972
3310  8.351015 2.767972
3311  8.354638 2.771595
3312  8.358261 2.771595
3313  8.361884 2.775218
3314  8.365507 2.775218
3315  8.369130 2.778841
3316  8.372753 2.778841
3317  8.376376 2.782464
3318  8.379999 2.782464
3319  8.383622 2.786087
3320  8.387245 2.786087
3321  8.390868 2.789710
3322  8.394491 2.789710
3323  8.398114 2.789710
3324  8.401737 2.789710
3325  8.405360 2.789710
3326  8.408983 2.793333
3327  8.408983 2.796956
3328  8.412606 2.800579
3329  8.412606 2.804202
3330  8.416229 2.807825
3331  8.416229 2.811448
3332  8.419852 2.815071
3333  8.419852 2.818694
3334  8.423475 2.822317
3335  8.427098 2.825940
3336  8.427098 2.829563
3337  8.430721 2.833186
3338  8.434344 2.836809
3339  8.437967 2.840432
3340  8.441590 2.840432
3341  8.445213 2.844055
3342  8.448836 2.844055
3343  8.452459 2.847678
3344  8.456082 2.847678
3345  8.459705 2.851301
3346  8.463328 2.851301
3347  8.466951 2.854924
3348  8.470574 2.854924
3349  8.474197 2.858547
3350  8.477820 2.858547
3351  8.481443 2.862170
3352  8.485066 2.865793
3353  8.488689 2.869416
3354  8.488689 2.873039
3355  8.492312 2.876662
3356  8.495935 2.880285
3357  8.499558 2.883908
3358  8.499558 2.887531
3359  8.503181 2.891154
3360  8.506804 2.894777
3361  8.506804 2.898400
3362  8.510427 2.902023
3363  8.510427 2.905646
3364  8.510427 2.909269
3365  8.510427 2.912892
3366  8.514050 2.916515
3367  8.514050 2.920138
3368  8.514050 2.923761
3369  8.517673 2.927384
3370  8.517673 2.931007
3371  8.521296 2.934630
3372  8.521296 2.938253
3373  8.524919 2.941876
3374  8.524919 2.945499
3375  8.528542 2.949122
3376  8.528542 2.952745
3377  8.532165 2.956368
3378  8.532165 2.959991
3379  8.535788 2.963614
3380  8.535788 2.967237
3381  8.539411 2.970860
3382  8.543034 2.974483
3383  8.546657 2.978106
3384  8.550280 2.978106
3385  8.553903 2.981729
3386  8.557526 2.985352
3387  8.561149 2.985352
3388  8.564772 2.988975
3389  8.568395 2.992598
3390  8.572018 2.996221
3391  8.575641 2.999844
3392  8.579264 3.003467
3393  8.582887 3.007090
3394  8.586510 3.010713
3395  8.586510 3.014336
3396  8.586510 3.017959
3397  8.590133 3.021582
3398  8.590133 3.025205
3399  8.593756 3.028828
3400  8.593756 3.032451
3401  8.597379 3.036074
3402  8.597379 3.039697
3403  8.601002 3.043320
3404  8.601002 3.046943
3405  8.604625 3.050566
3406  8.604625 3.054189
3407  8.608248 3.057812
3408  8.608248 3.061435
3409  8.611871 3.065058
3410  8.615494 3.068681
3411  8.615494 3.072304
3412  8.619117 3.075927
3413  8.622740 3.079550
3414  8.626363 3.083173
3415  8.629986 3.086796
3416  8.633609 3.090419
3417  8.637232 3.094042
3418  8.640855 3.094042
3419  8.644478 3.097665
3420  8.648101 3.101288
3421  8.651724 3.101288
3422  8.655347 3.104911
3423  8.658970 3.104911
3424  8.662593 3.108534
3425  8.662593 3.112157
3426  8.666216 3.115780
3427  8.666216 3.119403
3428  8.669839 3.123026
3429  8.673462 3.126649
3430  8.673462 3.130272
3431  8.677085 3.133895
3432  8.680708 3.137518
3433  8.684331 3.141141
3434  8.687954 3.141141
3435  8.691577 3.144764
3436  8.695200 3.148387
3437  8.698823 3.152010
3438  8.702446 3.155633
3439  8.706069 3.159256
3440  8.709692 3.162879
3441  8.713315 3.166502
3442  8.716938 3.170125
3443  8.720561 3.170125
3444  8.720561 3.173748
3445  8.724184 3.177371
3446  8.724184 3.180994
3447  8.727807 3.184617
3448  8.727807 3.188240
3449  8.731430 3.191863
3450  8.731430 3.195486
3451  8.735053 3.199109
3452  8.735053 3.202732
3453  8.738676 3.206355
3454  8.738676 3.209978
3455  8.742299 3.213601
3456  8.742299 3.217224
3457  8.745922 3.220847
3458  8.745922 3.224470
3459  8.749545 3.228093
3460  8.753168 3.231716
3461  8.756791 3.231716
3462  8.760414 3.235339
3463  8.764037 3.235339
3464  8.767660 3.238962
3465  8.771283 3.238962
3466  8.774906 3.242585
3467  8.778529 3.242585
3468  8.778529 3.246208
3469  8.782152 3.249831
3470  8.782152 3.253454
3471  8.782152 3.257077
3472  8.782152 3.260700
3473  8.785775 3.264323
3474  8.785775 3.267946
3475  8.789398 3.271569
3476  8.789398 3.275192
3477  8.793021 3.278815
3478  8.793021 3.282438
3479  8.796644 3.286061
3480  8.796644 3.289684
3481  8.800267 3.293307
3482  8.800267 3.296930
3483  8.803890 3.300553
3484  8.803890 3.304176
3485  8.807513 3.307799
3486  8.807513 3.311422
3487  8.811136 3.315045
3488  8.811136 3.318668
3489  8.814759 3.322291
3490  8.818382 3.325914
3491  8.822005 3.325914
3492  8.825628 3.329537
3493  8.829251 3.333160
3494  8.832874 3.333160
3495  8.836497 3.336783
3496  8.840120 3.336783
3497  8.840120 3.340406
3498  8.843743 3.344029
3499  8.847366 3.347652
3500  8.847366 3.351275
3501  8.850989 3.354898
3502  8.854612 3.358521
3503  8.858235 3.362144
3504  8.861858 3.365767
3505  8.865481 3.369390
3506  8.869104 3.373013
3507  8.872727 3.376636
3508  8.876350 3.380259
3509  8.879973 3.383882
3510  8.879973 3.387505
3511  8.879973 3.391128
3512  8.879973 3.394751
3513  8.879973 3.398374
3514  8.883596 3.401997
3515  8.883596 3.405620
3516  8.883596 3.409243
3517  8.887219 3.412866
3518  8.887219 3.416489
3519  8.890842 3.420112
3520  8.890842 3.423735
3521  8.894465 3.427358
3522  8.894465 3.430981
3523  8.898088 3.434604
3524  8.898088 3.438227
3525  8.901711 3.441850
3526  8.901711 3.445473
3527  8.905334 3.449096
3528  8.905334 3.452719
3529  8.908957 3.456342
3530  8.908957 3.459965
3531  8.908957 3.463588
3532  8.908957 3.467211
3533  8.908957 3.470834
3534  8.908957 3.474457
3535  8.908957 3.478080
3536  8.908957 3.481703
3537  8.908957 3.485326
3538  8.908957 3.488949
3539  8.908957 3.492572
3540  8.912580 3.496195
3541  8.912580 3.499818
3542  8.916203 3.503441
3543  8.916203 3.507064
3544  8.919826 3.510687
3545  8.919826 3.514310
3546  8.923449 3.517933
3547  8.923449 3.521556
3548  8.927072 3.525179
3549  8.927072 3.528802
3550  8.930695 3.532425
3551  8.930695 3.536048
3552  8.934318 3.539671
3553  8.937941 3.543294
3554  8.941564 3.546917
3555  8.945187 3.550540
3556  8.948810 3.554163
3557  8.948810 3.557786
3558  8.948810 3.561409
3559  8.952433 3.565032
3560  8.952433 3.568655
3561  8.952433 3.572278
3562  8.952433 3.575901
3563  8.952433 3.579524
3564  8.952433 3.583147
3565  8.952433 3.586770
3566  8.952433 3.590393
3567  8.952433 3.594016
3568  8.952433 3.597639
3569  8.952433 3.601262
3570  8.952433 3.604885
3571  8.952433 3.608508
3572  8.952433 3.612131
3573  8.952433 3.615754
3574  8.952433 3.619377
3575  8.952433 3.623000
3576  8.952433 3.626623
3577  8.952433 3.630246
3578  8.952433 3.633869
3579  8.952433 3.637492
3580  8.952433 3.641115
3581  8.952433 3.644738
3582  8.952433 3.648361
3583  8.952433 3.651984
3584  8.952433 3.655607
3585  8.952433 3.659230
3586  8.952433 3.662853
3587  8.956056 3.666476
3588  8.956056 3.670099
3589  8.959679 3.673722
3590  8.959679 3.677345
3591  8.963302 3.680968
3592  8.963302 3.684591
3593  8.966925 3.688214
3594  8.966925 3.691837
3595  8.970548 3.695460
3596  8.970548 3.699083
3597  8.974171 3.702706
3598  8.974171 3.706329
3599  8.977794 3.709952
3600  8.977794 3.713575
3601  8.981417 3.717198
3602  8.981417 3.720821
3603  8.985040 3.724444
3604  8.985040 3.728067
3605  8.988663 3.731690
3606  8.988663 3.735313
3607  8.988663 3.738936
3608  8.988663 3.742559
3609  8.988663 3.746182
3610  8.988663 3.749805
3611  8.988663 3.753428
3612  8.988663 3.757051
3613  8.988663 3.760674
3614  8.988663 3.764297
3615  8.988663 3.767920
3616  8.988663 3.771543
3617  8.988663 3.775166
3618  8.988663 3.778789
3619  8.992286 3.782412
3620  8.992286 3.786035
3621  8.995909 3.789658
3622  8.995909 3.793281
3623  8.999532 3.796904
3624  8.999532 3.800527
3625  9.003155 3.804150
3626  9.003155 3.807773
3627  9.006778 3.811396
3628  9.006778 3.815019
3629  9.010401 3.818642
3630  9.010401 3.822265
3631  9.014024 3.825888
3632  9.017647 3.829511
3633  9.021270 3.833134
3634  9.021270 3.836757
3635  9.021270 3.840380
3636  9.024893 3.844003
3637  9.024893 3.847626
3638  9.024893 3.851249
3639  9.024893 3.854872
3640  9.024893 3.858495
3641  9.024893 3.862118
3642  9.024893 3.865741
3643  9.024893 3.869364
3644  9.024893 3.872987
3645  9.024893 3.876610
3646  9.028516 3.880233
3647  9.028516 3.883856
3648  9.032139 3.887479
3649  9.032139 3.891102
3650  9.035762 3.894725
3651  9.035762 3.898348
3652  9.039385 3.901971
3653  9.039385 3.905594
3654  9.043008 3.909217
3655  9.043008 3.912840
3656  9.046631 3.916463
3657  9.046631 3.920086
3658  9.050254 3.923709
3659  9.053877 3.927332
3660  9.053877 3.930955
3661  9.057500 3.934578
3662  9.057500 3.938201
3663  9.057500 3.941824
3664  9.053877 3.945447
3665  9.053877 3.949070
3666  9.053877 3.952693
3667  9.053877 3.956316
3668  9.053877 3.959939
3669  9.053877 3.963562
3670  9.053877 3.967185
3671  9.053877 3.970808
3672  9.050254 3.974431
3673  9.050254 3.978054
3674  9.046631 3.981677
3675  9.046631 3.985300
3676  9.046631 3.988923
3677  9.046631 3.992546
3678  9.046631 3.996169
3679  9.046631 3.999792
3680  9.046631 4.003415
3681  9.046631 4.007038
3682  9.046631 4.010661
3683  9.046631 4.014284
3684  9.046631 4.017907
3685  9.046631 4.021530
3686  9.046631 4.025153
3687  9.046631 4.028776
3688  9.046631 4.032399
3689  9.046631 4.036022
3690  9.046631 4.039645
3691  9.046631 4.043268
3692  9.046631 4.046891
3693  9.046631 4.050514
3694  9.046631 4.054137
3695  9.046631 4.057760
3696  9.046631 4.061383
3697  9.046631 4.065006
3698  9.046631 4.068629
3699  9.046631 4.072252
3700  9.050254 4.075875
3701  9.050254 4.079498
3702  9.053877 4.083121
3703  9.053877 4.086744
3704  9.057500 4.090367
3705  9.057500 4.093990
3706  9.061123 4.097613
3707  9.061123 4.101236
3708  9.064746 4.104859
3709  9.061123 4.108482
3710  9.061123 4.112105
3711  9.057500 4.115728
3712  9.057500 4.119351
3713  9.053877 4.122974
3714  9.053877 4.126597
3715  9.053877 4.130220
3716  9.053877 4.133843
3717  9.053877 4.137466
3718  9.053877 4.141089
3719  9.053877 4.144712
3720  9.053877 4.148335
3721  9.053877 4.151958
3722  9.053877 4.155581
3723  9.053877 4.159204
3724  9.053877 4.162827
3725  9.053877 4.166450
3726  9.053877 4.170073
3727  9.053877 4.173696
3728  9.053877 4.177319
3729  9.053877 4.180942
3730  9.053877 4.184565
3731  9.053877 4.188188
3732  9.053877 4.191811
3733  9.053877 4.195434
3734  9.053877 4.199057
3735  9.053877 4.202680
3736  9.053877 4.206303
3737  9.053877 4.209926
3738  9.053877 4.213549
3739  9.057500 4.217172
3740  9.057500 4.220795
3741  9.057500 4.224418
3742  9.057500 4.228041
3743  9.053877 4.231664
3744  9.053877 4.235287
3745  9.050254 4.238910
3746  9.050254 4.242533
3747  9.050254 4.246156
3748  9.050254 4.249779
3749  9.050254 4.253402
3750  9.050254 4.257025
3751  9.050254 4.260648
3752  9.050254 4.264271
3753  9.050254 4.267894
3754  9.050254 4.271517
3755  9.050254 4.275140
3756  9.050254 4.278763
3757  9.050254 4.282386
3758  9.050254 4.286009
3759  9.050254 4.289632
3760  9.050254 4.293255
3761  9.050254 4.296878
3762  9.050254 4.300501
3763  9.050254 4.304124
3764  9.050254 4.307747
3765  9.050254 4.311370
3766  9.050254 4.314993
3767  9.050254 4.318616
3768  9.050254 4.322239
3769  9.053877 4.325862
3770  9.053877 4.329485
3771  9.057500 4.333108
3772  9.057500 4.336731
3773  9.061123 4.340354
3774  9.061123 4.343977
3775  9.064746 4.347600
3776  9.064746 4.351223
3777  9.068369 4.354846
3778  9.068369 4.358469
3779  9.071992 4.362092
3780  9.071992 4.365715
3781  9.075615 4.369338
3782  9.079238 4.369338
3783  9.082861 4.372961
3784  9.086484 4.372961
3785  9.090107 4.376584
3786  9.093730 4.376584
3787  9.097353 4.380207
3788  9.100976 4.380207
3789  9.104599 4.383830
3790  9.108222 4.383830
3791  9.111845 4.387453
3792  9.115468 4.387453
3793  9.115468 4.391076
3794  9.115468 4.394699
3795  9.115468 4.398322
3796  9.119091 4.401945
3797  9.119091 4.405568
3798  9.119091 4.409191
3799  9.119091 4.412814
3800  9.122714 4.416437
3801  9.122714 4.420060
3802  9.126337 4.423683
3803  9.126337 4.427306
3804  9.129960 4.430929
3805  9.129960 4.434552
3806  9.133583 4.438175
3807  9.133583 4.441798
3808  9.137206 4.445421
3809  9.137206 4.449044
3810  9.137206 4.452667
3811  9.137206 4.456290
3812  9.137206 4.459913
3813  9.140829 4.463536
3814  9.140829 4.467159
3815  9.144452 4.470782
3816  9.144452 4.474405
3817  9.148075 4.478028
3818  9.148075 4.481651
3819  9.151698 4.485274
3820  9.151698 4.488897
3821  9.155321 4.492520
3822  9.155321 4.496143
3823  9.158944 4.499766
3824  9.158944 4.503389
3825  9.162567 4.507012
3826  9.166190 4.510635
3827  9.169813 4.514258
3828  9.173436 4.517881
3829  9.177059 4.517881
3830  9.180682 4.521504
3831  9.184305 4.525127
3832  9.184305 4.528750
3833  9.187928 4.532373
3834  9.187928 4.535996
3835  9.187928 4.539619
3836  9.187928 4.543242
3837  9.187928 4.546865
3838  9.187928 4.550488
3839  9.187928 4.554111
3840  9.191551 4.557734
3841  9.191551 4.561357
3842  9.195174 4.564980
3843  9.195174 4.568603
3844  9.198797 4.572226
3845  9.198797 4.575849
3846  9.202420 4.579472
3847  9.202420 4.583095
3848  9.206043 4.586718
3849  9.206043 4.590341
3850  9.209666 4.593964
3851  9.209666 4.597587
3852  9.213289 4.601210
3853  9.216912 4.604833
3854  9.216912 4.608456
3855  9.216912 4.612079
3856  9.216912 4.615702
3857  9.216912 4.619325
3858  9.216912 4.622948
3859  9.216912 4.626571
3860  9.216912 4.630194
3861  9.216912 4.633817
3862  9.216912 4.637440
3863  9.216912 4.641063
3864  9.216912 4.644686
3865  9.216912 4.648309
3866  9.216912 4.651932
3867  9.216912 4.655555
3868  9.216912 4.659178
3869  9.216912 4.662801
3870  9.216912 4.666424
3871  9.216912 4.670047
3872  9.216912 4.673670
3873  9.216912 4.677293
3874  9.216912 4.680916
3875  9.216912 4.684539
3876  9.216912 4.688162
3877  9.220535 4.691785
3878  9.220535 4.695408
3879  9.224158 4.699031
3880  9.224158 4.702654
3881  9.227781 4.706277
3882  9.227781 4.709900
3883  9.231404 4.713523
3884  9.231404 4.717146
3885  9.235027 4.720769
3886  9.235027 4.724392
3887  9.238650 4.728015
3888  9.238650 4.731638
3889  9.242273 4.735261
3890  9.245896 4.738884
3891  9.249519 4.738884
3892  9.253142 4.742507
3893  9.256765 4.742507
3894  9.260388 4.746130
3895  9.264011 4.746130
3896  9.267634 4.749753
3897  9.271257 4.749753
3898  9.274880 4.753376
3899  9.278503 4.753376
3900  9.282126 4.756999
3901  9.285749 4.756999
3902  9.289372 4.760622
3903  9.289372 4.764245
3904  9.292995 4.767868
3905  9.292995 4.771491
3906  9.296618 4.775114
3907  9.300241 4.778737
3908  9.300241 4.782360
3909  9.303864 4.785983
3910  9.307487 4.789606
3911  9.311110 4.793229
3912  9.314733 4.796852
3913  9.318356 4.800475
3914  9.321979 4.804098
3915  9.321979 4.807721
3916  9.321979 4.811344
3917  9.321979 4.814967
3918  9.321979 4.818590
3919  9.321979 4.822213
3920  9.321979 4.825836
3921  9.321979 4.829459
3922  9.321979 4.833082
3923  9.321979 4.836705
3924  9.321979 4.840328
3925  9.321979 4.843951
3926  9.321979 4.847574
3927  9.325602 4.851197
3928  9.325602 4.854820
3929  9.329225 4.858443
3930  9.329225 4.862066
3931  9.332848 4.865689
3932  9.332848 4.869312
3933  9.336471 4.872935
3934  9.336471 4.876558
3935  9.340094 4.880181
3936  9.340094 4.883804
3937  9.343717 4.887427
3938  9.343717 4.891050
3939  9.347340 4.894673
3940  9.350963 4.894673
3941  9.354586 4.898296
3942  9.358209 4.898296
3943  9.361832 4.901919
3944  9.365455 4.901919
3945  9.369078 4.905542
3946  9.372701 4.905542
3947  9.376324 4.909165
3948  9.376324 4.912788
3949  9.379947 4.916411
3950  9.379947 4.920034
3951  9.383570 4.923657
3952  9.383570 4.927280
3953  9.387193 4.930903
3954  9.387193 4.934526
3955  9.390816 4.938149
3956  9.394439 4.941772
3957  9.394439 4.945395
3958  9.394439 4.949018
3959  9.394439 4.952641
3960  9.394439 4.956264
3961  9.394439 4.959887
3962  9.394439 4.963510
3963  9.394439 4.967133
3964  9.394439 4.970756
3965  9.394439 4.974379
3966  9.394439 4.978002
3967  9.394439 4.981625
3968  9.394439 4.985248
3969  9.394439 4.988871
3970  9.394439 4.992494
3971  9.394439 4.996117
3972  9.394439 4.999740
3973  9.394439 5.003363
3974  9.394439 5.006986
3975  9.394439 5.010609
3976  9.394439 5.014232
3977  9.394439 5.017855
3978  9.394439 5.021478
3979  9.398062 5.025101
3980  9.398062 5.028724
3981  9.401685 5.032347
3982  9.401685 5.035970
3983  9.405308 5.039593
3984  9.405308 5.043216
3985  9.408931 5.046839
3986  9.408931 5.050462
3987  9.412554 5.054085
3988  9.412554 5.057708
3989  9.416177 5.061331
3990  9.416177 5.064954
3991  9.419800 5.068577
3992  9.419800 5.072200
3993  9.423423 5.075823
3994  9.423423 5.079446
3995  9.423423 5.083069
3996  9.423423 5.086692
3997  9.423423 5.090315
3998  9.423423 5.093938
3999  9.423423 5.097561
4000  9.423423 5.101184
4001  9.423423 5.104807
4002  9.427046 5.108430
4003  9.427046 5.112053
4004  9.427046 5.115676
4005  9.427046 5.119299
4006  9.430669 5.122922
4007  9.430669 5.126545
4008  9.430669 5.130168
4009  9.430669 5.133791
4010  9.430669 5.137414
4011  9.430669 5.141037
4012  9.430669 5.144660
4013  9.430669 5.148283
4014  9.430669 5.151906
4015  9.434292 5.155529
4016  9.434292 5.159152
4017  9.434292 5.162775
4018  9.434292 5.166398
4019  9.437915 5.170021
4020  9.437915 5.173644
4021  9.437915 5.177267
4022  9.437915 5.180890
4023  9.437915 5.184513
4024  9.437915 5.188136
4025  9.437915 5.191759
4026  9.437915 5.195382
4027  9.437915 5.199005
4028  9.437915 5.202628
4029  9.441538 5.206251
4030  9.441538 5.209874
4031  9.441538 5.213497
4032  9.441538 5.217120
4033  9.437915 5.220743
4034  9.437915 5.224366
4035  9.434292 5.227989
4036  9.434292 5.231612
4037  9.430669 5.235235
4038  9.430669 5.238858
4039  9.427046 5.242481
4040  9.427046 5.246104
4041  9.423423 5.249727
4042  9.423423 5.253350
4043  9.423423 5.256973
4044  9.423423 5.260596
4045  9.423423 5.264219
4046  9.423423 5.267842
4047  9.423423 5.271465
4048  9.423423 5.275088
4049  9.423423 5.278711
4050  9.423423 5.282334
4051  9.423423 5.285957
4052  9.423423 5.289580
4053  9.423423 5.293203
4054  9.423423 5.296826
4055  9.423423 5.300449
4056  9.423423 5.304072
4057  9.423423 5.307695
4058  9.423423 5.311318
4059  9.423423 5.314941
4060  9.423423 5.318564
4061  9.423423 5.322187
4062  9.423423 5.325810
4063  9.423423 5.329433
4064  9.423423 5.333056
4065  9.427046 5.336679
4066  9.427046 5.340302
4067  9.430669 5.343925
4068  9.430669 5.347548
4069  9.434292 5.351171
4070  9.434292 5.354794
4071  9.437915 5.358417
4072  9.437915 5.362040
4073  9.441538 5.365663
4074  9.441538 5.369286
4075  9.445161 5.372909
4076  9.445161 5.376532
4077  9.448784 5.380155
4078  9.452407 5.383778
4079  9.452407 5.387401
4080  9.452407 5.391024
4081  9.452407 5.394647
4082  9.452407 5.398270
4083  9.452407 5.401893
4084  9.452407 5.405516
4085  9.452407 5.409139
4086  9.452407 5.412762
4087  9.452407 5.416385
4088  9.452407 5.420008
4089  9.452407 5.423631
4090  9.452407 5.427254
4091  9.452407 5.430877
4092  9.452407 5.434500
4093  9.456030 5.438123
4094  9.456030 5.441746
4095  9.459653 5.445369
4096  9.459653 5.448992
4097  9.463276 5.452615
4098  9.463276 5.456238
4099  9.466899 5.459861
4100  9.466899 5.463484
4101  9.470522 5.467107
4102  9.470522 5.470730
4103  9.474145 5.474353
4104  9.474145 5.477976
4105  9.477768 5.481599
4106  9.481391 5.481599
4107  9.485014 5.485222
4108  9.488637 5.485222
4109  9.492260 5.488845
4110  9.495883 5.488845
4111  9.499506 5.492468
4112  9.503129 5.492468
4113  9.506752 5.496091
4114  9.510375 5.496091
4115  9.513998 5.499714
4116  9.517621 5.499714
4117  9.521244 5.503337
4118  9.524867 5.503337
4119  9.528490 5.503337
4120  9.532113 5.503337
4121  9.535736 5.503337
4122  9.539359 5.503337
4123  9.542982 5.503337
4124  9.546605 5.503337
4125  9.550228 5.503337
4126  9.553851 5.503337
4127  9.557474 5.503337
4128  9.561097 5.506960
4129  9.564720 5.510583
4130  9.568343 5.514206
4131  9.571966 5.517829
4132  9.575589 5.521452
4133  9.579212 5.525075
4134  9.582835 5.528698
4135  9.586458 5.532321
4136  9.590081 5.535944
4137  9.593704 5.539567
4138  9.593704 5.543190
4139  9.593704 5.546813
4140  9.593704 5.550436
4141  9.593704 5.554059
4142  9.593704 5.557682
4143  9.593704 5.561305
4144  9.593704 5.564928
4145  9.593704 5.568551
4146  9.593704 5.572174
4147  9.593704 5.575797
4148  9.593704 5.579420
4149  9.593704 5.583043
4150  9.597327 5.586666
4151  9.597327 5.590289
4152  9.600950 5.593912
4153  9.600950 5.597535
4154  9.604573 5.601158
4155  9.604573 5.604781
4156  9.608196 5.608404
4157  9.608196 5.612027
4158  9.611819 5.615650
4159  9.611819 5.619273
4160  9.615442 5.622896
4161  9.615442 5.626519
4162  9.619065 5.630142
4163  9.619065 5.633765
4164  9.619065 5.637388
4165  9.619065 5.641011
4166  9.619065 5.644634
4167  9.619065 5.648257
4168  9.619065 5.651880
4169  9.619065 5.655503
4170  9.619065 5.659126
4171  9.622688 5.662749
4172  9.622688 5.666372
4173  9.626311 5.669995
4174  9.626311 5.673618
4175  9.629934 5.677241
4176  9.629934 5.680864
4177  9.633557 5.684487
4178  9.633557 5.688110
4179  9.637180 5.691733
4180  9.637180 5.695356
4181  9.640803 5.698979
4182  9.640803 5.702602
4183  9.644426 5.706225
4184  9.648049 5.709848
4185  9.651672 5.709848
4186  9.655295 5.713471
4187  9.658918 5.713471
4188  9.662541 5.717094
4189  9.666164 5.717094
4190  9.669787 5.720717
4191  9.673410 5.720717
4192  9.677033 5.724340
4193  9.680656 5.724340
4194  9.684279 5.727963
4195  9.687902 5.731586
4196  9.687902 5.735209
4197  9.691525 5.738832
4198  9.695148 5.742455
4199  9.695148 5.746078
4200  9.698771 5.749701
4201  9.698771 5.753324
4202  9.698771 5.756947
4203  9.698771 5.760570
4204  9.698771 5.764193
4205  9.698771 5.767816
4206  9.698771 5.771439
4207  9.698771 5.775062
4208  9.698771 5.778685
4209  9.698771 5.782308
4210  9.698771 5.785931
4211  9.698771 5.789554
4212  9.698771 5.793177
4213  9.698771 5.796800
4214  9.698771 5.800423
4215  9.698771 5.804046
4216  9.698771 5.807669
4217  9.702394 5.811292
4218  9.702394 5.814915
4219  9.702394 5.818538
4220  9.702394 5.822161
4221  9.706017 5.825784
4222  9.706017 5.829407
4223  9.709640 5.833030
4224  9.709640 5.836653
4225  9.709640 5.840276
4226  9.709640 5.843899
4227  9.709640 5.847522
4228  9.709640 5.851145
4229  9.709640 5.854768
4230  9.709640 5.858391
4231  9.709640 5.862014
4232  9.709640 5.865637
4233  9.709640 5.869260
4234  9.713263 5.872883
4235  9.713263 5.876506
4236  9.716886 5.880129
4237  9.716886 5.883752
4238  9.720509 5.887375
4239  9.720509 5.890998
4240  9.724132 5.894621
4241  9.724132 5.898244
4242  9.727755 5.901867
4243  9.727755 5.905490
4244  9.731378 5.909113
4245  9.731378 5.912736
4246  9.735001 5.916359
4247  9.738624 5.919982
4248  9.742247 5.919982
4249  9.745870 5.923605
4250  9.749493 5.923605
4251  9.753116 5.927228
4252  9.756739 5.927228
4253  9.760362 5.930851
4254  9.763985 5.930851
4255  9.767608 5.934474
4256  9.771231 5.934474
4257  9.774854 5.938097
4258  9.778477 5.938097
4259  9.782100 5.941720
4260  9.785723 5.945343
4261  9.789346 5.948966
4262  9.792969 5.952589
4263  9.796592 5.956212
4264  9.800215 5.959835
4265  9.803838 5.963458
4266  9.807461 5.967081
4267  9.811084 5.970704
4268  9.811084 5.974327
4269  9.814707 5.977950
4270  9.818330 5.981573
4271  9.818330 5.985196
4272  9.818330 5.988819
4273  9.818330 5.992442
4274  9.818330 5.996065
4275  9.818330 5.999688
4276  9.818330 6.003311
4277  9.818330 6.006934
4278  9.818330 6.010557
4279  9.818330 6.014180
4280  9.818330 6.017803
4281  9.818330 6.021426
4282  9.818330 6.025049
4283  9.818330 6.028672
4284  9.818330 6.032295
4285  9.818330 6.035918
4286  9.818330 6.039541
4287  9.821953 6.043164
4288  9.821953 6.046787
4289  9.825576 6.050410
4290  9.825576 6.054033
4291  9.829199 6.057656
4292  9.829199 6.061279
4293  9.832822 6.064902
4294  9.832822 6.068525
4295  9.836445 6.072148
4296  9.836445 6.075771
4297  9.836445 6.079394
4298  9.836445 6.083017
4299  9.836445 6.086640
4300  9.840068 6.090263
4301  9.840068 6.093886
4302  9.840068 6.097509
4303  9.843691 6.101132
4304  9.843691 6.104755
4305  9.847314 6.108378
4306  9.847314 6.112001
4307  9.850937 6.115624
4308  9.850937 6.119247
4309  9.854560 6.122870
4310  9.854560 6.126493
4311  9.858183 6.130116
4312  9.858183 6.133739
4313  9.858183 6.137362
4314  9.858183 6.140985
4315  9.858183 6.144608
4316  9.858183 6.148231
4317  9.858183 6.151854
4318  9.858183 6.155477
4319  9.858183 6.159100
4320  9.858183 6.162723
4321  9.858183 6.166346
4322  9.858183 6.169969
4323  9.861806 6.173592
4324  9.861806 6.177215
4325  9.865429 6.180838
4326  9.865429 6.184461
4327  9.869052 6.188084
4328  9.869052 6.191707
4329  9.872675 6.195330
4330  9.872675 6.198953
4331  9.876298 6.202576
4332  9.876298 6.206199
4333  9.879921 6.209822
4334  9.879921 6.213445
4335  9.883544 6.217068
4336  9.887167 6.220691
4337  9.887167 6.224314
4338  9.890790 6.227937
4339  9.894413 6.231560
4340  9.898036 6.235183
4341  9.898036 6.238806
4342  9.901659 6.242429
4343  9.901659 6.246052
4344  9.901659 6.249675
4345  9.901659 6.253298
4346  9.901659 6.256921
4347  9.901659 6.260544
4348  9.898036 6.264167
4349  9.898036 6.267790
4350  9.894413 6.271413
4351  9.894413 6.275036
4352  9.890790 6.278659
4353  9.890790 6.282282
4354  9.887167 6.285905
4355  9.887167 6.289528
4356  9.887167 6.293151
4357  9.887167 6.296774
4358  9.887167 6.300397
4359  9.887167 6.304020
4360  9.887167 6.307643
4361  9.887167 6.311266
4362  9.887167 6.314889
4363  9.887167 6.318512
4364  9.887167 6.322135
4365  9.887167 6.325758
4366  9.887167 6.329381
4367  9.887167 6.333004
4368  9.887167 6.336627
4369  9.887167 6.340250
4370  9.883544 6.343873
4371  9.883544 6.347496
4372  9.883544 6.351119
4373  9.879921 6.354742
4374  9.879921 6.358365
4375  9.876298 6.361988
4376  9.876298 6.365611
4377  9.872675 6.369234
4378  9.872675 6.372857
4379  9.869052 6.376480
4380  9.869052 6.380103
4381  9.869052 6.383726
4382  9.869052 6.387349
4383  9.869052 6.390972
4384  9.869052 6.394595
4385  9.869052 6.398218
4386  9.869052 6.401841
4387  9.869052 6.405464
4388  9.869052 6.409087
4389  9.869052 6.412710
4390  9.869052 6.416333
4391  9.869052 6.419956
4392  9.869052 6.423579
4393  9.869052 6.427202
4394  9.869052 6.430825
4395  9.869052 6.434448
4396  9.869052 6.438071
4397  9.869052 6.441694
4398  9.869052 6.445317
4399  9.869052 6.448940
4400  9.869052 6.452563
4401  9.869052 6.456186
4402  9.869052 6.459809
4403  9.869052 6.463432
4404  9.869052 6.467055
4405  9.869052 6.470678
4406  9.869052 6.474301
4407  9.869052 6.477924
4408  9.869052 6.481547
4409  9.872675 6.485170
4410  9.872675 6.488793
4411  9.876298 6.492416
4412  9.876298 6.496039
4413  9.879921 6.499662
4414  9.879921 6.503285
4415  9.883544 6.506908
4416  9.883544 6.510531
4417  9.887167 6.514154
4418  9.887167 6.517777
4419  9.890790 6.521400
4420  9.890790 6.525023
4421  9.890790 6.528646
4422  9.890790 6.532269
4423  9.890790 6.535892
4424  9.890790 6.539515
4425  9.890790 6.543138
4426  9.890790 6.546761
4427  9.890790 6.550384
4428  9.890790 6.554007
4429  9.890790 6.557630
4430  9.890790 6.561253
4431  9.890790 6.564876
4432  9.890790 6.568499
4433  9.890790 6.572122
4434  9.890790 6.575745
4435  9.890790 6.579368
4436  9.890790 6.582991
4437  9.890790 6.586614
4438  9.890790 6.590237
4439  9.890790 6.593860
4440  9.890790 6.597483
4441  9.890790 6.601106
4442  9.890790 6.604729
4443  9.890790 6.608352
4444  9.890790 6.611975
4445  9.890790 6.615598
4446  9.887167 6.619221
4447  9.887167 6.622844
4448  9.887167 6.626467
4449  9.883544 6.630090
4450  9.883544 6.633713
4451  9.879921 6.637336
4452  9.879921 6.640959
4453  9.876298 6.644582
4454  9.876298 6.648205
4455  9.872675 6.651828
4456  9.872675 6.655451
4457  9.872675 6.659074
4458  9.869052 6.662697
4459  9.869052 6.666320
4460  9.869052 6.669943
4461  9.869052 6.673566
4462  9.869052 6.677189
4463  9.869052 6.680812
4464  9.869052 6.684435
4465  9.869052 6.688058
4466  9.869052 6.691681
4467  9.869052 6.695304
4468  9.865429 6.698927
4469  9.865429 6.702550
4470  9.861806 6.706173
4471  9.861806 6.709796
4472  9.858183 6.713419
4473  9.858183 6.717042
4474  9.858183 6.720665
4475  9.858183 6.724288
4476  9.858183 6.727911
4477  9.858183 6.731534
4478  9.858183 6.735157
4479  9.858183 6.738780
4480  9.858183 6.742403
4481  9.858183 6.746026
4482  9.858183 6.749649
4483  9.858183 6.753272
4484  9.858183 6.756895
4485  9.858183 6.760518
4486  9.858183 6.764141
4487  9.858183 6.767764
4488  9.858183 6.771387
4489  9.858183 6.775010
4490  9.858183 6.778633
4491  9.858183 6.782256
4492  9.858183 6.785879
4493  9.858183 6.789502
4494  9.858183 6.793125
4495  9.858183 6.796748
4496  9.858183 6.800371
4497  9.858183 6.803994
4498  9.858183 6.807617
4499  9.858183 6.811240
4500  9.858183 6.814863
4501  9.858183 6.818486
4502  9.858183 6.822109
4503  9.858183 6.825732
4504  9.858183 6.829355
4505  9.861806 6.832978
4506  9.861806 6.836601
4507  9.865429 6.840224
4508  9.865429 6.843847
4509  9.869052 6.847470
4510  9.869052 6.851093
4511  9.872675 6.854716
4512  9.872675 6.858339
4513  9.876298 6.861962
4514  9.876298 6.865585
4515  9.879921 6.869208
4516  9.879921 6.872831
4517  9.879921 6.876454
4518  9.883544 6.880077
4519  9.883544 6.883700
4520  9.883544 6.887323
4521  9.883544 6.890946
4522  9.883544 6.894569
4523  9.879921 6.898192
4524  9.879921 6.901815
4525  9.876298 6.905438
4526  9.876298 6.909061
4527  9.876298 6.912684
4528  9.872675 6.916307
4529  9.872675 6.919930
4530  9.869052 6.923553
4531  9.869052 6.927176
4532  9.865429 6.930799
4533  9.865429 6.934422
4534  9.861806 6.938045
4535  9.861806 6.941668
4536  9.861806 6.945291
4537  9.861806 6.948914
4538  9.861806 6.952537
4539  9.861806 6.956160
4540  9.861806 6.959783
4541  9.861806 6.963406
4542  9.861806 6.967029
4543  9.861806 6.970652
4544  9.861806 6.974275
4545  9.861806 6.977898
4546  9.861806 6.981521
4547  9.861806 6.985144
4548  9.861806 6.988767
4549  9.861806 6.992390
4550  9.861806 6.996013
4551  9.861806 6.999636
4552  9.861806 7.003259
4553  9.858183 7.006882
4554  9.858183 7.010505
4555  9.854560 7.014128
4556  9.854560 7.017751
4557  9.850937 7.021374
4558  9.850937 7.024997
4559  9.847314 7.028620
4560  9.847314 7.032243
4561  9.843691 7.035866
4562  9.843691 7.039489
4563  9.843691 7.043112
4564  9.843691 7.046735
4565  9.843691 7.050358
4566  9.843691 7.053981
4567  9.843691 7.057604
4568  9.843691 7.061227
4569  9.843691 7.064850
4570  9.843691 7.068473
4571  9.843691 7.072096
4572  9.843691 7.075719
4573  9.843691 7.079342
4574  9.843691 7.082965
4575  9.843691 7.086588
4576  9.843691 7.090211
4577  9.843691 7.093834
4578  9.843691 7.097457
4579  9.843691 7.101080
4580  9.843691 7.104703
4581  9.843691 7.108326
4582  9.843691 7.111949
4583  9.843691 7.115572
4584  9.843691 7.119195
4585  9.843691 7.122818
4586  9.843691 7.126441
4587  9.843691 7.130064
4588  9.843691 7.133687
4589  9.843691 7.137310
4590  9.843691 7.140933
4591  9.843691 7.144556
4592  9.843691 7.148179
4593  9.843691 7.151802
4594  9.843691 7.155425
4595  9.843691 7.159048
4596  9.843691 7.162671
4597  9.843691 7.166294
4598  9.843691 7.169917
4599  9.843691 7.173540
4600  9.843691 7.177163
4601  9.843691 7.180786
4602  9.843691 7.184409
4603  9.843691 7.188032
4604  9.843691 7.191655
4605  9.843691 7.195278
4606  9.847314 7.198901
4607  9.847314 7.202524
4608  9.847314 7.206147
4609  9.850937 7.209770
4610  9.850937 7.213393
4611  9.847314 7.217016
4612  9.847314 7.220639
4613  9.843691 7.224262
4614  9.843691 7.227885
4615  9.843691 7.231508
4616  9.843691 7.235131
4617  9.843691 7.238754
4618  9.843691 7.242377
4619  9.843691 7.246000
4620  9.843691 7.249623
4621  9.843691 7.253246
4622  9.843691 7.256869
4623  9.843691 7.260492
4624  9.843691 7.264115
4625  9.843691 7.267738
4626  9.843691 7.271361
4627  9.843691 7.274984
4628  9.843691 7.278607
4629  9.843691 7.282230
4630  9.840068 7.285853
4631  9.840068 7.289476
4632  9.840068 7.293099
4633  9.840068 7.296722
4634  9.840068 7.300345
4635  9.840068 7.303968
4636  9.840068 7.307591
4637  9.840068 7.311214
4638  9.840068 7.314837
4639  9.840068 7.318460
4640  9.840068 7.322083
4641  9.840068 7.325706
4642  9.840068 7.329329
4643  9.840068 7.332952
4644  9.840068 7.336575
4645  9.840068 7.340198
4646  9.840068 7.343821
4647  9.840068 7.347444
4648  9.840068 7.351067
4649  9.840068 7.354690
4650  9.840068 7.358313
4651  9.840068 7.361936
4652  9.840068 7.365559
4653  9.843691 7.369182
4654  9.843691 7.372805
4655  9.847314 7.376428
4656  9.847314 7.380051
4657  9.850937 7.383674
4658  9.850937 7.387297
4659  9.854560 7.390920
4660  9.854560 7.394543
4661  9.854560 7.398166
4662  9.858183 7.401789
4663  9.858183 7.405412
4664  9.858183 7.409035
4665  9.858183 7.412658
4666  9.854560 7.416281
4667  9.854560 7.419904
4668  9.854560 7.423527
4669  9.854560 7.427150
4670  9.854560 7.430773
4671  9.854560 7.434396
4672  9.854560 7.438019
4673  9.854560 7.441642
4674  9.854560 7.445265
4675  9.854560 7.448888
4676  9.854560 7.452511
4677  9.854560 7.456134
4678  9.854560 7.459757
4679  9.854560 7.463380
4680  9.854560 7.467003
4681  9.854560 7.470626
4682  9.854560 7.474249
4683  9.854560 7.477872
4684  9.854560 7.481495
4685  9.854560 7.485118
4686  9.854560 7.488741
4687  9.854560 7.492364
4688  9.854560 7.495987
4689  9.854560 7.499610
4690  9.858183 7.503233
4691  9.858183 7.506856
4692  9.861806 7.510479
4693  9.861806 7.514102
4694  9.861806 7.517725
4695  9.861806 7.521348
4696  9.858183 7.524971
4697  9.858183 7.528594
4698  9.854560 7.532217
4699  9.854560 7.535840
4700  9.850937 7.539463
4701  9.850937 7.543086
4702  9.847314 7.546709
4703  9.847314 7.550332
4704  9.843691 7.553955
4705  9.843691 7.557578
4706  9.840068 7.561201
4707  9.840068 7.564824
4708  9.840068 7.568447
4709  9.840068 7.572070
4710  9.840068 7.575693
4711  9.840068 7.579316
4712  9.840068 7.582939
4713  9.840068 7.586562
4714  9.840068 7.590185
4715  9.840068 7.593808
4716  9.840068 7.597431
4717  9.840068 7.601054
4718  9.840068 7.604677
4719  9.840068 7.608300
4720  9.840068 7.611923
4721  9.840068 7.615546
4722  9.840068 7.619169
4723  9.840068 7.622792
4724  9.840068 7.626415
4725  9.840068 7.630038
4726  9.836445 7.633661
4727  9.836445 7.637284
4728  9.832822 7.640907
4729  9.832822 7.644530
4730  9.829199 7.648153
4731  9.829199 7.651776
4732  9.825576 7.655399
4733  9.825576 7.659022
4734  9.825576 7.662645
4735  9.825576 7.666268
4736  9.825576 7.669891
4737  9.825576 7.673514
4738  9.825576 7.677137
4739  9.825576 7.680760
4740  9.825576 7.684383
4741  9.825576 7.688006
4742  9.825576 7.691629
4743  9.825576 7.695252
4744  9.825576 7.698875
4745  9.825576 7.702498
4746  9.825576 7.706121
4747  9.825576 7.709744
4748  9.825576 7.713367
4749  9.825576 7.716990
4750  9.825576 7.720613
4751  9.825576 7.724236
4752  9.825576 7.727859
4753  9.825576 7.731482
4754  9.825576 7.735105
4755  9.825576 7.738728
4756  9.825576 7.742351
4757  9.825576 7.745974
4758  9.825576 7.749597
4759  9.825576 7.753220
4760  9.825576 7.756843
4761  9.825576 7.760466
4762  9.825576 7.764089
4763  9.825576 7.767712
4764  9.829199 7.771335
4765  9.829199 7.774958
4766  9.832822 7.778581
4767  9.832822 7.782204
4768  9.836445 7.785827
4769  9.836445 7.789450
4770  9.836445 7.793073
4771  9.836445 7.796696
4772  9.836445 7.800319
4773  9.836445 7.803942
4774  9.836445 7.807565
4775  9.836445 7.811188
4776  9.836445 7.814811
4777  9.836445 7.818434
4778  9.832822 7.822057
4779  9.832822 7.825680
4780  9.829199 7.829303
4781  9.829199 7.832926
4782  9.825576 7.836549
4783  9.825576 7.840172
4784  9.821953 7.843795
4785  9.821953 7.847418
4786  9.821953 7.851041
4787  9.821953 7.854664
4788  9.821953 7.858287
4789  9.821953 7.861910
4790  9.821953 7.865533
4791  9.821953 7.869156
4792  9.821953 7.872779
4793  9.821953 7.876402
4794  9.821953 7.880025
4795  9.821953 7.883648
4796  9.821953 7.887271
4797  9.821953 7.890894
4798  9.821953 7.894517
4799  9.821953 7.898140
4800  9.821953 7.901763
4801  9.821953 7.905386
4802  9.821953 7.909009
4803  9.821953 7.912632
4804  9.821953 7.916255
4805  9.821953 7.919878
4806  9.821953 7.923501
4807  9.821953 7.927124
4808  9.821953 7.930747
4809  9.821953 7.934370
4810  9.818330 7.937993
4811  9.818330 7.941616
4812  9.814707 7.945239
4813  9.814707 7.948862
4814  9.811084 7.952485
4815  9.811084 7.956108
4816  9.807461 7.959731
4817  9.807461 7.963354
4818  9.803838 7.966977
4819  9.803838 7.970600
4820  9.800215 7.974223
4821  9.800215 7.977846
4822  9.796592 7.981469
4823  9.796592 7.985092
4824  9.792969 7.988715
4825  9.792969 7.992338
4826  9.792969 7.995961
4827  9.792969 7.999584
4828  9.792969 8.003207
4829  9.792969 8.006830
4830  9.792969 8.010453
4831  9.792969 8.014076
4832  9.792969 8.017699
4833  9.792969 8.021322
4834  9.792969 8.024945
4835  9.792969 8.028568
4836  9.792969 8.032191
4837  9.792969 8.035814
4838  9.792969 8.039437
4839  9.792969 8.043060
4840  9.792969 8.046683
4841  9.792969 8.050306
4842  9.792969 8.053929
4843  9.792969 8.057552
4844  9.792969 8.061175
4845  9.792969 8.064798
4846  9.792969 8.068421
4847  9.792969 8.072044
4848  9.792969 8.075667
4849  9.792969 8.079290
4850  9.792969 8.082913
4851  9.792969 8.086536
4852  9.792969 8.090159
4853  9.796592 8.093782
4854  9.796592 8.097405
4855  9.796592 8.101028
4856  9.796592 8.104651
4857  9.796592 8.108274
4858  9.796592 8.111897
4859  9.796592 8.115520
4860  9.796592 8.119143
4861  9.796592 8.122766
4862  9.796592 8.126389
4863  9.796592 8.130012
4864  9.796592 8.133635
4865  9.800215 8.137258
4866  9.800215 8.140881
4867  9.803838 8.144504
4868  9.803838 8.148127
4869  9.807461 8.151750
4870  9.807461 8.155373
4871  9.811084 8.158996
4872  9.811084 8.162619
4873  9.814707 8.166242
4874  9.814707 8.169865
4875  9.818330 8.173488
4876  9.818330 8.177111
4877  9.821953 8.180734
4878  9.821953 8.184357
4879  9.825576 8.187980
4880  9.825576 8.191603
4881  9.825576 8.195226
4882  9.825576 8.198849
4883  9.825576 8.202472
4884  9.825576 8.206095
4885  9.825576 8.209718
4886  9.821953 8.213341
4887  9.821953 8.216964
4888  9.818330 8.220587
4889  9.818330 8.224210
4890  9.818330 8.227833
4891  9.818330 8.231456
4892  9.814707 8.235079
4893  9.814707 8.238702
4894  9.814707 8.242325
4895  9.814707 8.245948
4896  9.811084 8.249571
4897  9.811084 8.253194
4898  9.807461 8.256817
4899  9.807461 8.260440
4900  9.803838 8.264063
4901  9.803838 8.267686
4902  9.800215 8.271309
4903  9.800215 8.274932
4904  9.796592 8.278555
4905  9.796592 8.282178
4906  9.792969 8.285801
4907  9.792969 8.289424
4908  9.789346 8.293047
4909  9.789346 8.296670
4910  9.789346 8.300293
4911  9.789346 8.303916
4912  9.789346 8.307539
4913  9.789346 8.311162
4914  9.789346 8.314785
4915  9.789346 8.318408
4916  9.789346 8.322031
4917  9.789346 8.325654
4918  9.789346 8.329277
4919  9.789346 8.332900
4920  9.789346 8.336523
4921  9.789346 8.340146
4922  9.789346 8.343769
4923  9.789346 8.347392
4924  9.789346 8.351015
4925  9.789346 8.354638
4926  9.789346 8.358261
4927  9.789346 8.361884
4928  9.789346 8.365507
4929  9.789346 8.369130
4930  9.789346 8.372753
4931  9.789346 8.376376
4932  9.789346 8.379999
4933  9.789346 8.383622
4934  9.789346 8.387245
4935  9.789346 8.390868
4936  9.789346 8.394491
4937  9.789346 8.398114
4938  9.789346 8.401737
4939  9.789346 8.405360
4940  9.785723 8.408983
4941  9.785723 8.412606
4942  9.785723 8.416229
4943  9.782100 8.419852
4944  9.782100 8.423475
4945  9.778477 8.427098
4946  9.778477 8.430721
4947  9.774854 8.434344
4948  9.774854 8.437967
4949  9.771231 8.441590
4950  9.771231 8.445213
4951  9.767608 8.448836
4952  9.767608 8.452459
4953  9.767608 8.456082
4954  9.767608 8.459705
4955  9.767608 8.463328
4956  9.767608 8.466951
4957  9.767608 8.470574
4958  9.767608 8.474197
4959  9.767608 8.477820
4960  9.767608 8.481443
4961  9.767608 8.485066
4962  9.767608 8.488689
4963  9.767608 8.492312
4964  9.767608 8.495935
4965  9.763985 8.499558
4966  9.760362 8.503181
4967  9.756739 8.506804
4968  9.753116 8.510427
4969  9.753116 8.514050
4970  9.749493 8.517673
4971  9.749493 8.521296
4972  9.745870 8.524919
4973  9.745870 8.528542
4974  9.742247 8.532165
4975  9.742247 8.535788
4976  9.738624 8.539411
4977  9.738624 8.543034
4978  9.735001 8.546657
4979  9.735001 8.550280
4980  9.731378 8.553903
4981  9.731378 8.557526
4982  9.731378 8.561149
4983  9.731378 8.564772
4984  9.731378 8.568395
4985  9.727755 8.572018
4986  9.727755 8.575641
4987  9.727755 8.579264
4988  9.727755 8.582887
4989  9.727755 8.586510
4990  9.727755 8.590133
4991  9.727755 8.593756
4992  9.724132 8.597379
4993  9.724132 8.601002
4994  9.720509 8.604625
4995  9.720509 8.608248
4996  9.716886 8.611871
4997  9.716886 8.615494
4998  9.713263 8.619117
4999  9.713263 8.622740
5000  9.713263 8.626363
5001  9.713263 8.629986
5002  9.713263 8.633609
5003  9.713263 8.637232
5004  9.713263 8.640855
5005  9.713263 8.644478
5006  9.713263 8.648101
5007  9.713263 8.651724
5008  9.713263 8.655347
5009  9.713263 8.658970
5010  9.713263 8.662593
5011  9.713263 8.666216
5012  9.713263 8.669839
5013  9.713263 8.673462
5014  9.713263 8.677085
5015  9.713263 8.680708
5016  9.713263 8.684331
5017  9.713263 8.687954
5018  9.713263 8.691577
5019  9.713263 8.695200
5020  9.713263 8.698823
5021  9.713263 8.702446
5022  9.713263 8.706069
5023  9.713263 8.709692
5024  9.713263 8.713315
5025  9.713263 8.716938
5026  9.716886 8.720561
5027  9.716886 8.724184
5028  9.716886 8.727807
5029  9.716886 8.731430
5030  9.720509 8.735053
5031  9.720509 8.738676
5032  9.724132 8.742299
5033  9.724132 8.745922
5034  9.727755 8.749545
5035  9.727755 8.753168
5036  9.727755 8.756791
5037  9.727755 8.760414
5038  9.731378 8.764037
5039  9.731378 8.767660
5040  9.735001 8.771283
5041  9.735001 8.774906
5042  9.738624 8.778529
5043  9.738624 8.782152
5044  9.742247 8.785775
5045  9.742247 8.789398
5046  9.745870 8.793021
5047  9.745870 8.796644
5048  9.749493 8.800267
5049  9.749493 8.803890
5050  9.753116 8.807513
5051  9.756739 8.811136
5052  9.760362 8.814759
5053  9.760362 8.818382
5054  9.760362 8.822005
5055  9.760362 8.825628
5056  9.760362 8.829251
5057  9.760362 8.832874
5058  9.760362 8.836497
5059  9.760362 8.840120
5060  9.760362 8.843743
5061  9.760362 8.847366
5062  9.760362 8.850989
5063  9.760362 8.854612
5064  9.760362 8.858235
5065  9.760362 8.861858
5066  9.763985 8.865481
5067  9.763985 8.869104
5068  9.767608 8.872727
5069  9.767608 8.876350
5070  9.771231 8.879973
5071  9.771231 8.883596
5072  9.767608 8.887219
5073  9.767608 8.890842
5074  9.767608 8.894465
5075  9.767608 8.898088
5076  9.767608 8.901711
5077  9.767608 8.905334
5078  9.767608 8.908957
5079  9.767608 8.912580
5080  9.767608 8.916203
5081  9.767608 8.919826
5082  9.767608 8.923449
5083  9.767608 8.927072
5084  9.767608 8.930695
5085  9.767608 8.934318
5086  9.767608 8.937941
5087  9.767608 8.941564
5088  9.767608 8.945187
5089  9.767608 8.948810
5090  9.767608 8.952433
5091  9.767608 8.956056
5092  9.767608 8.959679
5093  9.767608 8.963302
5094  9.767608 8.966925
5095  9.767608 8.970548
5096  9.767608 8.974171
5097  9.767608 8.977794
5098  9.771231 8.981417
5099  9.771231 8.985040
5100  9.774854 8.988663
5101  9.774854 8.992286
5102  9.778477 8.995909
5103  9.778477 8.999532
5104  9.782100 9.003155
5105  9.782100 9.006778
5106  9.782100 9.010401
5107  9.782100 9.014024
5108  9.782100 9.017647
5109  9.782100 9.021270
5110  9.782100 9.024893
5111  9.782100 9.028516
5112  9.782100 9.032139
5113  9.782100 9.035762
5114  9.782100 9.039385
5115  9.782100 9.043008
5116  9.782100 9.046631
5117  9.782100 9.050254
5118  9.782100 9.053877
5119  9.782100 9.057500
5120  9.782100 9.061123
5121  9.782100 9.064746
5122  9.782100 9.068369
5123  9.782100 9.071992
5124  9.782100 9.075615
5125  9.782100 9.079238
5126  9.782100 9.082861
5127  9.782100 9.086484
5128  9.782100 9.090107
5129  9.782100 9.093730
5130  9.782100 9.097353
5131  9.782100 9.100976
5132  9.782100 9.104599
5133  9.782100 9.108222
5134  9.782100 9.111845
5135  9.782100 9.115468
5136  9.782100 9.119091
5137  9.782100 9.122714
5138  9.782100 9.126337
5139  9.778477 9.129960
5140  9.778477 9.133583
5141  9.778477 9.137206
5142  9.778477 9.140829
5143  9.774854 9.144452
5144  9.774854 9.148075
5145  9.774854 9.151698
5146  9.774854 9.155321
5147  9.774854 9.158944
5148  9.774854 9.162567
5149  9.774854 9.166190
5150  9.774854 9.169813
5151  9.774854 9.173436
5152  9.774854 9.177059
5153  9.774854 9.180682
5154  9.774854 9.184305
5155  9.774854 9.187928
5156  9.774854 9.191551
5157  9.774854 9.195174
5158  9.774854 9.198797
5159  9.774854 9.202420
5160  9.771231 9.206043
5161  9.771231 9.209666
5162  9.767608 9.213289
5163  9.767608 9.216912
5164  9.763985 9.220535
5165  9.763985 9.224158
5166  9.760362 9.227781
5167  9.760362 9.231404
5168  9.756739 9.235027
5169  9.756739 9.238650
5170  9.753116 9.242273
5171  9.753116 9.245896
5172  9.749493 9.249519
5173  9.749493 9.253142
5174  9.749493 9.256765
5175  9.749493 9.260388
5176  9.749493 9.264011
5177  9.749493 9.267634
5178  9.749493 9.271257
5179  9.749493 9.274880
5180  9.749493 9.278503
5181  9.749493 9.282126
5182  9.749493 9.285749
5183  9.749493 9.289372
5184  9.749493 9.292995
5185  9.749493 9.296618
5186  9.749493 9.300241
5187  9.749493 9.303864
5188  9.749493 9.307487
5189  9.749493 9.311110
5190  9.749493 9.314733
5191  9.749493 9.318356
5192  9.749493 9.321979
5193  9.745870 9.325602
5194  9.742247 9.329225
5195  9.738624 9.332848
5196  9.735001 9.336471
5197  9.731378 9.340094
5198  9.727755 9.343717
5199  9.724132 9.347340
5200  9.720509 9.350963
5201  9.716886 9.354586
5202  9.713263 9.358209
5203  9.709640 9.361832
5204  9.706017 9.365455
5205  9.702394 9.369078
5206  9.698771 9.372701
5207  9.695148 9.376324
5208  9.695148 9.379947
5209  9.691525 9.383570
5210  9.691525 9.387193
5211  9.687902 9.390816
5212  9.687902 9.394439
5213  9.684279 9.398062
5214  9.684279 9.401685
5215  9.680656 9.405308
5216  9.680656 9.408931
5217  9.677033 9.412554
5218  9.677033 9.416177
5219  9.673410 9.419800
5220  9.673410 9.423423
5221  9.673410 9.427046
5222  9.673410 9.430669
5223  9.669787 9.434292
5224  9.669787 9.437915
5225  9.669787 9.441538
5226  9.669787 9.445161
5227  9.669787 9.448784
5228  9.666164 9.452407
5229  9.666164 9.456030
5230  9.666164 9.459653
5231  9.666164 9.463276
5232  9.662541 9.466899
5233  9.662541 9.470522
5234  9.662541 9.474145
5235  9.662541 9.477768
5236  9.662541 9.481391
5237  9.662541 9.485014
5238  9.662541 9.488637
5239  9.658918 9.492260
5240  9.655295 9.495883
5241  9.651672 9.499506
5242  9.648049 9.503129
5243  9.648049 9.506752
5244  9.644426 9.510375
5245  9.644426 9.513998
5246  9.640803 9.517621
5247  9.640803 9.521244
5248  9.637180 9.524867
5249  9.637180 9.528490
5250  9.633557 9.532113
5251  9.633557 9.535736
5252  9.629934 9.539359
5253  9.629934 9.542982
5254  9.626311 9.546605
5255  9.626311 9.550228
5256  9.626311 9.553851
5257  9.626311 9.557474
5258  9.622688 9.557474
5259  9.619065 9.561097
5260  9.615442 9.561097
5261  9.611819 9.564720
5262  9.608196 9.568343
5263  9.604573 9.571966
5264  9.600950 9.575589
5265  9.597327 9.579212
5266  9.593704 9.582835
5267  9.590081 9.586458
5268  9.586458 9.590081
5269  9.582835 9.593704
5270  9.582835 9.597327
5271  9.579212 9.600950
5272  9.579212 9.604573
5273  9.575589 9.608196
5274  9.575589 9.611819
5275  9.571966 9.615442
5276  9.571966 9.619065
5277  9.568343 9.622688
5278  9.568343 9.626311
5279  9.564720 9.629934
5280  9.564720 9.633557
5281  9.561097 9.637180
5282  9.561097 9.640803
5283  9.557474 9.644426
5284  9.553851 9.648049
5285  9.550228 9.651672
5286  9.550228 9.655295
5287  9.546605 9.658918
5288  9.546605 9.662541
5289  9.542982 9.666164
5290  9.542982 9.669787
5291  9.539359 9.673410
5292  9.539359 9.677033
5293  9.535736 9.680656
5294  9.535736 9.684279
5295  9.532113 9.687902
5296  9.532113 9.691525
5297  9.528490 9.695148
5298  9.528490 9.698771
5299  9.528490 9.702394
5300  9.528490 9.706017
5301  9.524867 9.709640
5302  9.524867 9.713263
5303  9.521244 9.716886
5304  9.521244 9.720509
5305  9.517621 9.724132
5306  9.517621 9.727755
5307  9.513998 9.731378
5308  9.513998 9.735001
5309  9.510375 9.738624
5310  9.510375 9.742247
5311  9.510375 9.745870
5312  9.506752 9.749493
5313  9.506752 9.753116
5314  9.506752 9.756739
5315  9.506752 9.760362
5316  9.506752 9.763985
5317  9.506752 9.767608
5318  9.506752 9.771231
5319  9.506752 9.774854
5320  9.503129 9.778477
5321  9.499506 9.782100
5322  9.495883 9.785723
5323  9.492260 9.789346
5324  9.488637 9.792969
5325  9.485014 9.796592
5326  9.485014 9.800215
5327  9.481391 9.803838
5328  9.481391 9.807461
5329  9.477768 9.811084
5330  9.477768 9.814707
5331  9.474145 9.818330
5332  9.474145 9.821953
5333  9.470522 9.825576
5334  9.470522 9.829199
5335  9.466899 9.832822
5336  9.466899 9.836445
5337  9.463276 9.840068
5338  9.463276 9.843691
5339  9.463276 9.847314
5340  9.463276 9.850937
5341  9.463276 9.854560
5342  9.463276 9.858183
5343  9.463276 9.861806
5344  9.463276 9.865429
5345  9.463276 9.869052
5346  9.459653 9.872675
5347  9.456030 9.876298
5348  9.456030 9.879921
5349  9.452407 9.883544
5350  9.452407 9.887167
5351  9.448784 9.890790
5352  9.448784 9.894413
5353  9.445161 9.898036
5354  9.445161 9.901659
5355  9.441538 9.905282
5356  9.441538 9.908905
5357  9.437915 9.912528
5358  9.437915 9.916151
5359  9.434292 9.919774
5360  9.434292 9.923397
5361  9.430669 9.927020
5362  9.430669 9.930643
5363  9.427046 9.934266
5364  9.427046 9.937889
5365  9.423423 9.941512
5366  9.423423 9.945135
5367  9.419800 9.948758
5368  9.419800 9.952381
5369  9.416177 9.956004
5370  9.416177 9.959627
5371  9.416177 9.963250
5372  9.412554 9.966873
5373  9.412554 9.970496
5374  9.412554 9.974119
5375  9.412554 9.977742
5376  9.412554 9.981365
5377  9.412554 9.984988
5378  9.412554 9.988611
5379  9.412554 9.992234
5380  9.412554 9.995857
5381  9.412554 9.999480
5382  9.412554 10.003103
5383  9.412554 10.006726
5384  9.412554 10.010349
5385  9.412554 10.013972
5386  9.412554 10.017595
5387  9.412554 10.021218
5388  9.412554 10.024841
5389  9.412554 10.028464
5390  9.412554 10.032087
5391  9.412554 10.035710
5392  9.412554 10.039333
5393  9.412554 10.042956
5394  9.412554 10.046579
5395  9.408931 10.050202
5396  9.405308 10.053825
5397  9.401685 10.057448
5398  9.398062 10.061071
5399  9.394439 10.064694
5400  9.390816 10.068317
5401  9.387193 10.071940
5402  9.383570 10.075563
5403  9.379947 10.079186
5404  9.376324 10.082809
5405  9.372701 10.082809
5406  9.369078 10.082809
5407  9.365455 10.082809
5408  9.361832 10.082809
5409  9.358209 10.082809
5410  9.354586 10.082809
5411  9.350963 10.082809
5412  9.347340 10.082809
5413  9.343717 10.082809
5414  9.340094 10.082809
5415  9.336471 10.082809
5416  9.332848 10.082809
5417  9.329225 10.082809
5418  9.325602 10.082809
5419  9.321979 10.082809
5420  9.318356 10.082809
5421  9.314733 10.082809
5422  9.311110 10.079186
5423  9.307487 10.075563
5424  9.303864 10.071940
5425  9.300241 10.068317
5426  9.296618 10.064694
5427  9.292995 10.061071
5428  9.289372 10.057448
5429  9.285749 10.053825
5430  9.282126 10.050202
5431  9.278503 10.046579
5432  9.274880 10.042956
5433  9.271257 10.039333
5434  9.267634 10.039333
5435  9.264011 10.035710
5436  9.260388 10.035710
5437  9.256765 10.032087
5438  9.253142 10.032087
5439  9.249519 10.028464
5440  9.245896 10.028464
5441  9.242273 10.024841
5442  9.238650 10.024841
5443  9.235027 10.021218
5444  9.231404 10.021218
5445  9.227781 10.017595
5446  9.224158 10.017595
5447  9.220535 10.017595
5448  9.216912 10.017595
5449  9.213289 10.017595
5450  9.209666 10.017595
5451  9.206043 10.017595
5452  9.202420 10.017595
5453  9.198797 10.017595
5454  9.195174 10.013972
5455  9.191551 10.013972
5456  9.187928 10.013972
5457  9.184305 10.010349
5458  9.180682 10.010349
5459  9.177059 10.006726
5460  9.173436 10.003103
5461  9.173436 9.999480
5462  9.169813 9.995857
5463  9.166190 9.992234
5464  9.162567 9.988611
5465  9.158944 9.984988
5466  9.155321 9.984988
5467  9.151698 9.981365
5468  9.148075 9.981365
5469  9.144452 9.977742
5470  9.140829 9.977742
5471  9.137206 9.974119
5472  9.133583 9.974119
5473  9.129960 9.970496
5474  9.126337 9.970496
5475  9.122714 9.966873
5476  9.119091 9.966873
5477  9.115468 9.963250
5478  9.111845 9.963250
5479  9.108222 9.963250
5480  9.104599 9.963250
5481  9.100976 9.963250
5482  9.097353 9.963250
5483  9.093730 9.963250
5484  9.090107 9.963250
5485  9.086484 9.963250
5486  9.082861 9.963250
5487  9.079238 9.963250
5488  9.075615 9.963250
5489  9.071992 9.963250
5490  9.068369 9.963250
5491  9.064746 9.963250
5492  9.061123 9.963250
5493  9.057500 9.963250
5494  9.053877 9.963250
5495  9.050254 9.963250
5496  9.046631 9.963250
5497  9.043008 9.963250
5498  9.039385 9.963250
5499  9.035762 9.963250
5500  9.032139 9.963250
5501  9.028516 9.963250
5502  9.024893 9.963250
5503  9.021270 9.966873
5504  9.017647 9.966873
5505  9.014024 9.970496
5506  9.010401 9.970496
5507  9.006778 9.974119
5508  9.003155 9.974119
5509  8.999532 9.977742
5510  8.995909 9.977742
5511  8.992286 9.981365
5512  8.988663 9.981365
5513  8.985040 9.981365
5514  8.981417 9.981365
5515  8.977794 9.981365
5516  8.974171 9.981365
5517  8.970548 9.981365
5518  8.966925 9.984988
5519  8.963302 9.984988
5520  8.959679 9.984988
5521  8.956056 9.984988
5522  8.952433 9.984988
5523  8.948810 9.988611
5524  8.945187 9.988611
5525  8.941564 9.988611
5526  8.937941 9.988611
5527  8.934318 9.992234
5528  8.930695 9.992234
5529  8.927072 9.995857
5530  8.923449 9.995857
5531  8.919826 9.999480
5532  8.916203 9.999480
5533  8.912580 9.999480
5534  8.908957 10.003103
5535  8.905334 10.003103
5536  8.901711 10.003103
5537  8.898088 10.006726
5538  8.894465 10.006726
5539  8.890842 10.006726
5540  8.887219 10.003103
5541  8.883596 10.003103
5542  8.879973 9.999480
5543  8.876350 9.999480
5544  8.872727 9.995857
5545  8.869104 9.995857
5546  8.865481 9.995857
5547  8.861858 9.995857
5548  8.858235 9.995857
5549  8.854612 9.995857
5550  8.850989 9.995857
5551  8.847366 9.995857
5552  8.843743 9.995857
5553  8.840120 9.995857
5554  8.836497 9.995857
5555  8.832874 9.995857
5556  8.829251 9.995857
5557  8.825628 9.995857
5558  8.822005 9.995857
5559  8.818382 9.995857
5560  8.814759 9.995857
5561  8.811136 9.995857
5562  8.807513 9.995857
5563  8.803890 9.995857
5564  8.800267 9.992234
5565  8.796644 9.992234
5566  8.793021 9.992234
5567  8.789398 9.988611
5568  8.785775 9.988611
5569  8.782152 9.988611
5570  8.778529 9.984988
5571  8.774906 9.984988
5572  8.771283 9.984988
5573  8.767660 9.981365
5574  8.764037 9.981365
5575  8.760414 9.981365
5576  8.756791 9.977742
5577  8.753168 9.977742
5578  8.749545 9.977742
5579  8.745922 9.977742
5580  8.742299 9.977742
5581  8.738676 9.977742
5582  8.735053 9.977742
5583  8.731430 9.977742
5584  8.727807 9.977742
5585  8.724184 9.977742
5586  8.720561 9.977742
5587  8.716938 9.977742
5588  8.713315 9.974119
5589  8.709692 9.974119
5590  8.706069 9.974119
5591  8.702446 9.974119
5592  8.698823 9.974119
5593  8.695200 9.974119
5594  8.691577 9.970496
5595  8.687954 9.966873
5596  8.684331 9.963250
5597  8.684331 9.959627
5598  8.680708 9.956004
5599  8.680708 9.952381
5600  8.677085 9.948758
5601  8.673462 9.945135
5602  8.669839 9.941512
5603  8.666216 9.941512
5604  8.662593 9.937889
5605  8.658970 9.937889
5606  8.655347 9.934266
5607  8.651724 9.934266
5608  8.648101 9.930643
5609  8.644478 9.930643
5610  8.640855 9.927020
5611  8.637232 9.927020
5612  8.633609 9.923397
5613  8.629986 9.923397
5614  8.626363 9.919774
5615  8.622740 9.919774
5616  8.619117 9.919774
5617  8.615494 9.919774
5618  8.611871 9.919774
5619  8.608248 9.919774
5620  8.604625 9.919774
5621  8.601002 9.919774
5622  8.597379 9.919774
5623  8.593756 9.919774
5624  8.590133 9.919774
5625  8.586510 9.919774
5626  8.582887 9.919774
5627  8.579264 9.919774
5628  8.575641 9.919774
5629  8.572018 9.919774
5630  8.568395 9.919774
5631  8.564772 9.919774
5632  8.561149 9.919774
5633  8.557526 9.919774
5634  8.553903 9.919774
5635  8.550280 9.919774
5636  8.546657 9.919774
5637  8.543034 9.919774
5638  8.539411 9.919774
5639  8.535788 9.919774
5640  8.532165 9.919774
5641  8.528542 9.916151
5642  8.524919 9.916151
5643  8.521296 9.916151
5644  8.517673 9.916151
5645  8.514050 9.916151
5646  8.510427 9.916151
5647  8.506804 9.916151
5648  8.503181 9.916151
5649  8.499558 9.916151
5650  8.495935 9.916151
5651  8.492312 9.916151
5652  8.488689 9.916151
5653  8.485066 9.916151
5654  8.481443 9.916151
5655  8.477820 9.916151
5656  8.474197 9.916151
5657  8.470574 9.916151
5658  8.466951 9.916151
5659  8.463328 9.916151
5660  8.459705 9.916151
5661  8.456082 9.916151
5662  8.452459 9.916151
5663  8.448836 9.916151
5664  8.445213 9.916151
5665  8.441590 9.916151
5666  8.437967 9.912528
5667  8.434344 9.912528
5668  8.430721 9.908905
5669  8.427098 9.908905
5670  8.423475 9.905282
5671  8.419852 9.905282
5672  8.416229 9.901659
5673  8.412606 9.901659
5674  8.408983 9.898036
5675  8.405360 9.898036
5676  8.401737 9.894413
5677  8.398114 9.894413
5678  8.394491 9.894413
5679  8.390868 9.894413
5680  8.387245 9.894413
5681  8.383622 9.894413
5682  8.379999 9.894413
5683  8.376376 9.894413
5684  8.372753 9.894413
5685  8.369130 9.894413
5686  8.365507 9.894413
5687  8.361884 9.894413
5688  8.358261 9.894413
5689  8.354638 9.894413
5690  8.351015 9.894413
5691  8.347392 9.894413
5692  8.343769 9.894413
5693  8.340146 9.894413
5694  8.336523 9.894413
5695  8.332900 9.894413
5696  8.329277 9.894413
5697  8.325654 9.894413
5698  8.322031 9.894413
5699  8.318408 9.894413
5700  8.314785 9.894413
5701  8.311162 9.894413
5702  8.307539 9.894413
5703  8.303916 9.890790
5704  8.300293 9.887167
5705  8.296670 9.883544
5706  8.293047 9.879921
5707  8.289424 9.876298
5708  8.285801 9.872675
5709  8.282178 9.869052
5710  8.278555 9.865429
5711  8.274932 9.861806
5712  8.271309 9.858183
5713  8.267686 9.854560
5714  8.267686 9.850937
5715  8.264063 9.847314
5716  8.260440 9.843691
5717  8.256817 9.840068
5718  8.253194 9.840068
5719  8.249571 9.836445
5720  8.245948 9.836445
5721  8.242325 9.832822
5722  8.238702 9.832822
5723  8.235079 9.829199
5724  8.231456 9.829199
5725  8.227833 9.825576
5726  8.224210 9.825576
5727  8.220587 9.821953
5728  8.216964 9.821953
5729  8.213341 9.818330
5730  8.209718 9.818330
5731  8.206095 9.818330
5732  8.202472 9.818330
5733  8.198849 9.818330
5734  8.195226 9.818330
5735  8.191603 9.818330
5736  8.187980 9.818330
5737  8.184357 9.818330
5738  8.180734 9.818330
5739  8.177111 9.818330
5740  8.173488 9.818330
5741  8.169865 9.818330
5742  8.166242 9.818330
5743  8.162619 9.818330
5744  8.158996 9.818330
5745  8.155373 9.818330
5746  8.151750 9.818330
5747  8.148127 9.818330
5748  8.144504 9.818330
5749  8.140881 9.818330
5750  8.137258 9.818330
5751  8.133635 9.818330
5752  8.130012 9.818330
5753  8.126389 9.818330
5754  8.122766 9.818330
5755  8.119143 9.818330
5756  8.115520 9.818330
5757  8.111897 9.818330
5758  8.108274 9.818330
5759  8.104651 9.821953
5760  8.101028 9.821953
5761  8.097405 9.825576
5762  8.093782 9.825576
5763  8.090159 9.829199
5764  8.086536 9.829199
5765  8.082913 9.832822
5766  8.079290 9.832822
5767  8.075667 9.836445
5768  8.072044 9.836445
5769  8.068421 9.840068
5770  8.064798 9.840068
5771  8.061175 9.836445
5772  8.057552 9.836445
5773  8.053929 9.836445
5774  8.050306 9.832822
5775  8.046683 9.832822
5776  8.043060 9.832822
5777  8.039437 9.829199
5778  8.035814 9.829199
5779  8.032191 9.829199
5780  8.028568 9.829199
5781  8.024945 9.829199
5782  8.021322 9.825576
5783  8.017699 9.825576
5784  8.014076 9.821953
5785  8.010453 9.821953
5786  8.006830 9.818330
5787  8.003207 9.818330
5788  7.999584 9.814707
5789  7.995961 9.814707
5790  7.992338 9.811084
5791  7.988715 9.811084
5792  7.985092 9.807461
5793  7.981469 9.807461
5794  7.977846 9.803838
5795  7.974223 9.803838
5796  7.970600 9.803838
5797  7.966977 9.803838
5798  7.963354 9.803838
5799  7.959731 9.803838
5800  7.956108 9.803838
5801  7.952485 9.803838
5802  7.948862 9.803838
5803  7.945239 9.803838
5804  7.941616 9.803838
5805  7.937993 9.803838
5806  7.934370 9.803838
5807  7.930747 9.803838
5808  7.927124 9.803838
5809  7.923501 9.800215
5810  7.919878 9.800215
5811  7.916255 9.800215
5812  7.912632 9.796592
5813  7.909009 9.796592
5814  7.905386 9.796592
5815  7.901763 9.796592
5816  7.898140 9.796592
5817  7.894517 9.796592
5818  7.890894 9.796592
5819  7.887271 9.796592
5820  7.883648 9.796592
5821  7.880025 9.796592
5822  7.876402 9.796592
5823  7.872779 9.796592
5824  7.869156 9.796592
5825  7.865533 9.796592
5826  7.861910 9.796592
5827  7.858287 9.796592
5828  7.854664 9.796592
5829  7.851041 9.796592
5830  7.847418 9.796592
5831  7.843795 9.796592
5832  7.840172 9.796592
5833  7.836549 9.796592
5834  7.832926 9.796592
5835  7.829303 9.792969
5836  7.825680 9.792969
5837  7.822057 9.792969
5838  7.818434 9.792969
5839  7.814811 9.792969
5840  7.811188 9.792969
5841  7.807565 9.792969
5842  7.803942 9.792969
5843  7.800319 9.792969
5844  7.796696 9.792969
5845  7.793073 9.792969
5846  7.789450 9.792969
5847  7.785827 9.792969
5848  7.782204 9.792969
5849  7.778581 9.792969
5850  7.774958 9.792969
5851  7.771335 9.792969
5852  7.767712 9.792969
5853  7.764089 9.792969
5854  7.760466 9.792969
5855  7.756843 9.792969
5856  7.753220 9.792969
5857  7.749597 9.792969
5858  7.745974 9.792969
5859  7.742351 9.792969
5860  7.738728 9.792969
5861  7.735105 9.792969
5862  7.731482 9.792969
5863  7.727859 9.792969
5864  7.724236 9.792969
5865  7.720613 9.792969
5866  7.716990 9.792969
5867  7.713367 9.792969
5868  7.709744 9.792969
5869  7.706121 9.792969
5870  7.702498 9.796592
5871  7.698875 9.796592
5872  7.695252 9.800215
5873  7.691629 9.800215
5874  7.688006 9.803838
5875  7.684383 9.803838
5876  7.680760 9.807461
5877  7.677137 9.807461
5878  7.673514 9.811084
5879  7.669891 9.811084
5880  7.666268 9.814707
5881  7.662645 9.814707
5882  7.659022 9.818330
5883  7.655399 9.818330
5884  7.651776 9.818330
5885  7.648153 9.818330
5886  7.644530 9.818330
5887  7.640907 9.818330
5888  7.637284 9.814707
5889  7.633661 9.814707
5890  7.630038 9.814707
5891  7.626415 9.811084
5892  7.622792 9.811084
5893  7.619169 9.811084
5894  7.615546 9.807461
5895  7.611923 9.807461
5896  7.608300 9.803838
5897  7.604677 9.803838
5898  7.601054 9.800215
5899  7.597431 9.800215
5900  7.593808 9.796592
5901  7.590185 9.796592
5902  7.586562 9.792969
5903  7.582939 9.792969
5904  7.579316 9.789346
5905  7.575693 9.789346
5906  7.572070 9.785723
5907  7.568447 9.785723
5908  7.564824 9.785723
5909  7.561201 9.785723
5910  7.557578 9.785723
5911  7.553955 9.785723
5912  7.550332 9.785723
5913  7.546709 9.785723
5914  7.543086 9.785723
5915  7.539463 9.785723
5916  7.535840 9.785723
5917  7.532217 9.785723
5918  7.528594 9.785723
5919  7.524971 9.785723
5920  7.521348 9.785723
5921  7.517725 9.785723
5922  7.514102 9.785723
5923  7.510479 9.785723
5924  7.506856 9.785723
5925  7.503233 9.785723
5926  7.499610 9.785723
5927  7.495987 9.785723
5928  7.492364 9.785723
5929  7.488741 9.785723
5930  7.485118 9.785723
5931  7.481495 9.789346
5932  7.477872 9.789346
5933  7.474249 9.792969
5934  7.470626 9.792969
5935  7.467003 9.796592
5936  7.463380 9.796592
5937  7.459757 9.800215
5938  7.456134 9.800215
5939  7.452511 9.803838
5940  7.448888 9.803838
5941  7.445265 9.803838
5942  7.441642 9.803838
5943  7.438019 9.803838
5944  7.434396 9.803838
5945  7.430773 9.803838
5946  7.427150 9.803838
5947  7.423527 9.807461
5948  7.419904 9.807461
5949  7.416281 9.807461
5950  7.412658 9.803838
5951  7.409035 9.803838
5952  7.405412 9.800215
5953  7.401789 9.800215
5954  7.398166 9.800215
5955  7.394543 9.800215
5956  7.390920 9.800215
5957  7.387297 9.800215
5958  7.383674 9.800215
5959  7.380051 9.800215
5960  7.376428 9.800215
5961  7.372805 9.800215
5962  7.369182 9.800215
5963  7.365559 9.800215
5964  7.361936 9.800215
5965  7.358313 9.800215
5966  7.354690 9.800215
5967  7.351067 9.800215
5968  7.347444 9.800215
5969  7.343821 9.800215
5970  7.340198 9.800215
5971  7.336575 9.800215
5972  7.332952 9.800215
5973  7.329329 9.800215
5974  7.325706 9.800215
5975  7.322083 9.800215
5976  7.318460 9.803838
5977  7.314837 9.803838
5978  7.311214 9.807461
5979  7.307591 9.807461
5980  7.303968 9.811084
5981  7.300345 9.811084
5982  7.296722 9.814707
5983  7.293099 9.814707
5984  7.289476 9.818330
5985  7.285853 9.818330
5986  7.282230 9.821953
5987  7.278607 9.821953
5988  7.274984 9.825576
5989  7.271361 9.829199
5990  7.271361 9.832822
5991  7.267738 9.836445
5992  7.267738 9.840068
5993  7.264115 9.843691
5994  7.264115 9.847314
5995  7.260492 9.850937
5996  7.256869 9.854560
5997  7.253246 9.858183
5998  7.249623 9.861806
5999  7.246000 9.865429
6000  7.242377 9.869052
6001  7.238754 9.869052
6002  7.235131 9.869052
6003  7.231508 9.872675
6004  7.227885 9.872675
6005  7.224262 9.869052
6006  7.220639 9.869052
6007  7.217016 9.869052
6008  7.213393 9.865429
6009  7.209770 9.865429
6010  7.206147 9.861806
6011  7.202524 9.861806
6012  7.198901 9.861806
6013  7.195278 9.858183
6014  7.191655 9.858183
6015  7.188032 9.858183
6016  7.184409 9.858183
6017  7.180786 9.858183
6018  7.177163 9.858183
6019  7.173540 9.858183
6020  7.169917 9.858183
6021  7.166294 9.858183
6022  7.162671 9.858183
6023  7.159048 9.858183
6024  7.155425 9.858183
6025  7.151802 9.858183
6026  7.148179 9.858183
6027  7.144556 9.858183
6028  7.140933 9.858183
6029  7.137310 9.858183
6030  7.133687 9.858183
6031  7.130064 9.858183
6032  7.126441 9.854560
6033  7.122818 9.854560
6034  7.119195 9.850937
6035  7.115572 9.847314
6036  7.111949 9.843691
6037  7.108326 9.840068
6038  7.104703 9.836445
6039  7.104703 9.832822
6040  7.101080 9.829199
6041  7.101080 9.825576
6042  7.097457 9.821953
6043  7.097457 9.818330
6044  7.093834 9.814707
6045  7.093834 9.811084
6046  7.090211 9.807461
6047  7.086588 9.803838
6048  7.082965 9.800215
6049  7.079342 9.796592
6050  7.075719 9.792969
6051  7.072096 9.792969
6052  7.068473 9.789346
6053  7.064850 9.785723
6054  7.061227 9.785723
6055  7.057604 9.782100
6056  7.053981 9.782100
6057  7.050358 9.778477
6058  7.046735 9.778477
6059  7.043112 9.774854
6060  7.043112 9.771231
6061  7.043112 9.767608
6062  7.043112 9.763985
6063  7.039489 9.760362
6064  7.039489 9.756739
6065  7.035866 9.753116
6066  7.035866 9.749493
6067  7.032243 9.745870
6068  7.032243 9.742247
6069  7.028620 9.738624
6070  7.028620 9.735001
6071  7.024997 9.731378
6072  7.024997 9.727755
6073  7.021374 9.724132
6074  7.021374 9.720509
6075  7.017751 9.716886
6076  7.014128 9.716886
6077  7.010505 9.713263
6078  7.006882 9.713263
6079  7.003259 9.709640
6080  6.999636 9.709640
6081  6.996013 9.706017
6082  6.992390 9.706017
6083  6.988767 9.702394
6084  6.985144 9.702394
6085  6.981521 9.698771
6086  6.977898 9.698771
6087  6.974275 9.695148
6088  6.970652 9.695148
6089  6.967029 9.691525
6090  6.963406 9.691525
6091  6.959783 9.687902
6092  6.956160 9.687902
6093  6.952537 9.684279
6094  6.948914 9.684279
6095  6.945291 9.680656
6096  6.941668 9.680656
6097  6.938045 9.680656
6098  6.934422 9.680656
6099  6.930799 9.680656
6100  6.927176 9.680656
6101  6.923553 9.680656
6102  6.919930 9.680656
6103  6.916307 9.680656
6104  6.912684 9.680656
6105  6.909061 9.680656
6106  6.905438 9.680656
6107  6.901815 9.680656
6108  6.898192 9.680656
6109  6.894569 9.680656
6110  6.890946 9.680656
6111  6.887323 9.680656
6112  6.883700 9.680656
6113  6.880077 9.680656
6114  6.876454 9.680656
6115  6.872831 9.680656
6116  6.869208 9.680656
6117  6.865585 9.680656
6118  6.861962 9.680656
6119  6.858339 9.680656
6120  6.854716 9.684279
6121  6.851093 9.684279
6122  6.847470 9.687902
6123  6.843847 9.687902
6124  6.840224 9.691525
6125  6.836601 9.691525
6126  6.832978 9.691525
6127  6.829355 9.695148
6128  6.829355 9.691525
6129  6.825732 9.687902
6130  6.822109 9.684279
6131  6.818486 9.680656
6132  6.814863 9.680656
6133  6.811240 9.677033
6134  6.807617 9.677033
6135  6.803994 9.673410
6136  6.800371 9.673410
6137  6.796748 9.669787
6138  6.793125 9.669787
6139  6.789502 9.666164
6140  6.785879 9.666164
6141  6.782256 9.662541
6142  6.778633 9.662541
6143  6.775010 9.658918
6144  6.771387 9.658918
6145  6.767764 9.658918
6146  6.764141 9.658918
6147  6.760518 9.658918
6148  6.756895 9.658918
6149  6.753272 9.658918
6150  6.749649 9.658918
6151  6.746026 9.658918
6152  6.742403 9.658918
6153  6.738780 9.658918
6154  6.735157 9.658918
6155  6.731534 9.658918
6156  6.727911 9.658918
6157  6.724288 9.658918
6158  6.720665 9.658918
6159  6.717042 9.658918
6160  6.713419 9.658918
6161  6.709796 9.658918
6162  6.706173 9.658918
6163  6.702550 9.658918
6164  6.698927 9.658918
6165  6.695304 9.658918
6166  6.691681 9.658918
6167  6.688058 9.658918
6168  6.684435 9.658918
6169  6.680812 9.658918
6170  6.677189 9.662541
6171  6.673566 9.662541
6172  6.669943 9.666164
6173  6.666320 9.666164
6174  6.662697 9.669787
6175  6.659074 9.669787
6176  6.655451 9.669787
6177  6.651828 9.669787
6178  6.648205 9.669787
6179  6.644582 9.666164
6180  6.640959 9.666164
6181  6.637336 9.662541
6182  6.633713 9.662541
6183  6.630090 9.658918
6184  6.626467 9.658918
6185  6.622844 9.655295
6186  6.619221 9.655295
6187  6.615598 9.655295
6188  6.611975 9.655295
6189  6.608352 9.655295
6190  6.604729 9.655295
6191  6.601106 9.655295
6192  6.597483 9.655295
6193  6.593860 9.655295
6194  6.590237 9.655295
6195  6.586614 9.655295
6196  6.582991 9.655295
6197  6.579368 9.655295
6198  6.575745 9.655295
6199  6.572122 9.655295
6200  6.568499 9.655295
6201  6.564876 9.655295
6202  6.561253 9.651672
6203  6.557630 9.651672
6204  6.554007 9.651672
6205  6.550384 9.648049
6206  6.546761 9.648049
6207  6.543138 9.648049
6208  6.539515 9.648049
6209  6.535892 9.648049
6210  6.532269 9.648049
6211  6.528646 9.648049
6212  6.525023 9.648049
6213  6.521400 9.648049
6214  6.517777 9.648049
6215  6.514154 9.648049
6216  6.510531 9.648049
6217  6.506908 9.648049
6218  6.503285 9.648049
6219  6.499662 9.648049
6220  6.496039 9.648049
6221  6.492416 9.648049
6222  6.488793 9.648049
6223  6.485170 9.648049
6224  6.481547 9.648049
6225  6.477924 9.648049
6226  6.474301 9.648049
6227  6.470678 9.648049
6228  6.467055 9.648049
6229  6.463432 9.648049
6230  6.459809 9.648049
6231  6.456186 9.648049
6232  6.452563 9.648049
6233  6.448940 9.648049
6234  6.445317 9.651672
6235  6.441694 9.651672
6236  6.438071 9.651672
6237  6.434448 9.651672
6238  6.430825 9.651672
6239  6.427202 9.651672
6240  6.423579 9.651672
6241  6.419956 9.651672
6242  6.416333 9.651672
6243  6.412710 9.651672
6244  6.409087 9.651672
6245  6.405464 9.651672
6246  6.401841 9.651672
6247  6.398218 9.651672
6248  6.394595 9.651672
6249  6.390972 9.651672
6250  6.387349 9.651672
6251  6.383726 9.651672
6252  6.380103 9.651672
6253  6.376480 9.651672
6254  6.372857 9.651672
6255  6.369234 9.651672
6256  6.365611 9.651672
6257  6.361988 9.651672
6258  6.358365 9.651672
6259  6.354742 9.651672
6260  6.351119 9.651672
6261  6.347496 9.651672
6262  6.343873 9.651672
6263  6.340250 9.651672
6264  6.336627 9.651672
6265  6.333004 9.651672
6266  6.329381 9.651672
6267  6.325758 9.655295
6268  6.322135 9.655295
6269  6.318512 9.658918
6270  6.314889 9.658918
6271  6.311266 9.662541
6272  6.307643 9.662541
6273  6.304020 9.666164
6274  6.300397 9.666164
6275  6.296774 9.669787
6276  6.293151 9.669787
6277  6.289528 9.669787
6278  6.285905 9.666164
6279  6.282282 9.666164
6280  6.278659 9.662541
6281  6.275036 9.662541
6282  6.271413 9.658918
6283  6.267790 9.658918
6284  6.264167 9.655295
6285  6.260544 9.655295
6286  6.256921 9.655295
6287  6.253298 9.651672
6288  6.249675 9.648049
6289  6.246052 9.648049
6290  6.242429 9.644426
6291  6.238806 9.644426
6292  6.235183 9.640803
6293  6.231560 9.640803
6294  6.227937 9.637180
6295  6.224314 9.637180
6296  6.220691 9.633557
6297  6.217068 9.633557
6298  6.213445 9.629934
6299  6.209822 9.629934
6300  6.206199 9.626311
6301  6.202576 9.626311
6302  6.198953 9.626311
6303  6.195330 9.626311
6304  6.191707 9.626311
6305  6.188084 9.626311
6306  6.184461 9.626311
6307  6.180838 9.626311
6308  6.177215 9.626311
6309  6.173592 9.626311
6310  6.169969 9.626311
6311  6.166346 9.626311
6312  6.162723 9.626311
6313  6.159100 9.626311
6314  6.155477 9.626311
6315  6.151854 9.626311
6316  6.148231 9.626311
6317  6.144608 9.626311
6318  6.140985 9.626311
6319  6.137362 9.626311
6320  6.133739 9.626311
6321  6.130116 9.626311
6322  6.126493 9.626311
6323  6.122870 9.626311
6324  6.119247 9.629934
6325  6.115624 9.629934
6326  6.112001 9.629934
6327  6.108378 9.629934
6328  6.104755 9.629934
6329  6.101132 9.629934
6330  6.097509 9.629934
6331  6.093886 9.629934
6332  6.090263 9.629934
6333  6.086640 9.629934
6334  6.083017 9.629934
6335  6.079394 9.629934
6336  6.075771 9.629934
6337  6.072148 9.629934
6338  6.068525 9.629934
6339  6.064902 9.629934
6340  6.061279 9.629934
6341  6.057656 9.629934
6342  6.054033 9.629934
6343  6.050410 9.629934
6344  6.046787 9.629934
6345  6.043164 9.629934
6346  6.039541 9.629934
6347  6.035918 9.629934
6348  6.032295 9.633557
6349  6.028672 9.633557
6350  6.025049 9.637180
6351  6.021426 9.637180
6352  6.017803 9.640803
6353  6.014180 9.640803
6354  6.010557 9.640803
6355  6.006934 9.637180
6356  6.003311 9.633557
6357  5.999688 9.629934
6358  5.996065 9.626311
6359  5.992442 9.622688
6360  5.988819 9.619065
6361  5.985196 9.619065
6362  5.981573 9.615442
6363  5.977950 9.615442
6364  5.974327 9.611819
6365  5.970704 9.611819
6366  5.970704 9.608196
6367  5.970704 9.604573
6368  5.967081 9.600950
6369  5.967081 9.597327
6370  5.963458 9.593704
6371  5.963458 9.590081
6372  5.959835 9.586458
6373  5.959835 9.582835
6374  5.956212 9.579212
6375  5.956212 9.575589
6376  5.952589 9.571966
6377  5.952589 9.568343
6378  5.948966 9.564720
6379  5.948966 9.561097
6380  5.945343 9.557474
6381  5.941720 9.557474
6382  5.938097 9.553851
6383  5.934474 9.553851
6384  5.930851 9.550228
6385  5.927228 9.550228
6386  5.923605 9.546605
6387  5.919982 9.546605
6388  5.916359 9.542982
6389  5.912736 9.542982
6390  5.909113 9.539359
6391  5.905490 9.539359
6392  5.901867 9.535736
6393  5.898244 9.535736
6394  5.894621 9.535736
6395  5.890998 9.535736
6396  5.887375 9.535736
6397  5.883752 9.535736
6398  5.880129 9.532113
6399  5.876506 9.528490
6400  5.876506 9.524867
6401  5.876506 9.521244
6402  5.872883 9.517621
6403  5.872883 9.513998
6404  5.869260 9.510375
6405  5.869260 9.506752
6406  5.865637 9.503129
6407  5.865637 9.499506
6408  5.862014 9.495883
6409  5.862014 9.492260
6410  5.858391 9.488637
6411  5.858391 9.485014
6412  5.854768 9.481391
6413  5.854768 9.477768
6414  5.858391 9.474145
6415  5.862014 9.470522
6416  5.865637 9.466899
6417  5.869260 9.463276
6418  5.872883 9.459653
6419  5.872883 9.456030
6420  5.876506 9.452407
6421  5.876506 9.448784
6422  5.880129 9.445161
6423  5.880129 9.441538
6424  5.883752 9.437915
6425  5.883752 9.434292
6426  5.887375 9.430669
6427  5.887375 9.427046
6428  5.890998 9.423423
6429  5.890998 9.419800
6430  5.894621 9.416177
6431  5.894621 9.412554
6432  5.894621 9.408931
6433  5.898244 9.405308
6434  5.901867 9.401685
6435  5.905490 9.401685
6436  5.909113 9.398062
6437  5.912736 9.398062
6438  5.916359 9.394439
6439  5.919982 9.394439
6440  5.923605 9.390816
6441  5.927228 9.390816
6442  5.930851 9.387193
6443  5.934474 9.387193
6444  5.938097 9.383570
6445  5.941720 9.383570
6446  5.945343 9.379947
6447  5.948966 9.379947
6448  5.952589 9.376324
6449  5.956212 9.376324
6450  5.959835 9.372701
6451  5.963458 9.369078
6452  5.967081 9.365455
6453  5.970704 9.361832
6454  5.974327 9.358209
6455  5.974327 9.354586
6456  5.977950 9.350963
6457  5.977950 9.347340
6458  5.981573 9.343717
6459  5.981573 9.340094
6460  5.985196 9.340094
6461  5.988819 9.336471
6462  5.992442 9.336471
6463  5.996065 9.332848
6464  5.996065 9.329225
6465  5.999688 9.325602
6466  5.999688 9.321979
6467  6.003311 9.318356
6468  6.003311 9.314733
6469  6.006934 9.311110
6470  6.006934 9.307487
6471  6.010557 9.303864
6472  6.010557 9.300241
6473  6.014180 9.296618
6474  6.014180 9.292995
6475  6.017803 9.289372
6476  6.017803 9.285749
6477  6.017803 9.282126
6478  6.017803 9.278503
6479  6.017803 9.274880
6480  6.017803 9.271257
6481  6.017803 9.267634
6482  6.017803 9.264011
6483  6.017803 9.260388
6484  6.017803 9.256765
6485  6.017803 9.253142
6486  6.017803 9.249519
6487  6.017803 9.245896
6488  6.017803 9.242273
6489  6.017803 9.238650
6490  6.017803 9.235027
6491  6.017803 9.231404
6492  6.017803 9.227781
6493  6.017803 9.224158
6494  6.017803 9.220535
6495  6.017803 9.216912
6496  6.017803 9.213289
6497  6.017803 9.209666
6498  6.014180 9.206043
6499  6.014180 9.202420
6500  6.010557 9.198797
6501  6.010557 9.195174
6502  6.006934 9.191551
6503  6.006934 9.187928
6504  6.003311 9.184305
6505  6.003311 9.180682
6506  5.999688 9.177059
6507  5.999688 9.173436
6508  5.996065 9.169813
6509  5.996065 9.166190
6510  5.992442 9.162567
6511  5.988819 9.162567
6512  5.985196 9.158944
6513  5.981573 9.158944
6514  5.977950 9.155321
6515  5.974327 9.155321
6516  5.970704 9.151698
6517  5.967081 9.151698
6518  5.963458 9.148075
6519  5.959835 9.148075
6520  5.956212 9.144452
6521  5.952589 9.144452
6522  5.948966 9.140829
6523  5.945343 9.140829
6524  5.941720 9.140829
6525  5.938097 9.140829
6526  5.934474 9.140829
6527  5.930851 9.140829
6528  5.927228 9.140829
6529  5.923605 9.140829
6530  5.919982 9.140829
6531  5.916359 9.137206
6532  5.912736 9.133583
6533  5.909113 9.129960
6534  5.905490 9.126337
6535  5.901867 9.126337
6536  5.898244 9.122714
6537  5.894621 9.122714
6538  5.890998 9.119091
6539  5.887375 9.119091
6540  5.883752 9.115468
6541  5.880129 9.115468
6542  5.876506 9.111845
6543  5.872883 9.111845
6544  5.869260 9.108222
6545  5.865637 9.108222
6546  5.862014 9.104599
6547  5.858391 9.104599
6548  5.854768 9.104599
6549  5.851145 9.104599
6550  5.847522 9.104599
6551  5.843899 9.104599
6552  5.840276 9.104599
6553  5.836653 9.104599
6554  5.833030 9.104599
6555  5.829407 9.104599
6556  5.825784 9.104599
6557  5.822161 9.104599
6558  5.818538 9.104599
6559  5.814915 9.104599
6560  5.811292 9.104599
6561  5.807669 9.104599
6562  5.804046 9.104599
6563  5.800423 9.104599
6564  5.796800 9.104599
6565  5.793177 9.104599
6566  5.789554 9.104599
6567  5.785931 9.104599
6568  5.782308 9.104599
6569  5.778685 9.108222
6570  5.775062 9.108222
6571  5.771439 9.111845
6572  5.767816 9.111845
6573  5.764193 9.115468
6574  5.760570 9.115468
6575  5.756947 9.119091
6576  5.753324 9.119091
6577  5.749701 9.122714
6578  5.746078 9.122714
6579  5.742455 9.126337
6580  5.738832 9.126337
6581  5.735209 9.126337
6582  5.731586 9.126337
6583  5.727963 9.126337
6584  5.724340 9.122714
6585  5.720717 9.122714
6586  5.717094 9.122714
6587  5.713471 9.122714
6588  5.709848 9.119091
6589  5.706225 9.119091
6590  5.702602 9.119091
6591  5.698979 9.119091
6592  5.695356 9.119091
6593  5.691733 9.119091
6594  5.688110 9.119091
6595  5.684487 9.119091
6596  5.680864 9.119091
6597  5.677241 9.119091
6598  5.673618 9.119091
6599  5.669995 9.119091
6600  5.666372 9.119091
6601  5.662749 9.119091
6602  5.659126 9.119091
6603  5.655503 9.119091
6604  5.651880 9.119091
6605  5.648257 9.119091
6606  5.644634 9.119091
6607  5.641011 9.119091
6608  5.637388 9.119091
6609  5.633765 9.119091
6610  5.630142 9.119091
6611  5.626519 9.119091
6612  5.622896 9.122714
6613  5.619273 9.122714
6614  5.615650 9.122714
6615  5.612027 9.122714
6616  5.608404 9.126337
6617  5.604781 9.126337
6618  5.601158 9.126337
6619  5.597535 9.126337
6620  5.593912 9.126337
6621  5.590289 9.126337
6622  5.586666 9.122714
6623  5.583043 9.122714
6624  5.579420 9.122714
6625  5.575797 9.122714
6626  5.572174 9.122714
6627  5.568551 9.122714
6628  5.564928 9.122714
6629  5.561305 9.122714
6630  5.557682 9.122714
6631  5.554059 9.122714
6632  5.550436 9.122714
6633  5.546813 9.122714
6634  5.543190 9.122714
6635  5.539567 9.122714
6636  5.535944 9.122714
6637  5.532321 9.122714
6638  5.528698 9.122714
6639  5.525075 9.122714
6640  5.521452 9.122714
6641  5.517829 9.122714
6642  5.514206 9.122714
6643  5.510583 9.122714
6644  5.506960 9.122714
6645  5.503337 9.126337
6646  5.499714 9.126337
6647  5.496091 9.129960
6648  5.492468 9.129960
6649  5.488845 9.133583
6650  5.485222 9.133583
6651  5.481599 9.137206
6652  5.477976 9.137206
6653  5.474353 9.140829
6654  5.470730 9.140829
6655  5.467107 9.144452
6656  5.463484 9.144452
6657  5.459861 9.148075
6658  5.456238 9.151698
6659  5.452615 9.151698
6660  5.448992 9.155321
6661  5.445369 9.155321
6662  5.441746 9.158944
6663  5.438123 9.158944
6664  5.434500 9.162567
6665  5.430877 9.162567
6666  5.427254 9.166190
6667  5.423631 9.166190
6668  5.420008 9.166190
6669  5.416385 9.166190
6670  5.412762 9.166190
6671  5.409139 9.166190
6672  5.405516 9.166190
6673  5.401893 9.166190
6674  5.398270 9.166190
6675  5.394647 9.166190
6676  5.391024 9.166190
6677  5.387401 9.166190
6678  5.383778 9.166190
6679  5.380155 9.166190
6680  5.376532 9.166190
6681  5.372909 9.166190
6682  5.369286 9.166190
6683  5.365663 9.166190
6684  5.362040 9.166190
6685  5.358417 9.166190
6686  5.354794 9.166190
6687  5.351171 9.166190
6688  5.347548 9.166190
6689  5.343925 9.166190
6690  5.340302 9.166190
6691  5.336679 9.169813
6692  5.333056 9.169813
6693  5.329433 9.173436
6694  5.325810 9.173436
6695  5.322187 9.177059
6696  5.318564 9.177059
6697  5.314941 9.180682
6698  5.311318 9.180682
6699  5.307695 9.180682
6700  5.304072 9.184305
6701  5.300449 9.184305
6702  5.296826 9.184305
6703  5.293203 9.184305
6704  5.289580 9.184305
6705  5.285957 9.184305
6706  5.282334 9.184305
6707  5.278711 9.184305
6708  5.275088 9.184305
6709  5.271465 9.184305
6710  5.267842 9.184305
6711  5.264219 9.184305
6712  5.260596 9.184305
6713  5.256973 9.184305
6714  5.253350 9.184305
6715  5.249727 9.184305
6716  5.246104 9.187928
6717  5.242481 9.187928
6718  5.238858 9.191551
6719  5.235235 9.191551
6720  5.231612 9.195174
6721  5.227989 9.195174
6722  5.224366 9.198797
6723  5.220743 9.198797
6724  5.217120 9.202420
6725  5.213497 9.202420
6726  5.209874 9.206043
6727  5.206251 9.206043
6728  5.202628 9.209666
6729  5.199005 9.213289
6730  5.195382 9.213289
6731  5.191759 9.216912
6732  5.188136 9.216912
6733  5.184513 9.220535
6734  5.180890 9.220535
6735  5.177267 9.220535
6736  5.173644 9.220535
6737  5.170021 9.220535
6738  5.166398 9.220535
6739  5.162775 9.220535
6740  5.159152 9.220535
6741  5.155529 9.220535
6742  5.151906 9.220535
6743  5.148283 9.220535
6744  5.144660 9.220535
6745  5.141037 9.220535
6746  5.137414 9.220535
6747  5.133791 9.220535
6748  5.130168 9.220535
6749  5.126545 9.220535
6750  5.122922 9.220535
6751  5.119299 9.220535
6752  5.115676 9.220535
6753  5.112053 9.220535
6754  5.108430 9.220535
6755  5.104807 9.220535
6756  5.101184 9.220535
6757  5.097561 9.220535
6758  5.093938 9.220535
6759  5.090315 9.224158
6760  5.086692 9.224158
6761  5.083069 9.227781
6762  5.079446 9.227781
6763  5.075823 9.227781
6764  5.072200 9.227781
6765  5.068577 9.227781
6766  5.064954 9.231404
6767  5.061331 9.231404
6768  5.057708 9.231404
6769  5.054085 9.227781
6770  5.050462 9.227781
6771  5.046839 9.224158
6772  5.043216 9.224158
6773  5.039593 9.220535
6774  5.035970 9.220535
6775  5.032347 9.216912
6776  5.028724 9.216912
6777  5.025101 9.216912
6778  5.021478 9.216912
6779  5.017855 9.216912
6780  5.014232 9.216912
6781  5.010609 9.216912
6782  5.006986 9.216912
6783  5.003363 9.216912
6784  4.999740 9.216912
6785  4.996117 9.216912
6786  4.992494 9.216912
6787  4.988871 9.216912
6788  4.985248 9.216912
6789  4.981625 9.216912
6790  4.978002 9.216912
6791  4.974379 9.216912
6792  4.970756 9.216912
6793  4.967133 9.216912
6794  4.963510 9.216912
6795  4.959887 9.216912
6796  4.956264 9.216912
6797  4.952641 9.216912
6798  4.949018 9.220535
6799  4.945395 9.220535
6800  4.941772 9.224158
6801  4.938149 9.224158
6802  4.934526 9.227781
6803  4.930903 9.227781
6804  4.927280 9.231404
6805  4.923657 9.231404
6806  4.920034 9.235027
6807  4.916411 9.235027
6808  4.912788 9.238650
6809  4.909165 9.238650
6810  4.905542 9.242273
6811  4.901919 9.245896
6812  4.898296 9.245896
6813  4.894673 9.245896
6814  4.891050 9.249519
6815  4.887427 9.249519
6816  4.883804 9.249519
6817  4.880181 9.249519
6818  4.876558 9.249519
6819  4.872935 9.245896
6820  4.869312 9.245896
6821  4.865689 9.245896
6822  4.862066 9.245896
6823  4.858443 9.245896
6824  4.854820 9.245896
6825  4.851197 9.245896
6826  4.847574 9.245896
6827  4.843951 9.245896
6828  4.840328 9.245896
6829  4.836705 9.245896
6830  4.833082 9.245896
6831  4.829459 9.242273
6832  4.825836 9.242273
6833  4.822213 9.238650
6834  4.818590 9.238650
6835  4.814967 9.235027
6836  4.811344 9.235027
6837  4.807721 9.235027
6838  4.804098 9.235027
6839  4.800475 9.235027
6840  4.796852 9.235027
6841  4.793229 9.235027
6842  4.789606 9.235027
6843  4.785983 9.235027
6844  4.782360 9.235027
6845  4.778737 9.235027
6846  4.775114 9.235027
6847  4.771491 9.235027
6848  4.767868 9.235027
6849  4.764245 9.235027
6850  4.760622 9.235027
6851  4.756999 9.235027
6852  4.753376 9.235027
6853  4.749753 9.235027
6854  4.746130 9.235027
6855  4.742507 9.235027
6856  4.738884 9.235027
6857  4.735261 9.235027
6858  4.731638 9.238650
6859  4.728015 9.238650
6860  4.724392 9.242273
6861  4.720769 9.242273
6862  4.717146 9.245896
6863  4.713523 9.245896
6864  4.709900 9.249519
6865  4.706277 9.249519
6866  4.702654 9.253142
6867  4.699031 9.253142
6868  4.695408 9.253142
6869  4.691785 9.253142
6870  4.688162 9.253142
6871  4.684539 9.253142
6872  4.680916 9.253142
6873  4.677293 9.253142
6874  4.673670 9.256765
6875  4.670047 9.256765
6876  4.666424 9.260388
6877  4.662801 9.260388
6878  4.659178 9.264011
6879  4.655555 9.264011
6880  4.651932 9.267634
6881  4.648309 9.267634
6882  4.644686 9.271257
6883  4.641063 9.271257
6884  4.637440 9.274880
6885  4.633817 9.274880
6886  4.630194 9.278503
6887  4.626571 9.278503
6888  4.622948 9.282126
6889  4.619325 9.282126
6890  4.615702 9.282126
6891  4.612079 9.282126
6892  4.608456 9.282126
6893  4.604833 9.282126
6894  4.601210 9.282126
6895  4.597587 9.282126
6896  4.593964 9.282126
6897  4.590341 9.282126
6898  4.586718 9.282126
6899  4.583095 9.282126
6900  4.579472 9.282126
6901  4.575849 9.282126
6902  4.572226 9.282126
6903  4.568603 9.282126
6904  4.564980 9.282126
6905  4.561357 9.282126
6906  4.557734 9.282126
6907  4.554111 9.282126
6908  4.550488 9.282126
6909  4.546865 9.282126
6910  4.543242 9.285749
6911  4.539619 9.285749
6912  4.535996 9.289372
6913  4.532373 9.289372
6914  4.528750 9.292995
6915  4.525127 9.292995
6916  4.521504 9.296618
6917  4.517881 9.296618
6918  4.514258 9.300241
6919  4.510635 9.300241
6920  4.507012 9.303864
6921  4.503389 9.303864
6922  4.499766 9.307487
6923  4.499766 9.311110
6924  4.496143 9.314733
6925  4.496143 9.318356
6926  4.492520 9.321979
6927  4.492520 9.325602
6928  4.488897 9.329225
6929  4.488897 9.332848
6930  4.485274 9.336471
6931  4.481651 9.340094
6932  4.481651 9.343717
6933  4.478028 9.347340
6934  4.474405 9.350963
6935  4.470782 9.354586
6936  4.467159 9.358209
6937  4.463536 9.361832
6938  4.459913 9.365455
6939  4.456290 9.369078
6940  4.452667 9.372701
6941  4.449044 9.376324
6942  4.445421 9.379947
6943  4.441798 9.379947
6944  4.438175 9.383570
6945  4.434552 9.383570
6946  4.430929 9.387193
6947  4.427306 9.390816
6948  4.423683 9.390816
6949  4.420060 9.394439
6950  4.416437 9.394439
6951  4.412814 9.398062
6952  4.409191 9.398062
6953  4.405568 9.401685
6954  4.401945 9.401685
6955  4.398322 9.405308
6956  4.394699 9.408931
6957  4.391076 9.412554
6958  4.387453 9.416177
6959  4.387453 9.419800
6960  4.383830 9.423423
6961  4.383830 9.427046
6962  4.380207 9.430669
6963  4.380207 9.434292
6964  4.376584 9.437915
6965  4.376584 9.441538
6966  4.372961 9.445161
6967  4.372961 9.448784
6968  4.369338 9.452407
6969  4.369338 9.456030
6970  4.365715 9.459653
6971  4.365715 9.463276
6972  4.365715 9.466899
6973  4.362092 9.466899
6974  4.358469 9.470522
6975  4.354846 9.470522
6976  4.351223 9.474145
6977  4.347600 9.474145
6978  4.343977 9.474145
6979  4.340354 9.474145
6980  4.336731 9.474145
6981  4.333108 9.474145
6982  4.329485 9.470522
6983  4.325862 9.470522
6984  4.322239 9.466899
6985  4.318616 9.466899
6986  4.314993 9.463276
6987  4.314993 9.459653
6988  4.311370 9.456030
6989  4.311370 9.452407
6990  4.307747 9.448784
6991  4.304124 9.445161
6992  4.300501 9.441538
6993  4.296878 9.441538
6994  4.293255 9.437915
6995  4.289632 9.437915
6996  4.286009 9.434292
6997  4.282386 9.434292
6998  4.278763 9.430669
6999  4.275140 9.430669
7000  4.271517 9.427046
7001  4.267894 9.427046
7002  4.264271 9.423423
7003  4.260648 9.423423
7004  4.257025 9.419800
7005  4.253402 9.419800
7006  4.249779 9.419800
7007  4.246156 9.419800
7008  4.242533 9.419800
7009  4.238910 9.419800
7010  4.235287 9.419800
7011  4.231664 9.419800
7012  4.228041 9.419800
7013  4.224418 9.419800
7014  4.220795 9.419800
7015  4.217172 9.419800
7016  4.213549 9.419800
7017  4.209926 9.419800
7018  4.206303 9.419800
7019  4.202680 9.419800
7020  4.199057 9.419800
7021  4.195434 9.419800
7022  4.191811 9.419800
7023  4.188188 9.419800
7024  4.184565 9.419800
7025  4.180942 9.419800
7026  4.177319 9.419800
7027  4.173696 9.419800
7028  4.170073 9.419800
7029  4.166450 9.419800
7030  4.162827 9.419800
7031  4.159204 9.419800
7032  4.155581 9.419800
7033  4.151958 9.419800
7034  4.148335 9.419800
7035  4.144712 9.419800
7036  4.141089 9.419800
7037  4.137466 9.419800
7038  4.133843 9.419800
7039  4.130220 9.423423
7040  4.126597 9.423423
7041  4.122974 9.427046
7042  4.119351 9.427046
7043  4.115728 9.430669
7044  4.112105 9.430669
7045  4.108482 9.434292
7046  4.104859 9.434292
7047  4.101236 9.437915
7048  4.097613 9.437915
7049  4.093990 9.441538
7050  4.090367 9.441538
7051  4.086744 9.445161
7052  4.083121 9.448784
7053  4.079498 9.448784
7054  4.075875 9.448784
7055  4.072252 9.448784
7056  4.068629 9.452407
7057  4.068629 9.448784
7058  4.065006 9.445161
7059  4.065006 9.441538
7060  4.061383 9.437915
7061  4.061383 9.434292
7062  4.057760 9.430669
7063  4.057760 9.427046
7064  4.054137 9.423423
7065  4.054137 9.419800
7066  4.050514 9.416177
7067  4.046891 9.416177
7068  4.043268 9.412554
7069  4.039645 9.412554
7070  4.036022 9.408931
7071  4.032399 9.408931
7072  4.028776 9.405308
7073  4.025153 9.405308
7074  4.021530 9.401685
7075  4.017907 9.401685
7076  4.014284 9.398062
7077  4.010661 9.398062
7078  4.007038 9.394439
7079  4.003415 9.394439
7080  3.999792 9.394439
7081  3.996169 9.394439
7082  3.992546 9.394439
7083  3.988923 9.394439
7084  3.985300 9.394439
7085  3.981677 9.394439
7086  3.978054 9.394439
7087  3.974431 9.394439
7088  3.970808 9.394439
7089  3.967185 9.394439
7090  3.963562 9.394439
7091  3.959939 9.394439
7092  3.956316 9.394439
7093  3.952693 9.394439
7094  3.949070 9.394439
7095  3.945447 9.394439
7096  3.941824 9.394439
7097  3.938201 9.394439
7098  3.934578 9.394439
7099  3.930955 9.394439
7100  3.927332 9.394439
7101  3.923709 9.394439
7102  3.920086 9.398062
7103  3.916463 9.398062
7104  3.912840 9.401685
7105  3.909217 9.401685
7106  3.905594 9.405308
7107  3.901971 9.405308
7108  3.898348 9.408931
7109  3.894725 9.408931
7110  3.891102 9.412554
7111  3.887479 9.412554
7112  3.883856 9.416177
7113  3.880233 9.416177
7114  3.876610 9.419800
7115  3.872987 9.423423
7116  3.869364 9.427046
7117  3.865741 9.427046
7118  3.862118 9.430669
7119  3.858495 9.430669
7120  3.854872 9.434292
7121  3.851249 9.434292
7122  3.847626 9.437915
7123  3.844003 9.437915
7124  3.840380 9.441538
7125  3.836757 9.441538
7126  3.833134 9.445161
7127  3.829511 9.448784
7128  3.825888 9.452407
7129  3.822265 9.456030
7130  3.818642 9.459653
7131  3.815019 9.463276
7132  3.811396 9.466899
7133  3.811396 9.470522
7134  3.807773 9.474145
7135  3.807773 9.477768
7136  3.804150 9.477768
7137  3.800527 9.477768
7138  3.796904 9.477768
7139  3.793281 9.477768
7140  3.789658 9.477768
7141  3.786035 9.481391
7142  3.782412 9.481391
7143  3.778789 9.481391
7144  3.775166 9.481391
7145  3.771543 9.485014
7146  3.767920 9.485014
7147  3.764297 9.488637
7148  3.760674 9.488637
7149  3.757051 9.488637
7150  3.753428 9.488637
7151  3.749805 9.488637
7152  3.746182 9.488637
7153  3.742559 9.488637
7154  3.738936 9.488637
7155  3.735313 9.488637
7156  3.731690 9.488637
7157  3.728067 9.488637
7158  3.724444 9.488637
7159  3.720821 9.488637
7160  3.717198 9.488637
7161  3.713575 9.488637
7162  3.709952 9.488637
7163  3.706329 9.488637
7164  3.702706 9.488637
7165  3.699083 9.488637
7166  3.695460 9.488637
7167  3.691837 9.488637
7168  3.688214 9.492260
7169  3.684591 9.492260
7170  3.680968 9.495883
7171  3.677345 9.495883
7172  3.673722 9.495883
7173  3.670099 9.495883
7174  3.666476 9.495883
7175  3.662853 9.492260
7176  3.659230 9.492260
7177  3.655607 9.492260
7178  3.651984 9.492260
7179  3.648361 9.492260
7180  3.644738 9.492260
7181  3.641115 9.492260
7182  3.637492 9.492260
7183  3.633869 9.492260
7184  3.630246 9.492260
7185  3.626623 9.492260
7186  3.623000 9.492260
7187  3.619377 9.492260
7188  3.615754 9.492260
7189  3.612131 9.492260
7190  3.608508 9.492260
7191  3.604885 9.492260
7192  3.601262 9.492260
7193  3.597639 9.492260
7194  3.594016 9.492260
7195  3.590393 9.492260
7196  3.586770 9.492260
7197  3.583147 9.492260
7198  3.579524 9.495883
7199  3.575901 9.495883
7200  3.572278 9.499506
7201  3.568655 9.499506
7202  3.565032 9.499506
7203  3.561409 9.499506
7204  3.557786 9.503129
7205  3.554163 9.503129
7206  3.550540 9.503129
7207  3.546917 9.503129
7208  3.543294 9.503129
7209  3.539671 9.503129
7210  3.536048 9.503129
7211  3.532425 9.503129
7212  3.528802 9.503129
7213  3.525179 9.506752
7214  3.521556 9.506752
7215  3.517933 9.510375
7216  3.514310 9.510375
7217  3.510687 9.513998
7218  3.507064 9.513998
7219  3.503441 9.517621
7220  3.499818 9.517621
7221  3.496195 9.521244
7222  3.492572 9.521244
7223  3.488949 9.524867
7224  3.485326 9.524867
7225  3.481703 9.528490
7226  3.478080 9.528490
7227  3.474457 9.528490
7228  3.470834 9.528490
7229  3.467211 9.528490
7230  3.463588 9.528490
7231  3.459965 9.528490
7232  3.456342 9.528490
7233  3.452719 9.528490
7234  3.449096 9.528490
7235  3.445473 9.528490
7236  3.441850 9.528490
7237  3.438227 9.528490
7238  3.434604 9.528490
7239  3.430981 9.528490
7240  3.427358 9.528490
7241  3.423735 9.528490
7242  3.420112 9.528490
7243  3.416489 9.528490
7244  3.412866 9.528490
7245  3.409243 9.528490
7246  3.405620 9.528490
7247  3.401997 9.528490
7248  3.398374 9.528490
7249  3.394751 9.532113
7250  3.391128 9.532113
7251  3.387505 9.535736
7252  3.383882 9.535736
7253  3.380259 9.539359
7254  3.376636 9.539359
7255  3.373013 9.542982
7256  3.369390 9.542982
7257  3.365767 9.546605
7258  3.362144 9.546605
7259  3.358521 9.550228
7260  3.354898 9.550228
7261  3.351275 9.553851
7262  3.351275 9.557474
7263  3.347652 9.557474
7264  3.344029 9.557474
7265  3.340406 9.561097
7266  3.336783 9.561097
7267  3.333160 9.557474
7268  3.329537 9.557474
7269  3.325914 9.553851
7270  3.322291 9.553851
7271  3.318668 9.553851
7272  3.315045 9.550228
7273  3.311422 9.550228
7274  3.307799 9.546605
7275  3.304176 9.542982
7276  3.300553 9.539359
7277  3.296930 9.539359
7278  3.293307 9.535736
7279  3.289684 9.535736
7280  3.286061 9.532113
7281  3.282438 9.532113
7282  3.278815 9.528490
7283  3.275192 9.528490
7284  3.271569 9.524867
7285  3.267946 9.524867
7286  3.264323 9.521244
7287  3.260700 9.521244
7288  3.257077 9.517621
7289  3.253454 9.517621
7290  3.249831 9.517621
7291  3.246208 9.517621
7292  3.242585 9.517621
7293  3.238962 9.517621
7294  3.235339 9.517621
7295  3.231716 9.517621
7296  3.228093 9.517621
7297  3.224470 9.517621
7298  3.220847 9.517621
7299  3.217224 9.517621
7300  3.213601 9.517621
7301  3.209978 9.517621
7302  3.206355 9.517621
7303  3.202732 9.517621
7304  3.199109 9.517621
7305  3.195486 9.517621
7306  3.191863 9.517621
7307  3.188240 9.517621
7308  3.184617 9.517621
7309  3.180994 9.513998
7310  3.177371 9.510375
7311  3.173748 9.506752
7312  3.170125 9.506752
7313  3.166502 9.503129
7314  3.162879 9.503129
7315  3.159256 9.499506
7316  3.155633 9.499506
7317  3.152010 9.495883
7318  3.148387 9.495883
7319  3.144764 9.492260
7320  3.141141 9.492260
7321  3.137518 9.488637
7322  3.133895 9.488637
7323  3.130272 9.485014
7324  3.126649 9.485014
7325  3.123026 9.485014
7326  3.119403 9.485014
7327  3.115780 9.485014
7328  3.112157 9.485014
7329  3.108534 9.485014
7330  3.104911 9.485014
7331  3.101288 9.485014
7332  3.097665 9.485014
7333  3.094042 9.485014
7334  3.090419 9.485014
7335  3.086796 9.485014
7336  3.083173 9.485014
7337  3.079550 9.485014
7338  3.075927 9.485014
7339  3.072304 9.485014
7340  3.068681 9.485014
7341  3.065058 9.485014
7342  3.061435 9.485014
7343  3.057812 9.485014
7344  3.054189 9.485014
7345  3.050566 9.485014
7346  3.046943 9.488637
7347  3.043320 9.488637
7348  3.039697 9.492260
7349  3.036074 9.492260
7350  3.032451 9.495883
7351  3.028828 9.495883
7352  3.025205 9.499506
7353  3.021582 9.499506
7354  3.017959 9.499506
7355  3.014336 9.499506
7356  3.010713 9.499506
7357  3.007090 9.499506
7358  3.003467 9.495883
7359  2.999844 9.495883
7360  2.996221 9.495883
7361  2.992598 9.495883
7362  2.988975 9.495883
7363  2.985352 9.495883
7364  2.981729 9.495883
7365  2.978106 9.495883
7366  2.974483 9.495883
7367  2.970860 9.492260
7368  2.967237 9.492260
7369  2.963614 9.488637
7370  2.959991 9.488637
7371  2.956368 9.485014
7372  2.952745 9.485014
7373  2.949122 9.485014
7374  2.945499 9.485014
7375  2.941876 9.485014
7376  2.938253 9.485014
7377  2.934630 9.485014
7378  2.931007 9.485014
7379  2.927384 9.485014
7380  2.923761 9.485014
7381  2.920138 9.485014
7382  2.916515 9.485014
7383  2.912892 9.485014
7384  2.909269 9.485014
7385  2.905646 9.485014
7386  2.902023 9.485014
7387  2.898400 9.485014
7388  2.894777 9.485014
7389  2.891154 9.485014
7390  2.887531 9.485014
7391  2.883908 9.485014
7392  2.880285 9.485014
7393  2.876662 9.485014
7394  2.873039 9.485014
7395  2.869416 9.485014
7396  2.865793 9.488637
7397  2.862170 9.488637
7398  2.858547 9.492260
7399  2.854924 9.492260
7400  2.851301 9.495883
7401  2.847678 9.495883
7402  2.844055 9.499506
7403  2.840432 9.499506
7404  2.836809 9.499506
7405  2.833186 9.499506
7406  2.829563 9.503129
7407  2.825940 9.503129
7408  2.822317 9.506752
7409  2.818694 9.506752
7410  2.815071 9.510375
7411  2.811448 9.510375
7412  2.807825 9.513998
7413  2.804202 9.513998
7414  2.800579 9.513998
7415  2.796956 9.513998
7416  2.793333 9.513998
7417  2.789710 9.513998
7418  2.786087 9.513998
7419  2.782464 9.513998
7420  2.782464 9.510375
7421  2.778841 9.506752
7422  2.778841 9.503129
7423  2.775218 9.499506
7424  2.771595 9.495883
7425  2.767972 9.492260
7426  2.764349 9.488637
7427  2.760726 9.485014
7428  2.757103 9.481391
7429  2.753480 9.477768
7430  2.749857 9.474145
7431  2.746234 9.474145
7432  2.742611 9.470522
7433  2.738988 9.470522
7434  2.735365 9.466899
7435  2.731742 9.466899
7436  2.728119 9.463276
7437  2.724496 9.463276
7438  2.720873 9.459653
7439  2.717250 9.459653
7440  2.713627 9.456030
7441  2.710004 9.456030
7442  2.706381 9.452407
7443  2.702758 9.452407
7444  2.699135 9.452407
7445  2.695512 9.452407
7446  2.695512 9.448784
7447  2.691889 9.445161
7448  2.691889 9.441538
7449  2.688266 9.437915
7450  2.688266 9.434292
7451  2.684643 9.430669
7452  2.684643 9.427046
7453  2.681020 9.423423
7454  2.681020 9.419800
7455  2.677397 9.416177
7456  2.673774 9.412554
7457  2.670151 9.408931
7458  2.666528 9.405308
7459  2.662905 9.401685
7460  2.662905 9.398062
7461  2.659282 9.394439
7462  2.655659 9.390816
7463  2.652036 9.387193
7464  2.648413 9.383570
7465  2.644790 9.379947
7466  2.641167 9.376324
7467  2.637544 9.376324
7468  2.633921 9.372701
7469  2.630298 9.369078
7470  2.626675 9.369078
7471  2.626675 9.365455
7472  2.623052 9.361832
7473  2.623052 9.358209
7474  2.619429 9.354586
7475  2.615806 9.354586
7476  2.612183 9.350963
7477  2.608560 9.350963
7478  2.604937 9.347340
7479  2.601314 9.347340
7480  2.597691 9.343717
7481  2.594068 9.343717
7482  2.590445 9.340094
7483  2.586822 9.340094
7484  2.583199 9.336471
7485  2.579576 9.336471
7486  2.575953 9.332848
7487  2.572330 9.332848
7488  2.568707 9.332848
7489  2.565084 9.332848
7490  2.561461 9.332848
7491  2.557838 9.332848
7492  2.554215 9.332848
7493  2.550592 9.332848
7494  2.546969 9.332848
7495  2.543346 9.332848
7496  2.539723 9.332848
7497  2.536100 9.332848
7498  2.532477 9.332848
7499  2.528854 9.332848
7500  2.525231 9.332848
7501  2.521608 9.332848
7502  2.517985 9.332848
7503  2.514362 9.332848
7504  2.510739 9.332848
7505  2.507116 9.332848
7506  2.503493 9.332848
7507  2.499870 9.332848
7508  2.496247 9.332848
7509  2.492624 9.336471
7510  2.489001 9.336471
7511  2.485378 9.336471
7512  2.481755 9.336471
7513  2.478132 9.336471
7514  2.474509 9.336471
7515  2.470886 9.336471
7516  2.467263 9.332848
7517  2.463640 9.332848
7518  2.460017 9.332848
7519  2.456394 9.332848
7520  2.452771 9.332848
7521  2.449148 9.332848
7522  2.445525 9.329225
7523  2.441902 9.329225
7524  2.438279 9.329225
7525  2.434656 9.329225
7526  2.431033 9.329225
7527  2.427410 9.325602
7528  2.423787 9.325602
7529  2.420164 9.321979
7530  2.416541 9.321979
7531  2.412918 9.321979
7532  2.409295 9.321979
7533  2.405672 9.321979
7534  2.402049 9.321979
7535  2.398426 9.321979
7536  2.394803 9.321979
7537  2.391180 9.321979
7538  2.387557 9.321979
7539  2.383934 9.321979
7540  2.380311 9.321979
7541  2.376688 9.321979
7542  2.373065 9.321979
7543  2.369442 9.321979
7544  2.365819 9.321979
7545  2.362196 9.321979
7546  2.358573 9.321979
7547  2.354950 9.321979
7548  2.351327 9.321979
7549  2.347704 9.321979
7550  2.344081 9.321979
7551  2.340458 9.321979
7552  2.336835 9.325602
7553  2.333212 9.325602
7554  2.329589 9.329225
7555  2.325966 9.329225
7556  2.322343 9.332848
7557  2.318720 9.332848
7558  2.315097 9.336471
7559  2.311474 9.336471
7560  2.307851 9.340094
7561  2.304228 9.340094
7562  2.300605 9.343717
7563  2.296982 9.343717
7564  2.293359 9.343717
7565  2.289736 9.343717
7566  2.286113 9.343717
7567  2.282490 9.343717
7568  2.278867 9.343717
7569  2.275244 9.343717
7570  2.271621 9.343717
7571  2.267998 9.343717
7572  2.264375 9.343717
7573  2.260752 9.343717
7574  2.257129 9.343717
7575  2.253506 9.343717
7576  2.249883 9.343717
7577  2.246260 9.347340
7578  2.242637 9.347340
7579  2.239014 9.350963
7580  2.235391 9.350963
7581  2.231768 9.354586
7582  2.228145 9.354586
7583  2.224522 9.358209
7584  2.220899 9.358209
7585  2.217276 9.361832
7586  2.213653 9.361832
7587  2.210030 9.365455
7588  2.206407 9.365455
7589  2.202784 9.369078
7590  2.199161 9.372701
7591  2.195538 9.376324
7592  2.191915 9.379947
7593  2.191915 9.383570
7594  2.188292 9.387193
7595  2.188292 9.390816
7596  2.184669 9.394439
7597  2.184669 9.398062
7598  2.181046 9.401685
7599  2.181046 9.405308
7600  2.177423 9.408931
7601  2.177423 9.412554
7602  2.173800 9.416177
7603  2.173800 9.419800
7604  2.170177 9.419800
7605  2.166554 9.423423
7606  2.162931 9.423423
7607  2.159308 9.427046
7608  2.155685 9.430669
7609  2.152062 9.434292
7610  2.148439 9.437915
7611  2.144816 9.441538
7612  2.141193 9.445161
7613  2.141193 9.448784
7614  2.137570 9.452407
7615  2.137570 9.456030
7616  2.133947 9.459653
7617  2.133947 9.463276
7618  2.130324 9.466899
7619  2.130324 9.470522
7620  2.126701 9.474145
7621  2.126701 9.477768
7622  2.123078 9.481391
7623  2.123078 9.485014
7624  2.119455 9.488637
7625  2.119455 9.492260
7626  2.119455 9.495883
7627  2.119455 9.499506
7628  2.119455 9.503129
7629  2.119455 9.506752
7630  2.119455 9.510375
7631  2.119455 9.513998
7632  2.119455 9.517621
7633  2.115832 9.521244
7634  2.115832 9.524867
7635  2.112209 9.528490
7636  2.112209 9.532113
7637  2.112209 9.535736
7638  2.108586 9.535736
7639  2.104963 9.539359
7640  2.101340 9.539359
7641  2.097717 9.542982
7642  2.097717 9.546605
7643  2.094094 9.550228
7644  2.094094 9.553851
7645  2.090471 9.557474
7646  2.090471 9.561097
7647  2.086848 9.564720
7648  2.086848 9.568343
7649  2.083225 9.571966
7650  2.083225 9.575589
7651  2.079602 9.579212
7652  2.079602 9.582835
7653  2.075979 9.586458
7654  2.075979 9.590081
7655  2.075979 9.593704
7656  2.075979 9.597327
7657  2.075979 9.600950
7658  2.075979 9.604573
7659  2.075979 9.608196
7660  2.075979 9.611819
7661  2.075979 9.615442
7662  2.075979 9.619065
7663  2.075979 9.622688
7664  2.075979 9.626311
7665  2.075979 9.629934
7666  2.075979 9.633557
7667  2.075979 9.637180
7668  2.075979 9.640803
7669  2.075979 9.644426
7670  2.075979 9.648049
7671  2.075979 9.651672
7672  2.075979 9.655295
7673  2.075979 9.658918
7674  2.075979 9.662541
7675  2.075979 9.666164
7676  2.075979 9.669787
7677  2.072356 9.673410
7678  2.072356 9.677033
7679  2.068733 9.680656
7680  2.065110 9.684279
7681  2.061487 9.687902
7682  2.057864 9.687902
7683  2.054241 9.691525
7684  2.050618 9.691525
7685  2.046995 9.691525
7686  2.043372 9.691525
7687  2.039749 9.691525
7688  2.036126 9.691525
7689  2.032503 9.691525
7690  2.028880 9.691525
7691  2.025257 9.695148
7692  2.021634 9.695148
7693  2.018011 9.698771
7694  2.014388 9.698771
7695  2.010765 9.702394
7696  2.007142 9.702394
7697  2.003519 9.706017
7698  1.999896 9.706017
7699  1.996273 9.709640
7700  1.992650 9.709640
7701  1.989027 9.713263
7702  1.985404 9.713263
7703  1.981781 9.716886
7704  1.978158 9.720509
7705  1.974535 9.724132
7706  1.970912 9.724132
7707  1.967289 9.727755
7708  1.963666 9.727755
7709  1.960043 9.727755
7710  1.956420 9.727755
7711  1.952797 9.727755
7712  1.949174 9.731378
7713  1.945551 9.731378
7714  1.941928 9.731378
7715  1.938305 9.735001
7716  1.934682 9.735001
7717  1.931059 9.738624
7718  1.927436 9.738624
7719  1.923813 9.742247
7720  1.920190 9.742247
7721  1.916567 9.745870
7722  1.912944 9.745870
7723  1.909321 9.749493
7724  1.905698 9.749493
7725  1.902075 9.753116
7726  1.898452 9.753116
7727  1.894829 9.756739
7728  1.891206 9.760362
7729  1.887583 9.763985
7730  1.883960 9.767608
7731  1.880337 9.771231
7732  1.876714 9.774854
7733  1.873091 9.774854
7734  1.869468 9.778477
7735  1.865845 9.778477
7736  1.862222 9.782100
7737  1.858599 9.782100
7738  1.854976 9.785723
7739  1.851353 9.785723
7740  1.847730 9.789346
7741  1.844107 9.792969
7742  1.840484 9.796592
7743  1.836861 9.800215
7744  1.833238 9.803838
7745  1.829615 9.803838
7746  1.825992 9.803838
7747  1.822369 9.803838
7748  1.818746 9.803838
7749  1.815123 9.803838
7750  1.811500 9.803838
7751  1.807877 9.803838
7752  1.804254 9.803838
7753  1.800631 9.803838
7754  1.797008 9.803838
7755  1.793385 9.803838
7756  1.789762 9.807461
7757  1.786139 9.807461
7758  1.782516 9.811084
7759  1.778893 9.811084
7760  1.775270 9.814707
7761  1.771647 9.814707
7762  1.768024 9.818330
7763  1.764401 9.818330
7764  1.760778 9.821953
7765  1.757155 9.821953
7766  1.753532 9.825576
7767  1.749909 9.825576
7768  1.746286 9.829199
7769  1.746286 9.832822
7770  1.742663 9.836445
7771  1.742663 9.840068
7772  1.739040 9.843691
7773  1.739040 9.847314
7774  1.735417 9.850937
7775  1.735417 9.854560
7776  1.731794 9.858183
7777  1.731794 9.861806
7778  1.728171 9.861806
7779  1.724548 9.865429
7780  1.720925 9.865429
7781  1.717302 9.869052
7782  1.713679 9.869052
7783  1.710056 9.872675
7784  1.706433 9.872675
7785  1.702810 9.876298
7786  1.699187 9.876298
7787  1.695564 9.879921
7788  1.691941 9.879921
7789  1.688318 9.883544
7790  1.688318 9.887167
7791  1.684695 9.890790
7792  1.684695 9.894413
7793  1.681072 9.898036
7794  1.681072 9.901659
7795  1.677449 9.905282
7796  1.677449 9.908905
7797  1.673826 9.912528
7798  1.673826 9.916151
7799  1.670203 9.919774
7800  1.670203 9.923397
7801  1.666580 9.927020
7802  1.666580 9.930643
7803  1.666580 9.934266
7804  1.666580 9.937889
7805  1.666580 9.941512
7806  1.666580 9.945135
7807  1.666580 9.948758
7808  1.666580 9.952381
7809  1.666580 9.956004
7810  1.666580 9.959627
7811  1.666580 9.963250
7812  1.666580 9.966873
7813  1.666580 9.970496
7814  1.666580 9.974119
7815  1.666580 9.977742
7816  1.666580 9.981365
7817  1.666580 9.984988
7818  1.666580 9.988611
7819  1.666580 9.992234
7820  1.666580 9.995857
7821  1.666580 9.999480
7822  1.662957 10.003103
7823  1.662957 10.006726
7824  1.662957 10.010349
7825  1.659334 10.013972
7826  1.659334 10.017595
7827  1.655711 10.021218
7828  1.652088 10.024841
7829  1.648465 10.028464
7830  1.644842 10.032087
7831  1.641219 10.032087
7832  1.637596 10.035710
7833  1.633973 10.035710
7834  1.630350 10.039333
7835  1.626727 10.039333
7836  1.623104 10.039333
7837  1.619481 10.039333
7838  1.615858 10.039333
7839  1.612235 10.042956
7840  1.608612 10.042956
7841  1.604989 10.042956
7842  1.601366 10.042956
7843  1.597743 10.046579
7844  1.594120 10.046579
7845  1.590497 10.046579
7846  1.586874 10.050202
7847  1.583251 10.050202
7848  1.579628 10.053825
7849  1.576005 10.053825
7850  1.572382 10.057448
7851  1.568759 10.057448
7852  1.565136 10.061071
7853  1.561513 10.061071
7854  1.557890 10.064694
7855  1.554267 10.064694
7856  1.550644 10.064694
7857  1.547021 10.064694
7858  1.543398 10.064694
7859  1.539775 10.064694
7860  1.536152 10.064694
7861  1.532529 10.064694
7862  1.528906 10.068317
7863  1.525283 10.068317
7864  1.521660 10.071940
7865  1.518037 10.071940
7866  1.514414 10.075563
7867  1.510791 10.075563
7868  1.507168 10.079186
7869  1.503545 10.079186
7870  1.499922 10.082809
7871  1.496299 10.082809
7872  1.492676 10.086432
7873  1.489053 10.086432
7874  1.485430 10.090055
7875  1.481807 10.086432
7876  1.478184 10.086432
7877  1.474561 10.082809
7878  1.470938 10.082809
7879  1.467315 10.079186
7880  1.463692 10.079186
7881  1.460069 10.075563
7882  1.456446 10.075563
7883  1.452823 10.075563
7884  1.449200 10.075563
7885  1.445577 10.075563
7886  1.441954 10.075563
7887  1.438331 10.075563
7888  1.434708 10.075563
7889  1.431085 10.075563
7890  1.427462 10.075563
7891  1.423839 10.075563
7892  1.420216 10.075563
7893  1.416593 10.075563
7894  1.412970 10.075563
7895  1.409347 10.075563
7896  1.405724 10.075563
7897  1.402101 10.075563
7898  1.398478 10.075563
7899  1.394855 10.075563
7900  1.391232 10.075563
7901  1.387609 10.075563
7902  1.383986 10.075563
7903  1.380363 10.075563
7904  1.376740 10.075563
7905  1.373117 10.075563
7906  1.369494 10.079186
7907  1.365871 10.079186
7908  1.362248 10.082809
7909  1.358625 10.082809
7910  1.355002 10.086432
7911  1.351379 10.086432
7912  1.347756 10.090055
7913  1.344133 10.090055
7914  1.340510 10.093678
7915  1.336887 10.093678
7916  1.333264 10.097301
7917  1.329641 10.097301
7918  1.326018 10.100924
7919  1.326018 10.104547
7920  1.322395 10.108170
7921  1.322395 10.111793
7922  1.318772 10.115416
7923  1.318772 10.119039
7924  1.315149 10.122662
7925  1.315149 10.126285
7926  1.311526 10.129908
7927  1.311526 10.133531
7928  1.307903 10.137154
7929  1.307903 10.140777
7930  1.304280 10.144400
7931  1.300657 10.148023
7932  1.297034 10.151646
7933  1.297034 10.155269
7934  1.293411 10.158892
7935  1.289788 10.162515
7936  1.286165 10.166138
7937  1.282542 10.166138
7938  1.278919 10.169761
7939  1.275296 10.169761
7940  1.271673 10.169761
7941  1.268050 10.169761
7942  1.264427 10.169761
7943  1.260804 10.169761
7944  1.257181 10.169761
7945  1.253558 10.169761
7946  1.249935 10.169761
7947  1.246312 10.169761
7948  1.242689 10.169761
7949  1.239066 10.169761
7950  1.235443 10.169761
7951  1.231820 10.169761
7952  1.228197 10.173384
7953  1.224574 10.173384
7954  1.220951 10.177007
7955  1.217328 10.177007
7956  1.213705 10.180630
7957  1.210082 10.180630
7958  1.206459 10.184253
7959  1.202836 10.184253
7960  1.199213 10.184253
7961  1.195590 10.184253
7962  1.191967 10.184253
7963  1.188344 10.184253
7964  1.184721 10.184253
7965  1.181098 10.180630
7966  1.177475 10.180630
7967  1.173852 10.180630
7968  1.170229 10.180630
7969  1.166606 10.177007
7970  1.162983 10.177007
7971  1.159360 10.177007
7972  1.155737 10.173384
7973  1.152114 10.173384
7974  1.148491 10.173384
7975  1.144868 10.173384
7976  1.141245 10.173384
7977  1.137622 10.173384
7978  1.133999 10.173384
7979  1.130376 10.173384
7980  1.126753 10.173384
7981  1.123130 10.173384
7982  1.119507 10.173384
7983  1.115884 10.173384
7984  1.112261 10.173384
7985  1.108638 10.173384
7986  1.105015 10.173384
7987  1.101392 10.173384
7988  1.097769 10.173384
7989  1.094146 10.173384
7990  1.090523 10.173384
7991  1.086900 10.173384
7992  1.083277 10.173384
7993  1.079654 10.173384
7994  1.076031 10.173384
7995  1.072408 10.173384
7996  1.068785 10.173384
7997  1.065162 10.173384
7998  1.061539 10.177007
7999  1.057916 10.177007
8000  1.054293 10.180630
8001  1.050670 10.180630
8002  1.047047 10.180630
8003  1.043424 10.184253
8004  1.039801 10.184253
8005  1.036178 10.184253
8006  1.032555 10.184253
8007  1.028932 10.187876
8008  1.025309 10.187876
8009  1.021686 10.187876
8010  1.018063 10.187876
8011  1.014440 10.187876
8012  1.010817 10.187876
8013  1.007194 10.187876
8014  1.003571 10.187876
8015  0.999948 10.187876
8016  0.996325 10.187876
8017  0.992702 10.187876
8018  0.989079 10.191499
8019  0.985456 10.191499
8020  0.981833 10.195122
8021  0.978210 10.195122
8022  0.974587 10.198745
8023  0.970964 10.198745
8024  0.967341 10.202368
8025  0.963718 10.202368
8026  0.960095 10.205991
8027  0.956472 10.205991
8028  0.952849 10.209614
8029  0.949226 10.209614
8030  0.945603 10.213237
8031  0.941980 10.216860
8032  0.938357 10.220483
8033  0.934734 10.224106
8034  0.931111 10.227729
8035  0.931111 10.231352
8036  0.927488 10.234975
8037  0.927488 10.238598
8038  0.923865 10.242221
8039  0.923865 10.245844
8040  0.920242 10.249467
8041  0.920242 10.253090
8042  0.916619 10.256713
8043  0.916619 10.260336
8044  0.912996 10.263959
8045  0.912996 10.267582
8046  0.909373 10.271205
8047  0.905750 10.274828
8048  0.902127 10.278451
8049  0.898504 10.282074
8050  0.894881 10.285697
8051  0.891258 10.289320
8052  0.887635 10.292943
8053  0.884012 10.296566
8054  0.880389 10.300189
8055  0.876766 10.303812
8056  0.873143 10.303812
8057  0.869520 10.303812
8058  0.865897 10.303812
8059  0.862274 10.303812
8060  0.858651 10.303812
8061  0.855028 10.303812
8062  0.851405 10.303812
8063  0.847782 10.303812
8064  0.844159 10.303812
8065  0.840536 10.303812
8066  0.836913 10.303812
8067  0.833290 10.303812
8068  0.829667 10.303812
8069  0.826044 10.303812
8070  0.822421 10.303812
8071  0.818798 10.303812
8072  0.815175 10.303812
8073  0.811552 10.303812
8074  0.807929 10.303812
8075  0.804306 10.303812
8076  0.800683 10.303812
8077  0.797060 10.303812
8078  0.793437 10.303812
8079  0.789814 10.303812
8080  0.786191 10.303812
8081  0.782568 10.303812
8082  0.778945 10.303812
8083  0.775322 10.303812
8084  0.771699 10.303812
8085  0.768076 10.300189
8086  0.764453 10.300189
8087  0.760830 10.296566
8088  0.757207 10.296566
8089  0.753584 10.292943
8090  0.749961 10.292943
8091  0.746338 10.289320
8092  0.742715 10.289320
8093  0.739092 10.289320
8094  0.735469 10.289320
8095  0.731846 10.289320
8096  0.728223 10.289320
8097  0.724600 10.289320
8098  0.720977 10.289320
8099  0.717354 10.289320
8100  0.713731 10.289320
8101  0.710108 10.289320
8102  0.706485 10.289320
8103  0.702862 10.289320
8104  0.699239 10.289320
8105  0.695616 10.289320
8106  0.691993 10.289320
8107  0.688370 10.289320
8108  0.684747 10.289320
8109  0.681124 10.289320
8110  0.677501 10.289320
8111  0.673878 10.289320
8112  0.670255 10.289320
8113  0.666632 10.289320
8114  0.663009 10.289320
8115  0.659386 10.292943
8116  0.655763 10.292943
8117  0.652140 10.296566
8118  0.648517 10.296566
8119  0.644894 10.296566
8120  0.641271 10.296566
8121  0.637648 10.296566
8122  0.634025 10.296566
8123  0.630402 10.296566
8124  0.626779 10.292943
8125  0.623156 10.289320
8126  0.619533 10.289320
8127  0.615910 10.285697
8128  0.612287 10.285697
8129  0.608664 10.282074
8130  0.608664 10.278451
8131  0.605041 10.274828
8132  0.605041 10.271205
8133  0.601418 10.267582
8134  0.601418 10.263959
8135  0.597795 10.260336
8136  0.594172 10.256713
8137  0.590549 10.253090
8138  0.586926 10.249467
8139  0.583303 10.245844
8140  0.583303 10.242221
8141  0.579680 10.238598
8142  0.579680 10.234975
8143  0.579680 10.231352
8144  0.576057 10.227729
8145  0.576057 10.224106
8146  0.579680 10.220483
8147  0.579680 10.216860
8148  0.579680 10.213237
8149  0.579680 10.209614
8150  0.579680 10.205991
8151  0.579680 10.202368
8152  0.579680 10.198745
8153  0.579680 10.195122
8154  0.579680 10.191499
8155  0.579680 10.187876
8156  0.579680 10.184253
8157  0.579680 10.180630
8158  0.579680 10.177007
8159  0.579680 10.173384
8160  0.579680 10.169761
8161  0.579680 10.166138
8162  0.579680 10.162515
8163  0.579680 10.158892
8164  0.579680 10.155269
8165  0.579680 10.151646
8166  0.579680 10.148023
8167  0.579680 10.144400
8168  0.579680 10.140777
8169  0.579680 10.137154
8170  0.576057 10.133531
8171  0.576057 10.129908
8172  0.572434 10.126285
8173  0.572434 10.122662
8174  0.568811 10.119039
8175  0.568811 10.115416
8176  0.565188 10.111793
8177  0.565188 10.108170
8178  0.561565 10.104547
8179  0.561565 10.100924
8180  0.557942 10.097301
8181  0.557942 10.093678
8182  0.554319 10.090055
8183  0.550696 10.086432
8184  0.547073 10.082809
8185  0.543450 10.079186
8186  0.539827 10.075563
8187  0.536204 10.071940
8188  0.532581 10.068317
8189  0.528958 10.064694
8190  0.525335 10.061071
8191  0.525335 10.057448
8192  0.525335 10.053825
8193  0.525335 10.050202
8194  0.525335 10.046579
8195  0.525335 10.042956
8196  0.525335 10.039333
8197  0.525335 10.035710
8198  0.525335 10.032087
8199  0.525335 10.028464
8200  0.525335 10.024841
8201  0.525335 10.021218
8202  0.525335 10.017595
8203  0.525335 10.013972
8204  0.525335 10.010349
8205  0.525335 10.006726
8206  0.525335 10.003103
8207  0.525335 9.999480
8208  0.525335 9.995857
8209  0.525335 9.992234
8210  0.525335 9.988611
8211  0.521712 9.984988
8212  0.521712 9.981365
8213  0.518089 9.977742
8214  0.518089 9.974119
8215  0.514466 9.970496
8216  0.514466 9.966873
8217  0.510843 9.963250
8218  0.510843 9.959627
8219  0.507220 9.956004
8220  0.507220 9.952381
8221  0.503597 9.948758
8222  0.503597 9.945135
8223  0.503597 9.941512
8224  0.503597 9.937889
8225  0.503597 9.934266
8226  0.503597 9.930643
8227  0.503597 9.927020
8228  0.503597 9.923397
8229  0.503597 9.919774
8230  0.503597 9.916151
8231  0.503597 9.912528
8232  0.503597 9.908905
8233  0.503597 9.905282
8234  0.503597 9.901659
8235  0.503597 9.898036
8236  0.503597 9.894413
8237  0.503597 9.890790
8238  0.503597 9.887167
8239  0.503597 9.883544
8240  0.499974 9.879921
8241  0.499974 9.876298
8242  0.499974 9.872675
8243  0.496351 9.869052
8244  0.496351 9.865429
8245  0.496351 9.861806
8246  0.496351 9.858183
8247  0.496351 9.854560
8248  0.496351 9.850937
8249  0.496351 9.847314
8250  0.496351 9.843691
8251  0.496351 9.840068
8252  0.496351 9.836445
8253  0.496351 9.832822
8254  0.496351 9.829199
8255  0.496351 9.825576
8256  0.496351 9.821953
8257  0.496351 9.818330
8258  0.496351 9.814707
8259  0.496351 9.811084
8260  0.496351 9.807461
8261  0.496351 9.803838
8262  0.496351 9.800215
8263  0.496351 9.796592
8264  0.496351 9.792969
8265  0.496351 9.789346
8266  0.496351 9.785723
8267  0.496351 9.782100
8268  0.496351 9.778477
8269  0.492728 9.774854
8270  0.492728 9.771231
8271  0.492728 9.767608
8272  0.492728 9.763985
8273  0.492728 9.760362
8274  0.492728 9.756739
8275  0.489105 9.753116
8276  0.489105 9.749493
8277  0.489105 9.745870
8278  0.485482 9.742247
8279  0.485482 9.738624
8280  0.485482 9.735001
8281  0.485482 9.731378
8282  0.485482 9.727755
8283  0.485482 9.724132
8284  0.481859 9.720509
8285  0.481859 9.716886
8286  0.478236 9.713263
8287  0.478236 9.709640
8288  0.474613 9.706017
8289  0.474613 9.702394
8290  0.470990 9.698771
8291  0.470990 9.695148
8292  0.467367 9.691525
8293  0.467367 9.687902
8294  0.463744 9.684279
8295  0.463744 9.680656
8296  0.460121 9.677033
8297  0.456498 9.673410
8298  0.452875 9.669787
8299  0.452875 9.666164
8300  0.449252 9.662541
8301  0.449252 9.658918
8302  0.445629 9.655295
8303  0.442006 9.651672
8304  0.438383 9.648049
8305  0.434760 9.644426
8306  0.434760 9.640803
8307  0.431137 9.637180
8308  0.431137 9.633557
8309  0.431137 9.629934
8310  0.427514 9.626311
8311  0.427514 9.622688
8312  0.427514 9.619065
8313  0.427514 9.615442
8314  0.427514 9.611819
8315  0.427514 9.608196
8316  0.427514 9.604573
8317  0.427514 9.600950
8318  0.427514 9.597327
8319  0.427514 9.593704
8320  0.427514 9.590081
8321  0.427514 9.586458
8322  0.427514 9.582835
8323  0.427514 9.579212
8324  0.427514 9.575589
8325  0.427514 9.571966
8326  0.427514 9.568343
8327  0.427514 9.564720
8328  0.427514 9.561097
8329  0.427514 9.557474
8330  0.427514 9.553851
8331  0.423891 9.550228
8332  0.423891 9.546605
8333  0.420268 9.542982
8334  0.420268 9.539359
8335  0.420268 9.535736
8336  0.416645 9.532113
8337  0.416645 9.528490
8338  0.413022 9.524867
8339  0.413022 9.521244
8340  0.409399 9.517621
8341  0.409399 9.513998
8342  0.405776 9.510375
8343  0.405776 9.506752
8344  0.402153 9.503129
8345  0.402153 9.499506
8346  0.405776 9.495883
8347  0.405776 9.492260
8348  0.405776 9.488637
8349  0.409399 9.485014
8350  0.409399 9.481391
8351  0.409399 9.477768
8352  0.409399 9.474145
8353  0.409399 9.470522
8354  0.409399 9.466899
8355  0.409399 9.463276
8356  0.409399 9.459653
8357  0.409399 9.456030
8358  0.409399 9.452407
8359  0.409399 9.448784
8360  0.409399 9.445161
8361  0.409399 9.441538
8362  0.409399 9.437915
8363  0.409399 9.434292
8364  0.409399 9.430669
8365  0.409399 9.427046
8366  0.413022 9.423423
8367  0.413022 9.419800
8368  0.416645 9.416177
8369  0.416645 9.412554
8370  0.416645 9.408931
8371  0.416645 9.405308
8372  0.416645 9.401685
8373  0.416645 9.398062
8374  0.416645 9.394439
8375  0.416645 9.390816
8376  0.416645 9.387193
8377  0.416645 9.383570
8378  0.416645 9.379947
8379  0.416645 9.376324
8380  0.416645 9.372701
8381  0.416645 9.369078
8382  0.416645 9.365455
8383  0.416645 9.361832
8384  0.416645 9.358209
8385  0.416645 9.354586
8386  0.416645 9.350963
8387  0.416645 9.347340
8388  0.416645 9.343717
8389  0.416645 9.340094
8390  0.416645 9.336471
8391  0.416645 9.332848
8392  0.416645 9.329225
8393  0.416645 9.325602
8394  0.416645 9.321979
8395  0.416645 9.318356
8396  0.416645 9.314733
8397  0.416645 9.311110
8398  0.416645 9.307487
8399  0.416645 9.303864
8400  0.416645 9.300241
8401  0.413022 9.296618
8402  0.413022 9.292995
8403  0.409399 9.289372
8404  0.409399 9.285749
8405  0.405776 9.282126
8406  0.405776 9.278503
8407  0.402153 9.274880
8408  0.402153 9.271257
8409  0.398530 9.267634
8410  0.398530 9.264011
8411  0.394907 9.260388
8412  0.394907 9.256765
8413  0.391284 9.253142
8414  0.387661 9.249519
8415  0.384038 9.249519
8416  0.380415 9.245896
8417  0.376792 9.242273
8418  0.373169 9.238650
8419  0.369546 9.235027
8420  0.365923 9.231404
8421  0.362300 9.227781
8422  0.362300 9.224158
8423  0.362300 9.220535
8424  0.358677 9.216912
8425  0.358677 9.213289
8426  0.358677 9.209666
8427  0.358677 9.206043
8428  0.358677 9.202420
8429  0.358677 9.198797
8430  0.362300 9.195174
8431  0.362300 9.191551
8432  0.362300 9.187928
8433  0.362300 9.184305
8434  0.362300 9.180682
8435  0.362300 9.177059
8436  0.362300 9.173436
8437  0.362300 9.169813
8438  0.362300 9.166190
8439  0.362300 9.162567
8440  0.362300 9.158944
8441  0.362300 9.155321
8442  0.362300 9.151698
8443  0.362300 9.148075
8444  0.362300 9.144452
8445  0.362300 9.140829
8446  0.362300 9.137206
8447  0.362300 9.133583
8448  0.362300 9.129960
8449  0.362300 9.126337
8450  0.362300 9.122714
8451  0.362300 9.119091
8452  0.362300 9.115468
8453  0.362300 9.111845
8454  0.362300 9.108222
8455  0.362300 9.104599
8456  0.362300 9.100976
8457  0.362300 9.097353
8458  0.362300 9.093730
8459  0.362300 9.090107
8460  0.362300 9.086484
8461  0.362300 9.082861
8462  0.362300 9.079238
8463  0.362300 9.075615
8464  0.362300 9.071992
8465  0.358677 9.068369
8466  0.358677 9.064746
8467  0.358677 9.061123
8468  0.355054 9.057500
8469  0.355054 9.053877
8470  0.355054 9.050254
8471  0.351431 9.046631
8472  0.351431 9.043008
8473  0.351431 9.039385
8474  0.351431 9.035762
8475  0.351431 9.032139
8476  0.351431 9.028516
8477  0.347808 9.024893
8478  0.347808 9.021270
8479  0.344185 9.017647
8480  0.344185 9.014024
8481  0.340562 9.010401
8482  0.340562 9.006778
8483  0.336939 9.003155
8484  0.336939 8.999532
8485  0.333316 8.995909
8486  0.333316 8.992286
8487  0.329693 8.988663
8488  0.329693 8.985040
8489  0.326070 8.981417
8490  0.322447 8.977794
8491  0.318824 8.974171
8492  0.318824 8.970548
8493  0.318824 8.966925
8494  0.318824 8.963302
8495  0.318824 8.959679
8496  0.318824 8.956056
8497  0.318824 8.952433
8498  0.318824 8.948810
8499  0.318824 8.945187
8500  0.318824 8.941564
8501  0.318824 8.937941
8502  0.318824 8.934318
8503  0.318824 8.930695
8504  0.318824 8.927072
8505  0.318824 8.923449
8506  0.318824 8.919826
8507  0.318824 8.916203
8508  0.318824 8.912580
8509  0.318824 8.908957
8510  0.318824 8.905334
8511  0.318824 8.901711
8512  0.318824 8.898088
8513  0.318824 8.894465
8514  0.318824 8.890842
8515  0.318824 8.887219
8516  0.318824 8.883596
8517  0.318824 8.879973
8518  0.318824 8.876350
8519  0.318824 8.872727
8520  0.318824 8.869104
8521  0.318824 8.865481
8522  0.318824 8.861858
8523  0.318824 8.858235
8524  0.318824 8.854612
8525  0.318824 8.850989
8526  0.318824 8.847366
8527  0.318824 8.843743
8528  0.315201 8.840120
8529  0.315201 8.836497
8530  0.315201 8.832874
8531  0.315201 8.829251
8532  0.315201 8.825628
8533  0.315201 8.822005
8534  0.315201 8.818382
8535  0.315201 8.814759
8536  0.315201 8.811136
8537  0.315201 8.807513
8538  0.311578 8.803890
8539  0.311578 8.800267
8540  0.307955 8.796644
8541  0.307955 8.793021
8542  0.304332 8.789398
8543  0.304332 8.785775
8544  0.300709 8.782152
8545  0.300709 8.778529
8546  0.297086 8.774906
8547  0.297086 8.771283
8548  0.293463 8.767660
8549  0.293463 8.764037
8550  0.289840 8.760414
8551  0.286217 8.756791
8552  0.286217 8.753168
8553  0.286217 8.749545
8554  0.282594 8.745922
8555  0.282594 8.742299
8556  0.278971 8.738676
8557  0.278971 8.735053
8558  0.275348 8.731430
8559  0.275348 8.727807
8560  0.275348 8.724184
8561  0.275348 8.720561
8562  0.275348 8.716938
8563  0.275348 8.713315
8564  0.275348 8.709692
8565  0.278971 8.706069
8566  0.278971 8.702446
8567  0.282594 8.698823
8568  0.282594 8.695200
8569  0.282594 8.691577
8570  0.282594 8.687954
8571  0.282594 8.684331
8572  0.282594 8.680708
8573  0.282594 8.677085
8574  0.282594 8.673462
8575  0.282594 8.669839
8576  0.282594 8.666216
8577  0.282594 8.662593
8578  0.282594 8.658970
8579  0.282594 8.655347
8580  0.282594 8.651724
8581  0.282594 8.648101
8582  0.282594 8.644478
8583  0.282594 8.640855
8584  0.282594 8.637232
8585  0.282594 8.633609
8586  0.282594 8.629986
8587  0.282594 8.626363
8588  0.282594 8.622740
8589  0.282594 8.619117
8590  0.282594 8.615494
8591  0.282594 8.611871
8592  0.282594 8.608248
8593  0.278971 8.604625
8594  0.278971 8.601002
8595  0.275348 8.597379
8596  0.275348 8.593756
8597  0.275348 8.590133
8598  0.271725 8.586510
8599  0.271725 8.582887
8600  0.268102 8.579264
8601  0.268102 8.575641
8602  0.264479 8.572018
8603  0.264479 8.568395
8604  0.264479 8.564772
8605  0.264479 8.561149
8606  0.260856 8.557526
8607  0.260856 8.553903
8608  0.260856 8.550280
8609  0.260856 8.546657
8610  0.260856 8.543034
8611  0.260856 8.539411
8612  0.260856 8.535788
8613  0.260856 8.532165
8614  0.260856 8.528542
8615  0.260856 8.524919
8616  0.260856 8.521296
8617  0.260856 8.517673
8618  0.260856 8.514050
8619  0.260856 8.510427
8620  0.260856 8.506804
8621  0.260856 8.503181
8622  0.260856 8.499558
8623  0.260856 8.495935
8624  0.260856 8.492312
8625  0.260856 8.488689
8626  0.257233 8.485066
8627  0.257233 8.481443
8628  0.253610 8.477820
8629  0.253610 8.474197
8630  0.249987 8.470574
8631  0.249987 8.466951
8632  0.246364 8.463328
8633  0.246364 8.459705
8634  0.242741 8.456082
8635  0.242741 8.452459
8636  0.239118 8.448836
8637  0.239118 8.445213
8638  0.235495 8.441590
8639  0.231872 8.437967
8640  0.228249 8.437967
8641  0.224626 8.434344
8642  0.221003 8.430721
8643  0.217380 8.427098
8644  0.213757 8.423475
8645  0.210134 8.419852
8646  0.206511 8.416229
8647  0.202888 8.412606
8648  0.199265 8.408983
8649  0.195642 8.405360
8650  0.192019 8.401737
8651  0.192019 8.398114
8652  0.188396 8.394491
8653  0.188396 8.390868
8654  0.184773 8.387245
8655  0.184773 8.383622
8656  0.181150 8.379999
8657  0.181150 8.376376
8658  0.177527 8.372753
8659  0.177527 8.369130
8660  0.173904 8.365507
8661  0.173904 8.361884
8662  0.170281 8.358261
8663  0.166658 8.354638
8664  0.166658 8.351015
8665  0.163035 8.347392
8666  0.163035 8.343769
8667  0.163035 8.340146
8668  0.163035 8.336523
8669  0.163035 8.332900
8670  0.163035 8.329277
8671  0.163035 8.325654
8672  0.163035 8.322031
8673  0.163035 8.318408
8674  0.163035 8.314785
8675  0.163035 8.311162
8676  0.163035 8.307539
8677  0.163035 8.303916
8678  0.163035 8.300293
8679  0.163035 8.296670
8680  0.163035 8.293047
8681  0.159412 8.289424
8682  0.159412 8.285801
8683  0.159412 8.282178
8684  0.159412 8.278555
8685  0.159412 8.274932
8686  0.159412 8.271309
8687  0.159412 8.267686
8688  0.159412 8.264063
8689  0.159412 8.260440
8690  0.159412 8.256817
8691  0.159412 8.253194
8692  0.155789 8.249571
8693  0.155789 8.245948
8694  0.155789 8.242325
8695  0.155789 8.238702
8696  0.155789 8.235079
8697  0.155789 8.231456
8698  0.152166 8.227833
8699  0.152166 8.224210
8700  0.152166 8.220587
8701  0.152166 8.216964
8702  0.152166 8.213341
8703  0.152166 8.209718
8704  0.148543 8.206095
8705  0.148543 8.202472
8706  0.148543 8.198849
8707  0.148543 8.195226
8708  0.148543 8.191603
8709  0.148543 8.187980
8710  0.148543 8.184357
8711  0.148543 8.180734
8712  0.148543 8.177111
8713  0.148543 8.173488
8714  0.148543 8.169865
8715  0.148543 8.166242
8716  0.148543 8.162619
8717  0.148543 8.158996
8718  0.148543 8.155373
8719  0.148543 8.151750
8720  0.148543 8.148127
8721  0.148543 8.144504
8722  0.148543 8.140881
8723  0.148543 8.137258
8724  0.148543 8.133635
8725  0.152166 8.130012
8726  0.152166 8.126389
8727  0.155789 8.122766
8728  0.155789 8.119143
8729  0.159412 8.115520
8730  0.159412 8.111897
8731  0.163035 8.108274
8732  0.163035 8.104651
8733  0.166658 8.101028
8734  0.166658 8.097405
8735  0.166658 8.093782
8736  0.166658 8.090159
8737  0.166658 8.086536
8738  0.166658 8.082913
8739  0.166658 8.079290
8740  0.166658 8.075667
8741  0.166658 8.072044
8742  0.166658 8.068421
8743  0.166658 8.064798
8744  0.166658 8.061175
8745  0.166658 8.057552
8746  0.166658 8.053929
8747  0.166658 8.050306
8748  0.166658 8.046683
8749  0.166658 8.043060
8750  0.166658 8.039437
8751  0.166658 8.035814
8752  0.166658 8.032191
8753  0.166658 8.028568
8754  0.166658 8.024945
8755  0.166658 8.021322
8756  0.166658 8.017699
8757  0.166658 8.014076
8758  0.166658 8.010453
8759  0.166658 8.006830
8760  0.166658 8.003207
8761  0.166658 7.999584
8762  0.166658 7.995961
8763  0.166658 7.992338
8764  0.166658 7.988715
8765  0.166658 7.985092
8766  0.166658 7.981469
8767  0.166658 7.977846
8768  0.166658 7.974223
8769  0.166658 7.970600
8770  0.166658 7.966977
8771  0.166658 7.963354
8772  0.166658 7.959731
8773  0.163035 7.956108
8774  0.163035 7.952485
8775  0.163035 7.948862
8776  0.159412 7.945239
8777  0.159412 7.941616
8778  0.155789 7.937993
8779  0.155789 7.934370
8780  0.155789 7.930747
8781  0.155789 7.927124
8782  0.159412 7.923501
8783  0.159412 7.919878
8784  0.163035 7.916255
8785  0.163035 7.912632
8786  0.166658 7.909009
8787  0.166658 7.905386
8788  0.166658 7.901763
8789  0.166658 7.898140
8790  0.166658 7.894517
8791  0.166658 7.890894
8792  0.166658 7.887271
8793  0.166658 7.883648
8794  0.166658 7.880025
8795  0.166658 7.876402
8796  0.166658 7.872779
8797  0.166658 7.869156
8798  0.166658 7.865533
8799  0.166658 7.861910
8800  0.166658 7.858287
8801  0.166658 7.854664
8802  0.166658 7.851041
8803  0.166658 7.847418
8804  0.166658 7.843795
8805  0.166658 7.840172
8806  0.166658 7.836549
8807  0.166658 7.832926
8808  0.166658 7.829303
8809  0.166658 7.825680
8810  0.166658 7.822057
8811  0.166658 7.818434
8812  0.166658 7.814811
8813  0.166658 7.811188
8814  0.166658 7.807565
8815  0.166658 7.803942
8816  0.166658 7.800319
8817  0.166658 7.796696
8818  0.166658 7.793073
8819  0.166658 7.789450
8820  0.166658 7.785827
8821  0.163035 7.782204
8822  0.163035 7.778581
8823  0.159412 7.774958
8824  0.159412 7.771335
8825  0.155789 7.767712
8826  0.155789 7.764089
8827  0.152166 7.760466
8828  0.152166 7.756843
8829  0.148543 7.753220
8830  0.148543 7.749597
8831  0.144920 7.745974
8832  0.144920 7.742351
8833  0.141297 7.738728
8834  0.137674 7.735105
8835  0.134051 7.731482
8836  0.134051 7.727859
8837  0.130428 7.724236
8838  0.130428 7.720613
8839  0.130428 7.716990
8840  0.130428 7.713367
8841  0.130428 7.709744
8842  0.130428 7.706121
8843  0.130428 7.702498
8844  0.130428 7.698875
8845  0.130428 7.695252
8846  0.130428 7.691629
8847  0.130428 7.688006
8848  0.130428 7.684383
8849  0.130428 7.680760
8850  0.130428 7.677137
8851  0.130428 7.673514
8852  0.126805 7.669891
8853  0.126805 7.666268
8854  0.126805 7.662645
8855  0.130428 7.659022
8856  0.130428 7.655399
8857  0.134051 7.651776
8858  0.134051 7.648153
8859  0.134051 7.644530
8860  0.137674 7.640907
8861  0.137674 7.637284
8862  0.137674 7.633661
8863  0.137674 7.630038
8864  0.137674 7.626415
8865  0.137674 7.622792
8866  0.137674 7.619169
8867  0.137674 7.615546
8868  0.137674 7.611923
8869  0.137674 7.608300
8870  0.137674 7.604677
8871  0.137674 7.601054
8872  0.137674 7.597431
8873  0.137674 7.593808
8874  0.137674 7.590185
8875  0.137674 7.586562
8876  0.137674 7.582939
8877  0.137674 7.579316
8878  0.137674 7.575693
8879  0.137674 7.572070
8880  0.137674 7.568447
8881  0.137674 7.564824
8882  0.137674 7.561201
8883  0.134051 7.557578
8884  0.134051 7.553955
8885  0.134051 7.550332
8886  0.134051 7.546709
8887  0.134051 7.543086
8888  0.134051 7.539463
8889  0.134051 7.535840
8890  0.134051 7.532217
8891  0.134051 7.528594
8892  0.134051 7.524971
8893  0.134051 7.521348
8894  0.134051 7.517725
8895  0.134051 7.514102
8896  0.134051 7.510479
8897  0.134051 7.506856
8898  0.134051 7.503233
8899  0.134051 7.499610
8900  0.134051 7.495987
8901  0.134051 7.492364
8902  0.134051 7.488741
8903  0.134051 7.485118
8904  0.134051 7.481495
8905  0.134051 7.477872
8906  0.134051 7.474249
8907  0.134051 7.470626
8908  0.134051 7.467003
8909  0.134051 7.463380
8910  0.134051 7.459757
8911  0.130428 7.456134
8912  0.130428 7.452511
8913  0.130428 7.448888
8914  0.130428 7.445265
8915  0.130428 7.441642
8916  0.130428 7.438019
8917  0.130428 7.434396
8918  0.130428 7.430773
8919  0.126805 7.427150
8920  0.126805 7.423527
8921  0.123182 7.419904
8922  0.123182 7.416281
8923  0.119559 7.412658
8924  0.119559 7.409035
8925  0.115936 7.405412
8926  0.115936 7.401789
8927  0.112313 7.398166
8928  0.112313 7.394543
8929  0.108690 7.390920
8930  0.108690 7.387297
8931  0.105067 7.383674
8932  0.101444 7.383674
8933  0.097821 7.380051
8934  0.094198 7.380051
8935  0.090575 7.376428
8936  0.086952 7.376428
8937  0.083329 7.372805
8938  0.079706 7.372805
8939  0.076083 7.369182
8940  0.072460 7.369182
8941  0.068837 7.365559
8942  0.065214 7.365559
8943  0.061591 7.361936
8944  0.057968 7.361936
8945  0.054345 7.358313
8946  0.050722 7.358313
8947  0.047099 7.354690
8948  0.043476 7.354690
8949  0.039853 7.354690
8950  0.036230 7.354690
8951  0.032607 7.354690
8952  0.028984 7.354690
8953  0.025361 7.354690
8954  0.021738 7.354690
8955  0.018115 7.354690
8956  0.014492 7.354690
8957  0.010869 7.354690
8958  0.007246 7.354690
8959  0.003623 7.354690
8960  0.003623 7.351067
8961  0.003623 7.347444
8962  0.003623 7.343821
8963  0.003623 7.340198
8964  0.003623 7.336575
8965  0.003623 7.332952
8966  0.003623 7.329329
8967  0.003623 7.325706
8968  0.003623 7.322083
8969  0.003623 7.318460
8970  0.003623 7.314837
8971  0.003623 7.311214
8972  0.003623 7.307591
8973  0.003623 7.303968
8974  0.003623 7.300345
8975  0.003623 7.296722
8976  0.003623 7.293099
8977  0.003623 7.289476
8978  0.003623 7.285853
8979  0.003623 7.282230
8980  0.003623 7.278607
8981  0.003623 7.274984
8982  0.003623 7.271361
8983  0.003623 7.267738
8984  0.003623 7.264115
8985  0.003623 7.260492
8986  0.003623 7.256869
8987  0.003623 7.253246
8988  0.003623 7.249623
8989  0.003623 7.246000
8990  0.003623 7.242377
8991  0.003623 7.238754
8992  0.003623 7.235131
8993  0.003623 7.231508
8994  0.003623 7.227885
8995  0.003623 7.224262
8996  0.003623 7.220639
8997  0.003623 7.217016
8998  0.003623 7.213393
8999  0.003623 7.209770
9000  0.003623 7.206147
9001  0.003623 7.202524
9002  0.003623 7.198901
9003  0.003623 7.195278
9004  0.003623 7.191655
9005  0.003623 7.188032
9006  0.003623 7.184409
9007  0.003623 7.180786
9008  0.003623 7.177163
9009  0.003623 7.173540
9010  0.003623 7.169917
9011  0.003623 7.166294
9012  0.003623 7.162671
9013  0.003623 7.159048
9014  0.003623 7.155425
9015  0.003623 7.151802
9016  0.003623 7.148179
9017  0.003623 7.144556
9018  0.003623 7.140933
9019  0.003623 7.137310
9020  0.003623 7.133687
9021  0.003623 7.130064
9022  0.003623 7.126441
9023  0.003623 7.122818
9024  0.003623 7.119195
9025  0.003623 7.115572
9026  0.003623 7.111949
9027  0.003623 7.108326
9028  0.003623 7.104703
9029  0.003623 7.101080
9030  0.003623 7.097457
9031  0.003623 7.093834
9032  0.003623 7.090211
9033  0.003623 7.086588
9034  0.003623 7.082965
9035  0.003623 7.079342
9036  0.003623 7.075719
9037  0.003623 7.072096
9038  0.003623 7.068473
9039  0.003623 7.064850
9040  0.003623 7.061227
9041  0.003623 7.057604
9042  0.003623 7.053981
9043  0.003623 7.050358
9044  0.003623 7.046735
9045  0.003623 7.043112
9046  0.003623 7.039489
9047  0.003623 7.035866
9048  0.003623 7.032243
9049  0.003623 7.028620
9050  0.003623 7.024997
9051  0.003623 7.021374
9052  0.003623 7.017751
9053  0.003623 7.014128
9054  0.003623 7.010505
9055  0.003623 7.006882
9056  0.003623 7.003259
9057  0.003623 6.999636
9058  0.003623 6.996013
9059  0.003623 6.992390
9060  0.003623 6.988767
9061  0.003623 6.985144
9062  0.003623 6.981521
9063  0.003623 6.977898
9064  0.003623 6.974275
9065  0.003623 6.970652
9066  0.003623 6.967029
9067  0.003623 6.963406
9068  0.003623 6.959783
9069  0.003623 6.956160
9070  0.003623 6.952537
9071  0.003623 6.948914
9072  0.003623 6.945291
9073  0.003623 6.941668
9074  0.003623 6.938045
9075  0.003623 6.934422
9076  0.003623 6.930799
9077  0.003623 6.927176
9078  0.003623 6.923553
9079  0.003623 6.919930
9080  0.003623 6.916307
9081  0.003623 6.912684
9082  0.003623 6.909061
9083  0.003623 6.905438
9084  0.003623 6.901815
9085  0.003623 6.898192
9086  0.003623 6.894569
9087  0.003623 6.890946
9088  0.003623 6.887323
9089  0.003623 6.883700
9090  0.003623 6.880077
9091  0.003623 6.876454
9092  0.003623 6.872831
9093  0.003623 6.869208
9094  0.003623 6.865585
9095  0.003623 6.861962
9096  0.003623 6.858339
9097  0.003623 6.854716
9098  0.003623 6.851093
9099  0.003623 6.847470
9100  0.003623 6.843847
9101  0.003623 6.840224
9102  0.003623 6.836601
9103  0.003623 6.832978
9104  0.003623 6.829355
9105  0.003623 6.825732
9106  0.003623 6.822109
9107  0.003623 6.818486
9108  0.003623 6.814863
9109  0.003623 6.811240
9110  0.003623 6.807617
9111  0.003623 6.803994
9112  0.003623 6.800371
9113  0.003623 6.796748
9114  0.003623 6.793125
9115  0.003623 6.789502
9116  0.003623 6.785879
9117  0.003623 6.782256
9118  0.003623 6.778633
9119  0.003623 6.775010
9120  0.003623 6.771387
9121  0.003623 6.767764
9122  0.003623 6.764141
9123  0.003623 6.760518
9124  0.003623 6.756895
9125  0.003623 6.753272
9126  0.003623 6.749649
9127  0.003623 6.746026
9128  0.003623 6.742403
9129  0.003623 6.738780
9130  0.003623 6.735157
9131  0.003623 6.731534
9132  0.003623 6.727911
9133  0.003623 6.724288
9134  0.003623 6.720665
9135  0.003623 6.717042
9136  0.003623 6.713419
9137  0.003623 6.709796
9138  0.003623 6.706173
9139  0.003623 6.702550
9140  0.003623 6.698927
9141  0.003623 6.695304
9142  0.003623 6.691681
9143  0.003623 6.688058
9144  0.003623 6.684435
9145  0.003623 6.680812
9146  0.003623 6.677189
9147  0.003623 6.673566
9148  0.003623 6.669943
9149  0.003623 6.666320
9150  0.003623 6.662697
9151  0.003623 6.659074
9152  0.003623 6.655451
9153  0.003623 6.651828
9154  0.003623 6.648205
9155  0.003623 6.644582
9156  0.003623 6.640959
9157  0.003623 6.637336
9158  0.003623 6.633713
9159  0.003623 6.630090
9160  0.003623 6.626467
9161  0.003623 6.622844
9162  0.003623 6.619221
9163  0.003623 6.615598
9164  0.003623 6.611975
9165  0.003623 6.608352
9166  0.003623 6.604729
9167  0.003623 6.601106
9168  0.003623 6.597483
9169  0.003623 6.593860
9170  0.003623 6.590237
9171  0.003623 6.586614
9172  0.003623 6.582991
9173  0.003623 6.579368
9174  0.003623 6.575745
9175  0.003623 6.572122
9176  0.003623 6.568499
9177  0.003623 6.564876
9178  0.003623 6.561253
9179  0.003623 6.557630
9180  0.003623 6.554007
9181  0.003623 6.550384
9182  0.003623 6.546761
9183  0.003623 6.543138
9184  0.003623 6.539515
9185  0.003623 6.535892
9186  0.003623 6.532269
9187  0.003623 6.528646
9188  0.003623 6.525023
9189  0.003623 6.521400
9190  0.003623 6.517777
9191  0.003623 6.514154
9192  0.003623 6.510531
9193  0.003623 6.506908
9194  0.003623 6.503285
9195  0.003623 6.499662
9196  0.003623 6.496039
9197  0.003623 6.492416
9198  0.003623 6.488793
9199  0.003623 6.485170
9200  0.003623 6.481547
9201  0.003623 6.477924
9202  0.003623 6.474301
9203  0.003623 6.470678
9204  0.003623 6.467055
9205  0.003623 6.463432
9206  0.003623 6.459809
9207  0.003623 6.456186
9208  0.003623 6.452563
9209  0.003623 6.448940
9210  0.003623 6.445317
9211  0.003623 6.441694
9212  0.003623 6.438071
9213  0.003623 6.434448
9214  0.003623 6.430825
9215  0.003623 6.427202
9216  0.003623 6.423579
9217  0.003623 6.419956
9218  0.003623 6.416333
9219  0.003623 6.412710
9220  0.003623 6.409087
9221  0.003623 6.405464
9222  0.003623 6.401841
9223  0.003623 6.398218
9224  0.003623 6.394595
9225  0.003623 6.390972
9226  0.003623 6.387349
9227  0.003623 6.383726
9228  0.003623 6.380103
9229  0.003623 6.376480
9230  0.003623 6.372857
9231  0.003623 6.369234
9232  0.003623 6.365611
