# Supplementary material for: Statistical Mapping of Maize Bundle Intensity at the Stem Scale Using Spatial Normalisation of Replicated Images
Source: PLoS One. 2014 Mar 12;9(3):e90673. doi: 10.1371/journal.pone.0090673 (PMC3951278; doi:10.1371/journal.pone.0090673)
Supplement: File S2 — Data files containing bundle positions and slice contours. (ZIP) [file pone.0090673.s002.zip › data/macro/tables/contoursMm/s07gCntMm.txt]

name   x   y
   1  0.239118 7.340198
   2  0.242741 7.336575
   3  0.242741 7.332952
   4  0.246364 7.329329
   5  0.246364 7.325706
   6  0.249987 7.322083
   7  0.249987 7.318460
   8  0.253610 7.314837
   9  0.253610 7.311214
  10  0.257233 7.307591
  11  0.257233 7.303968
  12  0.257233 7.300345
  13  0.257233 7.296722
  14  0.257233 7.293099
  15  0.257233 7.289476
  16  0.257233 7.285853
  17  0.257233 7.282230
  18  0.257233 7.278607
  19  0.257233 7.274984
  20  0.257233 7.271361
  21  0.257233 7.267738
  22  0.257233 7.264115
  23  0.257233 7.260492
  24  0.257233 7.256869
  25  0.257233 7.253246
  26  0.257233 7.249623
  27  0.257233 7.246000
  28  0.257233 7.242377
  29  0.257233 7.238754
  30  0.257233 7.235131
  31  0.257233 7.231508
  32  0.257233 7.227885
  33  0.257233 7.224262
  34  0.260856 7.220639
  35  0.260856 7.217016
  36  0.264479 7.213393
  37  0.268102 7.209770
  38  0.271725 7.206147
  39  0.275348 7.202524
  40  0.278971 7.198901
  41  0.282594 7.195278
  42  0.286217 7.191655
  43  0.286217 7.188032
  44  0.289840 7.184409
  45  0.289840 7.180786
  46  0.293463 7.177163
  47  0.293463 7.173540
  48  0.297086 7.169917
  49  0.297086 7.166294
  50  0.300709 7.162671
  51  0.300709 7.159048
  52  0.304332 7.155425
  53  0.304332 7.151802
  54  0.307955 7.148179
  55  0.307955 7.144556
  56  0.307955 7.140933
  57  0.307955 7.137310
  58  0.307955 7.133687
  59  0.307955 7.130064
  60  0.307955 7.126441
  61  0.307955 7.122818
  62  0.307955 7.119195
  63  0.307955 7.115572
  64  0.307955 7.111949
  65  0.307955 7.108326
  66  0.307955 7.104703
  67  0.307955 7.101080
  68  0.311578 7.097457
  69  0.311578 7.093834
  70  0.315201 7.090211
  71  0.315201 7.086588
  72  0.318824 7.082965
  73  0.318824 7.079342
  74  0.318824 7.075719
  75  0.318824 7.072096
  76  0.318824 7.068473
  77  0.318824 7.064850
  78  0.318824 7.061227
  79  0.318824 7.057604
  80  0.318824 7.053981
  81  0.318824 7.050358
  82  0.318824 7.046735
  83  0.318824 7.043112
  84  0.318824 7.039489
  85  0.318824 7.035866
  86  0.318824 7.032243
  87  0.318824 7.028620
  88  0.318824 7.024997
  89  0.318824 7.021374
  90  0.318824 7.017751
  91  0.318824 7.014128
  92  0.318824 7.010505
  93  0.318824 7.006882
  94  0.318824 7.003259
  95  0.318824 6.999636
  96  0.315201 6.996013
  97  0.315201 6.992390
  98  0.311578 6.988767
  99  0.311578 6.985144
 100  0.307955 6.981521
 101  0.307955 6.977898
 102  0.307955 6.974275
 103  0.307955 6.970652
 104  0.307955 6.967029
 105  0.307955 6.963406
 106  0.307955 6.959783
 107  0.307955 6.956160
 108  0.307955 6.952537
 109  0.307955 6.948914
 110  0.307955 6.945291
 111  0.307955 6.941668
 112  0.307955 6.938045
 113  0.307955 6.934422
 114  0.307955 6.930799
 115  0.307955 6.927176
 116  0.307955 6.923553
 117  0.307955 6.919930
 118  0.304332 6.916307
 119  0.304332 6.912684
 120  0.300709 6.909061
 121  0.300709 6.905438
 122  0.297086 6.901815
 123  0.297086 6.898192
 124  0.293463 6.894569
 125  0.293463 6.890946
 126  0.289840 6.887323
 127  0.289840 6.883700
 128  0.286217 6.880077
 129  0.286217 6.876454
 130  0.282594 6.872831
 131  0.278971 6.869208
 132  0.278971 6.865585
 133  0.275348 6.861962
 134  0.275348 6.858339
 135  0.275348 6.854716
 136  0.271725 6.851093
 137  0.271725 6.847470
 138  0.268102 6.843847
 139  0.268102 6.840224
 140  0.268102 6.836601
 141  0.268102 6.832978
 142  0.268102 6.829355
 143  0.268102 6.825732
 144  0.268102 6.822109
 145  0.268102 6.818486
 146  0.264479 6.814863
 147  0.264479 6.811240
 148  0.264479 6.807617
 149  0.264479 6.803994
 150  0.264479 6.800371
 151  0.264479 6.796748
 152  0.264479 6.793125
 153  0.264479 6.789502
 154  0.264479 6.785879
 155  0.264479 6.782256
 156  0.264479 6.778633
 157  0.264479 6.775010
 158  0.264479 6.771387
 159  0.264479 6.767764
 160  0.264479 6.764141
 161  0.264479 6.760518
 162  0.264479 6.756895
 163  0.264479 6.753272
 164  0.264479 6.749649
 165  0.264479 6.746026
 166  0.268102 6.742403
 167  0.268102 6.738780
 168  0.271725 6.735157
 169  0.271725 6.731534
 170  0.275348 6.727911
 171  0.275348 6.724288
 172  0.278971 6.720665
 173  0.278971 6.717042
 174  0.282594 6.713419
 175  0.282594 6.709796
 176  0.282594 6.706173
 177  0.282594 6.702550
 178  0.282594 6.698927
 179  0.282594 6.695304
 180  0.282594 6.691681
 181  0.282594 6.688058
 182  0.282594 6.684435
 183  0.282594 6.680812
 184  0.282594 6.677189
 185  0.282594 6.673566
 186  0.282594 6.669943
 187  0.282594 6.666320
 188  0.282594 6.662697
 189  0.286217 6.659074
 190  0.286217 6.655451
 191  0.289840 6.651828
 192  0.289840 6.648205
 193  0.289840 6.644582
 194  0.293463 6.640959
 195  0.293463 6.637336
 196  0.293463 6.633713
 197  0.293463 6.630090
 198  0.293463 6.626467
 199  0.293463 6.622844
 200  0.293463 6.619221
 201  0.293463 6.615598
 202  0.293463 6.611975
 203  0.293463 6.608352
 204  0.293463 6.604729
 205  0.293463 6.601106
 206  0.297086 6.597483
 207  0.297086 6.593860
 208  0.297086 6.590237
 209  0.300709 6.586614
 210  0.300709 6.582991
 211  0.304332 6.579368
 212  0.304332 6.575745
 213  0.307955 6.572122
 214  0.311578 6.568499
 215  0.315201 6.564876
 216  0.318824 6.561253
 217  0.322447 6.557630
 218  0.322447 6.554007
 219  0.326070 6.550384
 220  0.326070 6.546761
 221  0.329693 6.543138
 222  0.329693 6.539515
 223  0.333316 6.535892
 224  0.333316 6.532269
 225  0.336939 6.528646
 226  0.336939 6.525023
 227  0.340562 6.521400
 228  0.340562 6.517777
 229  0.344185 6.514154
 230  0.344185 6.510531
 231  0.344185 6.506908
 232  0.347808 6.503285
 233  0.351431 6.499662
 234  0.355054 6.496039
 235  0.358677 6.492416
 236  0.362300 6.488793
 237  0.365923 6.488793
 238  0.369546 6.485170
 239  0.373169 6.485170
 240  0.376792 6.481547
 241  0.380415 6.481547
 242  0.384038 6.477924
 243  0.387661 6.477924
 244  0.391284 6.474301
 245  0.394907 6.474301
 246  0.398530 6.470678
 247  0.402153 6.470678
 248  0.405776 6.467055
 249  0.409399 6.463432
 250  0.409399 6.459809
 251  0.413022 6.456186
 252  0.413022 6.452563
 253  0.416645 6.448940
 254  0.416645 6.445317
 255  0.420268 6.441694
 256  0.420268 6.438071
 257  0.423891 6.434448
 258  0.423891 6.430825
 259  0.427514 6.427202
 260  0.427514 6.423579
 261  0.431137 6.419956
 262  0.431137 6.416333
 263  0.431137 6.412710
 264  0.431137 6.409087
 265  0.431137 6.405464
 266  0.431137 6.401841
 267  0.431137 6.398218
 268  0.431137 6.394595
 269  0.431137 6.390972
 270  0.431137 6.387349
 271  0.431137 6.383726
 272  0.431137 6.380103
 273  0.431137 6.376480
 274  0.431137 6.372857
 275  0.431137 6.369234
 276  0.431137 6.365611
 277  0.434760 6.361988
 278  0.434760 6.358365
 279  0.434760 6.354742
 280  0.434760 6.351119
 281  0.434760 6.347496
 282  0.434760 6.343873
 283  0.434760 6.340250
 284  0.434760 6.336627
 285  0.434760 6.333004
 286  0.434760 6.329381
 287  0.434760 6.325758
 288  0.434760 6.322135
 289  0.434760 6.318512
 290  0.434760 6.314889
 291  0.434760 6.311266
 292  0.434760 6.307643
 293  0.434760 6.304020
 294  0.434760 6.300397
 295  0.434760 6.296774
 296  0.434760 6.293151
 297  0.434760 6.289528
 298  0.434760 6.285905
 299  0.434760 6.282282
 300  0.431137 6.278659
 301  0.431137 6.275036
 302  0.427514 6.271413
 303  0.427514 6.267790
 304  0.423891 6.264167
 305  0.423891 6.260544
 306  0.420268 6.256921
 307  0.420268 6.253298
 308  0.416645 6.249675
 309  0.416645 6.246052
 310  0.413022 6.242429
 311  0.413022 6.238806
 312  0.409399 6.235183
 313  0.405776 6.231560
 314  0.402153 6.227937
 315  0.398530 6.224314
 316  0.394907 6.220691
 317  0.394907 6.217068
 318  0.394907 6.213445
 319  0.394907 6.209822
 320  0.391284 6.206199
 321  0.391284 6.202576
 322  0.387661 6.198953
 323  0.387661 6.195330
 324  0.384038 6.191707
 325  0.384038 6.188084
 326  0.380415 6.184461
 327  0.380415 6.180838
 328  0.376792 6.177215
 329  0.376792 6.173592
 330  0.373169 6.169969
 331  0.373169 6.166346
 332  0.369546 6.162723
 333  0.365923 6.162723
 334  0.362300 6.159100
 335  0.358677 6.159100
 336  0.355054 6.155477
 337  0.351431 6.155477
 338  0.347808 6.151854
 339  0.344185 6.151854
 340  0.340562 6.148231
 341  0.336939 6.148231
 342  0.333316 6.144608
 343  0.329693 6.144608
 344  0.329693 6.140985
 345  0.329693 6.137362
 346  0.329693 6.133739
 347  0.329693 6.130116
 348  0.329693 6.126493
 349  0.329693 6.122870
 350  0.329693 6.119247
 351  0.329693 6.115624
 352  0.329693 6.112001
 353  0.329693 6.108378
 354  0.329693 6.104755
 355  0.329693 6.101132
 356  0.329693 6.097509
 357  0.329693 6.093886
 358  0.329693 6.090263
 359  0.329693 6.086640
 360  0.329693 6.083017
 361  0.329693 6.079394
 362  0.329693 6.075771
 363  0.329693 6.072148
 364  0.329693 6.068525
 365  0.329693 6.064902
 366  0.329693 6.061279
 367  0.329693 6.057656
 368  0.329693 6.054033
 369  0.329693 6.050410
 370  0.326070 6.046787
 371  0.326070 6.043164
 372  0.329693 6.039541
 373  0.329693 6.035918
 374  0.329693 6.032295
 375  0.333316 6.028672
 376  0.333316 6.025049
 377  0.336939 6.021426
 378  0.340562 6.017803
 379  0.344185 6.017803
 380  0.347808 6.014180
 381  0.351431 6.014180
 382  0.355054 6.010557
 383  0.358677 6.010557
 384  0.362300 6.006934
 385  0.365923 6.006934
 386  0.369546 6.003311
 387  0.373169 6.003311
 388  0.376792 5.999688
 389  0.380415 5.996065
 390  0.380415 5.992442
 391  0.384038 5.988819
 392  0.384038 5.985196
 393  0.387661 5.981573
 394  0.387661 5.977950
 395  0.391284 5.974327
 396  0.391284 5.970704
 397  0.394907 5.967081
 398  0.394907 5.963458
 399  0.398530 5.959835
 400  0.398530 5.956212
 401  0.402153 5.952589
 402  0.402153 5.948966
 403  0.402153 5.945343
 404  0.402153 5.941720
 405  0.402153 5.938097
 406  0.402153 5.934474
 407  0.402153 5.930851
 408  0.402153 5.927228
 409  0.402153 5.923605
 410  0.405776 5.919982
 411  0.405776 5.916359
 412  0.405776 5.912736
 413  0.405776 5.909113
 414  0.405776 5.905490
 415  0.405776 5.901867
 416  0.405776 5.898244
 417  0.405776 5.894621
 418  0.409399 5.890998
 419  0.409399 5.887375
 420  0.413022 5.883752
 421  0.413022 5.880129
 422  0.416645 5.876506
 423  0.416645 5.872883
 424  0.420268 5.869260
 425  0.420268 5.865637
 426  0.423891 5.862014
 427  0.423891 5.858391
 428  0.423891 5.854768
 429  0.423891 5.851145
 430  0.423891 5.847522
 431  0.423891 5.843899
 432  0.423891 5.840276
 433  0.423891 5.836653
 434  0.423891 5.833030
 435  0.423891 5.829407
 436  0.423891 5.825784
 437  0.427514 5.822161
 438  0.427514 5.818538
 439  0.431137 5.814915
 440  0.431137 5.811292
 441  0.431137 5.807669
 442  0.434760 5.804046
 443  0.434760 5.800423
 444  0.438383 5.796800
 445  0.438383 5.793177
 446  0.438383 5.789554
 447  0.438383 5.785931
 448  0.438383 5.782308
 449  0.438383 5.778685
 450  0.438383 5.775062
 451  0.438383 5.771439
 452  0.438383 5.767816
 453  0.438383 5.764193
 454  0.438383 5.760570
 455  0.438383 5.756947
 456  0.438383 5.753324
 457  0.438383 5.749701
 458  0.438383 5.746078
 459  0.438383 5.742455
 460  0.438383 5.738832
 461  0.438383 5.735209
 462  0.438383 5.731586
 463  0.438383 5.727963
 464  0.442006 5.724340
 465  0.445629 5.720717
 466  0.449252 5.717094
 467  0.452875 5.713471
 468  0.456498 5.709848
 469  0.456498 5.706225
 470  0.460121 5.702602
 471  0.460121 5.698979
 472  0.463744 5.695356
 473  0.463744 5.691733
 474  0.467367 5.688110
 475  0.467367 5.684487
 476  0.470990 5.680864
 477  0.470990 5.677241
 478  0.474613 5.673618
 479  0.474613 5.669995
 480  0.478236 5.666372
 481  0.478236 5.662749
 482  0.478236 5.659126
 483  0.478236 5.655503
 484  0.478236 5.651880
 485  0.478236 5.648257
 486  0.478236 5.644634
 487  0.478236 5.641011
 488  0.478236 5.637388
 489  0.478236 5.633765
 490  0.478236 5.630142
 491  0.478236 5.626519
 492  0.481859 5.622896
 493  0.481859 5.619273
 494  0.485482 5.615650
 495  0.489105 5.612027
 496  0.492728 5.608404
 497  0.496351 5.604781
 498  0.499974 5.601158
 499  0.503597 5.597535
 500  0.507220 5.593912
 501  0.507220 5.590289
 502  0.510843 5.586666
 503  0.510843 5.583043
 504  0.514466 5.579420
 505  0.514466 5.575797
 506  0.518089 5.572174
 507  0.518089 5.568551
 508  0.521712 5.564928
 509  0.521712 5.561305
 510  0.525335 5.557682
 511  0.525335 5.554059
 512  0.528958 5.550436
 513  0.528958 5.546813
 514  0.528958 5.543190
 515  0.528958 5.539567
 516  0.528958 5.535944
 517  0.528958 5.532321
 518  0.528958 5.528698
 519  0.528958 5.525075
 520  0.528958 5.521452
 521  0.532581 5.517829
 522  0.532581 5.514206
 523  0.536204 5.510583
 524  0.536204 5.506960
 525  0.539827 5.503337
 526  0.539827 5.499714
 527  0.543450 5.496091
 528  0.543450 5.492468
 529  0.547073 5.488845
 530  0.547073 5.485222
 531  0.547073 5.481599
 532  0.547073 5.477976
 533  0.547073 5.474353
 534  0.547073 5.470730
 535  0.547073 5.467107
 536  0.547073 5.463484
 537  0.547073 5.459861
 538  0.547073 5.456238
 539  0.547073 5.452615
 540  0.547073 5.448992
 541  0.547073 5.445369
 542  0.547073 5.441746
 543  0.547073 5.438123
 544  0.547073 5.434500
 545  0.547073 5.430877
 546  0.547073 5.427254
 547  0.547073 5.423631
 548  0.550696 5.420008
 549  0.550696 5.416385
 550  0.554319 5.412762
 551  0.554319 5.409139
 552  0.557942 5.405516
 553  0.557942 5.401893
 554  0.561565 5.398270
 555  0.561565 5.394647
 556  0.561565 5.391024
 557  0.561565 5.387401
 558  0.561565 5.383778
 559  0.561565 5.380155
 560  0.561565 5.376532
 561  0.561565 5.372909
 562  0.561565 5.369286
 563  0.561565 5.365663
 564  0.561565 5.362040
 565  0.561565 5.358417
 566  0.561565 5.354794
 567  0.561565 5.351171
 568  0.561565 5.347548
 569  0.561565 5.343925
 570  0.561565 5.340302
 571  0.561565 5.336679
 572  0.561565 5.333056
 573  0.561565 5.329433
 574  0.561565 5.325810
 575  0.561565 5.322187
 576  0.561565 5.318564
 577  0.561565 5.314941
 578  0.561565 5.311318
 579  0.561565 5.307695
 580  0.565188 5.304072
 581  0.565188 5.300449
 582  0.568811 5.296826
 583  0.568811 5.293203
 584  0.568811 5.289580
 585  0.572434 5.285957
 586  0.572434 5.282334
 587  0.572434 5.278711
 588  0.572434 5.275088
 589  0.572434 5.271465
 590  0.572434 5.267842
 591  0.576057 5.264219
 592  0.576057 5.260596
 593  0.576057 5.256973
 594  0.576057 5.253350
 595  0.576057 5.249727
 596  0.576057 5.246104
 597  0.576057 5.242481
 598  0.576057 5.238858
 599  0.576057 5.235235
 600  0.576057 5.231612
 601  0.576057 5.227989
 602  0.576057 5.224366
 603  0.576057 5.220743
 604  0.579680 5.217120
 605  0.579680 5.213497
 606  0.583303 5.209874
 607  0.583303 5.206251
 608  0.586926 5.202628
 609  0.586926 5.199005
 610  0.586926 5.195382
 611  0.590549 5.191759
 612  0.590549 5.188136
 613  0.594172 5.184513
 614  0.594172 5.180890
 615  0.597795 5.177267
 616  0.597795 5.173644
 617  0.601418 5.170021
 618  0.601418 5.166398
 619  0.601418 5.162775
 620  0.601418 5.159152
 621  0.601418 5.155529
 622  0.601418 5.151906
 623  0.601418 5.148283
 624  0.601418 5.144660
 625  0.601418 5.141037
 626  0.601418 5.137414
 627  0.601418 5.133791
 628  0.601418 5.130168
 629  0.601418 5.126545
 630  0.601418 5.122922
 631  0.601418 5.119299
 632  0.601418 5.115676
 633  0.601418 5.112053
 634  0.601418 5.108430
 635  0.601418 5.104807
 636  0.601418 5.101184
 637  0.601418 5.097561
 638  0.601418 5.093938
 639  0.601418 5.090315
 640  0.601418 5.086692
 641  0.601418 5.083069
 642  0.601418 5.079446
 643  0.601418 5.075823
 644  0.601418 5.072200
 645  0.605041 5.068577
 646  0.605041 5.064954
 647  0.605041 5.061331
 648  0.605041 5.057708
 649  0.605041 5.054085
 650  0.605041 5.050462
 651  0.605041 5.046839
 652  0.605041 5.043216
 653  0.605041 5.039593
 654  0.605041 5.035970
 655  0.605041 5.032347
 656  0.608664 5.028724
 657  0.608664 5.025101
 658  0.608664 5.021478
 659  0.612287 5.017855
 660  0.612287 5.014232
 661  0.612287 5.010609
 662  0.615910 5.006986
 663  0.615910 5.003363
 664  0.615910 4.999740
 665  0.619533 4.996117
 666  0.619533 4.992494
 667  0.623156 4.988871
 668  0.626779 4.985248
 669  0.626779 4.981625
 670  0.630402 4.978002
 671  0.634025 4.974379
 672  0.637648 4.970756
 673  0.641271 4.967133
 674  0.641271 4.963510
 675  0.644894 4.959887
 676  0.648517 4.956264
 677  0.648517 4.952641
 678  0.652140 4.949018
 679  0.655763 4.945395
 680  0.659386 4.941772
 681  0.663009 4.938149
 682  0.666632 4.934526
 683  0.670255 4.930903
 684  0.673878 4.927280
 685  0.677501 4.923657
 686  0.681124 4.920034
 687  0.684747 4.920034
 688  0.688370 4.916411
 689  0.691993 4.912788
 690  0.691993 4.909165
 691  0.695616 4.905542
 692  0.695616 4.901919
 693  0.699239 4.898296
 694  0.699239 4.894673
 695  0.702862 4.891050
 696  0.702862 4.887427
 697  0.706485 4.883804
 698  0.706485 4.880181
 699  0.710108 4.876558
 700  0.710108 4.872935
 701  0.713731 4.869312
 702  0.713731 4.865689
 703  0.713731 4.862066
 704  0.713731 4.858443
 705  0.713731 4.854820
 706  0.713731 4.851197
 707  0.713731 4.847574
 708  0.713731 4.843951
 709  0.713731 4.840328
 710  0.713731 4.836705
 711  0.713731 4.833082
 712  0.713731 4.829459
 713  0.713731 4.825836
 714  0.713731 4.822213
 715  0.713731 4.818590
 716  0.713731 4.814967
 717  0.713731 4.811344
 718  0.717354 4.807721
 719  0.720977 4.804098
 720  0.724600 4.800475
 721  0.724600 4.796852
 722  0.728223 4.793229
 723  0.728223 4.789606
 724  0.731846 4.785983
 725  0.731846 4.782360
 726  0.735469 4.778737
 727  0.735469 4.775114
 728  0.739092 4.771491
 729  0.739092 4.767868
 730  0.742715 4.764245
 731  0.742715 4.760622
 732  0.746338 4.756999
 733  0.746338 4.753376
 734  0.749961 4.749753
 735  0.749961 4.746130
 736  0.749961 4.742507
 737  0.749961 4.738884
 738  0.749961 4.735261
 739  0.749961 4.731638
 740  0.749961 4.728015
 741  0.749961 4.724392
 742  0.749961 4.720769
 743  0.749961 4.717146
 744  0.749961 4.713523
 745  0.749961 4.709900
 746  0.749961 4.706277
 747  0.749961 4.702654
 748  0.749961 4.699031
 749  0.749961 4.695408
 750  0.749961 4.691785
 751  0.749961 4.688162
 752  0.749961 4.684539
 753  0.749961 4.680916
 754  0.749961 4.677293
 755  0.749961 4.673670
 756  0.749961 4.670047
 757  0.746338 4.666424
 758  0.746338 4.662801
 759  0.742715 4.659178
 760  0.742715 4.655555
 761  0.739092 4.651932
 762  0.739092 4.648309
 763  0.735469 4.644686
 764  0.735469 4.641063
 765  0.731846 4.637440
 766  0.735469 4.633817
 767  0.739092 4.630194
 768  0.742715 4.626571
 769  0.746338 4.622948
 770  0.749961 4.619325
 771  0.753584 4.615702
 772  0.757207 4.612079
 773  0.757207 4.608456
 774  0.760830 4.604833
 775  0.764453 4.601210
 776  0.764453 4.597587
 777  0.768076 4.593964
 778  0.771699 4.590341
 779  0.775322 4.586718
 780  0.778945 4.583095
 781  0.782568 4.579472
 782  0.786191 4.575849
 783  0.789814 4.572226
 784  0.793437 4.568603
 785  0.797060 4.568603
 786  0.800683 4.564980
 787  0.804306 4.564980
 788  0.807929 4.561357
 789  0.811552 4.561357
 790  0.815175 4.557734
 791  0.818798 4.554111
 792  0.822421 4.550488
 793  0.826044 4.546865
 794  0.829667 4.543242
 795  0.833290 4.539619
 796  0.833290 4.535996
 797  0.836913 4.532373
 798  0.840536 4.528750
 799  0.840536 4.525127
 800  0.844159 4.521504
 801  0.847782 4.517881
 802  0.847782 4.514258
 803  0.851405 4.510635
 804  0.851405 4.507012
 805  0.855028 4.503389
 806  0.858651 4.499766
 807  0.862274 4.496143
 808  0.865897 4.492520
 809  0.869520 4.488897
 810  0.873143 4.485274
 811  0.876766 4.481651
 812  0.880389 4.478028
 813  0.884012 4.474405
 814  0.887635 4.470782
 815  0.891258 4.467159
 816  0.894881 4.463536
 817  0.898504 4.459913
 818  0.898504 4.456290
 819  0.902127 4.452667
 820  0.905750 4.449044
 821  0.909373 4.445421
 822  0.912996 4.441798
 823  0.916619 4.438175
 824  0.920242 4.438175
 825  0.923865 4.434552
 826  0.927488 4.434552
 827  0.931111 4.430929
 828  0.934734 4.430929
 829  0.938357 4.427306
 830  0.941980 4.427306
 831  0.945603 4.423683
 832  0.949226 4.423683
 833  0.952849 4.420060
 834  0.956472 4.416437
 835  0.960095 4.412814
 836  0.963718 4.409191
 837  0.967341 4.405568
 838  0.970964 4.401945
 839  0.974587 4.401945
 840  0.978210 4.398322
 841  0.981833 4.398322
 842  0.985456 4.394699
 843  0.989079 4.391076
 844  0.992702 4.387453
 845  0.996325 4.387453
 846  0.999948 4.383830
 847  1.003571 4.380207
 848  1.007194 4.376584
 849  1.010817 4.376584
 850  1.014440 4.372961
 851  1.018063 4.369338
 852  1.021686 4.365715
 853  1.025309 4.362092
 854  1.028932 4.358469
 855  1.032555 4.354846
 856  1.036178 4.351223
 857  1.039801 4.347600
 858  1.039801 4.343977
 859  1.043424 4.340354
 860  1.047047 4.336731
 861  1.050670 4.333108
 862  1.050670 4.329485
 863  1.054293 4.325862
 864  1.057916 4.322239
 865  1.061539 4.318616
 866  1.065162 4.318616
 867  1.068785 4.314993
 868  1.072408 4.314993
 869  1.076031 4.311370
 870  1.079654 4.311370
 871  1.083277 4.311370
 872  1.086900 4.311370
 873  1.090523 4.311370
 874  1.094146 4.307747
 875  1.097769 4.307747
 876  1.101392 4.304124
 877  1.105015 4.304124
 878  1.108638 4.300501
 879  1.112261 4.300501
 880  1.115884 4.296878
 881  1.119507 4.296878
 882  1.123130 4.293255
 883  1.126753 4.293255
 884  1.130376 4.289632
 885  1.133999 4.289632
 886  1.137622 4.286009
 887  1.137622 4.282386
 888  1.141245 4.278763
 889  1.141245 4.275140
 890  1.144868 4.271517
 891  1.144868 4.267894
 892  1.148491 4.264271
 893  1.148491 4.260648
 894  1.152114 4.257025
 895  1.152114 4.253402
 896  1.155737 4.249779
 897  1.155737 4.246156
 898  1.159360 4.242533
 899  1.159360 4.238910
 900  1.159360 4.235287
 901  1.159360 4.231664
 902  1.159360 4.228041
 903  1.159360 4.224418
 904  1.159360 4.220795
 905  1.159360 4.217172
 906  1.159360 4.213549
 907  1.159360 4.209926
 908  1.159360 4.206303
 909  1.159360 4.202680
 910  1.159360 4.199057
 911  1.162983 4.195434
 912  1.162983 4.191811
 913  1.166606 4.188188
 914  1.170229 4.184565
 915  1.173852 4.180942
 916  1.173852 4.177319
 917  1.177475 4.173696
 918  1.177475 4.170073
 919  1.181098 4.166450
 920  1.181098 4.162827
 921  1.184721 4.159204
 922  1.184721 4.155581
 923  1.188344 4.151958
 924  1.188344 4.148335
 925  1.191967 4.144712
 926  1.195590 4.144712
 927  1.199213 4.141089
 928  1.202836 4.141089
 929  1.206459 4.141089
 930  1.210082 4.141089
 931  1.213705 4.141089
 932  1.217328 4.137466
 933  1.220951 4.137466
 934  1.224574 4.133843
 935  1.228197 4.133843
 936  1.231820 4.130220
 937  1.235443 4.130220
 938  1.239066 4.126597
 939  1.242689 4.126597
 940  1.246312 4.122974
 941  1.249935 4.122974
 942  1.253558 4.119351
 943  1.257181 4.119351
 944  1.260804 4.115728
 945  1.260804 4.112105
 946  1.264427 4.108482
 947  1.264427 4.104859
 948  1.268050 4.101236
 949  1.268050 4.097613
 950  1.271673 4.093990
 951  1.271673 4.090367
 952  1.275296 4.086744
 953  1.275296 4.083121
 954  1.278919 4.079498
 955  1.278919 4.075875
 956  1.282542 4.072252
 957  1.282542 4.068629
 958  1.282542 4.065006
 959  1.286165 4.061383
 960  1.286165 4.057760
 961  1.289788 4.057760
 962  1.293411 4.057760
 963  1.297034 4.054137
 964  1.300657 4.054137
 965  1.304280 4.054137
 966  1.307903 4.054137
 967  1.311526 4.054137
 968  1.315149 4.054137
 969  1.318772 4.054137
 970  1.322395 4.054137
 971  1.326018 4.054137
 972  1.329641 4.050514
 973  1.333264 4.050514
 974  1.336887 4.046891
 975  1.340510 4.046891
 976  1.344133 4.043268
 977  1.347756 4.043268
 978  1.351379 4.039645
 979  1.355002 4.039645
 980  1.358625 4.036022
 981  1.362248 4.036022
 982  1.365871 4.032399
 983  1.369494 4.032399
 984  1.373117 4.028776
 985  1.373117 4.025153
 986  1.376740 4.021530
 987  1.376740 4.017907
 988  1.380363 4.014284
 989  1.380363 4.010661
 990  1.383986 4.007038
 991  1.383986 4.003415
 992  1.387609 3.999792
 993  1.387609 3.996169
 994  1.391232 3.992546
 995  1.391232 3.988923
 996  1.394855 3.985300
 997  1.394855 3.981677
 998  1.398478 3.978054
 999  1.398478 3.974431
1000  1.398478 3.970808
1001  1.398478 3.967185
1002  1.398478 3.963562
1003  1.398478 3.959939
1004  1.402101 3.956316
1005  1.402101 3.952693
1006  1.402101 3.949070
1007  1.402101 3.945447
1008  1.402101 3.941824
1009  1.402101 3.938201
1010  1.402101 3.934578
1011  1.402101 3.930955
1012  1.405724 3.927332
1013  1.405724 3.923709
1014  1.405724 3.920086
1015  1.409347 3.916463
1016  1.409347 3.912840
1017  1.409347 3.909217
1018  1.409347 3.905594
1019  1.409347 3.901971
1020  1.412970 3.898348
1021  1.416593 3.894725
1022  1.420216 3.891102
1023  1.423839 3.891102
1024  1.427462 3.887479
1025  1.431085 3.887479
1026  1.434708 3.883856
1027  1.438331 3.880233
1028  1.441954 3.876610
1029  1.445577 3.872987
1030  1.449200 3.872987
1031  1.452823 3.869364
1032  1.456446 3.869364
1033  1.460069 3.865741
1034  1.463692 3.865741
1035  1.467315 3.862118
1036  1.470938 3.862118
1037  1.474561 3.858495
1038  1.478184 3.858495
1039  1.481807 3.854872
1040  1.485430 3.851249
1041  1.485430 3.847626
1042  1.489053 3.844003
1043  1.489053 3.840380
1044  1.492676 3.836757
1045  1.492676 3.833134
1046  1.496299 3.829511
1047  1.496299 3.825888
1048  1.499922 3.822265
1049  1.499922 3.818642
1050  1.503545 3.815019
1051  1.503545 3.811396
1052  1.507168 3.807773
1053  1.507168 3.804150
1054  1.507168 3.800527
1055  1.507168 3.796904
1056  1.507168 3.793281
1057  1.507168 3.789658
1058  1.507168 3.786035
1059  1.507168 3.782412
1060  1.507168 3.778789
1061  1.507168 3.775166
1062  1.507168 3.771543
1063  1.507168 3.767920
1064  1.507168 3.764297
1065  1.507168 3.760674
1066  1.507168 3.757051
1067  1.507168 3.753428
1068  1.510791 3.749805
1069  1.514414 3.746182
1070  1.518037 3.742559
1071  1.521660 3.738936
1072  1.525283 3.735313
1073  1.528906 3.731690
1074  1.528906 3.728067
1075  1.532529 3.724444
1076  1.532529 3.720821
1077  1.536152 3.717198
1078  1.536152 3.713575
1079  1.539775 3.709952
1080  1.539775 3.706329
1081  1.543398 3.702706
1082  1.543398 3.699083
1083  1.547021 3.695460
1084  1.547021 3.691837
1085  1.550644 3.688214
1086  1.550644 3.684591
1087  1.550644 3.680968
1088  1.550644 3.677345
1089  1.550644 3.673722
1090  1.550644 3.670099
1091  1.550644 3.666476
1092  1.554267 3.662853
1093  1.554267 3.659230
1094  1.557890 3.655607
1095  1.557890 3.651984
1096  1.557890 3.648361
1097  1.561513 3.648361
1098  1.565136 3.644738
1099  1.568759 3.644738
1100  1.572382 3.641115
1101  1.576005 3.641115
1102  1.579628 3.637492
1103  1.583251 3.637492
1104  1.586874 3.633869
1105  1.590497 3.633869
1106  1.594120 3.630246
1107  1.597743 3.626623
1108  1.601366 3.623000
1109  1.604989 3.619377
1110  1.608612 3.615754
1111  1.612235 3.612131
1112  1.615858 3.608508
1113  1.619481 3.604885
1114  1.623104 3.601262
1115  1.626727 3.601262
1116  1.630350 3.597639
1117  1.633973 3.594016
1118  1.637596 3.590393
1119  1.641219 3.586770
1120  1.644842 3.583147
1121  1.648465 3.583147
1122  1.652088 3.583147
1123  1.655711 3.583147
1124  1.659334 3.583147
1125  1.662957 3.583147
1126  1.666580 3.583147
1127  1.670203 3.583147
1128  1.673826 3.583147
1129  1.677449 3.583147
1130  1.681072 3.579524
1131  1.684695 3.579524
1132  1.688318 3.575901
1133  1.691941 3.575901
1134  1.695564 3.572278
1135  1.699187 3.572278
1136  1.702810 3.568655
1137  1.706433 3.568655
1138  1.710056 3.565032
1139  1.713679 3.565032
1140  1.717302 3.561409
1141  1.720925 3.561409
1142  1.724548 3.557786
1143  1.724548 3.554163
1144  1.728171 3.550540
1145  1.728171 3.546917
1146  1.731794 3.543294
1147  1.731794 3.539671
1148  1.735417 3.536048
1149  1.735417 3.532425
1150  1.739040 3.528802
1151  1.739040 3.525179
1152  1.742663 3.521556
1153  1.742663 3.517933
1154  1.746286 3.514310
1155  1.746286 3.510687
1156  1.746286 3.507064
1157  1.746286 3.503441
1158  1.746286 3.499818
1159  1.746286 3.496195
1160  1.746286 3.492572
1161  1.746286 3.488949
1162  1.746286 3.485326
1163  1.746286 3.481703
1164  1.746286 3.478080
1165  1.746286 3.474457
1166  1.746286 3.470834
1167  1.749909 3.467211
1168  1.753532 3.463588
1169  1.757155 3.459965
1170  1.760778 3.456342
1171  1.764401 3.452719
1172  1.764401 3.449096
1173  1.768024 3.445473
1174  1.771647 3.441850
1175  1.771647 3.438227
1176  1.775270 3.434604
1177  1.778893 3.430981
1178  1.782516 3.427358
1179  1.786139 3.423735
1180  1.789762 3.420112
1181  1.793385 3.416489
1182  1.797008 3.416489
1183  1.800631 3.416489
1184  1.804254 3.416489
1185  1.807877 3.416489
1186  1.811500 3.416489
1187  1.815123 3.416489
1188  1.818746 3.416489
1189  1.822369 3.412866
1190  1.825992 3.412866
1191  1.829615 3.409243
1192  1.833238 3.409243
1193  1.836861 3.405620
1194  1.840484 3.405620
1195  1.844107 3.401997
1196  1.847730 3.401997
1197  1.851353 3.398374
1198  1.854976 3.398374
1199  1.858599 3.394751
1200  1.862222 3.394751
1201  1.865845 3.391128
1202  1.865845 3.387505
1203  1.869468 3.383882
1204  1.869468 3.380259
1205  1.873091 3.376636
1206  1.873091 3.373013
1207  1.876714 3.369390
1208  1.876714 3.365767
1209  1.880337 3.362144
1210  1.880337 3.358521
1211  1.883960 3.354898
1212  1.883960 3.351275
1213  1.887583 3.347652
1214  1.887583 3.344029
1215  1.887583 3.340406
1216  1.887583 3.336783
1217  1.887583 3.333160
1218  1.887583 3.329537
1219  1.887583 3.325914
1220  1.887583 3.322291
1221  1.887583 3.318668
1222  1.887583 3.315045
1223  1.887583 3.311422
1224  1.887583 3.307799
1225  1.887583 3.304176
1226  1.887583 3.300553
1227  1.887583 3.296930
1228  1.887583 3.293307
1229  1.891206 3.289684
1230  1.894829 3.286061
1231  1.898452 3.282438
1232  1.902075 3.278815
1233  1.905698 3.275192
1234  1.905698 3.271569
1235  1.909321 3.267946
1236  1.912944 3.264323
1237  1.916567 3.260700
1238  1.920190 3.257077
1239  1.923813 3.253454
1240  1.923813 3.249831
1241  1.927436 3.246208
1242  1.931059 3.242585
1243  1.931059 3.238962
1244  1.934682 3.235339
1245  1.938305 3.235339
1246  1.941928 3.231716
1247  1.945551 3.231716
1248  1.949174 3.228093
1249  1.952797 3.228093
1250  1.956420 3.224470
1251  1.960043 3.224470
1252  1.963666 3.220847
1253  1.967289 3.220847
1254  1.970912 3.217224
1255  1.974535 3.217224
1256  1.978158 3.213601
1257  1.981781 3.209978
1258  1.985404 3.206355
1259  1.989027 3.202732
1260  1.992650 3.199109
1261  1.992650 3.195486
1262  1.996273 3.191863
1263  1.996273 3.188240
1264  1.999896 3.184617
1265  1.999896 3.180994
1266  2.003519 3.177371
1267  2.003519 3.173748
1268  2.007142 3.170125
1269  2.010765 3.166502
1270  2.014388 3.162879
1271  2.018011 3.159256
1272  2.021634 3.155633
1273  2.025257 3.152010
1274  2.028880 3.148387
1275  2.032503 3.144764
1276  2.036126 3.141141
1277  2.039749 3.141141
1278  2.043372 3.137518
1279  2.046995 3.137518
1280  2.050618 3.133895
1281  2.054241 3.133895
1282  2.057864 3.130272
1283  2.061487 3.126649
1284  2.065110 3.123026
1285  2.068733 3.119403
1286  2.072356 3.115780
1287  2.075979 3.112157
1288  2.075979 3.108534
1289  2.079602 3.104911
1290  2.079602 3.101288
1291  2.083225 3.097665
1292  2.083225 3.094042
1293  2.086848 3.090419
1294  2.086848 3.086796
1295  2.090471 3.083173
1296  2.094094 3.079550
1297  2.097717 3.075927
1298  2.101340 3.072304
1299  2.104963 3.068681
1300  2.108586 3.065058
1301  2.112209 3.061435
1302  2.115832 3.057812
1303  2.119455 3.054189
1304  2.123078 3.050566
1305  2.126701 3.046943
1306  2.130324 3.043320
1307  2.133947 3.039697
1308  2.137570 3.036074
1309  2.141193 3.032451
1310  2.144816 3.028828
1311  2.148439 3.025205
1312  2.152062 3.021582
1313  2.155685 3.017959
1314  2.159308 3.014336
1315  2.162931 3.010713
1316  2.166554 3.007090
1317  2.166554 3.003467
1318  2.170177 2.999844
1319  2.173800 2.996221
1320  2.177423 2.992598
1321  2.181046 2.988975
1322  2.184669 2.985352
1323  2.184669 2.981729
1324  2.188292 2.978106
1325  2.188292 2.974483
1326  2.191915 2.970860
1327  2.191915 2.967237
1328  2.195538 2.963614
1329  2.195538 2.959991
1330  2.199161 2.956368
1331  2.199161 2.952745
1332  2.202784 2.949122
1333  2.202784 2.945499
1334  2.206407 2.941876
1335  2.206407 2.938253
1336  2.206407 2.934630
1337  2.206407 2.931007
1338  2.206407 2.927384
1339  2.206407 2.923761
1340  2.206407 2.920138
1341  2.206407 2.916515
1342  2.206407 2.912892
1343  2.206407 2.909269
1344  2.206407 2.905646
1345  2.206407 2.902023
1346  2.206407 2.898400
1347  2.206407 2.894777
1348  2.206407 2.891154
1349  2.206407 2.887531
1350  2.206407 2.883908
1351  2.206407 2.880285
1352  2.206407 2.876662
1353  2.206407 2.873039
1354  2.210030 2.869416
1355  2.210030 2.865793
1356  2.213653 2.862170
1357  2.213653 2.858547
1358  2.217276 2.854924
1359  2.220899 2.851301
1360  2.224522 2.847678
1361  2.228145 2.844055
1362  2.231768 2.840432
1363  2.235391 2.836809
1364  2.239014 2.836809
1365  2.242637 2.836809
1366  2.246260 2.836809
1367  2.249883 2.836809
1368  2.253506 2.836809
1369  2.257129 2.836809
1370  2.260752 2.836809
1371  2.264375 2.833186
1372  2.267998 2.833186
1373  2.271621 2.829563
1374  2.275244 2.829563
1375  2.278867 2.825940
1376  2.282490 2.825940
1377  2.286113 2.822317
1378  2.289736 2.822317
1379  2.293359 2.818694
1380  2.296982 2.818694
1381  2.300605 2.815071
1382  2.304228 2.815071
1383  2.307851 2.811448
1384  2.311474 2.807825
1385  2.311474 2.804202
1386  2.315097 2.800579
1387  2.315097 2.796956
1388  2.318720 2.793333
1389  2.318720 2.789710
1390  2.322343 2.786087
1391  2.322343 2.782464
1392  2.325966 2.778841
1393  2.325966 2.775218
1394  2.329589 2.771595
1395  2.333212 2.767972
1396  2.336835 2.764349
1397  2.340458 2.760726
1398  2.344081 2.760726
1399  2.347704 2.757103
1400  2.351327 2.757103
1401  2.354950 2.753480
1402  2.358573 2.753480
1403  2.362196 2.749857
1404  2.365819 2.749857
1405  2.369442 2.746234
1406  2.369442 2.742611
1407  2.373065 2.738988
1408  2.373065 2.735365
1409  2.376688 2.731742
1410  2.376688 2.728119
1411  2.380311 2.724496
1412  2.380311 2.720873
1413  2.383934 2.717250
1414  2.383934 2.713627
1415  2.387557 2.710004
1416  2.387557 2.706381
1417  2.391180 2.702758
1418  2.391180 2.699135
1419  2.391180 2.695512
1420  2.391180 2.691889
1421  2.391180 2.688266
1422  2.391180 2.684643
1423  2.391180 2.681020
1424  2.391180 2.677397
1425  2.391180 2.673774
1426  2.391180 2.670151
1427  2.391180 2.666528
1428  2.391180 2.662905
1429  2.391180 2.659282
1430  2.391180 2.655659
1431  2.391180 2.652036
1432  2.391180 2.648413
1433  2.391180 2.644790
1434  2.391180 2.641167
1435  2.394803 2.637544
1436  2.398426 2.633921
1437  2.402049 2.630298
1438  2.402049 2.626675
1439  2.405672 2.623052
1440  2.405672 2.619429
1441  2.409295 2.615806
1442  2.409295 2.612183
1443  2.412918 2.608560
1444  2.412918 2.604937
1445  2.416541 2.601314
1446  2.416541 2.597691
1447  2.420164 2.594068
1448  2.420164 2.590445
1449  2.423787 2.586822
1450  2.423787 2.583199
1451  2.423787 2.579576
1452  2.423787 2.575953
1453  2.423787 2.572330
1454  2.423787 2.568707
1455  2.423787 2.565084
1456  2.423787 2.561461
1457  2.427410 2.557838
1458  2.427410 2.554215
1459  2.431033 2.550592
1460  2.434656 2.546969
1461  2.434656 2.543346
1462  2.438279 2.539723
1463  2.441902 2.539723
1464  2.445525 2.536100
1465  2.449148 2.536100
1466  2.452771 2.536100
1467  2.456394 2.532477
1468  2.460017 2.532477
1469  2.463640 2.532477
1470  2.467263 2.528854
1471  2.470886 2.528854
1472  2.474509 2.528854
1473  2.478132 2.528854
1474  2.481755 2.528854
1475  2.485378 2.528854
1476  2.489001 2.528854
1477  2.492624 2.528854
1478  2.496247 2.528854
1479  2.499870 2.528854
1480  2.503493 2.528854
1481  2.507116 2.528854
1482  2.510739 2.528854
1483  2.514362 2.528854
1484  2.517985 2.528854
1485  2.521608 2.525231
1486  2.525231 2.525231
1487  2.528854 2.521608
1488  2.532477 2.521608
1489  2.536100 2.517985
1490  2.539723 2.517985
1491  2.543346 2.514362
1492  2.546969 2.514362
1493  2.550592 2.510739
1494  2.554215 2.510739
1495  2.557838 2.507116
1496  2.561461 2.507116
1497  2.565084 2.503493
1498  2.568707 2.499870
1499  2.572330 2.496247
1500  2.575953 2.492624
1501  2.579576 2.489001
1502  2.579576 2.485378
1503  2.583199 2.485378
1504  2.586822 2.481755
1505  2.590445 2.481755
1506  2.594068 2.478132
1507  2.597691 2.474509
1508  2.601314 2.470886
1509  2.604937 2.467263
1510  2.604937 2.463640
1511  2.608560 2.460017
1512  2.608560 2.456394
1513  2.612183 2.452771
1514  2.612183 2.449148
1515  2.615806 2.445525
1516  2.615806 2.441902
1517  2.619429 2.438279
1518  2.619429 2.434656
1519  2.623052 2.431033
1520  2.623052 2.427410
1521  2.626675 2.423787
1522  2.626675 2.420164
1523  2.626675 2.416541
1524  2.626675 2.412918
1525  2.626675 2.409295
1526  2.626675 2.405672
1527  2.626675 2.402049
1528  2.626675 2.398426
1529  2.626675 2.394803
1530  2.626675 2.391180
1531  2.626675 2.387557
1532  2.626675 2.383934
1533  2.626675 2.380311
1534  2.630298 2.376688
1535  2.630298 2.373065
1536  2.633921 2.369442
1537  2.633921 2.365819
1538  2.637544 2.362196
1539  2.637544 2.358573
1540  2.641167 2.354950
1541  2.641167 2.351327
1542  2.641167 2.347704
1543  2.641167 2.344081
1544  2.641167 2.340458
1545  2.641167 2.336835
1546  2.641167 2.333212
1547  2.641167 2.329589
1548  2.641167 2.325966
1549  2.641167 2.322343
1550  2.644790 2.318720
1551  2.648413 2.315097
1552  2.648413 2.311474
1553  2.652036 2.307851
1554  2.655659 2.307851
1555  2.659282 2.304228
1556  2.662905 2.300605
1557  2.666528 2.296982
1558  2.670151 2.293359
1559  2.673774 2.289736
1560  2.677397 2.286113
1561  2.677397 2.282490
1562  2.681020 2.278867
1563  2.681020 2.275244
1564  2.684643 2.271621
1565  2.684643 2.267998
1566  2.688266 2.264375
1567  2.688266 2.260752
1568  2.691889 2.257129
1569  2.691889 2.253506
1570  2.695512 2.249883
1571  2.695512 2.246260
1572  2.699135 2.242637
1573  2.699135 2.239014
1574  2.702758 2.235391
1575  2.702758 2.231768
1576  2.706381 2.228145
1577  2.710004 2.224522
1578  2.713627 2.220899
1579  2.717250 2.217276
1580  2.720873 2.213653
1581  2.724496 2.210030
1582  2.728119 2.206407
1583  2.731742 2.206407
1584  2.735365 2.202784
1585  2.738988 2.202784
1586  2.742611 2.199161
1587  2.746234 2.199161
1588  2.749857 2.195538
1589  2.753480 2.195538
1590  2.757103 2.191915
1591  2.760726 2.191915
1592  2.764349 2.188292
1593  2.767972 2.188292
1594  2.771595 2.184669
1595  2.775218 2.184669
1596  2.778841 2.184669
1597  2.782464 2.184669
1598  2.786087 2.184669
1599  2.789710 2.184669
1600  2.793333 2.184669
1601  2.796956 2.184669
1602  2.800579 2.184669
1603  2.804202 2.184669
1604  2.807825 2.184669
1605  2.811448 2.184669
1606  2.815071 2.184669
1607  2.818694 2.184669
1608  2.822317 2.184669
1609  2.825940 2.184669
1610  2.829563 2.181046
1611  2.833186 2.181046
1612  2.836809 2.177423
1613  2.840432 2.177423
1614  2.844055 2.173800
1615  2.847678 2.173800
1616  2.851301 2.170177
1617  2.854924 2.170177
1618  2.858547 2.166554
1619  2.862170 2.166554
1620  2.865793 2.162931
1621  2.869416 2.162931
1622  2.873039 2.159308
1623  2.873039 2.155685
1624  2.876662 2.152062
1625  2.876662 2.148439
1626  2.880285 2.144816
1627  2.880285 2.141193
1628  2.883908 2.137570
1629  2.883908 2.133947
1630  2.887531 2.130324
1631  2.887531 2.126701
1632  2.891154 2.123078
1633  2.891154 2.119455
1634  2.894777 2.115832
1635  2.894777 2.112209
1636  2.894777 2.108586
1637  2.894777 2.104963
1638  2.894777 2.101340
1639  2.894777 2.097717
1640  2.894777 2.094094
1641  2.894777 2.090471
1642  2.894777 2.086848
1643  2.894777 2.083225
1644  2.894777 2.079602
1645  2.894777 2.075979
1646  2.894777 2.072356
1647  2.894777 2.068733
1648  2.894777 2.065110
1649  2.894777 2.061487
1650  2.894777 2.057864
1651  2.894777 2.054241
1652  2.894777 2.050618
1653  2.898400 2.046995
1654  2.898400 2.043372
1655  2.902023 2.039749
1656  2.902023 2.036126
1657  2.905646 2.032503
1658  2.905646 2.028880
1659  2.909269 2.025257
1660  2.912892 2.021634
1661  2.912892 2.018011
1662  2.916515 2.014388
1663  2.916515 2.010765
1664  2.920138 2.007142
1665  2.923761 2.007142
1666  2.927384 2.003519
1667  2.931007 1.999896
1668  2.934630 1.999896
1669  2.938253 1.996273
1670  2.941876 1.996273
1671  2.945499 1.992650
1672  2.949122 1.989027
1673  2.952745 1.985404
1674  2.952745 1.981781
1675  2.956368 1.978158
1676  2.956368 1.974535
1677  2.959991 1.970912
1678  2.959991 1.967289
1679  2.963614 1.963666
1680  2.963614 1.960043
1681  2.967237 1.956420
1682  2.967237 1.952797
1683  2.970860 1.949174
1684  2.970860 1.945551
1685  2.974483 1.941928
1686  2.974483 1.938305
1687  2.974483 1.934682
1688  2.974483 1.931059
1689  2.974483 1.927436
1690  2.974483 1.923813
1691  2.974483 1.920190
1692  2.974483 1.916567
1693  2.974483 1.912944
1694  2.974483 1.909321
1695  2.974483 1.905698
1696  2.974483 1.902075
1697  2.974483 1.898452
1698  2.974483 1.894829
1699  2.974483 1.891206
1700  2.974483 1.887583
1701  2.974483 1.883960
1702  2.974483 1.880337
1703  2.974483 1.876714
1704  2.974483 1.873091
1705  2.974483 1.869468
1706  2.974483 1.865845
1707  2.978106 1.862222
1708  2.978106 1.858599
1709  2.978106 1.854976
1710  2.981729 1.851353
1711  2.985352 1.847730
1712  2.988975 1.844107
1713  2.992598 1.840484
1714  2.996221 1.836861
1715  2.999844 1.833238
1716  3.003467 1.833238
1717  3.007090 1.829615
1718  3.010713 1.829615
1719  3.014336 1.825992
1720  3.017959 1.825992
1721  3.021582 1.822369
1722  3.025205 1.818746
1723  3.028828 1.815123
1724  3.028828 1.811500
1725  3.032451 1.807877
1726  3.032451 1.804254
1727  3.036074 1.800631
1728  3.036074 1.797008
1729  3.039697 1.793385
1730  3.039697 1.789762
1731  3.043320 1.786139
1732  3.043320 1.782516
1733  3.046943 1.778893
1734  3.046943 1.775270
1735  3.050566 1.771647
1736  3.050566 1.768024
1737  3.050566 1.764401
1738  3.050566 1.760778
1739  3.050566 1.757155
1740  3.050566 1.753532
1741  3.050566 1.749909
1742  3.050566 1.746286
1743  3.050566 1.742663
1744  3.050566 1.739040
1745  3.050566 1.735417
1746  3.050566 1.731794
1747  3.050566 1.728171
1748  3.050566 1.724548
1749  3.050566 1.720925
1750  3.050566 1.717302
1751  3.054189 1.713679
1752  3.054189 1.710056
1753  3.054189 1.706433
1754  3.057812 1.702810
1755  3.057812 1.699187
1756  3.061435 1.695564
1757  3.065058 1.691941
1758  3.068681 1.688318
1759  3.072304 1.684695
1760  3.075927 1.681072
1761  3.079550 1.681072
1762  3.083173 1.681072
1763  3.086796 1.681072
1764  3.090419 1.681072
1765  3.094042 1.681072
1766  3.097665 1.681072
1767  3.101288 1.681072
1768  3.104911 1.681072
1769  3.108534 1.677449
1770  3.112157 1.677449
1771  3.115780 1.673826
1772  3.119403 1.673826
1773  3.123026 1.670203
1774  3.126649 1.670203
1775  3.130272 1.666580
1776  3.133895 1.666580
1777  3.137518 1.662957
1778  3.141141 1.662957
1779  3.144764 1.659334
1780  3.148387 1.659334
1781  3.152010 1.655711
1782  3.152010 1.652088
1783  3.155633 1.648465
1784  3.155633 1.644842
1785  3.159256 1.641219
1786  3.159256 1.637596
1787  3.162879 1.633973
1788  3.162879 1.630350
1789  3.166502 1.626727
1790  3.166502 1.623104
1791  3.170125 1.619481
1792  3.170125 1.615858
1793  3.173748 1.612235
1794  3.173748 1.608612
1795  3.173748 1.604989
1796  3.173748 1.601366
1797  3.173748 1.597743
1798  3.173748 1.594120
1799  3.173748 1.590497
1800  3.173748 1.586874
1801  3.173748 1.583251
1802  3.173748 1.579628
1803  3.177371 1.576005
1804  3.180994 1.576005
1805  3.184617 1.572382
1806  3.188240 1.572382
1807  3.191863 1.568759
1808  3.195486 1.568759
1809  3.199109 1.565136
1810  3.202732 1.561513
1811  3.206355 1.557890
1812  3.209978 1.554267
1813  3.213601 1.550644
1814  3.217224 1.547021
1815  3.220847 1.543398
1816  3.224470 1.539775
1817  3.228093 1.536152
1818  3.228093 1.532529
1819  3.231716 1.528906
1820  3.235339 1.525283
1821  3.238962 1.521660
1822  3.242585 1.518037
1823  3.242585 1.514414
1824  3.246208 1.510791
1825  3.246208 1.507168
1826  3.249831 1.503545
1827  3.249831 1.499922
1828  3.253454 1.496299
1829  3.253454 1.492676
1830  3.257077 1.489053
1831  3.257077 1.485430
1832  3.260700 1.481807
1833  3.260700 1.478184
1834  3.264323 1.474561
1835  3.264323 1.470938
1836  3.264323 1.467315
1837  3.264323 1.463692
1838  3.264323 1.460069
1839  3.264323 1.456446
1840  3.264323 1.452823
1841  3.264323 1.449200
1842  3.264323 1.445577
1843  3.264323 1.441954
1844  3.264323 1.438331
1845  3.264323 1.434708
1846  3.267946 1.431085
1847  3.267946 1.427462
1848  3.271569 1.423839
1849  3.271569 1.420216
1850  3.275192 1.416593
1851  3.278815 1.412970
1852  3.282438 1.412970
1853  3.286061 1.409347
1854  3.289684 1.405724
1855  3.293307 1.405724
1856  3.296930 1.402101
1857  3.300553 1.402101
1858  3.304176 1.398478
1859  3.307799 1.398478
1860  3.311422 1.394855
1861  3.315045 1.391232
1862  3.318668 1.387609
1863  3.322291 1.383986
1864  3.325914 1.380363
1865  3.329537 1.376740
1866  3.329537 1.373117
1867  3.333160 1.373117
1868  3.336783 1.369494
1869  3.340406 1.369494
1870  3.344029 1.369494
1871  3.347652 1.369494
1872  3.351275 1.369494
1873  3.354898 1.369494
1874  3.358521 1.369494
1875  3.362144 1.365871
1876  3.365767 1.365871
1877  3.369390 1.362248
1878  3.373013 1.362248
1879  3.376636 1.358625
1880  3.380259 1.358625
1881  3.383882 1.355002
1882  3.387505 1.355002
1883  3.391128 1.351379
1884  3.394751 1.351379
1885  3.398374 1.347756
1886  3.401997 1.347756
1887  3.405620 1.344133
1888  3.409243 1.340510
1889  3.412866 1.336887
1890  3.416489 1.333264
1891  3.420112 1.333264
1892  3.423735 1.329641
1893  3.427358 1.326018
1894  3.430981 1.322395
1895  3.434604 1.318772
1896  3.438227 1.315149
1897  3.441850 1.311526
1898  3.445473 1.307903
1899  3.445473 1.304280
1900  3.449096 1.300657
1901  3.449096 1.297034
1902  3.452719 1.293411
1903  3.452719 1.289788
1904  3.456342 1.286165
1905  3.459965 1.282542
1906  3.463588 1.278919
1907  3.467211 1.275296
1908  3.470834 1.271673
1909  3.474457 1.268050
1910  3.478080 1.264427
1911  3.478080 1.260804
1912  3.481703 1.257181
1913  3.485326 1.253558
1914  3.485326 1.249935
1915  3.488949 1.249935
1916  3.492572 1.246312
1917  3.496195 1.242689
1918  3.499818 1.239066
1919  3.503441 1.235443
1920  3.507064 1.231820
1921  3.510687 1.228197
1922  3.514310 1.224574
1923  3.517933 1.224574
1924  3.521556 1.220951
1925  3.525179 1.220951
1926  3.528802 1.217328
1927  3.532425 1.217328
1928  3.536048 1.213705
1929  3.539671 1.213705
1930  3.543294 1.210082
1931  3.546917 1.210082
1932  3.550540 1.206459
1933  3.554163 1.202836
1934  3.557786 1.199213
1935  3.561409 1.195590
1936  3.565032 1.191967
1937  3.568655 1.188344
1938  3.572278 1.184721
1939  3.575901 1.181098
1940  3.575901 1.177475
1941  3.579524 1.173852
1942  3.579524 1.170229
1943  3.583147 1.166606
1944  3.583147 1.162983
1945  3.586770 1.159360
1946  3.586770 1.155737
1947  3.590393 1.152114
1948  3.590393 1.148491
1949  3.594016 1.144868
1950  3.594016 1.141245
1951  3.597639 1.137622
1952  3.601262 1.133999
1953  3.604885 1.130376
1954  3.604885 1.126753
1955  3.608508 1.123130
1956  3.608508 1.119507
1957  3.612131 1.115884
1958  3.612131 1.112261
1959  3.615754 1.108638
1960  3.615754 1.105015
1961  3.619377 1.101392
1962  3.619377 1.097769
1963  3.623000 1.094146
1964  3.623000 1.090523
1965  3.626623 1.086900
1966  3.626623 1.083277
1967  3.630246 1.079654
1968  3.630246 1.076031
1969  3.630246 1.072408
1970  3.633869 1.068785
1971  3.637492 1.065162
1972  3.637492 1.061539
1973  3.641115 1.057916
1974  3.641115 1.054293
1975  3.644738 1.050670
1976  3.648361 1.047047
1977  3.651984 1.043424
1978  3.655607 1.039801
1979  3.659230 1.036178
1980  3.659230 1.032555
1981  3.662853 1.028932
1982  3.666476 1.025309
1983  3.670099 1.021686
1984  3.673722 1.018063
1985  3.677345 1.014440
1986  3.677345 1.010817
1987  3.680968 1.007194
1988  3.684591 1.003571
1989  3.684591 0.999948
1990  3.688214 0.996325
1991  3.691837 0.992702
1992  3.695460 0.989079
1993  3.699083 0.985456
1994  3.702706 0.981833
1995  3.702706 0.978210
1996  3.706329 0.974587
1997  3.709952 0.970964
1998  3.713575 0.970964
1999  3.717198 0.967341
2000  3.720821 0.967341
2001  3.724444 0.963718
2002  3.728067 0.960095
2003  3.731690 0.956472
2004  3.735313 0.952849
2005  3.738936 0.949226
2006  3.742559 0.945603
2007  3.742559 0.941980
2008  3.746182 0.938357
2009  3.749805 0.934734
2010  3.749805 0.931111
2011  3.753428 0.931111
2012  3.757051 0.927488
2013  3.760674 0.927488
2014  3.764297 0.923865
2015  3.767920 0.923865
2016  3.771543 0.920242
2017  3.775166 0.920242
2018  3.778789 0.916619
2019  3.782412 0.916619
2020  3.786035 0.912996
2021  3.789658 0.909373
2022  3.793281 0.905750
2023  3.796904 0.902127
2024  3.796904 0.898504
2025  3.800527 0.894881
2026  3.800527 0.891258
2027  3.804150 0.887635
2028  3.804150 0.884012
2029  3.807773 0.880389
2030  3.807773 0.876766
2031  3.811396 0.873143
2032  3.811396 0.869520
2033  3.815019 0.865897
2034  3.815019 0.862274
2035  3.818642 0.862274
2036  3.822265 0.858651
2037  3.825888 0.855028
2038  3.829511 0.851405
2039  3.833134 0.847782
2040  3.836757 0.847782
2041  3.840380 0.847782
2042  3.844003 0.847782
2043  3.847626 0.847782
2044  3.851249 0.847782
2045  3.854872 0.847782
2046  3.858495 0.847782
2047  3.862118 0.847782
2048  3.865741 0.847782
2049  3.869364 0.847782
2050  3.872987 0.847782
2051  3.876610 0.844159
2052  3.880233 0.844159
2053  3.883856 0.840536
2054  3.887479 0.840536
2055  3.891102 0.836913
2056  3.894725 0.836913
2057  3.898348 0.833290
2058  3.901971 0.833290
2059  3.905594 0.829667
2060  3.909217 0.829667
2061  3.912840 0.826044
2062  3.916463 0.826044
2063  3.920086 0.822421
2064  3.923709 0.822421
2065  3.927332 0.818798
2066  3.930955 0.818798
2067  3.934578 0.815175
2068  3.938201 0.815175
2069  3.941824 0.811552
2070  3.945447 0.807929
2071  3.949070 0.804306
2072  3.952693 0.800683
2073  3.956316 0.797060
2074  3.959939 0.793437
2075  3.963562 0.789814
2076  3.967185 0.786191
2077  3.970808 0.782568
2078  3.974431 0.778945
2079  3.978054 0.778945
2080  3.981677 0.775322
2081  3.985300 0.771699
2082  3.988923 0.768076
2083  3.992546 0.764453
2084  3.996169 0.764453
2085  3.999792 0.764453
2086  4.003415 0.764453
2087  4.007038 0.764453
2088  4.010661 0.764453
2089  4.014284 0.768076
2090  4.017907 0.768076
2091  4.021530 0.768076
2092  4.025153 0.768076
2093  4.028776 0.768076
2094  4.032399 0.768076
2095  4.036022 0.771699
2096  4.039645 0.771699
2097  4.043268 0.771699
2098  4.046891 0.771699
2099  4.050514 0.771699
2100  4.054137 0.771699
2101  4.057760 0.771699
2102  4.061383 0.771699
2103  4.065006 0.771699
2104  4.068629 0.771699
2105  4.072252 0.771699
2106  4.075875 0.771699
2107  4.079498 0.771699
2108  4.083121 0.771699
2109  4.086744 0.771699
2110  4.090367 0.771699
2111  4.093990 0.771699
2112  4.097613 0.771699
2113  4.101236 0.771699
2114  4.104859 0.771699
2115  4.108482 0.771699
2116  4.112105 0.771699
2117  4.115728 0.771699
2118  4.119351 0.771699
2119  4.122974 0.771699
2120  4.126597 0.768076
2121  4.130220 0.768076
2122  4.133843 0.768076
2123  4.137466 0.771699
2124  4.141089 0.771699
2125  4.144712 0.775322
2126  4.148335 0.775322
2127  4.151958 0.775322
2128  4.155581 0.778945
2129  4.159204 0.778945
2130  4.162827 0.778945
2131  4.166450 0.778945
2132  4.170073 0.778945
2133  4.173696 0.778945
2134  4.177319 0.778945
2135  4.180942 0.778945
2136  4.184565 0.778945
2137  4.188188 0.778945
2138  4.191811 0.782568
2139  4.195434 0.782568
2140  4.199057 0.786191
2141  4.202680 0.786191
2142  4.206303 0.789814
2143  4.209926 0.789814
2144  4.213549 0.793437
2145  4.217172 0.793437
2146  4.220795 0.797060
2147  4.224418 0.797060
2148  4.228041 0.800683
2149  4.231664 0.800683
2150  4.235287 0.804306
2151  4.238910 0.804306
2152  4.242533 0.804306
2153  4.246156 0.804306
2154  4.249779 0.804306
2155  4.253402 0.804306
2156  4.257025 0.804306
2157  4.260648 0.804306
2158  4.264271 0.804306
2159  4.267894 0.804306
2160  4.271517 0.804306
2161  4.275140 0.804306
2162  4.278763 0.804306
2163  4.282386 0.804306
2164  4.286009 0.804306
2165  4.289632 0.804306
2166  4.293255 0.804306
2167  4.296878 0.804306
2168  4.300501 0.804306
2169  4.304124 0.804306
2170  4.307747 0.804306
2171  4.311370 0.804306
2172  4.314993 0.804306
2173  4.318616 0.804306
2174  4.322239 0.804306
2175  4.325862 0.804306
2176  4.329485 0.804306
2177  4.333108 0.804306
2178  4.336731 0.804306
2179  4.340354 0.804306
2180  4.343977 0.804306
2181  4.347600 0.804306
2182  4.351223 0.804306
2183  4.354846 0.804306
2184  4.358469 0.804306
2185  4.362092 0.804306
2186  4.365715 0.804306
2187  4.369338 0.804306
2188  4.372961 0.804306
2189  4.376584 0.804306
2190  4.380207 0.804306
2191  4.383830 0.804306
2192  4.387453 0.804306
2193  4.391076 0.804306
2194  4.394699 0.804306
2195  4.398322 0.804306
2196  4.401945 0.804306
2197  4.405568 0.804306
2198  4.409191 0.804306
2199  4.412814 0.804306
2200  4.416437 0.804306
2201  4.420060 0.804306
2202  4.423683 0.804306
2203  4.427306 0.804306
2204  4.430929 0.804306
2205  4.434552 0.804306
2206  4.438175 0.800683
2207  4.441798 0.800683
2208  4.445421 0.797060
2209  4.449044 0.797060
2210  4.452667 0.793437
2211  4.456290 0.793437
2212  4.459913 0.789814
2213  4.463536 0.789814
2214  4.467159 0.786191
2215  4.470782 0.786191
2216  4.474405 0.782568
2217  4.478028 0.782568
2218  4.481651 0.778945
2219  4.485274 0.775322
2220  4.488897 0.771699
2221  4.492520 0.768076
2222  4.496143 0.768076
2223  4.499766 0.764453
2224  4.503389 0.760830
2225  4.507012 0.760830
2226  4.510635 0.757207
2227  4.514258 0.757207
2228  4.517881 0.757207
2229  4.521504 0.757207
2230  4.525127 0.757207
2231  4.528750 0.757207
2232  4.532373 0.760830
2233  4.535996 0.760830
2234  4.539619 0.760830
2235  4.543242 0.764453
2236  4.546865 0.764453
2237  4.550488 0.768076
2238  4.554111 0.768076
2239  4.557734 0.771699
2240  4.561357 0.771699
2241  4.564980 0.775322
2242  4.568603 0.775322
2243  4.572226 0.778945
2244  4.575849 0.778945
2245  4.579472 0.782568
2246  4.583095 0.782568
2247  4.586718 0.786191
2248  4.590341 0.786191
2249  4.593964 0.786191
2250  4.597587 0.786191
2251  4.601210 0.789814
2252  4.604833 0.789814
2253  4.608456 0.789814
2254  4.612079 0.789814
2255  4.615702 0.789814
2256  4.619325 0.789814
2257  4.622948 0.789814
2258  4.626571 0.789814
2259  4.630194 0.789814
2260  4.633817 0.789814
2261  4.637440 0.789814
2262  4.641063 0.789814
2263  4.644686 0.789814
2264  4.648309 0.789814
2265  4.651932 0.789814
2266  4.655555 0.789814
2267  4.659178 0.789814
2268  4.662801 0.789814
2269  4.666424 0.789814
2270  4.670047 0.789814
2271  4.673670 0.789814
2272  4.677293 0.789814
2273  4.680916 0.789814
2274  4.684539 0.789814
2275  4.688162 0.786191
2276  4.691785 0.786191
2277  4.695408 0.786191
2278  4.699031 0.789814
2279  4.702654 0.789814
2280  4.706277 0.793437
2281  4.709900 0.793437
2282  4.713523 0.797060
2283  4.717146 0.797060
2284  4.720769 0.800683
2285  4.724392 0.800683
2286  4.728015 0.800683
2287  4.731638 0.800683
2288  4.735261 0.800683
2289  4.738884 0.800683
2290  4.742507 0.800683
2291  4.746130 0.800683
2292  4.749753 0.800683
2293  4.753376 0.800683
2294  4.756999 0.800683
2295  4.760622 0.800683
2296  4.764245 0.800683
2297  4.767868 0.800683
2298  4.771491 0.800683
2299  4.775114 0.800683
2300  4.778737 0.800683
2301  4.782360 0.800683
2302  4.785983 0.800683
2303  4.789606 0.800683
2304  4.793229 0.800683
2305  4.796852 0.800683
2306  4.800475 0.800683
2307  4.804098 0.797060
2308  4.807721 0.797060
2309  4.811344 0.793437
2310  4.814967 0.793437
2311  4.818590 0.793437
2312  4.822213 0.793437
2313  4.825836 0.793437
2314  4.829459 0.793437
2315  4.833082 0.793437
2316  4.836705 0.793437
2317  4.840328 0.793437
2318  4.843951 0.793437
2319  4.847574 0.789814
2320  4.851197 0.789814
2321  4.854820 0.789814
2322  4.858443 0.786191
2323  4.862066 0.786191
2324  4.865689 0.789814
2325  4.869312 0.789814
2326  4.872935 0.793437
2327  4.876558 0.793437
2328  4.880181 0.797060
2329  4.883804 0.797060
2330  4.887427 0.797060
2331  4.891050 0.797060
2332  4.894673 0.797060
2333  4.898296 0.797060
2334  4.901919 0.797060
2335  4.905542 0.797060
2336  4.909165 0.797060
2337  4.912788 0.797060
2338  4.916411 0.797060
2339  4.920034 0.797060
2340  4.923657 0.797060
2341  4.927280 0.797060
2342  4.930903 0.797060
2343  4.934526 0.797060
2344  4.938149 0.797060
2345  4.941772 0.797060
2346  4.945395 0.797060
2347  4.949018 0.797060
2348  4.952641 0.797060
2349  4.956264 0.797060
2350  4.959887 0.797060
2351  4.963510 0.793437
2352  4.967133 0.793437
2353  4.970756 0.793437
2354  4.974379 0.793437
2355  4.978002 0.793437
2356  4.981625 0.793437
2357  4.985248 0.793437
2358  4.988871 0.793437
2359  4.992494 0.793437
2360  4.996117 0.793437
2361  4.999740 0.793437
2362  5.003363 0.793437
2363  5.006986 0.793437
2364  5.010609 0.793437
2365  5.014232 0.793437
2366  5.017855 0.793437
2367  5.021478 0.793437
2368  5.025101 0.793437
2369  5.028724 0.793437
2370  5.032347 0.793437
2371  5.035970 0.793437
2372  5.039593 0.793437
2373  5.043216 0.793437
2374  5.046839 0.797060
2375  5.050462 0.797060
2376  5.054085 0.797060
2377  5.057708 0.800683
2378  5.061331 0.800683
2379  5.064954 0.800683
2380  5.068577 0.800683
2381  5.072200 0.804306
2382  5.075823 0.804306
2383  5.079446 0.804306
2384  5.083069 0.804306
2385  5.086692 0.804306
2386  5.090315 0.804306
2387  5.093938 0.804306
2388  5.097561 0.804306
2389  5.101184 0.804306
2390  5.104807 0.804306
2391  5.108430 0.804306
2392  5.112053 0.804306
2393  5.115676 0.804306
2394  5.119299 0.804306
2395  5.122922 0.804306
2396  5.126545 0.804306
2397  5.130168 0.804306
2398  5.133791 0.804306
2399  5.137414 0.804306
2400  5.141037 0.804306
2401  5.144660 0.804306
2402  5.148283 0.804306
2403  5.151906 0.804306
2404  5.155529 0.800683
2405  5.159152 0.800683
2406  5.162775 0.797060
2407  5.166398 0.797060
2408  5.170021 0.793437
2409  5.173644 0.793437
2410  5.177267 0.789814
2411  5.180890 0.789814
2412  5.184513 0.786191
2413  5.188136 0.786191
2414  5.191759 0.782568
2415  5.195382 0.782568
2416  5.199005 0.778945
2417  5.202628 0.775322
2418  5.206251 0.771699
2419  5.209874 0.768076
2420  5.213497 0.768076
2421  5.217120 0.768076
2422  5.220743 0.764453
2423  5.224366 0.764453
2424  5.227989 0.760830
2425  5.231612 0.760830
2426  5.235235 0.760830
2427  5.238858 0.760830
2428  5.242481 0.760830
2429  5.246104 0.760830
2430  5.249727 0.764453
2431  5.253350 0.764453
2432  5.256973 0.764453
2433  5.260596 0.768076
2434  5.264219 0.771699
2435  5.267842 0.771699
2436  5.271465 0.775322
2437  5.275088 0.778945
2438  5.278711 0.778945
2439  5.282334 0.782568
2440  5.285957 0.786191
2441  5.289580 0.789814
2442  5.293203 0.793437
2443  5.296826 0.797060
2444  5.296826 0.800683
2445  5.300449 0.804306
2446  5.300449 0.807929
2447  5.304072 0.811552
2448  5.307695 0.815175
2449  5.311318 0.815175
2450  5.314941 0.818798
2451  5.318564 0.818798
2452  5.322187 0.822421
2453  5.325810 0.822421
2454  5.329433 0.826044
2455  5.333056 0.826044
2456  5.336679 0.829667
2457  5.340302 0.829667
2458  5.343925 0.833290
2459  5.347548 0.833290
2460  5.351171 0.836913
2461  5.354794 0.836913
2462  5.358417 0.836913
2463  5.362040 0.836913
2464  5.365663 0.836913
2465  5.369286 0.836913
2466  5.372909 0.836913
2467  5.376532 0.836913
2468  5.380155 0.836913
2469  5.383778 0.836913
2470  5.387401 0.836913
2471  5.391024 0.836913
2472  5.394647 0.836913
2473  5.398270 0.836913
2474  5.401893 0.836913
2475  5.405516 0.836913
2476  5.409139 0.836913
2477  5.412762 0.836913
2478  5.416385 0.836913
2479  5.420008 0.836913
2480  5.423631 0.836913
2481  5.427254 0.836913
2482  5.430877 0.836913
2483  5.434500 0.836913
2484  5.438123 0.836913
2485  5.441746 0.836913
2486  5.445369 0.836913
2487  5.448992 0.836913
2488  5.452615 0.836913
2489  5.456238 0.836913
2490  5.459861 0.836913
2491  5.463484 0.836913
2492  5.467107 0.836913
2493  5.470730 0.836913
2494  5.474353 0.836913
2495  5.477976 0.836913
2496  5.481599 0.836913
2497  5.485222 0.833290
2498  5.488845 0.833290
2499  5.492468 0.829667
2500  5.496091 0.829667
2501  5.499714 0.826044
2502  5.503337 0.826044
2503  5.506960 0.822421
2504  5.510583 0.822421
2505  5.514206 0.818798
2506  5.517829 0.818798
2507  5.521452 0.815175
2508  5.525075 0.815175
2509  5.528698 0.815175
2510  5.532321 0.815175
2511  5.535944 0.815175
2512  5.539567 0.815175
2513  5.543190 0.815175
2514  5.546813 0.818798
2515  5.550436 0.818798
2516  5.554059 0.822421
2517  5.557682 0.822421
2518  5.561305 0.826044
2519  5.564928 0.826044
2520  5.568551 0.829667
2521  5.572174 0.829667
2522  5.575797 0.829667
2523  5.579420 0.829667
2524  5.583043 0.829667
2525  5.586666 0.829667
2526  5.590289 0.829667
2527  5.593912 0.829667
2528  5.597535 0.829667
2529  5.601158 0.833290
2530  5.604781 0.833290
2531  5.608404 0.833290
2532  5.612027 0.833290
2533  5.615650 0.833290
2534  5.619273 0.833290
2535  5.622896 0.833290
2536  5.626519 0.833290
2537  5.630142 0.833290
2538  5.633765 0.833290
2539  5.637388 0.833290
2540  5.641011 0.833290
2541  5.644634 0.833290
2542  5.648257 0.833290
2543  5.651880 0.833290
2544  5.655503 0.833290
2545  5.659126 0.833290
2546  5.662749 0.833290
2547  5.666372 0.833290
2548  5.669995 0.833290
2549  5.673618 0.833290
2550  5.677241 0.833290
2551  5.680864 0.833290
2552  5.684487 0.833290
2553  5.688110 0.833290
2554  5.691733 0.833290
2555  5.695356 0.833290
2556  5.698979 0.833290
2557  5.702602 0.833290
2558  5.706225 0.833290
2559  5.709848 0.833290
2560  5.713471 0.833290
2561  5.717094 0.833290
2562  5.720717 0.833290
2563  5.724340 0.833290
2564  5.727963 0.833290
2565  5.731586 0.833290
2566  5.735209 0.833290
2567  5.738832 0.829667
2568  5.742455 0.829667
2569  5.746078 0.826044
2570  5.749701 0.826044
2571  5.753324 0.822421
2572  5.756947 0.822421
2573  5.760570 0.818798
2574  5.764193 0.818798
2575  5.767816 0.815175
2576  5.771439 0.815175
2577  5.775062 0.811552
2578  5.778685 0.811552
2579  5.782308 0.807929
2580  5.785931 0.804306
2581  5.789554 0.800683
2582  5.793177 0.797060
2583  5.796800 0.793437
2584  5.800423 0.789814
2585  5.804046 0.789814
2586  5.807669 0.786191
2587  5.811292 0.786191
2588  5.814915 0.786191
2589  5.818538 0.786191
2590  5.822161 0.786191
2591  5.825784 0.786191
2592  5.829407 0.786191
2593  5.833030 0.786191
2594  5.836653 0.786191
2595  5.840276 0.786191
2596  5.843899 0.786191
2597  5.847522 0.786191
2598  5.851145 0.786191
2599  5.854768 0.786191
2600  5.858391 0.786191
2601  5.862014 0.786191
2602  5.865637 0.786191
2603  5.869260 0.782568
2604  5.872883 0.782568
2605  5.876506 0.778945
2606  5.880129 0.778945
2607  5.883752 0.775322
2608  5.887375 0.775322
2609  5.890998 0.771699
2610  5.894621 0.771699
2611  5.898244 0.771699
2612  5.901867 0.771699
2613  5.905490 0.771699
2614  5.909113 0.771699
2615  5.912736 0.771699
2616  5.916359 0.771699
2617  5.919982 0.771699
2618  5.923605 0.771699
2619  5.927228 0.771699
2620  5.930851 0.771699
2621  5.934474 0.771699
2622  5.938097 0.771699
2623  5.941720 0.768076
2624  5.945343 0.768076
2625  5.948966 0.764453
2626  5.952589 0.764453
2627  5.956212 0.760830
2628  5.959835 0.760830
2629  5.963458 0.757207
2630  5.967081 0.757207
2631  5.970704 0.757207
2632  5.974327 0.757207
2633  5.977950 0.757207
2634  5.981573 0.757207
2635  5.985196 0.757207
2636  5.988819 0.757207
2637  5.992442 0.757207
2638  5.996065 0.757207
2639  5.999688 0.757207
2640  6.003311 0.757207
2641  6.006934 0.757207
2642  6.010557 0.757207
2643  6.014180 0.757207
2644  6.017803 0.757207
2645  6.021426 0.757207
2646  6.025049 0.757207
2647  6.028672 0.757207
2648  6.032295 0.757207
2649  6.035918 0.757207
2650  6.039541 0.757207
2651  6.043164 0.757207
2652  6.046787 0.757207
2653  6.050410 0.757207
2654  6.054033 0.757207
2655  6.057656 0.757207
2656  6.061279 0.757207
2657  6.064902 0.757207
2658  6.068525 0.757207
2659  6.072148 0.757207
2660  6.075771 0.757207
2661  6.079394 0.757207
2662  6.083017 0.757207
2663  6.086640 0.757207
2664  6.090263 0.757207
2665  6.093886 0.757207
2666  6.097509 0.760830
2667  6.101132 0.760830
2668  6.104755 0.760830
2669  6.108378 0.764453
2670  6.112001 0.764453
2671  6.115624 0.764453
2672  6.119247 0.764453
2673  6.122870 0.764453
2674  6.126493 0.764453
2675  6.130116 0.764453
2676  6.133739 0.764453
2677  6.137362 0.764453
2678  6.140985 0.764453
2679  6.144608 0.764453
2680  6.148231 0.764453
2681  6.151854 0.764453
2682  6.155477 0.764453
2683  6.159100 0.764453
2684  6.162723 0.764453
2685  6.166346 0.764453
2686  6.169969 0.764453
2687  6.173592 0.764453
2688  6.177215 0.764453
2689  6.180838 0.764453
2690  6.184461 0.764453
2691  6.188084 0.768076
2692  6.191707 0.771699
2693  6.195330 0.771699
2694  6.198953 0.775322
2695  6.202576 0.775322
2696  6.206199 0.778945
2697  6.209822 0.778945
2698  6.213445 0.782568
2699  6.217068 0.782568
2700  6.220691 0.786191
2701  6.224314 0.786191
2702  6.227937 0.789814
2703  6.231560 0.789814
2704  6.235183 0.793437
2705  6.238806 0.793437
2706  6.242429 0.793437
2707  6.246052 0.793437
2708  6.249675 0.793437
2709  6.253298 0.793437
2710  6.256921 0.793437
2711  6.260544 0.793437
2712  6.264167 0.793437
2713  6.267790 0.793437
2714  6.271413 0.793437
2715  6.275036 0.793437
2716  6.278659 0.793437
2717  6.282282 0.793437
2718  6.285905 0.793437
2719  6.289528 0.793437
2720  6.293151 0.793437
2721  6.296774 0.793437
2722  6.300397 0.793437
2723  6.304020 0.793437
2724  6.307643 0.793437
2725  6.311266 0.793437
2726  6.314889 0.793437
2727  6.318512 0.793437
2728  6.322135 0.789814
2729  6.325758 0.789814
2730  6.329381 0.786191
2731  6.333004 0.786191
2732  6.336627 0.786191
2733  6.340250 0.786191
2734  6.343873 0.786191
2735  6.347496 0.786191
2736  6.351119 0.786191
2737  6.354742 0.786191
2738  6.358365 0.786191
2739  6.361988 0.786191
2740  6.365611 0.786191
2741  6.369234 0.786191
2742  6.372857 0.786191
2743  6.376480 0.786191
2744  6.380103 0.786191
2745  6.383726 0.786191
2746  6.387349 0.782568
2747  6.390972 0.782568
2748  6.394595 0.778945
2749  6.398218 0.778945
2750  6.401841 0.778945
2751  6.405464 0.778945
2752  6.409087 0.778945
2753  6.412710 0.778945
2754  6.416333 0.778945
2755  6.419956 0.778945
2756  6.423579 0.778945
2757  6.427202 0.778945
2758  6.430825 0.778945
2759  6.434448 0.778945
2760  6.438071 0.778945
2761  6.441694 0.778945
2762  6.445317 0.778945
2763  6.448940 0.778945
2764  6.452563 0.778945
2765  6.456186 0.778945
2766  6.459809 0.778945
2767  6.463432 0.778945
2768  6.467055 0.778945
2769  6.470678 0.778945
2770  6.474301 0.778945
2771  6.477924 0.778945
2772  6.481547 0.778945
2773  6.485170 0.778945
2774  6.488793 0.778945
2775  6.492416 0.778945
2776  6.496039 0.775322
2777  6.499662 0.775322
2778  6.503285 0.775322
2779  6.506908 0.775322
2780  6.510531 0.775322
2781  6.514154 0.775322
2782  6.517777 0.775322
2783  6.521400 0.775322
2784  6.525023 0.775322
2785  6.528646 0.775322
2786  6.532269 0.775322
2787  6.535892 0.775322
2788  6.539515 0.775322
2789  6.543138 0.775322
2790  6.546761 0.775322
2791  6.550384 0.775322
2792  6.554007 0.775322
2793  6.557630 0.775322
2794  6.561253 0.775322
2795  6.564876 0.775322
2796  6.568499 0.775322
2797  6.572122 0.775322
2798  6.575745 0.775322
2799  6.579368 0.778945
2800  6.582991 0.778945
2801  6.586614 0.782568
2802  6.590237 0.782568
2803  6.593860 0.782568
2804  6.597483 0.786191
2805  6.601106 0.786191
2806  6.604729 0.786191
2807  6.608352 0.786191
2808  6.611975 0.786191
2809  6.615598 0.786191
2810  6.619221 0.786191
2811  6.622844 0.786191
2812  6.626467 0.786191
2813  6.630090 0.786191
2814  6.633713 0.786191
2815  6.637336 0.786191
2816  6.640959 0.786191
2817  6.644582 0.786191
2818  6.648205 0.786191
2819  6.651828 0.789814
2820  6.655451 0.793437
2821  6.659074 0.797060
2822  6.662697 0.800683
2823  6.666320 0.804306
2824  6.669943 0.807929
2825  6.673566 0.811552
2826  6.677189 0.815175
2827  6.680812 0.818798
2828  6.684435 0.822421
2829  6.688058 0.826044
2830  6.688058 0.829667
2831  6.688058 0.833290
2832  6.691681 0.836913
2833  6.691681 0.840536
2834  6.691681 0.844159
2835  6.691681 0.847782
2836  6.691681 0.851405
2837  6.695304 0.855028
2838  6.695304 0.858651
2839  6.698927 0.862274
2840  6.698927 0.865897
2841  6.702550 0.869520
2842  6.702550 0.873143
2843  6.706173 0.876766
2844  6.706173 0.880389
2845  6.709796 0.884012
2846  6.709796 0.887635
2847  6.713419 0.891258
2848  6.713419 0.894881
2849  6.717042 0.898504
2850  6.717042 0.902127
2851  6.717042 0.905750
2852  6.717042 0.909373
2853  6.717042 0.912996
2854  6.717042 0.916619
2855  6.717042 0.920242
2856  6.717042 0.923865
2857  6.717042 0.927488
2858  6.717042 0.931111
2859  6.717042 0.934734
2860  6.717042 0.938357
2861  6.717042 0.941980
2862  6.717042 0.945603
2863  6.717042 0.949226
2864  6.717042 0.952849
2865  6.720665 0.956472
2866  6.720665 0.960095
2867  6.724288 0.963718
2868  6.724288 0.967341
2869  6.727911 0.970964
2870  6.727911 0.974587
2871  6.731534 0.978210
2872  6.731534 0.981833
2873  6.735157 0.985456
2874  6.735157 0.989079
2875  6.738780 0.992702
2876  6.738780 0.996325
2877  6.742403 0.999948
2878  6.746026 1.003571
2879  6.746026 1.007194
2880  6.749649 1.010817
2881  6.749649 1.014440
2882  6.753272 1.018063
2883  6.753272 1.021686
2884  6.756895 1.025309
2885  6.760518 1.028932
2886  6.760518 1.032555
2887  6.764141 1.036178
2888  6.767764 1.039801
2889  6.771387 1.039801
2890  6.775010 1.043424
2891  6.778633 1.043424
2892  6.782256 1.047047
2893  6.785879 1.047047
2894  6.789502 1.050670
2895  6.793125 1.050670
2896  6.796748 1.054293
2897  6.800371 1.054293
2898  6.803994 1.057916
2899  6.807617 1.057916
2900  6.811240 1.061539
2901  6.814863 1.061539
2902  6.818486 1.061539
2903  6.822109 1.061539
2904  6.825732 1.061539
2905  6.829355 1.061539
2906  6.832978 1.061539
2907  6.836601 1.065162
2908  6.840224 1.068785
2909  6.843847 1.072408
2910  6.847470 1.076031
2911  6.851093 1.076031
2912  6.854716 1.079654
2913  6.858339 1.079654
2914  6.861962 1.083277
2915  6.865585 1.083277
2916  6.869208 1.086900
2917  6.872831 1.086900
2918  6.876454 1.090523
2919  6.880077 1.090523
2920  6.883700 1.094146
2921  6.887323 1.094146
2922  6.890946 1.097769
2923  6.894569 1.097769
2924  6.898192 1.101392
2925  6.901815 1.101392
2926  6.905438 1.105015
2927  6.909061 1.105015
2928  6.912684 1.108638
2929  6.916307 1.108638
2930  6.919930 1.108638
2931  6.923553 1.112261
2932  6.927176 1.115884
2933  6.930799 1.119507
2934  6.934422 1.123130
2935  6.938045 1.126753
2936  6.941668 1.130376
2937  6.945291 1.133999
2938  6.948914 1.137622
2939  6.952537 1.141245
2940  6.952537 1.144868
2941  6.956160 1.148491
2942  6.956160 1.152114
2943  6.959783 1.155737
2944  6.963406 1.159360
2945  6.963406 1.162983
2946  6.967029 1.166606
2947  6.970652 1.170229
2948  6.974275 1.173852
2949  6.977898 1.177475
2950  6.981521 1.181098
2951  6.985144 1.184721
2952  6.988767 1.188344
2953  6.992390 1.191967
2954  6.996013 1.195590
2955  6.999636 1.199213
2956  7.003259 1.202836
2957  7.006882 1.202836
2958  7.010505 1.206459
2959  7.014128 1.210082
2960  7.017751 1.210082
2961  7.021374 1.213705
2962  7.024997 1.217328
2963  7.028620 1.220951
2964  7.032243 1.224574
2965  7.035866 1.228197
2966  7.039489 1.231820
2967  7.043112 1.235443
2968  7.046735 1.239066
2969  7.050358 1.242689
2970  7.050358 1.246312
2971  7.050358 1.249935
2972  7.050358 1.253558
2973  7.050358 1.257181
2974  7.050358 1.260804
2975  7.050358 1.264427
2976  7.050358 1.268050
2977  7.050358 1.271673
2978  7.050358 1.275296
2979  7.050358 1.278919
2980  7.050358 1.282542
2981  7.050358 1.286165
2982  7.050358 1.289788
2983  7.050358 1.293411
2984  7.050358 1.297034
2985  7.050358 1.300657
2986  7.053981 1.304280
2987  7.053981 1.307903
2988  7.057604 1.311526
2989  7.057604 1.315149
2990  7.061227 1.318772
2991  7.061227 1.322395
2992  7.064850 1.326018
2993  7.064850 1.329641
2994  7.068473 1.333264
2995  7.068473 1.336887
2996  7.072096 1.340510
2997  7.072096 1.344133
2998  7.075719 1.347756
2999  7.079342 1.347756
3000  7.082965 1.351379
3001  7.086588 1.351379
3002  7.090211 1.355002
3003  7.093834 1.355002
3004  7.097457 1.358625
3005  7.101080 1.358625
3006  7.104703 1.362248
3007  7.108326 1.362248
3008  7.111949 1.365871
3009  7.115572 1.365871
3010  7.119195 1.369494
3011  7.122818 1.369494
3012  7.126441 1.369494
3013  7.130064 1.369494
3014  7.133687 1.369494
3015  7.137310 1.369494
3016  7.140933 1.369494
3017  7.144556 1.369494
3018  7.148179 1.369494
3019  7.151802 1.369494
3020  7.155425 1.369494
3021  7.159048 1.369494
3022  7.162671 1.369494
3023  7.166294 1.369494
3024  7.169917 1.369494
3025  7.173540 1.369494
3026  7.177163 1.369494
3027  7.180786 1.369494
3028  7.184409 1.373117
3029  7.188032 1.376740
3030  7.191655 1.380363
3031  7.195278 1.383986
3032  7.198901 1.387609
3033  7.202524 1.391232
3034  7.206147 1.394855
3035  7.209770 1.398478
3036  7.213393 1.402101
3037  7.217016 1.405724
3038  7.220639 1.409347
3039  7.224262 1.412970
3040  7.227885 1.416593
3041  7.231508 1.420216
3042  7.231508 1.423839
3043  7.235131 1.427462
3044  7.235131 1.431085
3045  7.238754 1.434708
3046  7.238754 1.438331
3047  7.242377 1.441954
3048  7.246000 1.445577
3049  7.246000 1.449200
3050  7.249623 1.452823
3051  7.253246 1.456446
3052  7.256869 1.460069
3053  7.260492 1.463692
3054  7.264115 1.467315
3055  7.264115 1.470938
3056  7.267738 1.474561
3057  7.271361 1.478184
3058  7.271361 1.481807
3059  7.274984 1.485430
3060  7.278607 1.489053
3061  7.282230 1.492676
3062  7.282230 1.496299
3063  7.285853 1.499922
3064  7.285853 1.503545
3065  7.289476 1.507168
3066  7.293099 1.510791
3067  7.293099 1.514414
3068  7.296722 1.518037
3069  7.300345 1.521660
3070  7.303968 1.525283
3071  7.307591 1.528906
3072  7.311214 1.532529
3073  7.314837 1.536152
3074  7.318460 1.539775
3075  7.322083 1.543398
3076  7.325706 1.547021
3077  7.329329 1.550644
3078  7.332952 1.554267
3079  7.336575 1.557890
3080  7.340198 1.561513
3081  7.343821 1.565136
3082  7.347444 1.568759
3083  7.347444 1.572382
3084  7.347444 1.576005
3085  7.347444 1.579628
3086  7.347444 1.583251
3087  7.347444 1.586874
3088  7.347444 1.590497
3089  7.347444 1.594120
3090  7.347444 1.597743
3091  7.347444 1.601366
3092  7.351067 1.604989
3093  7.351067 1.608612
3094  7.354690 1.612235
3095  7.354690 1.615858
3096  7.358313 1.619481
3097  7.358313 1.623104
3098  7.361936 1.626727
3099  7.361936 1.630350
3100  7.365559 1.633973
3101  7.365559 1.637596
3102  7.369182 1.641219
3103  7.369182 1.644842
3104  7.372805 1.648465
3105  7.372805 1.652088
3106  7.376428 1.655711
3107  7.380051 1.659334
3108  7.380051 1.662957
3109  7.383674 1.666580
3110  7.387297 1.670203
3111  7.390920 1.670203
3112  7.394543 1.673826
3113  7.398166 1.673826
3114  7.401789 1.677449
3115  7.405412 1.677449
3116  7.409035 1.681072
3117  7.412658 1.681072
3118  7.416281 1.684695
3119  7.419904 1.684695
3120  7.423527 1.688318
3121  7.427150 1.688318
3122  7.430773 1.691941
3123  7.434396 1.691941
3124  7.438019 1.695564
3125  7.441642 1.699187
3126  7.445265 1.699187
3127  7.448888 1.702810
3128  7.452511 1.706433
3129  7.456134 1.710056
3130  7.459757 1.713679
3131  7.459757 1.717302
3132  7.463380 1.720925
3133  7.467003 1.724548
3134  7.470626 1.728171
3135  7.474249 1.728171
3136  7.477872 1.731794
3137  7.481495 1.731794
3138  7.485118 1.735417
3139  7.488741 1.735417
3140  7.492364 1.739040
3141  7.495987 1.739040
3142  7.499610 1.742663
3143  7.503233 1.742663
3144  7.506856 1.746286
3145  7.510479 1.746286
3146  7.514102 1.749909
3147  7.517725 1.749909
3148  7.521348 1.749909
3149  7.524971 1.749909
3150  7.528594 1.749909
3151  7.532217 1.753532
3152  7.535840 1.757155
3153  7.539463 1.760778
3154  7.543086 1.764401
3155  7.546709 1.768024
3156  7.550332 1.771647
3157  7.553955 1.775270
3158  7.553955 1.778893
3159  7.557578 1.782516
3160  7.557578 1.786139
3161  7.561201 1.789762
3162  7.561201 1.793385
3163  7.564824 1.797008
3164  7.564824 1.800631
3165  7.568447 1.804254
3166  7.572070 1.807877
3167  7.572070 1.811500
3168  7.575693 1.815123
3169  7.579316 1.818746
3170  7.582939 1.822369
3171  7.586562 1.825992
3172  7.590185 1.829615
3173  7.593808 1.833238
3174  7.597431 1.836861
3175  7.601054 1.840484
3176  7.604677 1.844107
3177  7.608300 1.847730
3178  7.611923 1.851353
3179  7.615546 1.854976
3180  7.619169 1.858599
3181  7.622792 1.862222
3182  7.626415 1.865845
3183  7.626415 1.869468
3184  7.630038 1.873091
3185  7.633661 1.876714
3186  7.633661 1.880337
3187  7.637284 1.883960
3188  7.640907 1.887583
3189  7.644530 1.891206
3190  7.648153 1.894829
3191  7.651776 1.898452
3192  7.655399 1.902075
3193  7.659022 1.905698
3194  7.662645 1.909321
3195  7.666268 1.912944
3196  7.669891 1.916567
3197  7.673514 1.920190
3198  7.677137 1.923813
3199  7.677137 1.927436
3200  7.677137 1.931059
3201  7.680760 1.934682
3202  7.680760 1.938305
3203  7.680760 1.941928
3204  7.684383 1.945551
3205  7.684383 1.949174
3206  7.688006 1.952797
3207  7.688006 1.956420
3208  7.691629 1.960043
3209  7.691629 1.963666
3210  7.695252 1.967289
3211  7.695252 1.970912
3212  7.698875 1.974535
3213  7.698875 1.978158
3214  7.702498 1.981781
3215  7.702498 1.985404
3216  7.706121 1.989027
3217  7.709744 1.992650
3218  7.713367 1.996273
3219  7.716990 1.999896
3220  7.720613 2.003519
3221  7.724236 2.003519
3222  7.727859 2.007142
3223  7.731482 2.010765
3224  7.731482 2.014388
3225  7.735105 2.018011
3226  7.735105 2.021634
3227  7.738728 2.025257
3228  7.742351 2.028880
3229  7.742351 2.032503
3230  7.745974 2.036126
3231  7.749597 2.039749
3232  7.753220 2.043372
3233  7.756843 2.043372
3234  7.760466 2.046995
3235  7.764089 2.046995
3236  7.767712 2.050618
3237  7.771335 2.050618
3238  7.774958 2.054241
3239  7.778581 2.054241
3240  7.782204 2.057864
3241  7.785827 2.057864
3242  7.789450 2.061487
3243  7.793073 2.061487
3244  7.796696 2.065110
3245  7.800319 2.065110
3246  7.803942 2.068733
3247  7.807565 2.068733
3248  7.811188 2.068733
3249  7.814811 2.068733
3250  7.818434 2.068733
3251  7.822057 2.068733
3252  7.825680 2.068733
3253  7.829303 2.068733
3254  7.832926 2.068733
3255  7.836549 2.072356
3256  7.840172 2.075979
3257  7.843795 2.079602
3258  7.847418 2.083225
3259  7.851041 2.083225
3260  7.854664 2.086848
3261  7.854664 2.090471
3262  7.858287 2.094094
3263  7.858287 2.097717
3264  7.861910 2.101340
3265  7.861910 2.104963
3266  7.865533 2.108586
3267  7.869156 2.112209
3268  7.869156 2.115832
3269  7.872779 2.119455
3270  7.876402 2.123078
3271  7.880025 2.126701
3272  7.883648 2.130324
3273  7.887271 2.133947
3274  7.890894 2.137570
3275  7.894517 2.141193
3276  7.898140 2.144816
3277  7.901763 2.144816
3278  7.905386 2.148439
3279  7.909009 2.152062
3280  7.912632 2.152062
3281  7.916255 2.155685
3282  7.919878 2.159308
3283  7.923501 2.159308
3284  7.927124 2.162931
3285  7.930747 2.162931
3286  7.934370 2.166554
3287  7.937993 2.166554
3288  7.941616 2.170177
3289  7.945239 2.170177
3290  7.948862 2.173800
3291  7.952485 2.177423
3292  7.956108 2.181046
3293  7.959731 2.184669
3294  7.963354 2.188292
3295  7.966977 2.191915
3296  7.970600 2.195538
3297  7.974223 2.199161
3298  7.977846 2.202784
3299  7.981469 2.206407
3300  7.985092 2.206407
3301  7.988715 2.210030
3302  7.992338 2.213653
3303  7.995961 2.217276
3304  7.999584 2.220899
3305  8.003207 2.224522
3306  8.006830 2.228145
3307  8.010453 2.231768
3308  8.014076 2.235391
3309  8.017699 2.239014
3310  8.021322 2.242637
3311  8.024945 2.246260
3312  8.028568 2.249883
3313  8.032191 2.253506
3314  8.035814 2.257129
3315  8.039437 2.260752
3316  8.043060 2.264375
3317  8.046683 2.267998
3318  8.050306 2.271621
3319  8.050306 2.275244
3320  8.050306 2.278867
3321  8.050306 2.282490
3322  8.050306 2.286113
3323  8.050306 2.289736
3324  8.050306 2.293359
3325  8.050306 2.296982
3326  8.050306 2.300605
3327  8.053929 2.304228
3328  8.053929 2.307851
3329  8.057552 2.311474
3330  8.057552 2.315097
3331  8.061175 2.318720
3332  8.061175 2.322343
3333  8.064798 2.325966
3334  8.064798 2.329589
3335  8.068421 2.333212
3336  8.068421 2.336835
3337  8.072044 2.340458
3338  8.072044 2.344081
3339  8.075667 2.347704
3340  8.079290 2.347704
3341  8.082913 2.351327
3342  8.086536 2.351327
3343  8.090159 2.354950
3344  8.093782 2.354950
3345  8.097405 2.358573
3346  8.101028 2.358573
3347  8.104651 2.362196
3348  8.108274 2.362196
3349  8.111897 2.365819
3350  8.115520 2.365819
3351  8.119143 2.369442
3352  8.122766 2.369442
3353  8.126389 2.369442
3354  8.130012 2.373065
3355  8.133635 2.373065
3356  8.137258 2.376688
3357  8.140881 2.376688
3358  8.144504 2.380311
3359  8.148127 2.383934
3360  8.151750 2.383934
3361  8.155373 2.387557
3362  8.158996 2.391180
3363  8.162619 2.394803
3364  8.166242 2.394803
3365  8.166242 2.398426
3366  8.169865 2.402049
3367  8.169865 2.405672
3368  8.173488 2.409295
3369  8.173488 2.412918
3370  8.177111 2.416541
3371  8.177111 2.420164
3372  8.180734 2.423787
3373  8.180734 2.427410
3374  8.184357 2.431033
3375  8.184357 2.434656
3376  8.187980 2.438279
3377  8.191603 2.441902
3378  8.195226 2.445525
3379  8.198849 2.449148
3380  8.202472 2.449148
3381  8.206095 2.452771
3382  8.209718 2.456394
3383  8.213341 2.456394
3384  8.216964 2.460017
3385  8.220587 2.463640
3386  8.224210 2.467263
3387  8.227833 2.470886
3388  8.227833 2.474509
3389  8.231456 2.478132
3390  8.235079 2.481755
3391  8.235079 2.485378
3392  8.238702 2.489001
3393  8.242325 2.492624
3394  8.245948 2.496247
3395  8.249571 2.499870
3396  8.249571 2.503493
3397  8.253194 2.507116
3398  8.256817 2.510739
3399  8.260440 2.514362
3400  8.264063 2.517985
3401  8.267686 2.521608
3402  8.271309 2.525231
3403  8.274932 2.528854
3404  8.278555 2.528854
3405  8.282178 2.532477
3406  8.285801 2.536100
3407  8.289424 2.539723
3408  8.293047 2.543346
3409  8.296670 2.546969
3410  8.300293 2.550592
3411  8.303916 2.554215
3412  8.303916 2.557838
3413  8.307539 2.561461
3414  8.307539 2.565084
3415  8.311162 2.568707
3416  8.311162 2.572330
3417  8.314785 2.575953
3418  8.318408 2.579576
3419  8.318408 2.583199
3420  8.322031 2.586822
3421  8.325654 2.590445
3422  8.329277 2.594068
3423  8.329277 2.597691
3424  8.332900 2.601314
3425  8.332900 2.604937
3426  8.336523 2.608560
3427  8.336523 2.612183
3428  8.340146 2.615806
3429  8.340146 2.619429
3430  8.343769 2.623052
3431  8.343769 2.626675
3432  8.347392 2.630298
3433  8.347392 2.633921
3434  8.351015 2.637544
3435  8.354638 2.637544
3436  8.358261 2.641167
3437  8.361884 2.641167
3438  8.365507 2.644790
3439  8.369130 2.644790
3440  8.372753 2.648413
3441  8.376376 2.648413
3442  8.379999 2.652036
3443  8.383622 2.652036
3444  8.387245 2.655659
3445  8.390868 2.655659
3446  8.394491 2.659282
3447  8.398114 2.659282
3448  8.401737 2.659282
3449  8.405360 2.662905
3450  8.408983 2.662905
3451  8.412606 2.662905
3452  8.416229 2.666528
3453  8.419852 2.670151
3454  8.423475 2.673774
3455  8.427098 2.677397
3456  8.430721 2.681020
3457  8.434344 2.684643
3458  8.437967 2.688266
3459  8.441590 2.691889
3460  8.445213 2.695512
3461  8.448836 2.699135
3462  8.448836 2.702758
3463  8.452459 2.706381
3464  8.452459 2.710004
3465  8.452459 2.713627
3466  8.456082 2.717250
3467  8.456082 2.720873
3468  8.456082 2.724496
3469  8.456082 2.728119
3470  8.456082 2.731742
3471  8.456082 2.735365
3472  8.456082 2.738988
3473  8.456082 2.742611
3474  8.456082 2.746234
3475  8.459705 2.749857
3476  8.459705 2.753480
3477  8.463328 2.757103
3478  8.463328 2.760726
3479  8.466951 2.764349
3480  8.466951 2.767972
3481  8.470574 2.771595
3482  8.470574 2.775218
3483  8.474197 2.778841
3484  8.474197 2.782464
3485  8.477820 2.786087
3486  8.477820 2.789710
3487  8.481443 2.793333
3488  8.485066 2.796956
3489  8.485066 2.800579
3490  8.488689 2.804202
3491  8.492312 2.807825
3492  8.492312 2.811448
3493  8.495935 2.815071
3494  8.499558 2.815071
3495  8.503181 2.818694
3496  8.506804 2.818694
3497  8.510427 2.822317
3498  8.514050 2.822317
3499  8.517673 2.825940
3500  8.521296 2.825940
3501  8.524919 2.829563
3502  8.528542 2.829563
3503  8.532165 2.833186
3504  8.535788 2.833186
3505  8.539411 2.836809
3506  8.543034 2.836809
3507  8.546657 2.836809
3508  8.550280 2.836809
3509  8.553903 2.836809
3510  8.557526 2.836809
3511  8.561149 2.836809
3512  8.564772 2.836809
3513  8.568395 2.836809
3514  8.572018 2.836809
3515  8.575641 2.836809
3516  8.579264 2.836809
3517  8.582887 2.836809
3518  8.586510 2.836809
3519  8.590133 2.840432
3520  8.593756 2.844055
3521  8.597379 2.844055
3522  8.597379 2.847678
3523  8.601002 2.851301
3524  8.604625 2.854924
3525  8.604625 2.858547
3526  8.608248 2.862170
3527  8.611871 2.865793
3528  8.615494 2.869416
3529  8.619117 2.873039
3530  8.622740 2.876662
3531  8.626363 2.876662
3532  8.629986 2.880285
3533  8.633609 2.883908
3534  8.637232 2.883908
3535  8.640855 2.887531
3536  8.644478 2.887531
3537  8.648101 2.891154
3538  8.651724 2.891154
3539  8.655347 2.894777
3540  8.658970 2.894777
3541  8.662593 2.898400
3542  8.666216 2.898400
3543  8.669839 2.902023
3544  8.673462 2.902023
3545  8.677085 2.905646
3546  8.680708 2.905646
3547  8.684331 2.905646
3548  8.687954 2.905646
3549  8.691577 2.909269
3550  8.691577 2.912892
3551  8.695200 2.916515
3552  8.698823 2.920138
3553  8.702446 2.923761
3554  8.706069 2.927384
3555  8.709692 2.931007
3556  8.713315 2.934630
3557  8.716938 2.938253
3558  8.720561 2.938253
3559  8.724184 2.941876
3560  8.727807 2.945499
3561  8.731430 2.949122
3562  8.735053 2.952745
3563  8.738676 2.956368
3564  8.742299 2.959991
3565  8.742299 2.963614
3566  8.742299 2.967237
3567  8.742299 2.970860
3568  8.742299 2.974483
3569  8.742299 2.978106
3570  8.742299 2.981729
3571  8.745922 2.985352
3572  8.745922 2.988975
3573  8.749545 2.992598
3574  8.749545 2.996221
3575  8.753168 2.999844
3576  8.753168 3.003467
3577  8.756791 3.007090
3578  8.756791 3.010713
3579  8.760414 3.014336
3580  8.760414 3.017959
3581  8.764037 3.021582
3582  8.764037 3.025205
3583  8.767660 3.028828
3584  8.771283 3.032451
3585  8.774906 3.032451
3586  8.778529 3.036074
3587  8.782152 3.039697
3588  8.785775 3.039697
3589  8.789398 3.043320
3590  8.793021 3.046943
3591  8.796644 3.046943
3592  8.800267 3.050566
3593  8.803890 3.054189
3594  8.807513 3.057812
3595  8.811136 3.061435
3596  8.814759 3.065058
3597  8.818382 3.065058
3598  8.822005 3.068681
3599  8.825628 3.072304
3600  8.825628 3.075927
3601  8.829251 3.079550
3602  8.832874 3.083173
3603  8.832874 3.086796
3604  8.836497 3.090419
3605  8.836497 3.094042
3606  8.840120 3.097665
3607  8.843743 3.101288
3608  8.843743 3.104911
3609  8.847366 3.108534
3610  8.850989 3.112157
3611  8.854612 3.115780
3612  8.858235 3.115780
3613  8.861858 3.119403
3614  8.865481 3.123026
3615  8.869104 3.123026
3616  8.872727 3.126649
3617  8.876350 3.130272
3618  8.879973 3.133895
3619  8.883596 3.137518
3620  8.887219 3.141141
3621  8.890842 3.144764
3622  8.894465 3.148387
3623  8.894465 3.152010
3624  8.898088 3.155633
3625  8.898088 3.159256
3626  8.898088 3.162879
3627  8.901711 3.166502
3628  8.901711 3.170125
3629  8.901711 3.173748
3630  8.905334 3.177371
3631  8.905334 3.180994
3632  8.908957 3.184617
3633  8.908957 3.188240
3634  8.912580 3.191863
3635  8.912580 3.195486
3636  8.916203 3.199109
3637  8.916203 3.202732
3638  8.919826 3.206355
3639  8.919826 3.209978
3640  8.923449 3.213601
3641  8.923449 3.217224
3642  8.927072 3.220847
3643  8.930695 3.224470
3644  8.934318 3.228093
3645  8.937941 3.228093
3646  8.941564 3.231716
3647  8.945187 3.231716
3648  8.948810 3.235339
3649  8.952433 3.235339
3650  8.956056 3.238962
3651  8.959679 3.238962
3652  8.963302 3.242585
3653  8.966925 3.242585
3654  8.970548 3.246208
3655  8.974171 3.246208
3656  8.977794 3.249831
3657  8.981417 3.249831
3658  8.985040 3.249831
3659  8.988663 3.253454
3660  8.992286 3.253454
3661  8.995909 3.257077
3662  8.999532 3.260700
3663  9.003155 3.264323
3664  9.006778 3.267946
3665  9.010401 3.271569
3666  9.014024 3.275192
3667  9.014024 3.278815
3668  9.017647 3.282438
3669  9.017647 3.286061
3670  9.021270 3.289684
3671  9.024893 3.293307
3672  9.024893 3.296930
3673  9.028516 3.300553
3674  9.032139 3.304176
3675  9.035762 3.307799
3676  9.039385 3.311422
3677  9.039385 3.315045
3678  9.043008 3.318668
3679  9.046631 3.322291
3680  9.050254 3.325914
3681  9.050254 3.329537
3682  9.053877 3.333160
3683  9.053877 3.336783
3684  9.057500 3.340406
3685  9.057500 3.344029
3686  9.057500 3.347652
3687  9.057500 3.351275
3688  9.057500 3.354898
3689  9.057500 3.358521
3690  9.057500 3.362144
3691  9.057500 3.365767
3692  9.057500 3.369390
3693  9.057500 3.373013
3694  9.057500 3.376636
3695  9.057500 3.380259
3696  9.057500 3.383882
3697  9.057500 3.387505
3698  9.057500 3.391128
3699  9.057500 3.394751
3700  9.057500 3.398374
3701  9.057500 3.401997
3702  9.061123 3.405620
3703  9.061123 3.409243
3704  9.064746 3.412866
3705  9.064746 3.416489
3706  9.068369 3.420112
3707  9.068369 3.423735
3708  9.071992 3.427358
3709  9.071992 3.430981
3710  9.075615 3.434604
3711  9.075615 3.438227
3712  9.079238 3.441850
3713  9.079238 3.445473
3714  9.082861 3.449096
3715  9.082861 3.452719
3716  9.082861 3.456342
3717  9.086484 3.459965
3718  9.086484 3.463588
3719  9.086484 3.467211
3720  9.082861 3.470834
3721  9.082861 3.474457
3722  9.082861 3.478080
3723  9.082861 3.481703
3724  9.079238 3.485326
3725  9.079238 3.488949
3726  9.079238 3.492572
3727  9.079238 3.496195
3728  9.079238 3.499818
3729  9.079238 3.503441
3730  9.079238 3.507064
3731  9.079238 3.510687
3732  9.079238 3.514310
3733  9.079238 3.517933
3734  9.079238 3.521556
3735  9.079238 3.525179
3736  9.079238 3.528802
3737  9.079238 3.532425
3738  9.079238 3.536048
3739  9.079238 3.539671
3740  9.079238 3.543294
3741  9.079238 3.546917
3742  9.079238 3.550540
3743  9.079238 3.554163
3744  9.079238 3.557786
3745  9.075615 3.561409
3746  9.075615 3.565032
3747  9.071992 3.568655
3748  9.071992 3.572278
3749  9.071992 3.575901
3750  9.071992 3.579524
3751  9.071992 3.583147
3752  9.071992 3.586770
3753  9.071992 3.590393
3754  9.071992 3.594016
3755  9.071992 3.597639
3756  9.071992 3.601262
3757  9.071992 3.604885
3758  9.071992 3.608508
3759  9.071992 3.612131
3760  9.071992 3.615754
3761  9.071992 3.619377
3762  9.071992 3.623000
3763  9.071992 3.626623
3764  9.071992 3.630246
3765  9.071992 3.633869
3766  9.071992 3.637492
3767  9.071992 3.641115
3768  9.071992 3.644738
3769  9.071992 3.648361
3770  9.071992 3.651984
3771  9.071992 3.655607
3772  9.071992 3.659230
3773  9.075615 3.662853
3774  9.075615 3.666476
3775  9.079238 3.670099
3776  9.079238 3.673722
3777  9.082861 3.677345
3778  9.082861 3.680968
3779  9.086484 3.684591
3780  9.086484 3.688214
3781  9.090107 3.691837
3782  9.090107 3.695460
3783  9.093730 3.699083
3784  9.093730 3.702706
3785  9.097353 3.706329
3786  9.100976 3.709952
3787  9.104599 3.713575
3788  9.108222 3.717198
3789  9.111845 3.720821
3790  9.111845 3.724444
3791  9.111845 3.728067
3792  9.111845 3.731690
3793  9.111845 3.735313
3794  9.111845 3.738936
3795  9.111845 3.742559
3796  9.111845 3.746182
3797  9.111845 3.749805
3798  9.111845 3.753428
3799  9.111845 3.757051
3800  9.111845 3.760674
3801  9.111845 3.764297
3802  9.111845 3.767920
3803  9.111845 3.771543
3804  9.111845 3.775166
3805  9.111845 3.778789
3806  9.111845 3.782412
3807  9.111845 3.786035
3808  9.111845 3.789658
3809  9.111845 3.793281
3810  9.111845 3.796904
3811  9.111845 3.800527
3812  9.111845 3.804150
3813  9.111845 3.807773
3814  9.111845 3.811396
3815  9.111845 3.815019
3816  9.111845 3.818642
3817  9.111845 3.822265
3818  9.111845 3.825888
3819  9.111845 3.829511
3820  9.111845 3.833134
3821  9.111845 3.836757
3822  9.111845 3.840380
3823  9.111845 3.844003
3824  9.111845 3.847626
3825  9.111845 3.851249
3826  9.111845 3.854872
3827  9.111845 3.858495
3828  9.108222 3.862118
3829  9.108222 3.865741
3830  9.108222 3.869364
3831  9.108222 3.872987
3832  9.108222 3.876610
3833  9.104599 3.880233
3834  9.104599 3.883856
3835  9.100976 3.887479
3836  9.100976 3.891102
3837  9.100976 3.894725
3838  9.100976 3.898348
3839  9.100976 3.901971
3840  9.100976 3.905594
3841  9.100976 3.909217
3842  9.100976 3.912840
3843  9.100976 3.916463
3844  9.100976 3.920086
3845  9.100976 3.923709
3846  9.100976 3.927332
3847  9.100976 3.930955
3848  9.100976 3.934578
3849  9.100976 3.938201
3850  9.100976 3.941824
3851  9.100976 3.945447
3852  9.100976 3.949070
3853  9.100976 3.952693
3854  9.100976 3.956316
3855  9.100976 3.959939
3856  9.100976 3.963562
3857  9.100976 3.967185
3858  9.100976 3.970808
3859  9.100976 3.974431
3860  9.100976 3.978054
3861  9.100976 3.981677
3862  9.100976 3.985300
3863  9.100976 3.988923
3864  9.100976 3.992546
3865  9.100976 3.996169
3866  9.100976 3.999792
3867  9.100976 4.003415
3868  9.100976 4.007038
3869  9.104599 4.010661
3870  9.104599 4.014284
3871  9.108222 4.017907
3872  9.108222 4.021530
3873  9.111845 4.025153
3874  9.111845 4.028776
3875  9.115468 4.032399
3876  9.115468 4.036022
3877  9.119091 4.039645
3878  9.119091 4.043268
3879  9.119091 4.046891
3880  9.122714 4.050514
3881  9.122714 4.054137
3882  9.126337 4.057760
3883  9.126337 4.061383
3884  9.129960 4.065006
3885  9.129960 4.068629
3886  9.133583 4.072252
3887  9.133583 4.075875
3888  9.137206 4.079498
3889  9.137206 4.083121
3890  9.140829 4.086744
3891  9.140829 4.090367
3892  9.144452 4.093990
3893  9.148075 4.097613
3894  9.151698 4.097613
3895  9.155321 4.101236
3896  9.158944 4.104859
3897  9.158944 4.108482
3898  9.162567 4.112105
3899  9.162567 4.115728
3900  9.166190 4.119351
3901  9.166190 4.122974
3902  9.169813 4.126597
3903  9.169813 4.130220
3904  9.173436 4.133843
3905  9.173436 4.137466
3906  9.177059 4.141089
3907  9.177059 4.144712
3908  9.180682 4.148335
3909  9.180682 4.151958
3910  9.180682 4.155581
3911  9.177059 4.159204
3912  9.177059 4.162827
3913  9.177059 4.166450
3914  9.177059 4.170073
3915  9.177059 4.173696
3916  9.173436 4.177319
3917  9.173436 4.180942
3918  9.169813 4.184565
3919  9.169813 4.188188
3920  9.166190 4.191811
3921  9.166190 4.195434
3922  9.162567 4.199057
3923  9.162567 4.202680
3924  9.162567 4.206303
3925  9.162567 4.209926
3926  9.162567 4.213549
3927  9.162567 4.217172
3928  9.162567 4.220795
3929  9.162567 4.224418
3930  9.162567 4.228041
3931  9.162567 4.231664
3932  9.162567 4.235287
3933  9.162567 4.238910
3934  9.162567 4.242533
3935  9.162567 4.246156
3936  9.162567 4.249779
3937  9.162567 4.253402
3938  9.162567 4.257025
3939  9.162567 4.260648
3940  9.162567 4.264271
3941  9.162567 4.267894
3942  9.162567 4.271517
3943  9.162567 4.275140
3944  9.162567 4.278763
3945  9.162567 4.282386
3946  9.162567 4.286009
3947  9.162567 4.289632
3948  9.162567 4.293255
3949  9.162567 4.296878
3950  9.162567 4.300501
3951  9.162567 4.304124
3952  9.162567 4.307747
3953  9.162567 4.311370
3954  9.162567 4.314993
3955  9.166190 4.318616
3956  9.166190 4.322239
3957  9.169813 4.325862
3958  9.169813 4.329485
3959  9.173436 4.333108
3960  9.173436 4.336731
3961  9.177059 4.340354
3962  9.177059 4.343977
3963  9.180682 4.347600
3964  9.180682 4.351223
3965  9.180682 4.354846
3966  9.180682 4.358469
3967  9.180682 4.362092
3968  9.180682 4.365715
3969  9.180682 4.369338
3970  9.180682 4.372961
3971  9.180682 4.376584
3972  9.180682 4.380207
3973  9.180682 4.383830
3974  9.184305 4.387453
3975  9.184305 4.391076
3976  9.184305 4.394699
3977  9.184305 4.398322
3978  9.187928 4.401945
3979  9.187928 4.405568
3980  9.187928 4.409191
3981  9.187928 4.412814
3982  9.187928 4.416437
3983  9.187928 4.420060
3984  9.187928 4.423683
3985  9.187928 4.427306
3986  9.187928 4.430929
3987  9.187928 4.434552
3988  9.187928 4.438175
3989  9.187928 4.441798
3990  9.187928 4.445421
3991  9.187928 4.449044
3992  9.187928 4.452667
3993  9.187928 4.456290
3994  9.187928 4.459913
3995  9.187928 4.463536
3996  9.191551 4.467159
3997  9.191551 4.470782
3998  9.195174 4.474405
3999  9.195174 4.478028
4000  9.198797 4.481651
4001  9.198797 4.485274
4002  9.202420 4.488897
4003  9.202420 4.492520
4004  9.202420 4.496143
4005  9.202420 4.499766
4006  9.202420 4.503389
4007  9.202420 4.507012
4008  9.206043 4.510635
4009  9.206043 4.514258
4010  9.202420 4.517881
4011  9.202420 4.521504
4012  9.198797 4.525127
4013  9.198797 4.528750
4014  9.195174 4.532373
4015  9.195174 4.535996
4016  9.191551 4.539619
4017  9.191551 4.543242
4018  9.187928 4.546865
4019  9.187928 4.550488
4020  9.184305 4.554111
4021  9.184305 4.557734
4022  9.184305 4.561357
4023  9.184305 4.564980
4024  9.184305 4.568603
4025  9.184305 4.572226
4026  9.184305 4.575849
4027  9.184305 4.579472
4028  9.184305 4.583095
4029  9.184305 4.586718
4030  9.184305 4.590341
4031  9.184305 4.593964
4032  9.184305 4.597587
4033  9.184305 4.601210
4034  9.184305 4.604833
4035  9.184305 4.608456
4036  9.184305 4.612079
4037  9.184305 4.615702
4038  9.184305 4.619325
4039  9.184305 4.622948
4040  9.184305 4.626571
4041  9.184305 4.630194
4042  9.184305 4.633817
4043  9.184305 4.637440
4044  9.187928 4.641063
4045  9.187928 4.644686
4046  9.191551 4.648309
4047  9.191551 4.651932
4048  9.195174 4.655555
4049  9.195174 4.659178
4050  9.198797 4.662801
4051  9.198797 4.666424
4052  9.202420 4.670047
4053  9.202420 4.673670
4054  9.202420 4.677293
4055  9.202420 4.680916
4056  9.202420 4.684539
4057  9.202420 4.688162
4058  9.206043 4.691785
4059  9.206043 4.695408
4060  9.206043 4.699031
4061  9.206043 4.702654
4062  9.209666 4.706277
4063  9.209666 4.709900
4064  9.209666 4.713523
4065  9.209666 4.717146
4066  9.209666 4.720769
4067  9.213289 4.724392
4068  9.213289 4.728015
4069  9.213289 4.731638
4070  9.209666 4.735261
4071  9.209666 4.738884
4072  9.206043 4.742507
4073  9.206043 4.746130
4074  9.202420 4.749753
4075  9.202420 4.753376
4076  9.202420 4.756999
4077  9.202420 4.760622
4078  9.202420 4.764245
4079  9.202420 4.767868
4080  9.202420 4.771491
4081  9.202420 4.775114
4082  9.202420 4.778737
4083  9.202420 4.782360
4084  9.202420 4.785983
4085  9.202420 4.789606
4086  9.202420 4.793229
4087  9.202420 4.796852
4088  9.202420 4.800475
4089  9.202420 4.804098
4090  9.202420 4.807721
4091  9.202420 4.811344
4092  9.202420 4.814967
4093  9.202420 4.818590
4094  9.202420 4.822213
4095  9.202420 4.825836
4096  9.202420 4.829459
4097  9.202420 4.833082
4098  9.202420 4.836705
4099  9.206043 4.840328
4100  9.206043 4.843951
4101  9.209666 4.847574
4102  9.209666 4.851197
4103  9.213289 4.854820
4104  9.213289 4.858443
4105  9.216912 4.862066
4106  9.216912 4.865689
4107  9.213289 4.869312
4108  9.213289 4.872935
4109  9.213289 4.876558
4110  9.213289 4.880181
4111  9.213289 4.883804
4112  9.213289 4.887427
4113  9.213289 4.891050
4114  9.213289 4.894673
4115  9.213289 4.898296
4116  9.213289 4.901919
4117  9.213289 4.905542
4118  9.213289 4.909165
4119  9.213289 4.912788
4120  9.213289 4.916411
4121  9.213289 4.920034
4122  9.213289 4.923657
4123  9.213289 4.927280
4124  9.213289 4.930903
4125  9.213289 4.934526
4126  9.213289 4.938149
4127  9.213289 4.941772
4128  9.213289 4.945395
4129  9.213289 4.949018
4130  9.213289 4.952641
4131  9.213289 4.956264
4132  9.216912 4.959887
4133  9.216912 4.963510
4134  9.220535 4.967133
4135  9.220535 4.970756
4136  9.224158 4.974379
4137  9.224158 4.978002
4138  9.227781 4.981625
4139  9.227781 4.985248
4140  9.231404 4.988871
4141  9.231404 4.992494
4142  9.235027 4.996117
4143  9.235027 4.999740
4144  9.238650 5.003363
4145  9.242273 5.003363
4146  9.245896 5.006986
4147  9.249519 5.006986
4148  9.253142 5.010609
4149  9.256765 5.014232
4150  9.256765 5.017855
4151  9.260388 5.021478
4152  9.260388 5.025101
4153  9.260388 5.028724
4154  9.260388 5.032347
4155  9.260388 5.035970
4156  9.260388 5.039593
4157  9.260388 5.043216
4158  9.260388 5.046839
4159  9.260388 5.050462
4160  9.260388 5.054085
4161  9.260388 5.057708
4162  9.260388 5.061331
4163  9.260388 5.064954
4164  9.260388 5.068577
4165  9.260388 5.072200
4166  9.264011 5.075823
4167  9.264011 5.079446
4168  9.264011 5.083069
4169  9.264011 5.086692
4170  9.264011 5.090315
4171  9.264011 5.093938
4172  9.264011 5.097561
4173  9.267634 5.101184
4174  9.267634 5.104807
4175  9.264011 5.108430
4176  9.264011 5.112053
4177  9.260388 5.115676
4178  9.260388 5.119299
4179  9.256765 5.122922
4180  9.256765 5.126545
4181  9.253142 5.130168
4182  9.253142 5.133791
4183  9.253142 5.137414
4184  9.253142 5.141037
4185  9.253142 5.144660
4186  9.253142 5.148283
4187  9.253142 5.151906
4188  9.253142 5.155529
4189  9.253142 5.159152
4190  9.253142 5.162775
4191  9.253142 5.166398
4192  9.253142 5.170021
4193  9.253142 5.173644
4194  9.253142 5.177267
4195  9.253142 5.180890
4196  9.253142 5.184513
4197  9.253142 5.188136
4198  9.253142 5.191759
4199  9.253142 5.195382
4200  9.253142 5.199005
4201  9.253142 5.202628
4202  9.253142 5.206251
4203  9.253142 5.209874
4204  9.256765 5.213497
4205  9.256765 5.217120
4206  9.260388 5.220743
4207  9.260388 5.224366
4208  9.264011 5.227989
4209  9.264011 5.231612
4210  9.267634 5.235235
4211  9.267634 5.238858
4212  9.271257 5.242481
4213  9.271257 5.246104
4214  9.274880 5.249727
4215  9.274880 5.253350
4216  9.278503 5.256973
4217  9.282126 5.256973
4218  9.285749 5.260596
4219  9.289372 5.260596
4220  9.292995 5.264219
4221  9.296618 5.264219
4222  9.300241 5.267842
4223  9.303864 5.271465
4224  9.307487 5.275088
4225  9.311110 5.278711
4226  9.314733 5.282334
4227  9.318356 5.285957
4228  9.321979 5.289580
4229  9.325602 5.293203
4230  9.325602 5.296826
4231  9.329225 5.300449
4232  9.332848 5.304072
4233  9.336471 5.307695
4234  9.336471 5.311318
4235  9.340094 5.314941
4236  9.343717 5.318564
4237  9.343717 5.322187
4238  9.347340 5.325810
4239  9.347340 5.329433
4240  9.347340 5.333056
4241  9.347340 5.336679
4242  9.347340 5.340302
4243  9.350963 5.343925
4244  9.350963 5.347548
4245  9.347340 5.351171
4246  9.347340 5.354794
4247  9.343717 5.358417
4248  9.343717 5.362040
4249  9.340094 5.365663
4250  9.340094 5.369286
4251  9.340094 5.372909
4252  9.340094 5.376532
4253  9.340094 5.380155
4254  9.340094 5.383778
4255  9.340094 5.387401
4256  9.340094 5.391024
4257  9.340094 5.394647
4258  9.340094 5.398270
4259  9.340094 5.401893
4260  9.340094 5.405516
4261  9.340094 5.409139
4262  9.340094 5.412762
4263  9.340094 5.416385
4264  9.340094 5.420008
4265  9.340094 5.423631
4266  9.340094 5.427254
4267  9.340094 5.430877
4268  9.340094 5.434500
4269  9.340094 5.438123
4270  9.340094 5.441746
4271  9.340094 5.445369
4272  9.340094 5.448992
4273  9.340094 5.452615
4274  9.336471 5.456238
4275  9.336471 5.459861
4276  9.336471 5.463484
4277  9.332848 5.463484
4278  9.329225 5.467107
4279  9.325602 5.470730
4280  9.325602 5.474353
4281  9.321979 5.477976
4282  9.321979 5.481599
4283  9.318356 5.485222
4284  9.318356 5.488845
4285  9.314733 5.492468
4286  9.314733 5.496091
4287  9.311110 5.499714
4288  9.311110 5.503337
4289  9.307487 5.506960
4290  9.307487 5.510583
4291  9.303864 5.514206
4292  9.303864 5.517829
4293  9.303864 5.521452
4294  9.303864 5.525075
4295  9.303864 5.528698
4296  9.303864 5.532321
4297  9.303864 5.535944
4298  9.303864 5.539567
4299  9.303864 5.543190
4300  9.303864 5.546813
4301  9.303864 5.550436
4302  9.303864 5.554059
4303  9.303864 5.557682
4304  9.303864 5.561305
4305  9.303864 5.564928
4306  9.303864 5.568551
4307  9.303864 5.572174
4308  9.303864 5.575797
4309  9.303864 5.579420
4310  9.303864 5.583043
4311  9.303864 5.586666
4312  9.303864 5.590289
4313  9.303864 5.593912
4314  9.303864 5.597535
4315  9.303864 5.601158
4316  9.307487 5.604781
4317  9.307487 5.608404
4318  9.311110 5.612027
4319  9.311110 5.615650
4320  9.314733 5.619273
4321  9.314733 5.622896
4322  9.318356 5.626519
4323  9.318356 5.630142
4324  9.321979 5.633765
4325  9.321979 5.637388
4326  9.325602 5.641011
4327  9.325602 5.644634
4328  9.329225 5.648257
4329  9.329225 5.651880
4330  9.332848 5.655503
4331  9.332848 5.659126
4332  9.332848 5.662749
4333  9.332848 5.666372
4334  9.332848 5.669995
4335  9.332848 5.673618
4336  9.332848 5.677241
4337  9.332848 5.680864
4338  9.332848 5.684487
4339  9.332848 5.688110
4340  9.332848 5.691733
4341  9.332848 5.695356
4342  9.332848 5.698979
4343  9.332848 5.702602
4344  9.332848 5.706225
4345  9.332848 5.709848
4346  9.332848 5.713471
4347  9.332848 5.717094
4348  9.332848 5.720717
4349  9.336471 5.724340
4350  9.336471 5.727963
4351  9.340094 5.731586
4352  9.340094 5.735209
4353  9.343717 5.738832
4354  9.343717 5.742455
4355  9.343717 5.746078
4356  9.343717 5.749701
4357  9.343717 5.753324
4358  9.343717 5.756947
4359  9.343717 5.760570
4360  9.343717 5.764193
4361  9.343717 5.767816
4362  9.343717 5.771439
4363  9.343717 5.775062
4364  9.343717 5.778685
4365  9.343717 5.782308
4366  9.343717 5.785931
4367  9.343717 5.789554
4368  9.347340 5.793177
4369  9.347340 5.796800
4370  9.350963 5.800423
4371  9.350963 5.804046
4372  9.354586 5.807669
4373  9.354586 5.811292
4374  9.358209 5.814915
4375  9.358209 5.818538
4376  9.361832 5.822161
4377  9.361832 5.825784
4378  9.365455 5.829407
4379  9.365455 5.833030
4380  9.369078 5.836653
4381  9.372701 5.840276
4382  9.376324 5.840276
4383  9.379947 5.843899
4384  9.383570 5.843899
4385  9.387193 5.847522
4386  9.390816 5.847522
4387  9.394439 5.851145
4388  9.398062 5.851145
4389  9.401685 5.854768
4390  9.405308 5.858391
4391  9.405308 5.862014
4392  9.408931 5.865637
4393  9.412554 5.869260
4394  9.412554 5.872883
4395  9.416177 5.876506
4396  9.419800 5.880129
4397  9.423423 5.883752
4398  9.423423 5.887375
4399  9.427046 5.890998
4400  9.427046 5.894621
4401  9.430669 5.898244
4402  9.427046 5.901867
4403  9.427046 5.905490
4404  9.427046 5.909113
4405  9.427046 5.912736
4406  9.427046 5.916359
4407  9.427046 5.919982
4408  9.427046 5.923605
4409  9.427046 5.927228
4410  9.427046 5.930851
4411  9.427046 5.934474
4412  9.427046 5.938097
4413  9.427046 5.941720
4414  9.427046 5.945343
4415  9.427046 5.948966
4416  9.427046 5.952589
4417  9.427046 5.956212
4418  9.427046 5.959835
4419  9.427046 5.963458
4420  9.427046 5.967081
4421  9.427046 5.970704
4422  9.427046 5.974327
4423  9.427046 5.977950
4424  9.427046 5.981573
4425  9.427046 5.985196
4426  9.427046 5.988819
4427  9.427046 5.992442
4428  9.427046 5.996065
4429  9.427046 5.999688
4430  9.427046 6.003311
4431  9.427046 6.006934
4432  9.427046 6.010557
4433  9.427046 6.014180
4434  9.427046 6.017803
4435  9.427046 6.021426
4436  9.427046 6.025049
4437  9.427046 6.028672
4438  9.427046 6.032295
4439  9.427046 6.035918
4440  9.430669 6.039541
4441  9.430669 6.043164
4442  9.430669 6.046787
4443  9.430669 6.050410
4444  9.430669 6.054033
4445  9.430669 6.057656
4446  9.430669 6.061279
4447  9.430669 6.064902
4448  9.430669 6.068525
4449  9.430669 6.072148
4450  9.430669 6.075771
4451  9.430669 6.079394
4452  9.430669 6.083017
4453  9.430669 6.086640
4454  9.430669 6.090263
4455  9.430669 6.093886
4456  9.430669 6.097509
4457  9.430669 6.101132
4458  9.430669 6.104755
4459  9.430669 6.108378
4460  9.430669 6.112001
4461  9.430669 6.115624
4462  9.430669 6.119247
4463  9.430669 6.122870
4464  9.430669 6.126493
4465  9.434292 6.130116
4466  9.434292 6.133739
4467  9.437915 6.137362
4468  9.437915 6.140985
4469  9.441538 6.144608
4470  9.441538 6.148231
4471  9.445161 6.151854
4472  9.445161 6.155477
4473  9.445161 6.159100
4474  9.445161 6.162723
4475  9.445161 6.166346
4476  9.445161 6.169969
4477  9.448784 6.173592
4478  9.448784 6.177215
4479  9.448784 6.180838
4480  9.448784 6.184461
4481  9.448784 6.188084
4482  9.448784 6.191707
4483  9.448784 6.195330
4484  9.448784 6.198953
4485  9.448784 6.202576
4486  9.448784 6.206199
4487  9.448784 6.209822
4488  9.448784 6.213445
4489  9.448784 6.217068
4490  9.448784 6.220691
4491  9.448784 6.224314
4492  9.448784 6.227937
4493  9.448784 6.231560
4494  9.448784 6.235183
4495  9.448784 6.238806
4496  9.448784 6.242429
4497  9.452407 6.246052
4498  9.452407 6.249675
4499  9.456030 6.253298
4500  9.456030 6.256921
4501  9.459653 6.260544
4502  9.459653 6.264167
4503  9.463276 6.267790
4504  9.463276 6.271413
4505  9.463276 6.275036
4506  9.463276 6.278659
4507  9.463276 6.282282
4508  9.463276 6.285905
4509  9.463276 6.289528
4510  9.463276 6.293151
4511  9.463276 6.296774
4512  9.463276 6.300397
4513  9.463276 6.304020
4514  9.463276 6.307643
4515  9.463276 6.311266
4516  9.463276 6.314889
4517  9.463276 6.318512
4518  9.463276 6.322135
4519  9.463276 6.325758
4520  9.463276 6.329381
4521  9.463276 6.333004
4522  9.463276 6.336627
4523  9.466899 6.340250
4524  9.466899 6.343873
4525  9.470522 6.347496
4526  9.470522 6.351119
4527  9.474145 6.354742
4528  9.474145 6.358365
4529  9.477768 6.361988
4530  9.477768 6.365611
4531  9.481391 6.369234
4532  9.481391 6.372857
4533  9.485014 6.376480
4534  9.485014 6.380103
4535  9.485014 6.383726
4536  9.485014 6.387349
4537  9.485014 6.390972
4538  9.485014 6.394595
4539  9.485014 6.398218
4540  9.485014 6.401841
4541  9.485014 6.405464
4542  9.485014 6.409087
4543  9.485014 6.412710
4544  9.485014 6.416333
4545  9.485014 6.419956
4546  9.485014 6.423579
4547  9.485014 6.427202
4548  9.485014 6.430825
4549  9.485014 6.434448
4550  9.485014 6.438071
4551  9.485014 6.441694
4552  9.485014 6.445317
4553  9.485014 6.448940
4554  9.485014 6.452563
4555  9.488637 6.456186
4556  9.488637 6.459809
4557  9.488637 6.463432
4558  9.492260 6.467055
4559  9.492260 6.470678
4560  9.495883 6.474301
4561  9.495883 6.477924
4562  9.499506 6.481547
4563  9.499506 6.485170
4564  9.499506 6.488793
4565  9.499506 6.492416
4566  9.499506 6.496039
4567  9.495883 6.499662
4568  9.495883 6.503285
4569  9.492260 6.506908
4570  9.488637 6.510531
4571  9.485014 6.514154
4572  9.481391 6.517777
4573  9.481391 6.521400
4574  9.477768 6.525023
4575  9.474145 6.528646
4576  9.474145 6.532269
4577  9.470522 6.532269
4578  9.466899 6.535892
4579  9.463276 6.535892
4580  9.459653 6.539515
4581  9.459653 6.543138
4582  9.456030 6.546761
4583  9.456030 6.550384
4584  9.452407 6.554007
4585  9.452407 6.557630
4586  9.448784 6.561253
4587  9.448784 6.564876
4588  9.445161 6.568499
4589  9.445161 6.572122
4590  9.441538 6.575745
4591  9.441538 6.579368
4592  9.437915 6.582991
4593  9.437915 6.586614
4594  9.437915 6.590237
4595  9.437915 6.593860
4596  9.437915 6.597483
4597  9.437915 6.601106
4598  9.437915 6.604729
4599  9.437915 6.608352
4600  9.437915 6.611975
4601  9.437915 6.615598
4602  9.437915 6.619221
4603  9.437915 6.622844
4604  9.437915 6.626467
4605  9.437915 6.630090
4606  9.437915 6.633713
4607  9.437915 6.637336
4608  9.437915 6.640959
4609  9.437915 6.644582
4610  9.437915 6.648205
4611  9.437915 6.651828
4612  9.437915 6.655451
4613  9.437915 6.659074
4614  9.437915 6.662697
4615  9.437915 6.666320
4616  9.437915 6.669943
4617  9.441538 6.673566
4618  9.441538 6.677189
4619  9.445161 6.680812
4620  9.445161 6.684435
4621  9.445161 6.688058
4622  9.445161 6.691681
4623  9.445161 6.695304
4624  9.445161 6.698927
4625  9.445161 6.702550
4626  9.445161 6.706173
4627  9.445161 6.709796
4628  9.445161 6.713419
4629  9.445161 6.717042
4630  9.445161 6.720665
4631  9.445161 6.724288
4632  9.445161 6.727911
4633  9.445161 6.731534
4634  9.445161 6.735157
4635  9.448784 6.738780
4636  9.448784 6.742403
4637  9.452407 6.746026
4638  9.452407 6.749649
4639  9.456030 6.753272
4640  9.456030 6.756895
4641  9.459653 6.760518
4642  9.459653 6.764141
4643  9.463276 6.767764
4644  9.463276 6.771387
4645  9.466899 6.775010
4646  9.466899 6.778633
4647  9.470522 6.782256
4648  9.474145 6.785879
4649  9.477768 6.789502
4650  9.481391 6.793125
4651  9.485014 6.796748
4652  9.485014 6.800371
4653  9.485014 6.803994
4654  9.485014 6.807617
4655  9.485014 6.811240
4656  9.488637 6.814863
4657  9.488637 6.818486
4658  9.492260 6.822109
4659  9.492260 6.825732
4660  9.495883 6.829355
4661  9.495883 6.832978
4662  9.499506 6.836601
4663  9.499506 6.840224
4664  9.503129 6.843847
4665  9.503129 6.847470
4666  9.506752 6.851093
4667  9.506752 6.854716
4668  9.510375 6.858339
4669  9.513998 6.861962
4670  9.517621 6.865585
4671  9.517621 6.869208
4672  9.521244 6.872831
4673  9.521244 6.876454
4674  9.521244 6.880077
4675  9.521244 6.883700
4676  9.521244 6.887323
4677  9.521244 6.890946
4678  9.521244 6.894569
4679  9.521244 6.898192
4680  9.521244 6.901815
4681  9.524867 6.905438
4682  9.524867 6.909061
4683  9.528490 6.912684
4684  9.528490 6.916307
4685  9.532113 6.919930
4686  9.532113 6.923553
4687  9.535736 6.927176
4688  9.535736 6.930799
4689  9.539359 6.934422
4690  9.539359 6.938045
4691  9.542982 6.941668
4692  9.542982 6.945291
4693  9.546605 6.948914
4694  9.550228 6.952537
4695  9.550228 6.956160
4696  9.553851 6.959783
4697  9.553851 6.963406
4698  9.553851 6.967029
4699  9.553851 6.970652
4700  9.553851 6.974275
4701  9.553851 6.977898
4702  9.553851 6.981521
4703  9.553851 6.985144
4704  9.553851 6.988767
4705  9.557474 6.992390
4706  9.557474 6.996013
4707  9.557474 6.999636
4708  9.557474 7.003259
4709  9.557474 7.006882
4710  9.557474 7.010505
4711  9.557474 7.014128
4712  9.557474 7.017751
4713  9.557474 7.021374
4714  9.557474 7.024997
4715  9.557474 7.028620
4716  9.561097 7.032243
4717  9.561097 7.035866
4718  9.564720 7.039489
4719  9.564720 7.043112
4720  9.568343 7.046735
4721  9.568343 7.050358
4722  9.571966 7.053981
4723  9.571966 7.057604
4724  9.575589 7.061227
4725  9.575589 7.064850
4726  9.579212 7.068473
4727  9.579212 7.072096
4728  9.582835 7.075719
4729  9.582835 7.079342
4730  9.586458 7.082965
4731  9.586458 7.086588
4732  9.586458 7.090211
4733  9.586458 7.093834
4734  9.586458 7.097457
4735  9.586458 7.101080
4736  9.586458 7.104703
4737  9.586458 7.108326
4738  9.586458 7.111949
4739  9.586458 7.115572
4740  9.582835 7.119195
4741  9.582835 7.122818
4742  9.579212 7.126441
4743  9.579212 7.130064
4744  9.579212 7.133687
4745  9.579212 7.137310
4746  9.579212 7.140933
4747  9.579212 7.144556
4748  9.579212 7.148179
4749  9.579212 7.151802
4750  9.579212 7.155425
4751  9.579212 7.159048
4752  9.579212 7.162671
4753  9.579212 7.166294
4754  9.579212 7.169917
4755  9.579212 7.173540
4756  9.579212 7.177163
4757  9.579212 7.180786
4758  9.579212 7.184409
4759  9.579212 7.188032
4760  9.579212 7.191655
4761  9.579212 7.195278
4762  9.579212 7.198901
4763  9.579212 7.202524
4764  9.579212 7.206147
4765  9.582835 7.209770
4766  9.582835 7.213393
4767  9.582835 7.217016
4768  9.582835 7.220639
4769  9.582835 7.224262
4770  9.582835 7.227885
4771  9.582835 7.231508
4772  9.582835 7.235131
4773  9.582835 7.238754
4774  9.582835 7.242377
4775  9.582835 7.246000
4776  9.582835 7.249623
4777  9.582835 7.253246
4778  9.582835 7.256869
4779  9.582835 7.260492
4780  9.582835 7.264115
4781  9.582835 7.267738
4782  9.582835 7.271361
4783  9.582835 7.274984
4784  9.582835 7.278607
4785  9.582835 7.282230
4786  9.582835 7.285853
4787  9.582835 7.289476
4788  9.582835 7.293099
4789  9.582835 7.296722
4790  9.582835 7.300345
4791  9.582835 7.303968
4792  9.582835 7.307591
4793  9.582835 7.311214
4794  9.582835 7.314837
4795  9.582835 7.318460
4796  9.582835 7.322083
4797  9.582835 7.325706
4798  9.579212 7.329329
4799  9.579212 7.332952
4800  9.579212 7.336575
4801  9.579212 7.340198
4802  9.579212 7.343821
4803  9.579212 7.347444
4804  9.579212 7.351067
4805  9.579212 7.354690
4806  9.579212 7.358313
4807  9.579212 7.361936
4808  9.579212 7.365559
4809  9.579212 7.369182
4810  9.575589 7.372805
4811  9.575589 7.376428
4812  9.575589 7.380051
4813  9.571966 7.383674
4814  9.571966 7.387297
4815  9.571966 7.390920
4816  9.571966 7.394543
4817  9.571966 7.398166
4818  9.571966 7.401789
4819  9.571966 7.405412
4820  9.571966 7.409035
4821  9.571966 7.412658
4822  9.571966 7.416281
4823  9.571966 7.419904
4824  9.571966 7.423527
4825  9.571966 7.427150
4826  9.571966 7.430773
4827  9.571966 7.434396
4828  9.571966 7.438019
4829  9.571966 7.441642
4830  9.571966 7.445265
4831  9.571966 7.448888
4832  9.571966 7.452511
4833  9.571966 7.456134
4834  9.571966 7.459757
4835  9.571966 7.463380
4836  9.575589 7.467003
4837  9.575589 7.470626
4838  9.579212 7.474249
4839  9.579212 7.477872
4840  9.582835 7.481495
4841  9.582835 7.485118
4842  9.586458 7.488741
4843  9.586458 7.492364
4844  9.590081 7.495987
4845  9.590081 7.499610
4846  9.593704 7.503233
4847  9.593704 7.506856
4848  9.597327 7.510479
4849  9.600950 7.514102
4850  9.600950 7.517725
4851  9.600950 7.521348
4852  9.600950 7.524971
4853  9.600950 7.528594
4854  9.600950 7.532217
4855  9.600950 7.535840
4856  9.600950 7.539463
4857  9.600950 7.543086
4858  9.600950 7.546709
4859  9.600950 7.550332
4860  9.604573 7.553955
4861  9.604573 7.557578
4862  9.608196 7.561201
4863  9.608196 7.564824
4864  9.611819 7.568447
4865  9.611819 7.572070
4866  9.615442 7.575693
4867  9.615442 7.579316
4868  9.619065 7.582939
4869  9.619065 7.586562
4870  9.622688 7.590185
4871  9.622688 7.593808
4872  9.626311 7.597431
4873  9.629934 7.601054
4874  9.633557 7.604677
4875  9.637180 7.604677
4876  9.637180 7.608300
4877  9.640803 7.611923
4878  9.640803 7.615546
4879  9.644426 7.619169
4880  9.648049 7.622792
4881  9.648049 7.626415
4882  9.648049 7.630038
4883  9.651672 7.633661
4884  9.651672 7.637284
4885  9.651672 7.640907
4886  9.655295 7.644530
4887  9.655295 7.648153
4888  9.655295 7.651776
4889  9.655295 7.655399
4890  9.655295 7.659022
4891  9.655295 7.662645
4892  9.655295 7.666268
4893  9.655295 7.669891
4894  9.655295 7.673514
4895  9.655295 7.677137
4896  9.655295 7.680760
4897  9.655295 7.684383
4898  9.655295 7.688006
4899  9.655295 7.691629
4900  9.655295 7.695252
4901  9.655295 7.698875
4902  9.658918 7.702498
4903  9.658918 7.706121
4904  9.658918 7.709744
4905  9.658918 7.713367
4906  9.662541 7.716990
4907  9.662541 7.720613
4908  9.666164 7.724236
4909  9.666164 7.727859
4910  9.666164 7.731482
4911  9.666164 7.735105
4912  9.666164 7.738728
4913  9.666164 7.742351
4914  9.666164 7.745974
4915  9.666164 7.749597
4916  9.666164 7.753220
4917  9.666164 7.756843
4918  9.666164 7.760466
4919  9.666164 7.764089
4920  9.669787 7.767712
4921  9.669787 7.771335
4922  9.669787 7.774958
4923  9.669787 7.778581
4924  9.669787 7.782204
4925  9.669787 7.785827
4926  9.669787 7.789450
4927  9.669787 7.793073
4928  9.669787 7.796696
4929  9.669787 7.800319
4930  9.669787 7.803942
4931  9.669787 7.807565
4932  9.669787 7.811188
4933  9.673410 7.814811
4934  9.673410 7.818434
4935  9.673410 7.822057
4936  9.677033 7.825680
4937  9.677033 7.829303
4938  9.680656 7.832926
4939  9.680656 7.836549
4940  9.684279 7.840172
4941  9.684279 7.843795
4942  9.687902 7.847418
4943  9.687902 7.851041
4944  9.691525 7.854664
4945  9.691525 7.858287
4946  9.695148 7.861910
4947  9.695148 7.865533
4948  9.698771 7.869156
4949  9.698771 7.872779
4950  9.698771 7.876402
4951  9.702394 7.880025
4952  9.702394 7.883648
4953  9.706017 7.887271
4954  9.706017 7.890894
4955  9.709640 7.894517
4956  9.709640 7.898140
4957  9.709640 7.901763
4958  9.709640 7.905386
4959  9.709640 7.909009
4960  9.709640 7.912632
4961  9.709640 7.916255
4962  9.709640 7.919878
4963  9.709640 7.923501
4964  9.709640 7.927124
4965  9.713263 7.930747
4966  9.713263 7.934370
4967  9.713263 7.937993
4968  9.713263 7.941616
4969  9.716886 7.945239
4970  9.716886 7.948862
4971  9.720509 7.952485
4972  9.720509 7.956108
4973  9.720509 7.959731
4974  9.720509 7.963354
4975  9.720509 7.966977
4976  9.720509 7.970600
4977  9.716886 7.974223
4978  9.716886 7.977846
4979  9.713263 7.981469
4980  9.713263 7.985092
4981  9.709640 7.988715
4982  9.709640 7.992338
4983  9.706017 7.995961
4984  9.706017 7.999584
4985  9.706017 8.003207
4986  9.706017 8.006830
4987  9.706017 8.010453
4988  9.706017 8.014076
4989  9.706017 8.017699
4990  9.706017 8.021322
4991  9.706017 8.024945
4992  9.706017 8.028568
4993  9.706017 8.032191
4994  9.706017 8.035814
4995  9.706017 8.039437
4996  9.706017 8.043060
4997  9.706017 8.046683
4998  9.706017 8.050306
4999  9.706017 8.053929
5000  9.706017 8.057552
5001  9.706017 8.061175
5002  9.706017 8.064798
5003  9.706017 8.068421
5004  9.706017 8.072044
5005  9.706017 8.075667
5006  9.706017 8.079290
5007  9.706017 8.082913
5008  9.706017 8.086536
5009  9.706017 8.090159
5010  9.706017 8.093782
5011  9.706017 8.097405
5012  9.706017 8.101028
5013  9.706017 8.104651
5014  9.706017 8.108274
5015  9.706017 8.111897
5016  9.706017 8.115520
5017  9.706017 8.119143
5018  9.706017 8.122766
5019  9.706017 8.126389
5020  9.709640 8.130012
5021  9.709640 8.133635
5022  9.713263 8.137258
5023  9.713263 8.140881
5024  9.716886 8.144504
5025  9.716886 8.148127
5026  9.720509 8.151750
5027  9.720509 8.155373
5028  9.724132 8.158996
5029  9.724132 8.162619
5030  9.727755 8.166242
5031  9.727755 8.169865
5032  9.731378 8.173488
5033  9.735001 8.173488
5034  9.738624 8.177111
5035  9.742247 8.177111
5036  9.745870 8.180734
5037  9.749493 8.180734
5038  9.753116 8.184357
5039  9.756739 8.187980
5040  9.756739 8.191603
5041  9.756739 8.195226
5042  9.756739 8.198849
5043  9.760362 8.202472
5044  9.760362 8.206095
5045  9.760362 8.209718
5046  9.760362 8.213341
5047  9.763985 8.216964
5048  9.763985 8.220587
5049  9.767608 8.224210
5050  9.767608 8.227833
5051  9.771231 8.231456
5052  9.771231 8.235079
5053  9.771231 8.238702
5054  9.771231 8.242325
5055  9.771231 8.245948
5056  9.771231 8.249571
5057  9.771231 8.253194
5058  9.771231 8.256817
5059  9.771231 8.260440
5060  9.771231 8.264063
5061  9.771231 8.267686
5062  9.771231 8.271309
5063  9.771231 8.274932
5064  9.771231 8.278555
5065  9.771231 8.282178
5066  9.771231 8.285801
5067  9.771231 8.289424
5068  9.771231 8.293047
5069  9.771231 8.296670
5070  9.771231 8.300293
5071  9.771231 8.303916
5072  9.771231 8.307539
5073  9.771231 8.311162
5074  9.771231 8.314785
5075  9.771231 8.318408
5076  9.771231 8.322031
5077  9.771231 8.325654
5078  9.771231 8.329277
5079  9.771231 8.332900
5080  9.774854 8.336523
5081  9.774854 8.340146
5082  9.778477 8.343769
5083  9.778477 8.347392
5084  9.782100 8.351015
5085  9.782100 8.354638
5086  9.785723 8.358261
5087  9.785723 8.361884
5088  9.789346 8.365507
5089  9.789346 8.369130
5090  9.792969 8.372753
5091  9.792969 8.376376
5092  9.792969 8.379999
5093  9.796592 8.383622
5094  9.796592 8.387245
5095  9.800215 8.390868
5096  9.800215 8.394491
5097  9.803838 8.398114
5098  9.803838 8.401737
5099  9.807461 8.405360
5100  9.807461 8.408983
5101  9.811084 8.412606
5102  9.811084 8.416229
5103  9.814707 8.419852
5104  9.814707 8.423475
5105  9.818330 8.427098
5106  9.821953 8.430721
5107  9.825576 8.434344
5108  9.825576 8.437967
5109  9.829199 8.441590
5110  9.829199 8.445213
5111  9.829199 8.448836
5112  9.832822 8.452459
5113  9.832822 8.456082
5114  9.832822 8.459705
5115  9.832822 8.463328
5116  9.832822 8.466951
5117  9.832822 8.470574
5118  9.832822 8.474197
5119  9.832822 8.477820
5120  9.832822 8.481443
5121  9.832822 8.485066
5122  9.832822 8.488689
5123  9.832822 8.492312
5124  9.832822 8.495935
5125  9.832822 8.499558
5126  9.832822 8.503181
5127  9.832822 8.506804
5128  9.832822 8.510427
5129  9.836445 8.514050
5130  9.836445 8.517673
5131  9.840068 8.521296
5132  9.840068 8.524919
5133  9.840068 8.528542
5134  9.840068 8.532165
5135  9.843691 8.535788
5136  9.843691 8.539411
5137  9.843691 8.543034
5138  9.847314 8.546657
5139  9.847314 8.550280
5140  9.850937 8.553903
5141  9.850937 8.557526
5142  9.854560 8.561149
5143  9.854560 8.564772
5144  9.858183 8.568395
5145  9.858183 8.572018
5146  9.861806 8.575641
5147  9.861806 8.579264
5148  9.861806 8.582887
5149  9.861806 8.586510
5150  9.865429 8.590133
5151  9.865429 8.593756
5152  9.865429 8.597379
5153  9.865429 8.601002
5154  9.865429 8.604625
5155  9.865429 8.608248
5156  9.865429 8.611871
5157  9.865429 8.615494
5158  9.865429 8.619117
5159  9.865429 8.622740
5160  9.865429 8.626363
5161  9.865429 8.629986
5162  9.865429 8.633609
5163  9.865429 8.637232
5164  9.865429 8.640855
5165  9.865429 8.644478
5166  9.865429 8.648101
5167  9.865429 8.651724
5168  9.865429 8.655347
5169  9.865429 8.658970
5170  9.865429 8.662593
5171  9.865429 8.666216
5172  9.865429 8.669839
5173  9.865429 8.673462
5174  9.869052 8.677085
5175  9.869052 8.680708
5176  9.872675 8.684331
5177  9.872675 8.687954
5178  9.876298 8.691577
5179  9.876298 8.695200
5180  9.879921 8.698823
5181  9.879921 8.702446
5182  9.883544 8.706069
5183  9.883544 8.709692
5184  9.887167 8.713315
5185  9.887167 8.716938
5186  9.890790 8.720561
5187  9.894413 8.724184
5188  9.898036 8.727807
5189  9.901659 8.731430
5190  9.905282 8.735053
5191  9.908905 8.738676
5192  9.908905 8.742299
5193  9.912528 8.745922
5194  9.912528 8.749545
5195  9.916151 8.753168
5196  9.916151 8.756791
5197  9.919774 8.760414
5198  9.919774 8.764037
5199  9.923397 8.767660
5200  9.927020 8.771283
5201  9.927020 8.774906
5202  9.930643 8.778529
5203  9.934266 8.782152
5204  9.937889 8.785775
5205  9.937889 8.789398
5206  9.941512 8.793021
5207  9.941512 8.796644
5208  9.941512 8.800267
5209  9.941512 8.803890
5210  9.941512 8.807513
5211  9.941512 8.811136
5212  9.941512 8.814759
5213  9.941512 8.818382
5214  9.941512 8.822005
5215  9.941512 8.825628
5216  9.941512 8.829251
5217  9.941512 8.832874
5218  9.941512 8.836497
5219  9.941512 8.840120
5220  9.941512 8.843743
5221  9.941512 8.847366
5222  9.941512 8.850989
5223  9.937889 8.854612
5224  9.937889 8.858235
5225  9.937889 8.861858
5226  9.937889 8.865481
5227  9.934266 8.869104
5228  9.934266 8.872727
5229  9.934266 8.876350
5230  9.934266 8.879973
5231  9.934266 8.883596
5232  9.934266 8.887219
5233  9.934266 8.890842
5234  9.934266 8.894465
5235  9.934266 8.898088
5236  9.934266 8.901711
5237  9.934266 8.905334
5238  9.934266 8.908957
5239  9.934266 8.912580
5240  9.934266 8.916203
5241  9.934266 8.919826
5242  9.934266 8.923449
5243  9.934266 8.927072
5244  9.934266 8.930695
5245  9.934266 8.934318
5246  9.934266 8.937941
5247  9.934266 8.941564
5248  9.934266 8.945187
5249  9.934266 8.948810
5250  9.934266 8.952433
5251  9.934266 8.956056
5252  9.934266 8.959679
5253  9.934266 8.963302
5254  9.934266 8.966925
5255  9.934266 8.970548
5256  9.937889 8.974171
5257  9.937889 8.977794
5258  9.941512 8.981417
5259  9.941512 8.985040
5260  9.945135 8.988663
5261  9.945135 8.992286
5262  9.948758 8.995909
5263  9.948758 8.999532
5264  9.952381 9.003155
5265  9.952381 9.006778
5266  9.956004 9.010401
5267  9.956004 9.014024
5268  9.959627 9.017647
5269  9.959627 9.021270
5270  9.963250 9.024893
5271  9.966873 9.028516
5272  9.970496 9.028516
5273  9.974119 9.032139
5274  9.977742 9.032139
5275  9.981365 9.035762
5276  9.984988 9.035762
5277  9.988611 9.039385
5278  9.992234 9.039385
5279  9.995857 9.043008
5280  9.999480 9.043008
5281  10.003103 9.046631
5282  10.006726 9.046631
5283  10.010349 9.050254
5284  10.013972 9.053877
5285  10.013972 9.057500
5286  10.013972 9.061123
5287  10.013972 9.064746
5288  10.013972 9.068369
5289  10.013972 9.071992
5290  10.013972 9.075615
5291  10.013972 9.079238
5292  10.013972 9.082861
5293  10.010349 9.086484
5294  10.006726 9.090107
5295  10.003103 9.093730
5296  9.999480 9.097353
5297  9.995857 9.100976
5298  9.992234 9.104599
5299  9.992234 9.108222
5300  9.988611 9.111845
5301  9.988611 9.115468
5302  9.984988 9.119091
5303  9.981365 9.122714
5304  9.977742 9.126337
5305  9.974119 9.129960
5306  9.970496 9.133583
5307  9.966873 9.137206
5308  9.963250 9.140829
5309  9.959627 9.144452
5310  9.956004 9.148075
5311  9.952381 9.151698
5312  9.948758 9.155321
5313  9.945135 9.158944
5314  9.941512 9.158944
5315  9.937889 9.162567
5316  9.934266 9.166190
5317  9.930643 9.169813
5318  9.927020 9.173436
5319  9.923397 9.177059
5320  9.919774 9.180682
5321  9.916151 9.184305
5322  9.912528 9.187928
5323  9.912528 9.191551
5324  9.908905 9.195174
5325  9.908905 9.198797
5326  9.905282 9.202420
5327  9.905282 9.206043
5328  9.901659 9.209666
5329  9.901659 9.213289
5330  9.898036 9.216912
5331  9.898036 9.220535
5332  9.894413 9.224158
5333  9.894413 9.227781
5334  9.890790 9.231404
5335  9.890790 9.235027
5336  9.890790 9.238650
5337  9.890790 9.242273
5338  9.890790 9.245896
5339  9.890790 9.249519
5340  9.890790 9.253142
5341  9.890790 9.256765
5342  9.890790 9.260388
5343  9.890790 9.264011
5344  9.890790 9.267634
5345  9.890790 9.271257
5346  9.890790 9.274880
5347  9.890790 9.278503
5348  9.890790 9.282126
5349  9.890790 9.285749
5350  9.890790 9.289372
5351  9.890790 9.292995
5352  9.890790 9.296618
5353  9.890790 9.300241
5354  9.890790 9.303864
5355  9.890790 9.307487
5356  9.890790 9.311110
5357  9.890790 9.314733
5358  9.890790 9.318356
5359  9.890790 9.321979
5360  9.890790 9.325602
5361  9.887167 9.329225
5362  9.883544 9.332848
5363  9.879921 9.336471
5364  9.876298 9.340094
5365  9.876298 9.343717
5366  9.872675 9.347340
5367  9.872675 9.350963
5368  9.869052 9.354586
5369  9.869052 9.358209
5370  9.865429 9.361832
5371  9.865429 9.365455
5372  9.861806 9.369078
5373  9.861806 9.372701
5374  9.858183 9.376324
5375  9.858183 9.379947
5376  9.854560 9.383570
5377  9.854560 9.387193
5378  9.854560 9.390816
5379  9.854560 9.394439
5380  9.854560 9.398062
5381  9.850937 9.401685
5382  9.847314 9.405308
5383  9.843691 9.408931
5384  9.840068 9.408931
5385  9.836445 9.412554
5386  9.832822 9.412554
5387  9.829199 9.416177
5388  9.825576 9.416177
5389  9.821953 9.419800
5390  9.818330 9.423423
5391  9.814707 9.427046
5392  9.811084 9.430669
5393  9.807461 9.434292
5394  9.803838 9.437915
5395  9.800215 9.441538
5396  9.800215 9.445161
5397  9.796592 9.448784
5398  9.796592 9.452407
5399  9.792969 9.456030
5400  9.789346 9.459653
5401  9.789346 9.463276
5402  9.785723 9.463276
5403  9.782100 9.466899
5404  9.778477 9.470522
5405  9.774854 9.474145
5406  9.771231 9.477768
5407  9.767608 9.481391
5408  9.767608 9.485014
5409  9.763985 9.488637
5410  9.763985 9.492260
5411  9.760362 9.495883
5412  9.760362 9.499506
5413  9.756739 9.503129
5414  9.756739 9.506752
5415  9.753116 9.510375
5416  9.753116 9.513998
5417  9.749493 9.517621
5418  9.749493 9.521244
5419  9.745870 9.524867
5420  9.745870 9.528490
5421  9.742247 9.532113
5422  9.742247 9.535736
5423  9.738624 9.539359
5424  9.738624 9.542982
5425  9.735001 9.546605
5426  9.735001 9.550228
5427  9.731378 9.553851
5428  9.731378 9.557474
5429  9.727755 9.561097
5430  9.727755 9.564720
5431  9.724132 9.568343
5432  9.724132 9.571966
5433  9.724132 9.575589
5434  9.724132 9.579212
5435  9.724132 9.582835
5436  9.724132 9.586458
5437  9.724132 9.590081
5438  9.724132 9.593704
5439  9.724132 9.597327
5440  9.724132 9.600950
5441  9.724132 9.604573
5442  9.724132 9.608196
5443  9.724132 9.611819
5444  9.724132 9.615442
5445  9.724132 9.619065
5446  9.724132 9.622688
5447  9.724132 9.626311
5448  9.724132 9.629934
5449  9.724132 9.633557
5450  9.724132 9.637180
5451  9.724132 9.640803
5452  9.724132 9.644426
5453  9.724132 9.648049
5454  9.727755 9.651672
5455  9.727755 9.655295
5456  9.727755 9.658918
5457  9.727755 9.662541
5458  9.727755 9.666164
5459  9.727755 9.669787
5460  9.724132 9.673410
5461  9.724132 9.677033
5462  9.720509 9.680656
5463  9.716886 9.684279
5464  9.713263 9.687902
5465  9.713263 9.691525
5466  9.709640 9.695148
5467  9.709640 9.698771
5468  9.706017 9.702394
5469  9.706017 9.706017
5470  9.702394 9.709640
5471  9.702394 9.713263
5472  9.698771 9.716886
5473  9.698771 9.720509
5474  9.695148 9.724132
5475  9.695148 9.727755
5476  9.691525 9.731378
5477  9.691525 9.735001
5478  9.691525 9.738624
5479  9.691525 9.742247
5480  9.691525 9.745870
5481  9.687902 9.749493
5482  9.687902 9.753116
5483  9.687902 9.756739
5484  9.687902 9.760362
5485  9.684279 9.763985
5486  9.680656 9.767608
5487  9.677033 9.771231
5488  9.677033 9.774854
5489  9.673410 9.778477
5490  9.669787 9.782100
5491  9.666164 9.785723
5492  9.662541 9.789346
5493  9.658918 9.789346
5494  9.655295 9.792969
5495  9.651672 9.796592
5496  9.648049 9.800215
5497  9.644426 9.803838
5498  9.640803 9.807461
5499  9.640803 9.811084
5500  9.637180 9.814707
5501  9.637180 9.818330
5502  9.633557 9.821953
5503  9.633557 9.825576
5504  9.629934 9.829199
5505  9.629934 9.832822
5506  9.626311 9.836445
5507  9.626311 9.840068
5508  9.622688 9.843691
5509  9.622688 9.847314
5510  9.619065 9.850937
5511  9.619065 9.854560
5512  9.615442 9.858183
5513  9.615442 9.861806
5514  9.615442 9.865429
5515  9.615442 9.869052
5516  9.611819 9.872675
5517  9.611819 9.876298
5518  9.611819 9.879921
5519  9.611819 9.883544
5520  9.611819 9.887167
5521  9.611819 9.890790
5522  9.611819 9.894413
5523  9.611819 9.898036
5524  9.611819 9.901659
5525  9.608196 9.905282
5526  9.608196 9.908905
5527  9.604573 9.912528
5528  9.600950 9.916151
5529  9.600950 9.919774
5530  9.597327 9.923397
5531  9.597327 9.927020
5532  9.593704 9.930643
5533  9.590081 9.934266
5534  9.586458 9.937889
5535  9.582835 9.937889
5536  9.579212 9.941512
5537  9.575589 9.941512
5538  9.571966 9.945135
5539  9.568343 9.948758
5540  9.564720 9.952381
5541  9.561097 9.956004
5542  9.557474 9.959627
5543  9.553851 9.963250
5544  9.550228 9.966873
5545  9.546605 9.970496
5546  9.546605 9.974119
5547  9.542982 9.977742
5548  9.542982 9.981365
5549  9.539359 9.984988
5550  9.535736 9.988611
5551  9.535736 9.992234
5552  9.532113 9.995857
5553  9.528490 9.999480
5554  9.524867 10.003103
5555  9.521244 10.006726
5556  9.517621 10.010349
5557  9.513998 10.013972
5558  9.510375 10.017595
5559  9.506752 10.021218
5560  9.506752 10.024841
5561  9.503129 10.028464
5562  9.503129 10.032087
5563  9.499506 10.035710
5564  9.499506 10.039333
5565  9.495883 10.042956
5566  9.495883 10.046579
5567  9.492260 10.050202
5568  9.492260 10.053825
5569  9.488637 10.057448
5570  9.488637 10.061071
5571  9.485014 10.064694
5572  9.485014 10.068317
5573  9.485014 10.071940
5574  9.485014 10.075563
5575  9.485014 10.079186
5576  9.481391 10.082809
5577  9.481391 10.086432
5578  9.477768 10.090055
5579  9.477768 10.093678
5580  9.474145 10.097301
5581  9.474145 10.100924
5582  9.474145 10.104547
5583  9.474145 10.108170
5584  9.470522 10.111793
5585  9.466899 10.115416
5586  9.463276 10.119039
5587  9.459653 10.122662
5588  9.456030 10.126285
5589  9.456030 10.129908
5590  9.452407 10.129908
5591  9.448784 10.133531
5592  9.445161 10.133531
5593  9.441538 10.137154
5594  9.437915 10.140777
5595  9.434292 10.144400
5596  9.430669 10.148023
5597  9.427046 10.151646
5598  9.423423 10.155269
5599  9.419800 10.158892
5600  9.416177 10.162515
5601  9.416177 10.166138
5602  9.412554 10.169761
5603  9.412554 10.173384
5604  9.408931 10.177007
5605  9.408931 10.180630
5606  9.405308 10.184253
5607  9.405308 10.187876
5608  9.401685 10.191499
5609  9.401685 10.195122
5610  9.398062 10.198745
5611  9.398062 10.202368
5612  9.394439 10.205991
5613  9.394439 10.209614
5614  9.390816 10.213237
5615  9.390816 10.216860
5616  9.390816 10.220483
5617  9.390816 10.224106
5618  9.390816 10.227729
5619  9.390816 10.231352
5620  9.390816 10.234975
5621  9.390816 10.238598
5622  9.390816 10.242221
5623  9.390816 10.245844
5624  9.390816 10.249467
5625  9.390816 10.253090
5626  9.390816 10.256713
5627  9.390816 10.260336
5628  9.387193 10.260336
5629  9.383570 10.263959
5630  9.379947 10.267582
5631  9.376324 10.271205
5632  9.372701 10.274828
5633  9.369078 10.278451
5634  9.365455 10.282074
5635  9.365455 10.285697
5636  9.361832 10.289320
5637  9.361832 10.292943
5638  9.358209 10.296566
5639  9.358209 10.300189
5640  9.354586 10.303812
5641  9.354586 10.307435
5642  9.350963 10.311058
5643  9.350963 10.314681
5644  9.347340 10.318304
5645  9.347340 10.321927
5646  9.343717 10.325550
5647  9.343717 10.329173
5648  9.343717 10.332796
5649  9.343717 10.336419
5650  9.343717 10.340042
5651  9.343717 10.343665
5652  9.343717 10.347288
5653  9.343717 10.350911
5654  9.343717 10.354534
5655  9.343717 10.358157
5656  9.343717 10.361780
5657  9.340094 10.365403
5658  9.336471 10.369026
5659  9.332848 10.372649
5660  9.332848 10.376272
5661  9.329225 10.379895
5662  9.329225 10.383518
5663  9.325602 10.387141
5664  9.325602 10.390764
5665  9.321979 10.394387
5666  9.321979 10.398010
5667  9.318356 10.401633
5668  9.318356 10.405256
5669  9.314733 10.408879
5670  9.314733 10.412502
5671  9.311110 10.416125
5672  9.311110 10.419748
5673  9.307487 10.423371
5674  9.307487 10.426994
5675  9.303864 10.430617
5676  9.303864 10.434240
5677  9.300241 10.437863
5678  9.300241 10.441486
5679  9.296618 10.445109
5680  9.296618 10.448732
5681  9.296618 10.452355
5682  9.292995 10.455978
5683  9.292995 10.459601
5684  9.292995 10.463224
5685  9.292995 10.466847
5686  9.292995 10.470470
5687  9.292995 10.474093
5688  9.292995 10.477716
5689  9.292995 10.481339
5690  9.292995 10.484962
5691  9.292995 10.488585
5692  9.292995 10.492208
5693  9.292995 10.495831
5694  9.289372 10.499454
5695  9.289372 10.503077
5696  9.285749 10.506700
5697  9.285749 10.510323
5698  9.285749 10.513946
5699  9.285749 10.517569
5700  9.282126 10.521192
5701  9.282126 10.524815
5702  9.282126 10.528438
5703  9.282126 10.532061
5704  9.278503 10.535684
5705  9.278503 10.539307
5706  9.278503 10.542930
5707  9.274880 10.546553
5708  9.274880 10.550176
5709  9.274880 10.553799
5710  9.274880 10.557422
5711  9.271257 10.561045
5712  9.271257 10.564668
5713  9.271257 10.568291
5714  9.271257 10.571914
5715  9.271257 10.575537
5716  9.271257 10.579160
5717  9.271257 10.582783
5718  9.271257 10.586406
5719  9.271257 10.590029
5720  9.267634 10.593652
5721  9.267634 10.597275
5722  9.267634 10.600898
5723  9.264011 10.604521
5724  9.264011 10.608144
5725  9.264011 10.611767
5726  9.264011 10.615390
5727  9.260388 10.619013
5728  9.256765 10.622636
5729  9.256765 10.626259
5730  9.253142 10.629882
5731  9.249519 10.633505
5732  9.245896 10.637128
5733  9.242273 10.637128
5734  9.238650 10.640751
5735  9.235027 10.644374
5736  9.231404 10.644374
5737  9.227781 10.647997
5738  9.224158 10.647997
5739  9.220535 10.647997
5740  9.216912 10.651620
5741  9.213289 10.651620
5742  9.209666 10.651620
5743  9.206043 10.651620
5744  9.202420 10.651620
5745  9.198797 10.647997
5746  9.195174 10.647997
5747  9.191551 10.647997
5748  9.187928 10.647997
5749  9.184305 10.647997
5750  9.180682 10.647997
5751  9.177059 10.647997
5752  9.173436 10.647997
5753  9.169813 10.647997
5754  9.166190 10.647997
5755  9.162567 10.647997
5756  9.158944 10.647997
5757  9.155321 10.647997
5758  9.151698 10.644374
5759  9.148075 10.644374
5760  9.144452 10.644374
5761  9.140829 10.644374
5762  9.137206 10.644374
5763  9.133583 10.644374
5764  9.129960 10.644374
5765  9.126337 10.644374
5766  9.122714 10.644374
5767  9.119091 10.644374
5768  9.115468 10.644374
5769  9.111845 10.644374
5770  9.108222 10.644374
5771  9.104599 10.644374
5772  9.100976 10.644374
5773  9.097353 10.644374
5774  9.093730 10.644374
5775  9.090107 10.644374
5776  9.086484 10.644374
5777  9.082861 10.644374
5778  9.079238 10.644374
5779  9.075615 10.644374
5780  9.071992 10.644374
5781  9.068369 10.644374
5782  9.064746 10.644374
5783  9.061123 10.647997
5784  9.057500 10.647997
5785  9.053877 10.651620
5786  9.050254 10.651620
5787  9.046631 10.651620
5788  9.043008 10.651620
5789  9.039385 10.651620
5790  9.035762 10.651620
5791  9.032139 10.655243
5792  9.028516 10.655243
5793  9.024893 10.655243
5794  9.021270 10.655243
5795  9.017647 10.655243
5796  9.014024 10.658866
5797  9.010401 10.655243
5798  9.006778 10.655243
5799  9.003155 10.651620
5800  8.999532 10.651620
5801  8.995909 10.647997
5802  8.992286 10.647997
5803  8.988663 10.644374
5804  8.985040 10.644374
5805  8.981417 10.640751
5806  8.977794 10.640751
5807  8.974171 10.640751
5808  8.970548 10.640751
5809  8.966925 10.640751
5810  8.963302 10.640751
5811  8.959679 10.640751
5812  8.956056 10.640751
5813  8.952433 10.640751
5814  8.948810 10.640751
5815  8.945187 10.640751
5816  8.941564 10.640751
5817  8.937941 10.640751
5818  8.934318 10.640751
5819  8.930695 10.640751
5820  8.927072 10.640751
5821  8.923449 10.640751
5822  8.919826 10.640751
5823  8.916203 10.640751
5824  8.912580 10.640751
5825  8.908957 10.640751
5826  8.905334 10.640751
5827  8.901711 10.640751
5828  8.898088 10.640751
5829  8.894465 10.644374
5830  8.890842 10.644374
5831  8.887219 10.647997
5832  8.883596 10.647997
5833  8.879973 10.647997
5834  8.876350 10.647997
5835  8.872727 10.647997
5836  8.869104 10.647997
5837  8.865481 10.647997
5838  8.861858 10.644374
5839  8.858235 10.640751
5840  8.854612 10.637128
5841  8.850989 10.633505
5842  8.850989 10.629882
5843  8.847366 10.626259
5844  8.847366 10.622636
5845  8.843743 10.619013
5846  8.840120 10.615390
5847  8.836497 10.611767
5848  8.832874 10.608144
5849  8.829251 10.608144
5850  8.825628 10.604521
5851  8.822005 10.604521
5852  8.818382 10.600898
5853  8.814759 10.600898
5854  8.811136 10.597275
5855  8.807513 10.597275
5856  8.803890 10.593652
5857  8.800267 10.593652
5858  8.796644 10.590029
5859  8.793021 10.590029
5860  8.789398 10.586406
5861  8.785775 10.586406
5862  8.782152 10.586406
5863  8.778529 10.582783
5864  8.774906 10.582783
5865  8.771283 10.579160
5866  8.767660 10.579160
5867  8.764037 10.575537
5868  8.760414 10.575537
5869  8.756791 10.575537
5870  8.753168 10.575537
5871  8.749545 10.575537
5872  8.745922 10.575537
5873  8.742299 10.575537
5874  8.738676 10.575537
5875  8.735053 10.575537
5876  8.731430 10.575537
5877  8.727807 10.575537
5878  8.724184 10.575537
5879  8.720561 10.575537
5880  8.716938 10.575537
5881  8.713315 10.575537
5882  8.709692 10.575537
5883  8.706069 10.575537
5884  8.702446 10.575537
5885  8.698823 10.575537
5886  8.695200 10.575537
5887  8.691577 10.575537
5888  8.687954 10.575537
5889  8.684331 10.575537
5890  8.680708 10.579160
5891  8.677085 10.579160
5892  8.673462 10.579160
5893  8.669839 10.579160
5894  8.666216 10.579160
5895  8.662593 10.579160
5896  8.658970 10.579160
5897  8.655347 10.579160
5898  8.651724 10.582783
5899  8.648101 10.582783
5900  8.644478 10.582783
5901  8.640855 10.582783
5902  8.637232 10.586406
5903  8.633609 10.586406
5904  8.629986 10.590029
5905  8.626363 10.586406
5906  8.622740 10.586406
5907  8.619117 10.582783
5908  8.615494 10.582783
5909  8.611871 10.579160
5910  8.608248 10.579160
5911  8.604625 10.575537
5912  8.601002 10.575537
5913  8.597379 10.575537
5914  8.593756 10.571914
5915  8.590133 10.571914
5916  8.586510 10.571914
5917  8.582887 10.571914
5918  8.579264 10.571914
5919  8.575641 10.571914
5920  8.572018 10.571914
5921  8.568395 10.571914
5922  8.564772 10.571914
5923  8.561149 10.571914
5924  8.557526 10.571914
5925  8.553903 10.571914
5926  8.550280 10.571914
5927  8.546657 10.571914
5928  8.543034 10.571914
5929  8.539411 10.571914
5930  8.535788 10.571914
5931  8.532165 10.571914
5932  8.528542 10.571914
5933  8.524919 10.571914
5934  8.521296 10.571914
5935  8.517673 10.571914
5936  8.514050 10.571914
5937  8.510427 10.571914
5938  8.506804 10.571914
5939  8.503181 10.571914
5940  8.499558 10.575537
5941  8.495935 10.575537
5942  8.492312 10.575537
5943  8.488689 10.575537
5944  8.485066 10.575537
5945  8.481443 10.575537
5946  8.477820 10.571914
5947  8.474197 10.568291
5948  8.470574 10.564668
5949  8.466951 10.561045
5950  8.463328 10.557422
5951  8.459705 10.553799
5952  8.456082 10.550176
5953  8.452459 10.550176
5954  8.448836 10.546553
5955  8.445213 10.546553
5956  8.441590 10.542930
5957  8.437967 10.542930
5958  8.434344 10.539307
5959  8.430721 10.539307
5960  8.427098 10.535684
5961  8.423475 10.535684
5962  8.419852 10.532061
5963  8.416229 10.532061
5964  8.412606 10.528438
5965  8.408983 10.528438
5966  8.405360 10.528438
5967  8.401737 10.528438
5968  8.398114 10.528438
5969  8.394491 10.528438
5970  8.390868 10.528438
5971  8.387245 10.528438
5972  8.383622 10.528438
5973  8.379999 10.528438
5974  8.376376 10.528438
5975  8.372753 10.528438
5976  8.369130 10.528438
5977  8.365507 10.528438
5978  8.361884 10.528438
5979  8.358261 10.528438
5980  8.354638 10.528438
5981  8.351015 10.528438
5982  8.347392 10.528438
5983  8.343769 10.528438
5984  8.340146 10.528438
5985  8.336523 10.528438
5986  8.332900 10.528438
5987  8.329277 10.532061
5988  8.325654 10.532061
5989  8.322031 10.535684
5990  8.318408 10.535684
5991  8.314785 10.539307
5992  8.311162 10.539307
5993  8.307539 10.542930
5994  8.303916 10.542930
5995  8.300293 10.542930
5996  8.296670 10.542930
5997  8.293047 10.542930
5998  8.289424 10.542930
5999  8.285801 10.542930
6000  8.282178 10.542930
6001  8.278555 10.539307
6002  8.274932 10.539307
6003  8.271309 10.539307
6004  8.267686 10.539307
6005  8.264063 10.539307
6006  8.260440 10.539307
6007  8.256817 10.539307
6008  8.253194 10.539307
6009  8.249571 10.539307
6010  8.245948 10.539307
6011  8.242325 10.539307
6012  8.238702 10.535684
6013  8.235079 10.535684
6014  8.231456 10.535684
6015  8.227833 10.535684
6016  8.224210 10.535684
6017  8.220587 10.535684
6018  8.216964 10.535684
6019  8.213341 10.532061
6020  8.209718 10.532061
6021  8.206095 10.528438
6022  8.202472 10.528438
6023  8.198849 10.524815
6024  8.195226 10.524815
6025  8.191603 10.521192
6026  8.187980 10.521192
6027  8.184357 10.517569
6028  8.180734 10.517569
6029  8.177111 10.513946
6030  8.173488 10.513946
6031  8.169865 10.510323
6032  8.166242 10.510323
6033  8.162619 10.510323
6034  8.158996 10.510323
6035  8.155373 10.510323
6036  8.151750 10.510323
6037  8.148127 10.510323
6038  8.144504 10.510323
6039  8.140881 10.510323
6040  8.137258 10.510323
6041  8.133635 10.510323
6042  8.130012 10.510323
6043  8.126389 10.510323
6044  8.122766 10.510323
6045  8.119143 10.510323
6046  8.115520 10.510323
6047  8.111897 10.510323
6048  8.108274 10.510323
6049  8.104651 10.506700
6050  8.101028 10.506700
6051  8.097405 10.506700
6052  8.093782 10.506700
6053  8.090159 10.506700
6054  8.086536 10.506700
6055  8.082913 10.506700
6056  8.079290 10.506700
6057  8.075667 10.506700
6058  8.072044 10.506700
6059  8.068421 10.506700
6060  8.064798 10.506700
6061  8.061175 10.506700
6062  8.057552 10.506700
6063  8.053929 10.506700
6064  8.050306 10.506700
6065  8.046683 10.506700
6066  8.043060 10.506700
6067  8.039437 10.506700
6068  8.035814 10.506700
6069  8.032191 10.506700
6070  8.028568 10.506700
6071  8.024945 10.506700
6072  8.021322 10.506700
6073  8.017699 10.506700
6074  8.014076 10.506700
6075  8.010453 10.510323
6076  8.006830 10.510323
6077  8.003207 10.513946
6078  7.999584 10.513946
6079  7.995961 10.517569
6080  7.992338 10.517569
6081  7.988715 10.517569
6082  7.985092 10.517569
6083  7.981469 10.517569
6084  7.977846 10.517569
6085  7.974223 10.517569
6086  7.970600 10.517569
6087  7.966977 10.517569
6088  7.963354 10.517569
6089  7.959731 10.517569
6090  7.956108 10.517569
6091  7.952485 10.521192
6092  7.948862 10.521192
6093  7.945239 10.524815
6094  7.941616 10.524815
6095  7.937993 10.528438
6096  7.934370 10.528438
6097  7.930747 10.532061
6098  7.927124 10.532061
6099  7.923501 10.535684
6100  7.919878 10.535684
6101  7.916255 10.539307
6102  7.912632 10.539307
6103  7.909009 10.542930
6104  7.905386 10.546553
6105  7.901763 10.550176
6106  7.898140 10.553799
6107  7.898140 10.557422
6108  7.894517 10.561045
6109  7.894517 10.564668
6110  7.890894 10.568291
6111  7.890894 10.571914
6112  7.887271 10.575537
6113  7.887271 10.579160
6114  7.883648 10.582783
6115  7.880025 10.582783
6116  7.876402 10.586406
6117  7.872779 10.590029
6118  7.869156 10.593652
6119  7.865533 10.597275
6120  7.861910 10.597275
6121  7.858287 10.600898
6122  7.854664 10.600898
6123  7.851041 10.604521
6124  7.847418 10.604521
6125  7.843795 10.604521
6126  7.840172 10.608144
6127  7.836549 10.608144
6128  7.832926 10.608144
6129  7.829303 10.611767
6130  7.825680 10.611767
6131  7.822057 10.611767
6132  7.818434 10.611767
6133  7.814811 10.611767
6134  7.811188 10.611767
6135  7.807565 10.611767
6136  7.803942 10.611767
6137  7.800319 10.611767
6138  7.796696 10.611767
6139  7.793073 10.611767
6140  7.789450 10.611767
6141  7.785827 10.611767
6142  7.782204 10.611767
6143  7.778581 10.611767
6144  7.774958 10.615390
6145  7.771335 10.615390
6146  7.767712 10.619013
6147  7.764089 10.619013
6148  7.760466 10.622636
6149  7.756843 10.622636
6150  7.753220 10.626259
6151  7.749597 10.626259
6152  7.745974 10.629882
6153  7.742351 10.629882
6154  7.738728 10.633505
6155  7.735105 10.633505
6156  7.731482 10.637128
6157  7.727859 10.640751
6158  7.724236 10.644374
6159  7.720613 10.647997
6160  7.716990 10.651620
6161  7.713367 10.651620
6162  7.709744 10.655243
6163  7.706121 10.655243
6164  7.702498 10.658866
6165  7.698875 10.658866
6166  7.695252 10.662489
6167  7.691629 10.662489
6168  7.688006 10.662489
6169  7.684383 10.662489
6170  7.680760 10.662489
6171  7.677137 10.666112
6172  7.673514 10.666112
6173  7.669891 10.666112
6174  7.666268 10.666112
6175  7.662645 10.666112
6176  7.659022 10.666112
6177  7.655399 10.666112
6178  7.651776 10.666112
6179  7.648153 10.666112
6180  7.644530 10.662489
6181  7.644530 10.658866
6182  7.640907 10.655243
6183  7.640907 10.651620
6184  7.637284 10.647997
6185  7.637284 10.644374
6186  7.633661 10.640751
6187  7.630038 10.637128
6188  7.626415 10.637128
6189  7.622792 10.633505
6190  7.619169 10.633505
6191  7.615546 10.629882
6192  7.611923 10.629882
6193  7.608300 10.626259
6194  7.604677 10.626259
6195  7.601054 10.622636
6196  7.597431 10.622636
6197  7.593808 10.619013
6198  7.590185 10.619013
6199  7.586562 10.615390
6200  7.582939 10.615390
6201  7.579316 10.615390
6202  7.575693 10.615390
6203  7.572070 10.615390
6204  7.568447 10.615390
6205  7.564824 10.615390
6206  7.561201 10.615390
6207  7.557578 10.615390
6208  7.553955 10.615390
6209  7.550332 10.615390
6210  7.546709 10.615390
6211  7.543086 10.615390
6212  7.539463 10.615390
6213  7.535840 10.615390
6214  7.532217 10.615390
6215  7.532217 10.611767
6216  7.532217 10.608144
6217  7.532217 10.604521
6218  7.532217 10.600898
6219  7.532217 10.597275
6220  7.532217 10.593652
6221  7.532217 10.590029
6222  7.532217 10.586406
6223  7.532217 10.582783
6224  7.532217 10.579160
6225  7.532217 10.575537
6226  7.532217 10.571914
6227  7.532217 10.568291
6228  7.532217 10.564668
6229  7.532217 10.561045
6230  7.532217 10.557422
6231  7.532217 10.553799
6232  7.532217 10.550176
6233  7.532217 10.546553
6234  7.532217 10.542930
6235  7.532217 10.539307
6236  7.532217 10.535684
6237  7.528594 10.532061
6238  7.528594 10.528438
6239  7.524971 10.524815
6240  7.524971 10.521192
6241  7.521348 10.517569
6242  7.521348 10.513946
6243  7.517725 10.510323
6244  7.517725 10.506700
6245  7.514102 10.503077
6246  7.514102 10.499454
6247  7.510479 10.495831
6248  7.510479 10.492208
6249  7.506856 10.488585
6250  7.503233 10.488585
6251  7.499610 10.484962
6252  7.495987 10.484962
6253  7.492364 10.481339
6254  7.488741 10.481339
6255  7.485118 10.477716
6256  7.481495 10.477716
6257  7.477872 10.474093
6258  7.474249 10.474093
6259  7.470626 10.470470
6260  7.467003 10.470470
6261  7.463380 10.466847
6262  7.459757 10.466847
6263  7.456134 10.466847
6264  7.452511 10.466847
6265  7.448888 10.466847
6266  7.445265 10.466847
6267  7.441642 10.466847
6268  7.438019 10.466847
6269  7.434396 10.466847
6270  7.430773 10.466847
6271  7.427150 10.463224
6272  7.423527 10.463224
6273  7.419904 10.463224
6274  7.416281 10.459601
6275  7.412658 10.459601
6276  7.409035 10.459601
6277  7.405412 10.459601
6278  7.401789 10.459601
6279  7.398166 10.459601
6280  7.394543 10.459601
6281  7.390920 10.459601
6282  7.387297 10.459601
6283  7.383674 10.459601
6284  7.380051 10.459601
6285  7.376428 10.459601
6286  7.372805 10.459601
6287  7.369182 10.459601
6288  7.365559 10.459601
6289  7.361936 10.455978
6290  7.358313 10.452355
6291  7.354690 10.452355
6292  7.351067 10.448732
6293  7.347444 10.448732
6294  7.343821 10.445109
6295  7.340198 10.445109
6296  7.336575 10.441486
6297  7.332952 10.441486
6298  7.329329 10.437863
6299  7.325706 10.437863
6300  7.322083 10.434240
6301  7.318460 10.434240
6302  7.314837 10.430617
6303  7.311214 10.430617
6304  7.307591 10.430617
6305  7.303968 10.430617
6306  7.300345 10.430617
6307  7.296722 10.430617
6308  7.293099 10.430617
6309  7.289476 10.430617
6310  7.285853 10.430617
6311  7.282230 10.430617
6312  7.278607 10.430617
6313  7.274984 10.430617
6314  7.271361 10.430617
6315  7.267738 10.430617
6316  7.264115 10.430617
6317  7.260492 10.430617
6318  7.256869 10.430617
6319  7.253246 10.430617
6320  7.249623 10.430617
6321  7.246000 10.430617
6322  7.242377 10.430617
6323  7.238754 10.430617
6324  7.235131 10.430617
6325  7.231508 10.430617
6326  7.227885 10.430617
6327  7.224262 10.430617
6328  7.220639 10.430617
6329  7.217016 10.430617
6330  7.213393 10.430617
6331  7.209770 10.430617
6332  7.206147 10.430617
6333  7.202524 10.430617
6334  7.198901 10.430617
6335  7.195278 10.430617
6336  7.191655 10.430617
6337  7.188032 10.430617
6338  7.184409 10.430617
6339  7.180786 10.430617
6340  7.177163 10.434240
6341  7.173540 10.434240
6342  7.169917 10.437863
6343  7.166294 10.437863
6344  7.162671 10.441486
6345  7.159048 10.441486
6346  7.155425 10.445109
6347  7.151802 10.445109
6348  7.148179 10.448732
6349  7.144556 10.448732
6350  7.140933 10.452355
6351  7.137310 10.452355
6352  7.133687 10.455978
6353  7.130064 10.455978
6354  7.126441 10.455978
6355  7.122818 10.455978
6356  7.119195 10.455978
6357  7.115572 10.459601
6358  7.111949 10.459601
6359  7.108326 10.463224
6360  7.104703 10.463224
6361  7.101080 10.466847
6362  7.097457 10.466847
6363  7.093834 10.470470
6364  7.090211 10.470470
6365  7.086588 10.474093
6366  7.082965 10.474093
6367  7.079342 10.477716
6368  7.075719 10.477716
6369  7.072096 10.481339
6370  7.072096 10.484962
6371  7.068473 10.488585
6372  7.068473 10.492208
6373  7.064850 10.495831
6374  7.064850 10.499454
6375  7.061227 10.503077
6376  7.061227 10.506700
6377  7.057604 10.510323
6378  7.057604 10.513946
6379  7.053981 10.517569
6380  7.053981 10.521192
6381  7.050358 10.524815
6382  7.050358 10.528438
6383  7.050358 10.532061
6384  7.050358 10.535684
6385  7.050358 10.539307
6386  7.050358 10.542930
6387  7.050358 10.546553
6388  7.050358 10.550176
6389  7.050358 10.553799
6390  7.050358 10.557422
6391  7.050358 10.561045
6392  7.050358 10.564668
6393  7.050358 10.568291
6394  7.050358 10.571914
6395  7.050358 10.575537
6396  7.050358 10.579160
6397  7.050358 10.582783
6398  7.050358 10.586406
6399  7.046735 10.590029
6400  7.046735 10.593652
6401  7.043112 10.597275
6402  7.043112 10.600898
6403  7.043112 10.604521
6404  7.043112 10.608144
6405  7.039489 10.611767
6406  7.039489 10.615390
6407  7.039489 10.619013
6408  7.039489 10.622636
6409  7.035866 10.626259
6410  7.035866 10.629882
6411  7.035866 10.633505
6412  7.035866 10.637128
6413  7.032243 10.640751
6414  7.028620 10.644374
6415  7.024997 10.647997
6416  7.021374 10.647997
6417  7.017751 10.651620
6418  7.014128 10.651620
6419  7.010505 10.655243
6420  7.006882 10.655243
6421  7.003259 10.655243
6422  6.999636 10.655243
6423  6.996013 10.655243
6424  6.992390 10.658866
6425  6.988767 10.658866
6426  6.985144 10.658866
6427  6.981521 10.658866
6428  6.977898 10.658866
6429  6.974275 10.658866
6430  6.970652 10.658866
6431  6.967029 10.655243
6432  6.963406 10.655243
6433  6.959783 10.655243
6434  6.956160 10.655243
6435  6.952537 10.651620
6436  6.948914 10.651620
6437  6.945291 10.651620
6438  6.941668 10.647997
6439  6.938045 10.644374
6440  6.934422 10.640751
6441  6.930799 10.637128
6442  6.927176 10.637128
6443  6.923553 10.633505
6444  6.919930 10.633505
6445  6.916307 10.629882
6446  6.912684 10.629882
6447  6.909061 10.626259
6448  6.905438 10.626259
6449  6.901815 10.622636
6450  6.898192 10.622636
6451  6.894569 10.619013
6452  6.890946 10.619013
6453  6.887323 10.615390
6454  6.883700 10.615390
6455  6.880077 10.615390
6456  6.876454 10.615390
6457  6.872831 10.615390
6458  6.869208 10.615390
6459  6.865585 10.615390
6460  6.861962 10.615390
6461  6.858339 10.615390
6462  6.854716 10.615390
6463  6.851093 10.615390
6464  6.847470 10.615390
6465  6.843847 10.615390
6466  6.840224 10.615390
6467  6.836601 10.615390
6468  6.832978 10.615390
6469  6.829355 10.615390
6470  6.825732 10.615390
6471  6.822109 10.615390
6472  6.818486 10.615390
6473  6.814863 10.615390
6474  6.811240 10.615390
6475  6.807617 10.615390
6476  6.803994 10.619013
6477  6.800371 10.619013
6478  6.796748 10.622636
6479  6.793125 10.622636
6480  6.789502 10.626259
6481  6.785879 10.626259
6482  6.782256 10.629882
6483  6.778633 10.629882
6484  6.775010 10.633505
6485  6.771387 10.633505
6486  6.767764 10.637128
6487  6.764141 10.637128
6488  6.760518 10.640751
6489  6.756895 10.640751
6490  6.753272 10.644374
6491  6.749649 10.644374
6492  6.746026 10.644374
6493  6.742403 10.644374
6494  6.738780 10.647997
6495  6.735157 10.647997
6496  6.731534 10.647997
6497  6.727911 10.647997
6498  6.724288 10.647997
6499  6.720665 10.647997
6500  6.717042 10.647997
6501  6.713419 10.647997
6502  6.709796 10.647997
6503  6.706173 10.647997
6504  6.702550 10.647997
6505  6.698927 10.647997
6506  6.695304 10.644374
6507  6.691681 10.644374
6508  6.688058 10.644374
6509  6.684435 10.644374
6510  6.680812 10.640751
6511  6.677189 10.640751
6512  6.673566 10.640751
6513  6.669943 10.637128
6514  6.666320 10.633505
6515  6.662697 10.629882
6516  6.659074 10.626259
6517  6.655451 10.622636
6518  6.651828 10.619013
6519  6.648205 10.615390
6520  6.644582 10.615390
6521  6.640959 10.611767
6522  6.637336 10.611767
6523  6.633713 10.608144
6524  6.630090 10.608144
6525  6.626467 10.604521
6526  6.622844 10.604521
6527  6.619221 10.600898
6528  6.615598 10.600898
6529  6.611975 10.597275
6530  6.608352 10.597275
6531  6.604729 10.593652
6532  6.601106 10.593652
6533  6.597483 10.593652
6534  6.593860 10.593652
6535  6.590237 10.593652
6536  6.586614 10.593652
6537  6.582991 10.593652
6538  6.579368 10.593652
6539  6.575745 10.593652
6540  6.572122 10.593652
6541  6.568499 10.590029
6542  6.564876 10.590029
6543  6.561253 10.586406
6544  6.557630 10.586406
6545  6.554007 10.586406
6546  6.554007 10.582783
6547  6.554007 10.579160
6548  6.554007 10.575537
6549  6.554007 10.571914
6550  6.554007 10.568291
6551  6.554007 10.564668
6552  6.554007 10.561045
6553  6.554007 10.557422
6554  6.554007 10.553799
6555  6.554007 10.550176
6556  6.554007 10.546553
6557  6.554007 10.542930
6558  6.554007 10.539307
6559  6.554007 10.535684
6560  6.550384 10.532061
6561  6.550384 10.528438
6562  6.546761 10.524815
6563  6.546761 10.521192
6564  6.543138 10.517569
6565  6.543138 10.513946
6566  6.539515 10.510323
6567  6.539515 10.506700
6568  6.535892 10.503077
6569  6.535892 10.499454
6570  6.532269 10.495831
6571  6.532269 10.492208
6572  6.528646 10.488585
6573  6.525023 10.488585
6574  6.521400 10.484962
6575  6.517777 10.484962
6576  6.514154 10.481339
6577  6.510531 10.481339
6578  6.506908 10.477716
6579  6.503285 10.477716
6580  6.499662 10.474093
6581  6.496039 10.474093
6582  6.492416 10.470470
6583  6.488793 10.470470
6584  6.485170 10.466847
6585  6.481547 10.466847
6586  6.477924 10.466847
6587  6.474301 10.466847
6588  6.470678 10.466847
6589  6.467055 10.466847
6590  6.463432 10.466847
6591  6.459809 10.466847
6592  6.456186 10.466847
6593  6.452563 10.466847
6594  6.448940 10.466847
6595  6.445317 10.466847
6596  6.441694 10.466847
6597  6.438071 10.466847
6598  6.434448 10.466847
6599  6.430825 10.466847
6600  6.427202 10.466847
6601  6.423579 10.466847
6602  6.419956 10.466847
6603  6.416333 10.466847
6604  6.412710 10.466847
6605  6.409087 10.466847
6606  6.405464 10.466847
6607  6.401841 10.466847
6608  6.398218 10.466847
6609  6.394595 10.466847
6610  6.390972 10.466847
6611  6.387349 10.466847
6612  6.383726 10.466847
6613  6.380103 10.466847
6614  6.376480 10.466847
6615  6.372857 10.466847
6616  6.369234 10.466847
6617  6.365611 10.466847
6618  6.361988 10.466847
6619  6.358365 10.466847
6620  6.354742 10.466847
6621  6.351119 10.466847
6622  6.347496 10.470470
6623  6.343873 10.470470
6624  6.340250 10.470470
6625  6.336627 10.470470
6626  6.333004 10.470470
6627  6.329381 10.470470
6628  6.325758 10.474093
6629  6.322135 10.474093
6630  6.318512 10.474093
6631  6.314889 10.474093
6632  6.311266 10.477716
6633  6.307643 10.477716
6634  6.304020 10.477716
6635  6.300397 10.481339
6636  6.296774 10.481339
6637  6.293151 10.484962
6638  6.289528 10.484962
6639  6.285905 10.488585
6640  6.282282 10.488585
6641  6.278659 10.492208
6642  6.275036 10.492208
6643  6.271413 10.495831
6644  6.267790 10.495831
6645  6.264167 10.499454
6646  6.260544 10.499454
6647  6.256921 10.503077
6648  6.253298 10.506700
6649  6.249675 10.503077
6650  6.246052 10.499454
6651  6.242429 10.495831
6652  6.238806 10.492208
6653  6.235183 10.488585
6654  6.231560 10.484962
6655  6.227937 10.481339
6656  6.224314 10.477716
6657  6.220691 10.474093
6658  6.217068 10.470470
6659  6.213445 10.470470
6660  6.209822 10.466847
6661  6.206199 10.466847
6662  6.202576 10.463224
6663  6.198953 10.463224
6664  6.195330 10.459601
6665  6.191707 10.459601
6666  6.188084 10.455978
6667  6.184461 10.455978
6668  6.180838 10.452355
6669  6.177215 10.452355
6670  6.173592 10.448732
6671  6.169969 10.448732
6672  6.166346 10.445109
6673  6.162723 10.445109
6674  6.159100 10.445109
6675  6.155477 10.445109
6676  6.151854 10.445109
6677  6.148231 10.445109
6678  6.144608 10.445109
6679  6.140985 10.445109
6680  6.137362 10.445109
6681  6.133739 10.445109
6682  6.130116 10.445109
6683  6.126493 10.445109
6684  6.122870 10.445109
6685  6.119247 10.445109
6686  6.115624 10.445109
6687  6.112001 10.445109
6688  6.108378 10.445109
6689  6.104755 10.445109
6690  6.101132 10.445109
6691  6.097509 10.445109
6692  6.093886 10.445109
6693  6.090263 10.445109
6694  6.086640 10.445109
6695  6.083017 10.445109
6696  6.079394 10.445109
6697  6.075771 10.445109
6698  6.072148 10.445109
6699  6.068525 10.445109
6700  6.064902 10.445109
6701  6.061279 10.445109
6702  6.057656 10.445109
6703  6.054033 10.445109
6704  6.050410 10.445109
6705  6.046787 10.445109
6706  6.043164 10.445109
6707  6.039541 10.445109
6708  6.035918 10.445109
6709  6.032295 10.445109
6710  6.028672 10.448732
6711  6.025049 10.448732
6712  6.021426 10.452355
6713  6.017803 10.452355
6714  6.014180 10.455978
6715  6.010557 10.455978
6716  6.006934 10.459601
6717  6.003311 10.459601
6718  5.999688 10.463224
6719  5.996065 10.463224
6720  5.992442 10.466847
6721  5.988819 10.466847
6722  5.985196 10.470470
6723  5.985196 10.474093
6724  5.981573 10.477716
6725  5.981573 10.481339
6726  5.977950 10.481339
6727  5.974327 10.481339
6728  5.970704 10.484962
6729  5.967081 10.484962
6730  5.963458 10.484962
6731  5.959835 10.484962
6732  5.956212 10.484962
6733  5.952589 10.488585
6734  5.948966 10.488585
6735  5.945343 10.484962
6736  5.941720 10.484962
6737  5.938097 10.481339
6738  5.934474 10.481339
6739  5.930851 10.477716
6740  5.927228 10.477716
6741  5.923605 10.474093
6742  5.919982 10.474093
6743  5.916359 10.474093
6744  5.912736 10.470470
6745  5.909113 10.470470
6746  5.905490 10.470470
6747  5.901867 10.470470
6748  5.898244 10.470470
6749  5.894621 10.470470
6750  5.890998 10.470470
6751  5.887375 10.470470
6752  5.883752 10.470470
6753  5.880129 10.470470
6754  5.876506 10.470470
6755  5.872883 10.470470
6756  5.869260 10.470470
6757  5.865637 10.470470
6758  5.862014 10.466847
6759  5.858391 10.466847
6760  5.854768 10.463224
6761  5.851145 10.463224
6762  5.847522 10.459601
6763  5.843899 10.459601
6764  5.840276 10.455978
6765  5.836653 10.455978
6766  5.833030 10.452355
6767  5.829407 10.452355
6768  5.825784 10.448732
6769  5.822161 10.448732
6770  5.818538 10.448732
6771  5.814915 10.448732
6772  5.811292 10.448732
6773  5.807669 10.448732
6774  5.804046 10.448732
6775  5.800423 10.448732
6776  5.796800 10.448732
6777  5.793177 10.448732
6778  5.789554 10.448732
6779  5.785931 10.448732
6780  5.782308 10.448732
6781  5.778685 10.448732
6782  5.775062 10.448732
6783  5.771439 10.448732
6784  5.767816 10.448732
6785  5.764193 10.448732
6786  5.760570 10.448732
6787  5.756947 10.448732
6788  5.753324 10.448732
6789  5.749701 10.448732
6790  5.746078 10.448732
6791  5.742455 10.448732
6792  5.738832 10.452355
6793  5.735209 10.452355
6794  5.731586 10.455978
6795  5.727963 10.455978
6796  5.724340 10.459601
6797  5.720717 10.459601
6798  5.717094 10.459601
6799  5.713471 10.463224
6800  5.709848 10.463224
6801  5.706225 10.463224
6802  5.702602 10.463224
6803  5.698979 10.463224
6804  5.695356 10.463224
6805  5.691733 10.463224
6806  5.688110 10.459601
6807  5.684487 10.459601
6808  5.680864 10.459601
6809  5.677241 10.459601
6810  5.673618 10.459601
6811  5.669995 10.455978
6812  5.666372 10.455978
6813  5.662749 10.452355
6814  5.659126 10.452355
6815  5.655503 10.448732
6816  5.651880 10.448732
6817  5.648257 10.445109
6818  5.644634 10.445109
6819  5.641011 10.441486
6820  5.637388 10.441486
6821  5.633765 10.437863
6822  5.630142 10.437863
6823  5.626519 10.434240
6824  5.622896 10.434240
6825  5.619273 10.430617
6826  5.615650 10.430617
6827  5.612027 10.426994
6828  5.608404 10.426994
6829  5.604781 10.426994
6830  5.601158 10.426994
6831  5.597535 10.426994
6832  5.593912 10.426994
6833  5.590289 10.426994
6834  5.586666 10.426994
6835  5.583043 10.426994
6836  5.579420 10.426994
6837  5.575797 10.426994
6838  5.572174 10.426994
6839  5.568551 10.426994
6840  5.564928 10.426994
6841  5.561305 10.426994
6842  5.557682 10.426994
6843  5.554059 10.426994
6844  5.550436 10.426994
6845  5.546813 10.426994
6846  5.543190 10.426994
6847  5.539567 10.426994
6848  5.535944 10.426994
6849  5.532321 10.426994
6850  5.528698 10.426994
6851  5.525075 10.426994
6852  5.521452 10.430617
6853  5.517829 10.430617
6854  5.514206 10.434240
6855  5.510583 10.434240
6856  5.506960 10.437863
6857  5.503337 10.437863
6858  5.499714 10.441486
6859  5.496091 10.441486
6860  5.492468 10.445109
6861  5.488845 10.445109
6862  5.485222 10.448732
6863  5.481599 10.448732
6864  5.477976 10.448732
6865  5.474353 10.448732
6866  5.470730 10.448732
6867  5.467107 10.448732
6868  5.463484 10.448732
6869  5.459861 10.448732
6870  5.456238 10.448732
6871  5.452615 10.448732
6872  5.448992 10.448732
6873  5.445369 10.448732
6874  5.441746 10.448732
6875  5.438123 10.448732
6876  5.434500 10.448732
6877  5.430877 10.448732
6878  5.427254 10.448732
6879  5.423631 10.448732
6880  5.420008 10.448732
6881  5.416385 10.448732
6882  5.412762 10.448732
6883  5.409139 10.448732
6884  5.405516 10.448732
6885  5.401893 10.448732
6886  5.398270 10.448732
6887  5.394647 10.448732
6888  5.391024 10.448732
6889  5.387401 10.448732
6890  5.383778 10.448732
6891  5.380155 10.448732
6892  5.376532 10.448732
6893  5.372909 10.448732
6894  5.369286 10.448732
6895  5.365663 10.448732
6896  5.362040 10.448732
6897  5.358417 10.448732
6898  5.354794 10.448732
6899  5.351171 10.448732
6900  5.347548 10.448732
6901  5.343925 10.448732
6902  5.340302 10.448732
6903  5.336679 10.448732
6904  5.333056 10.448732
6905  5.329433 10.448732
6906  5.325810 10.448732
6907  5.322187 10.448732
6908  5.318564 10.448732
6909  5.314941 10.448732
6910  5.311318 10.452355
6911  5.307695 10.452355
6912  5.304072 10.452355
6913  5.300449 10.455978
6914  5.296826 10.455978
6915  5.293203 10.455978
6916  5.289580 10.459601
6917  5.285957 10.459601
6918  5.282334 10.459601
6919  5.278711 10.455978
6920  5.275088 10.455978
6921  5.271465 10.452355
6922  5.267842 10.452355
6923  5.264219 10.448732
6924  5.260596 10.448732
6925  5.256973 10.445109
6926  5.253350 10.445109
6927  5.249727 10.441486
6928  5.246104 10.441486
6929  5.242481 10.437863
6930  5.238858 10.437863
6931  5.235235 10.437863
6932  5.231612 10.437863
6933  5.227989 10.437863
6934  5.224366 10.437863
6935  5.220743 10.437863
6936  5.217120 10.437863
6937  5.213497 10.437863
6938  5.209874 10.437863
6939  5.206251 10.437863
6940  5.202628 10.437863
6941  5.199005 10.437863
6942  5.195382 10.437863
6943  5.191759 10.437863
6944  5.188136 10.437863
6945  5.184513 10.437863
6946  5.180890 10.437863
6947  5.177267 10.437863
6948  5.173644 10.437863
6949  5.170021 10.437863
6950  5.166398 10.437863
6951  5.162775 10.437863
6952  5.159152 10.437863
6953  5.155529 10.437863
6954  5.151906 10.437863
6955  5.148283 10.437863
6956  5.144660 10.437863
6957  5.141037 10.437863
6958  5.137414 10.437863
6959  5.133791 10.437863
6960  5.130168 10.437863
6961  5.126545 10.437863
6962  5.122922 10.437863
6963  5.119299 10.437863
6964  5.115676 10.437863
6965  5.112053 10.437863
6966  5.108430 10.437863
6967  5.104807 10.437863
6968  5.101184 10.437863
6969  5.097561 10.437863
6970  5.093938 10.437863
6971  5.090315 10.437863
6972  5.086692 10.437863
6973  5.083069 10.437863
6974  5.079446 10.434240
6975  5.075823 10.434240
6976  5.072200 10.434240
6977  5.068577 10.434240
6978  5.064954 10.434240
6979  5.061331 10.434240
6980  5.057708 10.434240
6981  5.054085 10.434240
6982  5.050462 10.434240
6983  5.046839 10.434240
6984  5.043216 10.434240
6985  5.039593 10.434240
6986  5.035970 10.430617
6987  5.032347 10.430617
6988  5.028724 10.430617
6989  5.025101 10.430617
6990  5.021478 10.430617
6991  5.017855 10.430617
6992  5.014232 10.430617
6993  5.010609 10.430617
6994  5.006986 10.430617
6995  5.003363 10.430617
6996  4.999740 10.430617
6997  4.996117 10.430617
6998  4.992494 10.430617
6999  4.988871 10.430617
7000  4.985248 10.430617
7001  4.981625 10.430617
7002  4.978002 10.430617
7003  4.974379 10.430617
7004  4.970756 10.430617
7005  4.967133 10.430617
7006  4.963510 10.430617
7007  4.959887 10.430617
7008  4.956264 10.430617
7009  4.952641 10.430617
7010  4.949018 10.430617
7011  4.945395 10.430617
7012  4.941772 10.434240
7013  4.938149 10.434240
7014  4.934526 10.437863
7015  4.930903 10.437863
7016  4.927280 10.437863
7017  4.923657 10.437863
7018  4.920034 10.441486
7019  4.916411 10.441486
7020  4.912788 10.441486
7021  4.909165 10.441486
7022  4.905542 10.441486
7023  4.901919 10.441486
7024  4.898296 10.441486
7025  4.894673 10.437863
7026  4.891050 10.437863
7027  4.887427 10.434240
7028  4.883804 10.434240
7029  4.880181 10.430617
7030  4.876558 10.430617
7031  4.872935 10.426994
7032  4.869312 10.426994
7033  4.865689 10.426994
7034  4.862066 10.426994
7035  4.858443 10.426994
7036  4.854820 10.426994
7037  4.851197 10.426994
7038  4.847574 10.426994
7039  4.843951 10.426994
7040  4.840328 10.426994
7041  4.836705 10.426994
7042  4.833082 10.426994
7043  4.829459 10.426994
7044  4.825836 10.426994
7045  4.822213 10.426994
7046  4.818590 10.426994
7047  4.814967 10.426994
7048  4.811344 10.426994
7049  4.807721 10.426994
7050  4.804098 10.426994
7051  4.800475 10.426994
7052  4.796852 10.426994
7053  4.793229 10.426994
7054  4.789606 10.430617
7055  4.785983 10.430617
7056  4.782360 10.430617
7057  4.778737 10.430617
7058  4.775114 10.430617
7059  4.771491 10.430617
7060  4.767868 10.430617
7061  4.764245 10.426994
7062  4.760622 10.426994
7063  4.756999 10.426994
7064  4.753376 10.426994
7065  4.749753 10.426994
7066  4.746130 10.423371
7067  4.742507 10.423371
7068  4.738884 10.419748
7069  4.735261 10.419748
7070  4.731638 10.416125
7071  4.728015 10.416125
7072  4.724392 10.412502
7073  4.720769 10.412502
7074  4.717146 10.408879
7075  4.713523 10.408879
7076  4.709900 10.408879
7077  4.706277 10.408879
7078  4.702654 10.408879
7079  4.699031 10.408879
7080  4.695408 10.408879
7081  4.691785 10.408879
7082  4.688162 10.408879
7083  4.684539 10.408879
7084  4.680916 10.408879
7085  4.677293 10.408879
7086  4.673670 10.408879
7087  4.670047 10.408879
7088  4.666424 10.408879
7089  4.662801 10.408879
7090  4.659178 10.408879
7091  4.655555 10.408879
7092  4.651932 10.408879
7093  4.648309 10.408879
7094  4.644686 10.408879
7095  4.641063 10.408879
7096  4.637440 10.408879
7097  4.633817 10.412502
7098  4.630194 10.412502
7099  4.626571 10.416125
7100  4.622948 10.416125
7101  4.619325 10.419748
7102  4.615702 10.419748
7103  4.612079 10.419748
7104  4.608456 10.419748
7105  4.604833 10.419748
7106  4.601210 10.419748
7107  4.597587 10.419748
7108  4.593964 10.419748
7109  4.590341 10.419748
7110  4.586718 10.419748
7111  4.583095 10.419748
7112  4.579472 10.419748
7113  4.575849 10.419748
7114  4.572226 10.419748
7115  4.568603 10.419748
7116  4.564980 10.419748
7117  4.561357 10.419748
7118  4.557734 10.419748
7119  4.554111 10.419748
7120  4.550488 10.419748
7121  4.546865 10.419748
7122  4.543242 10.419748
7123  4.539619 10.423371
7124  4.535996 10.423371
7125  4.532373 10.423371
7126  4.528750 10.423371
7127  4.525127 10.423371
7128  4.521504 10.423371
7129  4.517881 10.426994
7130  4.514258 10.426994
7131  4.510635 10.426994
7132  4.507012 10.426994
7133  4.503389 10.426994
7134  4.499766 10.426994
7135  4.496143 10.426994
7136  4.492520 10.426994
7137  4.488897 10.426994
7138  4.485274 10.426994
7139  4.481651 10.426994
7140  4.478028 10.426994
7141  4.474405 10.426994
7142  4.470782 10.426994
7143  4.467159 10.426994
7144  4.463536 10.426994
7145  4.459913 10.426994
7146  4.456290 10.426994
7147  4.452667 10.426994
7148  4.449044 10.426994
7149  4.445421 10.430617
7150  4.441798 10.430617
7151  4.438175 10.430617
7152  4.434552 10.430617
7153  4.430929 10.430617
7154  4.427306 10.430617
7155  4.423683 10.430617
7156  4.420060 10.430617
7157  4.416437 10.430617
7158  4.412814 10.430617
7159  4.409191 10.430617
7160  4.405568 10.430617
7161  4.401945 10.430617
7162  4.398322 10.430617
7163  4.394699 10.430617
7164  4.391076 10.430617
7165  4.387453 10.430617
7166  4.383830 10.430617
7167  4.380207 10.430617
7168  4.376584 10.430617
7169  4.372961 10.426994
7170  4.369338 10.426994
7171  4.365715 10.423371
7172  4.362092 10.423371
7173  4.358469 10.419748
7174  4.354846 10.419748
7175  4.351223 10.416125
7176  4.347600 10.416125
7177  4.343977 10.412502
7178  4.340354 10.412502
7179  4.336731 10.412502
7180  4.333108 10.412502
7181  4.329485 10.412502
7182  4.325862 10.412502
7183  4.322239 10.412502
7184  4.318616 10.412502
7185  4.314993 10.412502
7186  4.311370 10.412502
7187  4.307747 10.412502
7188  4.304124 10.412502
7189  4.300501 10.412502
7190  4.296878 10.412502
7191  4.293255 10.412502
7192  4.289632 10.412502
7193  4.286009 10.412502
7194  4.282386 10.412502
7195  4.278763 10.412502
7196  4.275140 10.412502
7197  4.271517 10.412502
7198  4.267894 10.412502
7199  4.264271 10.412502
7200  4.260648 10.412502
7201  4.257025 10.412502
7202  4.253402 10.416125
7203  4.249779 10.416125
7204  4.246156 10.416125
7205  4.242533 10.416125
7206  4.238910 10.416125
7207  4.235287 10.416125
7208  4.231664 10.412502
7209  4.228041 10.412502
7210  4.224418 10.412502
7211  4.220795 10.412502
7212  4.217172 10.412502
7213  4.213549 10.412502
7214  4.209926 10.412502
7215  4.206303 10.412502
7216  4.202680 10.412502
7217  4.199057 10.412502
7218  4.195434 10.412502
7219  4.191811 10.412502
7220  4.188188 10.412502
7221  4.184565 10.412502
7222  4.180942 10.412502
7223  4.177319 10.412502
7224  4.173696 10.412502
7225  4.170073 10.412502
7226  4.166450 10.412502
7227  4.162827 10.412502
7228  4.159204 10.412502
7229  4.155581 10.412502
7230  4.151958 10.412502
7231  4.148335 10.412502
7232  4.144712 10.412502
7233  4.141089 10.416125
7234  4.137466 10.416125
7235  4.133843 10.416125
7236  4.130220 10.416125
7237  4.126597 10.416125
7238  4.122974 10.416125
7239  4.119351 10.412502
7240  4.115728 10.412502
7241  4.112105 10.412502
7242  4.108482 10.412502
7243  4.104859 10.412502
7244  4.101236 10.412502
7245  4.097613 10.412502
7246  4.093990 10.412502
7247  4.090367 10.412502
7248  4.086744 10.412502
7249  4.083121 10.412502
7250  4.079498 10.412502
7251  4.075875 10.412502
7252  4.072252 10.412502
7253  4.068629 10.412502
7254  4.065006 10.412502
7255  4.061383 10.412502
7256  4.057760 10.412502
7257  4.054137 10.412502
7258  4.050514 10.412502
7259  4.046891 10.412502
7260  4.043268 10.412502
7261  4.039645 10.412502
7262  4.036022 10.412502
7263  4.032399 10.412502
7264  4.028776 10.412502
7265  4.025153 10.412502
7266  4.021530 10.412502
7267  4.017907 10.412502
7268  4.014284 10.412502
7269  4.010661 10.412502
7270  4.007038 10.412502
7271  4.003415 10.412502
7272  3.999792 10.412502
7273  3.996169 10.412502
7274  3.992546 10.412502
7275  3.988923 10.412502
7276  3.985300 10.412502
7277  3.981677 10.412502
7278  3.978054 10.412502
7279  3.974431 10.412502
7280  3.970808 10.416125
7281  3.967185 10.416125
7282  3.963562 10.419748
7283  3.959939 10.419748
7284  3.956316 10.419748
7285  3.952693 10.423371
7286  3.949070 10.423371
7287  3.945447 10.423371
7288  3.941824 10.423371
7289  3.938201 10.423371
7290  3.934578 10.423371
7291  3.930955 10.423371
7292  3.927332 10.423371
7293  3.923709 10.423371
7294  3.920086 10.423371
7295  3.916463 10.423371
7296  3.912840 10.423371
7297  3.909217 10.423371
7298  3.905594 10.423371
7299  3.901971 10.423371
7300  3.898348 10.423371
7301  3.894725 10.419748
7302  3.891102 10.419748
7303  3.887479 10.416125
7304  3.883856 10.416125
7305  3.880233 10.412502
7306  3.876610 10.412502
7307  3.872987 10.412502
7308  3.869364 10.412502
7309  3.865741 10.412502
7310  3.862118 10.412502
7311  3.858495 10.412502
7312  3.854872 10.412502
7313  3.851249 10.412502
7314  3.847626 10.412502
7315  3.844003 10.412502
7316  3.840380 10.412502
7317  3.836757 10.412502
7318  3.833134 10.412502
7319  3.829511 10.412502
7320  3.825888 10.412502
7321  3.822265 10.412502
7322  3.818642 10.412502
7323  3.815019 10.412502
7324  3.811396 10.412502
7325  3.807773 10.412502
7326  3.804150 10.412502
7327  3.800527 10.412502
7328  3.796904 10.412502
7329  3.793281 10.416125
7330  3.789658 10.416125
7331  3.786035 10.419748
7332  3.782412 10.419748
7333  3.778789 10.419748
7334  3.775166 10.419748
7335  3.771543 10.419748
7336  3.767920 10.419748
7337  3.764297 10.419748
7338  3.760674 10.419748
7339  3.757051 10.419748
7340  3.753428 10.419748
7341  3.749805 10.419748
7342  3.746182 10.419748
7343  3.742559 10.419748
7344  3.738936 10.419748
7345  3.735313 10.419748
7346  3.731690 10.419748
7347  3.728067 10.419748
7348  3.724444 10.419748
7349  3.720821 10.419748
7350  3.717198 10.419748
7351  3.713575 10.419748
7352  3.709952 10.419748
7353  3.706329 10.419748
7354  3.702706 10.419748
7355  3.699083 10.419748
7356  3.695460 10.423371
7357  3.691837 10.423371
7358  3.688214 10.426994
7359  3.684591 10.426994
7360  3.680968 10.430617
7361  3.677345 10.430617
7362  3.673722 10.430617
7363  3.670099 10.430617
7364  3.666476 10.430617
7365  3.662853 10.430617
7366  3.659230 10.430617
7367  3.655607 10.430617
7368  3.651984 10.430617
7369  3.648361 10.430617
7370  3.644738 10.430617
7371  3.641115 10.430617
7372  3.637492 10.430617
7373  3.633869 10.430617
7374  3.630246 10.430617
7375  3.626623 10.430617
7376  3.623000 10.430617
7377  3.619377 10.430617
7378  3.615754 10.430617
7379  3.612131 10.430617
7380  3.608508 10.430617
7381  3.604885 10.430617
7382  3.601262 10.430617
7383  3.597639 10.430617
7384  3.594016 10.430617
7385  3.590393 10.430617
7386  3.586770 10.430617
7387  3.583147 10.430617
7388  3.579524 10.430617
7389  3.575901 10.430617
7390  3.572278 10.430617
7391  3.568655 10.430617
7392  3.565032 10.434240
7393  3.561409 10.434240
7394  3.557786 10.434240
7395  3.554163 10.434240
7396  3.550540 10.437863
7397  3.546917 10.437863
7398  3.543294 10.441486
7399  3.539671 10.441486
7400  3.536048 10.441486
7401  3.532425 10.445109
7402  3.528802 10.441486
7403  3.525179 10.441486
7404  3.521556 10.441486
7405  3.517933 10.441486
7406  3.514310 10.441486
7407  3.510687 10.441486
7408  3.507064 10.441486
7409  3.503441 10.441486
7410  3.499818 10.441486
7411  3.496195 10.441486
7412  3.492572 10.441486
7413  3.488949 10.441486
7414  3.485326 10.441486
7415  3.481703 10.441486
7416  3.478080 10.441486
7417  3.474457 10.441486
7418  3.470834 10.441486
7419  3.467211 10.441486
7420  3.463588 10.441486
7421  3.459965 10.441486
7422  3.456342 10.441486
7423  3.452719 10.441486
7424  3.449096 10.441486
7425  3.445473 10.441486
7426  3.441850 10.441486
7427  3.438227 10.441486
7428  3.434604 10.441486
7429  3.430981 10.441486
7430  3.427358 10.441486
7431  3.423735 10.441486
7432  3.420112 10.445109
7433  3.416489 10.445109
7434  3.412866 10.448732
7435  3.409243 10.448732
7436  3.405620 10.448732
7437  3.401997 10.448732
7438  3.398374 10.448732
7439  3.394751 10.448732
7440  3.391128 10.448732
7441  3.387505 10.448732
7442  3.383882 10.448732
7443  3.380259 10.448732
7444  3.376636 10.448732
7445  3.373013 10.448732
7446  3.369390 10.448732
7447  3.365767 10.448732
7448  3.362144 10.448732
7449  3.358521 10.448732
7450  3.354898 10.448732
7451  3.351275 10.448732
7452  3.347652 10.448732
7453  3.344029 10.448732
7454  3.340406 10.448732
7455  3.336783 10.448732
7456  3.333160 10.448732
7457  3.329537 10.448732
7458  3.325914 10.448732
7459  3.322291 10.448732
7460  3.318668 10.448732
7461  3.315045 10.448732
7462  3.311422 10.448732
7463  3.307799 10.448732
7464  3.304176 10.448732
7465  3.300553 10.448732
7466  3.296930 10.448732
7467  3.293307 10.448732
7468  3.289684 10.448732
7469  3.286061 10.448732
7470  3.282438 10.448732
7471  3.278815 10.448732
7472  3.275192 10.448732
7473  3.271569 10.452355
7474  3.267946 10.452355
7475  3.264323 10.455978
7476  3.260700 10.455978
7477  3.257077 10.459601
7478  3.253454 10.459601
7479  3.249831 10.463224
7480  3.246208 10.463224
7481  3.242585 10.466847
7482  3.238962 10.466847
7483  3.235339 10.470470
7484  3.231716 10.470470
7485  3.228093 10.474093
7486  3.224470 10.477716
7487  3.220847 10.481339
7488  3.217224 10.484962
7489  3.213601 10.488585
7490  3.213601 10.492208
7491  3.209978 10.495831
7492  3.209978 10.499454
7493  3.206355 10.503077
7494  3.206355 10.506700
7495  3.202732 10.510323
7496  3.202732 10.513946
7497  3.199109 10.517569
7498  3.199109 10.521192
7499  3.195486 10.524815
7500  3.195486 10.528438
7501  3.191863 10.532061
7502  3.191863 10.535684
7503  3.191863 10.539307
7504  3.191863 10.542930
7505  3.191863 10.546553
7506  3.191863 10.550176
7507  3.191863 10.553799
7508  3.191863 10.557422
7509  3.191863 10.561045
7510  3.191863 10.564668
7511  3.191863 10.568291
7512  3.191863 10.571914
7513  3.191863 10.575537
7514  3.191863 10.579160
7515  3.191863 10.582783
7516  3.191863 10.586406
7517  3.191863 10.590029
7518  3.191863 10.593652
7519  3.191863 10.597275
7520  3.191863 10.600898
7521  3.191863 10.604521
7522  3.191863 10.608144
7523  3.191863 10.611767
7524  3.191863 10.615390
7525  3.195486 10.619013
7526  3.195486 10.622636
7527  3.199109 10.626259
7528  3.199109 10.629882
7529  3.202732 10.633505
7530  3.202732 10.637128
7531  3.206355 10.640751
7532  3.206355 10.644374
7533  3.209978 10.647997
7534  3.209978 10.651620
7535  3.213601 10.655243
7536  3.213601 10.658866
7537  3.213601 10.662489
7538  3.217224 10.666112
7539  3.217224 10.669735
7540  3.220847 10.673358
7541  3.220847 10.676981
7542  3.224470 10.680604
7543  3.224470 10.684227
7544  3.228093 10.687850
7545  3.228093 10.691473
7546  3.231716 10.695096
7547  3.231716 10.698719
7548  3.235339 10.702342
7549  3.235339 10.705965
7550  3.238962 10.709588
7551  3.242585 10.709588
7552  3.246208 10.713211
7553  3.249831 10.713211
7554  3.253454 10.716834
7555  3.257077 10.716834
7556  3.260700 10.720457
7557  3.264323 10.720457
7558  3.267946 10.724080
7559  3.271569 10.724080
7560  3.275192 10.727703
7561  3.278815 10.727703
7562  3.282438 10.731326
7563  3.286061 10.731326
7564  3.289684 10.731326
7565  3.293307 10.731326
7566  3.296930 10.731326
7567  3.300553 10.731326
7568  3.304176 10.731326
7569  3.307799 10.731326
7570  3.311422 10.731326
7571  3.315045 10.731326
7572  3.318668 10.731326
7573  3.322291 10.731326
7574  3.325914 10.731326
7575  3.329537 10.731326
7576  3.333160 10.731326
7577  3.336783 10.731326
7578  3.340406 10.731326
7579  3.344029 10.731326
7580  3.347652 10.731326
7581  3.351275 10.731326
7582  3.354898 10.731326
7583  3.358521 10.731326
7584  3.362144 10.731326
7585  3.365767 10.727703
7586  3.369390 10.727703
7587  3.373013 10.724080
7588  3.376636 10.724080
7589  3.380259 10.720457
7590  3.383882 10.720457
7591  3.387505 10.716834
7592  3.391128 10.716834
7593  3.394751 10.713211
7594  3.398374 10.713211
7595  3.401997 10.709588
7596  3.405620 10.709588
7597  3.409243 10.709588
7598  3.412866 10.709588
7599  3.416489 10.709588
7600  3.420112 10.709588
7601  3.423735 10.709588
7602  3.427358 10.709588
7603  3.430981 10.709588
7604  3.434604 10.709588
7605  3.438227 10.709588
7606  3.441850 10.709588
7607  3.445473 10.709588
7608  3.449096 10.709588
7609  3.452719 10.709588
7610  3.456342 10.709588
7611  3.459965 10.709588
7612  3.463588 10.709588
7613  3.467211 10.713211
7614  3.470834 10.716834
7615  3.474457 10.720457
7616  3.478080 10.720457
7617  3.481703 10.724080
7618  3.485326 10.727703
7619  3.488949 10.727703
7620  3.492572 10.731326
7621  3.496195 10.731326
7622  3.499818 10.734949
7623  3.503441 10.738572
7624  3.507064 10.742195
7625  3.510687 10.745818
7626  3.514310 10.749441
7627  3.517933 10.753064
7628  3.521556 10.756687
7629  3.525179 10.760310
7630  3.528802 10.763933
7631  3.532425 10.767556
7632  3.536048 10.771179
7633  3.539671 10.774802
7634  3.543294 10.778425
7635  3.543294 10.782048
7636  3.543294 10.785671
7637  3.543294 10.789294
7638  3.543294 10.792917
7639  3.543294 10.796540
7640  3.543294 10.800163
7641  3.543294 10.803786
7642  3.543294 10.807409
7643  3.543294 10.811032
7644  3.543294 10.814655
7645  3.543294 10.818278
7646  3.543294 10.821901
7647  3.543294 10.825524
7648  3.543294 10.829147
7649  3.543294 10.832770
7650  3.543294 10.836393
7651  3.539671 10.840016
7652  3.536048 10.843639
7653  3.532425 10.847262
7654  3.528802 10.850885
7655  3.525179 10.854508
7656  3.521556 10.858131
7657  3.517933 10.861754
7658  3.514310 10.865377
7659  3.510687 10.869000
7660  3.507064 10.872623
7661  3.503441 10.876246
7662  3.499818 10.879869
7663  3.496195 10.879869
7664  3.492572 10.879869
7665  3.488949 10.879869
7666  3.485326 10.879869
7667  3.481703 10.879869
7668  3.478080 10.879869
7669  3.474457 10.879869
7670  3.470834 10.879869
7671  3.467211 10.879869
7672  3.463588 10.879869
7673  3.459965 10.879869
7674  3.456342 10.879869
7675  3.452719 10.879869
7676  3.449096 10.879869
7677  3.445473 10.879869
7678  3.441850 10.879869
7679  3.438227 10.879869
7680  3.434604 10.879869
7681  3.430981 10.879869
7682  3.427358 10.879869
7683  3.423735 10.879869
7684  3.420112 10.879869
7685  3.416489 10.879869
7686  3.412866 10.879869
7687  3.409243 10.879869
7688  3.405620 10.879869
7689  3.401997 10.879869
7690  3.398374 10.879869
7691  3.394751 10.879869
7692  3.391128 10.879869
7693  3.387505 10.879869
7694  3.383882 10.879869
7695  3.380259 10.879869
7696  3.376636 10.879869
7697  3.373013 10.879869
7698  3.369390 10.879869
7699  3.365767 10.879869
7700  3.362144 10.879869
7701  3.358521 10.879869
7702  3.354898 10.879869
7703  3.351275 10.879869
7704  3.347652 10.879869
7705  3.344029 10.879869
7706  3.340406 10.879869
7707  3.336783 10.879869
7708  3.333160 10.879869
7709  3.329537 10.879869
7710  3.325914 10.879869
7711  3.322291 10.879869
7712  3.318668 10.879869
7713  3.315045 10.883492
7714  3.311422 10.883492
7715  3.307799 10.887115
7716  3.304176 10.887115
7717  3.300553 10.890738
7718  3.296930 10.890738
7719  3.293307 10.894361
7720  3.289684 10.894361
7721  3.286061 10.894361
7722  3.282438 10.894361
7723  3.278815 10.894361
7724  3.275192 10.894361
7725  3.271569 10.894361
7726  3.267946 10.894361
7727  3.264323 10.894361
7728  3.260700 10.894361
7729  3.257077 10.894361
7730  3.253454 10.894361
7731  3.249831 10.894361
7732  3.246208 10.894361
7733  3.242585 10.894361
7734  3.238962 10.894361
7735  3.235339 10.894361
7736  3.231716 10.894361
7737  3.228093 10.894361
7738  3.224470 10.894361
7739  3.220847 10.894361
7740  3.217224 10.894361
7741  3.213601 10.894361
7742  3.209978 10.890738
7743  3.206355 10.890738
7744  3.202732 10.887115
7745  3.199109 10.887115
7746  3.195486 10.887115
7747  3.191863 10.887115
7748  3.188240 10.887115
7749  3.184617 10.887115
7750  3.180994 10.887115
7751  3.177371 10.887115
7752  3.173748 10.887115
7753  3.170125 10.887115
7754  3.166502 10.887115
7755  3.162879 10.887115
7756  3.159256 10.887115
7757  3.155633 10.887115
7758  3.152010 10.887115
7759  3.148387 10.887115
7760  3.144764 10.887115
7761  3.141141 10.887115
7762  3.137518 10.887115
7763  3.133895 10.887115
7764  3.130272 10.887115
7765  3.126649 10.887115
7766  3.123026 10.887115
7767  3.119403 10.887115
7768  3.115780 10.890738
7769  3.112157 10.890738
7770  3.108534 10.894361
7771  3.104911 10.894361
7772  3.101288 10.897984
7773  3.097665 10.897984
7774  3.094042 10.901607
7775  3.090419 10.901607
7776  3.086796 10.905230
7777  3.083173 10.905230
7778  3.079550 10.908853
7779  3.075927 10.908853
7780  3.072304 10.908853
7781  3.068681 10.908853
7782  3.065058 10.908853
7783  3.061435 10.908853
7784  3.057812 10.908853
7785  3.054189 10.908853
7786  3.050566 10.908853
7787  3.046943 10.908853
7788  3.043320 10.908853
7789  3.039697 10.908853
7790  3.036074 10.908853
7791  3.032451 10.908853
7792  3.028828 10.908853
7793  3.025205 10.908853
7794  3.021582 10.908853
7795  3.017959 10.908853
7796  3.014336 10.905230
7797  3.010713 10.901607
7798  3.007090 10.897984
7799  3.003467 10.897984
7800  2.999844 10.894361
7801  2.996221 10.894361
7802  2.992598 10.890738
7803  2.988975 10.890738
7804  2.985352 10.887115
7805  2.981729 10.887115
7806  2.978106 10.883492
7807  2.974483 10.883492
7808  2.970860 10.879869
7809  2.967237 10.879869
7810  2.963614 10.876246
7811  2.959991 10.876246
7812  2.956368 10.876246
7813  2.952745 10.876246
7814  2.949122 10.876246
7815  2.945499 10.876246
7816  2.941876 10.876246
7817  2.938253 10.876246
7818  2.934630 10.876246
7819  2.931007 10.876246
7820  2.927384 10.876246
7821  2.923761 10.876246
7822  2.920138 10.876246
7823  2.916515 10.876246
7824  2.912892 10.876246
7825  2.909269 10.876246
7826  2.905646 10.876246
7827  2.902023 10.876246
7828  2.898400 10.876246
7829  2.894777 10.876246
7830  2.891154 10.876246
7831  2.887531 10.876246
7832  2.883908 10.876246
7833  2.880285 10.876246
7834  2.876662 10.879869
7835  2.873039 10.879869
7836  2.869416 10.883492
7837  2.865793 10.883492
7838  2.862170 10.887115
7839  2.858547 10.887115
7840  2.854924 10.890738
7841  2.851301 10.890738
7842  2.847678 10.894361
7843  2.844055 10.894361
7844  2.840432 10.897984
7845  2.836809 10.897984
7846  2.833186 10.901607
7847  2.829563 10.905230
7848  2.825940 10.908853
7849  2.822317 10.908853
7850  2.818694 10.908853
7851  2.815071 10.908853
7852  2.811448 10.908853
7853  2.807825 10.908853
7854  2.804202 10.908853
7855  2.800579 10.908853
7856  2.796956 10.908853
7857  2.793333 10.908853
7858  2.789710 10.908853
7859  2.786087 10.908853
7860  2.782464 10.908853
7861  2.778841 10.908853
7862  2.775218 10.908853
7863  2.771595 10.908853
7864  2.767972 10.908853
7865  2.764349 10.905230
7866  2.760726 10.901607
7867  2.757103 10.897984
7868  2.753480 10.894361
7869  2.749857 10.890738
7870  2.746234 10.887115
7871  2.742611 10.883492
7872  2.738988 10.879869
7873  2.735365 10.876246
7874  2.731742 10.872623
7875  2.731742 10.869000
7876  2.731742 10.865377
7877  2.731742 10.861754
7878  2.731742 10.858131
7879  2.731742 10.854508
7880  2.731742 10.850885
7881  2.731742 10.847262
7882  2.731742 10.843639
7883  2.731742 10.840016
7884  2.731742 10.836393
7885  2.731742 10.832770
7886  2.731742 10.829147
7887  2.731742 10.825524
7888  2.731742 10.821901
7889  2.731742 10.818278
7890  2.731742 10.814655
7891  2.735365 10.811032
7892  2.738988 10.807409
7893  2.738988 10.803786
7894  2.742611 10.800163
7895  2.742611 10.796540
7896  2.746234 10.792917
7897  2.746234 10.789294
7898  2.749857 10.785671
7899  2.749857 10.782048
7900  2.753480 10.778425
7901  2.753480 10.774802
7902  2.757103 10.771179
7903  2.757103 10.767556
7904  2.760726 10.763933
7905  2.760726 10.760310
7906  2.760726 10.756687
7907  2.760726 10.753064
7908  2.760726 10.749441
7909  2.760726 10.745818
7910  2.760726 10.742195
7911  2.760726 10.738572
7912  2.760726 10.734949
7913  2.760726 10.731326
7914  2.760726 10.727703
7915  2.760726 10.724080
7916  2.760726 10.720457
7917  2.760726 10.716834
7918  2.760726 10.713211
7919  2.760726 10.709588
7920  2.760726 10.705965
7921  2.760726 10.702342
7922  2.760726 10.698719
7923  2.760726 10.695096
7924  2.760726 10.691473
7925  2.760726 10.687850
7926  2.760726 10.684227
7927  2.757103 10.680604
7928  2.757103 10.676981
7929  2.753480 10.673358
7930  2.753480 10.669735
7931  2.749857 10.666112
7932  2.749857 10.662489
7933  2.746234 10.658866
7934  2.746234 10.655243
7935  2.742611 10.651620
7936  2.742611 10.647997
7937  2.738988 10.644374
7938  2.738988 10.640751
7939  2.735365 10.637128
7940  2.731742 10.637128
7941  2.728119 10.633505
7942  2.724496 10.633505
7943  2.720873 10.629882
7944  2.717250 10.629882
7945  2.713627 10.626259
7946  2.710004 10.626259
7947  2.706381 10.622636
7948  2.702758 10.622636
7949  2.699135 10.619013
7950  2.695512 10.619013
7951  2.691889 10.615390
7952  2.688266 10.615390
7953  2.684643 10.615390
7954  2.681020 10.615390
7955  2.677397 10.615390
7956  2.673774 10.615390
7957  2.670151 10.615390
7958  2.666528 10.615390
7959  2.662905 10.615390
7960  2.659282 10.615390
7961  2.655659 10.615390
7962  2.652036 10.615390
7963  2.648413 10.615390
7964  2.644790 10.615390
7965  2.641167 10.615390
7966  2.637544 10.615390
7967  2.633921 10.615390
7968  2.630298 10.615390
7969  2.626675 10.615390
7970  2.623052 10.611767
7971  2.619429 10.611767
7972  2.615806 10.608144
7973  2.612183 10.608144
7974  2.608560 10.604521
7975  2.604937 10.604521
7976  2.601314 10.600898
7977  2.597691 10.600898
7978  2.594068 10.600898
7979  2.590445 10.600898
7980  2.586822 10.600898
7981  2.583199 10.600898
7982  2.579576 10.600898
7983  2.575953 10.600898
7984  2.572330 10.600898
7985  2.568707 10.600898
7986  2.565084 10.600898
7987  2.561461 10.600898
7988  2.557838 10.600898
7989  2.554215 10.600898
7990  2.550592 10.600898
7991  2.546969 10.600898
7992  2.543346 10.600898
7993  2.539723 10.600898
7994  2.536100 10.600898
7995  2.532477 10.600898
7996  2.528854 10.600898
7997  2.525231 10.600898
7998  2.521608 10.600898
7999  2.517985 10.600898
8000  2.514362 10.600898
8001  2.510739 10.600898
8002  2.507116 10.600898
8003  2.503493 10.600898
8004  2.499870 10.600898
8005  2.496247 10.600898
8006  2.492624 10.600898
8007  2.489001 10.600898
8008  2.485378 10.600898
8009  2.481755 10.600898
8010  2.478132 10.600898
8011  2.474509 10.600898
8012  2.470886 10.600898
8013  2.467263 10.600898
8014  2.463640 10.604521
8015  2.460017 10.604521
8016  2.456394 10.608144
8017  2.452771 10.608144
8018  2.449148 10.611767
8019  2.445525 10.611767
8020  2.441902 10.615390
8021  2.438279 10.615390
8022  2.434656 10.619013
8023  2.431033 10.619013
8024  2.427410 10.622636
8025  2.423787 10.622636
8026  2.420164 10.626259
8027  2.420164 10.629882
8028  2.416541 10.633505
8029  2.416541 10.637128
8030  2.412918 10.640751
8031  2.412918 10.644374
8032  2.409295 10.647997
8033  2.409295 10.651620
8034  2.405672 10.655243
8035  2.405672 10.658866
8036  2.402049 10.662489
8037  2.402049 10.666112
8038  2.398426 10.669735
8039  2.398426 10.673358
8040  2.398426 10.676981
8041  2.398426 10.680604
8042  2.398426 10.684227
8043  2.398426 10.687850
8044  2.398426 10.691473
8045  2.398426 10.695096
8046  2.398426 10.698719
8047  2.398426 10.702342
8048  2.398426 10.705965
8049  2.398426 10.709588
8050  2.398426 10.713211
8051  2.398426 10.716834
8052  2.398426 10.720457
8053  2.398426 10.724080
8054  2.398426 10.727703
8055  2.398426 10.731326
8056  2.398426 10.734949
8057  2.398426 10.738572
8058  2.398426 10.742195
8059  2.398426 10.745818
8060  2.398426 10.749441
8061  2.402049 10.753064
8062  2.402049 10.756687
8063  2.405672 10.760310
8064  2.405672 10.763933
8065  2.409295 10.767556
8066  2.409295 10.771179
8067  2.412918 10.774802
8068  2.412918 10.778425
8069  2.416541 10.782048
8070  2.416541 10.785671
8071  2.420164 10.789294
8072  2.420164 10.792917
8073  2.423787 10.796540
8074  2.427410 10.800163
8075  2.431033 10.803786
8076  2.431033 10.807409
8077  2.431033 10.811032
8078  2.431033 10.814655
8079  2.431033 10.818278
8080  2.431033 10.821901
8081  2.431033 10.825524
8082  2.431033 10.829147
8083  2.431033 10.832770
8084  2.431033 10.836393
8085  2.431033 10.840016
8086  2.431033 10.843639
8087  2.431033 10.847262
8088  2.431033 10.850885
8089  2.431033 10.854508
8090  2.431033 10.858131
8091  2.431033 10.861754
8092  2.427410 10.865377
8093  2.423787 10.869000
8094  2.420164 10.872623
8095  2.416541 10.876246
8096  2.412918 10.879869
8097  2.409295 10.883492
8098  2.405672 10.887115
8099  2.402049 10.890738
8100  2.398426 10.894361
8101  2.394803 10.897984
8102  2.391180 10.901607
8103  2.387557 10.905230
8104  2.383934 10.908853
8105  2.380311 10.912476
8106  2.376688 10.916099
8107  2.373065 10.919722
8108  2.369442 10.923345
8109  2.365819 10.926968
8110  2.362196 10.930591
8111  2.358573 10.934214
8112  2.354950 10.937837
8113  2.351327 10.941460
8114  2.347704 10.945083
8115  2.344081 10.945083
8116  2.340458 10.945083
8117  2.336835 10.945083
8118  2.333212 10.945083
8119  2.329589 10.945083
8120  2.325966 10.945083
8121  2.322343 10.945083
8122  2.318720 10.945083
8123  2.315097 10.945083
8124  2.311474 10.945083
8125  2.307851 10.945083
8126  2.304228 10.945083
8127  2.300605 10.945083
8128  2.296982 10.948706
8129  2.293359 10.948706
8130  2.289736 10.952329
8131  2.286113 10.952329
8132  2.282490 10.955952
8133  2.278867 10.955952
8134  2.275244 10.959575
8135  2.271621 10.959575
8136  2.267998 10.963198
8137  2.264375 10.963198
8138  2.260752 10.966821
8139  2.257129 10.966821
8140  2.253506 10.966821
8141  2.249883 10.966821
8142  2.246260 10.966821
8143  2.242637 10.966821
8144  2.239014 10.966821
8145  2.235391 10.966821
8146  2.231768 10.966821
8147  2.228145 10.966821
8148  2.224522 10.966821
8149  2.220899 10.966821
8150  2.217276 10.966821
8151  2.213653 10.966821
8152  2.210030 10.970444
8153  2.206407 10.970444
8154  2.202784 10.970444
8155  2.199161 10.970444
8156  2.195538 10.970444
8157  2.191915 10.970444
8158  2.188292 10.970444
8159  2.184669 10.970444
8160  2.181046 10.970444
8161  2.177423 10.970444
8162  2.173800 10.970444
8163  2.170177 10.970444
8164  2.166554 10.970444
8165  2.162931 10.970444
8166  2.159308 10.970444
8167  2.155685 10.970444
8168  2.152062 10.970444
8169  2.148439 10.970444
8170  2.144816 10.974067
8171  2.141193 10.974067
8172  2.137570 10.977690
8173  2.133947 10.977690
8174  2.130324 10.981313
8175  2.126701 10.981313
8176  2.123078 10.984936
8177  2.119455 10.984936
8178  2.115832 10.988559
8179  2.112209 10.988559
8180  2.108586 10.992182
8181  2.104963 10.992182
8182  2.101340 10.995805
8183  2.097717 10.999428
8184  2.094094 11.003051
8185  2.090471 11.006674
8186  2.086848 11.010297
8187  2.083225 11.013920
8188  2.079602 11.017543
8189  2.075979 11.021166
8190  2.072356 11.024789
8191  2.068733 11.028412
8192  2.065110 11.032035
8193  2.061487 11.035658
8194  2.057864 11.035658
8195  2.054241 11.035658
8196  2.050618 11.035658
8197  2.046995 11.035658
8198  2.043372 11.035658
8199  2.039749 11.035658
8200  2.036126 11.035658
8201  2.032503 11.035658
8202  2.028880 11.035658
8203  2.025257 11.035658
8204  2.021634 11.035658
8205  2.018011 11.035658
8206  2.014388 11.035658
8207  2.010765 11.035658
8208  2.007142 11.035658
8209  2.003519 11.035658
8210  1.999896 11.035658
8211  1.996273 11.035658
8212  1.992650 11.035658
8213  1.989027 11.035658
8214  1.985404 11.035658
8215  1.981781 11.032035
8216  1.978158 11.028412
8217  1.974535 11.024789
8218  1.970912 11.021166
8219  1.967289 11.017543
8220  1.963666 11.013920
8221  1.960043 11.010297
8222  1.956420 11.006674
8223  1.952797 11.003051
8224  1.949174 10.999428
8225  1.945551 10.995805
8226  1.941928 10.992182
8227  1.938305 10.988559
8228  1.934682 10.984936
8229  1.931059 10.981313
8230  1.931059 10.977690
8231  1.931059 10.974067
8232  1.931059 10.970444
8233  1.931059 10.966821
8234  1.931059 10.963198
8235  1.931059 10.959575
8236  1.931059 10.955952
8237  1.931059 10.952329
8238  1.931059 10.948706
8239  1.931059 10.945083
8240  1.931059 10.941460
8241  1.931059 10.937837
8242  1.931059 10.934214
8243  1.931059 10.930591
8244  1.931059 10.926968
8245  1.931059 10.923345
8246  1.931059 10.919722
8247  1.934682 10.916099
8248  1.934682 10.912476
8249  1.934682 10.908853
8250  1.938305 10.905230
8251  1.938305 10.901607
8252  1.938305 10.897984
8253  1.938305 10.894361
8254  1.938305 10.890738
8255  1.938305 10.887115
8256  1.938305 10.883492
8257  1.941928 10.879869
8258  1.945551 10.876246
8259  1.949174 10.872623
8260  1.952797 10.869000
8261  1.956420 10.865377
8262  1.960043 10.861754
8263  1.963666 10.858131
8264  1.967289 10.854508
8265  1.967289 10.850885
8266  1.970912 10.847262
8267  1.974535 10.843639
8268  1.974535 10.840016
8269  1.978158 10.836393
8270  1.978158 10.832770
8271  1.981781 10.829147
8272  1.981781 10.825524
8273  1.985404 10.821901
8274  1.985404 10.818278
8275  1.989027 10.814655
8276  1.989027 10.811032
8277  1.992650 10.807409
8278  1.996273 10.803786
8279  1.999896 10.800163
8280  1.999896 10.796540
8281  2.003519 10.792917
8282  2.003519 10.789294
8283  2.007142 10.785671
8284  2.007142 10.782048
8285  2.010765 10.778425
8286  2.010765 10.774802
8287  2.014388 10.771179
8288  2.014388 10.767556
8289  2.018011 10.763933
8290  2.018011 10.760310
8291  2.021634 10.756687
8292  2.025257 10.753064
8293  2.028880 10.749441
8294  2.032503 10.745818
8295  2.036126 10.742195
8296  2.039749 10.738572
8297  2.043372 10.734949
8298  2.046995 10.731326
8299  2.050618 10.727703
8300  2.054241 10.724080
8301  2.057864 10.720457
8302  2.061487 10.716834
8303  2.065110 10.713211
8304  2.068733 10.709588
8305  2.072356 10.705965
8306  2.075979 10.702342
8307  2.079602 10.698719
8308  2.083225 10.695096
8309  2.086848 10.691473
8310  2.090471 10.691473
8311  2.094094 10.691473
8312  2.097717 10.691473
8313  2.101340 10.691473
8314  2.104963 10.691473
8315  2.108586 10.691473
8316  2.112209 10.687850
8317  2.115832 10.687850
8318  2.119455 10.684227
8319  2.123078 10.684227
8320  2.126701 10.684227
8321  2.130324 10.684227
8322  2.133947 10.684227
8323  2.137570 10.684227
8324  2.141193 10.684227
8325  2.144816 10.684227
8326  2.148439 10.684227
8327  2.152062 10.684227
8328  2.155685 10.684227
8329  2.159308 10.684227
8330  2.162931 10.684227
8331  2.166554 10.684227
8332  2.170177 10.684227
8333  2.173800 10.684227
8334  2.177423 10.684227
8335  2.181046 10.684227
8336  2.184669 10.684227
8337  2.188292 10.684227
8338  2.191915 10.684227
8339  2.195538 10.684227
8340  2.199161 10.684227
8341  2.202784 10.684227
8342  2.206407 10.684227
8343  2.210030 10.684227
8344  2.213653 10.684227
8345  2.217276 10.684227
8346  2.220899 10.684227
8347  2.224522 10.684227
8348  2.228145 10.684227
8349  2.231768 10.680604
8350  2.235391 10.680604
8351  2.239014 10.676981
8352  2.242637 10.676981
8353  2.246260 10.673358
8354  2.249883 10.673358
8355  2.253506 10.669735
8356  2.257129 10.669735
8357  2.260752 10.666112
8358  2.264375 10.666112
8359  2.267998 10.662489
8360  2.271621 10.662489
8361  2.275244 10.658866
8362  2.275244 10.655243
8363  2.278867 10.651620
8364  2.278867 10.647997
8365  2.282490 10.644374
8366  2.282490 10.640751
8367  2.286113 10.637128
8368  2.286113 10.633505
8369  2.289736 10.629882
8370  2.289736 10.626259
8371  2.293359 10.622636
8372  2.293359 10.619013
8373  2.296982 10.615390
8374  2.296982 10.611767
8375  2.296982 10.608144
8376  2.296982 10.604521
8377  2.296982 10.600898
8378  2.296982 10.597275
8379  2.296982 10.593652
8380  2.296982 10.590029
8381  2.296982 10.586406
8382  2.296982 10.582783
8383  2.296982 10.579160
8384  2.296982 10.575537
8385  2.296982 10.571914
8386  2.296982 10.568291
8387  2.296982 10.564668
8388  2.296982 10.561045
8389  2.296982 10.557422
8390  2.296982 10.553799
8391  2.296982 10.550176
8392  2.296982 10.546553
8393  2.296982 10.542930
8394  2.296982 10.539307
8395  2.296982 10.535684
8396  2.296982 10.532061
8397  2.293359 10.528438
8398  2.293359 10.524815
8399  2.289736 10.521192
8400  2.289736 10.517569
8401  2.286113 10.513946
8402  2.286113 10.510323
8403  2.282490 10.506700
8404  2.282490 10.503077
8405  2.278867 10.499454
8406  2.278867 10.495831
8407  2.275244 10.492208
8408  2.275244 10.488585
8409  2.271621 10.484962
8410  2.271621 10.481339
8411  2.267998 10.477716
8412  2.267998 10.474093
8413  2.264375 10.470470
8414  2.260752 10.470470
8415  2.257129 10.466847
8416  2.253506 10.466847
8417  2.249883 10.463224
8418  2.246260 10.463224
8419  2.242637 10.459601
8420  2.239014 10.459601
8421  2.235391 10.455978
8422  2.231768 10.455978
8423  2.228145 10.452355
8424  2.224522 10.452355
8425  2.220899 10.448732
8426  2.217276 10.448732
8427  2.213653 10.448732
8428  2.210030 10.448732
8429  2.206407 10.448732
8430  2.202784 10.448732
8431  2.199161 10.448732
8432  2.195538 10.448732
8433  2.191915 10.448732
8434  2.188292 10.448732
8435  2.184669 10.448732
8436  2.181046 10.448732
8437  2.177423 10.448732
8438  2.173800 10.448732
8439  2.170177 10.448732
8440  2.166554 10.448732
8441  2.162931 10.448732
8442  2.159308 10.448732
8443  2.155685 10.448732
8444  2.152062 10.448732
8445  2.148439 10.448732
8446  2.144816 10.448732
8447  2.141193 10.448732
8448  2.137570 10.448732
8449  2.133947 10.448732
8450  2.130324 10.448732
8451  2.126701 10.448732
8452  2.123078 10.448732
8453  2.119455 10.448732
8454  2.115832 10.448732
8455  2.112209 10.448732
8456  2.108586 10.448732
8457  2.104963 10.448732
8458  2.101340 10.448732
8459  2.097717 10.448732
8460  2.094094 10.448732
8461  2.090471 10.448732
8462  2.086848 10.448732
8463  2.083225 10.448732
8464  2.079602 10.448732
8465  2.075979 10.448732
8466  2.072356 10.448732
8467  2.068733 10.448732
8468  2.065110 10.448732
8469  2.061487 10.452355
8470  2.057864 10.452355
8471  2.054241 10.452355
8472  2.050618 10.452355
8473  2.046995 10.455978
8474  2.043372 10.455978
8475  2.039749 10.455978
8476  2.036126 10.455978
8477  2.032503 10.455978
8478  2.028880 10.455978
8479  2.025257 10.452355
8480  2.021634 10.452355
8481  2.018011 10.448732
8482  2.014388 10.448732
8483  2.010765 10.445109
8484  2.007142 10.441486
8485  2.003519 10.437863
8486  2.003519 10.434240
8487  2.003519 10.430617
8488  1.999896 10.426994
8489  1.999896 10.423371
8490  1.996273 10.419748
8491  1.996273 10.416125
8492  1.992650 10.412502
8493  1.992650 10.408879
8494  1.989027 10.405256
8495  1.989027 10.401633
8496  1.985404 10.398010
8497  1.985404 10.394387
8498  1.981781 10.390764
8499  1.981781 10.387141
8500  1.978158 10.383518
8501  1.974535 10.379895
8502  1.970912 10.379895
8503  1.967289 10.376272
8504  1.963666 10.376272
8505  1.960043 10.372649
8506  1.956420 10.372649
8507  1.952797 10.369026
8508  1.949174 10.369026
8509  1.945551 10.365403
8510  1.941928 10.365403
8511  1.938305 10.361780
8512  1.934682 10.361780
8513  1.931059 10.358157
8514  1.927436 10.354534
8515  1.923813 10.350911
8516  1.920190 10.347288
8517  1.916567 10.343665
8518  1.912944 10.340042
8519  1.912944 10.336419
8520  1.909321 10.332796
8521  1.909321 10.329173
8522  1.905698 10.325550
8523  1.905698 10.321927
8524  1.902075 10.318304
8525  1.898452 10.318304
8526  1.894829 10.314681
8527  1.891206 10.314681
8528  1.887583 10.311058
8529  1.883960 10.311058
8530  1.880337 10.307435
8531  1.876714 10.307435
8532  1.873091 10.303812
8533  1.869468 10.303812
8534  1.865845 10.300189
8535  1.862222 10.300189
8536  1.858599 10.296566
8537  1.854976 10.296566
8538  1.851353 10.296566
8539  1.847730 10.296566
8540  1.844107 10.296566
8541  1.840484 10.296566
8542  1.836861 10.296566
8543  1.833238 10.296566
8544  1.829615 10.296566
8545  1.825992 10.296566
8546  1.822369 10.296566
8547  1.818746 10.296566
8548  1.815123 10.296566
8549  1.811500 10.296566
8550  1.807877 10.296566
8551  1.804254 10.296566
8552  1.800631 10.296566
8553  1.797008 10.296566
8554  1.793385 10.296566
8555  1.789762 10.296566
8556  1.786139 10.296566
8557  1.782516 10.296566
8558  1.778893 10.296566
8559  1.775270 10.296566
8560  1.771647 10.296566
8561  1.768024 10.296566
8562  1.764401 10.296566
8563  1.760778 10.296566
8564  1.757155 10.296566
8565  1.753532 10.296566
8566  1.749909 10.296566
8567  1.746286 10.296566
8568  1.742663 10.296566
8569  1.739040 10.296566
8570  1.735417 10.296566
8571  1.731794 10.296566
8572  1.728171 10.296566
8573  1.724548 10.296566
8574  1.720925 10.296566
8575  1.717302 10.296566
8576  1.713679 10.292943
8577  1.710056 10.289320
8578  1.706433 10.285697
8579  1.702810 10.282074
8580  1.699187 10.278451
8581  1.695564 10.274828
8582  1.691941 10.271205
8583  1.688318 10.267582
8584  1.684695 10.263959
8585  1.681072 10.260336
8586  1.677449 10.256713
8587  1.673826 10.256713
8588  1.670203 10.253090
8589  1.666580 10.253090
8590  1.662957 10.249467
8591  1.659334 10.249467
8592  1.655711 10.245844
8593  1.652088 10.245844
8594  1.648465 10.242221
8595  1.644842 10.238598
8596  1.641219 10.234975
8597  1.637596 10.231352
8598  1.633973 10.227729
8599  1.630350 10.224106
8600  1.626727 10.220483
8601  1.623104 10.216860
8602  1.619481 10.213237
8603  1.619481 10.209614
8604  1.619481 10.205991
8605  1.615858 10.202368
8606  1.615858 10.198745
8607  1.612235 10.195122
8608  1.612235 10.191499
8609  1.608612 10.187876
8610  1.608612 10.184253
8611  1.604989 10.180630
8612  1.604989 10.177007
8613  1.604989 10.173384
8614  1.604989 10.169761
8615  1.604989 10.166138
8616  1.604989 10.162515
8617  1.604989 10.158892
8618  1.604989 10.155269
8619  1.604989 10.151646
8620  1.604989 10.148023
8621  1.604989 10.144400
8622  1.604989 10.140777
8623  1.604989 10.137154
8624  1.604989 10.133531
8625  1.604989 10.129908
8626  1.604989 10.126285
8627  1.604989 10.122662
8628  1.604989 10.119039
8629  1.608612 10.115416
8630  1.612235 10.111793
8631  1.615858 10.108170
8632  1.619481 10.104547
8633  1.619481 10.100924
8634  1.623104 10.097301
8635  1.623104 10.093678
8636  1.626727 10.090055
8637  1.626727 10.086432
8638  1.630350 10.082809
8639  1.630350 10.079186
8640  1.633973 10.075563
8641  1.633973 10.071940
8642  1.637596 10.068317
8643  1.637596 10.064694
8644  1.641219 10.061071
8645  1.641219 10.057448
8646  1.641219 10.053825
8647  1.641219 10.050202
8648  1.641219 10.046579
8649  1.641219 10.042956
8650  1.641219 10.039333
8651  1.641219 10.035710
8652  1.641219 10.032087
8653  1.641219 10.028464
8654  1.641219 10.024841
8655  1.641219 10.021218
8656  1.641219 10.017595
8657  1.641219 10.013972
8658  1.641219 10.010349
8659  1.641219 10.006726
8660  1.641219 10.003103
8661  1.641219 9.999480
8662  1.641219 9.995857
8663  1.641219 9.992234
8664  1.641219 9.988611
8665  1.641219 9.984988
8666  1.641219 9.981365
8667  1.641219 9.977742
8668  1.637596 9.974119
8669  1.637596 9.970496
8670  1.633973 9.966873
8671  1.633973 9.963250
8672  1.630350 9.959627
8673  1.630350 9.956004
8674  1.626727 9.952381
8675  1.626727 9.948758
8676  1.623104 9.945135
8677  1.623104 9.941512
8678  1.619481 9.937889
8679  1.619481 9.934266
8680  1.615858 9.930643
8681  1.612235 9.930643
8682  1.608612 9.927020
8683  1.604989 9.927020
8684  1.604989 9.923397
8685  1.601366 9.919774
8686  1.601366 9.916151
8687  1.597743 9.912528
8688  1.597743 9.908905
8689  1.594120 9.905282
8690  1.594120 9.901659
8691  1.590497 9.898036
8692  1.590497 9.894413
8693  1.586874 9.890790
8694  1.586874 9.887167
8695  1.583251 9.883544
8696  1.579628 9.879921
8697  1.576005 9.876298
8698  1.576005 9.872675
8699  1.576005 9.869052
8700  1.579628 9.865429
8701  1.583251 9.861806
8702  1.583251 9.858183
8703  1.586874 9.854560
8704  1.590497 9.850937
8705  1.590497 9.847314
8706  1.594120 9.843691
8707  1.597743 9.840068
8708  1.597743 9.836445
8709  1.601366 9.832822
8710  1.601366 9.829199
8711  1.604989 9.825576
8712  1.604989 9.821953
8713  1.608612 9.818330
8714  1.608612 9.814707
8715  1.612235 9.811084
8716  1.612235 9.807461
8717  1.615858 9.803838
8718  1.615858 9.800215
8719  1.619481 9.796592
8720  1.619481 9.792969
8721  1.623104 9.789346
8722  1.623104 9.785723
8723  1.623104 9.782100
8724  1.623104 9.778477
8725  1.623104 9.774854
8726  1.623104 9.771231
8727  1.623104 9.767608
8728  1.623104 9.763985
8729  1.623104 9.760362
8730  1.623104 9.756739
8731  1.623104 9.753116
8732  1.623104 9.749493
8733  1.623104 9.745870
8734  1.623104 9.742247
8735  1.623104 9.738624
8736  1.623104 9.735001
8737  1.623104 9.731378
8738  1.623104 9.727755
8739  1.623104 9.724132
8740  1.623104 9.720509
8741  1.623104 9.716886
8742  1.623104 9.713263
8743  1.623104 9.709640
8744  1.623104 9.706017
8745  1.623104 9.702394
8746  1.623104 9.698771
8747  1.626727 9.695148
8748  1.626727 9.691525
8749  1.626727 9.687902
8750  1.626727 9.684279
8751  1.626727 9.680656
8752  1.626727 9.677033
8753  1.626727 9.673410
8754  1.626727 9.669787
8755  1.626727 9.666164
8756  1.626727 9.662541
8757  1.626727 9.658918
8758  1.626727 9.655295
8759  1.626727 9.651672
8760  1.626727 9.648049
8761  1.626727 9.644426
8762  1.626727 9.640803
8763  1.626727 9.637180
8764  1.626727 9.633557
8765  1.626727 9.629934
8766  1.626727 9.626311
8767  1.626727 9.622688
8768  1.626727 9.619065
8769  1.626727 9.615442
8770  1.623104 9.611819
8771  1.623104 9.608196
8772  1.623104 9.604573
8773  1.619481 9.600950
8774  1.619481 9.597327
8775  1.623104 9.593704
8776  1.623104 9.590081
8777  1.626727 9.586458
8778  1.626727 9.582835
8779  1.630350 9.579212
8780  1.630350 9.575589
8781  1.630350 9.571966
8782  1.630350 9.568343
8783  1.630350 9.564720
8784  1.630350 9.561097
8785  1.630350 9.557474
8786  1.630350 9.553851
8787  1.630350 9.550228
8788  1.630350 9.546605
8789  1.630350 9.542982
8790  1.630350 9.539359
8791  1.630350 9.535736
8792  1.630350 9.532113
8793  1.630350 9.528490
8794  1.630350 9.524867
8795  1.630350 9.521244
8796  1.630350 9.517621
8797  1.630350 9.513998
8798  1.630350 9.510375
8799  1.630350 9.506752
8800  1.630350 9.503129
8801  1.630350 9.499506
8802  1.630350 9.495883
8803  1.630350 9.492260
8804  1.630350 9.488637
8805  1.633973 9.485014
8806  1.637596 9.481391
8807  1.641219 9.477768
8808  1.644842 9.474145
8809  1.648465 9.474145
8810  1.652088 9.470522
8811  1.655711 9.466899
8812  1.659334 9.463276
8813  1.659334 9.459653
8814  1.662957 9.456030
8815  1.662957 9.452407
8816  1.666580 9.448784
8817  1.666580 9.445161
8818  1.670203 9.441538
8819  1.670203 9.437915
8820  1.673826 9.434292
8821  1.673826 9.430669
8822  1.677449 9.427046
8823  1.677449 9.423423
8824  1.681072 9.419800
8825  1.681072 9.416177
8826  1.681072 9.412554
8827  1.681072 9.408931
8828  1.681072 9.405308
8829  1.681072 9.401685
8830  1.681072 9.398062
8831  1.681072 9.394439
8832  1.681072 9.390816
8833  1.681072 9.387193
8834  1.681072 9.383570
8835  1.684695 9.379947
8836  1.684695 9.376324
8837  1.688318 9.372701
8838  1.688318 9.369078
8839  1.688318 9.365455
8840  1.688318 9.361832
8841  1.688318 9.358209
8842  1.688318 9.354586
8843  1.688318 9.350963
8844  1.688318 9.347340
8845  1.688318 9.343717
8846  1.688318 9.340094
8847  1.688318 9.336471
8848  1.688318 9.332848
8849  1.688318 9.329225
8850  1.688318 9.325602
8851  1.688318 9.321979
8852  1.688318 9.318356
8853  1.688318 9.314733
8854  1.688318 9.311110
8855  1.688318 9.307487
8856  1.688318 9.303864
8857  1.688318 9.300241
8858  1.688318 9.296618
8859  1.688318 9.292995
8860  1.688318 9.289372
8861  1.688318 9.285749
8862  1.684695 9.282126
8863  1.684695 9.278503
8864  1.681072 9.274880
8865  1.681072 9.271257
8866  1.677449 9.267634
8867  1.677449 9.264011
8868  1.673826 9.260388
8869  1.673826 9.256765
8870  1.670203 9.253142
8871  1.670203 9.249519
8872  1.666580 9.245896
8873  1.666580 9.242273
8874  1.666580 9.238650
8875  1.666580 9.235027
8876  1.666580 9.231404
8877  1.666580 9.227781
8878  1.666580 9.224158
8879  1.666580 9.220535
8880  1.670203 9.216912
8881  1.670203 9.213289
8882  1.673826 9.209666
8883  1.673826 9.206043
8884  1.677449 9.202420
8885  1.677449 9.198797
8886  1.681072 9.195174
8887  1.681072 9.191551
8888  1.681072 9.187928
8889  1.681072 9.184305
8890  1.681072 9.180682
8891  1.681072 9.177059
8892  1.681072 9.173436
8893  1.681072 9.169813
8894  1.681072 9.166190
8895  1.681072 9.162567
8896  1.681072 9.158944
8897  1.681072 9.155321
8898  1.681072 9.151698
8899  1.681072 9.148075
8900  1.681072 9.144452
8901  1.681072 9.140829
8902  1.681072 9.137206
8903  1.681072 9.133583
8904  1.681072 9.129960
8905  1.681072 9.126337
8906  1.681072 9.122714
8907  1.681072 9.119091
8908  1.681072 9.115468
8909  1.677449 9.111845
8910  1.677449 9.108222
8911  1.673826 9.104599
8912  1.673826 9.100976
8913  1.670203 9.097353
8914  1.670203 9.093730
8915  1.666580 9.090107
8916  1.666580 9.086484
8917  1.662957 9.082861
8918  1.662957 9.079238
8919  1.659334 9.075615
8920  1.659334 9.071992
8921  1.655711 9.068369
8922  1.652088 9.068369
8923  1.648465 9.064746
8924  1.644842 9.064746
8925  1.641219 9.061123
8926  1.637596 9.061123
8927  1.633973 9.057500
8928  1.630350 9.057500
8929  1.626727 9.053877
8930  1.623104 9.053877
8931  1.619481 9.050254
8932  1.615858 9.050254
8933  1.612235 9.046631
8934  1.608612 9.046631
8935  1.604989 9.046631
8936  1.601366 9.046631
8937  1.597743 9.046631
8938  1.594120 9.046631
8939  1.590497 9.046631
8940  1.586874 9.046631
8941  1.583251 9.046631
8942  1.579628 9.046631
8943  1.576005 9.046631
8944  1.572382 9.046631
8945  1.568759 9.046631
8946  1.565136 9.046631
8947  1.561513 9.043008
8948  1.557890 9.043008
8949  1.554267 9.043008
8950  1.550644 9.043008
8951  1.547021 9.043008
8952  1.543398 9.039385
8953  1.539775 9.039385
8954  1.536152 9.039385
8955  1.532529 9.035762
8956  1.528906 9.035762
8957  1.525283 9.035762
8958  1.521660 9.032139
8959  1.518037 9.032139
8960  1.514414 9.028516
8961  1.510791 9.028516
8962  1.507168 9.024893
8963  1.503545 9.024893
8964  1.499922 9.021270
8965  1.496299 9.021270
8966  1.492676 9.017647
8967  1.489053 9.017647
8968  1.485430 9.014024
8969  1.481807 9.014024
8970  1.478184 9.010401
8971  1.474561 9.010401
8972  1.470938 9.010401
8973  1.467315 9.010401
8974  1.463692 9.010401
8975  1.460069 9.010401
8976  1.456446 9.006778
8977  1.452823 9.003155
8978  1.452823 8.999532
8979  1.449200 8.995909
8980  1.449200 8.992286
8981  1.449200 8.988663
8982  1.445577 8.985040
8983  1.445577 8.981417
8984  1.445577 8.977794
8985  1.445577 8.974171
8986  1.445577 8.970548
8987  1.445577 8.966925
8988  1.445577 8.963302
8989  1.445577 8.959679
8990  1.445577 8.956056
8991  1.445577 8.952433
8992  1.445577 8.948810
8993  1.445577 8.945187
8994  1.445577 8.941564
8995  1.445577 8.937941
8996  1.445577 8.934318
8997  1.445577 8.930695
8998  1.441954 8.927072
8999  1.441954 8.923449
9000  1.438331 8.919826
9001  1.438331 8.916203
9002  1.434708 8.912580
9003  1.434708 8.908957
9004  1.431085 8.905334
9005  1.431085 8.901711
9006  1.427462 8.898088
9007  1.427462 8.894465
9008  1.423839 8.890842
9009  1.423839 8.887219
9010  1.420216 8.883596
9011  1.420216 8.879973
9012  1.420216 8.876350
9013  1.420216 8.872727
9014  1.420216 8.869104
9015  1.416593 8.865481
9016  1.416593 8.861858
9017  1.412970 8.858235
9018  1.412970 8.854612
9019  1.409347 8.850989
9020  1.409347 8.847366
9021  1.405724 8.843743
9022  1.405724 8.840120
9023  1.402101 8.836497
9024  1.402101 8.832874
9025  1.398478 8.829251
9026  1.398478 8.825628
9027  1.394855 8.822005
9028  1.391232 8.822005
9029  1.387609 8.818382
9030  1.383986 8.818382
9031  1.380363 8.814759
9032  1.376740 8.814759
9033  1.373117 8.811136
9034  1.369494 8.811136
9035  1.365871 8.807513
9036  1.362248 8.807513
9037  1.358625 8.803890
9038  1.355002 8.803890
9039  1.351379 8.800267
9040  1.347756 8.800267
9041  1.344133 8.796644
9042  1.340510 8.796644
9043  1.336887 8.793021
9044  1.333264 8.793021
9045  1.333264 8.789398
9046  1.329641 8.785775
9047  1.329641 8.782152
9048  1.326018 8.778529
9049  1.322395 8.774906
9050  1.318772 8.771283
9051  1.315149 8.767660
9052  1.315149 8.764037
9053  1.315149 8.760414
9054  1.315149 8.756791
9055  1.315149 8.753168
9056  1.315149 8.749545
9057  1.315149 8.745922
9058  1.315149 8.742299
9059  1.315149 8.738676
9060  1.315149 8.735053
9061  1.315149 8.731430
9062  1.315149 8.727807
9063  1.315149 8.724184
9064  1.315149 8.720561
9065  1.315149 8.716938
9066  1.315149 8.713315
9067  1.315149 8.709692
9068  1.315149 8.706069
9069  1.311526 8.702446
9070  1.311526 8.698823
9071  1.307903 8.695200
9072  1.307903 8.691577
9073  1.304280 8.687954
9074  1.304280 8.684331
9075  1.300657 8.680708
9076  1.300657 8.677085
9077  1.297034 8.673462
9078  1.297034 8.669839
9079  1.293411 8.666216
9080  1.293411 8.662593
9081  1.289788 8.658970
9082  1.286165 8.655347
9083  1.282542 8.651724
9084  1.278919 8.651724
9085  1.275296 8.648101
9086  1.271673 8.648101
9087  1.268050 8.644478
9088  1.268050 8.640855
9089  1.264427 8.637232
9090  1.260804 8.633609
9091  1.260804 8.629986
9092  1.257181 8.626363
9093  1.257181 8.622740
9094  1.257181 8.619117
9095  1.257181 8.615494
9096  1.257181 8.611871
9097  1.257181 8.608248
9098  1.257181 8.604625
9099  1.257181 8.601002
9100  1.257181 8.597379
9101  1.257181 8.593756
9102  1.257181 8.590133
9103  1.257181 8.586510
9104  1.257181 8.582887
9105  1.257181 8.579264
9106  1.257181 8.575641
9107  1.257181 8.572018
9108  1.257181 8.568395
9109  1.253558 8.564772
9110  1.253558 8.561149
9111  1.249935 8.557526
9112  1.249935 8.553903
9113  1.246312 8.550280
9114  1.246312 8.546657
9115  1.242689 8.543034
9116  1.242689 8.539411
9117  1.239066 8.535788
9118  1.239066 8.532165
9119  1.235443 8.528542
9120  1.235443 8.524919
9121  1.231820 8.521296
9122  1.228197 8.521296
9123  1.224574 8.517673
9124  1.220951 8.517673
9125  1.217328 8.514050
9126  1.213705 8.514050
9127  1.210082 8.510427
9128  1.206459 8.510427
9129  1.202836 8.506804
9130  1.199213 8.506804
9131  1.195590 8.503181
9132  1.191967 8.503181
9133  1.188344 8.499558
9134  1.184721 8.499558
9135  1.181098 8.499558
9136  1.177475 8.499558
9137  1.173852 8.499558
9138  1.170229 8.499558
9139  1.166606 8.499558
9140  1.162983 8.499558
9141  1.159360 8.499558
9142  1.155737 8.499558
9143  1.152114 8.499558
9144  1.148491 8.499558
9145  1.144868 8.499558
9146  1.141245 8.499558
9147  1.137622 8.499558
9148  1.133999 8.499558
9149  1.130376 8.499558
9150  1.126753 8.499558
9151  1.123130 8.499558
9152  1.119507 8.495935
9153  1.115884 8.492312
9154  1.112261 8.488689
9155  1.108638 8.485066
9156  1.105015 8.481443
9157  1.101392 8.477820
9158  1.097769 8.477820
9159  1.094146 8.474197
9160  1.090523 8.474197
9161  1.086900 8.470574
9162  1.083277 8.470574
9163  1.079654 8.466951
9164  1.076031 8.466951
9165  1.072408 8.463328
9166  1.068785 8.463328
9167  1.065162 8.459705
9168  1.061539 8.459705
9169  1.057916 8.456082
9170  1.054293 8.456082
9171  1.050670 8.456082
9172  1.047047 8.456082
9173  1.043424 8.456082
9174  1.039801 8.456082
9175  1.036178 8.456082
9176  1.032555 8.456082
9177  1.028932 8.456082
9178  1.025309 8.456082
9179  1.021686 8.456082
9180  1.018063 8.456082
9181  1.014440 8.456082
9182  1.010817 8.456082
9183  1.007194 8.456082
9184  1.003571 8.452459
9185  0.999948 8.452459
9186  0.996325 8.448836
9187  0.992702 8.445213
9188  0.989079 8.441590
9189  0.989079 8.437967
9190  0.985456 8.434344
9191  0.985456 8.430721
9192  0.981833 8.427098
9193  0.981833 8.423475
9194  0.978210 8.419852
9195  0.978210 8.416229
9196  0.974587 8.412606
9197  0.974587 8.408983
9198  0.970964 8.405360
9199  0.970964 8.401737
9200  0.967341 8.398114
9201  0.963718 8.398114
9202  0.960095 8.394491
9203  0.956472 8.394491
9204  0.952849 8.390868
9205  0.949226 8.390868
9206  0.945603 8.387245
9207  0.941980 8.387245
9208  0.938357 8.383622
9209  0.934734 8.383622
9210  0.931111 8.379999
9211  0.927488 8.379999
9212  0.923865 8.376376
9213  0.920242 8.376376
9214  0.916619 8.376376
9215  0.912996 8.376376
9216  0.909373 8.376376
9217  0.905750 8.376376
9218  0.902127 8.376376
9219  0.898504 8.376376
9220  0.894881 8.376376
9221  0.891258 8.376376
9222  0.887635 8.372753
9223  0.884012 8.369130
9224  0.880389 8.365507
9225  0.876766 8.361884
9226  0.873143 8.358261
9227  0.873143 8.354638
9228  0.873143 8.351015
9229  0.869520 8.347392
9230  0.869520 8.343769
9231  0.865897 8.340146
9232  0.865897 8.336523
9233  0.862274 8.332900
9234  0.862274 8.329277
9235  0.858651 8.325654
9236  0.858651 8.322031
9237  0.855028 8.318408
9238  0.855028 8.314785
9239  0.851405 8.311162
9240  0.851405 8.307539
9241  0.847782 8.303916
9242  0.847782 8.300293
9243  0.844159 8.296670
9244  0.840536 8.293047
9245  0.836913 8.289424
9246  0.833290 8.285801
9247  0.833290 8.282178
9248  0.833290 8.278555
9249  0.833290 8.274932
9250  0.833290 8.271309
9251  0.829667 8.267686
9252  0.829667 8.264063
9253  0.826044 8.260440
9254  0.826044 8.256817
9255  0.822421 8.253194
9256  0.822421 8.249571
9257  0.818798 8.245948
9258  0.818798 8.242325
9259  0.815175 8.238702
9260  0.815175 8.235079
9261  0.811552 8.231456
9262  0.811552 8.227833
9263  0.807929 8.224210
9264  0.804306 8.220587
9265  0.800683 8.216964
9266  0.797060 8.213341
9267  0.793437 8.209718
9268  0.793437 8.206095
9269  0.789814 8.202472
9270  0.789814 8.198849
9271  0.786191 8.195226
9272  0.786191 8.191603
9273  0.782568 8.187980
9274  0.782568 8.184357
9275  0.778945 8.180734
9276  0.778945 8.177111
9277  0.775322 8.173488
9278  0.775322 8.169865
9279  0.771699 8.166242
9280  0.771699 8.162619
9281  0.768076 8.158996
9282  0.764453 8.155373
9283  0.760830 8.151750
9284  0.757207 8.148127
9285  0.753584 8.144504
9286  0.749961 8.140881
9287  0.746338 8.137258
9288  0.746338 8.133635
9289  0.746338 8.130012
9290  0.746338 8.126389
9291  0.746338 8.122766
9292  0.746338 8.119143
9293  0.742715 8.115520
9294  0.742715 8.111897
9295  0.739092 8.108274
9296  0.739092 8.104651
9297  0.735469 8.101028
9298  0.735469 8.097405
9299  0.731846 8.093782
9300  0.731846 8.090159
9301  0.728223 8.086536
9302  0.728223 8.082913
9303  0.724600 8.079290
9304  0.724600 8.075667
9305  0.720977 8.072044
9306  0.717354 8.068421
9307  0.713731 8.068421
9308  0.710108 8.064798
9309  0.706485 8.061175
9310  0.702862 8.061175
9311  0.699239 8.057552
9312  0.695616 8.053929
9313  0.691993 8.050306
9314  0.688370 8.050306
9315  0.684747 8.046683
9316  0.681124 8.046683
9317  0.677501 8.043060
9318  0.673878 8.043060
9319  0.670255 8.039437
9320  0.666632 8.039437
9321  0.663009 8.035814
9322  0.659386 8.035814
9323  0.655763 8.032191
9324  0.652140 8.032191
9325  0.648517 8.028568
9326  0.644894 8.028568
9327  0.641271 8.028568
9328  0.637648 8.024945
9329  0.634025 8.021322
9330  0.630402 8.017699
9331  0.626779 8.017699
9332  0.623156 8.014076
9333  0.619533 8.014076
9334  0.615910 8.010453
9335  0.612287 8.010453
9336  0.608664 8.006830
9337  0.605041 8.006830
9338  0.601418 8.003207
9339  0.597795 8.003207
9340  0.594172 7.999584
9341  0.590549 7.999584
9342  0.586926 7.995961
9343  0.583303 7.995961
9344  0.579680 7.992338
9345  0.576057 7.992338
9346  0.572434 7.988715
9347  0.568811 7.988715
9348  0.565188 7.988715
9349  0.561565 7.988715
9350  0.557942 7.988715
9351  0.554319 7.988715
9352  0.550696 7.988715
9353  0.547073 7.988715
9354  0.543450 7.988715
9355  0.539827 7.988715
9356  0.536204 7.988715
9357  0.532581 7.988715
9358  0.528958 7.988715
9359  0.525335 7.988715
9360  0.521712 7.988715
9361  0.518089 7.988715
9362  0.514466 7.988715
9363  0.510843 7.988715
9364  0.507220 7.988715
9365  0.503597 7.988715
9366  0.499974 7.988715
9367  0.496351 7.988715
9368  0.492728 7.988715
9369  0.489105 7.988715
9370  0.485482 7.992338
9371  0.481859 7.992338
9372  0.478236 7.995961
9373  0.474613 7.995961
9374  0.470990 7.999584
9375  0.467367 7.999584
9376  0.463744 7.999584
9377  0.460121 7.999584
9378  0.456498 7.999584
9379  0.452875 7.995961
9380  0.449252 7.995961
9381  0.445629 7.992338
9382  0.442006 7.992338
9383  0.438383 7.988715
9384  0.434760 7.988715
9385  0.431137 7.985092
9386  0.427514 7.985092
9387  0.423891 7.981469
9388  0.420268 7.981469
9389  0.416645 7.981469
9390  0.413022 7.981469
9391  0.409399 7.981469
9392  0.405776 7.981469
9393  0.402153 7.981469
9394  0.398530 7.981469
9395  0.394907 7.981469
9396  0.391284 7.981469
9397  0.387661 7.981469
9398  0.384038 7.981469
9399  0.380415 7.981469
9400  0.376792 7.981469
9401  0.373169 7.981469
9402  0.369546 7.981469
9403  0.365923 7.981469
9404  0.362300 7.981469
9405  0.358677 7.981469
9406  0.355054 7.981469
9407  0.351431 7.981469
9408  0.347808 7.981469
9409  0.344185 7.981469
9410  0.340562 7.981469
9411  0.336939 7.981469
9412  0.333316 7.985092
9413  0.329693 7.981469
9414  0.326070 7.977846
9415  0.322447 7.974223
9416  0.318824 7.970600
9417  0.315201 7.966977
9418  0.311578 7.963354
9419  0.307955 7.959731
9420  0.304332 7.956108
9421  0.300709 7.952485
9422  0.300709 7.948862
9423  0.300709 7.945239
9424  0.300709 7.941616
9425  0.300709 7.937993
9426  0.300709 7.934370
9427  0.300709 7.930747
9428  0.300709 7.927124
9429  0.300709 7.923501
9430  0.300709 7.919878
9431  0.300709 7.916255
9432  0.300709 7.912632
9433  0.300709 7.909009
9434  0.300709 7.905386
9435  0.300709 7.901763
9436  0.300709 7.898140
9437  0.300709 7.894517
9438  0.300709 7.890894
9439  0.300709 7.887271
9440  0.304332 7.883648
9441  0.304332 7.880025
9442  0.304332 7.876402
9443  0.304332 7.872779
9444  0.304332 7.869156
9445  0.304332 7.865533
9446  0.304332 7.861910
9447  0.304332 7.858287
9448  0.304332 7.854664
9449  0.304332 7.851041
9450  0.304332 7.847418
9451  0.304332 7.843795
9452  0.304332 7.840172
9453  0.304332 7.836549
9454  0.304332 7.832926
9455  0.304332 7.829303
9456  0.304332 7.825680
9457  0.304332 7.822057
9458  0.304332 7.818434
9459  0.304332 7.814811
9460  0.304332 7.811188
9461  0.304332 7.807565
9462  0.307955 7.803942
9463  0.307955 7.800319
9464  0.307955 7.796696
9465  0.311578 7.793073
9466  0.311578 7.789450
9467  0.311578 7.785827
9468  0.311578 7.782204
9469  0.311578 7.778581
9470  0.311578 7.774958
9471  0.311578 7.771335
9472  0.315201 7.767712
9473  0.315201 7.764089
9474  0.318824 7.760466
9475  0.322447 7.756843
9476  0.322447 7.753220
9477  0.326070 7.749597
9478  0.326070 7.745974
9479  0.329693 7.742351
9480  0.329693 7.738728
9481  0.333316 7.735105
9482  0.333316 7.731482
9483  0.336939 7.727859
9484  0.336939 7.724236
9485  0.340562 7.720613
9486  0.340562 7.716990
9487  0.344185 7.713367
9488  0.344185 7.709744
9489  0.344185 7.706121
9490  0.344185 7.702498
9491  0.347808 7.698875
9492  0.347808 7.695252
9493  0.347808 7.691629
9494  0.347808 7.688006
9495  0.347808 7.684383
9496  0.347808 7.680760
9497  0.347808 7.677137
9498  0.351431 7.673514
9499  0.351431 7.669891
9500  0.351431 7.666268
9501  0.351431 7.662645
9502  0.351431 7.659022
9503  0.351431 7.655399
9504  0.351431 7.651776
9505  0.351431 7.648153
9506  0.351431 7.644530
9507  0.351431 7.640907
9508  0.351431 7.637284
9509  0.351431 7.633661
9510  0.351431 7.630038
9511  0.351431 7.626415
9512  0.351431 7.622792
9513  0.351431 7.619169
9514  0.351431 7.615546
9515  0.351431 7.611923
9516  0.351431 7.608300
9517  0.351431 7.604677
9518  0.351431 7.601054
9519  0.351431 7.597431
9520  0.351431 7.593808
9521  0.347808 7.590185
9522  0.347808 7.586562
9523  0.344185 7.582939
9524  0.344185 7.579316
9525  0.340562 7.575693
9526  0.340562 7.572070
9527  0.336939 7.568447
9528  0.336939 7.564824
9529  0.333316 7.561201
9530  0.333316 7.557578
9531  0.329693 7.553955
9532  0.329693 7.550332
9533  0.326070 7.546709
9534  0.322447 7.543086
9535  0.318824 7.539463
9536  0.315201 7.535840
9537  0.311578 7.532217
9538  0.307955 7.528594
9539  0.304332 7.524971
9540  0.300709 7.521348
9541  0.297086 7.517725
9542  0.293463 7.514102
9543  0.289840 7.510479
9544  0.286217 7.506856
9545  0.282594 7.503233
9546  0.278971 7.499610
9547  0.275348 7.495987
9548  0.271725 7.492364
9549  0.268102 7.488741
9550  0.264479 7.485118
9551  0.260856 7.481495
9552  0.257233 7.477872
9553  0.257233 7.474249
9554  0.257233 7.470626
9555  0.257233 7.467003
9556  0.257233 7.463380
9557  0.257233 7.459757
9558  0.257233 7.456134
9559  0.257233 7.452511
9560  0.257233 7.448888
9561  0.257233 7.445265
9562  0.257233 7.441642
9563  0.257233 7.438019
9564  0.257233 7.434396
9565  0.257233 7.430773
9566  0.257233 7.427150
9567  0.257233 7.423527
9568  0.257233 7.419904
9569  0.257233 7.416281
9570  0.257233 7.412658
9571  0.257233 7.409035
9572  0.257233 7.405412
9573  0.257233 7.401789
9574  0.257233 7.398166
9575  0.257233 7.394543
9576  0.257233 7.390920
9577  0.257233 7.387297
9578  0.257233 7.383674
9579  0.253610 7.380051
9580  0.253610 7.376428
9581  0.249987 7.372805
9582  0.249987 7.369182
9583  0.246364 7.365559
9584  0.246364 7.361936
9585  0.242741 7.358313
9586  0.242741 7.354690
9587  0.239118 7.351067
9588  0.239118 7.347444
9589  0.239118 7.343821
9590  0.239118 7.340198
