# Supplementary material for: Statistical Mapping of Maize Bundle Intensity at the Stem Scale Using Spatial Normalisation of Replicated Images
Source: PLoS One. 2014 Mar 12;9(3):e90673. doi: 10.1371/journal.pone.0090673 (PMC3951278; doi:10.1371/journal.pone.0090673)
Supplement: File S2 — Data files containing bundle positions and slice contours. (ZIP) [file pone.0090673.s002.zip › data/macro/tables/contoursMm/s08aCntMm.txt]

name   x   y
   1  0.869520 7.188032
   2  0.873143 7.184409
   3  0.873143 7.180786
   4  0.876766 7.177163
   5  0.880389 7.173540
   6  0.884012 7.169917
   7  0.887635 7.166294
   8  0.891258 7.162671
   9  0.894881 7.159048
  10  0.894881 7.155425
  11  0.898504 7.151802
  12  0.898504 7.148179
  13  0.902127 7.144556
  14  0.902127 7.140933
  15  0.905750 7.137310
  16  0.905750 7.133687
  17  0.909373 7.130064
  18  0.909373 7.126441
  19  0.912996 7.122818
  20  0.912996 7.119195
  21  0.916619 7.115572
  22  0.916619 7.111949
  23  0.920242 7.108326
  24  0.920242 7.104703
  25  0.923865 7.101080
  26  0.923865 7.097457
  27  0.923865 7.093834
  28  0.923865 7.090211
  29  0.923865 7.086588
  30  0.923865 7.082965
  31  0.923865 7.079342
  32  0.923865 7.075719
  33  0.923865 7.072096
  34  0.923865 7.068473
  35  0.923865 7.064850
  36  0.923865 7.061227
  37  0.923865 7.057604
  38  0.923865 7.053981
  39  0.923865 7.050358
  40  0.923865 7.046735
  41  0.923865 7.043112
  42  0.923865 7.039489
  43  0.923865 7.035866
  44  0.923865 7.032243
  45  0.923865 7.028620
  46  0.923865 7.024997
  47  0.923865 7.021374
  48  0.923865 7.017751
  49  0.923865 7.014128
  50  0.923865 7.010505
  51  0.923865 7.006882
  52  0.923865 7.003259
  53  0.923865 6.999636
  54  0.923865 6.996013
  55  0.923865 6.992390
  56  0.923865 6.988767
  57  0.923865 6.985144
  58  0.923865 6.981521
  59  0.923865 6.977898
  60  0.923865 6.974275
  61  0.923865 6.970652
  62  0.923865 6.967029
  63  0.923865 6.963406
  64  0.923865 6.959783
  65  0.923865 6.956160
  66  0.923865 6.952537
  67  0.923865 6.948914
  68  0.923865 6.945291
  69  0.923865 6.941668
  70  0.923865 6.938045
  71  0.923865 6.934422
  72  0.923865 6.930799
  73  0.923865 6.927176
  74  0.923865 6.923553
  75  0.923865 6.919930
  76  0.920242 6.916307
  77  0.920242 6.912684
  78  0.920242 6.909061
  79  0.916619 6.905438
  80  0.916619 6.901815
  81  0.912996 6.898192
  82  0.912996 6.894569
  83  0.912996 6.890946
  84  0.912996 6.887323
  85  0.916619 6.883700
  86  0.916619 6.880077
  87  0.920242 6.876454
  88  0.920242 6.872831
  89  0.923865 6.869208
  90  0.923865 6.865585
  91  0.927488 6.861962
  92  0.927488 6.858339
  93  0.927488 6.854716
  94  0.927488 6.851093
  95  0.931111 6.847470
  96  0.931111 6.843847
  97  0.931111 6.840224
  98  0.931111 6.836601
  99  0.934734 6.836601
 100  0.938357 6.832978
 101  0.941980 6.829355
 102  0.941980 6.825732
 103  0.945603 6.822109
 104  0.945603 6.818486
 105  0.949226 6.814863
 106  0.949226 6.811240
 107  0.952849 6.807617
 108  0.952849 6.803994
 109  0.956472 6.800371
 110  0.956472 6.796748
 111  0.960095 6.793125
 112  0.960095 6.789502
 113  0.963718 6.785879
 114  0.963718 6.782256
 115  0.963718 6.778633
 116  0.963718 6.775010
 117  0.963718 6.771387
 118  0.963718 6.767764
 119  0.963718 6.764141
 120  0.963718 6.760518
 121  0.963718 6.756895
 122  0.963718 6.753272
 123  0.963718 6.749649
 124  0.963718 6.746026
 125  0.963718 6.742403
 126  0.963718 6.738780
 127  0.963718 6.735157
 128  0.963718 6.731534
 129  0.963718 6.727911
 130  0.963718 6.724288
 131  0.963718 6.720665
 132  0.963718 6.717042
 133  0.963718 6.713419
 134  0.963718 6.709796
 135  0.963718 6.706173
 136  0.960095 6.702550
 137  0.960095 6.698927
 138  0.956472 6.695304
 139  0.956472 6.691681
 140  0.952849 6.688058
 141  0.952849 6.684435
 142  0.949226 6.680812
 143  0.949226 6.677189
 144  0.949226 6.673566
 145  0.949226 6.669943
 146  0.949226 6.666320
 147  0.949226 6.662697
 148  0.949226 6.659074
 149  0.949226 6.655451
 150  0.949226 6.651828
 151  0.949226 6.648205
 152  0.952849 6.644582
 153  0.952849 6.640959
 154  0.956472 6.637336
 155  0.956472 6.633713
 156  0.960095 6.630090
 157  0.960095 6.626467
 158  0.963718 6.622844
 159  0.963718 6.619221
 160  0.967341 6.615598
 161  0.967341 6.611975
 162  0.970964 6.608352
 163  0.970964 6.604729
 164  0.974587 6.601106
 165  0.974587 6.597483
 166  0.974587 6.593860
 167  0.974587 6.590237
 168  0.974587 6.586614
 169  0.974587 6.582991
 170  0.974587 6.579368
 171  0.974587 6.575745
 172  0.974587 6.572122
 173  0.974587 6.568499
 174  0.974587 6.564876
 175  0.974587 6.561253
 176  0.974587 6.557630
 177  0.974587 6.554007
 178  0.974587 6.550384
 179  0.974587 6.546761
 180  0.974587 6.543138
 181  0.974587 6.539515
 182  0.974587 6.535892
 183  0.974587 6.532269
 184  0.974587 6.528646
 185  0.974587 6.525023
 186  0.974587 6.521400
 187  0.974587 6.517777
 188  0.974587 6.514154
 189  0.970964 6.510531
 190  0.970964 6.506908
 191  0.967341 6.503285
 192  0.967341 6.499662
 193  0.963718 6.496039
 194  0.963718 6.492416
 195  0.960095 6.488793
 196  0.960095 6.485170
 197  0.960095 6.481547
 198  0.960095 6.477924
 199  0.963718 6.474301
 200  0.963718 6.470678
 201  0.967341 6.467055
 202  0.967341 6.463432
 203  0.970964 6.459809
 204  0.970964 6.456186
 205  0.970964 6.452563
 206  0.974587 6.448940
 207  0.974587 6.445317
 208  0.974587 6.441694
 209  0.974587 6.438071
 210  0.974587 6.434448
 211  0.974587 6.430825
 212  0.974587 6.427202
 213  0.974587 6.423579
 214  0.974587 6.419956
 215  0.974587 6.416333
 216  0.974587 6.412710
 217  0.978210 6.409087
 218  0.978210 6.405464
 219  0.981833 6.401841
 220  0.981833 6.398218
 221  0.985456 6.394595
 222  0.985456 6.390972
 223  0.989079 6.387349
 224  0.989079 6.383726
 225  0.992702 6.380103
 226  0.992702 6.376480
 227  0.992702 6.372857
 228  0.992702 6.369234
 229  0.992702 6.365611
 230  0.992702 6.361988
 231  0.992702 6.358365
 232  0.992702 6.354742
 233  0.992702 6.351119
 234  0.992702 6.347496
 235  0.992702 6.343873
 236  0.996325 6.340250
 237  0.996325 6.336627
 238  0.999948 6.333004
 239  0.999948 6.329381
 240  0.999948 6.325758
 241  0.999948 6.322135
 242  0.999948 6.318512
 243  0.999948 6.314889
 244  0.999948 6.311266
 245  0.999948 6.307643
 246  0.999948 6.304020
 247  0.999948 6.300397
 248  0.999948 6.296774
 249  0.999948 6.293151
 250  0.999948 6.289528
 251  0.999948 6.285905
 252  0.999948 6.282282
 253  0.999948 6.278659
 254  0.999948 6.275036
 255  0.999948 6.271413
 256  0.999948 6.267790
 257  0.999948 6.264167
 258  0.999948 6.260544
 259  0.999948 6.256921
 260  0.999948 6.253298
 261  0.999948 6.249675
 262  0.996325 6.246052
 263  0.996325 6.242429
 264  0.992702 6.238806
 265  0.992702 6.235183
 266  0.992702 6.231560
 267  0.992702 6.227937
 268  0.992702 6.224314
 269  0.992702 6.220691
 270  0.992702 6.217068
 271  0.992702 6.213445
 272  0.992702 6.209822
 273  0.992702 6.206199
 274  0.992702 6.202576
 275  0.992702 6.198953
 276  0.992702 6.195330
 277  0.992702 6.191707
 278  0.992702 6.188084
 279  0.992702 6.184461
 280  0.992702 6.180838
 281  0.992702 6.177215
 282  0.992702 6.173592
 283  0.992702 6.169969
 284  0.992702 6.166346
 285  0.992702 6.162723
 286  0.992702 6.159100
 287  0.992702 6.155477
 288  0.992702 6.151854
 289  0.992702 6.148231
 290  0.992702 6.144608
 291  0.992702 6.140985
 292  0.992702 6.137362
 293  0.992702 6.133739
 294  0.992702 6.130116
 295  0.992702 6.126493
 296  0.992702 6.122870
 297  0.992702 6.119247
 298  0.992702 6.115624
 299  0.992702 6.112001
 300  0.992702 6.108378
 301  0.992702 6.104755
 302  0.992702 6.101132
 303  0.992702 6.097509
 304  0.992702 6.093886
 305  0.992702 6.090263
 306  0.992702 6.086640
 307  0.992702 6.083017
 308  0.992702 6.079394
 309  0.992702 6.075771
 310  0.992702 6.072148
 311  0.992702 6.068525
 312  0.992702 6.064902
 313  0.992702 6.061279
 314  0.992702 6.057656
 315  0.992702 6.054033
 316  0.992702 6.050410
 317  0.992702 6.046787
 318  0.992702 6.043164
 319  0.992702 6.039541
 320  0.992702 6.035918
 321  0.992702 6.032295
 322  0.992702 6.028672
 323  0.992702 6.025049
 324  0.989079 6.021426
 325  0.989079 6.017803
 326  0.989079 6.014180
 327  0.989079 6.010557
 328  0.989079 6.006934
 329  0.989079 6.003311
 330  0.989079 5.999688
 331  0.989079 5.996065
 332  0.989079 5.992442
 333  0.989079 5.988819
 334  0.985456 5.985196
 335  0.985456 5.981573
 336  0.985456 5.977950
 337  0.981833 5.974327
 338  0.981833 5.970704
 339  0.978210 5.967081
 340  0.978210 5.963458
 341  0.974587 5.959835
 342  0.974587 5.956212
 343  0.974587 5.952589
 344  0.974587 5.948966
 345  0.974587 5.945343
 346  0.974587 5.941720
 347  0.974587 5.938097
 348  0.978210 5.934474
 349  0.978210 5.930851
 350  0.981833 5.927228
 351  0.981833 5.923605
 352  0.985456 5.919982
 353  0.985456 5.916359
 354  0.989079 5.912736
 355  0.989079 5.909113
 356  0.992702 5.905490
 357  0.992702 5.901867
 358  0.992702 5.898244
 359  0.992702 5.894621
 360  0.992702 5.890998
 361  0.992702 5.887375
 362  0.992702 5.883752
 363  0.992702 5.880129
 364  0.992702 5.876506
 365  0.992702 5.872883
 366  0.992702 5.869260
 367  0.992702 5.865637
 368  0.992702 5.862014
 369  0.992702 5.858391
 370  0.992702 5.854768
 371  0.992702 5.851145
 372  0.992702 5.847522
 373  0.992702 5.843899
 374  0.992702 5.840276
 375  0.992702 5.836653
 376  0.992702 5.833030
 377  0.992702 5.829407
 378  0.992702 5.825784
 379  0.992702 5.822161
 380  0.992702 5.818538
 381  0.992702 5.814915
 382  0.992702 5.811292
 383  0.989079 5.807669
 384  0.989079 5.804046
 385  0.989079 5.800423
 386  0.985456 5.796800
 387  0.985456 5.793177
 388  0.985456 5.789554
 389  0.985456 5.785931
 390  0.985456 5.782308
 391  0.989079 5.778685
 392  0.989079 5.775062
 393  0.989079 5.771439
 394  0.989079 5.767816
 395  0.992702 5.764193
 396  0.992702 5.760570
 397  0.992702 5.756947
 398  0.992702 5.753324
 399  0.992702 5.749701
 400  0.992702 5.746078
 401  0.992702 5.742455
 402  0.992702 5.738832
 403  0.992702 5.735209
 404  0.992702 5.731586
 405  0.992702 5.727963
 406  0.992702 5.724340
 407  0.992702 5.720717
 408  0.992702 5.717094
 409  0.992702 5.713471
 410  0.992702 5.709848
 411  0.992702 5.706225
 412  0.992702 5.702602
 413  0.992702 5.698979
 414  0.992702 5.695356
 415  0.992702 5.691733
 416  0.992702 5.688110
 417  0.992702 5.684487
 418  0.992702 5.680864
 419  0.992702 5.677241
 420  0.992702 5.673618
 421  0.992702 5.669995
 422  0.992702 5.666372
 423  0.992702 5.662749
 424  0.992702 5.659126
 425  0.992702 5.655503
 426  0.992702 5.651880
 427  0.992702 5.648257
 428  0.992702 5.644634
 429  0.992702 5.641011
 430  0.992702 5.637388
 431  0.989079 5.633765
 432  0.989079 5.630142
 433  0.985456 5.626519
 434  0.985456 5.622896
 435  0.981833 5.619273
 436  0.981833 5.615650
 437  0.978210 5.612027
 438  0.978210 5.608404
 439  0.974587 5.604781
 440  0.974587 5.601158
 441  0.970964 5.597535
 442  0.970964 5.593912
 443  0.967341 5.590289
 444  0.963718 5.586666
 445  0.963718 5.583043
 446  0.960095 5.579420
 447  0.960095 5.575797
 448  0.956472 5.572174
 449  0.956472 5.568551
 450  0.956472 5.564928
 451  0.960095 5.561305
 452  0.960095 5.557682
 453  0.960095 5.554059
 454  0.963718 5.550436
 455  0.963718 5.546813
 456  0.967341 5.543190
 457  0.967341 5.539567
 458  0.970964 5.535944
 459  0.970964 5.532321
 460  0.970964 5.528698
 461  0.970964 5.525075
 462  0.970964 5.521452
 463  0.970964 5.517829
 464  0.970964 5.514206
 465  0.970964 5.510583
 466  0.970964 5.506960
 467  0.970964 5.503337
 468  0.970964 5.499714
 469  0.970964 5.496091
 470  0.970964 5.492468
 471  0.970964 5.488845
 472  0.970964 5.485222
 473  0.970964 5.481599
 474  0.974587 5.477976
 475  0.974587 5.474353
 476  0.978210 5.470730
 477  0.981833 5.467107
 478  0.981833 5.463484
 479  0.985456 5.459861
 480  0.985456 5.456238
 481  0.989079 5.452615
 482  0.989079 5.448992
 483  0.992702 5.445369
 484  0.992702 5.441746
 485  0.996325 5.438123
 486  0.996325 5.434500
 487  0.999948 5.430877
 488  0.999948 5.427254
 489  1.003571 5.423631
 490  1.003571 5.420008
 491  1.003571 5.416385
 492  1.003571 5.412762
 493  1.003571 5.409139
 494  1.003571 5.405516
 495  1.003571 5.401893
 496  1.003571 5.398270
 497  1.003571 5.394647
 498  1.003571 5.391024
 499  1.003571 5.387401
 500  1.003571 5.383778
 501  1.003571 5.380155
 502  1.003571 5.376532
 503  1.003571 5.372909
 504  1.003571 5.369286
 505  1.003571 5.365663
 506  1.003571 5.362040
 507  1.003571 5.358417
 508  1.003571 5.354794
 509  1.003571 5.351171
 510  1.003571 5.347548
 511  1.003571 5.343925
 512  1.003571 5.340302
 513  1.003571 5.336679
 514  1.003571 5.333056
 515  1.003571 5.329433
 516  1.003571 5.325810
 517  1.003571 5.322187
 518  1.003571 5.318564
 519  1.003571 5.314941
 520  1.003571 5.311318
 521  1.003571 5.307695
 522  1.003571 5.304072
 523  1.003571 5.300449
 524  1.003571 5.296826
 525  1.003571 5.293203
 526  1.003571 5.289580
 527  1.003571 5.285957
 528  1.003571 5.282334
 529  1.003571 5.278711
 530  1.003571 5.275088
 531  1.003571 5.271465
 532  1.003571 5.267842
 533  1.003571 5.264219
 534  1.003571 5.260596
 535  1.003571 5.256973
 536  1.003571 5.253350
 537  1.003571 5.249727
 538  1.003571 5.246104
 539  1.003571 5.242481
 540  1.003571 5.238858
 541  1.003571 5.235235
 542  1.003571 5.231612
 543  1.003571 5.227989
 544  1.003571 5.224366
 545  1.003571 5.220743
 546  1.003571 5.217120
 547  1.007194 5.213497
 548  1.007194 5.209874
 549  1.007194 5.206251
 550  1.007194 5.202628
 551  1.007194 5.199005
 552  1.007194 5.195382
 553  1.007194 5.191759
 554  1.007194 5.188136
 555  1.007194 5.184513
 556  1.007194 5.180890
 557  1.007194 5.177267
 558  1.007194 5.173644
 559  1.007194 5.170021
 560  1.007194 5.166398
 561  1.007194 5.162775
 562  1.007194 5.159152
 563  1.007194 5.155529
 564  1.007194 5.151906
 565  1.007194 5.148283
 566  1.007194 5.144660
 567  1.007194 5.141037
 568  1.007194 5.137414
 569  1.007194 5.133791
 570  1.003571 5.130168
 571  1.003571 5.126545
 572  1.003571 5.122922
 573  1.003571 5.119299
 574  1.003571 5.115676
 575  1.003571 5.112053
 576  1.003571 5.108430
 577  1.003571 5.104807
 578  1.003571 5.101184
 579  1.003571 5.097561
 580  1.003571 5.093938
 581  1.003571 5.090315
 582  1.003571 5.086692
 583  1.003571 5.083069
 584  1.003571 5.079446
 585  1.003571 5.075823
 586  1.003571 5.072200
 587  1.007194 5.068577
 588  1.007194 5.064954
 589  1.010817 5.061331
 590  1.010817 5.057708
 591  1.014440 5.054085
 592  1.014440 5.050462
 593  1.018063 5.046839
 594  1.018063 5.043216
 595  1.021686 5.039593
 596  1.021686 5.035970
 597  1.025309 5.032347
 598  1.025309 5.028724
 599  1.025309 5.025101
 600  1.025309 5.021478
 601  1.025309 5.017855
 602  1.025309 5.014232
 603  1.025309 5.010609
 604  1.025309 5.006986
 605  1.025309 5.003363
 606  1.025309 4.999740
 607  1.025309 4.996117
 608  1.025309 4.992494
 609  1.025309 4.988871
 610  1.025309 4.985248
 611  1.025309 4.981625
 612  1.025309 4.978002
 613  1.025309 4.974379
 614  1.025309 4.970756
 615  1.025309 4.967133
 616  1.025309 4.963510
 617  1.025309 4.959887
 618  1.025309 4.956264
 619  1.025309 4.952641
 620  1.025309 4.949018
 621  1.025309 4.945395
 622  1.025309 4.941772
 623  1.021686 4.938149
 624  1.021686 4.934526
 625  1.021686 4.930903
 626  1.021686 4.927280
 627  1.021686 4.923657
 628  1.021686 4.920034
 629  1.021686 4.916411
 630  1.021686 4.912788
 631  1.021686 4.909165
 632  1.021686 4.905542
 633  1.021686 4.901919
 634  1.021686 4.898296
 635  1.021686 4.894673
 636  1.021686 4.891050
 637  1.021686 4.887427
 638  1.021686 4.883804
 639  1.021686 4.880181
 640  1.021686 4.876558
 641  1.021686 4.872935
 642  1.021686 4.869312
 643  1.021686 4.865689
 644  1.021686 4.862066
 645  1.021686 4.858443
 646  1.021686 4.854820
 647  1.021686 4.851197
 648  1.021686 4.847574
 649  1.018063 4.843951
 650  1.018063 4.840328
 651  1.014440 4.836705
 652  1.014440 4.833082
 653  1.014440 4.829459
 654  1.014440 4.825836
 655  1.014440 4.822213
 656  1.014440 4.818590
 657  1.014440 4.814967
 658  1.010817 4.811344
 659  1.010817 4.807721
 660  1.007194 4.804098
 661  1.007194 4.800475
 662  1.003571 4.796852
 663  1.003571 4.793229
 664  0.999948 4.789606
 665  0.999948 4.785983
 666  0.996325 4.782360
 667  0.996325 4.778737
 668  0.992702 4.775114
 669  0.992702 4.771491
 670  0.992702 4.767868
 671  0.992702 4.764245
 672  0.992702 4.760622
 673  0.992702 4.756999
 674  0.992702 4.753376
 675  0.992702 4.749753
 676  0.996325 4.746130
 677  0.996325 4.742507
 678  0.999948 4.738884
 679  0.999948 4.735261
 680  1.003571 4.731638
 681  1.003571 4.728015
 682  1.003571 4.724392
 683  1.003571 4.720769
 684  1.003571 4.717146
 685  1.003571 4.713523
 686  1.003571 4.709900
 687  1.003571 4.706277
 688  1.003571 4.702654
 689  1.003571 4.699031
 690  1.003571 4.695408
 691  1.003571 4.691785
 692  1.003571 4.688162
 693  1.003571 4.684539
 694  1.003571 4.680916
 695  1.003571 4.677293
 696  1.003571 4.673670
 697  1.003571 4.670047
 698  1.003571 4.666424
 699  1.003571 4.662801
 700  1.003571 4.659178
 701  1.003571 4.655555
 702  1.003571 4.651932
 703  0.999948 4.648309
 704  0.999948 4.644686
 705  0.996325 4.641063
 706  0.996325 4.637440
 707  0.992702 4.633817
 708  0.992702 4.630194
 709  0.989079 4.626571
 710  0.989079 4.622948
 711  0.985456 4.619325
 712  0.985456 4.615702
 713  0.981833 4.612079
 714  0.981833 4.608456
 715  0.978210 4.604833
 716  0.978210 4.601210
 717  0.978210 4.597587
 718  0.978210 4.593964
 719  0.978210 4.590341
 720  0.978210 4.586718
 721  0.978210 4.583095
 722  0.978210 4.579472
 723  0.978210 4.575849
 724  0.978210 4.572226
 725  0.978210 4.568603
 726  0.981833 4.564980
 727  0.981833 4.561357
 728  0.985456 4.557734
 729  0.985456 4.554111
 730  0.989079 4.550488
 731  0.989079 4.546865
 732  0.992702 4.543242
 733  0.992702 4.539619
 734  0.996325 4.535996
 735  0.996325 4.532373
 736  0.999948 4.528750
 737  0.999948 4.525127
 738  1.003571 4.521504
 739  1.003571 4.517881
 740  1.003571 4.514258
 741  1.003571 4.510635
 742  1.003571 4.507012
 743  1.003571 4.503389
 744  1.003571 4.499766
 745  1.003571 4.496143
 746  1.003571 4.492520
 747  1.003571 4.488897
 748  1.003571 4.485274
 749  1.003571 4.481651
 750  1.003571 4.478028
 751  1.003571 4.474405
 752  1.003571 4.470782
 753  1.003571 4.467159
 754  1.003571 4.463536
 755  1.003571 4.459913
 756  1.003571 4.456290
 757  1.003571 4.452667
 758  1.003571 4.449044
 759  1.003571 4.445421
 760  1.003571 4.441798
 761  0.999948 4.438175
 762  0.999948 4.434552
 763  0.996325 4.430929
 764  0.996325 4.427306
 765  0.996325 4.423683
 766  0.996325 4.420060
 767  0.996325 4.416437
 768  0.996325 4.412814
 769  0.996325 4.409191
 770  0.996325 4.405568
 771  0.996325 4.401945
 772  0.996325 4.398322
 773  0.996325 4.394699
 774  0.996325 4.391076
 775  0.996325 4.387453
 776  0.996325 4.383830
 777  0.996325 4.380207
 778  0.996325 4.376584
 779  0.996325 4.372961
 780  0.999948 4.369338
 781  0.999948 4.365715
 782  0.999948 4.362092
 783  1.003571 4.358469
 784  1.003571 4.354846
 785  1.003571 4.351223
 786  1.003571 4.347600
 787  1.003571 4.343977
 788  1.003571 4.340354
 789  1.003571 4.336731
 790  1.003571 4.333108
 791  1.003571 4.329485
 792  1.003571 4.325862
 793  1.003571 4.322239
 794  1.007194 4.318616
 795  1.007194 4.314993
 796  1.007194 4.311370
 797  1.010817 4.307747
 798  1.010817 4.304124
 799  1.010817 4.300501
 800  1.010817 4.296878
 801  1.010817 4.293255
 802  1.014440 4.289632
 803  1.014440 4.286009
 804  1.014440 4.282386
 805  1.018063 4.278763
 806  1.018063 4.275140
 807  1.021686 4.271517
 808  1.021686 4.267894
 809  1.025309 4.264271
 810  1.025309 4.260648
 811  1.028932 4.257025
 812  1.028932 4.253402
 813  1.028932 4.249779
 814  1.032555 4.246156
 815  1.032555 4.242533
 816  1.036178 4.238910
 817  1.036178 4.235287
 818  1.036178 4.231664
 819  1.039801 4.228041
 820  1.039801 4.224418
 821  1.043424 4.220795
 822  1.043424 4.217172
 823  1.043424 4.213549
 824  1.047047 4.209926
 825  1.047047 4.206303
 826  1.050670 4.202680
 827  1.054293 4.199057
 828  1.057916 4.195434
 829  1.061539 4.191811
 830  1.065162 4.188188
 831  1.068785 4.184565
 832  1.072408 4.180942
 833  1.076031 4.177319
 834  1.079654 4.173696
 835  1.083277 4.170073
 836  1.086900 4.166450
 837  1.086900 4.162827
 838  1.090523 4.159204
 839  1.090523 4.155581
 840  1.094146 4.151958
 841  1.094146 4.148335
 842  1.097769 4.144712
 843  1.097769 4.141089
 844  1.101392 4.137466
 845  1.101392 4.133843
 846  1.105015 4.130220
 847  1.105015 4.126597
 848  1.108638 4.122974
 849  1.108638 4.119351
 850  1.108638 4.115728
 851  1.108638 4.112105
 852  1.108638 4.108482
 853  1.108638 4.104859
 854  1.108638 4.101236
 855  1.108638 4.097613
 856  1.108638 4.093990
 857  1.108638 4.090367
 858  1.108638 4.086744
 859  1.108638 4.083121
 860  1.108638 4.079498
 861  1.108638 4.075875
 862  1.108638 4.072252
 863  1.108638 4.068629
 864  1.112261 4.065006
 865  1.112261 4.061383
 866  1.115884 4.057760
 867  1.115884 4.054137
 868  1.119507 4.050514
 869  1.119507 4.046891
 870  1.123130 4.043268
 871  1.123130 4.039645
 872  1.126753 4.036022
 873  1.126753 4.032399
 874  1.130376 4.028776
 875  1.130376 4.025153
 876  1.130376 4.021530
 877  1.130376 4.017907
 878  1.130376 4.014284
 879  1.133999 4.010661
 880  1.133999 4.007038
 881  1.137622 4.003415
 882  1.141245 3.999792
 883  1.144868 3.996169
 884  1.148491 3.992546
 885  1.152114 3.988923
 886  1.152114 3.985300
 887  1.155737 3.981677
 888  1.155737 3.978054
 889  1.159360 3.974431
 890  1.159360 3.970808
 891  1.162983 3.967185
 892  1.162983 3.963562
 893  1.166606 3.959939
 894  1.166606 3.956316
 895  1.170229 3.952693
 896  1.170229 3.949070
 897  1.173852 3.945447
 898  1.173852 3.941824
 899  1.173852 3.938201
 900  1.173852 3.934578
 901  1.173852 3.930955
 902  1.177475 3.927332
 903  1.177475 3.923709
 904  1.177475 3.920086
 905  1.181098 3.916463
 906  1.181098 3.912840
 907  1.184721 3.909217
 908  1.184721 3.905594
 909  1.184721 3.901971
 910  1.184721 3.898348
 911  1.184721 3.894725
 912  1.184721 3.891102
 913  1.184721 3.887479
 914  1.184721 3.883856
 915  1.184721 3.880233
 916  1.184721 3.876610
 917  1.184721 3.872987
 918  1.184721 3.869364
 919  1.184721 3.865741
 920  1.184721 3.862118
 921  1.184721 3.858495
 922  1.184721 3.854872
 923  1.184721 3.851249
 924  1.184721 3.847626
 925  1.184721 3.844003
 926  1.184721 3.840380
 927  1.184721 3.836757
 928  1.184721 3.833134
 929  1.184721 3.829511
 930  1.184721 3.825888
 931  1.184721 3.822265
 932  1.184721 3.818642
 933  1.181098 3.815019
 934  1.181098 3.811396
 935  1.181098 3.807773
 936  1.181098 3.804150
 937  1.181098 3.800527
 938  1.181098 3.796904
 939  1.181098 3.793281
 940  1.181098 3.789658
 941  1.181098 3.786035
 942  1.181098 3.782412
 943  1.181098 3.778789
 944  1.181098 3.775166
 945  1.181098 3.771543
 946  1.181098 3.767920
 947  1.181098 3.764297
 948  1.181098 3.760674
 949  1.181098 3.757051
 950  1.181098 3.753428
 951  1.181098 3.749805
 952  1.181098 3.746182
 953  1.181098 3.742559
 954  1.184721 3.738936
 955  1.184721 3.735313
 956  1.184721 3.731690
 957  1.184721 3.728067
 958  1.188344 3.724444
 959  1.188344 3.720821
 960  1.188344 3.717198
 961  1.191967 3.713575
 962  1.191967 3.709952
 963  1.195590 3.706329
 964  1.195590 3.702706
 965  1.199213 3.699083
 966  1.202836 3.699083
 967  1.206459 3.695460
 968  1.210082 3.695460
 969  1.213705 3.691837
 970  1.217328 3.691837
 971  1.220951 3.688214
 972  1.224574 3.688214
 973  1.228197 3.684591
 974  1.231820 3.680968
 975  1.235443 3.677345
 976  1.239066 3.673722
 977  1.242689 3.673722
 978  1.246312 3.670099
 979  1.249935 3.666476
 980  1.253558 3.662853
 981  1.257181 3.659230
 982  1.257181 3.655607
 983  1.260804 3.651984
 984  1.260804 3.648361
 985  1.264427 3.644738
 986  1.264427 3.641115
 987  1.268050 3.637492
 988  1.268050 3.633869
 989  1.271673 3.630246
 990  1.271673 3.626623
 991  1.275296 3.623000
 992  1.275296 3.619377
 993  1.278919 3.615754
 994  1.278919 3.612131
 995  1.282542 3.608508
 996  1.282542 3.604885
 997  1.286165 3.601262
 998  1.286165 3.597639
 999  1.289788 3.594016
1000  1.289788 3.590393
1001  1.293411 3.586770
1002  1.293411 3.583147
1003  1.297034 3.579524
1004  1.297034 3.575901
1005  1.297034 3.572278
1006  1.297034 3.568655
1007  1.297034 3.565032
1008  1.297034 3.561409
1009  1.297034 3.557786
1010  1.297034 3.554163
1011  1.297034 3.550540
1012  1.300657 3.546917
1013  1.304280 3.543294
1014  1.304280 3.539671
1015  1.307903 3.536048
1016  1.307903 3.532425
1017  1.311526 3.528802
1018  1.311526 3.525179
1019  1.315149 3.521556
1020  1.315149 3.517933
1021  1.318772 3.514310
1022  1.318772 3.510687
1023  1.322395 3.507064
1024  1.322395 3.503441
1025  1.326018 3.499818
1026  1.326018 3.496195
1027  1.326018 3.492572
1028  1.326018 3.488949
1029  1.329641 3.485326
1030  1.329641 3.481703
1031  1.333264 3.478080
1032  1.333264 3.474457
1033  1.336887 3.470834
1034  1.336887 3.467211
1035  1.340510 3.463588
1036  1.340510 3.459965
1037  1.344133 3.456342
1038  1.344133 3.452719
1039  1.347756 3.449096
1040  1.347756 3.445473
1041  1.351379 3.441850
1042  1.351379 3.438227
1043  1.351379 3.434604
1044  1.351379 3.430981
1045  1.351379 3.427358
1046  1.351379 3.423735
1047  1.351379 3.420112
1048  1.351379 3.416489
1049  1.355002 3.412866
1050  1.355002 3.409243
1051  1.355002 3.405620
1052  1.358625 3.401997
1053  1.358625 3.398374
1054  1.358625 3.394751
1055  1.358625 3.391128
1056  1.358625 3.387505
1057  1.358625 3.383882
1058  1.358625 3.380259
1059  1.358625 3.376636
1060  1.358625 3.373013
1061  1.358625 3.369390
1062  1.358625 3.365767
1063  1.358625 3.362144
1064  1.358625 3.358521
1065  1.362248 3.354898
1066  1.362248 3.351275
1067  1.362248 3.347652
1068  1.362248 3.344029
1069  1.362248 3.340406
1070  1.365871 3.336783
1071  1.365871 3.333160
1072  1.365871 3.329537
1073  1.369494 3.325914
1074  1.373117 3.322291
1075  1.376740 3.318668
1076  1.380363 3.315045
1077  1.383986 3.311422
1078  1.387609 3.307799
1079  1.391232 3.304176
1080  1.391232 3.300553
1081  1.394855 3.296930
1082  1.394855 3.293307
1083  1.398478 3.289684
1084  1.398478 3.286061
1085  1.402101 3.282438
1086  1.402101 3.278815
1087  1.405724 3.275192
1088  1.405724 3.271569
1089  1.409347 3.267946
1090  1.409347 3.264323
1091  1.412970 3.260700
1092  1.412970 3.257077
1093  1.416593 3.253454
1094  1.416593 3.249831
1095  1.416593 3.246208
1096  1.416593 3.242585
1097  1.416593 3.238962
1098  1.416593 3.235339
1099  1.416593 3.231716
1100  1.416593 3.228093
1101  1.416593 3.224470
1102  1.416593 3.220847
1103  1.416593 3.217224
1104  1.416593 3.213601
1105  1.416593 3.209978
1106  1.416593 3.206355
1107  1.416593 3.202732
1108  1.416593 3.199109
1109  1.416593 3.195486
1110  1.416593 3.191863
1111  1.416593 3.188240
1112  1.416593 3.184617
1113  1.416593 3.180994
1114  1.416593 3.177371
1115  1.420216 3.173748
1116  1.420216 3.170125
1117  1.420216 3.166502
1118  1.420216 3.162879
1119  1.420216 3.159256
1120  1.420216 3.155633
1121  1.420216 3.152010
1122  1.420216 3.148387
1123  1.420216 3.144764
1124  1.420216 3.141141
1125  1.420216 3.137518
1126  1.420216 3.133895
1127  1.420216 3.130272
1128  1.420216 3.126649
1129  1.420216 3.123026
1130  1.420216 3.119403
1131  1.420216 3.115780
1132  1.420216 3.112157
1133  1.420216 3.108534
1134  1.420216 3.104911
1135  1.420216 3.101288
1136  1.420216 3.097665
1137  1.423839 3.094042
1138  1.423839 3.090419
1139  1.423839 3.086796
1140  1.427462 3.083173
1141  1.431085 3.079550
1142  1.431085 3.075927
1143  1.434708 3.072304
1144  1.438331 3.068681
1145  1.441954 3.065058
1146  1.445577 3.061435
1147  1.449200 3.057812
1148  1.452823 3.054189
1149  1.456446 3.054189
1150  1.460069 3.050566
1151  1.463692 3.050566
1152  1.467315 3.046943
1153  1.470938 3.046943
1154  1.474561 3.043320
1155  1.478184 3.039697
1156  1.481807 3.036074
1157  1.485430 3.032451
1158  1.489053 3.028828
1159  1.492676 3.025205
1160  1.496299 3.021582
1161  1.496299 3.017959
1162  1.499922 3.014336
1163  1.499922 3.010713
1164  1.503545 3.007090
1165  1.503545 3.003467
1166  1.507168 2.999844
1167  1.507168 2.996221
1168  1.510791 2.992598
1169  1.510791 2.988975
1170  1.514414 2.985352
1171  1.514414 2.981729
1172  1.518037 2.978106
1173  1.518037 2.974483
1174  1.518037 2.970860
1175  1.518037 2.967237
1176  1.518037 2.963614
1177  1.518037 2.959991
1178  1.518037 2.956368
1179  1.518037 2.952745
1180  1.518037 2.949122
1181  1.518037 2.945499
1182  1.518037 2.941876
1183  1.518037 2.938253
1184  1.518037 2.934630
1185  1.518037 2.931007
1186  1.518037 2.927384
1187  1.518037 2.923761
1188  1.518037 2.920138
1189  1.518037 2.916515
1190  1.518037 2.912892
1191  1.518037 2.909269
1192  1.518037 2.905646
1193  1.518037 2.902023
1194  1.518037 2.898400
1195  1.518037 2.894777
1196  1.518037 2.891154
1197  1.518037 2.887531
1198  1.518037 2.883908
1199  1.518037 2.880285
1200  1.518037 2.876662
1201  1.518037 2.873039
1202  1.518037 2.869416
1203  1.518037 2.865793
1204  1.518037 2.862170
1205  1.518037 2.858547
1206  1.518037 2.854924
1207  1.521660 2.851301
1208  1.521660 2.847678
1209  1.521660 2.844055
1210  1.521660 2.840432
1211  1.525283 2.836809
1212  1.525283 2.833186
1213  1.528906 2.829563
1214  1.528906 2.825940
1215  1.528906 2.822317
1216  1.532529 2.818694
1217  1.532529 2.815071
1218  1.536152 2.811448
1219  1.536152 2.807825
1220  1.539775 2.804202
1221  1.539775 2.800579
1222  1.543398 2.796956
1223  1.543398 2.793333
1224  1.547021 2.789710
1225  1.547021 2.786087
1226  1.550644 2.782464
1227  1.550644 2.778841
1228  1.554267 2.775218
1229  1.554267 2.771595
1230  1.557890 2.767972
1231  1.557890 2.764349
1232  1.561513 2.760726
1233  1.561513 2.757103
1234  1.565136 2.753480
1235  1.565136 2.749857
1236  1.568759 2.746234
1237  1.568759 2.742611
1238  1.568759 2.738988
1239  1.568759 2.735365
1240  1.568759 2.731742
1241  1.568759 2.728119
1242  1.572382 2.724496
1243  1.572382 2.720873
1244  1.576005 2.717250
1245  1.576005 2.713627
1246  1.579628 2.710004
1247  1.579628 2.706381
1248  1.583251 2.702758
1249  1.583251 2.699135
1250  1.586874 2.695512
1251  1.586874 2.691889
1252  1.590497 2.688266
1253  1.590497 2.684643
1254  1.590497 2.681020
1255  1.590497 2.677397
1256  1.590497 2.673774
1257  1.594120 2.670151
1258  1.594120 2.666528
1259  1.594120 2.662905
1260  1.594120 2.659282
1261  1.597743 2.655659
1262  1.597743 2.652036
1263  1.597743 2.648413
1264  1.601366 2.644790
1265  1.601366 2.641167
1266  1.601366 2.637544
1267  1.601366 2.633921
1268  1.601366 2.630298
1269  1.601366 2.626675
1270  1.601366 2.623052
1271  1.601366 2.619429
1272  1.601366 2.615806
1273  1.601366 2.612183
1274  1.604989 2.608560
1275  1.608612 2.604937
1276  1.612235 2.601314
1277  1.615858 2.597691
1278  1.619481 2.594068
1279  1.619481 2.590445
1280  1.623104 2.586822
1281  1.623104 2.583199
1282  1.626727 2.579576
1283  1.626727 2.575953
1284  1.630350 2.572330
1285  1.630350 2.568707
1286  1.633973 2.565084
1287  1.633973 2.561461
1288  1.637596 2.557838
1289  1.637596 2.554215
1290  1.641219 2.550592
1291  1.641219 2.546969
1292  1.641219 2.543346
1293  1.641219 2.539723
1294  1.641219 2.536100
1295  1.641219 2.532477
1296  1.641219 2.528854
1297  1.641219 2.525231
1298  1.641219 2.521608
1299  1.641219 2.517985
1300  1.641219 2.514362
1301  1.641219 2.510739
1302  1.641219 2.507116
1303  1.644842 2.503493
1304  1.644842 2.499870
1305  1.644842 2.496247
1306  1.648465 2.492624
1307  1.648465 2.489001
1308  1.652088 2.485378
1309  1.652088 2.481755
1310  1.655711 2.478132
1311  1.655711 2.474509
1312  1.659334 2.470886
1313  1.659334 2.467263
1314  1.662957 2.463640
1315  1.662957 2.460017
1316  1.666580 2.456394
1317  1.666580 2.452771
1318  1.670203 2.449148
1319  1.670203 2.445525
1320  1.670203 2.441902
1321  1.670203 2.438279
1322  1.670203 2.434656
1323  1.670203 2.431033
1324  1.670203 2.427410
1325  1.670203 2.423787
1326  1.670203 2.420164
1327  1.670203 2.416541
1328  1.670203 2.412918
1329  1.670203 2.409295
1330  1.670203 2.405672
1331  1.670203 2.402049
1332  1.670203 2.398426
1333  1.670203 2.394803
1334  1.670203 2.391180
1335  1.670203 2.387557
1336  1.670203 2.383934
1337  1.670203 2.380311
1338  1.673826 2.376688
1339  1.673826 2.373065
1340  1.673826 2.369442
1341  1.673826 2.365819
1342  1.673826 2.362196
1343  1.673826 2.358573
1344  1.673826 2.354950
1345  1.673826 2.351327
1346  1.673826 2.347704
1347  1.673826 2.344081
1348  1.673826 2.340458
1349  1.673826 2.336835
1350  1.673826 2.333212
1351  1.673826 2.329589
1352  1.673826 2.325966
1353  1.673826 2.322343
1354  1.677449 2.318720
1355  1.677449 2.315097
1356  1.681072 2.311474
1357  1.681072 2.307851
1358  1.684695 2.304228
1359  1.684695 2.300605
1360  1.688318 2.296982
1361  1.688318 2.293359
1362  1.691941 2.289736
1363  1.691941 2.286113
1364  1.691941 2.282490
1365  1.691941 2.278867
1366  1.691941 2.275244
1367  1.691941 2.271621
1368  1.691941 2.267998
1369  1.691941 2.264375
1370  1.691941 2.260752
1371  1.691941 2.257129
1372  1.691941 2.253506
1373  1.691941 2.249883
1374  1.691941 2.246260
1375  1.691941 2.242637
1376  1.691941 2.239014
1377  1.691941 2.235391
1378  1.691941 2.231768
1379  1.691941 2.228145
1380  1.691941 2.224522
1381  1.691941 2.220899
1382  1.691941 2.217276
1383  1.691941 2.213653
1384  1.691941 2.210030
1385  1.691941 2.206407
1386  1.691941 2.202784
1387  1.691941 2.199161
1388  1.691941 2.195538
1389  1.691941 2.191915
1390  1.691941 2.188292
1391  1.691941 2.184669
1392  1.691941 2.181046
1393  1.695564 2.177423
1394  1.699187 2.173800
1395  1.702810 2.170177
1396  1.706433 2.166554
1397  1.710056 2.162931
1398  1.713679 2.159308
1399  1.717302 2.155685
1400  1.720925 2.152062
1401  1.724548 2.148439
1402  1.728171 2.148439
1403  1.731794 2.148439
1404  1.735417 2.148439
1405  1.739040 2.144816
1406  1.742663 2.144816
1407  1.746286 2.144816
1408  1.749909 2.144816
1409  1.753532 2.141193
1410  1.757155 2.141193
1411  1.760778 2.141193
1412  1.764401 2.137570
1413  1.768024 2.137570
1414  1.771647 2.133947
1415  1.775270 2.133947
1416  1.778893 2.130324
1417  1.782516 2.130324
1418  1.786139 2.126701
1419  1.789762 2.126701
1420  1.793385 2.123078
1421  1.797008 2.123078
1422  1.800631 2.119455
1423  1.804254 2.119455
1424  1.807877 2.115832
1425  1.811500 2.115832
1426  1.815123 2.115832
1427  1.818746 2.112209
1428  1.822369 2.112209
1429  1.825992 2.112209
1430  1.829615 2.108586
1431  1.833238 2.108586
1432  1.836861 2.104963
1433  1.840484 2.104963
1434  1.844107 2.101340
1435  1.847730 2.101340
1436  1.851353 2.097717
1437  1.854976 2.097717
1438  1.858599 2.094094
1439  1.862222 2.094094
1440  1.865845 2.094094
1441  1.869468 2.094094
1442  1.873091 2.094094
1443  1.876714 2.094094
1444  1.880337 2.094094
1445  1.883960 2.094094
1446  1.887583 2.094094
1447  1.891206 2.094094
1448  1.894829 2.094094
1449  1.898452 2.094094
1450  1.902075 2.094094
1451  1.905698 2.094094
1452  1.909321 2.094094
1453  1.912944 2.094094
1454  1.916567 2.094094
1455  1.920190 2.094094
1456  1.923813 2.094094
1457  1.927436 2.094094
1458  1.931059 2.094094
1459  1.934682 2.094094
1460  1.938305 2.094094
1461  1.941928 2.094094
1462  1.945551 2.090471
1463  1.949174 2.090471
1464  1.952797 2.086848
1465  1.956420 2.086848
1466  1.960043 2.083225
1467  1.963666 2.083225
1468  1.967289 2.079602
1469  1.970912 2.079602
1470  1.974535 2.075979
1471  1.978158 2.075979
1472  1.981781 2.072356
1473  1.985404 2.072356
1474  1.989027 2.068733
1475  1.992650 2.068733
1476  1.996273 2.065110
1477  1.999896 2.061487
1478  2.003519 2.057864
1479  2.007142 2.054241
1480  2.010765 2.050618
1481  2.014388 2.046995
1482  2.018011 2.043372
1483  2.018011 2.039749
1484  2.021634 2.036126
1485  2.025257 2.032503
1486  2.028880 2.028880
1487  2.032503 2.025257
1488  2.036126 2.021634
1489  2.039749 2.018011
1490  2.043372 2.014388
1491  2.046995 2.014388
1492  2.050618 2.010765
1493  2.054241 2.010765
1494  2.057864 2.007142
1495  2.061487 2.007142
1496  2.065110 2.003519
1497  2.068733 2.003519
1498  2.072356 2.003519
1499  2.075979 1.999896
1500  2.079602 1.999896
1501  2.083225 1.999896
1502  2.086848 1.999896
1503  2.090471 1.996273
1504  2.094094 1.996273
1505  2.097717 1.992650
1506  2.101340 1.992650
1507  2.104963 1.989027
1508  2.108586 1.989027
1509  2.112209 1.985404
1510  2.115832 1.985404
1511  2.119455 1.981781
1512  2.123078 1.981781
1513  2.126701 1.978158
1514  2.130324 1.978158
1515  2.133947 1.974535
1516  2.137570 1.970912
1517  2.141193 1.970912
1518  2.144816 1.967289
1519  2.148439 1.967289
1520  2.152062 1.963666
1521  2.155685 1.963666
1522  2.159308 1.963666
1523  2.162931 1.960043
1524  2.166554 1.960043
1525  2.170177 1.960043
1526  2.173800 1.960043
1527  2.177423 1.960043
1528  2.181046 1.960043
1529  2.184669 1.960043
1530  2.188292 1.960043
1531  2.191915 1.960043
1532  2.195538 1.960043
1533  2.199161 1.960043
1534  2.202784 1.960043
1535  2.206407 1.960043
1536  2.210030 1.960043
1537  2.213653 1.960043
1538  2.217276 1.960043
1539  2.220899 1.956420
1540  2.224522 1.956420
1541  2.228145 1.952797
1542  2.231768 1.952797
1543  2.235391 1.949174
1544  2.239014 1.949174
1545  2.242637 1.945551
1546  2.246260 1.945551
1547  2.249883 1.941928
1548  2.253506 1.941928
1549  2.257129 1.938305
1550  2.260752 1.938305
1551  2.264375 1.934682
1552  2.267998 1.931059
1553  2.271621 1.927436
1554  2.275244 1.923813
1555  2.278867 1.920190
1556  2.282490 1.916567
1557  2.286113 1.916567
1558  2.289736 1.916567
1559  2.293359 1.916567
1560  2.296982 1.916567
1561  2.300605 1.912944
1562  2.304228 1.912944
1563  2.307851 1.909321
1564  2.311474 1.909321
1565  2.315097 1.905698
1566  2.318720 1.905698
1567  2.322343 1.902075
1568  2.325966 1.902075
1569  2.329589 1.898452
1570  2.333212 1.898452
1571  2.336835 1.894829
1572  2.340458 1.894829
1573  2.344081 1.891206
1574  2.347704 1.887583
1575  2.351327 1.883960
1576  2.354950 1.880337
1577  2.358573 1.876714
1578  2.362196 1.873091
1579  2.365819 1.869468
1580  2.369442 1.865845
1581  2.373065 1.862222
1582  2.376688 1.858599
1583  2.380311 1.858599
1584  2.383934 1.854976
1585  2.387557 1.854976
1586  2.391180 1.851353
1587  2.394803 1.851353
1588  2.398426 1.847730
1589  2.402049 1.847730
1590  2.405672 1.844107
1591  2.409295 1.844107
1592  2.412918 1.840484
1593  2.416541 1.840484
1594  2.420164 1.836861
1595  2.423787 1.836861
1596  2.427410 1.833238
1597  2.431033 1.833238
1598  2.434656 1.829615
1599  2.438279 1.829615
1600  2.441902 1.825992
1601  2.445525 1.825992
1602  2.449148 1.822369
1603  2.452771 1.822369
1604  2.456394 1.818746
1605  2.460017 1.818746
1606  2.463640 1.815123
1607  2.467263 1.811500
1608  2.470886 1.807877
1609  2.474509 1.804254
1610  2.478132 1.800631
1611  2.481755 1.797008
1612  2.485378 1.793385
1613  2.489001 1.793385
1614  2.492624 1.789762
1615  2.496247 1.789762
1616  2.499870 1.789762
1617  2.503493 1.789762
1618  2.507116 1.789762
1619  2.510739 1.789762
1620  2.514362 1.789762
1621  2.517985 1.789762
1622  2.521608 1.789762
1623  2.525231 1.789762
1624  2.528854 1.789762
1625  2.532477 1.786139
1626  2.536100 1.786139
1627  2.539723 1.782516
1628  2.543346 1.782516
1629  2.546969 1.778893
1630  2.550592 1.778893
1631  2.554215 1.775270
1632  2.557838 1.775270
1633  2.561461 1.771647
1634  2.565084 1.771647
1635  2.568707 1.768024
1636  2.572330 1.768024
1637  2.575953 1.764401
1638  2.579576 1.760778
1639  2.583199 1.757155
1640  2.586822 1.753532
1641  2.586822 1.749909
1642  2.590445 1.746286
1643  2.594068 1.742663
1644  2.597691 1.739040
1645  2.601314 1.735417
1646  2.604937 1.735417
1647  2.608560 1.731794
1648  2.612183 1.731794
1649  2.615806 1.728171
1650  2.619429 1.728171
1651  2.623052 1.724548
1652  2.626675 1.724548
1653  2.630298 1.724548
1654  2.633921 1.724548
1655  2.637544 1.724548
1656  2.641167 1.724548
1657  2.644790 1.724548
1658  2.648413 1.724548
1659  2.652036 1.724548
1660  2.655659 1.724548
1661  2.659282 1.724548
1662  2.662905 1.724548
1663  2.666528 1.724548
1664  2.670151 1.724548
1665  2.673774 1.720925
1666  2.677397 1.720925
1667  2.681020 1.717302
1668  2.684643 1.717302
1669  2.688266 1.713679
1670  2.691889 1.713679
1671  2.695512 1.710056
1672  2.699135 1.710056
1673  2.702758 1.706433
1674  2.706381 1.706433
1675  2.710004 1.702810
1676  2.713627 1.702810
1677  2.717250 1.699187
1678  2.720873 1.695564
1679  2.720873 1.691941
1680  2.724496 1.688318
1681  2.724496 1.684695
1682  2.728119 1.681072
1683  2.728119 1.677449
1684  2.731742 1.673826
1685  2.731742 1.670203
1686  2.735365 1.666580
1687  2.738988 1.662957
1688  2.742611 1.662957
1689  2.746234 1.659334
1690  2.749857 1.655711
1691  2.753480 1.652088
1692  2.757103 1.652088
1693  2.760726 1.648465
1694  2.764349 1.644842
1695  2.767972 1.644842
1696  2.771595 1.641219
1697  2.775218 1.641219
1698  2.778841 1.641219
1699  2.782464 1.641219
1700  2.786087 1.637596
1701  2.789710 1.637596
1702  2.793333 1.637596
1703  2.796956 1.637596
1704  2.800579 1.633973
1705  2.804202 1.633973
1706  2.807825 1.630350
1707  2.811448 1.630350
1708  2.815071 1.626727
1709  2.818694 1.626727
1710  2.822317 1.623104
1711  2.825940 1.623104
1712  2.829563 1.619481
1713  2.833186 1.619481
1714  2.836809 1.615858
1715  2.840432 1.615858
1716  2.844055 1.612235
1717  2.847678 1.608612
1718  2.851301 1.604989
1719  2.851301 1.601366
1720  2.854924 1.597743
1721  2.858547 1.594120
1722  2.858547 1.590497
1723  2.862170 1.586874
1724  2.862170 1.583251
1725  2.865793 1.579628
1726  2.869416 1.576005
1727  2.873039 1.576005
1728  2.876662 1.572382
1729  2.880285 1.572382
1730  2.883908 1.568759
1731  2.887531 1.565136
1732  2.891154 1.561513
1733  2.894777 1.557890
1734  2.898400 1.554267
1735  2.902023 1.550644
1736  2.905646 1.547021
1737  2.909269 1.543398
1738  2.912892 1.539775
1739  2.912892 1.536152
1740  2.916515 1.532529
1741  2.920138 1.528906
1742  2.923761 1.525283
1743  2.927384 1.525283
1744  2.931007 1.521660
1745  2.934630 1.521660
1746  2.938253 1.518037
1747  2.941876 1.514414
1748  2.945499 1.510791
1749  2.949122 1.507168
1750  2.952745 1.503545
1751  2.956368 1.499922
1752  2.956368 1.496299
1753  2.959991 1.492676
1754  2.963614 1.489053
1755  2.967237 1.489053
1756  2.970860 1.485430
1757  2.974483 1.481807
1758  2.978106 1.478184
1759  2.981729 1.474561
1760  2.985352 1.470938
1761  2.988975 1.470938
1762  2.992598 1.467315
1763  2.996221 1.467315
1764  2.999844 1.463692
1765  3.003467 1.463692
1766  3.007090 1.460069
1767  3.010713 1.460069
1768  3.014336 1.456446
1769  3.017959 1.452823
1770  3.021582 1.449200
1771  3.025205 1.445577
1772  3.028828 1.441954
1773  3.032451 1.438331
1774  3.036074 1.434708
1775  3.039697 1.431085
1776  3.039697 1.427462
1777  3.043320 1.423839
1778  3.046943 1.420216
1779  3.050566 1.416593
1780  3.054189 1.416593
1781  3.057812 1.416593
1782  3.061435 1.416593
1783  3.065058 1.412970
1784  3.068681 1.412970
1785  3.072304 1.412970
1786  3.075927 1.412970
1787  3.079550 1.412970
1788  3.083173 1.412970
1789  3.086796 1.412970
1790  3.090419 1.412970
1791  3.094042 1.412970
1792  3.097665 1.412970
1793  3.101288 1.412970
1794  3.104911 1.412970
1795  3.108534 1.412970
1796  3.112157 1.412970
1797  3.115780 1.412970
1798  3.119403 1.412970
1799  3.123026 1.412970
1800  3.126649 1.412970
1801  3.130272 1.412970
1802  3.133895 1.409347
1803  3.137518 1.409347
1804  3.141141 1.405724
1805  3.144764 1.405724
1806  3.148387 1.402101
1807  3.152010 1.402101
1808  3.155633 1.398478
1809  3.159256 1.398478
1810  3.162879 1.394855
1811  3.166502 1.394855
1812  3.170125 1.391232
1813  3.173748 1.391232
1814  3.177371 1.387609
1815  3.177371 1.383986
1816  3.180994 1.380363
1817  3.184617 1.380363
1818  3.188240 1.376740
1819  3.191863 1.373117
1820  3.195486 1.373117
1821  3.199109 1.369494
1822  3.202732 1.365871
1823  3.206355 1.365871
1824  3.209978 1.362248
1825  3.213601 1.362248
1826  3.217224 1.358625
1827  3.220847 1.358625
1828  3.224470 1.355002
1829  3.228093 1.351379
1830  3.231716 1.347756
1831  3.235339 1.344133
1832  3.238962 1.340510
1833  3.242585 1.336887
1834  3.246208 1.333264
1835  3.249831 1.329641
1836  3.249831 1.326018
1837  3.253454 1.322395
1838  3.257077 1.318772
1839  3.257077 1.315149
1840  3.260700 1.311526
1841  3.260700 1.307903
1842  3.264323 1.304280
1843  3.264323 1.300657
1844  3.267946 1.297034
1845  3.271569 1.293411
1846  3.275192 1.289788
1847  3.278815 1.289788
1848  3.282438 1.286165
1849  3.286061 1.286165
1850  3.289684 1.286165
1851  3.293307 1.286165
1852  3.296930 1.286165
1853  3.300553 1.286165
1854  3.304176 1.286165
1855  3.307799 1.286165
1856  3.311422 1.286165
1857  3.315045 1.286165
1858  3.318668 1.286165
1859  3.322291 1.286165
1860  3.325914 1.286165
1861  3.329537 1.286165
1862  3.333160 1.286165
1863  3.336783 1.286165
1864  3.340406 1.286165
1865  3.344029 1.286165
1866  3.347652 1.286165
1867  3.351275 1.286165
1868  3.354898 1.282542
1869  3.358521 1.282542
1870  3.362144 1.278919
1871  3.365767 1.278919
1872  3.369390 1.275296
1873  3.373013 1.275296
1874  3.376636 1.271673
1875  3.380259 1.271673
1876  3.383882 1.268050
1877  3.387505 1.268050
1878  3.391128 1.264427
1879  3.394751 1.264427
1880  3.398374 1.260804
1881  3.398374 1.257181
1882  3.401997 1.253558
1883  3.401997 1.249935
1884  3.405620 1.246312
1885  3.405620 1.242689
1886  3.409243 1.239066
1887  3.409243 1.235443
1888  3.412866 1.231820
1889  3.412866 1.228197
1890  3.416489 1.224574
1891  3.416489 1.220951
1892  3.420112 1.217328
1893  3.420112 1.213705
1894  3.420112 1.210082
1895  3.420112 1.206459
1896  3.423735 1.202836
1897  3.427358 1.199213
1898  3.430981 1.195590
1899  3.434604 1.191967
1900  3.438227 1.191967
1901  3.441850 1.188344
1902  3.445473 1.188344
1903  3.449096 1.188344
1904  3.452719 1.184721
1905  3.456342 1.184721
1906  3.459965 1.184721
1907  3.463588 1.181098
1908  3.467211 1.181098
1909  3.470834 1.181098
1910  3.474457 1.181098
1911  3.478080 1.177475
1912  3.481703 1.177475
1913  3.485326 1.177475
1914  3.488949 1.177475
1915  3.492572 1.177475
1916  3.496195 1.177475
1917  3.499818 1.177475
1918  3.503441 1.177475
1919  3.507064 1.177475
1920  3.510687 1.173852
1921  3.514310 1.173852
1922  3.517933 1.170229
1923  3.521556 1.170229
1924  3.525179 1.166606
1925  3.528802 1.166606
1926  3.532425 1.162983
1927  3.536048 1.162983
1928  3.539671 1.162983
1929  3.543294 1.159360
1930  3.546917 1.159360
1931  3.550540 1.159360
1932  3.554163 1.159360
1933  3.557786 1.159360
1934  3.561409 1.155737
1935  3.565032 1.155737
1936  3.568655 1.152114
1937  3.572278 1.152114
1938  3.575901 1.148491
1939  3.579524 1.148491
1940  3.583147 1.144868
1941  3.586770 1.144868
1942  3.590393 1.141245
1943  3.594016 1.141245
1944  3.597639 1.137622
1945  3.601262 1.137622
1946  3.604885 1.133999
1947  3.608508 1.130376
1948  3.612131 1.126753
1949  3.615754 1.123130
1950  3.615754 1.119507
1951  3.619377 1.115884
1952  3.619377 1.112261
1953  3.623000 1.108638
1954  3.623000 1.105015
1955  3.626623 1.101392
1956  3.630246 1.097769
1957  3.630246 1.094146
1958  3.633869 1.094146
1959  3.637492 1.090523
1960  3.641115 1.090523
1961  3.644738 1.086900
1962  3.648361 1.086900
1963  3.651984 1.083277
1964  3.655607 1.083277
1965  3.659230 1.079654
1966  3.662853 1.079654
1967  3.666476 1.076031
1968  3.670099 1.076031
1969  3.673722 1.072408
1970  3.677345 1.068785
1971  3.680968 1.065162
1972  3.684591 1.061539
1973  3.688214 1.057916
1974  3.691837 1.054293
1975  3.695460 1.050670
1976  3.699083 1.050670
1977  3.702706 1.050670
1978  3.706329 1.050670
1979  3.709952 1.050670
1980  3.713575 1.047047
1981  3.717198 1.047047
1982  3.720821 1.043424
1983  3.724444 1.043424
1984  3.728067 1.039801
1985  3.731690 1.039801
1986  3.735313 1.036178
1987  3.738936 1.036178
1988  3.742559 1.032555
1989  3.746182 1.032555
1990  3.749805 1.028932
1991  3.753428 1.028932
1992  3.757051 1.025309
1993  3.760674 1.021686
1994  3.764297 1.018063
1995  3.767920 1.014440
1996  3.771543 1.010817
1997  3.775166 1.007194
1998  3.778789 1.007194
1999  3.782412 1.007194
2000  3.786035 1.007194
2001  3.789658 1.003571
2002  3.793281 1.003571
2003  3.796904 0.999948
2004  3.800527 0.999948
2005  3.804150 0.996325
2006  3.807773 0.996325
2007  3.811396 0.992702
2008  3.815019 0.992702
2009  3.818642 0.989079
2010  3.822265 0.989079
2011  3.825888 0.985456
2012  3.829511 0.985456
2013  3.833134 0.981833
2014  3.836757 0.978210
2015  3.840380 0.974587
2016  3.844003 0.970964
2017  3.847626 0.967341
2018  3.847626 0.963718
2019  3.851249 0.960095
2020  3.854872 0.956472
2021  3.858495 0.952849
2022  3.862118 0.949226
2023  3.865741 0.949226
2024  3.869364 0.945603
2025  3.872987 0.945603
2026  3.876610 0.941980
2027  3.880233 0.941980
2028  3.883856 0.938357
2029  3.887479 0.938357
2030  3.891102 0.934734
2031  3.894725 0.931111
2032  3.898348 0.927488
2033  3.901971 0.923865
2034  3.905594 0.920242
2035  3.909217 0.920242
2036  3.912840 0.916619
2037  3.916463 0.916619
2038  3.920086 0.912996
2039  3.923709 0.912996
2040  3.927332 0.909373
2041  3.930955 0.909373
2042  3.934578 0.905750
2043  3.938201 0.905750
2044  3.941824 0.902127
2045  3.945447 0.902127
2046  3.949070 0.898504
2047  3.952693 0.894881
2048  3.956316 0.891258
2049  3.959939 0.887635
2050  3.963562 0.884012
2051  3.967185 0.880389
2052  3.970808 0.876766
2053  3.970808 0.873143
2054  3.974431 0.869520
2055  3.978054 0.865897
2056  3.981677 0.862274
2057  3.985300 0.858651
2058  3.988923 0.858651
2059  3.992546 0.855028
2060  3.996169 0.855028
2061  3.999792 0.851405
2062  4.003415 0.851405
2063  4.007038 0.847782
2064  4.010661 0.847782
2065  4.014284 0.844159
2066  4.017907 0.844159
2067  4.021530 0.840536
2068  4.025153 0.840536
2069  4.028776 0.836913
2070  4.032399 0.833290
2071  4.036022 0.829667
2072  4.039645 0.826044
2073  4.043268 0.822421
2074  4.046891 0.818798
2075  4.050514 0.815175
2076  4.054137 0.811552
2077  4.057760 0.811552
2078  4.061383 0.807929
2079  4.065006 0.807929
2080  4.068629 0.804306
2081  4.072252 0.804306
2082  4.075875 0.804306
2083  4.079498 0.804306
2084  4.083121 0.804306
2085  4.086744 0.804306
2086  4.090367 0.800683
2087  4.093990 0.800683
2088  4.097613 0.797060
2089  4.101236 0.797060
2090  4.104859 0.793437
2091  4.108482 0.793437
2092  4.112105 0.789814
2093  4.115728 0.789814
2094  4.119351 0.786191
2095  4.122974 0.786191
2096  4.126597 0.782568
2097  4.130220 0.782568
2098  4.133843 0.778945
2099  4.137466 0.775322
2100  4.141089 0.771699
2101  4.144712 0.768076
2102  4.148335 0.764453
2103  4.151958 0.760830
2104  4.155581 0.757207
2105  4.159204 0.753584
2106  4.162827 0.749961
2107  4.166450 0.746338
2108  4.170073 0.742715
2109  4.173696 0.739092
2110  4.177319 0.735469
2111  4.180942 0.731846
2112  4.184565 0.728223
2113  4.188188 0.724600
2114  4.191811 0.720977
2115  4.195434 0.717354
2116  4.199057 0.713731
2117  4.202680 0.710108
2118  4.206303 0.706485
2119  4.209926 0.702862
2120  4.213549 0.699239
2121  4.217172 0.695616
2122  4.220795 0.695616
2123  4.224418 0.691993
2124  4.228041 0.691993
2125  4.231664 0.691993
2126  4.235287 0.691993
2127  4.238910 0.691993
2128  4.242533 0.691993
2129  4.246156 0.691993
2130  4.249779 0.688370
2131  4.253402 0.688370
2132  4.257025 0.684747
2133  4.260648 0.684747
2134  4.264271 0.681124
2135  4.267894 0.681124
2136  4.271517 0.677501
2137  4.275140 0.677501
2138  4.278763 0.673878
2139  4.282386 0.673878
2140  4.286009 0.670255
2141  4.289632 0.670255
2142  4.293255 0.666632
2143  4.296878 0.663009
2144  4.300501 0.659386
2145  4.300501 0.655763
2146  4.304124 0.652140
2147  4.307747 0.648517
2148  4.311370 0.644894
2149  4.314993 0.641271
2150  4.318616 0.637648
2151  4.322239 0.637648
2152  4.325862 0.634025
2153  4.329485 0.634025
2154  4.333108 0.630402
2155  4.336731 0.626779
2156  4.340354 0.623156
2157  4.343977 0.619533
2158  4.347600 0.615910
2159  4.351223 0.612287
2160  4.354846 0.612287
2161  4.358469 0.608664
2162  4.362092 0.608664
2163  4.365715 0.605041
2164  4.369338 0.605041
2165  4.372961 0.601418
2166  4.376584 0.601418
2167  4.380207 0.597795
2168  4.383830 0.597795
2169  4.387453 0.594172
2170  4.391076 0.590549
2171  4.394699 0.586926
2172  4.398322 0.583303
2173  4.401945 0.579680
2174  4.405568 0.576057
2175  4.409191 0.576057
2176  4.412814 0.572434
2177  4.416437 0.568811
2178  4.420060 0.565188
2179  4.423683 0.561565
2180  4.427306 0.557942
2181  4.430929 0.554319
2182  4.434552 0.550696
2183  4.434552 0.547073
2184  4.438175 0.543450
2185  4.438175 0.539827
2186  4.441798 0.536204
2187  4.441798 0.532581
2188  4.445421 0.528958
2189  4.445421 0.525335
2190  4.449044 0.521712
2191  4.449044 0.518089
2192  4.452667 0.514466
2193  4.456290 0.510843
2194  4.456290 0.507220
2195  4.459913 0.503597
2196  4.463536 0.499974
2197  4.463536 0.496351
2198  4.467159 0.492728
2199  4.470782 0.489105
2200  4.474405 0.485482
2201  4.478028 0.481859
2202  4.481651 0.478236
2203  4.485274 0.474613
2204  4.488897 0.470990
2205  4.492520 0.467367
2206  4.496143 0.463744
2207  4.499766 0.460121
2208  4.503389 0.460121
2209  4.507012 0.460121
2210  4.510635 0.460121
2211  4.514258 0.460121
2212  4.517881 0.460121
2213  4.521504 0.456498
2214  4.525127 0.456498
2215  4.528750 0.452875
2216  4.532373 0.452875
2217  4.535996 0.449252
2218  4.539619 0.449252
2219  4.543242 0.445629
2220  4.546865 0.445629
2221  4.550488 0.442006
2222  4.554111 0.442006
2223  4.557734 0.438383
2224  4.561357 0.438383
2225  4.564980 0.434760
2226  4.568603 0.431137
2227  4.572226 0.427514
2228  4.575849 0.423891
2229  4.579472 0.420268
2230  4.579472 0.416645
2231  4.583095 0.413022
2232  4.583095 0.409399
2233  4.586718 0.405776
2234  4.586718 0.402153
2235  4.590341 0.398530
2236  4.593964 0.394907
2237  4.597587 0.391284
2238  4.601210 0.387661
2239  4.604833 0.387661
2240  4.608456 0.384038
2241  4.612079 0.384038
2242  4.615702 0.384038
2243  4.619325 0.380415
2244  4.622948 0.380415
2245  4.626571 0.380415
2246  4.630194 0.380415
2247  4.633817 0.380415
2248  4.637440 0.380415
2249  4.641063 0.380415
2250  4.644686 0.380415
2251  4.648309 0.380415
2252  4.651932 0.380415
2253  4.655555 0.380415
2254  4.659178 0.380415
2255  4.662801 0.376792
2256  4.666424 0.376792
2257  4.670047 0.373169
2258  4.673670 0.373169
2259  4.677293 0.369546
2260  4.680916 0.369546
2261  4.684539 0.365923
2262  4.688162 0.365923
2263  4.691785 0.362300
2264  4.695408 0.362300
2265  4.699031 0.358677
2266  4.702654 0.358677
2267  4.706277 0.355054
2268  4.709900 0.355054
2269  4.713523 0.351431
2270  4.717146 0.351431
2271  4.720769 0.347808
2272  4.724392 0.347808
2273  4.728015 0.344185
2274  4.731638 0.344185
2275  4.735261 0.340562
2276  4.738884 0.340562
2277  4.742507 0.336939
2278  4.746130 0.333316
2279  4.749753 0.329693
2280  4.753376 0.326070
2281  4.756999 0.326070
2282  4.760622 0.322447
2283  4.764245 0.318824
2284  4.767868 0.315201
2285  4.771491 0.311578
2286  4.775114 0.307955
2287  4.778737 0.304332
2288  4.782360 0.300709
2289  4.782360 0.297086
2290  4.785983 0.293463
2291  4.789606 0.289840
2292  4.789606 0.286217
2293  4.793229 0.282594
2294  4.793229 0.278971
2295  4.796852 0.275348
2296  4.800475 0.271725
2297  4.804098 0.268102
2298  4.807721 0.264479
2299  4.811344 0.260856
2300  4.814967 0.260856
2301  4.818590 0.260856
2302  4.822213 0.260856
2303  4.825836 0.260856
2304  4.829459 0.260856
2305  4.833082 0.260856
2306  4.836705 0.257233
2307  4.840328 0.257233
2308  4.843951 0.253610
2309  4.847574 0.253610
2310  4.851197 0.249987
2311  4.854820 0.249987
2312  4.858443 0.246364
2313  4.862066 0.246364
2314  4.865689 0.242741
2315  4.869312 0.242741
2316  4.872935 0.239118
2317  4.876558 0.239118
2318  4.880181 0.235495
2319  4.883804 0.235495
2320  4.887427 0.231872
2321  4.891050 0.231872
2322  4.894673 0.228249
2323  4.898296 0.228249
2324  4.901919 0.224626
2325  4.905542 0.224626
2326  4.909165 0.221003
2327  4.912788 0.217380
2328  4.916411 0.213757
2329  4.920034 0.210134
2330  4.923657 0.206511
2331  4.927280 0.202888
2332  4.930903 0.199265
2333  4.930903 0.195642
2334  4.934526 0.192019
2335  4.938149 0.188396
2336  4.941772 0.184773
2337  4.945395 0.184773
2338  4.949018 0.181150
2339  4.952641 0.177527
2340  4.956264 0.177527
2341  4.959887 0.173904
2342  4.963510 0.173904
2343  4.967133 0.170281
2344  4.970756 0.166658
2345  4.974379 0.163035
2346  4.978002 0.159412
2347  4.981625 0.155789
2348  4.985248 0.155789
2349  4.988871 0.155789
2350  4.992494 0.155789
2351  4.996117 0.155789
2352  4.999740 0.155789
2353  5.003363 0.155789
2354  5.006986 0.155789
2355  5.010609 0.155789
2356  5.014232 0.155789
2357  5.017855 0.155789
2358  5.021478 0.155789
2359  5.025101 0.155789
2360  5.028724 0.155789
2361  5.032347 0.155789
2362  5.035970 0.155789
2363  5.039593 0.155789
2364  5.043216 0.152166
2365  5.046839 0.152166
2366  5.050462 0.148543
2367  5.054085 0.148543
2368  5.057708 0.144920
2369  5.061331 0.144920
2370  5.064954 0.141297
2371  5.068577 0.141297
2372  5.072200 0.137674
2373  5.075823 0.137674
2374  5.079446 0.134051
2375  5.083069 0.134051
2376  5.086692 0.130428
2377  5.090315 0.126805
2378  5.093938 0.123182
2379  5.097561 0.119559
2380  5.097561 0.115936
2381  5.101184 0.112313
2382  5.104807 0.108690
2383  5.108430 0.105067
2384  5.112053 0.101444
2385  5.115676 0.101444
2386  5.119299 0.097821
2387  5.122922 0.097821
2388  5.126545 0.101444
2389  5.130168 0.101444
2390  5.133791 0.105067
2391  5.137414 0.105067
2392  5.141037 0.108690
2393  5.144660 0.108690
2394  5.148283 0.112313
2395  5.151906 0.112313
2396  5.155529 0.112313
2397  5.159152 0.112313
2398  5.162775 0.112313
2399  5.166398 0.112313
2400  5.170021 0.112313
2401  5.173644 0.112313
2402  5.177267 0.112313
2403  5.180890 0.112313
2404  5.184513 0.112313
2405  5.188136 0.112313
2406  5.191759 0.112313
2407  5.195382 0.112313
2408  5.199005 0.112313
2409  5.202628 0.112313
2410  5.206251 0.112313
2411  5.209874 0.112313
2412  5.213497 0.112313
2413  5.217120 0.112313
2414  5.220743 0.112313
2415  5.224366 0.112313
2416  5.227989 0.112313
2417  5.231612 0.112313
2418  5.235235 0.112313
2419  5.238858 0.112313
2420  5.242481 0.108690
2421  5.246104 0.108690
2422  5.249727 0.105067
2423  5.253350 0.105067
2424  5.256973 0.101444
2425  5.260596 0.101444
2426  5.264219 0.105067
2427  5.267842 0.105067
2428  5.271465 0.108690
2429  5.275088 0.112313
2430  5.278711 0.112313
2431  5.282334 0.115936
2432  5.285957 0.119559
2433  5.285957 0.123182
2434  5.289580 0.126805
2435  5.293203 0.130428
2436  5.293203 0.134051
2437  5.296826 0.137674
2438  5.300449 0.137674
2439  5.304072 0.141297
2440  5.307695 0.141297
2441  5.311318 0.144920
2442  5.314941 0.144920
2443  5.318564 0.148543
2444  5.322187 0.148543
2445  5.325810 0.152166
2446  5.329433 0.152166
2447  5.333056 0.155789
2448  5.336679 0.155789
2449  5.340302 0.159412
2450  5.343925 0.159412
2451  5.347548 0.159412
2452  5.351171 0.159412
2453  5.354794 0.159412
2454  5.358417 0.159412
2455  5.362040 0.159412
2456  5.365663 0.159412
2457  5.369286 0.159412
2458  5.372909 0.159412
2459  5.376532 0.159412
2460  5.380155 0.159412
2461  5.383778 0.159412
2462  5.387401 0.159412
2463  5.391024 0.159412
2464  5.394647 0.159412
2465  5.398270 0.159412
2466  5.401893 0.159412
2467  5.405516 0.159412
2468  5.409139 0.159412
2469  5.412762 0.159412
2470  5.416385 0.159412
2471  5.420008 0.163035
2472  5.423631 0.163035
2473  5.427254 0.163035
2474  5.430877 0.166658
2475  5.434500 0.166658
2476  5.438123 0.170281
2477  5.441746 0.170281
2478  5.445369 0.170281
2479  5.448992 0.173904
2480  5.452615 0.173904
2481  5.456238 0.173904
2482  5.459861 0.177527
2483  5.463484 0.177527
2484  5.467107 0.177527
2485  5.470730 0.177527
2486  5.474353 0.181150
2487  5.477976 0.181150
2488  5.481599 0.184773
2489  5.485222 0.184773
2490  5.488845 0.188396
2491  5.492468 0.188396
2492  5.496091 0.192019
2493  5.499714 0.192019
2494  5.503337 0.195642
2495  5.506960 0.195642
2496  5.510583 0.199265
2497  5.514206 0.199265
2498  5.517829 0.202888
2499  5.521452 0.202888
2500  5.525075 0.202888
2501  5.528698 0.202888
2502  5.532321 0.202888
2503  5.535944 0.202888
2504  5.539567 0.202888
2505  5.543190 0.202888
2506  5.546813 0.202888
2507  5.550436 0.202888
2508  5.554059 0.202888
2509  5.557682 0.202888
2510  5.561305 0.206511
2511  5.564928 0.206511
2512  5.568551 0.206511
2513  5.572174 0.206511
2514  5.575797 0.206511
2515  5.579420 0.206511
2516  5.583043 0.206511
2517  5.586666 0.206511
2518  5.590289 0.206511
2519  5.593912 0.206511
2520  5.597535 0.206511
2521  5.601158 0.206511
2522  5.604781 0.206511
2523  5.608404 0.206511
2524  5.612027 0.210134
2525  5.615650 0.213757
2526  5.615650 0.217380
2527  5.619273 0.221003
2528  5.622896 0.224626
2529  5.626519 0.228249
2530  5.630142 0.231872
2531  5.633765 0.231872
2532  5.637388 0.235495
2533  5.641011 0.235495
2534  5.644634 0.239118
2535  5.648257 0.239118
2536  5.651880 0.242741
2537  5.655503 0.242741
2538  5.659126 0.246364
2539  5.662749 0.246364
2540  5.666372 0.249987
2541  5.669995 0.249987
2542  5.673618 0.253610
2543  5.677241 0.257233
2544  5.680864 0.257233
2545  5.684487 0.260856
2546  5.688110 0.260856
2547  5.691733 0.264479
2548  5.695356 0.264479
2549  5.698979 0.268102
2550  5.702602 0.268102
2551  5.706225 0.271725
2552  5.709848 0.271725
2553  5.713471 0.275348
2554  5.717094 0.275348
2555  5.720717 0.278971
2556  5.724340 0.278971
2557  5.727963 0.278971
2558  5.731586 0.278971
2559  5.735209 0.278971
2560  5.738832 0.278971
2561  5.742455 0.278971
2562  5.746078 0.278971
2563  5.749701 0.278971
2564  5.753324 0.278971
2565  5.756947 0.278971
2566  5.760570 0.278971
2567  5.764193 0.278971
2568  5.767816 0.278971
2569  5.771439 0.278971
2570  5.775062 0.278971
2571  5.778685 0.278971
2572  5.782308 0.278971
2573  5.785931 0.282594
2574  5.789554 0.286217
2575  5.793177 0.286217
2576  5.796800 0.289840
2577  5.796800 0.293463
2578  5.800423 0.297086
2579  5.804046 0.300709
2580  5.804046 0.304332
2581  5.807669 0.307955
2582  5.811292 0.307955
2583  5.814915 0.311578
2584  5.818538 0.311578
2585  5.822161 0.315201
2586  5.825784 0.315201
2587  5.829407 0.318824
2588  5.833030 0.318824
2589  5.836653 0.322447
2590  5.840276 0.322447
2591  5.843899 0.326070
2592  5.847522 0.326070
2593  5.851145 0.329693
2594  5.854768 0.329693
2595  5.858391 0.329693
2596  5.862014 0.329693
2597  5.865637 0.329693
2598  5.869260 0.329693
2599  5.872883 0.329693
2600  5.876506 0.329693
2601  5.880129 0.329693
2602  5.883752 0.329693
2603  5.887375 0.329693
2604  5.890998 0.329693
2605  5.894621 0.329693
2606  5.898244 0.329693
2607  5.901867 0.329693
2608  5.905490 0.329693
2609  5.909113 0.329693
2610  5.912736 0.329693
2611  5.916359 0.329693
2612  5.919982 0.329693
2613  5.923605 0.329693
2614  5.927228 0.329693
2615  5.930851 0.329693
2616  5.934474 0.329693
2617  5.938097 0.329693
2618  5.941720 0.329693
2619  5.945343 0.329693
2620  5.948966 0.329693
2621  5.952589 0.329693
2622  5.956212 0.329693
2623  5.959835 0.329693
2624  5.963458 0.329693
2625  5.967081 0.329693
2626  5.970704 0.329693
2627  5.974327 0.329693
2628  5.977950 0.329693
2629  5.981573 0.329693
2630  5.985196 0.333316
2631  5.988819 0.333316
2632  5.992442 0.333316
2633  5.996065 0.333316
2634  5.999688 0.333316
2635  6.003311 0.333316
2636  6.006934 0.333316
2637  6.010557 0.333316
2638  6.014180 0.336939
2639  6.017803 0.336939
2640  6.021426 0.340562
2641  6.025049 0.344185
2642  6.028672 0.347808
2643  6.032295 0.347808
2644  6.035918 0.351431
2645  6.039541 0.351431
2646  6.043164 0.355054
2647  6.046787 0.355054
2648  6.050410 0.358677
2649  6.054033 0.358677
2650  6.057656 0.362300
2651  6.061279 0.362300
2652  6.064902 0.365923
2653  6.068525 0.365923
2654  6.072148 0.369546
2655  6.075771 0.369546
2656  6.079394 0.369546
2657  6.083017 0.369546
2658  6.086640 0.369546
2659  6.090263 0.369546
2660  6.093886 0.369546
2661  6.097509 0.369546
2662  6.101132 0.369546
2663  6.104755 0.369546
2664  6.108378 0.369546
2665  6.112001 0.369546
2666  6.115624 0.369546
2667  6.119247 0.369546
2668  6.122870 0.369546
2669  6.126493 0.369546
2670  6.130116 0.369546
2671  6.133739 0.369546
2672  6.137362 0.369546
2673  6.140985 0.369546
2674  6.144608 0.369546
2675  6.148231 0.369546
2676  6.151854 0.369546
2677  6.155477 0.369546
2678  6.159100 0.369546
2679  6.162723 0.365923
2680  6.166346 0.365923
2681  6.169969 0.362300
2682  6.173592 0.362300
2683  6.177215 0.358677
2684  6.180838 0.358677
2685  6.184461 0.355054
2686  6.188084 0.355054
2687  6.191707 0.355054
2688  6.195330 0.351431
2689  6.198953 0.351431
2690  6.202576 0.355054
2691  6.206199 0.355054
2692  6.209822 0.358677
2693  6.213445 0.358677
2694  6.217068 0.362300
2695  6.220691 0.362300
2696  6.224314 0.365923
2697  6.227937 0.365923
2698  6.231560 0.369546
2699  6.235183 0.373169
2700  6.238806 0.376792
2701  6.242429 0.380415
2702  6.246052 0.380415
2703  6.249675 0.384038
2704  6.253298 0.384038
2705  6.256921 0.387661
2706  6.260544 0.387661
2707  6.264167 0.391284
2708  6.267790 0.391284
2709  6.271413 0.394907
2710  6.275036 0.398530
2711  6.278659 0.402153
2712  6.282282 0.405776
2713  6.282282 0.409399
2714  6.285905 0.413022
2715  6.289528 0.416645
2716  6.289528 0.420268
2717  6.293151 0.423891
2718  6.296774 0.423891
2719  6.300397 0.427514
2720  6.304020 0.427514
2721  6.307643 0.431137
2722  6.311266 0.431137
2723  6.314889 0.434760
2724  6.318512 0.434760
2725  6.322135 0.438383
2726  6.325758 0.438383
2727  6.329381 0.442006
2728  6.333004 0.442006
2729  6.336627 0.445629
2730  6.340250 0.445629
2731  6.343873 0.445629
2732  6.347496 0.445629
2733  6.351119 0.445629
2734  6.354742 0.445629
2735  6.358365 0.445629
2736  6.361988 0.445629
2737  6.365611 0.449252
2738  6.369234 0.449252
2739  6.372857 0.452875
2740  6.376480 0.452875
2741  6.380103 0.456498
2742  6.383726 0.456498
2743  6.387349 0.460121
2744  6.390972 0.460121
2745  6.394595 0.460121
2746  6.398218 0.460121
2747  6.401841 0.460121
2748  6.405464 0.460121
2749  6.409087 0.460121
2750  6.412710 0.460121
2751  6.416333 0.460121
2752  6.419956 0.460121
2753  6.423579 0.460121
2754  6.427202 0.460121
2755  6.430825 0.460121
2756  6.434448 0.460121
2757  6.438071 0.460121
2758  6.441694 0.460121
2759  6.445317 0.460121
2760  6.448940 0.460121
2761  6.452563 0.460121
2762  6.456186 0.460121
2763  6.459809 0.460121
2764  6.463432 0.460121
2765  6.467055 0.460121
2766  6.470678 0.456498
2767  6.474301 0.456498
2768  6.477924 0.456498
2769  6.481547 0.456498
2770  6.485170 0.460121
2771  6.488793 0.460121
2772  6.492416 0.460121
2773  6.496039 0.463744
2774  6.499662 0.463744
2775  6.503285 0.467367
2776  6.506908 0.470990
2777  6.510531 0.474613
2778  6.514154 0.478236
2779  6.517777 0.481859
2780  6.521400 0.485482
2781  6.525023 0.489105
2782  6.528646 0.492728
2783  6.528646 0.496351
2784  6.532269 0.499974
2785  6.535892 0.503597
2786  6.539515 0.507220
2787  6.543138 0.507220
2788  6.546761 0.510843
2789  6.550384 0.510843
2790  6.554007 0.514466
2791  6.557630 0.514466
2792  6.561253 0.518089
2793  6.564876 0.518089
2794  6.568499 0.521712
2795  6.572122 0.521712
2796  6.575745 0.525335
2797  6.579368 0.525335
2798  6.582991 0.528958
2799  6.586614 0.528958
2800  6.590237 0.528958
2801  6.593860 0.528958
2802  6.597483 0.528958
2803  6.601106 0.528958
2804  6.604729 0.528958
2805  6.608352 0.528958
2806  6.611975 0.528958
2807  6.615598 0.528958
2808  6.619221 0.528958
2809  6.622844 0.528958
2810  6.626467 0.528958
2811  6.630090 0.528958
2812  6.633713 0.528958
2813  6.637336 0.528958
2814  6.640959 0.528958
2815  6.644582 0.528958
2816  6.648205 0.528958
2817  6.651828 0.528958
2818  6.655451 0.528958
2819  6.659074 0.528958
2820  6.662697 0.528958
2821  6.666320 0.528958
2822  6.669943 0.528958
2823  6.673566 0.528958
2824  6.677189 0.525335
2825  6.680812 0.525335
2826  6.684435 0.521712
2827  6.688058 0.521712
2828  6.691681 0.518089
2829  6.695304 0.518089
2830  6.698927 0.514466
2831  6.702550 0.514466
2832  6.706173 0.510843
2833  6.709796 0.510843
2834  6.713419 0.507220
2835  6.717042 0.507220
2836  6.720665 0.507220
2837  6.724288 0.507220
2838  6.727911 0.510843
2839  6.731534 0.510843
2840  6.735157 0.510843
2841  6.738780 0.514466
2842  6.742403 0.514466
2843  6.746026 0.514466
2844  6.749649 0.514466
2845  6.753272 0.514466
2846  6.756895 0.514466
2847  6.760518 0.514466
2848  6.764141 0.514466
2849  6.767764 0.514466
2850  6.771387 0.514466
2851  6.775010 0.514466
2852  6.778633 0.514466
2853  6.782256 0.514466
2854  6.785879 0.514466
2855  6.789502 0.514466
2856  6.793125 0.518089
2857  6.796748 0.518089
2858  6.800371 0.521712
2859  6.803994 0.525335
2860  6.807617 0.525335
2861  6.811240 0.528958
2862  6.814863 0.528958
2863  6.818486 0.532581
2864  6.822109 0.532581
2865  6.825732 0.536204
2866  6.829355 0.536204
2867  6.832978 0.539827
2868  6.836601 0.539827
2869  6.840224 0.543450
2870  6.843847 0.543450
2871  6.847470 0.547073
2872  6.851093 0.547073
2873  6.854716 0.550696
2874  6.858339 0.550696
2875  6.861962 0.554319
2876  6.865585 0.554319
2877  6.869208 0.557942
2878  6.872831 0.557942
2879  6.876454 0.557942
2880  6.880077 0.557942
2881  6.883700 0.557942
2882  6.887323 0.557942
2883  6.890946 0.557942
2884  6.894569 0.557942
2885  6.898192 0.557942
2886  6.901815 0.557942
2887  6.905438 0.561565
2888  6.909061 0.561565
2889  6.912684 0.561565
2890  6.916307 0.561565
2891  6.919930 0.565188
2892  6.923553 0.565188
2893  6.927176 0.568811
2894  6.930799 0.568811
2895  6.934422 0.568811
2896  6.938045 0.572434
2897  6.941668 0.572434
2898  6.945291 0.572434
2899  6.948914 0.572434
2900  6.952537 0.572434
2901  6.956160 0.576057
2902  6.959783 0.576057
2903  6.963406 0.576057
2904  6.967029 0.579680
2905  6.970652 0.579680
2906  6.974275 0.579680
2907  6.977898 0.579680
2908  6.981521 0.579680
2909  6.985144 0.583303
2910  6.988767 0.583303
2911  6.992390 0.586926
2912  6.996013 0.590549
2913  6.999636 0.590549
2914  7.003259 0.594172
2915  7.006882 0.594172
2916  7.010505 0.597795
2917  7.014128 0.597795
2918  7.017751 0.601418
2919  7.021374 0.601418
2920  7.024997 0.605041
2921  7.028620 0.605041
2922  7.032243 0.608664
2923  7.035866 0.608664
2924  7.039489 0.612287
2925  7.043112 0.612287
2926  7.046735 0.612287
2927  7.050358 0.612287
2928  7.053981 0.612287
2929  7.057604 0.615910
2930  7.061227 0.615910
2931  7.064850 0.615910
2932  7.068473 0.615910
2933  7.072096 0.615910
2934  7.075719 0.615910
2935  7.079342 0.615910
2936  7.082965 0.615910
2937  7.086588 0.615910
2938  7.090211 0.615910
2939  7.093834 0.615910
2940  7.097457 0.615910
2941  7.101080 0.615910
2942  7.104703 0.615910
2943  7.108326 0.615910
2944  7.111949 0.615910
2945  7.115572 0.615910
2946  7.119195 0.615910
2947  7.122818 0.615910
2948  7.126441 0.615910
2949  7.130064 0.615910
2950  7.133687 0.615910
2951  7.137310 0.615910
2952  7.140933 0.615910
2953  7.144556 0.615910
2954  7.148179 0.615910
2955  7.151802 0.615910
2956  7.155425 0.615910
2957  7.159048 0.612287
2958  7.162671 0.612287
2959  7.166294 0.608664
2960  7.169917 0.608664
2961  7.173540 0.608664
2962  7.177163 0.608664
2963  7.180786 0.608664
2964  7.184409 0.608664
2965  7.188032 0.612287
2966  7.191655 0.612287
2967  7.195278 0.615910
2968  7.198901 0.615910
2969  7.202524 0.619533
2970  7.206147 0.619533
2971  7.209770 0.623156
2972  7.213393 0.623156
2973  7.217016 0.623156
2974  7.220639 0.623156
2975  7.224262 0.623156
2976  7.227885 0.623156
2977  7.231508 0.623156
2978  7.235131 0.623156
2979  7.238754 0.623156
2980  7.242377 0.623156
2981  7.246000 0.623156
2982  7.249623 0.623156
2983  7.253246 0.623156
2984  7.256869 0.623156
2985  7.260492 0.623156
2986  7.264115 0.623156
2987  7.267738 0.623156
2988  7.271361 0.623156
2989  7.274984 0.623156
2990  7.278607 0.626779
2991  7.282230 0.626779
2992  7.285853 0.630402
2993  7.289476 0.634025
2994  7.293099 0.634025
2995  7.293099 0.637648
2996  7.296722 0.641271
2997  7.296722 0.644894
2998  7.300345 0.648517
2999  7.303968 0.652140
3000  7.303968 0.655763
3001  7.307591 0.659386
3002  7.311214 0.663009
3003  7.314837 0.663009
3004  7.318460 0.666632
3005  7.322083 0.666632
3006  7.325706 0.670255
3007  7.329329 0.670255
3008  7.332952 0.673878
3009  7.336575 0.673878
3010  7.340198 0.677501
3011  7.343821 0.677501
3012  7.347444 0.681124
3013  7.351067 0.681124
3014  7.354690 0.684747
3015  7.358313 0.684747
3016  7.361936 0.684747
3017  7.365559 0.684747
3018  7.369182 0.684747
3019  7.372805 0.684747
3020  7.376428 0.684747
3021  7.380051 0.684747
3022  7.383674 0.684747
3023  7.387297 0.684747
3024  7.390920 0.684747
3025  7.394543 0.684747
3026  7.398166 0.684747
3027  7.401789 0.684747
3028  7.405412 0.688370
3029  7.409035 0.688370
3030  7.412658 0.691993
3031  7.416281 0.691993
3032  7.419904 0.691993
3033  7.423527 0.695616
3034  7.427150 0.695616
3035  7.430773 0.695616
3036  7.434396 0.695616
3037  7.438019 0.695616
3038  7.441642 0.695616
3039  7.445265 0.695616
3040  7.448888 0.695616
3041  7.452511 0.695616
3042  7.456134 0.695616
3043  7.459757 0.699239
3044  7.463380 0.699239
3045  7.467003 0.702862
3046  7.470626 0.702862
3047  7.474249 0.706485
3048  7.477872 0.706485
3049  7.481495 0.710108
3050  7.485118 0.710108
3051  7.488741 0.713731
3052  7.492364 0.713731
3053  7.495987 0.713731
3054  7.499610 0.713731
3055  7.503233 0.713731
3056  7.506856 0.713731
3057  7.510479 0.713731
3058  7.514102 0.713731
3059  7.517725 0.713731
3060  7.521348 0.713731
3061  7.524971 0.713731
3062  7.528594 0.713731
3063  7.532217 0.713731
3064  7.535840 0.713731
3065  7.539463 0.713731
3066  7.543086 0.713731
3067  7.546709 0.713731
3068  7.550332 0.713731
3069  7.553955 0.717354
3070  7.557578 0.717354
3071  7.561201 0.717354
3072  7.564824 0.717354
3073  7.568447 0.717354
3074  7.572070 0.717354
3075  7.575693 0.717354
3076  7.579316 0.717354
3077  7.582939 0.717354
3078  7.586562 0.717354
3079  7.590185 0.717354
3080  7.593808 0.717354
3081  7.597431 0.717354
3082  7.601054 0.717354
3083  7.604677 0.717354
3084  7.608300 0.717354
3085  7.611923 0.717354
3086  7.615546 0.717354
3087  7.619169 0.717354
3088  7.622792 0.717354
3089  7.626415 0.717354
3090  7.630038 0.717354
3091  7.633661 0.717354
3092  7.637284 0.717354
3093  7.640907 0.717354
3094  7.644530 0.717354
3095  7.648153 0.717354
3096  7.651776 0.720977
3097  7.655399 0.720977
3098  7.659022 0.724600
3099  7.662645 0.724600
3100  7.666268 0.728223
3101  7.669891 0.728223
3102  7.673514 0.728223
3103  7.677137 0.731846
3104  7.680760 0.731846
3105  7.684383 0.731846
3106  7.688006 0.731846
3107  7.691629 0.731846
3108  7.695252 0.735469
3109  7.698875 0.735469
3110  7.702498 0.735469
3111  7.706121 0.735469
3112  7.709744 0.739092
3113  7.713367 0.742715
3114  7.716990 0.742715
3115  7.720613 0.746338
3116  7.724236 0.746338
3117  7.727859 0.749961
3118  7.731482 0.749961
3119  7.735105 0.753584
3120  7.738728 0.753584
3121  7.742351 0.757207
3122  7.745974 0.757207
3123  7.749597 0.760830
3124  7.753220 0.760830
3125  7.756843 0.764453
3126  7.760466 0.764453
3127  7.764089 0.764453
3128  7.767712 0.764453
3129  7.771335 0.764453
3130  7.774958 0.764453
3131  7.778581 0.764453
3132  7.782204 0.764453
3133  7.785827 0.764453
3134  7.789450 0.764453
3135  7.793073 0.768076
3136  7.796696 0.768076
3137  7.800319 0.768076
3138  7.803942 0.768076
3139  7.807565 0.768076
3140  7.811188 0.768076
3141  7.814811 0.768076
3142  7.818434 0.768076
3143  7.822057 0.768076
3144  7.825680 0.768076
3145  7.829303 0.768076
3146  7.832926 0.768076
3147  7.836549 0.768076
3148  7.840172 0.768076
3149  7.843795 0.768076
3150  7.847418 0.768076
3151  7.851041 0.768076
3152  7.854664 0.768076
3153  7.858287 0.768076
3154  7.861910 0.768076
3155  7.865533 0.768076
3156  7.869156 0.768076
3157  7.872779 0.768076
3158  7.876402 0.771699
3159  7.880025 0.771699
3160  7.883648 0.771699
3161  7.887271 0.771699
3162  7.890894 0.771699
3163  7.894517 0.775322
3164  7.898140 0.775322
3165  7.901763 0.778945
3166  7.905386 0.782568
3167  7.905386 0.786191
3168  7.905386 0.789814
3169  7.905386 0.793437
3170  7.905386 0.797060
3171  7.905386 0.800683
3172  7.905386 0.804306
3173  7.905386 0.807929
3174  7.905386 0.811552
3175  7.905386 0.815175
3176  7.909009 0.818798
3177  7.909009 0.822421
3178  7.909009 0.826044
3179  7.912632 0.829667
3180  7.912632 0.833290
3181  7.916255 0.836913
3182  7.916255 0.840536
3183  7.919878 0.844159
3184  7.919878 0.847782
3185  7.923501 0.851405
3186  7.923501 0.855028
3187  7.927124 0.858651
3188  7.927124 0.862274
3189  7.930747 0.865897
3190  7.930747 0.869520
3191  7.934370 0.873143
3192  7.937993 0.876766
3193  7.941616 0.876766
3194  7.945239 0.880389
3195  7.948862 0.884012
3196  7.948862 0.887635
3197  7.952485 0.891258
3198  7.956108 0.894881
3199  7.956108 0.898504
3200  7.959731 0.902127
3201  7.963354 0.905750
3202  7.966977 0.905750
3203  7.970600 0.909373
3204  7.974223 0.909373
3205  7.977846 0.912996
3206  7.981469 0.912996
3207  7.985092 0.916619
3208  7.988715 0.916619
3209  7.992338 0.920242
3210  7.995961 0.920242
3211  7.999584 0.923865
3212  8.003207 0.923865
3213  8.006830 0.927488
3214  8.010453 0.931111
3215  8.014076 0.934734
3216  8.014076 0.938357
3217  8.017699 0.941980
3218  8.021322 0.945603
3219  8.024945 0.949226
3220  8.028568 0.952849
3221  8.032191 0.952849
3222  8.035814 0.956472
3223  8.039437 0.956472
3224  8.043060 0.960095
3225  8.046683 0.960095
3226  8.050306 0.963718
3227  8.053929 0.963718
3228  8.057552 0.967341
3229  8.061175 0.970964
3230  8.064798 0.974587
3231  8.068421 0.978210
3232  8.068421 0.981833
3233  8.072044 0.985456
3234  8.075667 0.989079
3235  8.075667 0.992702
3236  8.079290 0.996325
3237  8.082913 0.999948
3238  8.086536 1.003571
3239  8.090159 1.007194
3240  8.093782 1.010817
3241  8.097405 1.010817
3242  8.101028 1.014440
3243  8.104651 1.018063
3244  8.108274 1.018063
3245  8.111897 1.021686
3246  8.115520 1.025309
3247  8.115520 1.028932
3248  8.119143 1.032555
3249  8.122766 1.036178
3250  8.122766 1.039801
3251  8.126389 1.043424
3252  8.126389 1.047047
3253  8.126389 1.050670
3254  8.126389 1.054293
3255  8.126389 1.057916
3256  8.126389 1.061539
3257  8.126389 1.065162
3258  8.126389 1.068785
3259  8.126389 1.072408
3260  8.126389 1.076031
3261  8.126389 1.079654
3262  8.130012 1.083277
3263  8.130012 1.086900
3264  8.133635 1.090523
3265  8.133635 1.094146
3266  8.137258 1.097769
3267  8.137258 1.101392
3268  8.140881 1.105015
3269  8.140881 1.108638
3270  8.144504 1.112261
3271  8.144504 1.115884
3272  8.148127 1.119507
3273  8.148127 1.123130
3274  8.151750 1.126753
3275  8.155373 1.130376
3276  8.158996 1.133999
3277  8.162619 1.137622
3278  8.166242 1.137622
3279  8.169865 1.141245
3280  8.169865 1.144868
3281  8.173488 1.148491
3282  8.177111 1.152114
3283  8.177111 1.155737
3284  8.180734 1.159360
3285  8.184357 1.159360
3286  8.187980 1.162983
3287  8.191603 1.162983
3288  8.195226 1.166606
3289  8.198849 1.166606
3290  8.202472 1.170229
3291  8.206095 1.170229
3292  8.209718 1.173852
3293  8.213341 1.173852
3294  8.216964 1.177475
3295  8.220587 1.177475
3296  8.224210 1.181098
3297  8.227833 1.181098
3298  8.231456 1.184721
3299  8.235079 1.184721
3300  8.238702 1.184721
3301  8.238702 1.188344
3302  8.242325 1.191967
3303  8.242325 1.195590
3304  8.245948 1.199213
3305  8.245948 1.202836
3306  8.249571 1.206459
3307  8.253194 1.210082
3308  8.253194 1.213705
3309  8.256817 1.217328
3310  8.260440 1.220951
3311  8.264063 1.224574
3312  8.267686 1.228197
3313  8.267686 1.231820
3314  8.267686 1.235443
3315  8.271309 1.239066
3316  8.271309 1.242689
3317  8.274932 1.246312
3318  8.274932 1.249935
3319  8.278555 1.253558
3320  8.278555 1.257181
3321  8.282178 1.260804
3322  8.282178 1.264427
3323  8.285801 1.268050
3324  8.285801 1.271673
3325  8.289424 1.275296
3326  8.289424 1.278919
3327  8.293047 1.282542
3328  8.296670 1.286165
3329  8.300293 1.289788
3330  8.303916 1.293411
3331  8.307539 1.293411
3332  8.311162 1.297034
3333  8.314785 1.300657
3334  8.318408 1.304280
3335  8.322031 1.307903
3336  8.325654 1.311526
3337  8.329277 1.315149
3338  8.332900 1.318772
3339  8.336523 1.322395
3340  8.340146 1.326018
3341  8.343769 1.329641
3342  8.343769 1.333264
3343  8.347392 1.336887
3344  8.347392 1.340510
3345  8.351015 1.344133
3346  8.351015 1.347756
3347  8.354638 1.351379
3348  8.354638 1.355002
3349  8.358261 1.358625
3350  8.358261 1.362248
3351  8.361884 1.365871
3352  8.361884 1.369494
3353  8.365507 1.373117
3354  8.365507 1.376740
3355  8.369130 1.380363
3356  8.372753 1.383986
3357  8.376376 1.387609
3358  8.379999 1.391232
3359  8.383622 1.394855
3360  8.387245 1.398478
3361  8.390868 1.402101
3362  8.394491 1.405724
3363  8.398114 1.409347
3364  8.401737 1.412970
3365  8.405360 1.416593
3366  8.408983 1.420216
3367  8.412606 1.423839
3368  8.416229 1.427462
3369  8.419852 1.431085
3370  8.423475 1.434708
3371  8.427098 1.438331
3372  8.427098 1.441954
3373  8.430721 1.445577
3374  8.434344 1.449200
3375  8.434344 1.452823
3376  8.434344 1.456446
3377  8.434344 1.460069
3378  8.437967 1.463692
3379  8.437967 1.467315
3380  8.441590 1.470938
3381  8.441590 1.474561
3382  8.445213 1.478184
3383  8.445213 1.481807
3384  8.448836 1.485430
3385  8.448836 1.489053
3386  8.452459 1.492676
3387  8.452459 1.496299
3388  8.456082 1.499922
3389  8.456082 1.503545
3390  8.459705 1.507168
3391  8.463328 1.507168
3392  8.466951 1.510791
3393  8.470574 1.510791
3394  8.474197 1.514414
3395  8.477820 1.514414
3396  8.481443 1.518037
3397  8.485066 1.518037
3398  8.488689 1.521660
3399  8.492312 1.521660
3400  8.495935 1.525283
3401  8.499558 1.525283
3402  8.503181 1.528906
3403  8.506804 1.528906
3404  8.510427 1.528906
3405  8.514050 1.528906
3406  8.517673 1.528906
3407  8.521296 1.528906
3408  8.524919 1.528906
3409  8.528542 1.532529
3410  8.532165 1.536152
3411  8.535788 1.539775
3412  8.539411 1.543398
3413  8.539411 1.547021
3414  8.539411 1.550644
3415  8.539411 1.554267
3416  8.539411 1.557890
3417  8.539411 1.561513
3418  8.539411 1.565136
3419  8.539411 1.568759
3420  8.539411 1.572382
3421  8.539411 1.576005
3422  8.539411 1.579628
3423  8.539411 1.583251
3424  8.539411 1.586874
3425  8.543034 1.590497
3426  8.543034 1.594120
3427  8.546657 1.597743
3428  8.546657 1.601366
3429  8.550280 1.604989
3430  8.550280 1.608612
3431  8.553903 1.612235
3432  8.553903 1.615858
3433  8.557526 1.619481
3434  8.557526 1.623104
3435  8.561149 1.626727
3436  8.561149 1.630350
3437  8.564772 1.633973
3438  8.564772 1.637596
3439  8.568395 1.641219
3440  8.568395 1.644842
3441  8.572018 1.648465
3442  8.575641 1.652088
3443  8.579264 1.652088
3444  8.582887 1.655711
3445  8.586510 1.655711
3446  8.590133 1.659334
3447  8.593756 1.659334
3448  8.597379 1.662957
3449  8.601002 1.662957
3450  8.604625 1.666580
3451  8.608248 1.666580
3452  8.611871 1.670203
3453  8.615494 1.670203
3454  8.619117 1.673826
3455  8.622740 1.673826
3456  8.626363 1.673826
3457  8.629986 1.673826
3458  8.633609 1.673826
3459  8.637232 1.673826
3460  8.640855 1.673826
3461  8.644478 1.673826
3462  8.648101 1.677449
3463  8.651724 1.677449
3464  8.655347 1.677449
3465  8.658970 1.677449
3466  8.662593 1.677449
3467  8.666216 1.681072
3468  8.669839 1.681072
3469  8.673462 1.684695
3470  8.677085 1.684695
3471  8.680708 1.688318
3472  8.684331 1.691941
3473  8.687954 1.695564
3474  8.691577 1.699187
3475  8.691577 1.702810
3476  8.691577 1.706433
3477  8.695200 1.710056
3478  8.695200 1.713679
3479  8.698823 1.717302
3480  8.698823 1.720925
3481  8.702446 1.724548
3482  8.702446 1.728171
3483  8.706069 1.731794
3484  8.706069 1.735417
3485  8.709692 1.739040
3486  8.709692 1.742663
3487  8.713315 1.746286
3488  8.713315 1.749909
3489  8.716938 1.753532
3490  8.720561 1.757155
3491  8.724184 1.757155
3492  8.727807 1.760778
3493  8.731430 1.764401
3494  8.735053 1.764401
3495  8.738676 1.768024
3496  8.742299 1.768024
3497  8.745922 1.771647
3498  8.749545 1.771647
3499  8.753168 1.775270
3500  8.756791 1.775270
3501  8.760414 1.778893
3502  8.764037 1.782516
3503  8.767660 1.786139
3504  8.771283 1.789762
3505  8.771283 1.793385
3506  8.774906 1.797008
3507  8.774906 1.800631
3508  8.778529 1.804254
3509  8.778529 1.807877
3510  8.782152 1.811500
3511  8.782152 1.815123
3512  8.785775 1.818746
3513  8.785775 1.822369
3514  8.789398 1.825992
3515  8.789398 1.829615
3516  8.793021 1.833238
3517  8.793021 1.836861
3518  8.796644 1.840484
3519  8.796644 1.844107
3520  8.800267 1.847730
3521  8.800267 1.851353
3522  8.803890 1.854976
3523  8.803890 1.858599
3524  8.807513 1.862222
3525  8.811136 1.865845
3526  8.811136 1.869468
3527  8.814759 1.873091
3528  8.818382 1.876714
3529  8.822005 1.880337
3530  8.825628 1.883960
3531  8.829251 1.887583
3532  8.829251 1.891206
3533  8.832874 1.894829
3534  8.836497 1.898452
3535  8.836497 1.902075
3536  8.840120 1.905698
3537  8.843743 1.909321
3538  8.847366 1.912944
3539  8.850989 1.916567
3540  8.854612 1.920190
3541  8.858235 1.923813
3542  8.858235 1.927436
3543  8.861858 1.931059
3544  8.861858 1.934682
3545  8.865481 1.938305
3546  8.865481 1.941928
3547  8.869104 1.945551
3548  8.869104 1.949174
3549  8.872727 1.952797
3550  8.872727 1.956420
3551  8.876350 1.960043
3552  8.879973 1.963666
3553  8.879973 1.967289
3554  8.883596 1.970912
3555  8.887219 1.974535
3556  8.890842 1.978158
3557  8.894465 1.981781
3558  8.898088 1.985404
3559  8.901711 1.985404
3560  8.905334 1.989027
3561  8.908957 1.992650
3562  8.912580 1.992650
3563  8.912580 1.996273
3564  8.916203 1.999896
3565  8.916203 2.003519
3566  8.919826 2.007142
3567  8.919826 2.010765
3568  8.923449 2.014388
3569  8.923449 2.018011
3570  8.923449 2.021634
3571  8.923449 2.025257
3572  8.927072 2.028880
3573  8.927072 2.032503
3574  8.930695 2.036126
3575  8.930695 2.039749
3576  8.934318 2.043372
3577  8.934318 2.046995
3578  8.937941 2.050618
3579  8.937941 2.054241
3580  8.937941 2.057864
3581  8.937941 2.061487
3582  8.937941 2.065110
3583  8.937941 2.068733
3584  8.941564 2.072356
3585  8.941564 2.075979
3586  8.945187 2.079602
3587  8.945187 2.083225
3588  8.948810 2.086848
3589  8.948810 2.090471
3590  8.952433 2.094094
3591  8.952433 2.097717
3592  8.956056 2.101340
3593  8.956056 2.104963
3594  8.959679 2.108586
3595  8.959679 2.112209
3596  8.963302 2.115832
3597  8.966925 2.119455
3598  8.970548 2.119455
3599  8.974171 2.123078
3600  8.977794 2.126701
3601  8.981417 2.126701
3602  8.985040 2.130324
3603  8.988663 2.130324
3604  8.992286 2.133947
3605  8.995909 2.137570
3606  8.995909 2.141193
3607  8.999532 2.144816
3608  8.999532 2.148439
3609  9.003155 2.152062
3610  9.003155 2.155685
3611  9.006778 2.159308
3612  9.006778 2.162931
3613  9.010401 2.166554
3614  9.010401 2.170177
3615  9.014024 2.173800
3616  9.014024 2.177423
3617  9.017647 2.181046
3618  9.017647 2.184669
3619  9.021270 2.188292
3620  9.024893 2.191915
3621  9.028516 2.191915
3622  9.032139 2.195538
3623  9.035762 2.195538
3624  9.039385 2.199161
3625  9.043008 2.199161
3626  9.046631 2.202784
3627  9.050254 2.202784
3628  9.053877 2.206407
3629  9.057500 2.206407
3630  9.061123 2.210030
3631  9.064746 2.210030
3632  9.068369 2.213653
3633  9.071992 2.213653
3634  9.075615 2.217276
3635  9.079238 2.217276
3636  9.082861 2.217276
3637  9.086484 2.220899
3638  9.086484 2.224522
3639  9.090107 2.228145
3640  9.093730 2.231768
3641  9.097353 2.235391
3642  9.097353 2.239014
3643  9.097353 2.242637
3644  9.100976 2.246260
3645  9.100976 2.249883
3646  9.104599 2.253506
3647  9.104599 2.257129
3648  9.108222 2.260752
3649  9.108222 2.264375
3650  9.111845 2.267998
3651  9.111845 2.271621
3652  9.115468 2.275244
3653  9.115468 2.278867
3654  9.119091 2.282490
3655  9.119091 2.286113
3656  9.122714 2.289736
3657  9.126337 2.293359
3658  9.129960 2.293359
3659  9.133583 2.296982
3660  9.137206 2.296982
3661  9.140829 2.300605
3662  9.144452 2.300605
3663  9.148075 2.304228
3664  9.151698 2.304228
3665  9.155321 2.307851
3666  9.158944 2.307851
3667  9.162567 2.311474
3668  9.166190 2.315097
3669  9.169813 2.315097
3670  9.173436 2.318720
3671  9.177059 2.322343
3672  9.177059 2.325966
3673  9.180682 2.329589
3674  9.180682 2.333212
3675  9.184305 2.336835
3676  9.184305 2.340458
3677  9.187928 2.344081
3678  9.187928 2.347704
3679  9.191551 2.351327
3680  9.191551 2.354950
3681  9.195174 2.358573
3682  9.195174 2.362196
3683  9.198797 2.365819
3684  9.198797 2.369442
3685  9.202420 2.373065
3686  9.202420 2.376688
3687  9.206043 2.380311
3688  9.209666 2.383934
3689  9.213289 2.387557
3690  9.216912 2.391180
3691  9.220535 2.391180
3692  9.224158 2.394803
3693  9.224158 2.398426
3694  9.227781 2.402049
3695  9.227781 2.405672
3696  9.231404 2.409295
3697  9.231404 2.412918
3698  9.235027 2.416541
3699  9.235027 2.420164
3700  9.238650 2.423787
3701  9.238650 2.427410
3702  9.242273 2.431033
3703  9.242273 2.434656
3704  9.245896 2.438279
3705  9.249519 2.441902
3706  9.253142 2.441902
3707  9.256765 2.445525
3708  9.260388 2.449148
3709  9.264011 2.452771
3710  9.264011 2.456394
3711  9.267634 2.460017
3712  9.271257 2.463640
3713  9.271257 2.467263
3714  9.274880 2.470886
3715  9.278503 2.474509
3716  9.278503 2.478132
3717  9.282126 2.481755
3718  9.285749 2.485378
3719  9.289372 2.489001
3720  9.292995 2.492624
3721  9.296618 2.492624
3722  9.300241 2.496247
3723  9.303864 2.496247
3724  9.307487 2.499870
3725  9.311110 2.499870
3726  9.314733 2.503493
3727  9.318356 2.503493
3728  9.321979 2.507116
3729  9.325602 2.507116
3730  9.329225 2.510739
3731  9.332848 2.514362
3732  9.336471 2.517985
3733  9.336471 2.521608
3734  9.336471 2.525231
3735  9.340094 2.528854
3736  9.340094 2.532477
3737  9.340094 2.536100
3738  9.343717 2.539723
3739  9.343717 2.543346
3740  9.343717 2.546969
3741  9.343717 2.550592
3742  9.343717 2.554215
3743  9.343717 2.557838
3744  9.343717 2.561461
3745  9.343717 2.565084
3746  9.343717 2.568707
3747  9.343717 2.572330
3748  9.343717 2.575953
3749  9.347340 2.579576
3750  9.347340 2.583199
3751  9.350963 2.586822
3752  9.350963 2.590445
3753  9.354586 2.594068
3754  9.354586 2.597691
3755  9.358209 2.601314
3756  9.358209 2.604937
3757  9.361832 2.608560
3758  9.361832 2.612183
3759  9.365455 2.615806
3760  9.365455 2.619429
3761  9.369078 2.623052
3762  9.372701 2.626675
3763  9.376324 2.630298
3764  9.379947 2.630298
3765  9.383570 2.633921
3766  9.387193 2.633921
3767  9.390816 2.637544
3768  9.394439 2.637544
3769  9.398062 2.641167
3770  9.401685 2.641167
3771  9.405308 2.644790
3772  9.408931 2.644790
3773  9.412554 2.648413
3774  9.416177 2.648413
3775  9.419800 2.652036
3776  9.423423 2.652036
3777  9.427046 2.655659
3778  9.430669 2.655659
3779  9.434292 2.659282
3780  9.437915 2.659282
3781  9.441538 2.659282
3782  9.445161 2.662905
3783  9.448784 2.666528
3784  9.452407 2.666528
3785  9.456030 2.670151
3786  9.459653 2.673774
3787  9.463276 2.677397
3788  9.463276 2.681020
3789  9.466899 2.684643
3790  9.470522 2.688266
3791  9.474145 2.688266
3792  9.477768 2.691889
3793  9.481391 2.691889
3794  9.485014 2.695512
3795  9.488637 2.695512
3796  9.492260 2.699135
3797  9.495883 2.699135
3798  9.499506 2.702758
3799  9.503129 2.702758
3800  9.506752 2.706381
3801  9.510375 2.706381
3802  9.513998 2.710004
3803  9.517621 2.710004
3804  9.521244 2.710004
3805  9.524867 2.713627
3806  9.528490 2.713627
3807  9.532113 2.717250
3808  9.535736 2.720873
3809  9.535736 2.724496
3810  9.539359 2.728119
3811  9.542982 2.731742
3812  9.542982 2.735365
3813  9.546605 2.738988
3814  9.550228 2.742611
3815  9.553851 2.746234
3816  9.557474 2.746234
3817  9.561097 2.749857
3818  9.564720 2.753480
3819  9.568343 2.753480
3820  9.571966 2.757103
3821  9.575589 2.757103
3822  9.579212 2.760726
3823  9.582835 2.760726
3824  9.586458 2.764349
3825  9.590081 2.767972
3826  9.593704 2.771595
3827  9.597327 2.775218
3828  9.600950 2.778841
3829  9.604573 2.782464
3830  9.608196 2.782464
3831  9.608196 2.786087
3832  9.608196 2.789710
3833  9.608196 2.793333
3834  9.608196 2.796956
3835  9.608196 2.800579
3836  9.608196 2.804202
3837  9.611819 2.807825
3838  9.611819 2.811448
3839  9.611819 2.815071
3840  9.615442 2.818694
3841  9.615442 2.822317
3842  9.619065 2.825940
3843  9.619065 2.829563
3844  9.622688 2.833186
3845  9.622688 2.836809
3846  9.626311 2.840432
3847  9.626311 2.844055
3848  9.626311 2.847678
3849  9.626311 2.851301
3850  9.626311 2.854924
3851  9.626311 2.858547
3852  9.626311 2.862170
3853  9.626311 2.865793
3854  9.626311 2.869416
3855  9.626311 2.873039
3856  9.626311 2.876662
3857  9.626311 2.880285
3858  9.626311 2.883908
3859  9.626311 2.887531
3860  9.629934 2.891154
3861  9.629934 2.894777
3862  9.633557 2.898400
3863  9.633557 2.902023
3864  9.637180 2.905646
3865  9.637180 2.909269
3866  9.640803 2.912892
3867  9.640803 2.916515
3868  9.644426 2.920138
3869  9.644426 2.923761
3870  9.648049 2.927384
3871  9.648049 2.931007
3872  9.651672 2.934630
3873  9.651672 2.938253
3874  9.655295 2.941876
3875  9.655295 2.945499
3876  9.658918 2.949122
3877  9.658918 2.952745
3878  9.662541 2.956368
3879  9.666164 2.959991
3880  9.666164 2.963614
3881  9.669787 2.967237
3882  9.673410 2.970860
3883  9.677033 2.974483
3884  9.680656 2.978106
3885  9.680656 2.981729
3886  9.684279 2.985352
3887  9.684279 2.988975
3888  9.687902 2.992598
3889  9.687902 2.996221
3890  9.691525 2.999844
3891  9.691525 3.003467
3892  9.695148 3.007090
3893  9.698771 3.010713
3894  9.698771 3.014336
3895  9.702394 3.017959
3896  9.706017 3.017959
3897  9.709640 3.021582
3898  9.713263 3.021582
3899  9.716886 3.025205
3900  9.720509 3.025205
3901  9.724132 3.028828
3902  9.727755 3.028828
3903  9.731378 3.032451
3904  9.735001 3.032451
3905  9.738624 3.036074
3906  9.742247 3.036074
3907  9.745870 3.039697
3908  9.749493 3.039697
3909  9.753116 3.039697
3910  9.756739 3.039697
3911  9.760362 3.039697
3912  9.763985 3.039697
3913  9.767608 3.039697
3914  9.771231 3.039697
3915  9.774854 3.043320
3916  9.778477 3.043320
3917  9.782100 3.046943
3918  9.785723 3.050566
3919  9.789346 3.054189
3920  9.792969 3.057812
3921  9.796592 3.061435
3922  9.796592 3.065058
3923  9.796592 3.068681
3924  9.800215 3.072304
3925  9.800215 3.075927
3926  9.803838 3.079550
3927  9.803838 3.083173
3928  9.807461 3.086796
3929  9.807461 3.090419
3930  9.811084 3.094042
3931  9.811084 3.097665
3932  9.814707 3.101288
3933  9.814707 3.104911
3934  9.818330 3.108534
3935  9.818330 3.112157
3936  9.821953 3.115780
3937  9.821953 3.119403
3938  9.825576 3.123026
3939  9.829199 3.126649
3940  9.832822 3.130272
3941  9.832822 3.133895
3942  9.836445 3.137518
3943  9.840068 3.141141
3944  9.840068 3.144764
3945  9.843691 3.148387
3946  9.843691 3.152010
3947  9.843691 3.155633
3948  9.843691 3.159256
3949  9.843691 3.162879
3950  9.843691 3.166502
3951  9.843691 3.170125
3952  9.843691 3.173748
3953  9.847314 3.177371
3954  9.847314 3.180994
3955  9.850937 3.184617
3956  9.850937 3.188240
3957  9.854560 3.191863
3958  9.854560 3.195486
3959  9.858183 3.199109
3960  9.858183 3.202732
3961  9.861806 3.206355
3962  9.861806 3.209978
3963  9.865429 3.213601
3964  9.865429 3.217224
3965  9.869052 3.220847
3966  9.872675 3.220847
3967  9.876298 3.224470
3968  9.879921 3.224470
3969  9.883544 3.228093
3970  9.887167 3.228093
3971  9.890790 3.231716
3972  9.894413 3.231716
3973  9.898036 3.235339
3974  9.901659 3.235339
3975  9.905282 3.238962
3976  9.908905 3.238962
3977  9.912528 3.242585
3978  9.916151 3.242585
3979  9.919774 3.242585
3980  9.923397 3.242585
3981  9.927020 3.242585
3982  9.930643 3.242585
3983  9.934266 3.242585
3984  9.937889 3.242585
3985  9.941512 3.242585
3986  9.945135 3.242585
3987  9.948758 3.246208
3988  9.952381 3.249831
3989  9.956004 3.253454
3990  9.959627 3.257077
3991  9.963250 3.260700
3992  9.966873 3.264323
3993  9.970496 3.267946
3994  9.974119 3.271569
3995  9.977742 3.275192
3996  9.981365 3.278815
3997  9.981365 3.282438
3998  9.981365 3.286061
3999  9.984988 3.289684
4000  9.984988 3.293307
4001  9.988611 3.296930
4002  9.988611 3.300553
4003  9.992234 3.304176
4004  9.992234 3.307799
4005  9.995857 3.311422
4006  9.995857 3.315045
4007  9.999480 3.318668
4008  9.999480 3.322291
4009  10.003103 3.325914
4010  10.003103 3.329537
4011  10.006726 3.333160
4012  10.010349 3.336783
4013  10.013972 3.340406
4014  10.017595 3.344029
4015  10.021218 3.347652
4016  10.024841 3.351275
4017  10.028464 3.354898
4018  10.032087 3.358521
4019  10.035710 3.362144
4020  10.039333 3.365767
4021  10.042956 3.369390
4022  10.046579 3.373013
4023  10.050202 3.376636
4024  10.053825 3.380259
4025  10.057448 3.383882
4026  10.061071 3.387505
4027  10.064694 3.391128
4028  10.064694 3.394751
4029  10.068317 3.398374
4030  10.071940 3.401997
4031  10.075563 3.405620
4032  10.079186 3.409243
4033  10.079186 3.412866
4034  10.082809 3.416489
4035  10.086432 3.420112
4036  10.090055 3.423735
4037  10.090055 3.427358
4038  10.093678 3.430981
4039  10.097301 3.434604
4040  10.100924 3.438227
4041  10.100924 3.441850
4042  10.100924 3.445473
4043  10.100924 3.449096
4044  10.100924 3.452719
4045  10.100924 3.456342
4046  10.104547 3.459965
4047  10.104547 3.463588
4048  10.108170 3.467211
4049  10.108170 3.470834
4050  10.111793 3.474457
4051  10.111793 3.478080
4052  10.115416 3.481703
4053  10.115416 3.485326
4054  10.119039 3.488949
4055  10.119039 3.492572
4056  10.122662 3.496195
4057  10.122662 3.499818
4058  10.126285 3.503441
4059  10.129908 3.503441
4060  10.133531 3.507064
4061  10.137154 3.507064
4062  10.140777 3.510687
4063  10.144400 3.510687
4064  10.148023 3.514310
4065  10.151646 3.514310
4066  10.155269 3.517933
4067  10.158892 3.517933
4068  10.162515 3.521556
4069  10.166138 3.521556
4070  10.169761 3.525179
4071  10.173384 3.525179
4072  10.177007 3.528802
4073  10.180630 3.528802
4074  10.184253 3.528802
4075  10.187876 3.532425
4076  10.191499 3.532425
4077  10.195122 3.536048
4078  10.195122 3.539671
4079  10.198745 3.543294
4080  10.198745 3.546917
4081  10.202368 3.550540
4082  10.202368 3.554163
4083  10.205991 3.557786
4084  10.205991 3.561409
4085  10.209614 3.565032
4086  10.209614 3.568655
4087  10.213237 3.572278
4088  10.213237 3.575901
4089  10.213237 3.579524
4090  10.216860 3.583147
4091  10.216860 3.586770
4092  10.220483 3.590393
4093  10.220483 3.594016
4094  10.224106 3.597639
4095  10.224106 3.601262
4096  10.227729 3.604885
4097  10.227729 3.608508
4098  10.231352 3.612131
4099  10.231352 3.615754
4100  10.234975 3.619377
4101  10.234975 3.623000
4102  10.238598 3.626623
4103  10.242221 3.630246
4104  10.245844 3.633869
4105  10.249467 3.633869
4106  10.253090 3.637492
4107  10.256713 3.641115
4108  10.260336 3.644738
4109  10.263959 3.648361
4110  10.263959 3.651984
4111  10.267582 3.655607
4112  10.267582 3.659230
4113  10.267582 3.662853
4114  10.267582 3.666476
4115  10.267582 3.670099
4116  10.267582 3.673722
4117  10.267582 3.677345
4118  10.271205 3.680968
4119  10.271205 3.684591
4120  10.271205 3.688214
4121  10.274828 3.691837
4122  10.274828 3.695460
4123  10.278451 3.699083
4124  10.278451 3.702706
4125  10.282074 3.706329
4126  10.282074 3.709952
4127  10.285697 3.713575
4128  10.285697 3.717198
4129  10.289320 3.720821
4130  10.289320 3.724444
4131  10.292943 3.728067
4132  10.292943 3.731690
4133  10.296566 3.735313
4134  10.296566 3.738936
4135  10.300189 3.742559
4136  10.300189 3.746182
4137  10.303812 3.749805
4138  10.303812 3.753428
4139  10.307435 3.757051
4140  10.307435 3.760674
4141  10.311058 3.764297
4142  10.311058 3.767920
4143  10.311058 3.771543
4144  10.311058 3.775166
4145  10.314681 3.778789
4146  10.314681 3.782412
4147  10.318304 3.786035
4148  10.318304 3.789658
4149  10.321927 3.793281
4150  10.321927 3.796904
4151  10.325550 3.800527
4152  10.325550 3.804150
4153  10.329173 3.807773
4154  10.329173 3.811396
4155  10.332796 3.815019
4156  10.332796 3.818642
4157  10.336419 3.822265
4158  10.340042 3.825888
4159  10.343665 3.829511
4160  10.347288 3.833134
4161  10.350911 3.836757
4162  10.354534 3.836757
4163  10.358157 3.840380
4164  10.361780 3.840380
4165  10.365403 3.844003
4166  10.369026 3.844003
4167  10.372649 3.847626
4168  10.376272 3.847626
4169  10.379895 3.851249
4170  10.383518 3.854872
4171  10.387141 3.858495
4172  10.390764 3.862118
4173  10.394387 3.865741
4174  10.398010 3.869364
4175  10.398010 3.872987
4176  10.401633 3.876610
4177  10.401633 3.880233
4178  10.405256 3.883856
4179  10.405256 3.887479
4180  10.408879 3.891102
4181  10.408879 3.894725
4182  10.412502 3.898348
4183  10.412502 3.901971
4184  10.416125 3.905594
4185  10.416125 3.909217
4186  10.419748 3.912840
4187  10.423371 3.916463
4188  10.426994 3.920086
4189  10.430617 3.923709
4190  10.434240 3.927332
4191  10.437863 3.927332
4192  10.441486 3.930955
4193  10.445109 3.934578
4194  10.448732 3.938201
4195  10.452355 3.941824
4196  10.452355 3.945447
4197  10.455978 3.949070
4198  10.455978 3.952693
4199  10.459601 3.956316
4200  10.459601 3.959939
4201  10.463224 3.963562
4202  10.466847 3.967185
4203  10.466847 3.970808
4204  10.470470 3.974431
4205  10.474093 3.978054
4206  10.477716 3.981677
4207  10.481339 3.985300
4208  10.484962 3.985300
4209  10.488585 3.988923
4210  10.492208 3.992546
4211  10.495831 3.996169
4212  10.499454 3.999792
4213  10.499454 4.003415
4214  10.503077 4.007038
4215  10.506700 4.010661
4216  10.510323 4.014284
4217  10.513946 4.017907
4218  10.517569 4.021530
4219  10.521192 4.025153
4220  10.524815 4.025153
4221  10.528438 4.028776
4222  10.532061 4.032399
4223  10.535684 4.032399
4224  10.539307 4.036022
4225  10.542930 4.036022
4226  10.546553 4.039645
4227  10.550176 4.039645
4228  10.553799 4.043268
4229  10.557422 4.046891
4230  10.561045 4.046891
4231  10.564668 4.050514
4232  10.564668 4.054137
4233  10.568291 4.057760
4234  10.568291 4.061383
4235  10.568291 4.065006
4236  10.568291 4.068629
4237  10.568291 4.072252
4238  10.571914 4.075875
4239  10.571914 4.079498
4240  10.575537 4.083121
4241  10.575537 4.086744
4242  10.579160 4.090367
4243  10.579160 4.093990
4244  10.582783 4.097613
4245  10.582783 4.101236
4246  10.586406 4.104859
4247  10.586406 4.108482
4248  10.590029 4.112105
4249  10.590029 4.115728
4250  10.593652 4.119351
4251  10.597275 4.122974
4252  10.600898 4.126597
4253  10.604521 4.126597
4254  10.608144 4.130220
4255  10.611767 4.133843
4256  10.615390 4.133843
4257  10.619013 4.137466
4258  10.622636 4.137466
4259  10.626259 4.141089
4260  10.629882 4.144712
4261  10.629882 4.148335
4262  10.633505 4.151958
4263  10.633505 4.155581
4264  10.637128 4.159204
4265  10.640751 4.162827
4266  10.640751 4.166450
4267  10.644374 4.170073
4268  10.647997 4.173696
4269  10.651620 4.177319
4270  10.655243 4.180942
4271  10.658866 4.184565
4272  10.662489 4.188188
4273  10.666112 4.191811
4274  10.669735 4.195434
4275  10.669735 4.199057
4276  10.673358 4.202680
4277  10.676981 4.206303
4278  10.680604 4.209926
4279  10.684227 4.213549
4280  10.687850 4.217172
4281  10.691473 4.220795
4282  10.691473 4.224418
4283  10.695096 4.228041
4284  10.695096 4.231664
4285  10.698719 4.235287
4286  10.698719 4.238910
4287  10.702342 4.242533
4288  10.702342 4.246156
4289  10.702342 4.249779
4290  10.702342 4.253402
4291  10.702342 4.257025
4292  10.702342 4.260648
4293  10.702342 4.264271
4294  10.702342 4.267894
4295  10.702342 4.271517
4296  10.702342 4.275140
4297  10.702342 4.278763
4298  10.702342 4.282386
4299  10.702342 4.286009
4300  10.702342 4.289632
4301  10.702342 4.293255
4302  10.702342 4.296878
4303  10.698719 4.300501
4304  10.698719 4.304124
4305  10.695096 4.307747
4306  10.695096 4.311370
4307  10.691473 4.314993
4308  10.691473 4.318616
4309  10.687850 4.322239
4310  10.687850 4.325862
4311  10.684227 4.329485
4312  10.684227 4.333108
4313  10.684227 4.336731
4314  10.684227 4.340354
4315  10.684227 4.343977
4316  10.684227 4.347600
4317  10.684227 4.351223
4318  10.684227 4.354846
4319  10.684227 4.358469
4320  10.684227 4.362092
4321  10.684227 4.365715
4322  10.684227 4.369338
4323  10.684227 4.372961
4324  10.684227 4.376584
4325  10.684227 4.380207
4326  10.684227 4.383830
4327  10.684227 4.387453
4328  10.684227 4.391076
4329  10.684227 4.394699
4330  10.684227 4.398322
4331  10.684227 4.401945
4332  10.684227 4.405568
4333  10.684227 4.409191
4334  10.684227 4.412814
4335  10.684227 4.416437
4336  10.684227 4.420060
4337  10.684227 4.423683
4338  10.684227 4.427306
4339  10.687850 4.430929
4340  10.687850 4.434552
4341  10.687850 4.438175
4342  10.691473 4.441798
4343  10.691473 4.445421
4344  10.695096 4.449044
4345  10.695096 4.452667
4346  10.698719 4.456290
4347  10.698719 4.459913
4348  10.702342 4.463536
4349  10.702342 4.467159
4350  10.705965 4.470782
4351  10.705965 4.474405
4352  10.709588 4.478028
4353  10.709588 4.481651
4354  10.709588 4.485274
4355  10.709588 4.488897
4356  10.709588 4.492520
4357  10.709588 4.496143
4358  10.709588 4.499766
4359  10.709588 4.503389
4360  10.709588 4.507012
4361  10.709588 4.510635
4362  10.709588 4.514258
4363  10.709588 4.517881
4364  10.709588 4.521504
4365  10.709588 4.525127
4366  10.709588 4.528750
4367  10.709588 4.532373
4368  10.713211 4.535996
4369  10.713211 4.539619
4370  10.713211 4.543242
4371  10.713211 4.546865
4372  10.713211 4.550488
4373  10.713211 4.554111
4374  10.713211 4.557734
4375  10.713211 4.561357
4376  10.713211 4.564980
4377  10.713211 4.568603
4378  10.716834 4.572226
4379  10.716834 4.575849
4380  10.716834 4.579472
4381  10.720457 4.583095
4382  10.720457 4.586718
4383  10.724080 4.590341
4384  10.724080 4.593964
4385  10.727703 4.597587
4386  10.727703 4.601210
4387  10.731326 4.604833
4388  10.731326 4.608456
4389  10.731326 4.612079
4390  10.731326 4.615702
4391  10.734949 4.619325
4392  10.734949 4.622948
4393  10.734949 4.626571
4394  10.734949 4.630194
4395  10.738572 4.633817
4396  10.738572 4.637440
4397  10.738572 4.641063
4398  10.738572 4.644686
4399  10.738572 4.648309
4400  10.738572 4.651932
4401  10.738572 4.655555
4402  10.738572 4.659178
4403  10.738572 4.662801
4404  10.738572 4.666424
4405  10.742195 4.670047
4406  10.742195 4.673670
4407  10.745818 4.677293
4408  10.745818 4.680916
4409  10.749441 4.684539
4410  10.749441 4.688162
4411  10.753064 4.691785
4412  10.753064 4.695408
4413  10.756687 4.699031
4414  10.756687 4.702654
4415  10.760310 4.706277
4416  10.760310 4.709900
4417  10.763933 4.713523
4418  10.763933 4.717146
4419  10.763933 4.720769
4420  10.767556 4.724392
4421  10.767556 4.728015
4422  10.771179 4.731638
4423  10.771179 4.735261
4424  10.774802 4.738884
4425  10.774802 4.742507
4426  10.778425 4.746130
4427  10.778425 4.749753
4428  10.782048 4.753376
4429  10.782048 4.756999
4430  10.785671 4.760622
4431  10.785671 4.764245
4432  10.789294 4.767868
4433  10.789294 4.771491
4434  10.792917 4.775114
4435  10.792917 4.778737
4436  10.796540 4.782360
4437  10.800163 4.782360
4438  10.803786 4.785983
4439  10.807409 4.785983
4440  10.811032 4.789606
4441  10.814655 4.789606
4442  10.818278 4.793229
4443  10.821901 4.793229
4444  10.825524 4.796852
4445  10.829147 4.796852
4446  10.832770 4.800475
4447  10.836393 4.800475
4448  10.840016 4.804098
4449  10.843639 4.804098
4450  10.847262 4.804098
4451  10.850885 4.804098
4452  10.854508 4.804098
4453  10.858131 4.804098
4454  10.861754 4.804098
4455  10.865377 4.804098
4456  10.869000 4.804098
4457  10.872623 4.804098
4458  10.876246 4.804098
4459  10.879869 4.804098
4460  10.879869 4.807721
4461  10.879869 4.811344
4462  10.879869 4.814967
4463  10.879869 4.818590
4464  10.879869 4.822213
4465  10.879869 4.825836
4466  10.879869 4.829459
4467  10.879869 4.833082
4468  10.879869 4.836705
4469  10.879869 4.840328
4470  10.879869 4.843951
4471  10.879869 4.847574
4472  10.879869 4.851197
4473  10.879869 4.854820
4474  10.879869 4.858443
4475  10.879869 4.862066
4476  10.879869 4.865689
4477  10.879869 4.869312
4478  10.879869 4.872935
4479  10.879869 4.876558
4480  10.879869 4.880181
4481  10.879869 4.883804
4482  10.879869 4.887427
4483  10.879869 4.891050
4484  10.879869 4.894673
4485  10.879869 4.898296
4486  10.879869 4.901919
4487  10.879869 4.905542
4488  10.879869 4.909165
4489  10.879869 4.912788
4490  10.879869 4.916411
4491  10.879869 4.920034
4492  10.879869 4.923657
4493  10.879869 4.927280
4494  10.879869 4.930903
4495  10.879869 4.934526
4496  10.879869 4.938149
4497  10.879869 4.941772
4498  10.879869 4.945395
4499  10.879869 4.949018
4500  10.879869 4.952641
4501  10.879869 4.956264
4502  10.879869 4.959887
4503  10.879869 4.963510
4504  10.879869 4.967133
4505  10.879869 4.970756
4506  10.879869 4.974379
4507  10.879869 4.978002
4508  10.879869 4.981625
4509  10.879869 4.985248
4510  10.879869 4.988871
4511  10.879869 4.992494
4512  10.879869 4.996117
4513  10.879869 4.999740
4514  10.879869 5.003363
4515  10.879869 5.006986
4516  10.879869 5.010609
4517  10.879869 5.014232
4518  10.879869 5.017855
4519  10.879869 5.021478
4520  10.879869 5.025101
4521  10.879869 5.028724
4522  10.879869 5.032347
4523  10.879869 5.035970
4524  10.879869 5.039593
4525  10.879869 5.043216
4526  10.879869 5.046839
4527  10.879869 5.050462
4528  10.879869 5.054085
4529  10.879869 5.057708
4530  10.879869 5.061331
4531  10.879869 5.064954
4532  10.879869 5.068577
4533  10.879869 5.072200
4534  10.879869 5.075823
4535  10.879869 5.079446
4536  10.879869 5.083069
4537  10.879869 5.086692
4538  10.879869 5.090315
4539  10.879869 5.093938
4540  10.879869 5.097561
4541  10.879869 5.101184
4542  10.879869 5.104807
4543  10.879869 5.108430
4544  10.879869 5.112053
4545  10.879869 5.115676
4546  10.879869 5.119299
4547  10.879869 5.122922
4548  10.879869 5.126545
4549  10.879869 5.130168
4550  10.879869 5.133791
4551  10.879869 5.137414
4552  10.879869 5.141037
4553  10.879869 5.144660
4554  10.879869 5.148283
4555  10.879869 5.151906
4556  10.879869 5.155529
4557  10.879869 5.159152
4558  10.879869 5.162775
4559  10.879869 5.166398
4560  10.879869 5.170021
4561  10.879869 5.173644
4562  10.879869 5.177267
4563  10.879869 5.180890
4564  10.879869 5.184513
4565  10.879869 5.188136
4566  10.879869 5.191759
4567  10.879869 5.195382
4568  10.879869 5.199005
4569  10.879869 5.202628
4570  10.879869 5.206251
4571  10.879869 5.209874
4572  10.879869 5.213497
4573  10.879869 5.217120
4574  10.879869 5.220743
4575  10.879869 5.224366
4576  10.879869 5.227989
4577  10.879869 5.231612
4578  10.879869 5.235235
4579  10.879869 5.238858
4580  10.879869 5.242481
4581  10.879869 5.246104
4582  10.879869 5.249727
4583  10.879869 5.253350
4584  10.879869 5.256973
4585  10.879869 5.260596
4586  10.879869 5.264219
4587  10.879869 5.267842
4588  10.879869 5.271465
4589  10.879869 5.275088
4590  10.879869 5.278711
4591  10.879869 5.282334
4592  10.879869 5.285957
4593  10.879869 5.289580
4594  10.879869 5.293203
4595  10.879869 5.296826
4596  10.879869 5.300449
4597  10.879869 5.304072
4598  10.879869 5.307695
4599  10.879869 5.311318
4600  10.879869 5.314941
4601  10.879869 5.318564
4602  10.879869 5.322187
4603  10.879869 5.325810
4604  10.879869 5.329433
4605  10.879869 5.333056
4606  10.879869 5.336679
4607  10.879869 5.340302
4608  10.879869 5.343925
4609  10.879869 5.347548
4610  10.879869 5.351171
4611  10.879869 5.354794
4612  10.879869 5.358417
4613  10.879869 5.362040
4614  10.879869 5.365663
4615  10.879869 5.369286
4616  10.879869 5.372909
4617  10.879869 5.376532
4618  10.879869 5.380155
4619  10.879869 5.383778
4620  10.879869 5.387401
4621  10.879869 5.391024
4622  10.879869 5.394647
4623  10.879869 5.398270
4624  10.879869 5.401893
4625  10.879869 5.405516
4626  10.879869 5.409139
4627  10.879869 5.412762
4628  10.879869 5.416385
4629  10.879869 5.420008
4630  10.879869 5.423631
4631  10.879869 5.427254
4632  10.879869 5.430877
4633  10.879869 5.434500
4634  10.879869 5.438123
4635  10.879869 5.441746
4636  10.879869 5.445369
4637  10.879869 5.448992
4638  10.879869 5.452615
4639  10.879869 5.456238
4640  10.879869 5.459861
4641  10.879869 5.463484
4642  10.879869 5.467107
4643  10.879869 5.470730
4644  10.879869 5.474353
4645  10.879869 5.477976
4646  10.879869 5.481599
4647  10.879869 5.485222
4648  10.879869 5.488845
4649  10.879869 5.492468
4650  10.879869 5.496091
4651  10.879869 5.499714
4652  10.879869 5.503337
4653  10.879869 5.506960
4654  10.879869 5.510583
4655  10.879869 5.514206
4656  10.879869 5.517829
4657  10.879869 5.521452
4658  10.879869 5.525075
4659  10.879869 5.528698
4660  10.879869 5.532321
4661  10.879869 5.535944
4662  10.879869 5.539567
4663  10.879869 5.543190
4664  10.879869 5.546813
4665  10.879869 5.550436
4666  10.879869 5.554059
4667  10.879869 5.557682
4668  10.879869 5.561305
4669  10.879869 5.564928
4670  10.879869 5.568551
4671  10.879869 5.572174
4672  10.879869 5.575797
4673  10.879869 5.579420
4674  10.879869 5.583043
4675  10.879869 5.586666
4676  10.879869 5.590289
4677  10.879869 5.593912
4678  10.879869 5.597535
4679  10.879869 5.601158
4680  10.879869 5.604781
4681  10.879869 5.608404
4682  10.879869 5.612027
4683  10.879869 5.615650
4684  10.879869 5.619273
4685  10.879869 5.622896
4686  10.879869 5.626519
4687  10.879869 5.630142
4688  10.879869 5.633765
4689  10.879869 5.637388
4690  10.879869 5.641011
4691  10.879869 5.644634
4692  10.879869 5.648257
4693  10.879869 5.651880
4694  10.879869 5.655503
4695  10.879869 5.659126
4696  10.879869 5.662749
4697  10.879869 5.666372
4698  10.879869 5.669995
4699  10.879869 5.673618
4700  10.879869 5.677241
4701  10.879869 5.680864
4702  10.879869 5.684487
4703  10.879869 5.688110
4704  10.879869 5.691733
4705  10.879869 5.695356
4706  10.879869 5.698979
4707  10.879869 5.702602
4708  10.879869 5.706225
4709  10.879869 5.709848
4710  10.879869 5.713471
4711  10.879869 5.717094
4712  10.879869 5.720717
4713  10.879869 5.724340
4714  10.879869 5.727963
4715  10.879869 5.731586
4716  10.879869 5.735209
4717  10.879869 5.738832
4718  10.879869 5.742455
4719  10.879869 5.746078
4720  10.879869 5.749701
4721  10.879869 5.753324
4722  10.879869 5.756947
4723  10.879869 5.760570
4724  10.879869 5.764193
4725  10.879869 5.767816
4726  10.879869 5.771439
4727  10.879869 5.775062
4728  10.879869 5.778685
4729  10.879869 5.782308
4730  10.879869 5.785931
4731  10.879869 5.789554
4732  10.879869 5.793177
4733  10.879869 5.796800
4734  10.879869 5.800423
4735  10.879869 5.804046
4736  10.879869 5.807669
4737  10.879869 5.811292
4738  10.879869 5.814915
4739  10.879869 5.818538
4740  10.879869 5.822161
4741  10.879869 5.825784
4742  10.879869 5.829407
4743  10.879869 5.833030
4744  10.879869 5.836653
4745  10.879869 5.840276
4746  10.879869 5.843899
4747  10.879869 5.847522
4748  10.879869 5.851145
4749  10.879869 5.854768
4750  10.879869 5.858391
4751  10.879869 5.862014
4752  10.879869 5.865637
4753  10.879869 5.869260
4754  10.879869 5.872883
4755  10.879869 5.876506
4756  10.879869 5.880129
4757  10.879869 5.883752
4758  10.879869 5.887375
4759  10.879869 5.890998
4760  10.879869 5.894621
4761  10.879869 5.898244
4762  10.879869 5.901867
4763  10.879869 5.905490
4764  10.879869 5.909113
4765  10.879869 5.912736
4766  10.879869 5.916359
4767  10.879869 5.919982
4768  10.879869 5.923605
4769  10.879869 5.927228
4770  10.879869 5.930851
4771  10.879869 5.934474
4772  10.879869 5.938097
4773  10.879869 5.941720
4774  10.879869 5.945343
4775  10.879869 5.948966
4776  10.879869 5.952589
4777  10.879869 5.956212
4778  10.879869 5.959835
4779  10.879869 5.963458
4780  10.879869 5.967081
4781  10.879869 5.970704
4782  10.879869 5.974327
4783  10.879869 5.977950
4784  10.879869 5.981573
4785  10.879869 5.985196
4786  10.879869 5.988819
4787  10.879869 5.992442
4788  10.879869 5.996065
4789  10.879869 5.999688
4790  10.879869 6.003311
4791  10.879869 6.006934
4792  10.879869 6.010557
4793  10.879869 6.014180
4794  10.879869 6.017803
4795  10.879869 6.021426
4796  10.879869 6.025049
4797  10.879869 6.028672
4798  10.879869 6.032295
4799  10.879869 6.035918
4800  10.879869 6.039541
4801  10.879869 6.043164
4802  10.879869 6.046787
4803  10.879869 6.050410
4804  10.879869 6.054033
4805  10.879869 6.057656
4806  10.879869 6.061279
4807  10.879869 6.064902
4808  10.879869 6.068525
4809  10.879869 6.072148
4810  10.879869 6.075771
4811  10.879869 6.079394
4812  10.879869 6.083017
4813  10.879869 6.086640
4814  10.879869 6.090263
4815  10.879869 6.093886
4816  10.879869 6.097509
4817  10.879869 6.101132
4818  10.879869 6.104755
4819  10.879869 6.108378
4820  10.879869 6.112001
4821  10.879869 6.115624
4822  10.879869 6.119247
4823  10.879869 6.122870
4824  10.879869 6.126493
4825  10.879869 6.130116
4826  10.879869 6.133739
4827  10.879869 6.137362
4828  10.879869 6.140985
4829  10.879869 6.144608
4830  10.879869 6.148231
4831  10.879869 6.151854
4832  10.879869 6.155477
4833  10.879869 6.159100
4834  10.879869 6.162723
4835  10.879869 6.166346
4836  10.879869 6.169969
4837  10.879869 6.173592
4838  10.879869 6.177215
4839  10.879869 6.180838
4840  10.879869 6.184461
4841  10.879869 6.188084
4842  10.879869 6.191707
4843  10.879869 6.195330
4844  10.879869 6.198953
4845  10.879869 6.202576
4846  10.879869 6.206199
4847  10.879869 6.209822
4848  10.879869 6.213445
4849  10.879869 6.217068
4850  10.879869 6.220691
4851  10.879869 6.224314
4852  10.879869 6.227937
4853  10.879869 6.231560
4854  10.879869 6.235183
4855  10.879869 6.238806
4856  10.879869 6.242429
4857  10.879869 6.246052
4858  10.879869 6.249675
4859  10.879869 6.253298
4860  10.879869 6.256921
4861  10.879869 6.260544
4862  10.879869 6.264167
4863  10.879869 6.267790
4864  10.879869 6.271413
4865  10.879869 6.275036
4866  10.879869 6.278659
4867  10.879869 6.282282
4868  10.879869 6.285905
4869  10.879869 6.289528
4870  10.879869 6.293151
4871  10.879869 6.296774
4872  10.879869 6.300397
4873  10.879869 6.304020
4874  10.879869 6.307643
4875  10.879869 6.311266
4876  10.879869 6.314889
4877  10.879869 6.318512
4878  10.879869 6.322135
4879  10.879869 6.325758
4880  10.879869 6.329381
4881  10.879869 6.333004
4882  10.879869 6.336627
4883  10.879869 6.340250
4884  10.879869 6.343873
4885  10.879869 6.347496
4886  10.879869 6.351119
4887  10.879869 6.354742
4888  10.879869 6.358365
4889  10.879869 6.361988
4890  10.879869 6.365611
4891  10.879869 6.369234
4892  10.879869 6.372857
4893  10.879869 6.376480
4894  10.879869 6.380103
4895  10.879869 6.383726
4896  10.879869 6.387349
4897  10.879869 6.390972
4898  10.879869 6.394595
4899  10.879869 6.398218
4900  10.879869 6.401841
4901  10.879869 6.405464
4902  10.879869 6.409087
4903  10.879869 6.412710
4904  10.879869 6.416333
4905  10.879869 6.419956
4906  10.879869 6.423579
4907  10.879869 6.427202
4908  10.879869 6.430825
4909  10.879869 6.434448
4910  10.879869 6.438071
4911  10.879869 6.441694
4912  10.879869 6.445317
4913  10.879869 6.448940
4914  10.879869 6.452563
4915  10.879869 6.456186
4916  10.879869 6.459809
4917  10.879869 6.463432
4918  10.879869 6.467055
4919  10.879869 6.470678
4920  10.879869 6.474301
4921  10.879869 6.477924
4922  10.879869 6.481547
4923  10.879869 6.485170
4924  10.879869 6.488793
4925  10.879869 6.492416
4926  10.879869 6.496039
4927  10.879869 6.499662
4928  10.879869 6.503285
4929  10.879869 6.506908
4930  10.879869 6.510531
4931  10.879869 6.514154
4932  10.879869 6.517777
4933  10.879869 6.521400
4934  10.879869 6.525023
4935  10.879869 6.528646
4936  10.879869 6.532269
4937  10.879869 6.535892
4938  10.879869 6.539515
4939  10.879869 6.543138
4940  10.879869 6.546761
4941  10.879869 6.550384
4942  10.879869 6.554007
4943  10.879869 6.557630
4944  10.879869 6.561253
4945  10.879869 6.564876
4946  10.879869 6.568499
4947  10.879869 6.572122
4948  10.879869 6.575745
4949  10.879869 6.579368
4950  10.879869 6.582991
4951  10.879869 6.586614
4952  10.879869 6.590237
4953  10.879869 6.593860
4954  10.879869 6.597483
4955  10.879869 6.601106
4956  10.879869 6.604729
4957  10.879869 6.608352
4958  10.879869 6.611975
4959  10.879869 6.615598
4960  10.879869 6.619221
4961  10.879869 6.622844
4962  10.879869 6.626467
4963  10.879869 6.630090
4964  10.879869 6.633713
4965  10.879869 6.637336
4966  10.879869 6.640959
4967  10.879869 6.644582
4968  10.879869 6.648205
4969  10.879869 6.651828
4970  10.879869 6.655451
4971  10.879869 6.659074
4972  10.879869 6.662697
4973  10.879869 6.666320
4974  10.879869 6.669943
4975  10.879869 6.673566
4976  10.879869 6.677189
4977  10.879869 6.680812
4978  10.879869 6.684435
4979  10.879869 6.688058
4980  10.879869 6.691681
4981  10.879869 6.695304
4982  10.879869 6.698927
4983  10.879869 6.702550
4984  10.879869 6.706173
4985  10.879869 6.709796
4986  10.879869 6.713419
4987  10.879869 6.717042
4988  10.879869 6.720665
4989  10.879869 6.724288
4990  10.879869 6.727911
4991  10.879869 6.731534
4992  10.879869 6.735157
4993  10.879869 6.738780
4994  10.879869 6.742403
4995  10.879869 6.746026
4996  10.879869 6.749649
4997  10.879869 6.753272
4998  10.879869 6.756895
4999  10.879869 6.760518
5000  10.879869 6.764141
5001  10.879869 6.767764
5002  10.879869 6.771387
5003  10.879869 6.775010
5004  10.879869 6.778633
5005  10.879869 6.782256
5006  10.879869 6.785879
5007  10.879869 6.789502
5008  10.879869 6.793125
5009  10.879869 6.796748
5010  10.879869 6.800371
5011  10.879869 6.803994
5012  10.879869 6.807617
5013  10.879869 6.811240
5014  10.879869 6.814863
5015  10.879869 6.818486
5016  10.879869 6.822109
5017  10.879869 6.825732
5018  10.879869 6.829355
5019  10.879869 6.832978
5020  10.879869 6.836601
5021  10.879869 6.840224
5022  10.879869 6.843847
5023  10.879869 6.847470
5024  10.879869 6.851093
5025  10.879869 6.854716
5026  10.879869 6.858339
5027  10.879869 6.861962
5028  10.879869 6.865585
5029  10.879869 6.869208
5030  10.879869 6.872831
5031  10.879869 6.876454
5032  10.879869 6.880077
5033  10.879869 6.883700
5034  10.879869 6.887323
5035  10.879869 6.890946
5036  10.879869 6.894569
5037  10.879869 6.898192
5038  10.879869 6.901815
5039  10.879869 6.905438
5040  10.879869 6.909061
5041  10.879869 6.912684
5042  10.879869 6.916307
5043  10.879869 6.919930
5044  10.879869 6.923553
5045  10.879869 6.927176
5046  10.879869 6.930799
5047  10.879869 6.934422
5048  10.879869 6.938045
5049  10.879869 6.941668
5050  10.879869 6.945291
5051  10.879869 6.948914
5052  10.879869 6.952537
5053  10.879869 6.956160
5054  10.879869 6.959783
5055  10.879869 6.963406
5056  10.879869 6.967029
5057  10.879869 6.970652
5058  10.879869 6.974275
5059  10.879869 6.977898
5060  10.879869 6.981521
5061  10.879869 6.985144
5062  10.879869 6.988767
5063  10.879869 6.992390
5064  10.879869 6.996013
5065  10.879869 6.999636
5066  10.879869 7.003259
5067  10.879869 7.006882
5068  10.879869 7.010505
5069  10.879869 7.014128
5070  10.879869 7.017751
5071  10.879869 7.021374
5072  10.879869 7.024997
5073  10.879869 7.028620
5074  10.879869 7.032243
5075  10.879869 7.035866
5076  10.879869 7.039489
5077  10.879869 7.043112
5078  10.879869 7.046735
5079  10.879869 7.050358
5080  10.879869 7.053981
5081  10.879869 7.057604
5082  10.879869 7.061227
5083  10.879869 7.064850
5084  10.879869 7.068473
5085  10.879869 7.072096
5086  10.879869 7.075719
5087  10.879869 7.079342
5088  10.879869 7.082965
5089  10.879869 7.086588
5090  10.879869 7.090211
5091  10.879869 7.093834
5092  10.879869 7.097457
5093  10.879869 7.101080
5094  10.879869 7.104703
5095  10.879869 7.108326
5096  10.879869 7.111949
5097  10.879869 7.115572
5098  10.879869 7.119195
5099  10.879869 7.122818
5100  10.879869 7.126441
5101  10.879869 7.130064
5102  10.879869 7.133687
5103  10.879869 7.137310
5104  10.879869 7.140933
5105  10.879869 7.144556
5106  10.879869 7.148179
5107  10.879869 7.151802
5108  10.879869 7.155425
5109  10.879869 7.159048
5110  10.879869 7.162671
5111  10.879869 7.166294
5112  10.879869 7.169917
5113  10.879869 7.173540
5114  10.879869 7.177163
5115  10.879869 7.180786
5116  10.879869 7.184409
5117  10.879869 7.188032
5118  10.879869 7.191655
5119  10.879869 7.195278
5120  10.879869 7.198901
5121  10.879869 7.202524
5122  10.879869 7.206147
5123  10.879869 7.209770
5124  10.879869 7.213393
5125  10.879869 7.217016
5126  10.879869 7.220639
5127  10.879869 7.224262
5128  10.879869 7.227885
5129  10.879869 7.231508
5130  10.879869 7.235131
5131  10.879869 7.238754
5132  10.879869 7.242377
5133  10.879869 7.246000
5134  10.879869 7.249623
5135  10.879869 7.253246
5136  10.879869 7.256869
5137  10.879869 7.260492
5138  10.879869 7.264115
5139  10.879869 7.267738
5140  10.879869 7.271361
5141  10.879869 7.274984
5142  10.879869 7.278607
5143  10.879869 7.282230
5144  10.879869 7.285853
5145  10.879869 7.289476
5146  10.879869 7.293099
5147  10.879869 7.296722
5148  10.879869 7.300345
5149  10.879869 7.303968
5150  10.879869 7.307591
5151  10.879869 7.311214
5152  10.879869 7.314837
5153  10.879869 7.318460
5154  10.879869 7.322083
5155  10.879869 7.325706
5156  10.879869 7.329329
5157  10.879869 7.332952
5158  10.879869 7.336575
5159  10.879869 7.340198
5160  10.879869 7.343821
5161  10.879869 7.347444
5162  10.879869 7.351067
5163  10.879869 7.354690
5164  10.879869 7.358313
5165  10.879869 7.361936
5166  10.879869 7.365559
5167  10.879869 7.369182
5168  10.879869 7.372805
5169  10.879869 7.376428
5170  10.879869 7.380051
5171  10.879869 7.383674
5172  10.879869 7.387297
5173  10.879869 7.390920
5174  10.879869 7.394543
5175  10.879869 7.398166
5176  10.879869 7.401789
5177  10.879869 7.405412
5178  10.879869 7.409035
5179  10.879869 7.412658
5180  10.879869 7.416281
5181  10.879869 7.419904
5182  10.879869 7.423527
5183  10.879869 7.427150
5184  10.879869 7.430773
5185  10.879869 7.434396
5186  10.879869 7.438019
5187  10.879869 7.441642
5188  10.879869 7.445265
5189  10.879869 7.448888
5190  10.879869 7.452511
5191  10.879869 7.456134
5192  10.879869 7.459757
5193  10.879869 7.463380
5194  10.879869 7.467003
5195  10.879869 7.470626
5196  10.879869 7.474249
5197  10.879869 7.477872
5198  10.879869 7.481495
5199  10.879869 7.485118
5200  10.879869 7.488741
5201  10.879869 7.492364
5202  10.879869 7.495987
5203  10.879869 7.499610
5204  10.879869 7.503233
5205  10.879869 7.506856
5206  10.879869 7.510479
5207  10.879869 7.514102
5208  10.879869 7.517725
5209  10.879869 7.521348
5210  10.879869 7.524971
5211  10.879869 7.528594
5212  10.879869 7.532217
5213  10.879869 7.535840
5214  10.879869 7.539463
5215  10.879869 7.543086
5216  10.879869 7.546709
5217  10.879869 7.550332
5218  10.879869 7.553955
5219  10.879869 7.557578
5220  10.879869 7.561201
5221  10.879869 7.564824
5222  10.879869 7.568447
5223  10.879869 7.572070
5224  10.879869 7.575693
5225  10.879869 7.579316
5226  10.879869 7.582939
5227  10.879869 7.586562
5228  10.879869 7.590185
5229  10.879869 7.593808
5230  10.879869 7.597431
5231  10.879869 7.601054
5232  10.879869 7.604677
5233  10.879869 7.608300
5234  10.879869 7.611923
5235  10.879869 7.615546
5236  10.879869 7.619169
5237  10.879869 7.622792
5238  10.879869 7.626415
5239  10.879869 7.630038
5240  10.879869 7.633661
5241  10.879869 7.637284
5242  10.879869 7.640907
5243  10.879869 7.644530
5244  10.879869 7.648153
5245  10.879869 7.651776
5246  10.879869 7.655399
5247  10.879869 7.659022
5248  10.879869 7.662645
5249  10.879869 7.666268
5250  10.879869 7.669891
5251  10.879869 7.673514
5252  10.879869 7.677137
5253  10.879869 7.680760
5254  10.879869 7.684383
5255  10.879869 7.688006
5256  10.879869 7.691629
5257  10.879869 7.695252
5258  10.879869 7.698875
5259  10.879869 7.702498
5260  10.879869 7.706121
5261  10.879869 7.709744
5262  10.879869 7.713367
5263  10.879869 7.716990
5264  10.879869 7.720613
5265  10.879869 7.724236
5266  10.879869 7.727859
5267  10.879869 7.731482
5268  10.879869 7.735105
5269  10.879869 7.738728
5270  10.879869 7.742351
5271  10.879869 7.745974
5272  10.879869 7.749597
5273  10.879869 7.753220
5274  10.879869 7.756843
5275  10.879869 7.760466
5276  10.879869 7.764089
5277  10.879869 7.767712
5278  10.879869 7.771335
5279  10.879869 7.774958
5280  10.879869 7.778581
5281  10.879869 7.782204
5282  10.879869 7.785827
5283  10.879869 7.789450
5284  10.879869 7.793073
5285  10.879869 7.796696
5286  10.879869 7.800319
5287  10.879869 7.803942
5288  10.879869 7.807565
5289  10.879869 7.811188
5290  10.879869 7.814811
5291  10.879869 7.818434
5292  10.879869 7.822057
5293  10.879869 7.825680
5294  10.879869 7.829303
5295  10.879869 7.832926
5296  10.879869 7.836549
5297  10.879869 7.840172
5298  10.879869 7.843795
5299  10.879869 7.847418
5300  10.879869 7.851041
5301  10.879869 7.854664
5302  10.879869 7.858287
5303  10.879869 7.861910
5304  10.879869 7.865533
5305  10.879869 7.869156
5306  10.879869 7.872779
5307  10.879869 7.876402
5308  10.879869 7.880025
5309  10.879869 7.883648
5310  10.879869 7.887271
5311  10.879869 7.890894
5312  10.879869 7.894517
5313  10.879869 7.898140
5314  10.879869 7.901763
5315  10.879869 7.905386
5316  10.879869 7.909009
5317  10.879869 7.912632
5318  10.879869 7.916255
5319  10.879869 7.919878
5320  10.879869 7.923501
5321  10.879869 7.927124
5322  10.879869 7.930747
5323  10.879869 7.934370
5324  10.879869 7.937993
5325  10.879869 7.941616
5326  10.879869 7.945239
5327  10.879869 7.948862
5328  10.879869 7.952485
5329  10.879869 7.956108
5330  10.879869 7.959731
5331  10.879869 7.963354
5332  10.879869 7.966977
5333  10.879869 7.970600
5334  10.879869 7.974223
5335  10.879869 7.977846
5336  10.879869 7.981469
5337  10.879869 7.985092
5338  10.879869 7.988715
5339  10.879869 7.992338
5340  10.879869 7.995961
5341  10.879869 7.999584
5342  10.879869 8.003207
5343  10.879869 8.006830
5344  10.879869 8.010453
5345  10.879869 8.014076
5346  10.879869 8.017699
5347  10.879869 8.021322
5348  10.879869 8.024945
5349  10.879869 8.028568
5350  10.879869 8.032191
5351  10.879869 8.035814
5352  10.879869 8.039437
5353  10.879869 8.043060
5354  10.879869 8.046683
5355  10.879869 8.050306
5356  10.879869 8.053929
5357  10.879869 8.057552
5358  10.879869 8.061175
5359  10.879869 8.064798
5360  10.879869 8.068421
5361  10.879869 8.072044
5362  10.879869 8.075667
5363  10.879869 8.079290
5364  10.879869 8.082913
5365  10.879869 8.086536
5366  10.879869 8.090159
5367  10.879869 8.093782
5368  10.879869 8.097405
5369  10.879869 8.101028
5370  10.879869 8.104651
5371  10.879869 8.108274
5372  10.879869 8.111897
5373  10.879869 8.115520
5374  10.879869 8.119143
5375  10.879869 8.122766
5376  10.879869 8.126389
5377  10.879869 8.130012
5378  10.879869 8.133635
5379  10.879869 8.137258
5380  10.879869 8.140881
5381  10.879869 8.144504
5382  10.879869 8.148127
5383  10.879869 8.151750
5384  10.879869 8.155373
5385  10.879869 8.158996
5386  10.879869 8.162619
5387  10.879869 8.166242
5388  10.879869 8.169865
5389  10.879869 8.173488
5390  10.879869 8.177111
5391  10.879869 8.180734
5392  10.879869 8.184357
5393  10.879869 8.187980
5394  10.879869 8.191603
5395  10.879869 8.195226
5396  10.879869 8.198849
5397  10.879869 8.202472
5398  10.879869 8.206095
5399  10.879869 8.209718
5400  10.879869 8.213341
5401  10.879869 8.216964
5402  10.879869 8.220587
5403  10.879869 8.224210
5404  10.879869 8.227833
5405  10.879869 8.231456
5406  10.879869 8.235079
5407  10.879869 8.238702
5408  10.879869 8.242325
5409  10.879869 8.245948
5410  10.879869 8.249571
5411  10.879869 8.253194
5412  10.879869 8.256817
5413  10.879869 8.260440
5414  10.879869 8.264063
5415  10.879869 8.267686
5416  10.879869 8.271309
5417  10.879869 8.274932
5418  10.879869 8.278555
5419  10.879869 8.282178
5420  10.879869 8.285801
5421  10.879869 8.289424
5422  10.879869 8.293047
5423  10.879869 8.296670
5424  10.879869 8.300293
5425  10.879869 8.303916
5426  10.879869 8.307539
5427  10.879869 8.311162
5428  10.879869 8.314785
5429  10.879869 8.318408
5430  10.879869 8.322031
5431  10.879869 8.325654
5432  10.879869 8.329277
5433  10.879869 8.332900
5434  10.879869 8.336523
5435  10.879869 8.340146
5436  10.879869 8.343769
5437  10.879869 8.347392
5438  10.879869 8.351015
5439  10.879869 8.354638
5440  10.879869 8.358261
5441  10.879869 8.361884
5442  10.879869 8.365507
5443  10.879869 8.369130
5444  10.879869 8.372753
5445  10.879869 8.376376
5446  10.879869 8.379999
5447  10.879869 8.383622
5448  10.879869 8.387245
5449  10.879869 8.390868
5450  10.879869 8.394491
5451  10.879869 8.398114
5452  10.879869 8.401737
5453  10.879869 8.405360
5454  10.879869 8.408983
5455  10.879869 8.412606
5456  10.879869 8.416229
5457  10.879869 8.419852
5458  10.879869 8.423475
5459  10.879869 8.427098
5460  10.879869 8.430721
5461  10.879869 8.434344
5462  10.879869 8.437967
5463  10.879869 8.441590
5464  10.879869 8.445213
5465  10.879869 8.448836
5466  10.879869 8.452459
5467  10.879869 8.456082
5468  10.879869 8.459705
5469  10.879869 8.463328
5470  10.879869 8.466951
5471  10.879869 8.470574
5472  10.879869 8.474197
5473  10.879869 8.477820
5474  10.879869 8.481443
5475  10.879869 8.485066
5476  10.879869 8.488689
5477  10.879869 8.492312
5478  10.879869 8.495935
5479  10.879869 8.499558
5480  10.879869 8.503181
5481  10.879869 8.506804
5482  10.879869 8.510427
5483  10.879869 8.514050
5484  10.879869 8.517673
5485  10.879869 8.521296
5486  10.879869 8.524919
5487  10.879869 8.528542
5488  10.879869 8.532165
5489  10.879869 8.535788
5490  10.879869 8.539411
5491  10.879869 8.543034
5492  10.876246 8.543034
5493  10.872623 8.543034
5494  10.869000 8.543034
5495  10.865377 8.543034
5496  10.861754 8.543034
5497  10.858131 8.543034
5498  10.854508 8.543034
5499  10.850885 8.543034
5500  10.847262 8.543034
5501  10.843639 8.543034
5502  10.840016 8.543034
5503  10.836393 8.546657
5504  10.832770 8.546657
5505  10.829147 8.550280
5506  10.825524 8.550280
5507  10.821901 8.553903
5508  10.818278 8.553903
5509  10.814655 8.557526
5510  10.811032 8.557526
5511  10.807409 8.561149
5512  10.803786 8.561149
5513  10.800163 8.564772
5514  10.796540 8.564772
5515  10.792917 8.568395
5516  10.789294 8.572018
5517  10.785671 8.575641
5518  10.785671 8.579264
5519  10.782048 8.582887
5520  10.782048 8.586510
5521  10.778425 8.590133
5522  10.778425 8.593756
5523  10.774802 8.597379
5524  10.774802 8.601002
5525  10.771179 8.604625
5526  10.771179 8.608248
5527  10.767556 8.611871
5528  10.767556 8.615494
5529  10.763933 8.619117
5530  10.763933 8.622740
5531  10.763933 8.626363
5532  10.760310 8.629986
5533  10.760310 8.633609
5534  10.760310 8.637232
5535  10.760310 8.640855
5536  10.760310 8.644478
5537  10.760310 8.648101
5538  10.756687 8.651724
5539  10.756687 8.655347
5540  10.753064 8.658970
5541  10.749441 8.662593
5542  10.745818 8.666216
5543  10.742195 8.669839
5544  10.738572 8.673462
5545  10.734949 8.677085
5546  10.734949 8.680708
5547  10.731326 8.684331
5548  10.731326 8.687954
5549  10.727703 8.691577
5550  10.727703 8.695200
5551  10.724080 8.698823
5552  10.720457 8.702446
5553  10.720457 8.706069
5554  10.716834 8.706069
5555  10.713211 8.709692
5556  10.709588 8.713315
5557  10.705965 8.716938
5558  10.702342 8.720561
5559  10.698719 8.724184
5560  10.698719 8.727807
5561  10.695096 8.731430
5562  10.695096 8.735053
5563  10.691473 8.738676
5564  10.691473 8.742299
5565  10.687850 8.745922
5566  10.687850 8.749545
5567  10.684227 8.753168
5568  10.684227 8.756791
5569  10.680604 8.760414
5570  10.680604 8.764037
5571  10.676981 8.767660
5572  10.676981 8.771283
5573  10.676981 8.774906
5574  10.673358 8.778529
5575  10.673358 8.782152
5576  10.669735 8.785775
5577  10.669735 8.789398
5578  10.666112 8.793021
5579  10.666112 8.796644
5580  10.662489 8.800267
5581  10.662489 8.803890
5582  10.658866 8.807513
5583  10.658866 8.811136
5584  10.655243 8.814759
5585  10.655243 8.818382
5586  10.651620 8.822005
5587  10.651620 8.825628
5588  10.647997 8.829251
5589  10.647997 8.832874
5590  10.647997 8.836497
5591  10.647997 8.840120
5592  10.644374 8.843743
5593  10.640751 8.847366
5594  10.637128 8.850989
5595  10.633505 8.854612
5596  10.633505 8.858235
5597  10.629882 8.861858
5598  10.629882 8.865481
5599  10.626259 8.869104
5600  10.626259 8.872727
5601  10.622636 8.876350
5602  10.622636 8.879973
5603  10.619013 8.883596
5604  10.615390 8.887219
5605  10.611767 8.890842
5606  10.608144 8.894465
5607  10.604521 8.898088
5608  10.600898 8.901711
5609  10.597275 8.905334
5610  10.593652 8.908957
5611  10.590029 8.912580
5612  10.586406 8.916203
5613  10.582783 8.919826
5614  10.582783 8.923449
5615  10.579160 8.927072
5616  10.579160 8.930695
5617  10.575537 8.934318
5618  10.575537 8.937941
5619  10.571914 8.941564
5620  10.571914 8.945187
5621  10.568291 8.948810
5622  10.568291 8.952433
5623  10.564668 8.956056
5624  10.564668 8.959679
5625  10.561045 8.963302
5626  10.561045 8.966925
5627  10.561045 8.970548
5628  10.561045 8.974171
5629  10.561045 8.977794
5630  10.561045 8.981417
5631  10.561045 8.985040
5632  10.561045 8.988663
5633  10.561045 8.992286
5634  10.561045 8.995909
5635  10.561045 8.999532
5636  10.561045 9.003155
5637  10.561045 9.006778
5638  10.561045 9.010401
5639  10.561045 9.014024
5640  10.561045 9.017647
5641  10.561045 9.021270
5642  10.561045 9.024893
5643  10.561045 9.028516
5644  10.561045 9.032139
5645  10.561045 9.035762
5646  10.561045 9.039385
5647  10.557422 9.043008
5648  10.553799 9.046631
5649  10.550176 9.050254
5650  10.546553 9.053877
5651  10.542930 9.057500
5652  10.539307 9.061123
5653  10.535684 9.064746
5654  10.535684 9.068369
5655  10.532061 9.071992
5656  10.532061 9.075615
5657  10.528438 9.079238
5658  10.528438 9.082861
5659  10.524815 9.086484
5660  10.524815 9.090107
5661  10.521192 9.093730
5662  10.521192 9.097353
5663  10.517569 9.100976
5664  10.517569 9.104599
5665  10.513946 9.108222
5666  10.513946 9.111845
5667  10.513946 9.115468
5668  10.513946 9.119091
5669  10.513946 9.122714
5670  10.513946 9.126337
5671  10.510323 9.129960
5672  10.510323 9.133583
5673  10.510323 9.137206
5674  10.510323 9.140829
5675  10.506700 9.144452
5676  10.506700 9.148075
5677  10.506700 9.151698
5678  10.503077 9.155321
5679  10.503077 9.158944
5680  10.503077 9.162567
5681  10.503077 9.166190
5682  10.499454 9.169813
5683  10.499454 9.173436
5684  10.495831 9.177059
5685  10.492208 9.180682
5686  10.488585 9.184305
5687  10.484962 9.187928
5688  10.481339 9.191551
5689  10.477716 9.195174
5690  10.477716 9.198797
5691  10.474093 9.202420
5692  10.470470 9.206043
5693  10.466847 9.209666
5694  10.463224 9.213289
5695  10.459601 9.216912
5696  10.455978 9.220535
5697  10.452355 9.224158
5698  10.448732 9.227781
5699  10.445109 9.231404
5700  10.441486 9.235027
5701  10.437863 9.238650
5702  10.437863 9.242273
5703  10.434240 9.245896
5704  10.434240 9.249519
5705  10.430617 9.253142
5706  10.430617 9.256765
5707  10.426994 9.260388
5708  10.426994 9.264011
5709  10.423371 9.267634
5710  10.423371 9.271257
5711  10.419748 9.274880
5712  10.419748 9.278503
5713  10.416125 9.282126
5714  10.416125 9.285749
5715  10.416125 9.289372
5716  10.416125 9.292995
5717  10.416125 9.296618
5718  10.416125 9.300241
5719  10.416125 9.303864
5720  10.412502 9.307487
5721  10.412502 9.311110
5722  10.408879 9.314733
5723  10.408879 9.318356
5724  10.405256 9.318356
5725  10.401633 9.321979
5726  10.398010 9.325602
5727  10.394387 9.329225
5728  10.390764 9.332848
5729  10.387141 9.336471
5730  10.383518 9.340094
5731  10.379895 9.343717
5732  10.376272 9.347340
5733  10.372649 9.350963
5734  10.369026 9.354586
5735  10.365403 9.358209
5736  10.361780 9.361832
5737  10.358157 9.365455
5738  10.354534 9.369078
5739  10.350911 9.372701
5740  10.350911 9.376324
5741  10.347288 9.379947
5742  10.347288 9.383570
5743  10.343665 9.387193
5744  10.343665 9.390816
5745  10.340042 9.394439
5746  10.340042 9.398062
5747  10.336419 9.401685
5748  10.336419 9.405308
5749  10.332796 9.408931
5750  10.332796 9.412554
5751  10.329173 9.416177
5752  10.329173 9.419800
5753  10.325550 9.423423
5754  10.325550 9.427046
5755  10.325550 9.430669
5756  10.325550 9.434292
5757  10.325550 9.437915
5758  10.325550 9.441538
5759  10.325550 9.445161
5760  10.325550 9.448784
5761  10.325550 9.452407
5762  10.325550 9.456030
5763  10.325550 9.459653
5764  10.325550 9.463276
5765  10.325550 9.466899
5766  10.325550 9.470522
5767  10.325550 9.474145
5768  10.325550 9.477768
5769  10.325550 9.481391
5770  10.325550 9.485014
5771  10.325550 9.488637
5772  10.325550 9.492260
5773  10.325550 9.495883
5774  10.325550 9.499506
5775  10.325550 9.503129
5776  10.325550 9.506752
5777  10.325550 9.510375
5778  10.325550 9.513998
5779  10.321927 9.517621
5780  10.321927 9.521244
5781  10.318304 9.524867
5782  10.318304 9.528490
5783  10.314681 9.532113
5784  10.311058 9.535736
5785  10.307435 9.539359
5786  10.303812 9.542982
5787  10.300189 9.546605
5788  10.296566 9.550228
5789  10.292943 9.553851
5790  10.292943 9.557474
5791  10.289320 9.561097
5792  10.289320 9.564720
5793  10.285697 9.568343
5794  10.285697 9.571966
5795  10.282074 9.575589
5796  10.282074 9.579212
5797  10.278451 9.582835
5798  10.278451 9.586458
5799  10.274828 9.590081
5800  10.274828 9.593704
5801  10.271205 9.597327
5802  10.271205 9.600950
5803  10.271205 9.604573
5804  10.271205 9.608196
5805  10.271205 9.611819
5806  10.271205 9.615442
5807  10.271205 9.619065
5808  10.271205 9.622688
5809  10.271205 9.626311
5810  10.271205 9.629934
5811  10.267582 9.633557
5812  10.263959 9.637180
5813  10.260336 9.640803
5814  10.256713 9.644426
5815  10.253090 9.648049
5816  10.249467 9.651672
5817  10.245844 9.655295
5818  10.242221 9.658918
5819  10.238598 9.662541
5820  10.234975 9.666164
5821  10.231352 9.666164
5822  10.227729 9.669787
5823  10.224106 9.669787
5824  10.220483 9.673410
5825  10.216860 9.673410
5826  10.213237 9.677033
5827  10.209614 9.677033
5828  10.205991 9.680656
5829  10.202368 9.680656
5830  10.198745 9.684279
5831  10.195122 9.687902
5832  10.191499 9.691525
5833  10.187876 9.695148
5834  10.184253 9.698771
5835  10.180630 9.702394
5836  10.177007 9.706017
5837  10.177007 9.709640
5838  10.173384 9.713263
5839  10.173384 9.716886
5840  10.169761 9.720509
5841  10.166138 9.724132
5842  10.162515 9.727755
5843  10.162515 9.731378
5844  10.158892 9.735001
5845  10.158892 9.738624
5846  10.155269 9.742247
5847  10.155269 9.745870
5848  10.151646 9.749493
5849  10.151646 9.753116
5850  10.148023 9.756739
5851  10.148023 9.760362
5852  10.144400 9.763985
5853  10.144400 9.767608
5854  10.140777 9.771231
5855  10.140777 9.774854
5856  10.140777 9.778477
5857  10.140777 9.782100
5858  10.140777 9.785723
5859  10.140777 9.789346
5860  10.140777 9.792969
5861  10.140777 9.796592
5862  10.140777 9.800215
5863  10.140777 9.803838
5864  10.140777 9.807461
5865  10.140777 9.811084
5866  10.140777 9.814707
5867  10.140777 9.818330
5868  10.140777 9.821953
5869  10.140777 9.825576
5870  10.140777 9.829199
5871  10.140777 9.832822
5872  10.140777 9.836445
5873  10.140777 9.840068
5874  10.140777 9.843691
5875  10.140777 9.847314
5876  10.140777 9.850937
5877  10.144400 9.854560
5878  10.144400 9.858183
5879  10.144400 9.861806
5880  10.144400 9.865429
5881  10.140777 9.869052
5882  10.137154 9.872675
5883  10.133531 9.876298
5884  10.129908 9.879921
5885  10.126285 9.883544
5886  10.122662 9.883544
5887  10.119039 9.887167
5888  10.115416 9.887167
5889  10.111793 9.890790
5890  10.108170 9.890790
5891  10.104547 9.894413
5892  10.100924 9.894413
5893  10.097301 9.898036
5894  10.093678 9.901659
5895  10.090055 9.905282
5896  10.086432 9.908905
5897  10.082809 9.912528
5898  10.082809 9.916151
5899  10.079186 9.919774
5900  10.079186 9.923397
5901  10.075563 9.927020
5902  10.075563 9.930643
5903  10.071940 9.934266
5904  10.071940 9.937889
5905  10.068317 9.941512
5906  10.068317 9.945135
5907  10.064694 9.948758
5908  10.064694 9.952381
5909  10.061071 9.956004
5910  10.057448 9.959627
5911  10.053825 9.963250
5912  10.050202 9.966873
5913  10.046579 9.970496
5914  10.042956 9.970496
5915  10.039333 9.974119
5916  10.035710 9.974119
5917  10.032087 9.977742
5918  10.028464 9.977742
5919  10.024841 9.981365
5920  10.021218 9.981365
5921  10.017595 9.984988
5922  10.013972 9.984988
5923  10.010349 9.988611
5924  10.006726 9.992234
5925  10.003103 9.995857
5926  10.003103 9.999480
5927  9.999480 10.003103
5928  9.999480 10.006726
5929  9.995857 10.010349
5930  9.995857 10.013972
5931  9.992234 10.017595
5932  9.992234 10.021218
5933  9.988611 10.024841
5934  9.988611 10.028464
5935  9.984988 10.032087
5936  9.984988 10.035710
5937  9.981365 10.039333
5938  9.981365 10.042956
5939  9.981365 10.046579
5940  9.977742 10.050202
5941  9.977742 10.053825
5942  9.974119 10.057448
5943  9.974119 10.061071
5944  9.974119 10.064694
5945  9.974119 10.068317
5946  9.970496 10.071940
5947  9.970496 10.075563
5948  9.970496 10.079186
5949  9.970496 10.082809
5950  9.970496 10.086432
5951  9.970496 10.090055
5952  9.970496 10.093678
5953  9.966873 10.097301
5954  9.966873 10.100924
5955  9.966873 10.104547
5956  9.966873 10.108170
5957  9.966873 10.111793
5958  9.963250 10.115416
5959  9.963250 10.119039
5960  9.963250 10.122662
5961  9.963250 10.126285
5962  9.959627 10.129908
5963  9.959627 10.133531
5964  9.959627 10.137154
5965  9.959627 10.140777
5966  9.959627 10.144400
5967  9.959627 10.148023
5968  9.956004 10.151646
5969  9.956004 10.155269
5970  9.952381 10.158892
5971  9.948758 10.162515
5972  9.945135 10.166138
5973  9.941512 10.169761
5974  9.941512 10.173384
5975  9.937889 10.177007
5976  9.934266 10.180630
5977  9.930643 10.180630
5978  9.927020 10.184253
5979  9.923397 10.184253
5980  9.919774 10.187876
5981  9.916151 10.191499
5982  9.912528 10.195122
5983  9.908905 10.198745
5984  9.905282 10.202368
5985  9.905282 10.205991
5986  9.901659 10.209614
5987  9.901659 10.213237
5988  9.898036 10.216860
5989  9.898036 10.220483
5990  9.894413 10.224106
5991  9.894413 10.227729
5992  9.890790 10.231352
5993  9.890790 10.234975
5994  9.887167 10.238598
5995  9.887167 10.242221
5996  9.883544 10.245844
5997  9.883544 10.249467
5998  9.883544 10.253090
5999  9.883544 10.256713
6000  9.883544 10.260336
6001  9.883544 10.263959
6002  9.883544 10.267582
6003  9.883544 10.271205
6004  9.883544 10.274828
6005  9.883544 10.278451
6006  9.883544 10.282074
6007  9.883544 10.285697
6008  9.883544 10.289320
6009  9.883544 10.292943
6010  9.883544 10.296566
6011  9.883544 10.300189
6012  9.883544 10.303812
6013  9.883544 10.307435
6014  9.883544 10.311058
6015  9.883544 10.314681
6016  9.879921 10.318304
6017  9.879921 10.321927
6018  9.876298 10.325550
6019  9.876298 10.329173
6020  9.876298 10.332796
6021  9.872675 10.336419
6022  9.872675 10.340042
6023  9.869052 10.343665
6024  9.869052 10.347288
6025  9.865429 10.350911
6026  9.865429 10.354534
6027  9.861806 10.358157
6028  9.861806 10.361780
6029  9.858183 10.365403
6030  9.858183 10.369026
6031  9.858183 10.372649
6032  9.854560 10.376272
6033  9.854560 10.379895
6034  9.854560 10.383518
6035  9.854560 10.387141
6036  9.854560 10.390764
6037  9.854560 10.394387
6038  9.854560 10.398010
6039  9.854560 10.401633
6040  9.854560 10.405256
6041  9.854560 10.408879
6042  9.850937 10.412502
6043  9.847314 10.416125
6044  9.843691 10.419748
6045  9.840068 10.423371
6046  9.840068 10.426994
6047  9.836445 10.430617
6048  9.832822 10.430617
6049  9.829199 10.430617
6050  9.825576 10.430617
6051  9.821953 10.434240
6052  9.818330 10.434240
6053  9.814707 10.437863
6054  9.811084 10.437863
6055  9.807461 10.441486
6056  9.803838 10.441486
6057  9.800215 10.445109
6058  9.796592 10.445109
6059  9.792969 10.448732
6060  9.789346 10.448732
6061  9.785723 10.452355
6062  9.782100 10.452355
6063  9.778477 10.455978
6064  9.774854 10.459601
6065  9.771231 10.463224
6066  9.771231 10.466847
6067  9.767608 10.470470
6068  9.767608 10.474093
6069  9.763985 10.477716
6070  9.763985 10.481339
6071  9.760362 10.484962
6072  9.760362 10.488585
6073  9.756739 10.492208
6074  9.756739 10.495831
6075  9.753116 10.499454
6076  9.753116 10.503077
6077  9.749493 10.506700
6078  9.749493 10.510323
6079  9.749493 10.513946
6080  9.749493 10.517569
6081  9.749493 10.521192
6082  9.749493 10.524815
6083  9.749493 10.528438
6084  9.749493 10.532061
6085  9.749493 10.535684
6086  9.749493 10.539307
6087  9.749493 10.542930
6088  9.749493 10.546553
6089  9.749493 10.550176
6090  9.749493 10.553799
6091  9.749493 10.557422
6092  9.749493 10.561045
6093  9.749493 10.564668
6094  9.749493 10.568291
6095  9.745870 10.571914
6096  9.745870 10.575537
6097  9.742247 10.579160
6098  9.738624 10.582783
6099  9.735001 10.586406
6100  9.731378 10.590029
6101  9.727755 10.590029
6102  9.724132 10.590029
6103  9.720509 10.590029
6104  9.716886 10.590029
6105  9.713263 10.590029
6106  9.709640 10.590029
6107  9.706017 10.586406
6108  9.702394 10.586406
6109  9.698771 10.586406
6110  9.695148 10.582783
6111  9.691525 10.582783
6112  9.687902 10.582783
6113  9.684279 10.579160
6114  9.680656 10.579160
6115  9.677033 10.579160
6116  9.673410 10.579160
6117  9.669787 10.579160
6118  9.666164 10.579160
6119  9.662541 10.579160
6120  9.658918 10.579160
6121  9.655295 10.579160
6122  9.651672 10.579160
6123  9.648049 10.579160
6124  9.644426 10.575537
6125  9.640803 10.571914
6126  9.637180 10.571914
6127  9.633557 10.568291
6128  9.629934 10.568291
6129  9.626311 10.564668
6130  9.622688 10.564668
6131  9.619065 10.561045
6132  9.615442 10.561045
6133  9.611819 10.557422
6134  9.608196 10.557422
6135  9.604573 10.553799
6136  9.600950 10.553799
6137  9.597327 10.550176
6138  9.593704 10.550176
6139  9.590081 10.550176
6140  9.586458 10.550176
6141  9.582835 10.550176
6142  9.579212 10.550176
6143  9.575589 10.550176
6144  9.571966 10.550176
6145  9.568343 10.550176
6146  9.564720 10.546553
6147  9.561097 10.542930
6148  9.557474 10.539307
6149  9.553851 10.535684
6150  9.550228 10.532061
6151  9.546605 10.532061
6152  9.542982 10.528438
6153  9.539359 10.528438
6154  9.535736 10.524815
6155  9.532113 10.524815
6156  9.528490 10.521192
6157  9.524867 10.521192
6158  9.521244 10.517569
6159  9.517621 10.517569
6160  9.513998 10.513946
6161  9.510375 10.513946
6162  9.506752 10.510323
6163  9.503129 10.510323
6164  9.499506 10.510323
6165  9.495883 10.510323
6166  9.492260 10.510323
6167  9.488637 10.510323
6168  9.485014 10.510323
6169  9.481391 10.510323
6170  9.477768 10.510323
6171  9.474145 10.510323
6172  9.470522 10.510323
6173  9.466899 10.510323
6174  9.463276 10.510323
6175  9.459653 10.510323
6176  9.456030 10.510323
6177  9.452407 10.510323
6178  9.448784 10.510323
6179  9.445161 10.510323
6180  9.441538 10.510323
6181  9.437915 10.510323
6182  9.434292 10.506700
6183  9.430669 10.506700
6184  9.427046 10.503077
6185  9.423423 10.503077
6186  9.419800 10.499454
6187  9.416177 10.499454
6188  9.412554 10.495831
6189  9.408931 10.495831
6190  9.405308 10.492208
6191  9.401685 10.492208
6192  9.398062 10.488585
6193  9.394439 10.488585
6194  9.390816 10.484962
6195  9.387193 10.484962
6196  9.383570 10.481339
6197  9.379947 10.481339
6198  9.376324 10.477716
6199  9.372701 10.477716
6200  9.369078 10.474093
6201  9.365455 10.474093
6202  9.361832 10.470470
6203  9.358209 10.470470
6204  9.354586 10.470470
6205  9.350963 10.470470
6206  9.347340 10.470470
6207  9.343717 10.470470
6208  9.340094 10.470470
6209  9.336471 10.470470
6210  9.332848 10.470470
6211  9.329225 10.470470
6212  9.325602 10.470470
6213  9.321979 10.470470
6214  9.318356 10.470470
6215  9.314733 10.470470
6216  9.311110 10.470470
6217  9.307487 10.470470
6218  9.303864 10.470470
6219  9.300241 10.470470
6220  9.296618 10.470470
6221  9.292995 10.470470
6222  9.289372 10.470470
6223  9.285749 10.470470
6224  9.282126 10.470470
6225  9.278503 10.470470
6226  9.274880 10.470470
6227  9.271257 10.470470
6228  9.267634 10.470470
6229  9.264011 10.470470
6230  9.260388 10.470470
6231  9.256765 10.470470
6232  9.253142 10.466847
6233  9.249519 10.466847
6234  9.245896 10.463224
6235  9.242273 10.459601
6236  9.238650 10.455978
6237  9.235027 10.452355
6238  9.231404 10.452355
6239  9.227781 10.448732
6240  9.224158 10.448732
6241  9.220535 10.445109
6242  9.216912 10.445109
6243  9.213289 10.441486
6244  9.209666 10.441486
6245  9.206043 10.437863
6246  9.202420 10.437863
6247  9.198797 10.434240
6248  9.195174 10.434240
6249  9.191551 10.430617
6250  9.191551 10.426994
6251  9.187928 10.423371
6252  9.184305 10.419748
6253  9.180682 10.416125
6254  9.177059 10.412502
6255  9.173436 10.408879
6256  9.169813 10.408879
6257  9.166190 10.405256
6258  9.162567 10.405256
6259  9.158944 10.401633
6260  9.155321 10.401633
6261  9.151698 10.398010
6262  9.148075 10.398010
6263  9.144452 10.394387
6264  9.140829 10.394387
6265  9.137206 10.390764
6266  9.133583 10.390764
6267  9.129960 10.387141
6268  9.126337 10.387141
6269  9.122714 10.383518
6270  9.119091 10.383518
6271  9.115468 10.379895
6272  9.111845 10.379895
6273  9.108222 10.376272
6274  9.104599 10.376272
6275  9.100976 10.376272
6276  9.097353 10.376272
6277  9.093730 10.376272
6278  9.090107 10.376272
6279  9.086484 10.376272
6280  9.082861 10.376272
6281  9.079238 10.376272
6282  9.075615 10.376272
6283  9.071992 10.376272
6284  9.068369 10.376272
6285  9.064746 10.376272
6286  9.061123 10.376272
6287  9.057500 10.376272
6288  9.053877 10.376272
6289  9.050254 10.376272
6290  9.046631 10.376272
6291  9.043008 10.376272
6292  9.039385 10.376272
6293  9.035762 10.376272
6294  9.032139 10.376272
6295  9.028516 10.376272
6296  9.024893 10.376272
6297  9.021270 10.376272
6298  9.017647 10.376272
6299  9.014024 10.376272
6300  9.010401 10.376272
6301  9.006778 10.372649
6302  9.003155 10.369026
6303  8.999532 10.365403
6304  8.995909 10.365403
6305  8.992286 10.361780
6306  8.988663 10.361780
6307  8.985040 10.358157
6308  8.981417 10.358157
6309  8.977794 10.354534
6310  8.974171 10.354534
6311  8.970548 10.350911
6312  8.966925 10.350911
6313  8.963302 10.347288
6314  8.959679 10.347288
6315  8.956056 10.343665
6316  8.952433 10.343665
6317  8.948810 10.340042
6318  8.945187 10.340042
6319  8.941564 10.340042
6320  8.937941 10.340042
6321  8.937941 10.336419
6322  8.934318 10.332796
6323  8.930695 10.329173
6324  8.927072 10.329173
6325  8.923449 10.325550
6326  8.919826 10.325550
6327  8.916203 10.321927
6328  8.912580 10.321927
6329  8.908957 10.318304
6330  8.905334 10.318304
6331  8.901711 10.314681
6332  8.898088 10.314681
6333  8.894465 10.311058
6334  8.890842 10.311058
6335  8.887219 10.307435
6336  8.883596 10.307435
6337  8.879973 10.307435
6338  8.876350 10.307435
6339  8.872727 10.307435
6340  8.869104 10.307435
6341  8.865481 10.307435
6342  8.861858 10.307435
6343  8.858235 10.307435
6344  8.854612 10.307435
6345  8.850989 10.307435
6346  8.847366 10.307435
6347  8.843743 10.307435
6348  8.840120 10.307435
6349  8.836497 10.307435
6350  8.832874 10.307435
6351  8.829251 10.307435
6352  8.825628 10.307435
6353  8.822005 10.307435
6354  8.818382 10.307435
6355  8.814759 10.307435
6356  8.811136 10.307435
6357  8.807513 10.307435
6358  8.803890 10.307435
6359  8.800267 10.307435
6360  8.796644 10.307435
6361  8.793021 10.307435
6362  8.789398 10.307435
6363  8.785775 10.307435
6364  8.782152 10.303812
6365  8.778529 10.303812
6366  8.774906 10.300189
6367  8.771283 10.296566
6368  8.767660 10.292943
6369  8.767660 10.289320
6370  8.764037 10.285697
6371  8.764037 10.282074
6372  8.760414 10.278451
6373  8.756791 10.278451
6374  8.753168 10.274828
6375  8.749545 10.274828
6376  8.745922 10.271205
6377  8.742299 10.271205
6378  8.738676 10.267582
6379  8.735053 10.267582
6380  8.731430 10.263959
6381  8.727807 10.263959
6382  8.724184 10.260336
6383  8.720561 10.260336
6384  8.716938 10.256713
6385  8.713315 10.256713
6386  8.709692 10.256713
6387  8.706069 10.256713
6388  8.702446 10.256713
6389  8.698823 10.256713
6390  8.695200 10.256713
6391  8.691577 10.256713
6392  8.687954 10.256713
6393  8.684331 10.256713
6394  8.680708 10.256713
6395  8.677085 10.256713
6396  8.673462 10.256713
6397  8.669839 10.256713
6398  8.666216 10.256713
6399  8.662593 10.256713
6400  8.658970 10.256713
6401  8.655347 10.256713
6402  8.651724 10.256713
6403  8.648101 10.256713
6404  8.644478 10.256713
6405  8.640855 10.253090
6406  8.637232 10.253090
6407  8.633609 10.253090
6408  8.629986 10.249467
6409  8.626363 10.249467
6410  8.622740 10.249467
6411  8.619117 10.245844
6412  8.615494 10.245844
6413  8.611871 10.245844
6414  8.608248 10.245844
6415  8.604625 10.245844
6416  8.601002 10.245844
6417  8.597379 10.245844
6418  8.593756 10.245844
6419  8.590133 10.245844
6420  8.586510 10.245844
6421  8.582887 10.245844
6422  8.579264 10.245844
6423  8.575641 10.245844
6424  8.572018 10.245844
6425  8.568395 10.245844
6426  8.564772 10.245844
6427  8.561149 10.245844
6428  8.557526 10.245844
6429  8.553903 10.245844
6430  8.550280 10.245844
6431  8.546657 10.245844
6432  8.543034 10.245844
6433  8.539411 10.245844
6434  8.535788 10.249467
6435  8.532165 10.249467
6436  8.528542 10.253090
6437  8.524919 10.253090
6438  8.521296 10.253090
6439  8.517673 10.253090
6440  8.514050 10.253090
6441  8.510427 10.253090
6442  8.506804 10.249467
6443  8.503181 10.249467
6444  8.499558 10.245844
6445  8.495935 10.245844
6446  8.492312 10.242221
6447  8.488689 10.242221
6448  8.485066 10.238598
6449  8.481443 10.238598
6450  8.477820 10.234975
6451  8.474197 10.234975
6452  8.470574 10.231352
6453  8.466951 10.231352
6454  8.463328 10.227729
6455  8.459705 10.227729
6456  8.456082 10.227729
6457  8.452459 10.227729
6458  8.448836 10.227729
6459  8.445213 10.227729
6460  8.441590 10.227729
6461  8.437967 10.227729
6462  8.434344 10.227729
6463  8.430721 10.227729
6464  8.427098 10.227729
6465  8.423475 10.227729
6466  8.419852 10.227729
6467  8.416229 10.227729
6468  8.412606 10.227729
6469  8.408983 10.227729
6470  8.405360 10.224106
6471  8.405360 10.220483
6472  8.401737 10.216860
6473  8.398114 10.213237
6474  8.394491 10.209614
6475  8.390868 10.205991
6476  8.387245 10.202368
6477  8.383622 10.198745
6478  8.379999 10.198745
6479  8.376376 10.195122
6480  8.372753 10.191499
6481  8.369130 10.191499
6482  8.365507 10.187876
6483  8.361884 10.184253
6484  8.358261 10.184253
6485  8.354638 10.180630
6486  8.351015 10.180630
6487  8.347392 10.177007
6488  8.343769 10.173384
6489  8.340146 10.169761
6490  8.336523 10.166138
6491  8.332900 10.166138
6492  8.329277 10.162515
6493  8.325654 10.162515
6494  8.322031 10.158892
6495  8.318408 10.158892
6496  8.314785 10.155269
6497  8.311162 10.155269
6498  8.307539 10.151646
6499  8.303916 10.148023
6500  8.300293 10.148023
6501  8.296670 10.144400
6502  8.293047 10.144400
6503  8.289424 10.140777
6504  8.285801 10.140777
6505  8.282178 10.137154
6506  8.278555 10.137154
6507  8.274932 10.133531
6508  8.271309 10.133531
6509  8.267686 10.129908
6510  8.264063 10.129908
6511  8.260440 10.126285
6512  8.256817 10.122662
6513  8.253194 10.122662
6514  8.249571 10.119039
6515  8.245948 10.119039
6516  8.242325 10.115416
6517  8.238702 10.115416
6518  8.235079 10.111793
6519  8.231456 10.111793
6520  8.227833 10.108170
6521  8.224210 10.108170
6522  8.220587 10.104547
6523  8.216964 10.104547
6524  8.213341 10.100924
6525  8.209718 10.100924
6526  8.206095 10.100924
6527  8.202472 10.100924
6528  8.198849 10.100924
6529  8.195226 10.100924
6530  8.191603 10.100924
6531  8.187980 10.100924
6532  8.184357 10.100924
6533  8.180734 10.100924
6534  8.177111 10.100924
6535  8.173488 10.100924
6536  8.169865 10.100924
6537  8.166242 10.100924
6538  8.162619 10.100924
6539  8.158996 10.100924
6540  8.155373 10.100924
6541  8.151750 10.100924
6542  8.148127 10.100924
6543  8.144504 10.100924
6544  8.140881 10.100924
6545  8.137258 10.100924
6546  8.133635 10.100924
6547  8.130012 10.100924
6548  8.126389 10.097301
6549  8.122766 10.097301
6550  8.119143 10.097301
6551  8.115520 10.093678
6552  8.111897 10.093678
6553  8.108274 10.090055
6554  8.104651 10.086432
6555  8.101028 10.086432
6556  8.097405 10.082809
6557  8.093782 10.082809
6558  8.090159 10.079186
6559  8.086536 10.079186
6560  8.082913 10.075563
6561  8.079290 10.075563
6562  8.075667 10.071940
6563  8.072044 10.071940
6564  8.068421 10.068317
6565  8.064798 10.068317
6566  8.061175 10.064694
6567  8.057552 10.064694
6568  8.053929 10.061071
6569  8.050306 10.061071
6570  8.046683 10.057448
6571  8.043060 10.057448
6572  8.039437 10.053825
6573  8.035814 10.053825
6574  8.032191 10.053825
6575  8.028568 10.050202
6576  8.024945 10.046579
6577  8.021322 10.042956
6578  8.017699 10.039333
6579  8.014076 10.035710
6580  8.010453 10.032087
6581  8.006830 10.028464
6582  8.003207 10.024841
6583  7.999584 10.021218
6584  7.995961 10.017595
6585  7.992338 10.013972
6586  7.992338 10.010349
6587  7.988715 10.006726
6588  7.988715 10.003103
6589  7.985092 9.999480
6590  7.981469 9.995857
6591  7.977846 9.992234
6592  7.977846 9.988611
6593  7.974223 9.984988
6594  7.970600 9.984988
6595  7.966977 9.981365
6596  7.963354 9.981365
6597  7.959731 9.977742
6598  7.956108 9.977742
6599  7.952485 9.974119
6600  7.948862 9.974119
6601  7.945239 9.970496
6602  7.941616 9.970496
6603  7.937993 9.966873
6604  7.934370 9.966873
6605  7.930747 9.963250
6606  7.927124 9.963250
6607  7.923501 9.963250
6608  7.919878 9.963250
6609  7.916255 9.963250
6610  7.912632 9.963250
6611  7.909009 9.963250
6612  7.905386 9.963250
6613  7.901763 9.963250
6614  7.898140 9.963250
6615  7.894517 9.963250
6616  7.890894 9.963250
6617  7.887271 9.963250
6618  7.883648 9.963250
6619  7.880025 9.963250
6620  7.876402 9.963250
6621  7.872779 9.963250
6622  7.869156 9.963250
6623  7.865533 9.963250
6624  7.861910 9.963250
6625  7.858287 9.963250
6626  7.854664 9.963250
6627  7.851041 9.963250
6628  7.847418 9.966873
6629  7.843795 9.966873
6630  7.840172 9.970496
6631  7.836549 9.970496
6632  7.832926 9.974119
6633  7.829303 9.974119
6634  7.825680 9.974119
6635  7.822057 9.974119
6636  7.818434 9.974119
6637  7.814811 9.974119
6638  7.811188 9.970496
6639  7.807565 9.970496
6640  7.807565 9.966873
6641  7.803942 9.963250
6642  7.803942 9.959627
6643  7.800319 9.956004
6644  7.800319 9.952381
6645  7.796696 9.948758
6646  7.796696 9.945135
6647  7.793073 9.941512
6648  7.793073 9.937889
6649  7.789450 9.934266
6650  7.789450 9.930643
6651  7.785827 9.927020
6652  7.782204 9.923397
6653  7.778581 9.919774
6654  7.774958 9.919774
6655  7.771335 9.916151
6656  7.767712 9.916151
6657  7.764089 9.912528
6658  7.760466 9.912528
6659  7.756843 9.908905
6660  7.753220 9.908905
6661  7.749597 9.905282
6662  7.745974 9.905282
6663  7.742351 9.901659
6664  7.738728 9.901659
6665  7.735105 9.898036
6666  7.731482 9.898036
6667  7.727859 9.898036
6668  7.724236 9.898036
6669  7.720613 9.898036
6670  7.716990 9.898036
6671  7.713367 9.898036
6672  7.709744 9.898036
6673  7.706121 9.898036
6674  7.702498 9.898036
6675  7.698875 9.898036
6676  7.695252 9.898036
6677  7.691629 9.898036
6678  7.688006 9.898036
6679  7.684383 9.898036
6680  7.680760 9.898036
6681  7.677137 9.898036
6682  7.673514 9.898036
6683  7.669891 9.894413
6684  7.666268 9.894413
6685  7.662645 9.890790
6686  7.659022 9.887167
6687  7.655399 9.883544
6688  7.651776 9.879921
6689  7.648153 9.879921
6690  7.644530 9.876298
6691  7.640907 9.876298
6692  7.637284 9.872675
6693  7.633661 9.872675
6694  7.630038 9.869052
6695  7.626415 9.869052
6696  7.622792 9.865429
6697  7.619169 9.865429
6698  7.615546 9.861806
6699  7.611923 9.861806
6700  7.608300 9.858183
6701  7.604677 9.858183
6702  7.601054 9.858183
6703  7.597431 9.858183
6704  7.593808 9.858183
6705  7.590185 9.858183
6706  7.586562 9.858183
6707  7.582939 9.858183
6708  7.579316 9.858183
6709  7.575693 9.858183
6710  7.572070 9.858183
6711  7.568447 9.858183
6712  7.564824 9.858183
6713  7.561201 9.858183
6714  7.557578 9.858183
6715  7.553955 9.858183
6716  7.550332 9.858183
6717  7.546709 9.858183
6718  7.543086 9.858183
6719  7.539463 9.858183
6720  7.535840 9.858183
6721  7.532217 9.858183
6722  7.528594 9.858183
6723  7.524971 9.861806
6724  7.521348 9.861806
6725  7.517725 9.861806
6726  7.514102 9.865429
6727  7.510479 9.861806
6728  7.506856 9.861806
6729  7.503233 9.858183
6730  7.499610 9.854560
6731  7.495987 9.850937
6732  7.492364 9.847314
6733  7.492364 9.843691
6734  7.488741 9.840068
6735  7.488741 9.836445
6736  7.485118 9.832822
6737  7.485118 9.829199
6738  7.481495 9.825576
6739  7.481495 9.821953
6740  7.477872 9.818330
6741  7.477872 9.814707
6742  7.474249 9.811084
6743  7.474249 9.807461
6744  7.470626 9.803838
6745  7.467003 9.800215
6746  7.463380 9.800215
6747  7.459757 9.796592
6748  7.456134 9.796592
6749  7.452511 9.792969
6750  7.448888 9.792969
6751  7.445265 9.789346
6752  7.441642 9.789346
6753  7.438019 9.785723
6754  7.434396 9.785723
6755  7.430773 9.782100
6756  7.427150 9.782100
6757  7.423527 9.778477
6758  7.419904 9.778477
6759  7.416281 9.778477
6760  7.412658 9.778477
6761  7.409035 9.778477
6762  7.405412 9.778477
6763  7.401789 9.778477
6764  7.398166 9.778477
6765  7.394543 9.778477
6766  7.390920 9.778477
6767  7.387297 9.778477
6768  7.383674 9.778477
6769  7.380051 9.778477
6770  7.376428 9.778477
6771  7.376428 9.774854
6772  7.372805 9.771231
6773  7.369182 9.767608
6774  7.365559 9.763985
6775  7.361936 9.760362
6776  7.358313 9.756739
6777  7.354690 9.756739
6778  7.351067 9.753116
6779  7.347444 9.753116
6780  7.343821 9.749493
6781  7.340198 9.749493
6782  7.336575 9.745870
6783  7.332952 9.745870
6784  7.329329 9.742247
6785  7.325706 9.742247
6786  7.322083 9.738624
6787  7.318460 9.735001
6788  7.314837 9.731378
6789  7.311214 9.727755
6790  7.307591 9.724132
6791  7.303968 9.720509
6792  7.303968 9.716886
6793  7.300345 9.713263
6794  7.300345 9.709640
6795  7.296722 9.706017
6796  7.296722 9.702394
6797  7.293099 9.698771
6798  7.293099 9.695148
6799  7.289476 9.691525
6800  7.289476 9.687902
6801  7.285853 9.684279
6802  7.285853 9.680656
6803  7.282230 9.677033
6804  7.278607 9.673410
6805  7.274984 9.673410
6806  7.271361 9.669787
6807  7.267738 9.669787
6808  7.264115 9.666164
6809  7.260492 9.666164
6810  7.256869 9.662541
6811  7.253246 9.662541
6812  7.249623 9.658918
6813  7.246000 9.658918
6814  7.242377 9.655295
6815  7.238754 9.655295
6816  7.235131 9.651672
6817  7.231508 9.648049
6818  7.231508 9.644426
6819  7.227885 9.640803
6820  7.227885 9.637180
6821  7.224262 9.633557
6822  7.220639 9.629934
6823  7.217016 9.626311
6824  7.213393 9.626311
6825  7.209770 9.622688
6826  7.206147 9.622688
6827  7.202524 9.619065
6828  7.198901 9.619065
6829  7.195278 9.615442
6830  7.191655 9.615442
6831  7.188032 9.611819
6832  7.184409 9.611819
6833  7.180786 9.608196
6834  7.177163 9.608196
6835  7.173540 9.604573
6836  7.169917 9.604573
6837  7.166294 9.604573
6838  7.162671 9.604573
6839  7.159048 9.604573
6840  7.155425 9.604573
6841  7.151802 9.604573
6842  7.148179 9.604573
6843  7.144556 9.604573
6844  7.140933 9.604573
6845  7.137310 9.604573
6846  7.133687 9.604573
6847  7.130064 9.604573
6848  7.126441 9.604573
6849  7.122818 9.604573
6850  7.119195 9.604573
6851  7.115572 9.604573
6852  7.111949 9.604573
6853  7.108326 9.604573
6854  7.104703 9.604573
6855  7.101080 9.604573
6856  7.097457 9.604573
6857  7.093834 9.604573
6858  7.090211 9.604573
6859  7.086588 9.604573
6860  7.082965 9.604573
6861  7.079342 9.604573
6862  7.075719 9.604573
6863  7.072096 9.604573
6864  7.068473 9.604573
6865  7.064850 9.604573
6866  7.061227 9.604573
6867  7.057604 9.604573
6868  7.053981 9.604573
6869  7.050358 9.604573
6870  7.046735 9.604573
6871  7.043112 9.604573
6872  7.039489 9.604573
6873  7.035866 9.604573
6874  7.032243 9.604573
6875  7.028620 9.604573
6876  7.024997 9.604573
6877  7.021374 9.604573
6878  7.017751 9.604573
6879  7.014128 9.604573
6880  7.010505 9.604573
6881  7.006882 9.604573
6882  7.003259 9.600950
6883  6.999636 9.600950
6884  6.996013 9.597327
6885  6.992390 9.597327
6886  6.988767 9.593704
6887  6.985144 9.590081
6888  6.985144 9.586458
6889  6.985144 9.582835
6890  6.985144 9.579212
6891  6.981521 9.575589
6892  6.981521 9.571966
6893  6.977898 9.568343
6894  6.977898 9.564720
6895  6.974275 9.561097
6896  6.974275 9.557474
6897  6.970652 9.553851
6898  6.970652 9.550228
6899  6.967029 9.546605
6900  6.967029 9.542982
6901  6.963406 9.539359
6902  6.963406 9.535736
6903  6.959783 9.532113
6904  6.956160 9.532113
6905  6.952537 9.528490
6906  6.948914 9.528490
6907  6.945291 9.524867
6908  6.941668 9.524867
6909  6.938045 9.521244
6910  6.934422 9.521244
6911  6.930799 9.517621
6912  6.927176 9.517621
6913  6.923553 9.513998
6914  6.919930 9.513998
6915  6.916307 9.510375
6916  6.912684 9.510375
6917  6.909061 9.510375
6918  6.905438 9.510375
6919  6.901815 9.510375
6920  6.898192 9.510375
6921  6.894569 9.510375
6922  6.890946 9.510375
6923  6.887323 9.510375
6924  6.883700 9.510375
6925  6.880077 9.510375
6926  6.876454 9.510375
6927  6.872831 9.510375
6928  6.869208 9.510375
6929  6.865585 9.510375
6930  6.861962 9.510375
6931  6.858339 9.510375
6932  6.854716 9.510375
6933  6.851093 9.510375
6934  6.847470 9.510375
6935  6.843847 9.510375
6936  6.840224 9.510375
6937  6.836601 9.510375
6938  6.832978 9.510375
6939  6.829355 9.510375
6940  6.825732 9.513998
6941  6.822109 9.513998
6942  6.818486 9.513998
6943  6.814863 9.513998
6944  6.811240 9.513998
6945  6.807617 9.513998
6946  6.803994 9.513998
6947  6.800371 9.513998
6948  6.796748 9.513998
6949  6.793125 9.513998
6950  6.789502 9.513998
6951  6.785879 9.513998
6952  6.782256 9.513998
6953  6.778633 9.513998
6954  6.775010 9.513998
6955  6.771387 9.513998
6956  6.767764 9.513998
6957  6.764141 9.513998
6958  6.760518 9.513998
6959  6.756895 9.513998
6960  6.753272 9.513998
6961  6.749649 9.513998
6962  6.746026 9.513998
6963  6.742403 9.517621
6964  6.738780 9.517621
6965  6.735157 9.521244
6966  6.731534 9.521244
6967  6.727911 9.524867
6968  6.724288 9.524867
6969  6.720665 9.524867
6970  6.717042 9.528490
6971  6.713419 9.524867
6972  6.709796 9.524867
6973  6.706173 9.524867
6974  6.702550 9.524867
6975  6.698927 9.524867
6976  6.695304 9.524867
6977  6.691681 9.524867
6978  6.688058 9.524867
6979  6.684435 9.524867
6980  6.680812 9.524867
6981  6.677189 9.524867
6982  6.673566 9.524867
6983  6.669943 9.524867
6984  6.666320 9.524867
6985  6.662697 9.524867
6986  6.659074 9.524867
6987  6.655451 9.524867
6988  6.651828 9.524867
6989  6.648205 9.524867
6990  6.644582 9.524867
6991  6.640959 9.524867
6992  6.637336 9.524867
6993  6.633713 9.524867
6994  6.630090 9.524867
6995  6.626467 9.528490
6996  6.622844 9.528490
6997  6.619221 9.532113
6998  6.615598 9.532113
6999  6.611975 9.535736
7000  6.608352 9.535736
7001  6.604729 9.539359
7002  6.601106 9.539359
7003  6.597483 9.542982
7004  6.593860 9.542982
7005  6.590237 9.546605
7006  6.586614 9.546605
7007  6.582991 9.546605
7008  6.579368 9.542982
7009  6.575745 9.542982
7010  6.572122 9.539359
7011  6.568499 9.539359
7012  6.564876 9.539359
7013  6.561253 9.539359
7014  6.557630 9.539359
7015  6.554007 9.539359
7016  6.550384 9.539359
7017  6.546761 9.539359
7018  6.543138 9.539359
7019  6.539515 9.539359
7020  6.535892 9.539359
7021  6.532269 9.539359
7022  6.528646 9.539359
7023  6.525023 9.539359
7024  6.521400 9.539359
7025  6.517777 9.539359
7026  6.514154 9.539359
7027  6.510531 9.539359
7028  6.506908 9.539359
7029  6.503285 9.539359
7030  6.499662 9.539359
7031  6.496039 9.539359
7032  6.492416 9.539359
7033  6.488793 9.539359
7034  6.485170 9.539359
7035  6.481547 9.542982
7036  6.477924 9.542982
7037  6.474301 9.542982
7038  6.470678 9.542982
7039  6.467055 9.542982
7040  6.463432 9.542982
7041  6.459809 9.542982
7042  6.456186 9.542982
7043  6.452563 9.542982
7044  6.448940 9.542982
7045  6.445317 9.542982
7046  6.441694 9.542982
7047  6.438071 9.542982
7048  6.434448 9.542982
7049  6.430825 9.542982
7050  6.427202 9.542982
7051  6.423579 9.542982
7052  6.419956 9.542982
7053  6.416333 9.542982
7054  6.412710 9.542982
7055  6.409087 9.542982
7056  6.405464 9.542982
7057  6.401841 9.542982
7058  6.398218 9.542982
7059  6.394595 9.542982
7060  6.390972 9.542982
7061  6.387349 9.546605
7062  6.383726 9.546605
7063  6.380103 9.550228
7064  6.376480 9.550228
7065  6.372857 9.553851
7066  6.369234 9.553851
7067  6.365611 9.557474
7068  6.361988 9.557474
7069  6.358365 9.561097
7070  6.354742 9.561097
7071  6.351119 9.564720
7072  6.347496 9.564720
7073  6.343873 9.568343
7074  6.340250 9.571966
7075  6.336627 9.575589
7076  6.333004 9.579212
7077  6.329381 9.582835
7078  6.329381 9.586458
7079  6.325758 9.590081
7080  6.325758 9.593704
7081  6.322135 9.593704
7082  6.318512 9.597327
7083  6.314889 9.600950
7084  6.311266 9.600950
7085  6.307643 9.604573
7086  6.304020 9.604573
7087  6.300397 9.604573
7088  6.296774 9.604573
7089  6.293151 9.608196
7090  6.289528 9.608196
7091  6.285905 9.608196
7092  6.282282 9.608196
7093  6.278659 9.611819
7094  6.275036 9.611819
7095  6.271413 9.615442
7096  6.267790 9.615442
7097  6.264167 9.619065
7098  6.260544 9.619065
7099  6.256921 9.619065
7100  6.253298 9.619065
7101  6.249675 9.619065
7102  6.246052 9.619065
7103  6.242429 9.619065
7104  6.238806 9.619065
7105  6.235183 9.619065
7106  6.231560 9.619065
7107  6.227937 9.619065
7108  6.224314 9.619065
7109  6.220691 9.619065
7110  6.217068 9.619065
7111  6.213445 9.619065
7112  6.209822 9.619065
7113  6.206199 9.619065
7114  6.202576 9.619065
7115  6.198953 9.619065
7116  6.195330 9.622688
7117  6.191707 9.622688
7118  6.188084 9.626311
7119  6.184461 9.626311
7120  6.180838 9.629934
7121  6.177215 9.629934
7122  6.173592 9.633557
7123  6.169969 9.633557
7124  6.166346 9.637180
7125  6.162723 9.637180
7126  6.159100 9.640803
7127  6.155477 9.640803
7128  6.151854 9.644426
7129  6.148231 9.644426
7130  6.144608 9.644426
7131  6.140985 9.644426
7132  6.137362 9.644426
7133  6.133739 9.644426
7134  6.130116 9.648049
7135  6.126493 9.648049
7136  6.122870 9.648049
7137  6.119247 9.648049
7138  6.115624 9.648049
7139  6.112001 9.648049
7140  6.108378 9.648049
7141  6.104755 9.648049
7142  6.101132 9.648049
7143  6.097509 9.648049
7144  6.093886 9.648049
7145  6.090263 9.648049
7146  6.086640 9.648049
7147  6.083017 9.648049
7148  6.079394 9.648049
7149  6.075771 9.648049
7150  6.072148 9.648049
7151  6.068525 9.648049
7152  6.064902 9.651672
7153  6.061279 9.651672
7154  6.057656 9.655295
7155  6.054033 9.655295
7156  6.050410 9.658918
7157  6.046787 9.658918
7158  6.043164 9.662541
7159  6.039541 9.662541
7160  6.035918 9.666164
7161  6.032295 9.666164
7162  6.028672 9.666164
7163  6.025049 9.669787
7164  6.021426 9.669787
7165  6.017803 9.669787
7166  6.014180 9.669787
7167  6.010557 9.673410
7168  6.006934 9.673410
7169  6.003311 9.677033
7170  5.999688 9.677033
7171  5.996065 9.680656
7172  5.992442 9.680656
7173  5.988819 9.684279
7174  5.985196 9.684279
7175  5.981573 9.687902
7176  5.977950 9.687902
7177  5.974327 9.691525
7178  5.970704 9.691525
7179  5.967081 9.695148
7180  5.963458 9.698771
7181  5.959835 9.702394
7182  5.956212 9.706017
7183  5.952589 9.709640
7184  5.948966 9.713263
7185  5.945343 9.716886
7186  5.941720 9.720509
7187  5.938097 9.724132
7188  5.934474 9.727755
7189  5.930851 9.727755
7190  5.927228 9.727755
7191  5.923605 9.727755
7192  5.919982 9.727755
7193  5.916359 9.727755
7194  5.912736 9.727755
7195  5.909113 9.727755
7196  5.905490 9.727755
7197  5.901867 9.727755
7198  5.898244 9.727755
7199  5.894621 9.727755
7200  5.890998 9.727755
7201  5.887375 9.727755
7202  5.883752 9.727755
7203  5.880129 9.727755
7204  5.876506 9.727755
7205  5.872883 9.727755
7206  5.869260 9.727755
7207  5.865637 9.727755
7208  5.862014 9.727755
7209  5.858391 9.727755
7210  5.854768 9.727755
7211  5.851145 9.727755
7212  5.847522 9.727755
7213  5.843899 9.727755
7214  5.840276 9.731378
7215  5.836653 9.731378
7216  5.833030 9.731378
7217  5.829407 9.731378
7218  5.825784 9.735001
7219  5.822161 9.735001
7220  5.818538 9.738624
7221  5.814915 9.738624
7222  5.811292 9.742247
7223  5.807669 9.742247
7224  5.804046 9.745870
7225  5.800423 9.745870
7226  5.796800 9.745870
7227  5.793177 9.745870
7228  5.789554 9.745870
7229  5.785931 9.745870
7230  5.782308 9.745870
7231  5.778685 9.745870
7232  5.775062 9.745870
7233  5.771439 9.745870
7234  5.767816 9.745870
7235  5.764193 9.745870
7236  5.760570 9.745870
7237  5.756947 9.745870
7238  5.753324 9.745870
7239  5.749701 9.745870
7240  5.746078 9.745870
7241  5.742455 9.745870
7242  5.738832 9.745870
7243  5.735209 9.745870
7244  5.731586 9.745870
7245  5.727963 9.745870
7246  5.724340 9.745870
7247  5.720717 9.745870
7248  5.717094 9.745870
7249  5.713471 9.745870
7250  5.709848 9.745870
7251  5.706225 9.745870
7252  5.702602 9.745870
7253  5.698979 9.745870
7254  5.695356 9.745870
7255  5.691733 9.745870
7256  5.688110 9.745870
7257  5.684487 9.745870
7258  5.680864 9.745870
7259  5.677241 9.745870
7260  5.673618 9.745870
7261  5.669995 9.745870
7262  5.666372 9.745870
7263  5.662749 9.745870
7264  5.659126 9.749493
7265  5.655503 9.749493
7266  5.651880 9.753116
7267  5.648257 9.753116
7268  5.644634 9.756739
7269  5.641011 9.756739
7270  5.637388 9.760362
7271  5.633765 9.760362
7272  5.630142 9.763985
7273  5.626519 9.763985
7274  5.622896 9.767608
7275  5.619273 9.767608
7276  5.615650 9.771231
7277  5.615650 9.774854
7278  5.612027 9.778477
7279  5.608404 9.782100
7280  5.604781 9.785723
7281  5.601158 9.789346
7282  5.597535 9.792969
7283  5.593912 9.796592
7284  5.590289 9.800215
7285  5.586666 9.800215
7286  5.583043 9.803838
7287  5.579420 9.803838
7288  5.575797 9.807461
7289  5.572174 9.807461
7290  5.568551 9.807461
7291  5.564928 9.807461
7292  5.561305 9.807461
7293  5.557682 9.811084
7294  5.554059 9.811084
7295  5.550436 9.814707
7296  5.546813 9.814707
7297  5.543190 9.818330
7298  5.539567 9.818330
7299  5.535944 9.821953
7300  5.532321 9.821953
7301  5.528698 9.825576
7302  5.525075 9.825576
7303  5.521452 9.829199
7304  5.517829 9.829199
7305  5.514206 9.832822
7306  5.510583 9.836445
7307  5.506960 9.840068
7308  5.503337 9.840068
7309  5.499714 9.840068
7310  5.496091 9.843691
7311  5.492468 9.843691
7312  5.488845 9.847314
7313  5.485222 9.847314
7314  5.481599 9.850937
7315  5.477976 9.850937
7316  5.474353 9.854560
7317  5.470730 9.854560
7318  5.467107 9.858183
7319  5.463484 9.858183
7320  5.459861 9.861806
7321  5.456238 9.861806
7322  5.452615 9.865429
7323  5.448992 9.869052
7324  5.445369 9.872675
7325  5.441746 9.876298
7326  5.441746 9.879921
7327  5.438123 9.883544
7328  5.438123 9.887167
7329  5.434500 9.890790
7330  5.434500 9.894413
7331  5.430877 9.898036
7332  5.427254 9.901659
7333  5.423631 9.905282
7334  5.420008 9.908905
7335  5.416385 9.912528
7336  5.412762 9.916151
7337  5.409139 9.919774
7338  5.405516 9.923397
7339  5.401893 9.927020
7340  5.401893 9.930643
7341  5.398270 9.934266
7342  5.394647 9.937889
7343  5.391024 9.937889
7344  5.387401 9.941512
7345  5.383778 9.941512
7346  5.380155 9.945135
7347  5.376532 9.945135
7348  5.372909 9.948758
7349  5.369286 9.948758
7350  5.365663 9.952381
7351  5.362040 9.952381
7352  5.358417 9.956004
7353  5.354794 9.959627
7354  5.351171 9.963250
7355  5.347548 9.963250
7356  5.343925 9.966873
7357  5.340302 9.966873
7358  5.336679 9.966873
7359  5.333056 9.966873
7360  5.329433 9.966873
7361  5.325810 9.966873
7362  5.322187 9.966873
7363  5.318564 9.966873
7364  5.314941 9.966873
7365  5.311318 9.966873
7366  5.307695 9.966873
7367  5.304072 9.966873
7368  5.300449 9.970496
7369  5.296826 9.970496
7370  5.293203 9.974119
7371  5.289580 9.974119
7372  5.285957 9.977742
7373  5.282334 9.977742
7374  5.278711 9.981365
7375  5.275088 9.981365
7376  5.271465 9.984988
7377  5.267842 9.984988
7378  5.264219 9.988611
7379  5.260596 9.988611
7380  5.256973 9.992234
7381  5.253350 9.995857
7382  5.249727 9.999480
7383  5.246104 10.003103
7384  5.242481 10.006726
7385  5.242481 10.010349
7386  5.238858 10.013972
7387  5.238858 10.017595
7388  5.235235 10.021218
7389  5.231612 10.024841
7390  5.227989 10.028464
7391  5.224366 10.032087
7392  5.220743 10.035710
7393  5.217120 10.039333
7394  5.213497 10.042956
7395  5.213497 10.046579
7396  5.209874 10.050202
7397  5.206251 10.053825
7398  5.202628 10.057448
7399  5.199005 10.057448
7400  5.195382 10.057448
7401  5.191759 10.057448
7402  5.188136 10.057448
7403  5.184513 10.057448
7404  5.180890 10.057448
7405  5.177267 10.057448
7406  5.173644 10.057448
7407  5.170021 10.057448
7408  5.166398 10.057448
7409  5.162775 10.057448
7410  5.159152 10.061071
7411  5.155529 10.061071
7412  5.151906 10.064694
7413  5.148283 10.064694
7414  5.144660 10.068317
7415  5.141037 10.068317
7416  5.137414 10.071940
7417  5.133791 10.071940
7418  5.130168 10.075563
7419  5.126545 10.075563
7420  5.122922 10.079186
7421  5.119299 10.079186
7422  5.115676 10.082809
7423  5.112053 10.086432
7424  5.108430 10.086432
7425  5.104807 10.090055
7426  5.101184 10.090055
7427  5.097561 10.093678
7428  5.093938 10.093678
7429  5.090315 10.097301
7430  5.086692 10.100924
7431  5.083069 10.104547
7432  5.079446 10.108170
7433  5.075823 10.111793
7434  5.072200 10.115416
7435  5.068577 10.119039
7436  5.068577 10.122662
7437  5.064954 10.126285
7438  5.061331 10.126285
7439  5.057708 10.129908
7440  5.054085 10.133531
7441  5.050462 10.137154
7442  5.046839 10.140777
7443  5.043216 10.144400
7444  5.039593 10.148023
7445  5.035970 10.151646
7446  5.032347 10.155269
7447  5.032347 10.158892
7448  5.028724 10.162515
7449  5.025101 10.166138
7450  5.021478 10.169761
7451  5.017855 10.173384
7452  5.014232 10.177007
7453  5.010609 10.180630
7454  5.006986 10.184253
7455  5.003363 10.187876
7456  4.999740 10.191499
7457  4.996117 10.191499
7458  4.992494 10.195122
7459  4.988871 10.195122
7460  4.985248 10.198745
7461  4.981625 10.198745
7462  4.978002 10.202368
7463  4.974379 10.205991
7464  4.970756 10.209614
7465  4.967133 10.213237
7466  4.963510 10.216860
7467  4.959887 10.220483
7468  4.959887 10.224106
7469  4.956264 10.227729
7470  4.956264 10.231352
7471  4.952641 10.234975
7472  4.952641 10.238598
7473  4.949018 10.242221
7474  4.949018 10.245844
7475  4.945395 10.249467
7476  4.945395 10.253090
7477  4.941772 10.256713
7478  4.938149 10.260336
7479  4.934526 10.263959
7480  4.930903 10.263959
7481  4.927280 10.263959
7482  4.923657 10.263959
7483  4.920034 10.263959
7484  4.916411 10.263959
7485  4.912788 10.263959
7486  4.909165 10.263959
7487  4.905542 10.263959
7488  4.901919 10.263959
7489  4.898296 10.263959
7490  4.894673 10.263959
7491  4.891050 10.263959
7492  4.887427 10.263959
7493  4.883804 10.263959
7494  4.880181 10.263959
7495  4.876558 10.263959
7496  4.872935 10.263959
7497  4.869312 10.267582
7498  4.865689 10.267582
7499  4.862066 10.271205
7500  4.858443 10.271205
7501  4.854820 10.274828
7502  4.851197 10.274828
7503  4.847574 10.278451
7504  4.843951 10.278451
7505  4.840328 10.282074
7506  4.836705 10.282074
7507  4.833082 10.285697
7508  4.829459 10.285697
7509  4.825836 10.289320
7510  4.822213 10.292943
7511  4.818590 10.296566
7512  4.814967 10.296566
7513  4.811344 10.296566
7514  4.807721 10.296566
7515  4.804098 10.296566
7516  4.800475 10.296566
7517  4.796852 10.300189
7518  4.793229 10.300189
7519  4.789606 10.300189
7520  4.785983 10.300189
7521  4.782360 10.303812
7522  4.778737 10.303812
7523  4.775114 10.307435
7524  4.771491 10.307435
7525  4.767868 10.311058
7526  4.764245 10.311058
7527  4.760622 10.314681
7528  4.756999 10.314681
7529  4.753376 10.314681
7530  4.749753 10.318304
7531  4.746130 10.318304
7532  4.742507 10.318304
7533  4.738884 10.318304
7534  4.735261 10.318304
7535  4.731638 10.318304
7536  4.728015 10.318304
7537  4.724392 10.318304
7538  4.720769 10.318304
7539  4.717146 10.318304
7540  4.713523 10.318304
7541  4.709900 10.318304
7542  4.706277 10.321927
7543  4.702654 10.321927
7544  4.699031 10.325550
7545  4.695408 10.325550
7546  4.691785 10.329173
7547  4.688162 10.329173
7548  4.684539 10.332796
7549  4.680916 10.332796
7550  4.677293 10.336419
7551  4.673670 10.336419
7552  4.670047 10.340042
7553  4.666424 10.340042
7554  4.662801 10.343665
7555  4.659178 10.343665
7556  4.655555 10.347288
7557  4.651932 10.350911
7558  4.648309 10.354534
7559  4.644686 10.358157
7560  4.641063 10.361780
7561  4.637440 10.361780
7562  4.633817 10.365403
7563  4.630194 10.369026
7564  4.626571 10.372649
7565  4.622948 10.372649
7566  4.619325 10.372649
7567  4.615702 10.376272
7568  4.612079 10.376272
7569  4.608456 10.376272
7570  4.604833 10.372649
7571  4.601210 10.372649
7572  4.597587 10.369026
7573  4.593964 10.369026
7574  4.590341 10.365403
7575  4.586718 10.365403
7576  4.583095 10.365403
7577  4.579472 10.365403
7578  4.575849 10.365403
7579  4.572226 10.365403
7580  4.568603 10.365403
7581  4.564980 10.365403
7582  4.561357 10.365403
7583  4.557734 10.365403
7584  4.554111 10.365403
7585  4.550488 10.365403
7586  4.546865 10.365403
7587  4.543242 10.365403
7588  4.539619 10.365403
7589  4.535996 10.365403
7590  4.532373 10.365403
7591  4.528750 10.365403
7592  4.525127 10.365403
7593  4.521504 10.365403
7594  4.517881 10.365403
7595  4.514258 10.365403
7596  4.510635 10.365403
7597  4.507012 10.365403
7598  4.503389 10.369026
7599  4.499766 10.369026
7600  4.496143 10.372649
7601  4.492520 10.372649
7602  4.488897 10.376272
7603  4.485274 10.376272
7604  4.481651 10.379895
7605  4.478028 10.379895
7606  4.474405 10.383518
7607  4.470782 10.383518
7608  4.467159 10.387141
7609  4.463536 10.387141
7610  4.459913 10.390764
7611  4.456290 10.394387
7612  4.452667 10.394387
7613  4.449044 10.394387
7614  4.445421 10.394387
7615  4.441798 10.394387
7616  4.438175 10.398010
7617  4.434552 10.398010
7618  4.430929 10.401633
7619  4.427306 10.401633
7620  4.423683 10.405256
7621  4.420060 10.405256
7622  4.416437 10.408879
7623  4.412814 10.408879
7624  4.409191 10.412502
7625  4.405568 10.412502
7626  4.401945 10.416125
7627  4.398322 10.416125
7628  4.394699 10.416125
7629  4.391076 10.416125
7630  4.387453 10.419748
7631  4.383830 10.416125
7632  4.380207 10.416125
7633  4.376584 10.412502
7634  4.372961 10.412502
7635  4.369338 10.408879
7636  4.365715 10.408879
7637  4.362092 10.405256
7638  4.358469 10.405256
7639  4.354846 10.401633
7640  4.351223 10.401633
7641  4.347600 10.401633
7642  4.343977 10.401633
7643  4.340354 10.401633
7644  4.336731 10.401633
7645  4.333108 10.401633
7646  4.329485 10.401633
7647  4.325862 10.401633
7648  4.322239 10.401633
7649  4.318616 10.401633
7650  4.314993 10.401633
7651  4.311370 10.401633
7652  4.307747 10.401633
7653  4.304124 10.401633
7654  4.300501 10.401633
7655  4.296878 10.401633
7656  4.293255 10.401633
7657  4.289632 10.401633
7658  4.286009 10.401633
7659  4.282386 10.401633
7660  4.278763 10.401633
7661  4.275140 10.401633
7662  4.271517 10.401633
7663  4.267894 10.401633
7664  4.264271 10.405256
7665  4.260648 10.405256
7666  4.257025 10.408879
7667  4.253402 10.408879
7668  4.249779 10.412502
7669  4.246156 10.412502
7670  4.242533 10.412502
7671  4.238910 10.412502
7672  4.235287 10.412502
7673  4.231664 10.412502
7674  4.228041 10.412502
7675  4.224418 10.412502
7676  4.220795 10.412502
7677  4.217172 10.412502
7678  4.213549 10.412502
7679  4.209926 10.412502
7680  4.206303 10.412502
7681  4.202680 10.412502
7682  4.199057 10.412502
7683  4.195434 10.412502
7684  4.191811 10.412502
7685  4.188188 10.416125
7686  4.184565 10.416125
7687  4.180942 10.419748
7688  4.177319 10.419748
7689  4.173696 10.423371
7690  4.170073 10.423371
7691  4.166450 10.426994
7692  4.162827 10.426994
7693  4.159204 10.430617
7694  4.155581 10.430617
7695  4.151958 10.434240
7696  4.148335 10.434240
7697  4.144712 10.437863
7698  4.141089 10.441486
7699  4.137466 10.445109
7700  4.133843 10.448732
7701  4.130220 10.452355
7702  4.126597 10.455978
7703  4.122974 10.459601
7704  4.122974 10.463224
7705  4.119351 10.466847
7706  4.119351 10.470470
7707  4.115728 10.474093
7708  4.112105 10.474093
7709  4.108482 10.477716
7710  4.104859 10.477716
7711  4.101236 10.481339
7712  4.097613 10.484962
7713  4.093990 10.488585
7714  4.090367 10.492208
7715  4.086744 10.495831
7716  4.083121 10.495831
7717  4.079498 10.495831
7718  4.075875 10.495831
7719  4.072252 10.495831
7720  4.068629 10.495831
7721  4.065006 10.495831
7722  4.061383 10.499454
7723  4.057760 10.499454
7724  4.054137 10.503077
7725  4.050514 10.503077
7726  4.046891 10.506700
7727  4.043268 10.506700
7728  4.039645 10.510323
7729  4.036022 10.510323
7730  4.032399 10.513946
7731  4.028776 10.513946
7732  4.025153 10.517569
7733  4.021530 10.517569
7734  4.017907 10.521192
7735  4.014284 10.524815
7736  4.010661 10.524815
7737  4.007038 10.528438
7738  4.003415 10.528438
7739  3.999792 10.532061
7740  3.996169 10.532061
7741  3.992546 10.535684
7742  3.988923 10.535684
7743  3.985300 10.539307
7744  3.981677 10.539307
7745  3.978054 10.539307
7746  3.974431 10.539307
7747  3.970808 10.542930
7748  3.967185 10.542930
7749  3.963562 10.546553
7750  3.959939 10.546553
7751  3.956316 10.550176
7752  3.952693 10.550176
7753  3.949070 10.553799
7754  3.945447 10.553799
7755  3.941824 10.557422
7756  3.938201 10.557422
7757  3.934578 10.561045
7758  3.930955 10.561045
7759  3.927332 10.564668
7760  3.923709 10.568291
7761  3.920086 10.571914
7762  3.916463 10.575537
7763  3.912840 10.579160
7764  3.909217 10.579160
7765  3.905594 10.579160
7766  3.901971 10.582783
7767  3.898348 10.582783
7768  3.894725 10.586406
7769  3.891102 10.586406
7770  3.887479 10.590029
7771  3.883856 10.590029
7772  3.880233 10.593652
7773  3.876610 10.593652
7774  3.872987 10.597275
7775  3.869364 10.597275
7776  3.865741 10.600898
7777  3.862118 10.600898
7778  3.858495 10.604521
7779  3.854872 10.604521
7780  3.851249 10.604521
7781  3.847626 10.608144
7782  3.844003 10.608144
7783  3.840380 10.608144
7784  3.836757 10.608144
7785  3.833134 10.608144
7786  3.829511 10.608144
7787  3.825888 10.611767
7788  3.822265 10.611767
7789  3.818642 10.615390
7790  3.815019 10.615390
7791  3.811396 10.619013
7792  3.807773 10.619013
7793  3.804150 10.622636
7794  3.800527 10.622636
7795  3.796904 10.626259
7796  3.793281 10.626259
7797  3.789658 10.629882
7798  3.786035 10.629882
7799  3.782412 10.633505
7800  3.778789 10.637128
7801  3.778789 10.640751
7802  3.775166 10.644374
7803  3.775166 10.647997
7804  3.771543 10.651620
7805  3.771543 10.655243
7806  3.767920 10.658866
7807  3.767920 10.662489
7808  3.764297 10.666112
7809  3.764297 10.669735
7810  3.760674 10.673358
7811  3.760674 10.676981
7812  3.757051 10.680604
7813  3.753428 10.684227
7814  3.749805 10.687850
7815  3.746182 10.691473
7816  3.742559 10.695096
7817  3.742559 10.698719
7818  3.738936 10.702342
7819  3.735313 10.705965
7820  3.731690 10.709588
7821  3.728067 10.709588
7822  3.724444 10.709588
7823  3.720821 10.713211
7824  3.717198 10.713211
7825  3.713575 10.713211
7826  3.709952 10.713211
7827  3.706329 10.713211
7828  3.702706 10.713211
7829  3.699083 10.713211
7830  3.695460 10.713211
7831  3.691837 10.713211
7832  3.688214 10.713211
7833  3.684591 10.713211
7834  3.680968 10.713211
7835  3.677345 10.713211
7836  3.673722 10.713211
7837  3.670099 10.713211
7838  3.666476 10.713211
7839  3.662853 10.713211
7840  3.659230 10.716834
7841  3.655607 10.716834
7842  3.651984 10.720457
7843  3.648361 10.720457
7844  3.644738 10.724080
7845  3.641115 10.724080
7846  3.637492 10.727703
7847  3.633869 10.727703
7848  3.630246 10.731326
7849  3.626623 10.731326
7850  3.623000 10.734949
7851  3.619377 10.734949
7852  3.615754 10.738572
7853  3.612131 10.742195
7854  3.608508 10.745818
7855  3.604885 10.749441
7856  3.601262 10.753064
7857  3.601262 10.756687
7858  3.597639 10.760310
7859  3.597639 10.763933
7860  3.594016 10.767556
7861  3.590393 10.771179
7862  3.586770 10.774802
7863  3.583147 10.778425
7864  3.579524 10.782048
7865  3.575901 10.782048
7866  3.572278 10.785671
7867  3.568655 10.785671
7868  3.565032 10.785671
7869  3.561409 10.785671
7870  3.557786 10.789294
7871  3.554163 10.789294
7872  3.550540 10.789294
7873  3.546917 10.789294
7874  3.543294 10.789294
7875  3.539671 10.789294
7876  3.536048 10.789294
7877  3.532425 10.789294
7878  3.528802 10.789294
7879  3.525179 10.789294
7880  3.521556 10.789294
7881  3.517933 10.789294
7882  3.514310 10.789294
7883  3.510687 10.792917
7884  3.507064 10.792917
7885  3.503441 10.796540
7886  3.499818 10.796540
7887  3.496195 10.800163
7888  3.492572 10.800163
7889  3.488949 10.803786
7890  3.485326 10.803786
7891  3.481703 10.807409
7892  3.478080 10.807409
7893  3.474457 10.811032
7894  3.470834 10.811032
7895  3.467211 10.814655
7896  3.463588 10.814655
7897  3.459965 10.818278
7898  3.456342 10.818278
7899  3.452719 10.821901
7900  3.449096 10.821901
7901  3.445473 10.825524
7902  3.441850 10.825524
7903  3.438227 10.829147
7904  3.434604 10.832770
7905  3.430981 10.836393
7906  3.427358 10.840016
7907  3.423735 10.843639
7908  3.423735 10.847262
7909  3.420112 10.847262
7910  3.416489 10.850885
7911  3.412866 10.854508
7912  3.409243 10.858131
7913  3.405620 10.861754
7914  3.401997 10.861754
7915  3.398374 10.865377
7916  3.394751 10.865377
7917  3.391128 10.865377
7918  3.387505 10.865377
7919  3.383882 10.865377
7920  3.380259 10.865377
7921  3.376636 10.869000
7922  3.373013 10.869000
7923  3.369390 10.872623
7924  3.365767 10.872623
7925  3.362144 10.876246
7926  3.358521 10.876246
7927  3.354898 10.879869
7928  3.351275 10.879869
7929  3.347652 10.883492
7930  3.344029 10.883492
7931  3.340406 10.887115
7932  3.336783 10.887115
7933  3.333160 10.890738
7934  3.329537 10.894361
7935  3.325914 10.897984
7936  3.322291 10.901607
7937  3.318668 10.905230
7938  3.318668 10.908853
7939  3.315045 10.912476
7940  3.315045 10.916099
7941  3.311422 10.919722
7942  3.307799 10.923345
7943  3.304176 10.926968
7944  3.300553 10.926968
7945  3.296930 10.930591
7946  3.293307 10.934214
7947  3.289684 10.934214
7948  3.286061 10.934214
7949  3.282438 10.934214
7950  3.278815 10.934214
7951  3.275192 10.934214
7952  3.271569 10.934214
7953  3.267946 10.934214
7954  3.264323 10.934214
7955  3.260700 10.934214
7956  3.257077 10.934214
7957  3.253454 10.934214
7958  3.249831 10.934214
7959  3.246208 10.934214
7960  3.242585 10.934214
7961  3.238962 10.934214
7962  3.235339 10.934214
7963  3.231716 10.937837
7964  3.228093 10.937837
7965  3.224470 10.941460
7966  3.220847 10.941460
7967  3.217224 10.945083
7968  3.213601 10.945083
7969  3.209978 10.945083
7970  3.206355 10.948706
7971  3.202732 10.948706
7972  3.199109 10.948706
7973  3.195486 10.948706
7974  3.191863 10.948706
7975  3.188240 10.948706
7976  3.184617 10.948706
7977  3.180994 10.948706
7978  3.177371 10.948706
7979  3.173748 10.948706
7980  3.170125 10.948706
7981  3.166502 10.948706
7982  3.162879 10.952329
7983  3.159256 10.952329
7984  3.155633 10.955952
7985  3.152010 10.955952
7986  3.148387 10.959575
7987  3.144764 10.959575
7988  3.141141 10.963198
7989  3.137518 10.963198
7990  3.133895 10.966821
7991  3.130272 10.966821
7992  3.126649 10.970444
7993  3.123026 10.970444
7994  3.119403 10.974067
7995  3.115780 10.977690
7996  3.112157 10.977690
7997  3.108534 10.981313
7998  3.104911 10.981313
7999  3.101288 10.984936
8000  3.097665 10.984936
8001  3.094042 10.988559
8002  3.090419 10.988559
8003  3.086796 10.992182
8004  3.083173 10.992182
8005  3.079550 10.995805
8006  3.075927 10.999428
8007  3.072304 11.003051
8008  3.068681 11.006674
8009  3.068681 11.010297
8010  3.065058 11.013920
8011  3.065058 11.017543
8012  3.061435 11.021166
8013  3.061435 11.024789
8014  3.057812 11.028412
8015  3.057812 11.032035
8016  3.054189 11.035658
8017  3.054189 11.039281
8018  3.050566 11.042904
8019  3.046943 11.046527
8020  3.043320 11.050150
8021  3.039697 11.050150
8022  3.036074 11.053773
8023  3.032451 11.057396
8024  3.028828 11.057396
8025  3.025205 11.057396
8026  3.021582 11.057396
8027  3.017959 11.057396
8028  3.014336 11.057396
8029  3.010713 11.053773
8030  3.007090 11.053773
8031  3.003467 11.050150
8032  2.999844 11.046527
8033  2.996221 11.046527
8034  2.992598 11.042904
8035  2.992598 11.039281
8036  2.988975 11.035658
8037  2.985352 11.032035
8038  2.981729 11.028412
8039  2.978106 11.024789
8040  2.974483 11.024789
8041  2.970860 11.021166
8042  2.967237 11.021166
8043  2.963614 11.017543
8044  2.959991 11.017543
8045  2.956368 11.013920
8046  2.952745 11.013920
8047  2.949122 11.010297
8048  2.945499 11.010297
8049  2.941876 11.006674
8050  2.938253 11.006674
8051  2.934630 11.003051
8052  2.931007 11.003051
8053  2.927384 11.003051
8054  2.923761 11.003051
8055  2.920138 11.003051
8056  2.916515 11.003051
8057  2.912892 10.999428
8058  2.909269 10.999428
8059  2.905646 10.999428
8060  2.902023 10.995805
8061  2.898400 10.992182
8062  2.894777 10.988559
8063  2.891154 10.984936
8064  2.891154 10.981313
8065  2.891154 10.977690
8066  2.891154 10.974067
8067  2.891154 10.970444
8068  2.891154 10.966821
8069  2.891154 10.963198
8070  2.891154 10.959575
8071  2.887531 10.955952
8072  2.887531 10.952329
8073  2.883908 10.948706
8074  2.883908 10.945083
8075  2.880285 10.941460
8076  2.880285 10.937837
8077  2.876662 10.934214
8078  2.876662 10.930591
8079  2.873039 10.926968
8080  2.873039 10.923345
8081  2.869416 10.919722
8082  2.869416 10.916099
8083  2.865793 10.912476
8084  2.862170 10.908853
8085  2.858547 10.908853
8086  2.854924 10.905230
8087  2.851301 10.905230
8088  2.847678 10.901607
8089  2.844055 10.901607
8090  2.840432 10.897984
8091  2.836809 10.897984
8092  2.833186 10.894361
8093  2.829563 10.894361
8094  2.825940 10.890738
8095  2.822317 10.890738
8096  2.818694 10.887115
8097  2.815071 10.887115
8098  2.811448 10.887115
8099  2.807825 10.883492
8100  2.804202 10.883492
8101  2.800579 10.883492
8102  2.796956 10.883492
8103  2.793333 10.883492
8104  2.789710 10.883492
8105  2.786087 10.883492
8106  2.782464 10.883492
8107  2.778841 10.883492
8108  2.775218 10.883492
8109  2.771595 10.879869
8110  2.767972 10.876246
8111  2.764349 10.872623
8112  2.760726 10.869000
8113  2.757103 10.865377
8114  2.753480 10.861754
8115  2.749857 10.858131
8116  2.746234 10.854508
8117  2.742611 10.854508
8118  2.738988 10.850885
8119  2.735365 10.850885
8120  2.731742 10.847262
8121  2.728119 10.847262
8122  2.724496 10.843639
8123  2.720873 10.843639
8124  2.717250 10.840016
8125  2.713627 10.840016
8126  2.710004 10.836393
8127  2.706381 10.836393
8128  2.702758 10.832770
8129  2.699135 10.829147
8130  2.695512 10.825524
8131  2.691889 10.821901
8132  2.688266 10.818278
8133  2.684643 10.814655
8134  2.681020 10.811032
8135  2.677397 10.807409
8136  2.673774 10.803786
8137  2.670151 10.800163
8138  2.670151 10.796540
8139  2.670151 10.792917
8140  2.666528 10.789294
8141  2.666528 10.785671
8142  2.662905 10.782048
8143  2.662905 10.778425
8144  2.659282 10.774802
8145  2.659282 10.771179
8146  2.655659 10.767556
8147  2.655659 10.763933
8148  2.652036 10.760310
8149  2.652036 10.756687
8150  2.648413 10.753064
8151  2.648413 10.749441
8152  2.644790 10.745818
8153  2.644790 10.742195
8154  2.641167 10.738572
8155  2.641167 10.734949
8156  2.637544 10.731326
8157  2.637544 10.727703
8158  2.633921 10.724080
8159  2.630298 10.720457
8160  2.626675 10.720457
8161  2.623052 10.716834
8162  2.619429 10.716834
8163  2.615806 10.713211
8164  2.612183 10.713211
8165  2.608560 10.709588
8166  2.604937 10.709588
8167  2.601314 10.705965
8168  2.597691 10.705965
8169  2.594068 10.702342
8170  2.590445 10.702342
8171  2.586822 10.698719
8172  2.583199 10.698719
8173  2.579576 10.695096
8174  2.575953 10.695096
8175  2.572330 10.695096
8176  2.568707 10.691473
8177  2.568707 10.687850
8178  2.565084 10.684227
8179  2.565084 10.680604
8180  2.561461 10.676981
8181  2.561461 10.673358
8182  2.557838 10.669735
8183  2.557838 10.666112
8184  2.554215 10.662489
8185  2.554215 10.658866
8186  2.550592 10.655243
8187  2.550592 10.651620
8188  2.546969 10.647997
8189  2.543346 10.644374
8190  2.539723 10.640751
8191  2.536100 10.637128
8192  2.532477 10.633505
8193  2.528854 10.629882
8194  2.525231 10.626259
8195  2.521608 10.626259
8196  2.521608 10.622636
8197  2.517985 10.619013
8198  2.517985 10.615390
8199  2.514362 10.611767
8200  2.510739 10.611767
8201  2.507116 10.608144
8202  2.503493 10.608144
8203  2.499870 10.604521
8204  2.496247 10.604521
8205  2.492624 10.600898
8206  2.489001 10.600898
8207  2.485378 10.597275
8208  2.481755 10.597275
8209  2.478132 10.593652
8210  2.474509 10.593652
8211  2.470886 10.590029
8212  2.467263 10.590029
8213  2.463640 10.590029
8214  2.460017 10.590029
8215  2.456394 10.590029
8216  2.452771 10.590029
8217  2.449148 10.590029
8218  2.445525 10.590029
8219  2.441902 10.590029
8220  2.438279 10.590029
8221  2.434656 10.590029
8222  2.431033 10.590029
8223  2.427410 10.590029
8224  2.423787 10.590029
8225  2.420164 10.590029
8226  2.416541 10.590029
8227  2.412918 10.590029
8228  2.409295 10.586406
8229  2.405672 10.586406
8230  2.402049 10.582783
8231  2.398426 10.579160
8232  2.394803 10.579160
8233  2.391180 10.575537
8234  2.387557 10.575537
8235  2.383934 10.571914
8236  2.383934 10.568291
8237  2.383934 10.564668
8238  2.383934 10.561045
8239  2.383934 10.557422
8240  2.380311 10.553799
8241  2.380311 10.550176
8242  2.376688 10.546553
8243  2.376688 10.542930
8244  2.373065 10.539307
8245  2.373065 10.535684
8246  2.369442 10.532061
8247  2.369442 10.528438
8248  2.365819 10.524815
8249  2.365819 10.521192
8250  2.362196 10.517569
8251  2.362196 10.513946
8252  2.358573 10.510323
8253  2.358573 10.506700
8254  2.354950 10.503077
8255  2.351327 10.499454
8256  2.347704 10.495831
8257  2.344081 10.492208
8258  2.340458 10.488585
8259  2.336835 10.488585
8260  2.333212 10.484962
8261  2.329589 10.484962
8262  2.325966 10.481339
8263  2.322343 10.481339
8264  2.318720 10.477716
8265  2.315097 10.477716
8266  2.311474 10.474093
8267  2.307851 10.474093
8268  2.304228 10.470470
8269  2.300605 10.470470
8270  2.296982 10.466847
8271  2.293359 10.463224
8272  2.293359 10.459601
8273  2.289736 10.455978
8274  2.289736 10.452355
8275  2.286113 10.448732
8276  2.286113 10.445109
8277  2.282490 10.441486
8278  2.278867 10.437863
8279  2.275244 10.434240
8280  2.271621 10.430617
8281  2.267998 10.426994
8282  2.264375 10.423371
8283  2.260752 10.419748
8284  2.257129 10.416125
8285  2.253506 10.412502
8286  2.253506 10.408879
8287  2.249883 10.405256
8288  2.246260 10.401633
8289  2.242637 10.398010
8290  2.239014 10.394387
8291  2.235391 10.390764
8292  2.231768 10.387141
8293  2.228145 10.383518
8294  2.224522 10.379895
8295  2.220899 10.376272
8296  2.217276 10.372649
8297  2.213653 10.369026
8298  2.210030 10.369026
8299  2.206407 10.365403
8300  2.202784 10.365403
8301  2.199161 10.361780
8302  2.195538 10.361780
8303  2.191915 10.358157
8304  2.188292 10.358157
8305  2.184669 10.354534
8306  2.181046 10.350911
8307  2.177423 10.347288
8308  2.173800 10.343665
8309  2.170177 10.340042
8310  2.166554 10.336419
8311  2.162931 10.332796
8312  2.159308 10.329173
8313  2.155685 10.325550
8314  2.152062 10.325550
8315  2.148439 10.321927
8316  2.144816 10.321927
8317  2.141193 10.318304
8318  2.137570 10.318304
8319  2.133947 10.314681
8320  2.130324 10.314681
8321  2.126701 10.311058
8322  2.123078 10.311058
8323  2.119455 10.307435
8324  2.115832 10.307435
8325  2.112209 10.303812
8326  2.108586 10.303812
8327  2.104963 10.300189
8328  2.101340 10.300189
8329  2.097717 10.296566
8330  2.094094 10.296566
8331  2.090471 10.296566
8332  2.086848 10.296566
8333  2.083225 10.296566
8334  2.079602 10.296566
8335  2.075979 10.292943
8336  2.072356 10.289320
8337  2.068733 10.285697
8338  2.065110 10.282074
8339  2.061487 10.278451
8340  2.057864 10.274828
8341  2.054241 10.271205
8342  2.050618 10.267582
8343  2.046995 10.263959
8344  2.043372 10.260336
8345  2.039749 10.260336
8346  2.036126 10.256713
8347  2.036126 10.253090
8348  2.032503 10.249467
8349  2.028880 10.245844
8350  2.028880 10.242221
8351  2.025257 10.238598
8352  2.021634 10.234975
8353  2.021634 10.231352
8354  2.021634 10.227729
8355  2.021634 10.224106
8356  2.021634 10.220483
8357  2.021634 10.216860
8358  2.021634 10.213237
8359  2.021634 10.209614
8360  2.021634 10.205991
8361  2.018011 10.202368
8362  2.018011 10.198745
8363  2.014388 10.195122
8364  2.014388 10.191499
8365  2.010765 10.187876
8366  2.010765 10.184253
8367  2.007142 10.180630
8368  2.007142 10.177007
8369  2.003519 10.173384
8370  2.003519 10.169761
8371  1.999896 10.166138
8372  1.999896 10.162515
8373  1.996273 10.158892
8374  1.992650 10.155269
8375  1.989027 10.155269
8376  1.985404 10.151646
8377  1.981781 10.151646
8378  1.978158 10.148023
8379  1.974535 10.148023
8380  1.970912 10.144400
8381  1.967289 10.144400
8382  1.963666 10.140777
8383  1.960043 10.140777
8384  1.956420 10.137154
8385  1.952797 10.137154
8386  1.949174 10.133531
8387  1.945551 10.133531
8388  1.941928 10.129908
8389  1.938305 10.129908
8390  1.934682 10.126285
8391  1.931059 10.126285
8392  1.927436 10.122662
8393  1.923813 10.119039
8394  1.920190 10.115416
8395  1.916567 10.111793
8396  1.912944 10.108170
8397  1.909321 10.104547
8398  1.909321 10.100924
8399  1.905698 10.097301
8400  1.905698 10.093678
8401  1.902075 10.090055
8402  1.898452 10.086432
8403  1.894829 10.082809
8404  1.891206 10.079186
8405  1.887583 10.075563
8406  1.883960 10.075563
8407  1.880337 10.071940
8408  1.876714 10.068317
8409  1.876714 10.064694
8410  1.873091 10.061071
8411  1.873091 10.057448
8412  1.869468 10.053825
8413  1.865845 10.050202
8414  1.862222 10.046579
8415  1.858599 10.042956
8416  1.854976 10.039333
8417  1.851353 10.035710
8418  1.847730 10.035710
8419  1.844107 10.032087
8420  1.840484 10.032087
8421  1.836861 10.028464
8422  1.833238 10.028464
8423  1.829615 10.024841
8424  1.825992 10.024841
8425  1.822369 10.021218
8426  1.818746 10.021218
8427  1.815123 10.017595
8428  1.811500 10.013972
8429  1.807877 10.010349
8430  1.804254 10.006726
8431  1.804254 10.003103
8432  1.804254 9.999480
8433  1.804254 9.995857
8434  1.804254 9.992234
8435  1.800631 9.988611
8436  1.800631 9.984988
8437  1.797008 9.981365
8438  1.797008 9.977742
8439  1.793385 9.974119
8440  1.793385 9.970496
8441  1.789762 9.966873
8442  1.789762 9.963250
8443  1.786139 9.959627
8444  1.786139 9.956004
8445  1.782516 9.952381
8446  1.782516 9.948758
8447  1.778893 9.945135
8448  1.775270 9.941512
8449  1.771647 9.941512
8450  1.768024 9.937889
8451  1.764401 9.934266
8452  1.760778 9.934266
8453  1.757155 9.930643
8454  1.753532 9.927020
8455  1.749909 9.923397
8456  1.749909 9.919774
8457  1.746286 9.916151
8458  1.746286 9.912528
8459  1.746286 9.908905
8460  1.746286 9.905282
8461  1.746286 9.901659
8462  1.746286 9.898036
8463  1.746286 9.894413
8464  1.746286 9.890790
8465  1.746286 9.887167
8466  1.746286 9.883544
8467  1.746286 9.879921
8468  1.746286 9.876298
8469  1.742663 9.872675
8470  1.742663 9.869052
8471  1.742663 9.865429
8472  1.739040 9.861806
8473  1.739040 9.858183
8474  1.739040 9.854560
8475  1.739040 9.850937
8476  1.739040 9.847314
8477  1.739040 9.843691
8478  1.739040 9.840068
8479  1.739040 9.836445
8480  1.739040 9.832822
8481  1.739040 9.829199
8482  1.739040 9.825576
8483  1.739040 9.821953
8484  1.739040 9.818330
8485  1.739040 9.814707
8486  1.739040 9.811084
8487  1.739040 9.807461
8488  1.739040 9.803838
8489  1.739040 9.800215
8490  1.739040 9.796592
8491  1.739040 9.792969
8492  1.739040 9.789346
8493  1.739040 9.785723
8494  1.739040 9.782100
8495  1.735417 9.778477
8496  1.735417 9.774854
8497  1.731794 9.771231
8498  1.731794 9.767608
8499  1.728171 9.763985
8500  1.728171 9.760362
8501  1.724548 9.756739
8502  1.724548 9.753116
8503  1.720925 9.749493
8504  1.720925 9.745870
8505  1.717302 9.742247
8506  1.717302 9.738624
8507  1.713679 9.735001
8508  1.710056 9.731378
8509  1.706433 9.727755
8510  1.702810 9.724132
8511  1.699187 9.720509
8512  1.699187 9.716886
8513  1.695564 9.713263
8514  1.691941 9.709640
8515  1.691941 9.706017
8516  1.688318 9.702394
8517  1.688318 9.698771
8518  1.684695 9.695148
8519  1.684695 9.691525
8520  1.684695 9.687902
8521  1.684695 9.684279
8522  1.684695 9.680656
8523  1.681072 9.677033
8524  1.681072 9.673410
8525  1.681072 9.669787
8526  1.677449 9.666164
8527  1.677449 9.662541
8528  1.673826 9.658918
8529  1.673826 9.655295
8530  1.673826 9.651672
8531  1.670203 9.648049
8532  1.670203 9.644426
8533  1.670203 9.640803
8534  1.670203 9.637180
8535  1.670203 9.633557
8536  1.670203 9.629934
8537  1.670203 9.626311
8538  1.670203 9.622688
8539  1.670203 9.619065
8540  1.670203 9.615442
8541  1.670203 9.611819
8542  1.670203 9.608196
8543  1.670203 9.604573
8544  1.670203 9.600950
8545  1.670203 9.597327
8546  1.670203 9.593704
8547  1.670203 9.590081
8548  1.670203 9.586458
8549  1.670203 9.582835
8550  1.670203 9.579212
8551  1.670203 9.575589
8552  1.670203 9.571966
8553  1.670203 9.568343
8554  1.670203 9.564720
8555  1.670203 9.561097
8556  1.670203 9.557474
8557  1.670203 9.553851
8558  1.670203 9.550228
8559  1.670203 9.546605
8560  1.670203 9.542982
8561  1.670203 9.539359
8562  1.670203 9.535736
8563  1.670203 9.532113
8564  1.670203 9.528490
8565  1.666580 9.524867
8566  1.666580 9.521244
8567  1.662957 9.517621
8568  1.662957 9.513998
8569  1.659334 9.510375
8570  1.659334 9.506752
8571  1.655711 9.503129
8572  1.655711 9.499506
8573  1.652088 9.495883
8574  1.652088 9.492260
8575  1.648465 9.488637
8576  1.648465 9.485014
8577  1.644842 9.481391
8578  1.641219 9.481391
8579  1.637596 9.477768
8580  1.633973 9.477768
8581  1.630350 9.474145
8582  1.626727 9.474145
8583  1.623104 9.470522
8584  1.619481 9.470522
8585  1.615858 9.466899
8586  1.612235 9.466899
8587  1.608612 9.463276
8588  1.604989 9.459653
8589  1.604989 9.456030
8590  1.601366 9.452407
8591  1.601366 9.448784
8592  1.601366 9.445161
8593  1.601366 9.441538
8594  1.601366 9.437915
8595  1.601366 9.434292
8596  1.601366 9.430669
8597  1.601366 9.427046
8598  1.601366 9.423423
8599  1.601366 9.419800
8600  1.601366 9.416177
8601  1.601366 9.412554
8602  1.601366 9.408931
8603  1.601366 9.405308
8604  1.601366 9.401685
8605  1.601366 9.398062
8606  1.601366 9.394439
8607  1.601366 9.390816
8608  1.601366 9.387193
8609  1.601366 9.383570
8610  1.601366 9.379947
8611  1.601366 9.376324
8612  1.601366 9.372701
8613  1.601366 9.369078
8614  1.601366 9.365455
8615  1.601366 9.361832
8616  1.597743 9.358209
8617  1.597743 9.354586
8618  1.594120 9.350963
8619  1.594120 9.347340
8620  1.590497 9.343717
8621  1.590497 9.340094
8622  1.590497 9.336471
8623  1.590497 9.332848
8624  1.590497 9.329225
8625  1.590497 9.325602
8626  1.590497 9.321979
8627  1.590497 9.318356
8628  1.590497 9.314733
8629  1.586874 9.311110
8630  1.586874 9.307487
8631  1.583251 9.303864
8632  1.583251 9.300241
8633  1.579628 9.296618
8634  1.579628 9.292995
8635  1.576005 9.289372
8636  1.576005 9.285749
8637  1.572382 9.282126
8638  1.572382 9.278503
8639  1.568759 9.274880
8640  1.568759 9.271257
8641  1.565136 9.267634
8642  1.561513 9.264011
8643  1.557890 9.260388
8644  1.554267 9.260388
8645  1.550644 9.256765
8646  1.547021 9.253142
8647  1.547021 9.249519
8648  1.543398 9.245896
8649  1.543398 9.242273
8650  1.539775 9.238650
8651  1.539775 9.235027
8652  1.539775 9.231404
8653  1.539775 9.227781
8654  1.539775 9.224158
8655  1.539775 9.220535
8656  1.536152 9.216912
8657  1.536152 9.213289
8658  1.536152 9.209666
8659  1.532529 9.206043
8660  1.532529 9.202420
8661  1.528906 9.198797
8662  1.528906 9.195174
8663  1.525283 9.191551
8664  1.525283 9.187928
8665  1.521660 9.184305
8666  1.521660 9.180682
8667  1.518037 9.177059
8668  1.518037 9.173436
8669  1.514414 9.169813
8670  1.514414 9.166190
8671  1.510791 9.162567
8672  1.510791 9.158944
8673  1.507168 9.155321
8674  1.507168 9.151698
8675  1.503545 9.148075
8676  1.503545 9.144452
8677  1.499922 9.140829
8678  1.496299 9.137206
8679  1.492676 9.133583
8680  1.492676 9.129960
8681  1.489053 9.126337
8682  1.485430 9.122714
8683  1.485430 9.119091
8684  1.481807 9.115468
8685  1.481807 9.111845
8686  1.481807 9.108222
8687  1.481807 9.104599
8688  1.481807 9.100976
8689  1.481807 9.097353
8690  1.481807 9.093730
8691  1.481807 9.090107
8692  1.481807 9.086484
8693  1.481807 9.082861
8694  1.481807 9.079238
8695  1.481807 9.075615
8696  1.481807 9.071992
8697  1.481807 9.068369
8698  1.481807 9.064746
8699  1.481807 9.061123
8700  1.481807 9.057500
8701  1.481807 9.053877
8702  1.481807 9.050254
8703  1.481807 9.046631
8704  1.478184 9.043008
8705  1.478184 9.039385
8706  1.474561 9.035762
8707  1.474561 9.032139
8708  1.470938 9.028516
8709  1.470938 9.024893
8710  1.467315 9.021270
8711  1.467315 9.017647
8712  1.463692 9.014024
8713  1.463692 9.010401
8714  1.460069 9.006778
8715  1.460069 9.003155
8716  1.456446 8.999532
8717  1.456446 8.995909
8718  1.452823 8.992286
8719  1.452823 8.988663
8720  1.449200 8.985040
8721  1.449200 8.981417
8722  1.445577 8.977794
8723  1.445577 8.974171
8724  1.441954 8.970548
8725  1.441954 8.966925
8726  1.438331 8.963302
8727  1.434708 8.959679
8728  1.431085 8.956056
8729  1.427462 8.952433
8730  1.427462 8.948810
8731  1.423839 8.945187
8732  1.423839 8.941564
8733  1.420216 8.937941
8734  1.420216 8.934318
8735  1.416593 8.930695
8736  1.416593 8.927072
8737  1.412970 8.923449
8738  1.412970 8.919826
8739  1.409347 8.916203
8740  1.405724 8.912580
8741  1.405724 8.908957
8742  1.405724 8.905334
8743  1.405724 8.901711
8744  1.405724 8.898088
8745  1.405724 8.894465
8746  1.405724 8.890842
8747  1.405724 8.887219
8748  1.405724 8.883596
8749  1.405724 8.879973
8750  1.405724 8.876350
8751  1.405724 8.872727
8752  1.405724 8.869104
8753  1.405724 8.865481
8754  1.402101 8.861858
8755  1.402101 8.858235
8756  1.398478 8.854612
8757  1.398478 8.850989
8758  1.394855 8.847366
8759  1.394855 8.843743
8760  1.391232 8.840120
8761  1.391232 8.836497
8762  1.387609 8.832874
8763  1.387609 8.829251
8764  1.383986 8.825628
8765  1.383986 8.822005
8766  1.380363 8.818382
8767  1.376740 8.814759
8768  1.373117 8.811136
8769  1.369494 8.807513
8770  1.365871 8.803890
8771  1.362248 8.800267
8772  1.358625 8.796644
8773  1.355002 8.793021
8774  1.355002 8.789398
8775  1.355002 8.785775
8776  1.355002 8.782152
8777  1.355002 8.778529
8778  1.355002 8.774906
8779  1.355002 8.771283
8780  1.355002 8.767660
8781  1.355002 8.764037
8782  1.355002 8.760414
8783  1.355002 8.756791
8784  1.355002 8.753168
8785  1.351379 8.749545
8786  1.351379 8.745922
8787  1.347756 8.742299
8788  1.347756 8.738676
8789  1.344133 8.735053
8790  1.344133 8.731430
8791  1.340510 8.727807
8792  1.340510 8.724184
8793  1.336887 8.720561
8794  1.336887 8.716938
8795  1.333264 8.713315
8796  1.333264 8.709692
8797  1.329641 8.706069
8798  1.329641 8.702446
8799  1.329641 8.698823
8800  1.329641 8.695200
8801  1.329641 8.691577
8802  1.329641 8.687954
8803  1.329641 8.684331
8804  1.329641 8.680708
8805  1.329641 8.677085
8806  1.329641 8.673462
8807  1.329641 8.669839
8808  1.329641 8.666216
8809  1.329641 8.662593
8810  1.329641 8.658970
8811  1.329641 8.655347
8812  1.329641 8.651724
8813  1.329641 8.648101
8814  1.329641 8.644478
8815  1.329641 8.640855
8816  1.326018 8.637232
8817  1.326018 8.633609
8818  1.322395 8.629986
8819  1.322395 8.626363
8820  1.318772 8.622740
8821  1.318772 8.619117
8822  1.318772 8.615494
8823  1.318772 8.611871
8824  1.318772 8.608248
8825  1.318772 8.604625
8826  1.315149 8.601002
8827  1.315149 8.597379
8828  1.311526 8.593756
8829  1.311526 8.590133
8830  1.307903 8.586510
8831  1.307903 8.582887
8832  1.304280 8.579264
8833  1.304280 8.575641
8834  1.300657 8.572018
8835  1.300657 8.568395
8836  1.297034 8.564772
8837  1.297034 8.561149
8838  1.293411 8.557526
8839  1.289788 8.553903
8840  1.286165 8.550280
8841  1.282542 8.546657
8842  1.278919 8.543034
8843  1.275296 8.539411
8844  1.271673 8.535788
8845  1.271673 8.532165
8846  1.271673 8.528542
8847  1.271673 8.524919
8848  1.271673 8.521296
8849  1.271673 8.517673
8850  1.271673 8.514050
8851  1.271673 8.510427
8852  1.271673 8.506804
8853  1.271673 8.503181
8854  1.271673 8.499558
8855  1.271673 8.495935
8856  1.271673 8.492312
8857  1.271673 8.488689
8858  1.271673 8.485066
8859  1.271673 8.481443
8860  1.271673 8.477820
8861  1.271673 8.474197
8862  1.271673 8.470574
8863  1.271673 8.466951
8864  1.271673 8.463328
8865  1.271673 8.459705
8866  1.271673 8.456082
8867  1.268050 8.452459
8868  1.268050 8.448836
8869  1.264427 8.445213
8870  1.264427 8.441590
8871  1.260804 8.437967
8872  1.260804 8.434344
8873  1.257181 8.430721
8874  1.257181 8.427098
8875  1.253558 8.423475
8876  1.253558 8.419852
8877  1.249935 8.416229
8878  1.249935 8.412606
8879  1.246312 8.408983
8880  1.246312 8.405360
8881  1.242689 8.401737
8882  1.242689 8.398114
8883  1.239066 8.394491
8884  1.235443 8.390868
8885  1.231820 8.387245
8886  1.228197 8.383622
8887  1.224574 8.379999
8888  1.220951 8.376376
8889  1.217328 8.376376
8890  1.217328 8.372753
8891  1.213705 8.369130
8892  1.213705 8.365507
8893  1.213705 8.361884
8894  1.213705 8.358261
8895  1.213705 8.354638
8896  1.213705 8.351015
8897  1.213705 8.347392
8898  1.213705 8.343769
8899  1.213705 8.340146
8900  1.213705 8.336523
8901  1.213705 8.332900
8902  1.213705 8.329277
8903  1.210082 8.325654
8904  1.210082 8.322031
8905  1.210082 8.318408
8906  1.206459 8.314785
8907  1.206459 8.311162
8908  1.206459 8.307539
8909  1.206459 8.303916
8910  1.206459 8.300293
8911  1.206459 8.296670
8912  1.206459 8.293047
8913  1.206459 8.289424
8914  1.206459 8.285801
8915  1.206459 8.282178
8916  1.206459 8.278555
8917  1.206459 8.274932
8918  1.206459 8.271309
8919  1.206459 8.267686
8920  1.206459 8.264063
8921  1.206459 8.260440
8922  1.206459 8.256817
8923  1.202836 8.253194
8924  1.202836 8.249571
8925  1.202836 8.245948
8926  1.202836 8.242325
8927  1.202836 8.238702
8928  1.202836 8.235079
8929  1.202836 8.231456
8930  1.202836 8.227833
8931  1.199213 8.224210
8932  1.199213 8.220587
8933  1.195590 8.216964
8934  1.195590 8.213341
8935  1.191967 8.209718
8936  1.191967 8.206095
8937  1.188344 8.202472
8938  1.188344 8.198849
8939  1.184721 8.195226
8940  1.184721 8.191603
8941  1.181098 8.187980
8942  1.181098 8.184357
8943  1.181098 8.180734
8944  1.181098 8.177111
8945  1.181098 8.173488
8946  1.181098 8.169865
8947  1.181098 8.166242
8948  1.181098 8.162619
8949  1.181098 8.158996
8950  1.181098 8.155373
8951  1.181098 8.151750
8952  1.181098 8.148127
8953  1.181098 8.144504
8954  1.181098 8.140881
8955  1.181098 8.137258
8956  1.181098 8.133635
8957  1.181098 8.130012
8958  1.181098 8.126389
8959  1.177475 8.122766
8960  1.177475 8.119143
8961  1.173852 8.115520
8962  1.173852 8.111897
8963  1.170229 8.108274
8964  1.170229 8.104651
8965  1.166606 8.101028
8966  1.166606 8.097405
8967  1.162983 8.093782
8968  1.162983 8.090159
8969  1.159360 8.086536
8970  1.159360 8.082913
8971  1.155737 8.079290
8972  1.155737 8.075667
8973  1.152114 8.072044
8974  1.148491 8.068421
8975  1.144868 8.068421
8976  1.141245 8.064798
8977  1.137622 8.061175
8978  1.133999 8.061175
8979  1.130376 8.057552
8980  1.126753 8.053929
8981  1.126753 8.050306
8982  1.123130 8.046683
8983  1.123130 8.043060
8984  1.123130 8.039437
8985  1.123130 8.035814
8986  1.123130 8.032191
8987  1.123130 8.028568
8988  1.123130 8.024945
8989  1.119507 8.021322
8990  1.119507 8.017699
8991  1.119507 8.014076
8992  1.119507 8.010453
8993  1.119507 8.006830
8994  1.119507 8.003207
8995  1.119507 7.999584
8996  1.119507 7.995961
8997  1.119507 7.992338
8998  1.119507 7.988715
8999  1.115884 7.985092
9000  1.115884 7.981469
9001  1.112261 7.977846
9002  1.112261 7.974223
9003  1.108638 7.970600
9004  1.108638 7.966977
9005  1.105015 7.963354
9006  1.105015 7.959731
9007  1.101392 7.956108
9008  1.101392 7.952485
9009  1.097769 7.948862
9010  1.097769 7.945239
9011  1.094146 7.941616
9012  1.090523 7.937993
9013  1.086900 7.934370
9014  1.083277 7.930747
9015  1.079654 7.930747
9016  1.076031 7.927124
9017  1.076031 7.923501
9018  1.076031 7.919878
9019  1.072408 7.916255
9020  1.072408 7.912632
9021  1.072408 7.909009
9022  1.068785 7.905386
9023  1.068785 7.901763
9024  1.068785 7.898140
9025  1.068785 7.894517
9026  1.068785 7.890894
9027  1.068785 7.887271
9028  1.065162 7.883648
9029  1.065162 7.880025
9030  1.061539 7.876402
9031  1.061539 7.872779
9032  1.057916 7.869156
9033  1.057916 7.865533
9034  1.054293 7.861910
9035  1.054293 7.858287
9036  1.050670 7.854664
9037  1.050670 7.851041
9038  1.047047 7.847418
9039  1.047047 7.843795
9040  1.043424 7.840172
9041  1.039801 7.836549
9042  1.036178 7.832926
9043  1.032555 7.829303
9044  1.028932 7.829303
9045  1.025309 7.825680
9046  1.025309 7.822057
9047  1.021686 7.818434
9048  1.021686 7.814811
9049  1.021686 7.811188
9050  1.021686 7.807565
9051  1.021686 7.803942
9052  1.021686 7.800319
9053  1.021686 7.796696
9054  1.018063 7.793073
9055  1.018063 7.789450
9056  1.014440 7.785827
9057  1.014440 7.782204
9058  1.010817 7.778581
9059  1.010817 7.774958
9060  1.007194 7.771335
9061  1.007194 7.767712
9062  1.003571 7.764089
9063  1.003571 7.760466
9064  0.999948 7.756843
9065  0.999948 7.753220
9066  0.999948 7.749597
9067  0.996325 7.745974
9068  0.996325 7.742351
9069  0.992702 7.738728
9070  0.992702 7.735105
9071  0.989079 7.731482
9072  0.989079 7.727859
9073  0.985456 7.724236
9074  0.985456 7.720613
9075  0.981833 7.716990
9076  0.981833 7.713367
9077  0.981833 7.709744
9078  0.978210 7.706121
9079  0.978210 7.702498
9080  0.978210 7.698875
9081  0.974587 7.695252
9082  0.974587 7.691629
9083  0.974587 7.688006
9084  0.970964 7.684383
9085  0.970964 7.680760
9086  0.970964 7.677137
9087  0.970964 7.673514
9088  0.970964 7.669891
9089  0.967341 7.666268
9090  0.967341 7.662645
9091  0.967341 7.659022
9092  0.967341 7.655399
9093  0.963718 7.651776
9094  0.963718 7.648153
9095  0.963718 7.644530
9096  0.963718 7.640907
9097  0.963718 7.637284
9098  0.960095 7.633661
9099  0.960095 7.630038
9100  0.960095 7.626415
9101  0.960095 7.622792
9102  0.960095 7.619169
9103  0.960095 7.615546
9104  0.960095 7.611923
9105  0.960095 7.608300
9106  0.960095 7.604677
9107  0.960095 7.601054
9108  0.960095 7.597431
9109  0.960095 7.593808
9110  0.960095 7.590185
9111  0.960095 7.586562
9112  0.960095 7.582939
9113  0.960095 7.579316
9114  0.960095 7.575693
9115  0.960095 7.572070
9116  0.960095 7.568447
9117  0.960095 7.564824
9118  0.960095 7.561201
9119  0.960095 7.557578
9120  0.960095 7.553955
9121  0.960095 7.550332
9122  0.960095 7.546709
9123  0.960095 7.543086
9124  0.960095 7.539463
9125  0.960095 7.535840
9126  0.960095 7.532217
9127  0.960095 7.528594
9128  0.960095 7.524971
9129  0.960095 7.521348
9130  0.960095 7.517725
9131  0.960095 7.514102
9132  0.960095 7.510479
9133  0.956472 7.506856
9134  0.956472 7.503233
9135  0.952849 7.499610
9136  0.952849 7.495987
9137  0.949226 7.492364
9138  0.949226 7.488741
9139  0.945603 7.485118
9140  0.945603 7.481495
9141  0.941980 7.477872
9142  0.941980 7.474249
9143  0.938357 7.470626
9144  0.938357 7.467003
9145  0.934734 7.463380
9146  0.934734 7.459757
9147  0.931111 7.456134
9148  0.927488 7.452511
9149  0.923865 7.448888
9150  0.920242 7.445265
9151  0.916619 7.441642
9152  0.916619 7.438019
9153  0.912996 7.434396
9154  0.909373 7.430773
9155  0.909373 7.427150
9156  0.909373 7.423527
9157  0.909373 7.419904
9158  0.909373 7.416281
9159  0.909373 7.412658
9160  0.909373 7.409035
9161  0.909373 7.405412
9162  0.909373 7.401789
9163  0.909373 7.398166
9164  0.909373 7.394543
9165  0.905750 7.390920
9166  0.905750 7.387297
9167  0.905750 7.383674
9168  0.902127 7.380051
9169  0.902127 7.376428
9170  0.898504 7.372805
9171  0.898504 7.369182
9172  0.898504 7.365559
9173  0.898504 7.361936
9174  0.898504 7.358313
9175  0.898504 7.354690
9176  0.898504 7.351067
9177  0.898504 7.347444
9178  0.898504 7.343821
9179  0.898504 7.340198
9180  0.898504 7.336575
9181  0.898504 7.332952
9182  0.898504 7.329329
9183  0.898504 7.325706
9184  0.898504 7.322083
9185  0.898504 7.318460
9186  0.894881 7.314837
9187  0.894881 7.311214
9188  0.894881 7.307591
9189  0.894881 7.303968
9190  0.894881 7.300345
9191  0.891258 7.296722
9192  0.891258 7.293099
9193  0.891258 7.289476
9194  0.887635 7.285853
9195  0.887635 7.282230
9196  0.887635 7.278607
9197  0.887635 7.274984
9198  0.887635 7.271361
9199  0.887635 7.267738
9200  0.887635 7.264115
9201  0.887635 7.260492
9202  0.887635 7.256869
9203  0.887635 7.253246
9204  0.887635 7.249623
9205  0.887635 7.246000
9206  0.887635 7.242377
9207  0.884012 7.238754
9208  0.884012 7.235131
9209  0.884012 7.231508
9210  0.880389 7.227885
9211  0.880389 7.224262
9212  0.876766 7.220639
9213  0.876766 7.217016
9214  0.873143 7.213393
9215  0.873143 7.209770
9216  0.869520 7.206147
9217  0.869520 7.202524
9218  0.869520 7.198901
9219  0.869520 7.195278
9220  0.869520 7.191655
9221  0.869520 7.188032
