# Supplementary material for: Statistical Mapping of Maize Bundle Intensity at the Stem Scale Using Spatial Normalisation of Replicated Images
Source: PLoS One. 2014 Mar 12;9(3):e90673. doi: 10.1371/journal.pone.0090673 (PMC3951278; doi:10.1371/journal.pone.0090673)
Supplement: File S2 — Data files containing bundle positions and slice contours. (ZIP) [file pone.0090673.s002.zip › data/macro/tables/contoursMm/s08dCntMm.txt]

name   x   y
   1  0.373169 6.343873
   2  0.376792 6.340250
   3  0.376792 6.336627
   4  0.380415 6.333004
   5  0.380415 6.329381
   6  0.384038 6.325758
   7  0.384038 6.322135
   8  0.387661 6.318512
   9  0.387661 6.314889
  10  0.391284 6.311266
  11  0.391284 6.307643
  12  0.394907 6.304020
  13  0.394907 6.300397
  14  0.394907 6.296774
  15  0.394907 6.293151
  16  0.394907 6.289528
  17  0.398530 6.285905
  18  0.402153 6.282282
  19  0.405776 6.278659
  20  0.409399 6.275036
  21  0.413022 6.271413
  22  0.416645 6.267790
  23  0.416645 6.264167
  24  0.420268 6.260544
  25  0.420268 6.256921
  26  0.423891 6.253298
  27  0.423891 6.249675
  28  0.427514 6.246052
  29  0.427514 6.242429
  30  0.431137 6.238806
  31  0.431137 6.235183
  32  0.434760 6.231560
  33  0.434760 6.227937
  34  0.438383 6.224314
  35  0.438383 6.220691
  36  0.438383 6.217068
  37  0.438383 6.213445
  38  0.438383 6.209822
  39  0.438383 6.206199
  40  0.438383 6.202576
  41  0.438383 6.198953
  42  0.438383 6.195330
  43  0.442006 6.191707
  44  0.442006 6.188084
  45  0.445629 6.184461
  46  0.445629 6.180838
  47  0.449252 6.177215
  48  0.449252 6.173592
  49  0.452875 6.169969
  50  0.452875 6.166346
  51  0.452875 6.162723
  52  0.452875 6.159100
  53  0.452875 6.155477
  54  0.452875 6.151854
  55  0.452875 6.148231
  56  0.452875 6.144608
  57  0.452875 6.140985
  58  0.452875 6.137362
  59  0.452875 6.133739
  60  0.452875 6.130116
  61  0.452875 6.126493
  62  0.452875 6.122870
  63  0.452875 6.119247
  64  0.452875 6.115624
  65  0.452875 6.112001
  66  0.452875 6.108378
  67  0.452875 6.104755
  68  0.452875 6.101132
  69  0.452875 6.097509
  70  0.452875 6.093886
  71  0.452875 6.090263
  72  0.452875 6.086640
  73  0.452875 6.083017
  74  0.452875 6.079394
  75  0.452875 6.075771
  76  0.452875 6.072148
  77  0.452875 6.068525
  78  0.452875 6.064902
  79  0.452875 6.061279
  80  0.452875 6.057656
  81  0.452875 6.054033
  82  0.456498 6.050410
  83  0.456498 6.046787
  84  0.456498 6.043164
  85  0.456498 6.039541
  86  0.456498 6.035918
  87  0.456498 6.032295
  88  0.456498 6.028672
  89  0.456498 6.025049
  90  0.456498 6.021426
  91  0.456498 6.017803
  92  0.456498 6.014180
  93  0.456498 6.010557
  94  0.456498 6.006934
  95  0.456498 6.003311
  96  0.456498 5.999688
  97  0.456498 5.996065
  98  0.456498 5.992442
  99  0.456498 5.988819
 100  0.456498 5.985196
 101  0.456498 5.981573
 102  0.456498 5.977950
 103  0.456498 5.974327
 104  0.456498 5.970704
 105  0.456498 5.967081
 106  0.456498 5.963458
 107  0.456498 5.959835
 108  0.456498 5.956212
 109  0.456498 5.952589
 110  0.456498 5.948966
 111  0.456498 5.945343
 112  0.452875 5.941720
 113  0.452875 5.938097
 114  0.452875 5.934474
 115  0.449252 5.930851
 116  0.449252 5.927228
 117  0.445629 5.923605
 118  0.445629 5.919982
 119  0.442006 5.916359
 120  0.442006 5.912736
 121  0.438383 5.909113
 122  0.438383 5.905490
 123  0.434760 5.901867
 124  0.434760 5.898244
 125  0.434760 5.894621
 126  0.434760 5.890998
 127  0.431137 5.887375
 128  0.431137 5.883752
 129  0.431137 5.880129
 130  0.431137 5.876506
 131  0.431137 5.872883
 132  0.434760 5.869260
 133  0.434760 5.865637
 134  0.434760 5.862014
 135  0.438383 5.858391
 136  0.438383 5.854768
 137  0.438383 5.851145
 138  0.438383 5.847522
 139  0.438383 5.843899
 140  0.438383 5.840276
 141  0.438383 5.836653
 142  0.438383 5.833030
 143  0.438383 5.829407
 144  0.438383 5.825784
 145  0.438383 5.822161
 146  0.438383 5.818538
 147  0.438383 5.814915
 148  0.438383 5.811292
 149  0.442006 5.807669
 150  0.442006 5.804046
 151  0.442006 5.800423
 152  0.445629 5.796800
 153  0.445629 5.793177
 154  0.445629 5.789554
 155  0.445629 5.785931
 156  0.445629 5.782308
 157  0.445629 5.778685
 158  0.445629 5.775062
 159  0.445629 5.771439
 160  0.445629 5.767816
 161  0.445629 5.764193
 162  0.445629 5.760570
 163  0.445629 5.756947
 164  0.445629 5.753324
 165  0.445629 5.749701
 166  0.445629 5.746078
 167  0.445629 5.742455
 168  0.445629 5.738832
 169  0.445629 5.735209
 170  0.445629 5.731586
 171  0.445629 5.727963
 172  0.445629 5.724340
 173  0.445629 5.720717
 174  0.445629 5.717094
 175  0.442006 5.713471
 176  0.442006 5.709848
 177  0.442006 5.706225
 178  0.438383 5.702602
 179  0.438383 5.698979
 180  0.434760 5.695356
 181  0.434760 5.691733
 182  0.434760 5.688110
 183  0.431137 5.684487
 184  0.431137 5.680864
 185  0.434760 5.677241
 186  0.434760 5.673618
 187  0.434760 5.669995
 188  0.434760 5.666372
 189  0.438383 5.662749
 190  0.438383 5.659126
 191  0.442006 5.655503
 192  0.442006 5.651880
 193  0.445629 5.648257
 194  0.445629 5.644634
 195  0.449252 5.641011
 196  0.449252 5.637388
 197  0.452875 5.633765
 198  0.452875 5.630142
 199  0.452875 5.626519
 200  0.452875 5.622896
 201  0.452875 5.619273
 202  0.452875 5.615650
 203  0.452875 5.612027
 204  0.452875 5.608404
 205  0.452875 5.604781
 206  0.452875 5.601158
 207  0.452875 5.597535
 208  0.452875 5.593912
 209  0.452875 5.590289
 210  0.452875 5.586666
 211  0.452875 5.583043
 212  0.452875 5.579420
 213  0.452875 5.575797
 214  0.452875 5.572174
 215  0.452875 5.568551
 216  0.452875 5.564928
 217  0.452875 5.561305
 218  0.456498 5.557682
 219  0.456498 5.554059
 220  0.460121 5.550436
 221  0.460121 5.546813
 222  0.463744 5.543190
 223  0.463744 5.539567
 224  0.467367 5.535944
 225  0.467367 5.532321
 226  0.467367 5.528698
 227  0.467367 5.525075
 228  0.467367 5.521452
 229  0.467367 5.517829
 230  0.467367 5.514206
 231  0.467367 5.510583
 232  0.467367 5.506960
 233  0.467367 5.503337
 234  0.467367 5.499714
 235  0.467367 5.496091
 236  0.467367 5.492468
 237  0.467367 5.488845
 238  0.467367 5.485222
 239  0.467367 5.481599
 240  0.467367 5.477976
 241  0.467367 5.474353
 242  0.467367 5.470730
 243  0.467367 5.467107
 244  0.467367 5.463484
 245  0.467367 5.459861
 246  0.467367 5.456238
 247  0.467367 5.452615
 248  0.470990 5.448992
 249  0.470990 5.445369
 250  0.474613 5.441746
 251  0.474613 5.438123
 252  0.478236 5.434500
 253  0.478236 5.430877
 254  0.481859 5.427254
 255  0.481859 5.423631
 256  0.485482 5.420008
 257  0.485482 5.416385
 258  0.489105 5.412762
 259  0.489105 5.409139
 260  0.492728 5.405516
 261  0.492728 5.401893
 262  0.496351 5.398270
 263  0.496351 5.394647
 264  0.499974 5.391024
 265  0.499974 5.387401
 266  0.499974 5.383778
 267  0.503597 5.380155
 268  0.503597 5.376532
 269  0.503597 5.372909
 270  0.503597 5.369286
 271  0.503597 5.365663
 272  0.503597 5.362040
 273  0.503597 5.358417
 274  0.503597 5.354794
 275  0.503597 5.351171
 276  0.503597 5.347548
 277  0.503597 5.343925
 278  0.503597 5.340302
 279  0.503597 5.336679
 280  0.503597 5.333056
 281  0.503597 5.329433
 282  0.503597 5.325810
 283  0.503597 5.322187
 284  0.503597 5.318564
 285  0.503597 5.314941
 286  0.503597 5.311318
 287  0.503597 5.307695
 288  0.503597 5.304072
 289  0.503597 5.300449
 290  0.503597 5.296826
 291  0.503597 5.293203
 292  0.503597 5.289580
 293  0.503597 5.285957
 294  0.503597 5.282334
 295  0.503597 5.278711
 296  0.503597 5.275088
 297  0.503597 5.271465
 298  0.503597 5.267842
 299  0.503597 5.264219
 300  0.503597 5.260596
 301  0.503597 5.256973
 302  0.503597 5.253350
 303  0.499974 5.249727
 304  0.499974 5.246104
 305  0.499974 5.242481
 306  0.499974 5.238858
 307  0.499974 5.235235
 308  0.499974 5.231612
 309  0.499974 5.227989
 310  0.503597 5.224366
 311  0.507220 5.220743
 312  0.510843 5.217120
 313  0.514466 5.213497
 314  0.514466 5.209874
 315  0.518089 5.206251
 316  0.518089 5.202628
 317  0.521712 5.199005
 318  0.521712 5.195382
 319  0.525335 5.191759
 320  0.525335 5.188136
 321  0.528958 5.184513
 322  0.528958 5.180890
 323  0.532581 5.177267
 324  0.532581 5.173644
 325  0.536204 5.170021
 326  0.536204 5.166398
 327  0.536204 5.162775
 328  0.536204 5.159152
 329  0.536204 5.155529
 330  0.536204 5.151906
 331  0.536204 5.148283
 332  0.536204 5.144660
 333  0.536204 5.141037
 334  0.536204 5.137414
 335  0.536204 5.133791
 336  0.536204 5.130168
 337  0.536204 5.126545
 338  0.536204 5.122922
 339  0.536204 5.119299
 340  0.536204 5.115676
 341  0.536204 5.112053
 342  0.536204 5.108430
 343  0.536204 5.104807
 344  0.536204 5.101184
 345  0.536204 5.097561
 346  0.536204 5.093938
 347  0.536204 5.090315
 348  0.536204 5.086692
 349  0.536204 5.083069
 350  0.536204 5.079446
 351  0.536204 5.075823
 352  0.536204 5.072200
 353  0.536204 5.068577
 354  0.536204 5.064954
 355  0.536204 5.061331
 356  0.536204 5.057708
 357  0.536204 5.054085
 358  0.536204 5.050462
 359  0.536204 5.046839
 360  0.539827 5.043216
 361  0.539827 5.039593
 362  0.539827 5.035970
 363  0.539827 5.032347
 364  0.539827 5.028724
 365  0.539827 5.025101
 366  0.539827 5.021478
 367  0.539827 5.017855
 368  0.539827 5.014232
 369  0.539827 5.010609
 370  0.539827 5.006986
 371  0.539827 5.003363
 372  0.539827 4.999740
 373  0.539827 4.996117
 374  0.539827 4.992494
 375  0.539827 4.988871
 376  0.539827 4.985248
 377  0.539827 4.981625
 378  0.539827 4.978002
 379  0.539827 4.974379
 380  0.539827 4.970756
 381  0.539827 4.967133
 382  0.539827 4.963510
 383  0.539827 4.959887
 384  0.539827 4.956264
 385  0.536204 4.952641
 386  0.536204 4.949018
 387  0.536204 4.945395
 388  0.532581 4.941772
 389  0.532581 4.938149
 390  0.532581 4.934526
 391  0.532581 4.930903
 392  0.532581 4.927280
 393  0.532581 4.923657
 394  0.532581 4.920034
 395  0.532581 4.916411
 396  0.532581 4.912788
 397  0.532581 4.909165
 398  0.532581 4.905542
 399  0.532581 4.901919
 400  0.532581 4.898296
 401  0.532581 4.894673
 402  0.532581 4.891050
 403  0.532581 4.887427
 404  0.532581 4.883804
 405  0.532581 4.880181
 406  0.532581 4.876558
 407  0.532581 4.872935
 408  0.532581 4.869312
 409  0.532581 4.865689
 410  0.532581 4.862066
 411  0.532581 4.858443
 412  0.532581 4.854820
 413  0.528958 4.851197
 414  0.528958 4.847574
 415  0.525335 4.843951
 416  0.525335 4.840328
 417  0.521712 4.836705
 418  0.521712 4.833082
 419  0.518089 4.829459
 420  0.518089 4.825836
 421  0.514466 4.822213
 422  0.514466 4.818590
 423  0.514466 4.814967
 424  0.514466 4.811344
 425  0.514466 4.807721
 426  0.514466 4.804098
 427  0.514466 4.800475
 428  0.514466 4.796852
 429  0.514466 4.793229
 430  0.514466 4.789606
 431  0.514466 4.785983
 432  0.514466 4.782360
 433  0.518089 4.778737
 434  0.518089 4.775114
 435  0.518089 4.771491
 436  0.521712 4.767868
 437  0.521712 4.764245
 438  0.521712 4.760622
 439  0.521712 4.756999
 440  0.521712 4.753376
 441  0.521712 4.749753
 442  0.521712 4.746130
 443  0.521712 4.742507
 444  0.521712 4.738884
 445  0.521712 4.735261
 446  0.521712 4.731638
 447  0.521712 4.728015
 448  0.521712 4.724392
 449  0.521712 4.720769
 450  0.521712 4.717146
 451  0.521712 4.713523
 452  0.521712 4.709900
 453  0.521712 4.706277
 454  0.521712 4.702654
 455  0.521712 4.699031
 456  0.521712 4.695408
 457  0.521712 4.691785
 458  0.521712 4.688162
 459  0.521712 4.684539
 460  0.521712 4.680916
 461  0.521712 4.677293
 462  0.518089 4.673670
 463  0.518089 4.670047
 464  0.514466 4.666424
 465  0.514466 4.662801
 466  0.510843 4.659178
 467  0.510843 4.655555
 468  0.510843 4.651932
 469  0.510843 4.648309
 470  0.510843 4.644686
 471  0.514466 4.641063
 472  0.514466 4.637440
 473  0.514466 4.633817
 474  0.514466 4.630194
 475  0.514466 4.626571
 476  0.514466 4.622948
 477  0.518089 4.619325
 478  0.518089 4.615702
 479  0.521712 4.612079
 480  0.521712 4.608456
 481  0.525335 4.604833
 482  0.525335 4.601210
 483  0.528958 4.597587
 484  0.528958 4.593964
 485  0.532581 4.590341
 486  0.532581 4.586718
 487  0.536204 4.583095
 488  0.536204 4.579472
 489  0.536204 4.575849
 490  0.536204 4.572226
 491  0.536204 4.568603
 492  0.536204 4.564980
 493  0.536204 4.561357
 494  0.536204 4.557734
 495  0.536204 4.554111
 496  0.536204 4.550488
 497  0.536204 4.546865
 498  0.536204 4.543242
 499  0.536204 4.539619
 500  0.536204 4.535996
 501  0.536204 4.532373
 502  0.536204 4.528750
 503  0.536204 4.525127
 504  0.536204 4.521504
 505  0.536204 4.517881
 506  0.536204 4.514258
 507  0.536204 4.510635
 508  0.536204 4.507012
 509  0.536204 4.503389
 510  0.536204 4.499766
 511  0.536204 4.496143
 512  0.536204 4.492520
 513  0.536204 4.488897
 514  0.536204 4.485274
 515  0.536204 4.481651
 516  0.536204 4.478028
 517  0.532581 4.474405
 518  0.532581 4.470782
 519  0.532581 4.467159
 520  0.532581 4.463536
 521  0.532581 4.459913
 522  0.532581 4.456290
 523  0.532581 4.452667
 524  0.532581 4.449044
 525  0.532581 4.445421
 526  0.532581 4.441798
 527  0.532581 4.438175
 528  0.532581 4.434552
 529  0.532581 4.430929
 530  0.532581 4.427306
 531  0.528958 4.423683
 532  0.528958 4.420060
 533  0.528958 4.416437
 534  0.525335 4.412814
 535  0.525335 4.409191
 536  0.525335 4.405568
 537  0.525335 4.401945
 538  0.528958 4.398322
 539  0.528958 4.394699
 540  0.528958 4.391076
 541  0.532581 4.387453
 542  0.536204 4.383830
 543  0.539827 4.380207
 544  0.539827 4.376584
 545  0.543450 4.372961
 546  0.543450 4.369338
 547  0.547073 4.365715
 548  0.547073 4.362092
 549  0.550696 4.358469
 550  0.550696 4.354846
 551  0.554319 4.351223
 552  0.554319 4.347600
 553  0.557942 4.343977
 554  0.557942 4.340354
 555  0.561565 4.336731
 556  0.561565 4.333108
 557  0.561565 4.329485
 558  0.561565 4.325862
 559  0.561565 4.322239
 560  0.561565 4.318616
 561  0.561565 4.314993
 562  0.561565 4.311370
 563  0.561565 4.307747
 564  0.561565 4.304124
 565  0.561565 4.300501
 566  0.561565 4.296878
 567  0.561565 4.293255
 568  0.561565 4.289632
 569  0.561565 4.286009
 570  0.561565 4.282386
 571  0.561565 4.278763
 572  0.561565 4.275140
 573  0.561565 4.271517
 574  0.561565 4.267894
 575  0.561565 4.264271
 576  0.561565 4.260648
 577  0.561565 4.257025
 578  0.561565 4.253402
 579  0.561565 4.249779
 580  0.561565 4.246156
 581  0.561565 4.242533
 582  0.561565 4.238910
 583  0.561565 4.235287
 584  0.561565 4.231664
 585  0.561565 4.228041
 586  0.561565 4.224418
 587  0.561565 4.220795
 588  0.561565 4.217172
 589  0.561565 4.213549
 590  0.561565 4.209926
 591  0.561565 4.206303
 592  0.561565 4.202680
 593  0.561565 4.199057
 594  0.561565 4.195434
 595  0.561565 4.191811
 596  0.561565 4.188188
 597  0.561565 4.184565
 598  0.561565 4.180942
 599  0.561565 4.177319
 600  0.561565 4.173696
 601  0.561565 4.170073
 602  0.561565 4.166450
 603  0.561565 4.162827
 604  0.561565 4.159204
 605  0.561565 4.155581
 606  0.561565 4.151958
 607  0.561565 4.148335
 608  0.561565 4.144712
 609  0.561565 4.141089
 610  0.557942 4.137466
 611  0.557942 4.133843
 612  0.557942 4.130220
 613  0.554319 4.126597
 614  0.554319 4.122974
 615  0.550696 4.119351
 616  0.550696 4.115728
 617  0.547073 4.112105
 618  0.547073 4.108482
 619  0.547073 4.104859
 620  0.547073 4.101236
 621  0.547073 4.097613
 622  0.547073 4.093990
 623  0.547073 4.090367
 624  0.547073 4.086744
 625  0.547073 4.083121
 626  0.547073 4.079498
 627  0.547073 4.075875
 628  0.547073 4.072252
 629  0.547073 4.068629
 630  0.547073 4.065006
 631  0.547073 4.061383
 632  0.547073 4.057760
 633  0.547073 4.054137
 634  0.550696 4.050514
 635  0.550696 4.046891
 636  0.550696 4.043268
 637  0.550696 4.039645
 638  0.550696 4.036022
 639  0.550696 4.032399
 640  0.550696 4.028776
 641  0.550696 4.025153
 642  0.550696 4.021530
 643  0.550696 4.017907
 644  0.550696 4.014284
 645  0.550696 4.010661
 646  0.550696 4.007038
 647  0.550696 4.003415
 648  0.550696 3.999792
 649  0.550696 3.996169
 650  0.550696 3.992546
 651  0.550696 3.988923
 652  0.550696 3.985300
 653  0.550696 3.981677
 654  0.550696 3.978054
 655  0.550696 3.974431
 656  0.550696 3.970808
 657  0.550696 3.967185
 658  0.550696 3.963562
 659  0.550696 3.959939
 660  0.550696 3.956316
 661  0.550696 3.952693
 662  0.550696 3.949070
 663  0.550696 3.945447
 664  0.550696 3.941824
 665  0.550696 3.938201
 666  0.550696 3.934578
 667  0.554319 3.930955
 668  0.557942 3.927332
 669  0.561565 3.923709
 670  0.565188 3.920086
 671  0.568811 3.916463
 672  0.572434 3.912840
 673  0.576057 3.909217
 674  0.576057 3.905594
 675  0.579680 3.901971
 676  0.579680 3.898348
 677  0.583303 3.894725
 678  0.583303 3.891102
 679  0.586926 3.887479
 680  0.586926 3.883856
 681  0.590549 3.880233
 682  0.590549 3.876610
 683  0.594172 3.872987
 684  0.594172 3.869364
 685  0.597795 3.865741
 686  0.597795 3.862118
 687  0.597795 3.858495
 688  0.597795 3.854872
 689  0.597795 3.851249
 690  0.597795 3.847626
 691  0.597795 3.844003
 692  0.601418 3.840380
 693  0.605041 3.836757
 694  0.608664 3.833134
 695  0.612287 3.829511
 696  0.615910 3.825888
 697  0.615910 3.822265
 698  0.619533 3.818642
 699  0.619533 3.815019
 700  0.623156 3.811396
 701  0.623156 3.807773
 702  0.626779 3.804150
 703  0.626779 3.800527
 704  0.630402 3.796904
 705  0.630402 3.793281
 706  0.634025 3.789658
 707  0.634025 3.786035
 708  0.637648 3.782412
 709  0.641271 3.778789
 710  0.644894 3.775166
 711  0.648517 3.771543
 712  0.652140 3.767920
 713  0.655763 3.764297
 714  0.659386 3.760674
 715  0.663009 3.757051
 716  0.666632 3.753428
 717  0.670255 3.749805
 718  0.673878 3.746182
 719  0.673878 3.742559
 720  0.677501 3.738936
 721  0.677501 3.735313
 722  0.681124 3.731690
 723  0.681124 3.728067
 724  0.684747 3.724444
 725  0.684747 3.720821
 726  0.688370 3.717198
 727  0.691993 3.713575
 728  0.695616 3.709952
 729  0.699239 3.706329
 730  0.702862 3.702706
 731  0.706485 3.699083
 732  0.710108 3.695460
 733  0.713731 3.691837
 734  0.713731 3.688214
 735  0.717354 3.684591
 736  0.720977 3.680968
 737  0.724600 3.677345
 738  0.728223 3.673722
 739  0.731846 3.670099
 740  0.735469 3.666476
 741  0.739092 3.662853
 742  0.742715 3.659230
 743  0.746338 3.655607
 744  0.749961 3.655607
 745  0.753584 3.655607
 746  0.757207 3.655607
 747  0.760830 3.651984
 748  0.764453 3.651984
 749  0.768076 3.648361
 750  0.771699 3.648361
 751  0.775322 3.644738
 752  0.778945 3.644738
 753  0.782568 3.641115
 754  0.786191 3.641115
 755  0.789814 3.637492
 756  0.793437 3.637492
 757  0.797060 3.633869
 758  0.800683 3.633869
 759  0.804306 3.630246
 760  0.804306 3.626623
 761  0.807929 3.623000
 762  0.807929 3.619377
 763  0.811552 3.615754
 764  0.811552 3.612131
 765  0.815175 3.608508
 766  0.815175 3.604885
 767  0.818798 3.601262
 768  0.818798 3.597639
 769  0.822421 3.594016
 770  0.822421 3.590393
 771  0.826044 3.586770
 772  0.826044 3.583147
 773  0.826044 3.579524
 774  0.826044 3.575901
 775  0.826044 3.572278
 776  0.826044 3.568655
 777  0.826044 3.565032
 778  0.826044 3.561409
 779  0.826044 3.557786
 780  0.826044 3.554163
 781  0.829667 3.550540
 782  0.833290 3.546917
 783  0.836913 3.543294
 784  0.840536 3.539671
 785  0.844159 3.536048
 786  0.847782 3.532425
 787  0.851405 3.528802
 788  0.855028 3.525179
 789  0.858651 3.521556
 790  0.862274 3.517933
 791  0.865897 3.517933
 792  0.869520 3.517933
 793  0.873143 3.517933
 794  0.876766 3.517933
 795  0.880389 3.514310
 796  0.884012 3.514310
 797  0.887635 3.510687
 798  0.891258 3.510687
 799  0.894881 3.507064
 800  0.898504 3.507064
 801  0.902127 3.503441
 802  0.905750 3.503441
 803  0.909373 3.499818
 804  0.912996 3.499818
 805  0.916619 3.496195
 806  0.920242 3.496195
 807  0.923865 3.492572
 808  0.927488 3.488949
 809  0.931111 3.485326
 810  0.931111 3.481703
 811  0.934734 3.478080
 812  0.934734 3.474457
 813  0.938357 3.470834
 814  0.938357 3.467211
 815  0.941980 3.463588
 816  0.941980 3.459965
 817  0.945603 3.456342
 818  0.949226 3.452719
 819  0.952849 3.449096
 820  0.952849 3.445473
 821  0.956472 3.441850
 822  0.960095 3.438227
 823  0.963718 3.434604
 824  0.963718 3.430981
 825  0.967341 3.427358
 826  0.967341 3.423735
 827  0.970964 3.420112
 828  0.970964 3.416489
 829  0.974587 3.412866
 830  0.974587 3.409243
 831  0.978210 3.405620
 832  0.978210 3.401997
 833  0.981833 3.398374
 834  0.981833 3.394751
 835  0.985456 3.391128
 836  0.985456 3.387505
 837  0.989079 3.383882
 838  0.989079 3.380259
 839  0.992702 3.376636
 840  0.992702 3.373013
 841  0.996325 3.369390
 842  0.999948 3.365767
 843  1.003571 3.362144
 844  1.007194 3.362144
 845  1.010817 3.358521
 846  1.014440 3.354898
 847  1.018063 3.354898
 848  1.021686 3.351275
 849  1.025309 3.351275
 850  1.028932 3.347652
 851  1.032555 3.344029
 852  1.036178 3.340406
 853  1.039801 3.336783
 854  1.043424 3.333160
 855  1.047047 3.329537
 856  1.047047 3.325914
 857  1.050670 3.322291
 858  1.054293 3.318668
 859  1.054293 3.315045
 860  1.057916 3.311422
 861  1.061539 3.307799
 862  1.065162 3.304176
 863  1.068785 3.300553
 864  1.072408 3.296930
 865  1.076031 3.293307
 866  1.079654 3.289684
 867  1.083277 3.286061
 868  1.086900 3.282438
 869  1.090523 3.282438
 870  1.094146 3.278815
 871  1.097769 3.278815
 872  1.101392 3.275192
 873  1.105015 3.271569
 874  1.108638 3.267946
 875  1.112261 3.264323
 876  1.115884 3.260700
 877  1.119507 3.257077
 878  1.123130 3.253454
 879  1.123130 3.249831
 880  1.126753 3.246208
 881  1.130376 3.242585
 882  1.133999 3.238962
 883  1.137622 3.235339
 884  1.141245 3.231716
 885  1.144868 3.231716
 886  1.148491 3.228093
 887  1.152114 3.224470
 888  1.155737 3.224470
 889  1.159360 3.224470
 890  1.162983 3.220847
 891  1.166606 3.220847
 892  1.170229 3.220847
 893  1.173852 3.217224
 894  1.177475 3.217224
 895  1.181098 3.213601
 896  1.184721 3.213601
 897  1.188344 3.209978
 898  1.191967 3.209978
 899  1.195590 3.206355
 900  1.199213 3.206355
 901  1.202836 3.202732
 902  1.206459 3.202732
 903  1.210082 3.199109
 904  1.213705 3.199109
 905  1.217328 3.195486
 906  1.220951 3.191863
 907  1.220951 3.188240
 908  1.224574 3.184617
 909  1.224574 3.180994
 910  1.228197 3.177371
 911  1.228197 3.173748
 912  1.231820 3.170125
 913  1.231820 3.166502
 914  1.235443 3.162879
 915  1.235443 3.159256
 916  1.239066 3.155633
 917  1.239066 3.152010
 918  1.242689 3.148387
 919  1.242689 3.144764
 920  1.246312 3.141141
 921  1.246312 3.137518
 922  1.246312 3.133895
 923  1.249935 3.130272
 924  1.253558 3.126649
 925  1.253558 3.123026
 926  1.257181 3.119403
 927  1.260804 3.119403
 928  1.264427 3.115780
 929  1.268050 3.112157
 930  1.271673 3.112157
 931  1.275296 3.108534
 932  1.278919 3.104911
 933  1.282542 3.101288
 934  1.286165 3.097665
 935  1.286165 3.094042
 936  1.289788 3.090419
 937  1.289788 3.086796
 938  1.293411 3.083173
 939  1.293411 3.079550
 940  1.297034 3.075927
 941  1.297034 3.072304
 942  1.300657 3.068681
 943  1.300657 3.065058
 944  1.304280 3.061435
 945  1.304280 3.057812
 946  1.307903 3.054189
 947  1.307903 3.050566
 948  1.311526 3.050566
 949  1.315149 3.046943
 950  1.318772 3.043320
 951  1.322395 3.039697
 952  1.322395 3.036074
 953  1.326018 3.032451
 954  1.326018 3.028828
 955  1.329641 3.025205
 956  1.329641 3.021582
 957  1.333264 3.017959
 958  1.333264 3.014336
 959  1.336887 3.010713
 960  1.336887 3.007090
 961  1.340510 3.003467
 962  1.340510 2.999844
 963  1.344133 2.996221
 964  1.344133 2.992598
 965  1.344133 2.988975
 966  1.344133 2.985352
 967  1.344133 2.981729
 968  1.344133 2.978106
 969  1.344133 2.974483
 970  1.344133 2.970860
 971  1.344133 2.967237
 972  1.344133 2.963614
 973  1.344133 2.959991
 974  1.344133 2.956368
 975  1.347756 2.952745
 976  1.347756 2.949122
 977  1.347756 2.945499
 978  1.351379 2.941876
 979  1.351379 2.938253
 980  1.355002 2.934630
 981  1.358625 2.931007
 982  1.362248 2.927384
 983  1.365871 2.923761
 984  1.369494 2.923761
 985  1.373117 2.920138
 986  1.376740 2.920138
 987  1.380363 2.916515
 988  1.383986 2.916515
 989  1.387609 2.912892
 990  1.391232 2.912892
 991  1.394855 2.909269
 992  1.398478 2.909269
 993  1.402101 2.905646
 994  1.405724 2.905646
 995  1.409347 2.902023
 996  1.412970 2.902023
 997  1.416593 2.898400
 998  1.420216 2.894777
 999  1.423839 2.891154
1000  1.427462 2.887531
1001  1.431085 2.887531
1002  1.434708 2.883908
1003  1.438331 2.883908
1004  1.441954 2.880285
1005  1.445577 2.876662
1006  1.449200 2.873039
1007  1.452823 2.869416
1008  1.452823 2.865793
1009  1.456446 2.862170
1010  1.456446 2.858547
1011  1.460069 2.854924
1012  1.460069 2.851301
1013  1.463692 2.847678
1014  1.463692 2.844055
1015  1.467315 2.840432
1016  1.467315 2.836809
1017  1.470938 2.833186
1018  1.470938 2.829563
1019  1.474561 2.825940
1020  1.474561 2.822317
1021  1.478184 2.818694
1022  1.478184 2.815071
1023  1.481807 2.811448
1024  1.485430 2.807825
1025  1.489053 2.804202
1026  1.489053 2.800579
1027  1.492676 2.800579
1028  1.496299 2.796956
1029  1.499922 2.796956
1030  1.503545 2.793333
1031  1.507168 2.793333
1032  1.510791 2.789710
1033  1.514414 2.789710
1034  1.518037 2.786087
1035  1.521660 2.786087
1036  1.525283 2.782464
1037  1.528906 2.782464
1038  1.532529 2.778841
1039  1.536152 2.775218
1040  1.539775 2.771595
1041  1.543398 2.767972
1042  1.547021 2.764349
1043  1.550644 2.760726
1044  1.554267 2.757103
1045  1.557890 2.753480
1046  1.561513 2.749857
1047  1.565136 2.746234
1048  1.568759 2.742611
1049  1.568759 2.738988
1050  1.572382 2.735365
1051  1.572382 2.731742
1052  1.576005 2.728119
1053  1.576005 2.724496
1054  1.579628 2.720873
1055  1.579628 2.717250
1056  1.583251 2.713627
1057  1.583251 2.710004
1058  1.586874 2.706381
1059  1.586874 2.702758
1060  1.590497 2.699135
1061  1.590497 2.695512
1062  1.590497 2.691889
1063  1.590497 2.688266
1064  1.590497 2.684643
1065  1.590497 2.681020
1066  1.590497 2.677397
1067  1.590497 2.673774
1068  1.590497 2.670151
1069  1.590497 2.666528
1070  1.590497 2.662905
1071  1.590497 2.659282
1072  1.590497 2.655659
1073  1.590497 2.652036
1074  1.594120 2.648413
1075  1.597743 2.644790
1076  1.601366 2.641167
1077  1.601366 2.637544
1078  1.604989 2.633921
1079  1.604989 2.630298
1080  1.608612 2.626675
1081  1.608612 2.623052
1082  1.612235 2.619429
1083  1.612235 2.615806
1084  1.615858 2.612183
1085  1.619481 2.608560
1086  1.623104 2.604937
1087  1.626727 2.601314
1088  1.630350 2.597691
1089  1.633973 2.594068
1090  1.637596 2.590445
1091  1.641219 2.586822
1092  1.644842 2.583199
1093  1.648465 2.579576
1094  1.652088 2.575953
1095  1.655711 2.572330
1096  1.655711 2.568707
1097  1.659334 2.565084
1098  1.659334 2.561461
1099  1.662957 2.557838
1100  1.662957 2.554215
1101  1.666580 2.550592
1102  1.670203 2.546969
1103  1.673826 2.543346
1104  1.677449 2.539723
1105  1.681072 2.536100
1106  1.684695 2.532477
1107  1.688318 2.528854
1108  1.691941 2.525231
1109  1.695564 2.521608
1110  1.699187 2.517985
1111  1.702810 2.514362
1112  1.706433 2.510739
1113  1.710056 2.507116
1114  1.713679 2.503493
1115  1.717302 2.499870
1116  1.720925 2.496247
1117  1.724548 2.492624
1118  1.728171 2.489001
1119  1.731794 2.485378
1120  1.735417 2.481755
1121  1.739040 2.478132
1122  1.742663 2.474509
1123  1.746286 2.470886
1124  1.749909 2.467263
1125  1.753532 2.463640
1126  1.757155 2.460017
1127  1.760778 2.456394
1128  1.764401 2.452771
1129  1.768024 2.449148
1130  1.771647 2.445525
1131  1.775270 2.441902
1132  1.778893 2.438279
1133  1.782516 2.434656
1134  1.786139 2.431033
1135  1.789762 2.427410
1136  1.793385 2.423787
1137  1.793385 2.420164
1138  1.797008 2.416541
1139  1.797008 2.412918
1140  1.800631 2.409295
1141  1.800631 2.405672
1142  1.804254 2.402049
1143  1.804254 2.398426
1144  1.807877 2.394803
1145  1.807877 2.391180
1146  1.811500 2.387557
1147  1.811500 2.383934
1148  1.815123 2.380311
1149  1.815123 2.376688
1150  1.815123 2.373065
1151  1.818746 2.369442
1152  1.822369 2.365819
1153  1.822369 2.362196
1154  1.825992 2.358573
1155  1.829615 2.354950
1156  1.829615 2.351327
1157  1.833238 2.347704
1158  1.833238 2.344081
1159  1.836861 2.340458
1160  1.840484 2.336835
1161  1.844107 2.333212
1162  1.847730 2.329589
1163  1.851353 2.329589
1164  1.854976 2.325966
1165  1.858599 2.322343
1166  1.862222 2.318720
1167  1.865845 2.315097
1168  1.869468 2.311474
1169  1.873091 2.307851
1170  1.876714 2.304228
1171  1.880337 2.300605
1172  1.880337 2.296982
1173  1.883960 2.293359
1174  1.887583 2.289736
1175  1.887583 2.286113
1176  1.891206 2.282490
1177  1.891206 2.278867
1178  1.894829 2.278867
1179  1.898452 2.275244
1180  1.902075 2.275244
1181  1.905698 2.271621
1182  1.909321 2.271621
1183  1.912944 2.267998
1184  1.916567 2.267998
1185  1.920190 2.264375
1186  1.923813 2.260752
1187  1.927436 2.257129
1188  1.927436 2.253506
1189  1.931059 2.249883
1190  1.931059 2.246260
1191  1.934682 2.242637
1192  1.934682 2.239014
1193  1.938305 2.235391
1194  1.938305 2.231768
1195  1.941928 2.228145
1196  1.941928 2.224522
1197  1.945551 2.220899
1198  1.945551 2.217276
1199  1.949174 2.213653
1200  1.949174 2.210030
1201  1.949174 2.206407
1202  1.949174 2.202784
1203  1.949174 2.199161
1204  1.949174 2.195538
1205  1.949174 2.191915
1206  1.949174 2.188292
1207  1.949174 2.184669
1208  1.952797 2.181046
1209  1.952797 2.177423
1210  1.956420 2.173800
1211  1.960043 2.170177
1212  1.963666 2.166554
1213  1.967289 2.162931
1214  1.970912 2.159308
1215  1.974535 2.155685
1216  1.978158 2.152062
1217  1.981781 2.148439
1218  1.985404 2.144816
1219  1.989027 2.144816
1220  1.992650 2.144816
1221  1.996273 2.141193
1222  1.999896 2.141193
1223  2.003519 2.137570
1224  2.007142 2.137570
1225  2.010765 2.133947
1226  2.014388 2.133947
1227  2.018011 2.130324
1228  2.021634 2.130324
1229  2.025257 2.126701
1230  2.028880 2.126701
1231  2.032503 2.123078
1232  2.036126 2.123078
1233  2.039749 2.119455
1234  2.039749 2.115832
1235  2.043372 2.112209
1236  2.043372 2.108586
1237  2.046995 2.104963
1238  2.046995 2.101340
1239  2.050618 2.097717
1240  2.050618 2.094094
1241  2.054241 2.090471
1242  2.054241 2.086848
1243  2.057864 2.083225
1244  2.057864 2.079602
1245  2.061487 2.075979
1246  2.061487 2.072356
1247  2.061487 2.068733
1248  2.061487 2.065110
1249  2.061487 2.061487
1250  2.061487 2.057864
1251  2.061487 2.054241
1252  2.061487 2.050618
1253  2.061487 2.046995
1254  2.065110 2.043372
1255  2.068733 2.039749
1256  2.072356 2.036126
1257  2.075979 2.032503
1258  2.079602 2.032503
1259  2.083225 2.028880
1260  2.086848 2.028880
1261  2.090471 2.025257
1262  2.094094 2.025257
1263  2.097717 2.021634
1264  2.101340 2.018011
1265  2.104963 2.014388
1266  2.108586 2.010765
1267  2.108586 2.007142
1268  2.112209 2.003519
1269  2.112209 1.999896
1270  2.115832 1.996273
1271  2.115832 1.992650
1272  2.119455 1.989027
1273  2.119455 1.985404
1274  2.123078 1.981781
1275  2.123078 1.978158
1276  2.126701 1.974535
1277  2.126701 1.970912
1278  2.130324 1.967289
1279  2.130324 1.963666
1280  2.130324 1.960043
1281  2.130324 1.956420
1282  2.130324 1.952797
1283  2.130324 1.949174
1284  2.133947 1.945551
1285  2.133947 1.941928
1286  2.137570 1.938305
1287  2.141193 1.934682
1288  2.144816 1.931059
1289  2.148439 1.927436
1290  2.152062 1.923813
1291  2.155685 1.920190
1292  2.159308 1.916567
1293  2.162931 1.912944
1294  2.166554 1.909321
1295  2.170177 1.905698
1296  2.170177 1.902075
1297  2.173800 1.898452
1298  2.173800 1.894829
1299  2.177423 1.891206
1300  2.177423 1.887583
1301  2.181046 1.883960
1302  2.181046 1.880337
1303  2.184669 1.876714
1304  2.184669 1.873091
1305  2.188292 1.869468
1306  2.191915 1.865845
1307  2.195538 1.862222
1308  2.199161 1.862222
1309  2.202784 1.858599
1310  2.206407 1.854976
1311  2.210030 1.854976
1312  2.213653 1.851353
1313  2.217276 1.851353
1314  2.220899 1.847730
1315  2.224522 1.847730
1316  2.228145 1.844107
1317  2.231768 1.844107
1318  2.235391 1.840484
1319  2.239014 1.840484
1320  2.242637 1.836861
1321  2.246260 1.836861
1322  2.249883 1.833238
1323  2.253506 1.829615
1324  2.257129 1.825992
1325  2.260752 1.822369
1326  2.264375 1.818746
1327  2.264375 1.815123
1328  2.267998 1.811500
1329  2.271621 1.807877
1330  2.271621 1.804254
1331  2.275244 1.800631
1332  2.278867 1.797008
1333  2.282490 1.797008
1334  2.286113 1.797008
1335  2.289736 1.797008
1336  2.293359 1.797008
1337  2.296982 1.797008
1338  2.300605 1.797008
1339  2.304228 1.797008
1340  2.307851 1.797008
1341  2.311474 1.793385
1342  2.315097 1.793385
1343  2.318720 1.789762
1344  2.322343 1.789762
1345  2.325966 1.786139
1346  2.329589 1.786139
1347  2.333212 1.782516
1348  2.336835 1.782516
1349  2.340458 1.778893
1350  2.344081 1.778893
1351  2.347704 1.775270
1352  2.351327 1.775270
1353  2.354950 1.771647
1354  2.354950 1.768024
1355  2.358573 1.764401
1356  2.358573 1.760778
1357  2.362196 1.757155
1358  2.362196 1.753532
1359  2.365819 1.749909
1360  2.365819 1.746286
1361  2.369442 1.742663
1362  2.369442 1.739040
1363  2.373065 1.735417
1364  2.373065 1.731794
1365  2.376688 1.728171
1366  2.376688 1.724548
1367  2.376688 1.720925
1368  2.376688 1.717302
1369  2.376688 1.713679
1370  2.376688 1.710056
1371  2.376688 1.706433
1372  2.376688 1.702810
1373  2.380311 1.699187
1374  2.380311 1.695564
1375  2.383934 1.691941
1376  2.383934 1.688318
1377  2.387557 1.684695
1378  2.387557 1.681072
1379  2.387557 1.677449
1380  2.387557 1.673826
1381  2.387557 1.670203
1382  2.387557 1.666580
1383  2.387557 1.662957
1384  2.387557 1.659334
1385  2.387557 1.655711
1386  2.387557 1.652088
1387  2.391180 1.648465
1388  2.394803 1.648465
1389  2.398426 1.644842
1390  2.402049 1.641219
1391  2.402049 1.637596
1392  2.405672 1.633973
1393  2.405672 1.630350
1394  2.409295 1.626727
1395  2.409295 1.623104
1396  2.412918 1.619481
1397  2.412918 1.615858
1398  2.416541 1.612235
1399  2.416541 1.608612
1400  2.420164 1.604989
1401  2.420164 1.601366
1402  2.423787 1.597743
1403  2.423787 1.594120
1404  2.423787 1.590497
1405  2.423787 1.586874
1406  2.423787 1.583251
1407  2.423787 1.579628
1408  2.423787 1.576005
1409  2.423787 1.572382
1410  2.423787 1.568759
1411  2.423787 1.565136
1412  2.423787 1.561513
1413  2.423787 1.557890
1414  2.423787 1.554267
1415  2.423787 1.550644
1416  2.423787 1.547021
1417  2.423787 1.543398
1418  2.423787 1.539775
1419  2.423787 1.536152
1420  2.423787 1.532529
1421  2.423787 1.528906
1422  2.423787 1.525283
1423  2.423787 1.521660
1424  2.423787 1.518037
1425  2.423787 1.514414
1426  2.423787 1.510791
1427  2.423787 1.507168
1428  2.423787 1.503545
1429  2.423787 1.499922
1430  2.423787 1.496299
1431  2.423787 1.492676
1432  2.427410 1.489053
1433  2.431033 1.485430
1434  2.434656 1.481807
1435  2.438279 1.478184
1436  2.441902 1.474561
1437  2.445525 1.470938
1438  2.449148 1.467315
1439  2.452771 1.463692
1440  2.452771 1.460069
1441  2.456394 1.456446
1442  2.456394 1.452823
1443  2.460017 1.449200
1444  2.460017 1.445577
1445  2.463640 1.441954
1446  2.463640 1.438331
1447  2.467263 1.434708
1448  2.467263 1.431085
1449  2.470886 1.427462
1450  2.474509 1.423839
1451  2.478132 1.420216
1452  2.481755 1.416593
1453  2.485378 1.416593
1454  2.489001 1.412970
1455  2.492624 1.409347
1456  2.496247 1.405724
1457  2.496247 1.402101
1458  2.499870 1.398478
1459  2.499870 1.394855
1460  2.503493 1.391232
1461  2.503493 1.387609
1462  2.507116 1.383986
1463  2.507116 1.380363
1464  2.510739 1.376740
1465  2.510739 1.373117
1466  2.514362 1.369494
1467  2.514362 1.365871
1468  2.517985 1.362248
1469  2.517985 1.358625
1470  2.517985 1.355002
1471  2.517985 1.351379
1472  2.521608 1.347756
1473  2.525231 1.344133
1474  2.528854 1.340510
1475  2.532477 1.340510
1476  2.536100 1.336887
1477  2.539723 1.333264
1478  2.543346 1.333264
1479  2.546969 1.329641
1480  2.550592 1.329641
1481  2.554215 1.326018
1482  2.557838 1.326018
1483  2.561461 1.322395
1484  2.565084 1.318772
1485  2.568707 1.315149
1486  2.572330 1.311526
1487  2.575953 1.307903
1488  2.579576 1.304280
1489  2.579576 1.300657
1490  2.583199 1.297034
1491  2.583199 1.293411
1492  2.586822 1.289788
1493  2.586822 1.286165
1494  2.590445 1.282542
1495  2.590445 1.278919
1496  2.594068 1.278919
1497  2.597691 1.275296
1498  2.601314 1.275296
1499  2.604937 1.271673
1500  2.608560 1.271673
1501  2.612183 1.268050
1502  2.615806 1.268050
1503  2.619429 1.264427
1504  2.623052 1.260804
1505  2.626675 1.257181
1506  2.630298 1.253558
1507  2.633921 1.249935
1508  2.637544 1.246312
1509  2.641167 1.242689
1510  2.644790 1.239066
1511  2.648413 1.235443
1512  2.648413 1.231820
1513  2.652036 1.228197
1514  2.655659 1.224574
1515  2.659282 1.220951
1516  2.662905 1.220951
1517  2.666528 1.220951
1518  2.670151 1.217328
1519  2.673774 1.217328
1520  2.677397 1.213705
1521  2.681020 1.213705
1522  2.684643 1.210082
1523  2.688266 1.210082
1524  2.691889 1.206459
1525  2.695512 1.206459
1526  2.699135 1.202836
1527  2.702758 1.202836
1528  2.706381 1.199213
1529  2.710004 1.199213
1530  2.713627 1.195590
1531  2.717250 1.191967
1532  2.720873 1.188344
1533  2.724496 1.184721
1534  2.728119 1.181098
1535  2.731742 1.177475
1536  2.735365 1.173852
1537  2.735365 1.170229
1538  2.738988 1.170229
1539  2.742611 1.166606
1540  2.746234 1.166606
1541  2.749857 1.162983
1542  2.753480 1.159360
1543  2.757103 1.155737
1544  2.757103 1.152114
1545  2.760726 1.148491
1546  2.760726 1.144868
1547  2.764349 1.141245
1548  2.764349 1.137622
1549  2.767972 1.133999
1550  2.767972 1.130376
1551  2.771595 1.126753
1552  2.771595 1.123130
1553  2.775218 1.119507
1554  2.775218 1.115884
1555  2.778841 1.112261
1556  2.778841 1.108638
1557  2.778841 1.105015
1558  2.778841 1.101392
1559  2.778841 1.097769
1560  2.778841 1.094146
1561  2.778841 1.090523
1562  2.778841 1.086900
1563  2.778841 1.083277
1564  2.778841 1.079654
1565  2.778841 1.076031
1566  2.778841 1.072408
1567  2.778841 1.068785
1568  2.782464 1.065162
1569  2.786087 1.061539
1570  2.789710 1.057916
1571  2.793333 1.054293
1572  2.796956 1.050670
1573  2.800579 1.047047
1574  2.804202 1.043424
1575  2.807825 1.039801
1576  2.811448 1.036178
1577  2.815071 1.032555
1578  2.818694 1.028932
1579  2.822317 1.025309
1580  2.825940 1.021686
1581  2.829563 1.018063
1582  2.833186 1.014440
1583  2.836809 1.014440
1584  2.840432 1.010817
1585  2.844055 1.010817
1586  2.847678 1.007194
1587  2.851301 1.007194
1588  2.854924 1.003571
1589  2.858547 1.003571
1590  2.862170 0.999948
1591  2.865793 0.999948
1592  2.869416 0.996325
1593  2.873039 0.996325
1594  2.876662 0.992702
1595  2.876662 0.989079
1596  2.880285 0.985456
1597  2.880285 0.981833
1598  2.883908 0.978210
1599  2.883908 0.974587
1600  2.887531 0.970964
1601  2.887531 0.967341
1602  2.891154 0.963718
1603  2.891154 0.960095
1604  2.894777 0.956472
1605  2.894777 0.952849
1606  2.898400 0.949226
1607  2.898400 0.945603
1608  2.902023 0.941980
1609  2.905646 0.938357
1610  2.909269 0.934734
1611  2.912892 0.931111
1612  2.916515 0.927488
1613  2.920138 0.923865
1614  2.923761 0.920242
1615  2.927384 0.916619
1616  2.931007 0.912996
1617  2.934630 0.909373
1618  2.938253 0.905750
1619  2.941876 0.902127
1620  2.945499 0.898504
1621  2.949122 0.894881
1622  2.949122 0.891258
1623  2.952745 0.887635
1624  2.952745 0.884012
1625  2.956368 0.880389
1626  2.956368 0.876766
1627  2.959991 0.873143
1628  2.959991 0.869520
1629  2.963614 0.865897
1630  2.963614 0.862274
1631  2.967237 0.858651
1632  2.967237 0.855028
1633  2.970860 0.851405
1634  2.970860 0.847782
1635  2.970860 0.844159
1636  2.970860 0.840536
1637  2.970860 0.836913
1638  2.974483 0.833290
1639  2.978106 0.829667
1640  2.981729 0.826044
1641  2.985352 0.822421
1642  2.988975 0.818798
1643  2.988975 0.815175
1644  2.992598 0.811552
1645  2.992598 0.807929
1646  2.996221 0.804306
1647  2.996221 0.800683
1648  2.999844 0.797060
1649  2.999844 0.793437
1650  3.003467 0.789814
1651  3.003467 0.786191
1652  3.007090 0.782568
1653  3.010713 0.778945
1654  3.014336 0.775322
1655  3.017959 0.771699
1656  3.021582 0.768076
1657  3.025205 0.764453
1658  3.028828 0.760830
1659  3.032451 0.757207
1660  3.032451 0.753584
1661  3.036074 0.749961
1662  3.036074 0.746338
1663  3.039697 0.742715
1664  3.039697 0.739092
1665  3.043320 0.735469
1666  3.043320 0.731846
1667  3.046943 0.728223
1668  3.046943 0.724600
1669  3.050566 0.720977
1670  3.050566 0.717354
1671  3.054189 0.713731
1672  3.054189 0.710108
1673  3.054189 0.706485
1674  3.054189 0.702862
1675  3.054189 0.699239
1676  3.054189 0.695616
1677  3.054189 0.691993
1678  3.057812 0.688370
1679  3.057812 0.684747
1680  3.061435 0.681124
1681  3.061435 0.677501
1682  3.065058 0.673878
1683  3.068681 0.670255
1684  3.072304 0.666632
1685  3.075927 0.663009
1686  3.079550 0.663009
1687  3.083173 0.659386
1688  3.086796 0.659386
1689  3.090419 0.655763
1690  3.094042 0.655763
1691  3.097665 0.652140
1692  3.101288 0.648517
1693  3.104911 0.644894
1694  3.108534 0.641271
1695  3.112157 0.637648
1696  3.115780 0.634025
1697  3.119403 0.630402
1698  3.119403 0.626779
1699  3.123026 0.623156
1700  3.126649 0.619533
1701  3.126649 0.615910
1702  3.130272 0.612287
1703  3.130272 0.608664
1704  3.133895 0.605041
1705  3.137518 0.605041
1706  3.141141 0.601418
1707  3.144764 0.597795
1708  3.148387 0.597795
1709  3.152010 0.594172
1710  3.155633 0.594172
1711  3.159256 0.594172
1712  3.162879 0.594172
1713  3.166502 0.594172
1714  3.170125 0.594172
1715  3.173748 0.594172
1716  3.177371 0.594172
1717  3.180994 0.594172
1718  3.184617 0.594172
1719  3.188240 0.594172
1720  3.191863 0.594172
1721  3.195486 0.594172
1722  3.199109 0.590549
1723  3.202732 0.590549
1724  3.206355 0.586926
1725  3.209978 0.586926
1726  3.213601 0.583303
1727  3.217224 0.583303
1728  3.220847 0.579680
1729  3.224470 0.579680
1730  3.228093 0.576057
1731  3.231716 0.576057
1732  3.235339 0.572434
1733  3.238962 0.572434
1734  3.242585 0.568811
1735  3.246208 0.565188
1736  3.249831 0.565188
1737  3.253454 0.565188
1738  3.257077 0.565188
1739  3.260700 0.561565
1740  3.264323 0.561565
1741  3.267946 0.561565
1742  3.271569 0.565188
1743  3.275192 0.565188
1744  3.278815 0.565188
1745  3.282438 0.565188
1746  3.286061 0.568811
1747  3.289684 0.568811
1748  3.293307 0.572434
1749  3.296930 0.572434
1750  3.300553 0.576057
1751  3.304176 0.576057
1752  3.307799 0.579680
1753  3.311422 0.579680
1754  3.315045 0.583303
1755  3.318668 0.583303
1756  3.322291 0.586926
1757  3.325914 0.586926
1758  3.329537 0.586926
1759  3.333160 0.590549
1760  3.336783 0.590549
1761  3.340406 0.590549
1762  3.344029 0.594172
1763  3.347652 0.594172
1764  3.351275 0.597795
1765  3.354898 0.597795
1766  3.358521 0.601418
1767  3.362144 0.601418
1768  3.365767 0.605041
1769  3.369390 0.605041
1770  3.373013 0.605041
1771  3.376636 0.605041
1772  3.380259 0.605041
1773  3.383882 0.605041
1774  3.387505 0.605041
1775  3.391128 0.605041
1776  3.394751 0.605041
1777  3.398374 0.605041
1778  3.401997 0.605041
1779  3.405620 0.605041
1780  3.409243 0.605041
1781  3.412866 0.605041
1782  3.416489 0.605041
1783  3.420112 0.605041
1784  3.423735 0.605041
1785  3.427358 0.605041
1786  3.430981 0.605041
1787  3.434604 0.605041
1788  3.438227 0.605041
1789  3.441850 0.605041
1790  3.445473 0.605041
1791  3.449096 0.605041
1792  3.452719 0.605041
1793  3.456342 0.605041
1794  3.459965 0.605041
1795  3.463588 0.605041
1796  3.467211 0.605041
1797  3.470834 0.605041
1798  3.474457 0.605041
1799  3.478080 0.605041
1800  3.481703 0.605041
1801  3.485326 0.601418
1802  3.488949 0.601418
1803  3.492572 0.597795
1804  3.496195 0.597795
1805  3.499818 0.597795
1806  3.503441 0.597795
1807  3.507064 0.597795
1808  3.510687 0.597795
1809  3.514310 0.597795
1810  3.517933 0.597795
1811  3.521556 0.597795
1812  3.525179 0.594172
1813  3.528802 0.594172
1814  3.532425 0.590549
1815  3.536048 0.590549
1816  3.539671 0.586926
1817  3.543294 0.586926
1818  3.546917 0.583303
1819  3.550540 0.583303
1820  3.554163 0.579680
1821  3.557786 0.579680
1822  3.561409 0.576057
1823  3.565032 0.576057
1824  3.568655 0.572434
1825  3.572278 0.568811
1826  3.575901 0.565188
1827  3.579524 0.561565
1828  3.579524 0.557942
1829  3.583147 0.554319
1830  3.586770 0.554319
1831  3.590393 0.550696
1832  3.594016 0.547073
1833  3.597639 0.547073
1834  3.601262 0.543450
1835  3.604885 0.543450
1836  3.608508 0.543450
1837  3.612131 0.543450
1838  3.615754 0.543450
1839  3.619377 0.543450
1840  3.623000 0.543450
1841  3.626623 0.543450
1842  3.630246 0.543450
1843  3.633869 0.547073
1844  3.637492 0.547073
1845  3.641115 0.550696
1846  3.644738 0.550696
1847  3.648361 0.550696
1848  3.651984 0.554319
1849  3.655607 0.554319
1850  3.659230 0.554319
1851  3.662853 0.554319
1852  3.666476 0.554319
1853  3.670099 0.554319
1854  3.673722 0.554319
1855  3.677345 0.554319
1856  3.680968 0.554319
1857  3.684591 0.554319
1858  3.688214 0.554319
1859  3.691837 0.554319
1860  3.695460 0.554319
1861  3.699083 0.554319
1862  3.702706 0.557942
1863  3.706329 0.557942
1864  3.709952 0.557942
1865  3.713575 0.561565
1866  3.717198 0.561565
1867  3.720821 0.561565
1868  3.724444 0.561565
1869  3.728067 0.561565
1870  3.731690 0.561565
1871  3.735313 0.561565
1872  3.738936 0.561565
1873  3.742559 0.561565
1874  3.746182 0.561565
1875  3.749805 0.561565
1876  3.753428 0.561565
1877  3.757051 0.561565
1878  3.760674 0.561565
1879  3.764297 0.561565
1880  3.767920 0.565188
1881  3.771543 0.565188
1882  3.775166 0.565188
1883  3.778789 0.565188
1884  3.782412 0.565188
1885  3.786035 0.565188
1886  3.789658 0.565188
1887  3.793281 0.565188
1888  3.796904 0.565188
1889  3.800527 0.565188
1890  3.804150 0.565188
1891  3.807773 0.565188
1892  3.811396 0.565188
1893  3.815019 0.565188
1894  3.818642 0.565188
1895  3.822265 0.565188
1896  3.825888 0.565188
1897  3.829511 0.565188
1898  3.833134 0.565188
1899  3.836757 0.565188
1900  3.840380 0.565188
1901  3.844003 0.565188
1902  3.847626 0.565188
1903  3.851249 0.561565
1904  3.854872 0.561565
1905  3.858495 0.557942
1906  3.862118 0.557942
1907  3.865741 0.554319
1908  3.869364 0.554319
1909  3.872987 0.550696
1910  3.876610 0.550696
1911  3.880233 0.547073
1912  3.883856 0.547073
1913  3.887479 0.547073
1914  3.891102 0.547073
1915  3.894725 0.547073
1916  3.898348 0.547073
1917  3.901971 0.547073
1918  3.905594 0.547073
1919  3.909217 0.547073
1920  3.912840 0.547073
1921  3.916463 0.547073
1922  3.920086 0.543450
1923  3.923709 0.543450
1924  3.927332 0.539827
1925  3.930955 0.539827
1926  3.934578 0.536204
1927  3.938201 0.536204
1928  3.941824 0.536204
1929  3.945447 0.536204
1930  3.949070 0.536204
1931  3.952693 0.536204
1932  3.956316 0.536204
1933  3.959939 0.536204
1934  3.963562 0.536204
1935  3.967185 0.536204
1936  3.970808 0.536204
1937  3.974431 0.536204
1938  3.978054 0.536204
1939  3.981677 0.536204
1940  3.985300 0.536204
1941  3.988923 0.536204
1942  3.992546 0.536204
1943  3.996169 0.536204
1944  3.999792 0.536204
1945  4.003415 0.536204
1946  4.007038 0.536204
1947  4.010661 0.536204
1948  4.014284 0.536204
1949  4.017907 0.536204
1950  4.021530 0.536204
1951  4.025153 0.539827
1952  4.028776 0.539827
1953  4.032399 0.543450
1954  4.036022 0.543450
1955  4.039645 0.547073
1956  4.043268 0.547073
1957  4.046891 0.547073
1958  4.050514 0.547073
1959  4.054137 0.547073
1960  4.057760 0.547073
1961  4.061383 0.547073
1962  4.065006 0.547073
1963  4.068629 0.547073
1964  4.072252 0.547073
1965  4.075875 0.547073
1966  4.079498 0.547073
1967  4.083121 0.547073
1968  4.086744 0.547073
1969  4.090367 0.547073
1970  4.093990 0.547073
1971  4.097613 0.547073
1972  4.101236 0.547073
1973  4.104859 0.547073
1974  4.108482 0.547073
1975  4.112105 0.547073
1976  4.115728 0.547073
1977  4.119351 0.547073
1978  4.122974 0.547073
1979  4.126597 0.547073
1980  4.130220 0.547073
1981  4.133843 0.547073
1982  4.137466 0.547073
1983  4.141089 0.547073
1984  4.144712 0.547073
1985  4.148335 0.547073
1986  4.151958 0.547073
1987  4.155581 0.547073
1988  4.159204 0.543450
1989  4.162827 0.543450
1990  4.166450 0.539827
1991  4.170073 0.539827
1992  4.173696 0.536204
1993  4.177319 0.536204
1994  4.180942 0.532581
1995  4.184565 0.532581
1996  4.188188 0.528958
1997  4.191811 0.528958
1998  4.195434 0.525335
1999  4.199057 0.525335
2000  4.202680 0.525335
2001  4.206303 0.525335
2002  4.209926 0.525335
2003  4.213549 0.525335
2004  4.217172 0.525335
2005  4.220795 0.525335
2006  4.224418 0.525335
2007  4.228041 0.525335
2008  4.231664 0.525335
2009  4.235287 0.525335
2010  4.238910 0.525335
2011  4.242533 0.525335
2012  4.246156 0.525335
2013  4.249779 0.525335
2014  4.253402 0.525335
2015  4.257025 0.525335
2016  4.260648 0.525335
2017  4.264271 0.525335
2018  4.267894 0.525335
2019  4.271517 0.525335
2020  4.275140 0.525335
2021  4.278763 0.525335
2022  4.282386 0.525335
2023  4.286009 0.525335
2024  4.289632 0.525335
2025  4.293255 0.525335
2026  4.296878 0.525335
2027  4.300501 0.525335
2028  4.304124 0.525335
2029  4.307747 0.521712
2030  4.311370 0.521712
2031  4.314993 0.518089
2032  4.318616 0.518089
2033  4.322239 0.514466
2034  4.325862 0.514466
2035  4.329485 0.510843
2036  4.333108 0.510843
2037  4.336731 0.507220
2038  4.340354 0.507220
2039  4.343977 0.503597
2040  4.347600 0.503597
2041  4.351223 0.503597
2042  4.354846 0.503597
2043  4.358469 0.503597
2044  4.362092 0.503597
2045  4.365715 0.503597
2046  4.369338 0.503597
2047  4.372961 0.503597
2048  4.376584 0.503597
2049  4.380207 0.503597
2050  4.383830 0.503597
2051  4.387453 0.503597
2052  4.391076 0.499974
2053  4.394699 0.499974
2054  4.398322 0.496351
2055  4.401945 0.496351
2056  4.405568 0.492728
2057  4.409191 0.492728
2058  4.412814 0.489105
2059  4.416437 0.489105
2060  4.420060 0.485482
2061  4.423683 0.485482
2062  4.427306 0.485482
2063  4.430929 0.485482
2064  4.434552 0.485482
2065  4.438175 0.485482
2066  4.441798 0.485482
2067  4.445421 0.485482
2068  4.449044 0.485482
2069  4.452667 0.485482
2070  4.456290 0.485482
2071  4.459913 0.485482
2072  4.463536 0.485482
2073  4.467159 0.485482
2074  4.470782 0.485482
2075  4.474405 0.485482
2076  4.478028 0.485482
2077  4.481651 0.485482
2078  4.485274 0.485482
2079  4.488897 0.485482
2080  4.492520 0.485482
2081  4.496143 0.485482
2082  4.499766 0.485482
2083  4.503389 0.485482
2084  4.507012 0.485482
2085  4.510635 0.485482
2086  4.514258 0.485482
2087  4.517881 0.485482
2088  4.521504 0.485482
2089  4.525127 0.489105
2090  4.528750 0.489105
2091  4.532373 0.492728
2092  4.535996 0.492728
2093  4.539619 0.492728
2094  4.543242 0.496351
2095  4.546865 0.496351
2096  4.550488 0.496351
2097  4.554111 0.496351
2098  4.557734 0.496351
2099  4.561357 0.496351
2100  4.564980 0.496351
2101  4.568603 0.496351
2102  4.572226 0.496351
2103  4.575849 0.496351
2104  4.579472 0.496351
2105  4.583095 0.496351
2106  4.586718 0.496351
2107  4.590341 0.496351
2108  4.593964 0.496351
2109  4.597587 0.496351
2110  4.601210 0.496351
2111  4.604833 0.496351
2112  4.608456 0.496351
2113  4.612079 0.496351
2114  4.615702 0.496351
2115  4.619325 0.496351
2116  4.622948 0.496351
2117  4.626571 0.496351
2118  4.630194 0.496351
2119  4.633817 0.496351
2120  4.637440 0.496351
2121  4.641063 0.496351
2122  4.644686 0.496351
2123  4.648309 0.496351
2124  4.651932 0.496351
2125  4.655555 0.496351
2126  4.659178 0.496351
2127  4.662801 0.496351
2128  4.666424 0.496351
2129  4.670047 0.496351
2130  4.673670 0.496351
2131  4.677293 0.496351
2132  4.680916 0.496351
2133  4.684539 0.496351
2134  4.688162 0.492728
2135  4.691785 0.492728
2136  4.695408 0.489105
2137  4.699031 0.489105
2138  4.702654 0.485482
2139  4.706277 0.485482
2140  4.709900 0.481859
2141  4.713523 0.481859
2142  4.717146 0.478236
2143  4.720769 0.478236
2144  4.724392 0.474613
2145  4.728015 0.474613
2146  4.731638 0.470990
2147  4.735261 0.467367
2148  4.738884 0.463744
2149  4.738884 0.460121
2150  4.742507 0.460121
2151  4.746130 0.456498
2152  4.749753 0.452875
2153  4.753376 0.449252
2154  4.756999 0.445629
2155  4.760622 0.442006
2156  4.764245 0.438383
2157  4.767868 0.434760
2158  4.771491 0.434760
2159  4.775114 0.431137
2160  4.778737 0.431137
2161  4.782360 0.431137
2162  4.785983 0.431137
2163  4.789606 0.431137
2164  4.793229 0.431137
2165  4.796852 0.431137
2166  4.800475 0.431137
2167  4.804098 0.431137
2168  4.807721 0.427514
2169  4.811344 0.427514
2170  4.814967 0.423891
2171  4.818590 0.423891
2172  4.822213 0.420268
2173  4.825836 0.420268
2174  4.829459 0.416645
2175  4.833082 0.416645
2176  4.836705 0.413022
2177  4.840328 0.413022
2178  4.843951 0.409399
2179  4.847574 0.409399
2180  4.851197 0.409399
2181  4.854820 0.405776
2182  4.858443 0.405776
2183  4.862066 0.405776
2184  4.865689 0.402153
2185  4.869312 0.402153
2186  4.872935 0.402153
2187  4.876558 0.398530
2188  4.880181 0.398530
2189  4.883804 0.402153
2190  4.887427 0.405776
2191  4.891050 0.409399
2192  4.891050 0.413022
2193  4.894673 0.416645
2194  4.898296 0.416645
2195  4.901919 0.420268
2196  4.905542 0.420268
2197  4.909165 0.423891
2198  4.912788 0.423891
2199  4.916411 0.427514
2200  4.920034 0.427514
2201  4.923657 0.431137
2202  4.927280 0.431137
2203  4.930903 0.434760
2204  4.934526 0.434760
2205  4.938149 0.438383
2206  4.941772 0.438383
2207  4.945395 0.438383
2208  4.949018 0.438383
2209  4.952641 0.438383
2210  4.956264 0.438383
2211  4.959887 0.438383
2212  4.963510 0.438383
2213  4.967133 0.438383
2214  4.970756 0.438383
2215  4.974379 0.438383
2216  4.978002 0.438383
2217  4.981625 0.438383
2218  4.985248 0.438383
2219  4.988871 0.438383
2220  4.992494 0.438383
2221  4.996117 0.438383
2222  4.999740 0.438383
2223  5.003363 0.438383
2224  5.006986 0.438383
2225  5.010609 0.438383
2226  5.014232 0.438383
2227  5.017855 0.438383
2228  5.021478 0.438383
2229  5.025101 0.438383
2230  5.028724 0.438383
2231  5.032347 0.438383
2232  5.035970 0.438383
2233  5.039593 0.438383
2234  5.043216 0.438383
2235  5.046839 0.438383
2236  5.050462 0.438383
2237  5.054085 0.438383
2238  5.057708 0.438383
2239  5.061331 0.438383
2240  5.064954 0.438383
2241  5.068577 0.438383
2242  5.072200 0.438383
2243  5.075823 0.434760
2244  5.079446 0.434760
2245  5.083069 0.431137
2246  5.086692 0.431137
2247  5.090315 0.427514
2248  5.093938 0.427514
2249  5.097561 0.423891
2250  5.101184 0.423891
2251  5.104807 0.420268
2252  5.108430 0.420268
2253  5.112053 0.416645
2254  5.115676 0.416645
2255  5.119299 0.413022
2256  5.122922 0.409399
2257  5.126545 0.405776
2258  5.130168 0.405776
2259  5.133791 0.402153
2260  5.137414 0.402153
2261  5.141037 0.402153
2262  5.144660 0.402153
2263  5.148283 0.402153
2264  5.151906 0.402153
2265  5.155529 0.402153
2266  5.159152 0.402153
2267  5.162775 0.402153
2268  5.166398 0.402153
2269  5.170021 0.402153
2270  5.173644 0.402153
2271  5.177267 0.402153
2272  5.180890 0.402153
2273  5.184513 0.402153
2274  5.188136 0.398530
2275  5.191759 0.398530
2276  5.195382 0.394907
2277  5.199005 0.394907
2278  5.202628 0.391284
2279  5.206251 0.391284
2280  5.209874 0.391284
2281  5.213497 0.391284
2282  5.217120 0.391284
2283  5.220743 0.391284
2284  5.224366 0.391284
2285  5.227989 0.391284
2286  5.231612 0.391284
2287  5.235235 0.391284
2288  5.238858 0.391284
2289  5.242481 0.391284
2290  5.246104 0.387661
2291  5.249727 0.391284
2292  5.253350 0.394907
2293  5.256973 0.398530
2294  5.260596 0.402153
2295  5.264219 0.402153
2296  5.267842 0.405776
2297  5.271465 0.405776
2298  5.275088 0.409399
2299  5.278711 0.409399
2300  5.282334 0.413022
2301  5.285957 0.413022
2302  5.289580 0.416645
2303  5.293203 0.416645
2304  5.296826 0.420268
2305  5.300449 0.420268
2306  5.304072 0.423891
2307  5.307695 0.423891
2308  5.311318 0.423891
2309  5.314941 0.423891
2310  5.318564 0.423891
2311  5.322187 0.423891
2312  5.325810 0.423891
2313  5.329433 0.423891
2314  5.333056 0.423891
2315  5.336679 0.423891
2316  5.340302 0.423891
2317  5.343925 0.423891
2318  5.347548 0.423891
2319  5.351171 0.423891
2320  5.354794 0.423891
2321  5.358417 0.423891
2322  5.362040 0.427514
2323  5.365663 0.427514
2324  5.369286 0.427514
2325  5.372909 0.427514
2326  5.376532 0.427514
2327  5.380155 0.427514
2328  5.383778 0.427514
2329  5.387401 0.427514
2330  5.391024 0.427514
2331  5.394647 0.427514
2332  5.398270 0.427514
2333  5.401893 0.427514
2334  5.405516 0.427514
2335  5.409139 0.427514
2336  5.412762 0.427514
2337  5.416385 0.427514
2338  5.420008 0.427514
2339  5.423631 0.427514
2340  5.427254 0.427514
2341  5.430877 0.427514
2342  5.434500 0.427514
2343  5.438123 0.427514
2344  5.441746 0.427514
2345  5.445369 0.427514
2346  5.448992 0.427514
2347  5.452615 0.427514
2348  5.456238 0.427514
2349  5.459861 0.427514
2350  5.463484 0.427514
2351  5.467107 0.427514
2352  5.470730 0.427514
2353  5.474353 0.427514
2354  5.477976 0.427514
2355  5.481599 0.427514
2356  5.485222 0.427514
2357  5.488845 0.427514
2358  5.492468 0.427514
2359  5.496091 0.427514
2360  5.499714 0.427514
2361  5.503337 0.427514
2362  5.506960 0.423891
2363  5.510583 0.423891
2364  5.514206 0.420268
2365  5.517829 0.420268
2366  5.521452 0.416645
2367  5.525075 0.416645
2368  5.528698 0.413022
2369  5.532321 0.413022
2370  5.535944 0.409399
2371  5.539567 0.409399
2372  5.543190 0.405776
2373  5.546813 0.405776
2374  5.550436 0.405776
2375  5.554059 0.405776
2376  5.557682 0.405776
2377  5.561305 0.405776
2378  5.564928 0.405776
2379  5.568551 0.405776
2380  5.572174 0.405776
2381  5.575797 0.405776
2382  5.579420 0.405776
2383  5.583043 0.405776
2384  5.586666 0.405776
2385  5.590289 0.405776
2386  5.593912 0.402153
2387  5.597535 0.402153
2388  5.601158 0.398530
2389  5.604781 0.398530
2390  5.608404 0.394907
2391  5.612027 0.394907
2392  5.615650 0.391284
2393  5.619273 0.391284
2394  5.622896 0.387661
2395  5.626519 0.387661
2396  5.630142 0.387661
2397  5.633765 0.387661
2398  5.637388 0.387661
2399  5.641011 0.387661
2400  5.644634 0.387661
2401  5.648257 0.384038
2402  5.651880 0.384038
2403  5.655503 0.380415
2404  5.659126 0.380415
2405  5.662749 0.380415
2406  5.666372 0.380415
2407  5.669995 0.380415
2408  5.673618 0.380415
2409  5.677241 0.380415
2410  5.680864 0.380415
2411  5.684487 0.380415
2412  5.688110 0.380415
2413  5.691733 0.380415
2414  5.695356 0.380415
2415  5.698979 0.380415
2416  5.702602 0.380415
2417  5.706225 0.380415
2418  5.709848 0.380415
2419  5.713471 0.380415
2420  5.717094 0.380415
2421  5.720717 0.380415
2422  5.724340 0.380415
2423  5.727963 0.380415
2424  5.731586 0.380415
2425  5.735209 0.380415
2426  5.738832 0.380415
2427  5.742455 0.380415
2428  5.746078 0.380415
2429  5.749701 0.380415
2430  5.753324 0.380415
2431  5.756947 0.380415
2432  5.760570 0.380415
2433  5.764193 0.380415
2434  5.767816 0.380415
2435  5.771439 0.380415
2436  5.775062 0.380415
2437  5.778685 0.380415
2438  5.782308 0.380415
2439  5.785931 0.380415
2440  5.789554 0.380415
2441  5.793177 0.380415
2442  5.796800 0.380415
2443  5.800423 0.380415
2444  5.804046 0.376792
2445  5.807669 0.376792
2446  5.811292 0.373169
2447  5.814915 0.373169
2448  5.818538 0.369546
2449  5.822161 0.369546
2450  5.825784 0.369546
2451  5.829407 0.369546
2452  5.833030 0.369546
2453  5.836653 0.369546
2454  5.840276 0.369546
2455  5.843899 0.369546
2456  5.847522 0.369546
2457  5.851145 0.369546
2458  5.854768 0.369546
2459  5.858391 0.369546
2460  5.862014 0.369546
2461  5.865637 0.369546
2462  5.869260 0.369546
2463  5.872883 0.369546
2464  5.876506 0.365923
2465  5.880129 0.365923
2466  5.883752 0.362300
2467  5.887375 0.362300
2468  5.890998 0.358677
2469  5.894621 0.358677
2470  5.898244 0.355054
2471  5.901867 0.355054
2472  5.905490 0.351431
2473  5.909113 0.351431
2474  5.912736 0.347808
2475  5.916359 0.347808
2476  5.919982 0.344185
2477  5.923605 0.340562
2478  5.927228 0.340562
2479  5.930851 0.340562
2480  5.934474 0.340562
2481  5.938097 0.340562
2482  5.941720 0.340562
2483  5.945343 0.340562
2484  5.948966 0.340562
2485  5.952589 0.340562
2486  5.956212 0.340562
2487  5.959835 0.340562
2488  5.963458 0.340562
2489  5.967081 0.340562
2490  5.970704 0.340562
2491  5.974327 0.340562
2492  5.977950 0.340562
2493  5.981573 0.340562
2494  5.985196 0.340562
2495  5.988819 0.340562
2496  5.992442 0.340562
2497  5.996065 0.340562
2498  5.999688 0.340562
2499  6.003311 0.340562
2500  6.006934 0.340562
2501  6.010557 0.336939
2502  6.014180 0.336939
2503  6.017803 0.336939
2504  6.021426 0.336939
2505  6.025049 0.336939
2506  6.028672 0.336939
2507  6.032295 0.336939
2508  6.035918 0.336939
2509  6.039541 0.336939
2510  6.043164 0.336939
2511  6.046787 0.336939
2512  6.050410 0.336939
2513  6.054033 0.336939
2514  6.057656 0.336939
2515  6.061279 0.336939
2516  6.064902 0.336939
2517  6.068525 0.336939
2518  6.072148 0.336939
2519  6.075771 0.336939
2520  6.079394 0.336939
2521  6.083017 0.336939
2522  6.086640 0.336939
2523  6.090263 0.336939
2524  6.093886 0.336939
2525  6.097509 0.336939
2526  6.101132 0.336939
2527  6.104755 0.333316
2528  6.108378 0.333316
2529  6.112001 0.333316
2530  6.115624 0.333316
2531  6.119247 0.333316
2532  6.122870 0.333316
2533  6.126493 0.333316
2534  6.130116 0.333316
2535  6.133739 0.333316
2536  6.137362 0.333316
2537  6.140985 0.333316
2538  6.144608 0.333316
2539  6.148231 0.333316
2540  6.151854 0.333316
2541  6.155477 0.333316
2542  6.159100 0.333316
2543  6.162723 0.333316
2544  6.166346 0.333316
2545  6.169969 0.333316
2546  6.173592 0.333316
2547  6.177215 0.333316
2548  6.180838 0.333316
2549  6.184461 0.333316
2550  6.188084 0.336939
2551  6.191707 0.336939
2552  6.195330 0.340562
2553  6.198953 0.340562
2554  6.202576 0.344185
2555  6.206199 0.344185
2556  6.209822 0.344185
2557  6.213445 0.344185
2558  6.217068 0.344185
2559  6.220691 0.344185
2560  6.224314 0.344185
2561  6.227937 0.344185
2562  6.231560 0.344185
2563  6.235183 0.344185
2564  6.238806 0.344185
2565  6.242429 0.344185
2566  6.246052 0.344185
2567  6.249675 0.344185
2568  6.253298 0.344185
2569  6.256921 0.344185
2570  6.260544 0.344185
2571  6.264167 0.344185
2572  6.267790 0.344185
2573  6.271413 0.344185
2574  6.275036 0.344185
2575  6.278659 0.344185
2576  6.282282 0.344185
2577  6.285905 0.344185
2578  6.289528 0.344185
2579  6.293151 0.344185
2580  6.296774 0.344185
2581  6.300397 0.344185
2582  6.304020 0.344185
2583  6.307643 0.344185
2584  6.311266 0.344185
2585  6.314889 0.344185
2586  6.318512 0.344185
2587  6.322135 0.344185
2588  6.325758 0.344185
2589  6.329381 0.344185
2590  6.333004 0.344185
2591  6.336627 0.344185
2592  6.340250 0.340562
2593  6.343873 0.340562
2594  6.347496 0.336939
2595  6.351119 0.336939
2596  6.354742 0.333316
2597  6.358365 0.333316
2598  6.361988 0.329693
2599  6.365611 0.329693
2600  6.369234 0.326070
2601  6.372857 0.326070
2602  6.376480 0.322447
2603  6.380103 0.322447
2604  6.383726 0.318824
2605  6.387349 0.318824
2606  6.390972 0.318824
2607  6.394595 0.318824
2608  6.398218 0.318824
2609  6.401841 0.315201
2610  6.405464 0.315201
2611  6.409087 0.315201
2612  6.412710 0.315201
2613  6.416333 0.315201
2614  6.419956 0.315201
2615  6.423579 0.315201
2616  6.427202 0.315201
2617  6.430825 0.315201
2618  6.434448 0.315201
2619  6.438071 0.315201
2620  6.441694 0.315201
2621  6.445317 0.315201
2622  6.448940 0.315201
2623  6.452563 0.315201
2624  6.456186 0.315201
2625  6.459809 0.315201
2626  6.463432 0.315201
2627  6.467055 0.315201
2628  6.470678 0.315201
2629  6.474301 0.315201
2630  6.477924 0.315201
2631  6.481547 0.315201
2632  6.485170 0.315201
2633  6.488793 0.315201
2634  6.492416 0.315201
2635  6.496039 0.315201
2636  6.499662 0.315201
2637  6.503285 0.318824
2638  6.506908 0.318824
2639  6.510531 0.318824
2640  6.514154 0.322447
2641  6.517777 0.326070
2642  6.521400 0.329693
2643  6.525023 0.333316
2644  6.528646 0.336939
2645  6.532269 0.340562
2646  6.535892 0.344185
2647  6.539515 0.347808
2648  6.543138 0.351431
2649  6.546761 0.355054
2650  6.550384 0.358677
2651  6.550384 0.362300
2652  6.554007 0.365923
2653  6.557630 0.369546
2654  6.561253 0.373169
2655  6.564876 0.376792
2656  6.568499 0.380415
2657  6.572122 0.384038
2658  6.575745 0.387661
2659  6.579368 0.391284
2660  6.582991 0.394907
2661  6.586614 0.394907
2662  6.590237 0.398530
2663  6.593860 0.398530
2664  6.597483 0.402153
2665  6.601106 0.402153
2666  6.604729 0.405776
2667  6.608352 0.405776
2668  6.611975 0.409399
2669  6.615598 0.413022
2670  6.619221 0.416645
2671  6.622844 0.420268
2672  6.626467 0.423891
2673  6.630090 0.427514
2674  6.633713 0.431137
2675  6.637336 0.434760
2676  6.640959 0.438383
2677  6.640959 0.442006
2678  6.640959 0.445629
2679  6.640959 0.449252
2680  6.640959 0.452875
2681  6.640959 0.456498
2682  6.640959 0.460121
2683  6.640959 0.463744
2684  6.640959 0.467367
2685  6.640959 0.470990
2686  6.640959 0.474613
2687  6.640959 0.478236
2688  6.640959 0.481859
2689  6.640959 0.485482
2690  6.640959 0.489105
2691  6.640959 0.492728
2692  6.640959 0.496351
2693  6.640959 0.499974
2694  6.640959 0.503597
2695  6.640959 0.507220
2696  6.640959 0.510843
2697  6.640959 0.514466
2698  6.644582 0.518089
2699  6.644582 0.521712
2700  6.648205 0.525335
2701  6.648205 0.528958
2702  6.651828 0.532581
2703  6.651828 0.536204
2704  6.655451 0.539827
2705  6.655451 0.543450
2706  6.659074 0.547073
2707  6.659074 0.550696
2708  6.662697 0.554319
2709  6.662697 0.557942
2710  6.666320 0.561565
2711  6.669943 0.561565
2712  6.673566 0.565188
2713  6.677189 0.565188
2714  6.680812 0.568811
2715  6.684435 0.568811
2716  6.688058 0.572434
2717  6.691681 0.572434
2718  6.695304 0.576057
2719  6.698927 0.576057
2720  6.702550 0.579680
2721  6.706173 0.579680
2722  6.709796 0.583303
2723  6.713419 0.583303
2724  6.717042 0.583303
2725  6.720665 0.583303
2726  6.724288 0.583303
2727  6.727911 0.583303
2728  6.731534 0.583303
2729  6.735157 0.586926
2730  6.738780 0.590549
2731  6.742403 0.590549
2732  6.746026 0.594172
2733  6.749649 0.594172
2734  6.753272 0.597795
2735  6.756895 0.597795
2736  6.760518 0.601418
2737  6.764141 0.601418
2738  6.767764 0.605041
2739  6.771387 0.605041
2740  6.775010 0.608664
2741  6.778633 0.612287
2742  6.782256 0.615910
2743  6.785879 0.619533
2744  6.789502 0.623156
2745  6.793125 0.626779
2746  6.796748 0.630402
2747  6.800371 0.634025
2748  6.803994 0.637648
2749  6.807617 0.641271
2750  6.811240 0.644894
2751  6.811240 0.648517
2752  6.814863 0.652140
2753  6.814863 0.655763
2754  6.818486 0.659386
2755  6.822109 0.663009
2756  6.822109 0.666632
2757  6.825732 0.670255
2758  6.829355 0.673878
2759  6.832978 0.677501
2760  6.836601 0.681124
2761  6.840224 0.684747
2762  6.843847 0.688370
2763  6.847470 0.691993
2764  6.851093 0.695616
2765  6.851093 0.699239
2766  6.854716 0.702862
2767  6.854716 0.706485
2768  6.858339 0.710108
2769  6.858339 0.713731
2770  6.861962 0.717354
2771  6.861962 0.720977
2772  6.865585 0.724600
2773  6.865585 0.728223
2774  6.869208 0.731846
2775  6.869208 0.735469
2776  6.872831 0.739092
2777  6.872831 0.742715
2778  6.876454 0.746338
2779  6.880077 0.749961
2780  6.880077 0.753584
2781  6.880077 0.757207
2782  6.880077 0.760830
2783  6.880077 0.764453
2784  6.880077 0.768076
2785  6.880077 0.771699
2786  6.880077 0.775322
2787  6.880077 0.778945
2788  6.880077 0.782568
2789  6.880077 0.786191
2790  6.880077 0.789814
2791  6.880077 0.793437
2792  6.880077 0.797060
2793  6.880077 0.800683
2794  6.880077 0.804306
2795  6.880077 0.807929
2796  6.880077 0.811552
2797  6.880077 0.815175
2798  6.880077 0.818798
2799  6.880077 0.822421
2800  6.880077 0.826044
2801  6.880077 0.829667
2802  6.883700 0.833290
2803  6.883700 0.836913
2804  6.887323 0.840536
2805  6.887323 0.844159
2806  6.890946 0.847782
2807  6.890946 0.851405
2808  6.894569 0.855028
2809  6.894569 0.858651
2810  6.898192 0.862274
2811  6.898192 0.865897
2812  6.901815 0.869520
2813  6.901815 0.873143
2814  6.905438 0.876766
2815  6.909061 0.876766
2816  6.912684 0.880389
2817  6.916307 0.880389
2818  6.919930 0.884012
2819  6.923553 0.884012
2820  6.927176 0.887635
2821  6.930799 0.887635
2822  6.934422 0.891258
2823  6.938045 0.891258
2824  6.941668 0.894881
2825  6.945291 0.894881
2826  6.948914 0.898504
2827  6.952537 0.898504
2828  6.956160 0.898504
2829  6.959783 0.898504
2830  6.963406 0.898504
2831  6.967029 0.898504
2832  6.970652 0.898504
2833  6.974275 0.898504
2834  6.977898 0.898504
2835  6.981521 0.898504
2836  6.985144 0.898504
2837  6.988767 0.898504
2838  6.992390 0.898504
2839  6.996013 0.898504
2840  6.999636 0.898504
2841  7.003259 0.898504
2842  7.006882 0.898504
2843  7.010505 0.898504
2844  7.014128 0.898504
2845  7.017751 0.898504
2846  7.021374 0.898504
2847  7.024997 0.898504
2848  7.028620 0.898504
2849  7.032243 0.898504
2850  7.035866 0.898504
2851  7.039489 0.898504
2852  7.043112 0.898504
2853  7.046735 0.898504
2854  7.050358 0.898504
2855  7.053981 0.894881
2856  7.057604 0.894881
2857  7.061227 0.891258
2858  7.064850 0.891258
2859  7.068473 0.887635
2860  7.072096 0.887635
2861  7.075719 0.884012
2862  7.079342 0.884012
2863  7.082965 0.887635
2864  7.086588 0.887635
2865  7.090211 0.891258
2866  7.093834 0.894881
2867  7.097457 0.898504
2868  7.101080 0.898504
2869  7.104703 0.902127
2870  7.108326 0.905750
2871  7.111949 0.905750
2872  7.115572 0.909373
2873  7.115572 0.912996
2874  7.119195 0.916619
2875  7.119195 0.920242
2876  7.122818 0.923865
2877  7.126441 0.927488
2878  7.126441 0.931111
2879  7.130064 0.934734
2880  7.133687 0.938357
2881  7.133687 0.941980
2882  7.137310 0.945603
2883  7.140933 0.949226
2884  7.144556 0.952849
2885  7.148179 0.952849
2886  7.151802 0.956472
2887  7.155425 0.960095
2888  7.159048 0.960095
2889  7.162671 0.963718
2890  7.166294 0.963718
2891  7.169917 0.967341
2892  7.173540 0.967341
2893  7.177163 0.970964
2894  7.177163 0.974587
2895  7.180786 0.978210
2896  7.180786 0.981833
2897  7.184409 0.985456
2898  7.184409 0.989079
2899  7.188032 0.992702
2900  7.188032 0.996325
2901  7.191655 0.999948
2902  7.191655 1.003571
2903  7.195278 1.007194
2904  7.198901 1.010817
2905  7.198901 1.014440
2906  7.202524 1.018063
2907  7.206147 1.021686
2908  7.209770 1.025309
2909  7.213393 1.028932
2910  7.217016 1.028932
2911  7.220639 1.032555
2912  7.224262 1.036178
2913  7.227885 1.036178
2914  7.231508 1.039801
2915  7.235131 1.043424
2916  7.238754 1.047047
2917  7.242377 1.050670
2918  7.246000 1.054293
2919  7.249623 1.057916
2920  7.253246 1.061539
2921  7.256869 1.065162
2922  7.260492 1.068785
2923  7.264115 1.072408
2924  7.267738 1.072408
2925  7.271361 1.076031
2926  7.274984 1.079654
2927  7.278607 1.083277
2928  7.278607 1.086900
2929  7.282230 1.090523
2930  7.282230 1.094146
2931  7.285853 1.097769
2932  7.285853 1.101392
2933  7.289476 1.105015
2934  7.289476 1.108638
2935  7.293099 1.112261
2936  7.293099 1.115884
2937  7.296722 1.119507
2938  7.296722 1.123130
2939  7.300345 1.126753
2940  7.300345 1.130376
2941  7.303968 1.133999
2942  7.303968 1.137622
2943  7.307591 1.141245
2944  7.307591 1.144868
2945  7.311214 1.148491
2946  7.314837 1.152114
2947  7.318460 1.152114
2948  7.322083 1.155737
2949  7.325706 1.159360
2950  7.329329 1.159360
2951  7.332952 1.162983
2952  7.336575 1.162983
2953  7.340198 1.166606
2954  7.343821 1.170229
2955  7.347444 1.170229
2956  7.351067 1.173852
2957  7.354690 1.173852
2958  7.358313 1.177475
2959  7.361936 1.177475
2960  7.365559 1.181098
2961  7.369182 1.181098
2962  7.372805 1.184721
2963  7.376428 1.184721
2964  7.380051 1.188344
2965  7.383674 1.188344
2966  7.387297 1.191967
2967  7.390920 1.191967
2968  7.394543 1.191967
2969  7.398166 1.191967
2970  7.401789 1.191967
2971  7.405412 1.191967
2972  7.409035 1.191967
2973  7.412658 1.195590
2974  7.416281 1.199213
2975  7.419904 1.202836
2976  7.419904 1.206459
2977  7.423527 1.210082
2978  7.423527 1.213705
2979  7.423527 1.217328
2980  7.427150 1.220951
2981  7.427150 1.224574
2982  7.427150 1.228197
2983  7.427150 1.231820
2984  7.427150 1.235443
2985  7.430773 1.239066
2986  7.430773 1.242689
2987  7.434396 1.246312
2988  7.434396 1.249935
2989  7.438019 1.253558
2990  7.438019 1.257181
2991  7.441642 1.260804
2992  7.441642 1.264427
2993  7.445265 1.268050
2994  7.445265 1.271673
2995  7.448888 1.275296
2996  7.448888 1.278919
2997  7.452511 1.282542
2998  7.456134 1.282542
2999  7.459757 1.286165
3000  7.463380 1.286165
3001  7.467003 1.289788
3002  7.470626 1.289788
3003  7.474249 1.293411
3004  7.477872 1.293411
3005  7.481495 1.297034
3006  7.485118 1.297034
3007  7.488741 1.300657
3008  7.492364 1.300657
3009  7.495987 1.304280
3010  7.499610 1.304280
3011  7.503233 1.304280
3012  7.506856 1.304280
3013  7.510479 1.304280
3014  7.514102 1.304280
3015  7.517725 1.304280
3016  7.521348 1.304280
3017  7.524971 1.304280
3018  7.528594 1.304280
3019  7.532217 1.304280
3020  7.535840 1.304280
3021  7.539463 1.307903
3022  7.543086 1.307903
3023  7.546709 1.311526
3024  7.550332 1.311526
3025  7.553955 1.315149
3026  7.557578 1.315149
3027  7.561201 1.318772
3028  7.564824 1.318772
3029  7.568447 1.322395
3030  7.572070 1.322395
3031  7.575693 1.326018
3032  7.579316 1.326018
3033  7.582939 1.326018
3034  7.586562 1.329641
3035  7.590185 1.329641
3036  7.593808 1.333264
3037  7.597431 1.336887
3038  7.601054 1.340510
3039  7.604677 1.344133
3040  7.608300 1.347756
3041  7.611923 1.351379
3042  7.615546 1.355002
3043  7.619169 1.358625
3044  7.622792 1.362248
3045  7.626415 1.365871
3046  7.630038 1.365871
3047  7.633661 1.369494
3048  7.637284 1.373117
3049  7.640907 1.373117
3050  7.644530 1.376740
3051  7.648153 1.380363
3052  7.651776 1.380363
3053  7.655399 1.383986
3054  7.659022 1.387609
3055  7.662645 1.391232
3056  7.666268 1.394855
3057  7.666268 1.398478
3058  7.669891 1.402101
3059  7.673514 1.405724
3060  7.673514 1.409347
3061  7.677137 1.412970
3062  7.680760 1.416593
3063  7.684383 1.420216
3064  7.688006 1.423839
3065  7.691629 1.423839
3066  7.695252 1.427462
3067  7.698875 1.431085
3068  7.702498 1.431085
3069  7.706121 1.434708
3070  7.709744 1.438331
3071  7.713367 1.438331
3072  7.716990 1.441954
3073  7.720613 1.445577
3074  7.724236 1.449200
3075  7.727859 1.452823
3076  7.731482 1.456446
3077  7.735105 1.460069
3078  7.738728 1.463692
3079  7.738728 1.467315
3080  7.742351 1.470938
3081  7.745974 1.474561
3082  7.745974 1.478184
3083  7.749597 1.481807
3084  7.753220 1.485430
3085  7.756843 1.485430
3086  7.760466 1.489053
3087  7.764089 1.489053
3088  7.767712 1.492676
3089  7.771335 1.492676
3090  7.774958 1.496299
3091  7.778581 1.496299
3092  7.782204 1.499922
3093  7.785827 1.499922
3094  7.789450 1.503545
3095  7.793073 1.503545
3096  7.796696 1.507168
3097  7.800319 1.507168
3098  7.803942 1.507168
3099  7.807565 1.507168
3100  7.811188 1.507168
3101  7.814811 1.507168
3102  7.818434 1.507168
3103  7.822057 1.507168
3104  7.825680 1.507168
3105  7.829303 1.507168
3106  7.832926 1.510791
3107  7.836549 1.514414
3108  7.840172 1.518037
3109  7.843795 1.521660
3110  7.847418 1.525283
3111  7.851041 1.528906
3112  7.854664 1.532529
3113  7.854664 1.536152
3114  7.858287 1.539775
3115  7.861910 1.543398
3116  7.865533 1.547021
3117  7.869156 1.550644
3118  7.872779 1.554267
3119  7.876402 1.554267
3120  7.880025 1.557890
3121  7.883648 1.561513
3122  7.887271 1.561513
3123  7.890894 1.565136
3124  7.894517 1.565136
3125  7.898140 1.568759
3126  7.901763 1.572382
3127  7.905386 1.576005
3128  7.909009 1.579628
3129  7.912632 1.583251
3130  7.916255 1.586874
3131  7.916255 1.590497
3132  7.919878 1.594120
3133  7.919878 1.597743
3134  7.923501 1.601366
3135  7.923501 1.604989
3136  7.927124 1.608612
3137  7.930747 1.612235
3138  7.930747 1.615858
3139  7.934370 1.619481
3140  7.937993 1.623104
3141  7.941616 1.626727
3142  7.945239 1.630350
3143  7.948862 1.630350
3144  7.952485 1.633973
3145  7.956108 1.637596
3146  7.959731 1.637596
3147  7.963354 1.641219
3148  7.963354 1.644842
3149  7.966977 1.648465
3150  7.970600 1.652088
3151  7.974223 1.655711
3152  7.974223 1.659334
3153  7.977846 1.662957
3154  7.977846 1.666580
3155  7.981469 1.670203
3156  7.981469 1.673826
3157  7.985092 1.677449
3158  7.985092 1.681072
3159  7.988715 1.684695
3160  7.988715 1.688318
3161  7.992338 1.691941
3162  7.992338 1.695564
3163  7.995961 1.699187
3164  7.995961 1.702810
3165  7.999584 1.706433
3166  8.003207 1.710056
3167  8.006830 1.713679
3168  8.010453 1.713679
3169  8.014076 1.717302
3170  8.017699 1.720925
3171  8.021322 1.720925
3172  8.024945 1.724548
3173  8.028568 1.724548
3174  8.032191 1.728171
3175  8.035814 1.731794
3176  8.039437 1.735417
3177  8.039437 1.739040
3178  8.043060 1.742663
3179  8.043060 1.746286
3180  8.046683 1.749909
3181  8.046683 1.753532
3182  8.050306 1.757155
3183  8.050306 1.760778
3184  8.053929 1.764401
3185  8.057552 1.768024
3186  8.057552 1.771647
3187  8.061175 1.775270
3188  8.064798 1.778893
3189  8.068421 1.782516
3190  8.072044 1.786139
3191  8.075667 1.789762
3192  8.079290 1.789762
3193  8.082913 1.793385
3194  8.086536 1.797008
3195  8.090159 1.797008
3196  8.093782 1.800631
3197  8.097405 1.804254
3198  8.101028 1.807877
3199  8.104651 1.811500
3200  8.108274 1.815123
3201  8.111897 1.815123
3202  8.115520 1.818746
3203  8.119143 1.822369
3204  8.122766 1.825992
3205  8.126389 1.829615
3206  8.130012 1.829615
3207  8.133635 1.833238
3208  8.137258 1.836861
3209  8.140881 1.836861
3210  8.144504 1.840484
3211  8.148127 1.844107
3212  8.151750 1.847730
3213  8.155373 1.851353
3214  8.158996 1.854976
3215  8.162619 1.858599
3216  8.166242 1.862222
3217  8.169865 1.865845
3218  8.173488 1.869468
3219  8.173488 1.873091
3220  8.177111 1.876714
3221  8.180734 1.880337
3222  8.184357 1.883960
3223  8.184357 1.887583
3224  8.187980 1.891206
3225  8.191603 1.894829
3226  8.191603 1.898452
3227  8.195226 1.902075
3228  8.198849 1.905698
3229  8.198849 1.909321
3230  8.202472 1.912944
3231  8.206095 1.916567
3232  8.209718 1.920190
3233  8.213341 1.923813
3234  8.216964 1.927436
3235  8.220587 1.931059
3236  8.224210 1.931059
3237  8.227833 1.934682
3238  8.231456 1.938305
3239  8.235079 1.941928
3240  8.238702 1.945551
3241  8.242325 1.949174
3242  8.245948 1.952797
3243  8.249571 1.956420
3244  8.249571 1.960043
3245  8.253194 1.963666
3246  8.256817 1.967289
3247  8.260440 1.970912
3248  8.264063 1.970912
3249  8.267686 1.974535
3250  8.271309 1.974535
3251  8.274932 1.978158
3252  8.278555 1.978158
3253  8.282178 1.981781
3254  8.285801 1.981781
3255  8.289424 1.985404
3256  8.293047 1.985404
3257  8.296670 1.989027
3258  8.300293 1.989027
3259  8.303916 1.992650
3260  8.307539 1.996273
3261  8.311162 1.999896
3262  8.314785 2.003519
3263  8.318408 2.007142
3264  8.322031 2.010765
3265  8.325654 2.014388
3266  8.329277 2.018011
3267  8.332900 2.021634
3268  8.336523 2.025257
3269  8.336523 2.028880
3270  8.340146 2.032503
3271  8.343769 2.032503
3272  8.347392 2.036126
3273  8.351015 2.036126
3274  8.354638 2.039749
3275  8.358261 2.039749
3276  8.361884 2.043372
3277  8.365507 2.043372
3278  8.369130 2.046995
3279  8.372753 2.046995
3280  8.376376 2.050618
3281  8.379999 2.050618
3282  8.383622 2.054241
3283  8.387245 2.054241
3284  8.390868 2.054241
3285  8.394491 2.054241
3286  8.398114 2.054241
3287  8.401737 2.054241
3288  8.405360 2.054241
3289  8.408983 2.057864
3290  8.408983 2.061487
3291  8.412606 2.065110
3292  8.416229 2.068733
3293  8.419852 2.072356
3294  8.423475 2.075979
3295  8.423475 2.079602
3296  8.427098 2.083225
3297  8.430721 2.086848
3298  8.430721 2.090471
3299  8.434344 2.094094
3300  8.437967 2.097717
3301  8.441590 2.101340
3302  8.445213 2.101340
3303  8.448836 2.104963
3304  8.452459 2.108586
3305  8.456082 2.108586
3306  8.459705 2.112209
3307  8.463328 2.112209
3308  8.466951 2.115832
3309  8.470574 2.115832
3310  8.474197 2.119455
3311  8.477820 2.119455
3312  8.481443 2.123078
3313  8.481443 2.126701
3314  8.485066 2.130324
3315  8.488689 2.133947
3316  8.492312 2.137570
3317  8.495935 2.141193
3318  8.499558 2.144816
3319  8.503181 2.148439
3320  8.506804 2.148439
3321  8.510427 2.152062
3322  8.514050 2.155685
3323  8.517673 2.155685
3324  8.521296 2.159308
3325  8.524919 2.159308
3326  8.528542 2.162931
3327  8.532165 2.166554
3328  8.535788 2.166554
3329  8.539411 2.170177
3330  8.543034 2.173800
3331  8.546657 2.177423
3332  8.550280 2.181046
3333  8.553903 2.184669
3334  8.557526 2.188292
3335  8.561149 2.188292
3336  8.564772 2.191915
3337  8.568395 2.195538
3338  8.572018 2.195538
3339  8.575641 2.199161
3340  8.579264 2.202784
3341  8.582887 2.206407
3342  8.586510 2.210030
3343  8.590133 2.213653
3344  8.593756 2.217276
3345  8.597379 2.220899
3346  8.601002 2.224522
3347  8.604625 2.228145
3348  8.608248 2.231768
3349  8.608248 2.235391
3350  8.611871 2.239014
3351  8.615494 2.242637
3352  8.615494 2.246260
3353  8.619117 2.249883
3354  8.622740 2.253506
3355  8.622740 2.257129
3356  8.626363 2.260752
3357  8.629986 2.264375
3358  8.629986 2.267998
3359  8.633609 2.271621
3360  8.633609 2.275244
3361  8.637232 2.278867
3362  8.637232 2.282490
3363  8.640855 2.286113
3364  8.640855 2.289736
3365  8.644478 2.293359
3366  8.644478 2.296982
3367  8.648101 2.300605
3368  8.648101 2.304228
3369  8.651724 2.307851
3370  8.655347 2.311474
3371  8.658970 2.311474
3372  8.662593 2.315097
3373  8.666216 2.315097
3374  8.669839 2.318720
3375  8.673462 2.318720
3376  8.677085 2.322343
3377  8.680708 2.322343
3378  8.684331 2.325966
3379  8.687954 2.325966
3380  8.691577 2.329589
3381  8.695200 2.329589
3382  8.698823 2.333212
3383  8.702446 2.336835
3384  8.706069 2.340458
3385  8.706069 2.344081
3386  8.709692 2.347704
3387  8.713315 2.351327
3388  8.713315 2.354950
3389  8.716938 2.358573
3390  8.720561 2.358573
3391  8.724184 2.362196
3392  8.727807 2.362196
3393  8.731430 2.365819
3394  8.735053 2.365819
3395  8.738676 2.369442
3396  8.742299 2.369442
3397  8.745922 2.373065
3398  8.749545 2.373065
3399  8.753168 2.376688
3400  8.756791 2.376688
3401  8.760414 2.380311
3402  8.764037 2.380311
3403  8.767660 2.380311
3404  8.771283 2.380311
3405  8.774906 2.380311
3406  8.778529 2.380311
3407  8.782152 2.380311
3408  8.785775 2.380311
3409  8.789398 2.380311
3410  8.793021 2.380311
3411  8.796644 2.383934
3412  8.800267 2.383934
3413  8.803890 2.387557
3414  8.807513 2.387557
3415  8.811136 2.391180
3416  8.814759 2.394803
3417  8.814759 2.398426
3418  8.814759 2.402049
3419  8.818382 2.405672
3420  8.818382 2.409295
3421  8.818382 2.412918
3422  8.822005 2.416541
3423  8.822005 2.420164
3424  8.825628 2.423787
3425  8.825628 2.427410
3426  8.829251 2.431033
3427  8.829251 2.434656
3428  8.832874 2.438279
3429  8.832874 2.441902
3430  8.836497 2.445525
3431  8.836497 2.449148
3432  8.840120 2.452771
3433  8.840120 2.456394
3434  8.843743 2.460017
3435  8.847366 2.463640
3436  8.850989 2.463640
3437  8.854612 2.467263
3438  8.858235 2.470886
3439  8.861858 2.474509
3440  8.865481 2.478132
3441  8.865481 2.481755
3442  8.869104 2.485378
3443  8.869104 2.489001
3444  8.872727 2.492624
3445  8.872727 2.496247
3446  8.876350 2.499870
3447  8.879973 2.503493
3448  8.879973 2.507116
3449  8.883596 2.510739
3450  8.887219 2.514362
3451  8.890842 2.517985
3452  8.894465 2.521608
3453  8.898088 2.521608
3454  8.901711 2.525231
3455  8.905334 2.528854
3456  8.908957 2.532477
3457  8.912580 2.536100
3458  8.912580 2.539723
3459  8.916203 2.543346
3460  8.916203 2.546969
3461  8.919826 2.550592
3462  8.919826 2.554215
3463  8.923449 2.557838
3464  8.923449 2.561461
3465  8.927072 2.565084
3466  8.927072 2.568707
3467  8.930695 2.572330
3468  8.930695 2.575953
3469  8.934318 2.579576
3470  8.937941 2.583199
3471  8.941564 2.586822
3472  8.945187 2.590445
3473  8.948810 2.594068
3474  8.952433 2.597691
3475  8.956056 2.601314
3476  8.959679 2.604937
3477  8.963302 2.608560
3478  8.966925 2.612183
3479  8.966925 2.615806
3480  8.970548 2.619429
3481  8.970548 2.623052
3482  8.974171 2.626675
3483  8.974171 2.630298
3484  8.977794 2.633921
3485  8.981417 2.637544
3486  8.981417 2.641167
3487  8.985040 2.644790
3488  8.985040 2.648413
3489  8.988663 2.652036
3490  8.988663 2.655659
3491  8.992286 2.659282
3492  8.995909 2.662905
3493  8.995909 2.666528
3494  8.999532 2.670151
3495  9.003155 2.673774
3496  9.006778 2.677397
3497  9.010401 2.681020
3498  9.014024 2.681020
3499  9.017647 2.684643
3500  9.021270 2.684643
3501  9.024893 2.688266
3502  9.028516 2.688266
3503  9.032139 2.691889
3504  9.035762 2.691889
3505  9.039385 2.695512
3506  9.043008 2.699135
3507  9.046631 2.702758
3508  9.050254 2.706381
3509  9.053877 2.710004
3510  9.057500 2.713627
3511  9.057500 2.717250
3512  9.061123 2.720873
3513  9.061123 2.724496
3514  9.064746 2.728119
3515  9.064746 2.731742
3516  9.068369 2.735365
3517  9.071992 2.738988
3518  9.071992 2.742611
3519  9.075615 2.746234
3520  9.079238 2.746234
3521  9.082861 2.749857
3522  9.086484 2.749857
3523  9.090107 2.753480
3524  9.093730 2.753480
3525  9.097353 2.757103
3526  9.100976 2.757103
3527  9.104599 2.760726
3528  9.108222 2.760726
3529  9.111845 2.764349
3530  9.115468 2.764349
3531  9.119091 2.767972
3532  9.122714 2.767972
3533  9.126337 2.767972
3534  9.129960 2.767972
3535  9.133583 2.767972
3536  9.137206 2.767972
3537  9.140829 2.767972
3538  9.144452 2.767972
3539  9.148075 2.771595
3540  9.151698 2.775218
3541  9.155321 2.778841
3542  9.158944 2.778841
3543  9.162567 2.782464
3544  9.162567 2.786087
3545  9.166190 2.789710
3546  9.166190 2.793333
3547  9.169813 2.796956
3548  9.169813 2.800579
3549  9.173436 2.804202
3550  9.173436 2.807825
3551  9.177059 2.811448
3552  9.180682 2.815071
3553  9.180682 2.818694
3554  9.184305 2.822317
3555  9.187928 2.822317
3556  9.191551 2.825940
3557  9.195174 2.825940
3558  9.198797 2.829563
3559  9.202420 2.829563
3560  9.206043 2.833186
3561  9.209666 2.833186
3562  9.213289 2.836809
3563  9.216912 2.836809
3564  9.220535 2.840432
3565  9.224158 2.840432
3566  9.227781 2.844055
3567  9.231404 2.844055
3568  9.235027 2.844055
3569  9.238650 2.844055
3570  9.242273 2.844055
3571  9.245896 2.844055
3572  9.249519 2.847678
3573  9.253142 2.847678
3574  9.256765 2.851301
3575  9.260388 2.854924
3576  9.264011 2.858547
3577  9.267634 2.858547
3578  9.271257 2.862170
3579  9.271257 2.865793
3580  9.274880 2.869416
3581  9.274880 2.873039
3582  9.274880 2.876662
3583  9.274880 2.880285
3584  9.278503 2.883908
3585  9.278503 2.887531
3586  9.282126 2.891154
3587  9.282126 2.894777
3588  9.285749 2.898400
3589  9.285749 2.902023
3590  9.289372 2.905646
3591  9.289372 2.909269
3592  9.292995 2.912892
3593  9.292995 2.916515
3594  9.296618 2.920138
3595  9.296618 2.923761
3596  9.300241 2.927384
3597  9.303864 2.927384
3598  9.307487 2.931007
3599  9.311110 2.931007
3600  9.314733 2.934630
3601  9.318356 2.934630
3602  9.321979 2.938253
3603  9.325602 2.938253
3604  9.329225 2.941876
3605  9.332848 2.941876
3606  9.336471 2.945499
3607  9.340094 2.945499
3608  9.343717 2.949122
3609  9.347340 2.949122
3610  9.350963 2.949122
3611  9.354586 2.949122
3612  9.358209 2.949122
3613  9.361832 2.949122
3614  9.365455 2.949122
3615  9.369078 2.949122
3616  9.372701 2.949122
3617  9.376324 2.952745
3618  9.379947 2.952745
3619  9.383570 2.956368
3620  9.387193 2.956368
3621  9.390816 2.959991
3622  9.394439 2.959991
3623  9.398062 2.959991
3624  9.401685 2.963614
3625  9.405308 2.963614
3626  9.408931 2.963614
3627  9.412554 2.963614
3628  9.416177 2.963614
3629  9.419800 2.967237
3630  9.423423 2.970860
3631  9.423423 2.974483
3632  9.427046 2.978106
3633  9.427046 2.981729
3634  9.430669 2.985352
3635  9.430669 2.988975
3636  9.430669 2.992598
3637  9.430669 2.996221
3638  9.430669 2.999844
3639  9.430669 3.003467
3640  9.430669 3.007090
3641  9.430669 3.010713
3642  9.434292 3.014336
3643  9.434292 3.017959
3644  9.434292 3.021582
3645  9.434292 3.025205
3646  9.437915 3.028828
3647  9.437915 3.032451
3648  9.441538 3.036074
3649  9.441538 3.039697
3650  9.441538 3.043320
3651  9.445161 3.046943
3652  9.445161 3.050566
3653  9.448784 3.054189
3654  9.448784 3.057812
3655  9.452407 3.061435
3656  9.452407 3.065058
3657  9.456030 3.068681
3658  9.456030 3.072304
3659  9.459653 3.075927
3660  9.459653 3.079550
3661  9.463276 3.083173
3662  9.463276 3.086796
3663  9.466899 3.090419
3664  9.470522 3.094042
3665  9.474145 3.097665
3666  9.477768 3.101288
3667  9.481391 3.101288
3668  9.485014 3.104911
3669  9.488637 3.108534
3670  9.492260 3.112157
3671  9.495883 3.115780
3672  9.499506 3.119403
3673  9.499506 3.123026
3674  9.503129 3.126649
3675  9.503129 3.130272
3676  9.503129 3.133895
3677  9.503129 3.137518
3678  9.503129 3.141141
3679  9.503129 3.144764
3680  9.503129 3.148387
3681  9.503129 3.152010
3682  9.506752 3.155633
3683  9.506752 3.159256
3684  9.506752 3.162879
3685  9.506752 3.166502
3686  9.510375 3.170125
3687  9.510375 3.173748
3688  9.513998 3.177371
3689  9.513998 3.180994
3690  9.513998 3.184617
3691  9.513998 3.188240
3692  9.513998 3.191863
3693  9.513998 3.195486
3694  9.513998 3.199109
3695  9.517621 3.202732
3696  9.517621 3.206355
3697  9.521244 3.209978
3698  9.521244 3.213601
3699  9.524867 3.217224
3700  9.524867 3.220847
3701  9.528490 3.224470
3702  9.528490 3.228093
3703  9.532113 3.231716
3704  9.532113 3.235339
3705  9.535736 3.238962
3706  9.535736 3.242585
3707  9.539359 3.246208
3708  9.542982 3.249831
3709  9.546605 3.253454
3710  9.550228 3.257077
3711  9.553851 3.260700
3712  9.557474 3.264323
3713  9.561097 3.267946
3714  9.564720 3.271569
3715  9.564720 3.275192
3716  9.564720 3.278815
3717  9.564720 3.282438
3718  9.564720 3.286061
3719  9.564720 3.289684
3720  9.564720 3.293307
3721  9.564720 3.296930
3722  9.564720 3.300553
3723  9.564720 3.304176
3724  9.564720 3.307799
3725  9.564720 3.311422
3726  9.564720 3.315045
3727  9.564720 3.318668
3728  9.564720 3.322291
3729  9.564720 3.325914
3730  9.564720 3.329537
3731  9.564720 3.333160
3732  9.564720 3.336783
3733  9.564720 3.340406
3734  9.564720 3.344029
3735  9.564720 3.347652
3736  9.564720 3.351275
3737  9.568343 3.354898
3738  9.568343 3.358521
3739  9.568343 3.362144
3740  9.571966 3.365767
3741  9.571966 3.369390
3742  9.575589 3.373013
3743  9.575589 3.376636
3744  9.579212 3.380259
3745  9.579212 3.383882
3746  9.582835 3.387505
3747  9.582835 3.391128
3748  9.586458 3.394751
3749  9.586458 3.398374
3750  9.586458 3.401997
3751  9.586458 3.405620
3752  9.586458 3.409243
3753  9.586458 3.412866
3754  9.586458 3.416489
3755  9.586458 3.420112
3756  9.586458 3.423735
3757  9.586458 3.427358
3758  9.586458 3.430981
3759  9.586458 3.434604
3760  9.586458 3.438227
3761  9.586458 3.441850
3762  9.586458 3.445473
3763  9.586458 3.449096
3764  9.586458 3.452719
3765  9.586458 3.456342
3766  9.586458 3.459965
3767  9.586458 3.463588
3768  9.586458 3.467211
3769  9.586458 3.470834
3770  9.586458 3.474457
3771  9.586458 3.478080
3772  9.586458 3.481703
3773  9.590081 3.485326
3774  9.590081 3.488949
3775  9.593704 3.492572
3776  9.593704 3.496195
3777  9.597327 3.499818
3778  9.597327 3.503441
3779  9.600950 3.507064
3780  9.600950 3.510687
3781  9.604573 3.514310
3782  9.604573 3.517933
3783  9.608196 3.521556
3784  9.608196 3.525179
3785  9.611819 3.528802
3786  9.611819 3.532425
3787  9.611819 3.536048
3788  9.611819 3.539671
3789  9.611819 3.543294
3790  9.608196 3.546917
3791  9.608196 3.550540
3792  9.608196 3.554163
3793  9.608196 3.557786
3794  9.608196 3.561409
3795  9.608196 3.565032
3796  9.608196 3.568655
3797  9.608196 3.572278
3798  9.608196 3.575901
3799  9.608196 3.579524
3800  9.608196 3.583147
3801  9.608196 3.586770
3802  9.608196 3.590393
3803  9.608196 3.594016
3804  9.608196 3.597639
3805  9.608196 3.601262
3806  9.608196 3.604885
3807  9.608196 3.608508
3808  9.608196 3.612131
3809  9.608196 3.615754
3810  9.608196 3.619377
3811  9.608196 3.623000
3812  9.608196 3.626623
3813  9.611819 3.630246
3814  9.611819 3.633869
3815  9.615442 3.637492
3816  9.615442 3.641115
3817  9.619065 3.644738
3818  9.619065 3.648361
3819  9.622688 3.651984
3820  9.622688 3.655607
3821  9.622688 3.659230
3822  9.626311 3.662853
3823  9.626311 3.666476
3824  9.626311 3.670099
3825  9.626311 3.673722
3826  9.626311 3.677345
3827  9.626311 3.680968
3828  9.626311 3.684591
3829  9.626311 3.688214
3830  9.629934 3.691837
3831  9.629934 3.695460
3832  9.633557 3.699083
3833  9.633557 3.702706
3834  9.637180 3.706329
3835  9.637180 3.709952
3836  9.640803 3.713575
3837  9.640803 3.717198
3838  9.644426 3.720821
3839  9.644426 3.724444
3840  9.648049 3.728067
3841  9.648049 3.731690
3842  9.651672 3.735313
3843  9.655295 3.738936
3844  9.658918 3.742559
3845  9.658918 3.746182
3846  9.658918 3.749805
3847  9.658918 3.753428
3848  9.658918 3.757051
3849  9.658918 3.760674
3850  9.658918 3.764297
3851  9.658918 3.767920
3852  9.658918 3.771543
3853  9.658918 3.775166
3854  9.658918 3.778789
3855  9.658918 3.782412
3856  9.658918 3.786035
3857  9.658918 3.789658
3858  9.658918 3.793281
3859  9.658918 3.796904
3860  9.658918 3.800527
3861  9.658918 3.804150
3862  9.658918 3.807773
3863  9.658918 3.811396
3864  9.658918 3.815019
3865  9.658918 3.818642
3866  9.658918 3.822265
3867  9.658918 3.825888
3868  9.658918 3.829511
3869  9.658918 3.833134
3870  9.662541 3.836757
3871  9.662541 3.840380
3872  9.666164 3.844003
3873  9.666164 3.847626
3874  9.669787 3.851249
3875  9.669787 3.854872
3876  9.673410 3.858495
3877  9.673410 3.862118
3878  9.673410 3.865741
3879  9.673410 3.869364
3880  9.677033 3.872987
3881  9.677033 3.876610
3882  9.677033 3.880233
3883  9.677033 3.883856
3884  9.677033 3.887479
3885  9.677033 3.891102
3886  9.680656 3.894725
3887  9.680656 3.898348
3888  9.684279 3.901971
3889  9.684279 3.905594
3890  9.687902 3.909217
3891  9.687902 3.912840
3892  9.691525 3.916463
3893  9.691525 3.920086
3894  9.695148 3.923709
3895  9.695148 3.927332
3896  9.698771 3.930955
3897  9.698771 3.934578
3898  9.702394 3.938201
3899  9.702394 3.941824
3900  9.706017 3.945447
3901  9.706017 3.949070
3902  9.706017 3.952693
3903  9.706017 3.956316
3904  9.706017 3.959939
3905  9.706017 3.963562
3906  9.706017 3.967185
3907  9.706017 3.970808
3908  9.706017 3.974431
3909  9.706017 3.978054
3910  9.706017 3.981677
3911  9.706017 3.985300
3912  9.706017 3.988923
3913  9.706017 3.992546
3914  9.706017 3.996169
3915  9.709640 3.999792
3916  9.709640 4.003415
3917  9.713263 4.007038
3918  9.713263 4.010661
3919  9.716886 4.014284
3920  9.716886 4.017907
3921  9.720509 4.021530
3922  9.720509 4.025153
3923  9.720509 4.028776
3924  9.720509 4.032399
3925  9.720509 4.036022
3926  9.720509 4.039645
3927  9.720509 4.043268
3928  9.720509 4.046891
3929  9.720509 4.050514
3930  9.720509 4.054137
3931  9.720509 4.057760
3932  9.720509 4.061383
3933  9.720509 4.065006
3934  9.720509 4.068629
3935  9.720509 4.072252
3936  9.720509 4.075875
3937  9.720509 4.079498
3938  9.720509 4.083121
3939  9.720509 4.086744
3940  9.720509 4.090367
3941  9.720509 4.093990
3942  9.720509 4.097613
3943  9.720509 4.101236
3944  9.720509 4.104859
3945  9.720509 4.108482
3946  9.720509 4.112105
3947  9.720509 4.115728
3948  9.720509 4.119351
3949  9.720509 4.122974
3950  9.720509 4.126597
3951  9.720509 4.130220
3952  9.720509 4.133843
3953  9.724132 4.137466
3954  9.724132 4.141089
3955  9.724132 4.144712
3956  9.724132 4.148335
3957  9.727755 4.151958
3958  9.727755 4.155581
3959  9.727755 4.159204
3960  9.727755 4.162827
3961  9.727755 4.166450
3962  9.727755 4.170073
3963  9.727755 4.173696
3964  9.727755 4.177319
3965  9.727755 4.180942
3966  9.727755 4.184565
3967  9.727755 4.188188
3968  9.727755 4.191811
3969  9.727755 4.195434
3970  9.727755 4.199057
3971  9.727755 4.202680
3972  9.727755 4.206303
3973  9.727755 4.209926
3974  9.727755 4.213549
3975  9.727755 4.217172
3976  9.727755 4.220795
3977  9.727755 4.224418
3978  9.727755 4.228041
3979  9.727755 4.231664
3980  9.727755 4.235287
3981  9.727755 4.238910
3982  9.727755 4.242533
3983  9.727755 4.246156
3984  9.727755 4.249779
3985  9.727755 4.253402
3986  9.727755 4.257025
3987  9.727755 4.260648
3988  9.727755 4.264271
3989  9.727755 4.267894
3990  9.727755 4.271517
3991  9.727755 4.275140
3992  9.731378 4.278763
3993  9.731378 4.282386
3994  9.735001 4.286009
3995  9.735001 4.289632
3996  9.738624 4.293255
3997  9.738624 4.296878
3998  9.742247 4.300501
3999  9.742247 4.304124
4000  9.745870 4.307747
4001  9.745870 4.311370
4002  9.749493 4.314993
4003  9.749493 4.318616
4004  9.753116 4.322239
4005  9.753116 4.325862
4006  9.756739 4.329485
4007  9.756739 4.333108
4008  9.760362 4.336731
4009  9.760362 4.340354
4010  9.760362 4.343977
4011  9.763985 4.347600
4012  9.763985 4.351223
4013  9.763985 4.354846
4014  9.763985 4.358469
4015  9.760362 4.362092
4016  9.760362 4.365715
4017  9.760362 4.369338
4018  9.760362 4.372961
4019  9.760362 4.376584
4020  9.756739 4.380207
4021  9.756739 4.383830
4022  9.753116 4.387453
4023  9.753116 4.391076
4024  9.749493 4.394699
4025  9.749493 4.398322
4026  9.745870 4.401945
4027  9.745870 4.405568
4028  9.742247 4.409191
4029  9.742247 4.412814
4030  9.742247 4.416437
4031  9.738624 4.420060
4032  9.738624 4.423683
4033  9.738624 4.427306
4034  9.738624 4.430929
4035  9.738624 4.434552
4036  9.738624 4.438175
4037  9.738624 4.441798
4038  9.738624 4.445421
4039  9.738624 4.449044
4040  9.738624 4.452667
4041  9.738624 4.456290
4042  9.738624 4.459913
4043  9.738624 4.463536
4044  9.738624 4.467159
4045  9.738624 4.470782
4046  9.738624 4.474405
4047  9.738624 4.478028
4048  9.738624 4.481651
4049  9.738624 4.485274
4050  9.738624 4.488897
4051  9.738624 4.492520
4052  9.738624 4.496143
4053  9.738624 4.499766
4054  9.738624 4.503389
4055  9.738624 4.507012
4056  9.738624 4.510635
4057  9.742247 4.514258
4058  9.742247 4.517881
4059  9.742247 4.521504
4060  9.745870 4.525127
4061  9.745870 4.528750
4062  9.745870 4.532373
4063  9.742247 4.535996
4064  9.742247 4.539619
4065  9.738624 4.543242
4066  9.738624 4.546865
4067  9.735001 4.550488
4068  9.735001 4.554111
4069  9.731378 4.557734
4070  9.731378 4.561357
4071  9.727755 4.564980
4072  9.727755 4.568603
4073  9.724132 4.572226
4074  9.724132 4.575849
4075  9.724132 4.579472
4076  9.724132 4.583095
4077  9.724132 4.586718
4078  9.724132 4.590341
4079  9.724132 4.593964
4080  9.724132 4.597587
4081  9.724132 4.601210
4082  9.724132 4.604833
4083  9.724132 4.608456
4084  9.720509 4.612079
4085  9.720509 4.615702
4086  9.720509 4.619325
4087  9.716886 4.622948
4088  9.716886 4.626571
4089  9.713263 4.630194
4090  9.713263 4.633817
4091  9.713263 4.637440
4092  9.713263 4.641063
4093  9.713263 4.644686
4094  9.713263 4.648309
4095  9.713263 4.651932
4096  9.713263 4.655555
4097  9.713263 4.659178
4098  9.713263 4.662801
4099  9.713263 4.666424
4100  9.713263 4.670047
4101  9.713263 4.673670
4102  9.713263 4.677293
4103  9.713263 4.680916
4104  9.713263 4.684539
4105  9.713263 4.688162
4106  9.713263 4.691785
4107  9.713263 4.695408
4108  9.713263 4.699031
4109  9.713263 4.702654
4110  9.713263 4.706277
4111  9.713263 4.709900
4112  9.713263 4.713523
4113  9.713263 4.717146
4114  9.709640 4.720769
4115  9.709640 4.724392
4116  9.706017 4.728015
4117  9.706017 4.731638
4118  9.702394 4.735261
4119  9.702394 4.738884
4120  9.698771 4.742507
4121  9.698771 4.746130
4122  9.695148 4.749753
4123  9.695148 4.753376
4124  9.695148 4.756999
4125  9.691525 4.760622
4126  9.691525 4.764245
4127  9.691525 4.767868
4128  9.691525 4.771491
4129  9.691525 4.775114
4130  9.691525 4.778737
4131  9.691525 4.782360
4132  9.687902 4.785983
4133  9.687902 4.789606
4134  9.684279 4.793229
4135  9.684279 4.796852
4136  9.680656 4.800475
4137  9.680656 4.804098
4138  9.680656 4.807721
4139  9.680656 4.811344
4140  9.677033 4.814967
4141  9.677033 4.818590
4142  9.677033 4.822213
4143  9.677033 4.825836
4144  9.677033 4.829459
4145  9.677033 4.833082
4146  9.677033 4.836705
4147  9.677033 4.840328
4148  9.677033 4.843951
4149  9.677033 4.847574
4150  9.677033 4.851197
4151  9.673410 4.854820
4152  9.673410 4.858443
4153  9.673410 4.862066
4154  9.673410 4.865689
4155  9.673410 4.869312
4156  9.669787 4.872935
4157  9.669787 4.876558
4158  9.666164 4.880181
4159  9.666164 4.883804
4160  9.662541 4.887427
4161  9.662541 4.891050
4162  9.658918 4.894673
4163  9.658918 4.898296
4164  9.655295 4.901919
4165  9.655295 4.905542
4166  9.651672 4.909165
4167  9.651672 4.912788
4168  9.651672 4.916411
4169  9.651672 4.920034
4170  9.651672 4.923657
4171  9.651672 4.927280
4172  9.651672 4.930903
4173  9.651672 4.934526
4174  9.651672 4.938149
4175  9.651672 4.941772
4176  9.651672 4.945395
4177  9.651672 4.949018
4178  9.651672 4.952641
4179  9.651672 4.956264
4180  9.651672 4.959887
4181  9.651672 4.963510
4182  9.651672 4.967133
4183  9.651672 4.970756
4184  9.651672 4.974379
4185  9.651672 4.978002
4186  9.651672 4.981625
4187  9.651672 4.985248
4188  9.651672 4.988871
4189  9.651672 4.992494
4190  9.651672 4.996117
4191  9.655295 4.999740
4192  9.655295 5.003363
4193  9.658918 5.006986
4194  9.658918 5.010609
4195  9.662541 5.014232
4196  9.662541 5.017855
4197  9.666164 5.021478
4198  9.666164 5.025101
4199  9.669787 5.028724
4200  9.669787 5.032347
4201  9.673410 5.035970
4202  9.673410 5.039593
4203  9.677033 5.043216
4204  9.677033 5.046839
4205  9.680656 5.050462
4206  9.680656 5.054085
4207  9.680656 5.057708
4208  9.680656 5.061331
4209  9.680656 5.064954
4210  9.680656 5.068577
4211  9.680656 5.072200
4212  9.680656 5.075823
4213  9.680656 5.079446
4214  9.680656 5.083069
4215  9.680656 5.086692
4216  9.680656 5.090315
4217  9.680656 5.093938
4218  9.680656 5.097561
4219  9.680656 5.101184
4220  9.680656 5.104807
4221  9.680656 5.108430
4222  9.680656 5.112053
4223  9.680656 5.115676
4224  9.680656 5.119299
4225  9.680656 5.122922
4226  9.680656 5.126545
4227  9.680656 5.130168
4228  9.680656 5.133791
4229  9.680656 5.137414
4230  9.680656 5.141037
4231  9.680656 5.144660
4232  9.680656 5.148283
4233  9.680656 5.151906
4234  9.680656 5.155529
4235  9.680656 5.159152
4236  9.684279 5.162775
4237  9.684279 5.166398
4238  9.684279 5.170021
4239  9.684279 5.173644
4240  9.684279 5.177267
4241  9.687902 5.180890
4242  9.687902 5.184513
4243  9.684279 5.188136
4244  9.684279 5.191759
4245  9.684279 5.195382
4246  9.684279 5.199005
4247  9.684279 5.202628
4248  9.684279 5.206251
4249  9.680656 5.209874
4250  9.680656 5.213497
4251  9.677033 5.217120
4252  9.677033 5.220743
4253  9.673410 5.224366
4254  9.673410 5.227989
4255  9.669787 5.231612
4256  9.669787 5.235235
4257  9.669787 5.238858
4258  9.669787 5.242481
4259  9.669787 5.246104
4260  9.669787 5.249727
4261  9.669787 5.253350
4262  9.669787 5.256973
4263  9.669787 5.260596
4264  9.669787 5.264219
4265  9.669787 5.267842
4266  9.669787 5.271465
4267  9.669787 5.275088
4268  9.669787 5.278711
4269  9.669787 5.282334
4270  9.669787 5.285957
4271  9.669787 5.289580
4272  9.669787 5.293203
4273  9.669787 5.296826
4274  9.669787 5.300449
4275  9.669787 5.304072
4276  9.669787 5.307695
4277  9.669787 5.311318
4278  9.669787 5.314941
4279  9.669787 5.318564
4280  9.669787 5.322187
4281  9.669787 5.325810
4282  9.669787 5.329433
4283  9.669787 5.333056
4284  9.669787 5.336679
4285  9.669787 5.340302
4286  9.669787 5.343925
4287  9.669787 5.347548
4288  9.669787 5.351171
4289  9.669787 5.354794
4290  9.669787 5.358417
4291  9.669787 5.362040
4292  9.669787 5.365663
4293  9.669787 5.369286
4294  9.669787 5.372909
4295  9.669787 5.376532
4296  9.669787 5.380155
4297  9.669787 5.383778
4298  9.669787 5.387401
4299  9.669787 5.391024
4300  9.669787 5.394647
4301  9.669787 5.398270
4302  9.673410 5.401893
4303  9.673410 5.405516
4304  9.673410 5.409139
4305  9.677033 5.412762
4306  9.677033 5.416385
4307  9.677033 5.420008
4308  9.677033 5.423631
4309  9.677033 5.427254
4310  9.677033 5.430877
4311  9.677033 5.434500
4312  9.677033 5.438123
4313  9.677033 5.441746
4314  9.677033 5.445369
4315  9.677033 5.448992
4316  9.677033 5.452615
4317  9.677033 5.456238
4318  9.677033 5.459861
4319  9.677033 5.463484
4320  9.677033 5.467107
4321  9.677033 5.470730
4322  9.677033 5.474353
4323  9.677033 5.477976
4324  9.677033 5.481599
4325  9.680656 5.485222
4326  9.680656 5.488845
4327  9.684279 5.492468
4328  9.684279 5.496091
4329  9.684279 5.499714
4330  9.687902 5.503337
4331  9.687902 5.506960
4332  9.687902 5.510583
4333  9.687902 5.514206
4334  9.687902 5.517829
4335  9.687902 5.521452
4336  9.687902 5.525075
4337  9.684279 5.528698
4338  9.684279 5.532321
4339  9.684279 5.535944
4340  9.684279 5.539567
4341  9.684279 5.543190
4342  9.680656 5.546813
4343  9.680656 5.550436
4344  9.677033 5.554059
4345  9.673410 5.554059
4346  9.669787 5.557682
4347  9.669787 5.561305
4348  9.666164 5.564928
4349  9.666164 5.568551
4350  9.662541 5.572174
4351  9.662541 5.575797
4352  9.658918 5.579420
4353  9.658918 5.583043
4354  9.655295 5.586666
4355  9.655295 5.590289
4356  9.651672 5.593912
4357  9.651672 5.597535
4358  9.648049 5.601158
4359  9.648049 5.604781
4360  9.648049 5.608404
4361  9.648049 5.612027
4362  9.648049 5.615650
4363  9.648049 5.619273
4364  9.648049 5.622896
4365  9.648049 5.626519
4366  9.648049 5.630142
4367  9.648049 5.633765
4368  9.648049 5.637388
4369  9.648049 5.641011
4370  9.648049 5.644634
4371  9.648049 5.648257
4372  9.648049 5.651880
4373  9.648049 5.655503
4374  9.648049 5.659126
4375  9.648049 5.662749
4376  9.648049 5.666372
4377  9.648049 5.669995
4378  9.648049 5.673618
4379  9.648049 5.677241
4380  9.648049 5.680864
4381  9.648049 5.684487
4382  9.651672 5.688110
4383  9.651672 5.691733
4384  9.655295 5.695356
4385  9.655295 5.698979
4386  9.658918 5.702602
4387  9.658918 5.706225
4388  9.662541 5.709848
4389  9.662541 5.713471
4390  9.666164 5.717094
4391  9.666164 5.720717
4392  9.666164 5.724340
4393  9.666164 5.727963
4394  9.666164 5.731586
4395  9.669787 5.735209
4396  9.669787 5.738832
4397  9.669787 5.742455
4398  9.669787 5.746078
4399  9.669787 5.749701
4400  9.669787 5.753324
4401  9.669787 5.756947
4402  9.669787 5.760570
4403  9.669787 5.764193
4404  9.669787 5.767816
4405  9.669787 5.771439
4406  9.669787 5.775062
4407  9.669787 5.778685
4408  9.669787 5.782308
4409  9.669787 5.785931
4410  9.669787 5.789554
4411  9.669787 5.793177
4412  9.669787 5.796800
4413  9.669787 5.800423
4414  9.669787 5.804046
4415  9.669787 5.807669
4416  9.669787 5.811292
4417  9.669787 5.814915
4418  9.669787 5.818538
4419  9.669787 5.822161
4420  9.669787 5.825784
4421  9.669787 5.829407
4422  9.669787 5.833030
4423  9.673410 5.836653
4424  9.673410 5.840276
4425  9.677033 5.843899
4426  9.677033 5.847522
4427  9.680656 5.851145
4428  9.680656 5.854768
4429  9.680656 5.858391
4430  9.680656 5.862014
4431  9.684279 5.865637
4432  9.684279 5.869260
4433  9.684279 5.872883
4434  9.684279 5.876506
4435  9.687902 5.880129
4436  9.687902 5.883752
4437  9.687902 5.887375
4438  9.687902 5.890998
4439  9.687902 5.894621
4440  9.687902 5.898244
4441  9.691525 5.901867
4442  9.691525 5.905490
4443  9.691525 5.909113
4444  9.691525 5.912736
4445  9.695148 5.916359
4446  9.695148 5.919982
4447  9.698771 5.923605
4448  9.698771 5.927228
4449  9.702394 5.930851
4450  9.702394 5.934474
4451  9.702394 5.938097
4452  9.702394 5.941720
4453  9.702394 5.945343
4454  9.702394 5.948966
4455  9.702394 5.952589
4456  9.702394 5.956212
4457  9.702394 5.959835
4458  9.702394 5.963458
4459  9.702394 5.967081
4460  9.702394 5.970704
4461  9.702394 5.974327
4462  9.702394 5.977950
4463  9.702394 5.981573
4464  9.702394 5.985196
4465  9.702394 5.988819
4466  9.702394 5.992442
4467  9.702394 5.996065
4468  9.702394 5.999688
4469  9.702394 6.003311
4470  9.702394 6.006934
4471  9.702394 6.010557
4472  9.702394 6.014180
4473  9.702394 6.017803
4474  9.702394 6.021426
4475  9.702394 6.025049
4476  9.702394 6.028672
4477  9.702394 6.032295
4478  9.702394 6.035918
4479  9.702394 6.039541
4480  9.698771 6.043164
4481  9.698771 6.046787
4482  9.695148 6.050410
4483  9.695148 6.054033
4484  9.691525 6.057656
4485  9.691525 6.061279
4486  9.687902 6.064902
4487  9.687902 6.068525
4488  9.684279 6.072148
4489  9.684279 6.075771
4490  9.680656 6.079394
4491  9.680656 6.083017
4492  9.677033 6.086640
4493  9.677033 6.090263
4494  9.673410 6.093886
4495  9.673410 6.097509
4496  9.669787 6.101132
4497  9.669787 6.104755
4498  9.669787 6.108378
4499  9.669787 6.112001
4500  9.669787 6.115624
4501  9.669787 6.119247
4502  9.669787 6.122870
4503  9.669787 6.126493
4504  9.669787 6.130116
4505  9.669787 6.133739
4506  9.669787 6.137362
4507  9.669787 6.140985
4508  9.669787 6.144608
4509  9.669787 6.148231
4510  9.669787 6.151854
4511  9.669787 6.155477
4512  9.669787 6.159100
4513  9.669787 6.162723
4514  9.669787 6.166346
4515  9.669787 6.169969
4516  9.669787 6.173592
4517  9.669787 6.177215
4518  9.669787 6.180838
4519  9.669787 6.184461
4520  9.669787 6.188084
4521  9.669787 6.191707
4522  9.673410 6.195330
4523  9.673410 6.198953
4524  9.673410 6.202576
4525  9.673410 6.206199
4526  9.673410 6.209822
4527  9.673410 6.213445
4528  9.673410 6.217068
4529  9.673410 6.220691
4530  9.673410 6.224314
4531  9.673410 6.227937
4532  9.673410 6.231560
4533  9.673410 6.235183
4534  9.673410 6.238806
4535  9.673410 6.242429
4536  9.673410 6.246052
4537  9.673410 6.249675
4538  9.673410 6.253298
4539  9.673410 6.256921
4540  9.673410 6.260544
4541  9.673410 6.264167
4542  9.673410 6.267790
4543  9.673410 6.271413
4544  9.673410 6.275036
4545  9.673410 6.278659
4546  9.673410 6.282282
4547  9.673410 6.285905
4548  9.677033 6.289528
4549  9.677033 6.293151
4550  9.680656 6.296774
4551  9.680656 6.300397
4552  9.684279 6.304020
4553  9.684279 6.307643
4554  9.687902 6.311266
4555  9.687902 6.314889
4556  9.687902 6.318512
4557  9.687902 6.322135
4558  9.687902 6.325758
4559  9.684279 6.329381
4560  9.684279 6.333004
4561  9.684279 6.336627
4562  9.680656 6.340250
4563  9.680656 6.343873
4564  9.680656 6.347496
4565  9.677033 6.351119
4566  9.677033 6.354742
4567  9.673410 6.358365
4568  9.673410 6.361988
4569  9.669787 6.361988
4570  9.666164 6.365611
4571  9.666164 6.369234
4572  9.662541 6.372857
4573  9.662541 6.376480
4574  9.658918 6.380103
4575  9.658918 6.383726
4576  9.655295 6.387349
4577  9.655295 6.390972
4578  9.651672 6.394595
4579  9.651672 6.398218
4580  9.648049 6.401841
4581  9.648049 6.405464
4582  9.644426 6.409087
4583  9.644426 6.412710
4584  9.644426 6.416333
4585  9.644426 6.419956
4586  9.644426 6.423579
4587  9.644426 6.427202
4588  9.644426 6.430825
4589  9.644426 6.434448
4590  9.644426 6.438071
4591  9.644426 6.441694
4592  9.644426 6.445317
4593  9.644426 6.448940
4594  9.644426 6.452563
4595  9.644426 6.456186
4596  9.644426 6.459809
4597  9.644426 6.463432
4598  9.644426 6.467055
4599  9.644426 6.470678
4600  9.644426 6.474301
4601  9.644426 6.477924
4602  9.644426 6.481547
4603  9.644426 6.485170
4604  9.644426 6.488793
4605  9.644426 6.492416
4606  9.648049 6.496039
4607  9.648049 6.499662
4608  9.651672 6.503285
4609  9.651672 6.506908
4610  9.651672 6.510531
4611  9.655295 6.514154
4612  9.655295 6.517777
4613  9.655295 6.521400
4614  9.655295 6.525023
4615  9.655295 6.528646
4616  9.655295 6.532269
4617  9.655295 6.535892
4618  9.655295 6.539515
4619  9.655295 6.543138
4620  9.655295 6.546761
4621  9.655295 6.550384
4622  9.655295 6.554007
4623  9.655295 6.557630
4624  9.655295 6.561253
4625  9.655295 6.564876
4626  9.658918 6.568499
4627  9.658918 6.572122
4628  9.662541 6.575745
4629  9.662541 6.579368
4630  9.666164 6.582991
4631  9.666164 6.586614
4632  9.669787 6.590237
4633  9.669787 6.593860
4634  9.673410 6.597483
4635  9.673410 6.601106
4636  9.673410 6.604729
4637  9.673410 6.608352
4638  9.677033 6.611975
4639  9.677033 6.615598
4640  9.677033 6.619221
4641  9.677033 6.622844
4642  9.673410 6.626467
4643  9.673410 6.630090
4644  9.673410 6.633713
4645  9.673410 6.637336
4646  9.673410 6.640959
4647  9.669787 6.644582
4648  9.669787 6.648205
4649  9.669787 6.651828
4650  9.669787 6.655451
4651  9.669787 6.659074
4652  9.669787 6.662697
4653  9.669787 6.666320
4654  9.669787 6.669943
4655  9.669787 6.673566
4656  9.669787 6.677189
4657  9.669787 6.680812
4658  9.669787 6.684435
4659  9.669787 6.688058
4660  9.669787 6.691681
4661  9.669787 6.695304
4662  9.669787 6.698927
4663  9.669787 6.702550
4664  9.669787 6.706173
4665  9.669787 6.709796
4666  9.669787 6.713419
4667  9.669787 6.717042
4668  9.669787 6.720665
4669  9.669787 6.724288
4670  9.669787 6.727911
4671  9.669787 6.731534
4672  9.673410 6.735157
4673  9.673410 6.738780
4674  9.673410 6.742403
4675  9.673410 6.746026
4676  9.677033 6.749649
4677  9.677033 6.753272
4678  9.677033 6.756895
4679  9.677033 6.760518
4680  9.677033 6.764141
4681  9.677033 6.767764
4682  9.677033 6.771387
4683  9.677033 6.775010
4684  9.677033 6.778633
4685  9.677033 6.782256
4686  9.677033 6.785879
4687  9.677033 6.789502
4688  9.677033 6.793125
4689  9.677033 6.796748
4690  9.677033 6.800371
4691  9.677033 6.803994
4692  9.677033 6.807617
4693  9.677033 6.811240
4694  9.677033 6.814863
4695  9.677033 6.818486
4696  9.677033 6.822109
4697  9.677033 6.825732
4698  9.677033 6.829355
4699  9.677033 6.832978
4700  9.677033 6.836601
4701  9.677033 6.840224
4702  9.677033 6.843847
4703  9.677033 6.847470
4704  9.677033 6.851093
4705  9.677033 6.854716
4706  9.677033 6.858339
4707  9.677033 6.861962
4708  9.677033 6.865585
4709  9.677033 6.869208
4710  9.677033 6.872831
4711  9.677033 6.876454
4712  9.677033 6.880077
4713  9.677033 6.883700
4714  9.677033 6.887323
4715  9.677033 6.890946
4716  9.677033 6.894569
4717  9.677033 6.898192
4718  9.677033 6.901815
4719  9.673410 6.905438
4720  9.673410 6.909061
4721  9.673410 6.912684
4722  9.673410 6.916307
4723  9.669787 6.919930
4724  9.669787 6.923553
4725  9.669787 6.927176
4726  9.669787 6.930799
4727  9.669787 6.934422
4728  9.669787 6.938045
4729  9.669787 6.941668
4730  9.669787 6.945291
4731  9.669787 6.948914
4732  9.669787 6.952537
4733  9.669787 6.956160
4734  9.666164 6.959783
4735  9.666164 6.963406
4736  9.666164 6.967029
4737  9.666164 6.970652
4738  9.666164 6.974275
4739  9.662541 6.977898
4740  9.662541 6.981521
4741  9.658918 6.985144
4742  9.658918 6.988767
4743  9.658918 6.992390
4744  9.658918 6.996013
4745  9.658918 6.999636
4746  9.658918 7.003259
4747  9.658918 7.006882
4748  9.658918 7.010505
4749  9.658918 7.014128
4750  9.658918 7.017751
4751  9.658918 7.021374
4752  9.658918 7.024997
4753  9.658918 7.028620
4754  9.658918 7.032243
4755  9.658918 7.035866
4756  9.658918 7.039489
4757  9.658918 7.043112
4758  9.658918 7.046735
4759  9.658918 7.050358
4760  9.658918 7.053981
4761  9.658918 7.057604
4762  9.658918 7.061227
4763  9.658918 7.064850
4764  9.658918 7.068473
4765  9.658918 7.072096
4766  9.658918 7.075719
4767  9.658918 7.079342
4768  9.658918 7.082965
4769  9.658918 7.086588
4770  9.658918 7.090211
4771  9.658918 7.093834
4772  9.658918 7.097457
4773  9.658918 7.101080
4774  9.658918 7.104703
4775  9.658918 7.108326
4776  9.658918 7.111949
4777  9.658918 7.115572
4778  9.658918 7.119195
4779  9.662541 7.122818
4780  9.662541 7.126441
4781  9.666164 7.130064
4782  9.666164 7.133687
4783  9.669787 7.137310
4784  9.669787 7.140933
4785  9.673410 7.144556
4786  9.673410 7.148179
4787  9.677033 7.151802
4788  9.677033 7.155425
4789  9.680656 7.159048
4790  9.680656 7.162671
4791  9.680656 7.166294
4792  9.680656 7.169917
4793  9.680656 7.173540
4794  9.680656 7.177163
4795  9.684279 7.180786
4796  9.684279 7.184409
4797  9.684279 7.188032
4798  9.684279 7.191655
4799  9.684279 7.195278
4800  9.687902 7.198901
4801  9.687902 7.202524
4802  9.687902 7.206147
4803  9.684279 7.209770
4804  9.680656 7.209770
4805  9.677033 7.213393
4806  9.673410 7.217016
4807  9.669787 7.217016
4808  9.666164 7.220639
4809  9.666164 7.224262
4810  9.662541 7.227885
4811  9.662541 7.231508
4812  9.658918 7.235131
4813  9.658918 7.238754
4814  9.655295 7.242377
4815  9.655295 7.246000
4816  9.651672 7.249623
4817  9.651672 7.253246
4818  9.648049 7.256869
4819  9.648049 7.260492
4820  9.644426 7.264115
4821  9.644426 7.267738
4822  9.644426 7.271361
4823  9.644426 7.274984
4824  9.644426 7.278607
4825  9.644426 7.282230
4826  9.644426 7.285853
4827  9.644426 7.289476
4828  9.644426 7.293099
4829  9.644426 7.296722
4830  9.644426 7.300345
4831  9.644426 7.303968
4832  9.644426 7.307591
4833  9.644426 7.311214
4834  9.644426 7.314837
4835  9.644426 7.318460
4836  9.644426 7.322083
4837  9.644426 7.325706
4838  9.644426 7.329329
4839  9.644426 7.332952
4840  9.644426 7.336575
4841  9.644426 7.340198
4842  9.644426 7.343821
4843  9.644426 7.347444
4844  9.644426 7.351067
4845  9.648049 7.354690
4846  9.648049 7.358313
4847  9.651672 7.361936
4848  9.651672 7.365559
4849  9.651672 7.369182
4850  9.651672 7.372805
4851  9.651672 7.376428
4852  9.651672 7.380051
4853  9.651672 7.383674
4854  9.651672 7.387297
4855  9.651672 7.390920
4856  9.651672 7.394543
4857  9.651672 7.398166
4858  9.651672 7.401789
4859  9.651672 7.405412
4860  9.651672 7.409035
4861  9.651672 7.412658
4862  9.651672 7.416281
4863  9.651672 7.419904
4864  9.651672 7.423527
4865  9.651672 7.427150
4866  9.651672 7.430773
4867  9.651672 7.434396
4868  9.651672 7.438019
4869  9.651672 7.441642
4870  9.651672 7.445265
4871  9.651672 7.448888
4872  9.651672 7.452511
4873  9.655295 7.456134
4874  9.655295 7.459757
4875  9.658918 7.463380
4876  9.658918 7.467003
4877  9.662541 7.470626
4878  9.662541 7.474249
4879  9.666164 7.477872
4880  9.666164 7.481495
4881  9.666164 7.485118
4882  9.666164 7.488741
4883  9.666164 7.492364
4884  9.666164 7.495987
4885  9.666164 7.499610
4886  9.666164 7.503233
4887  9.666164 7.506856
4888  9.666164 7.510479
4889  9.666164 7.514102
4890  9.666164 7.517725
4891  9.666164 7.521348
4892  9.666164 7.524971
4893  9.669787 7.528594
4894  9.669787 7.532217
4895  9.673410 7.535840
4896  9.673410 7.539463
4897  9.677033 7.543086
4898  9.677033 7.546709
4899  9.680656 7.550332
4900  9.680656 7.553955
4901  9.684279 7.557578
4902  9.684279 7.561201
4903  9.684279 7.564824
4904  9.684279 7.568447
4905  9.684279 7.572070
4906  9.684279 7.575693
4907  9.684279 7.579316
4908  9.684279 7.582939
4909  9.684279 7.586562
4910  9.684279 7.590185
4911  9.684279 7.593808
4912  9.684279 7.597431
4913  9.684279 7.601054
4914  9.684279 7.604677
4915  9.684279 7.608300
4916  9.684279 7.611923
4917  9.684279 7.615546
4918  9.684279 7.619169
4919  9.684279 7.622792
4920  9.684279 7.626415
4921  9.684279 7.630038
4922  9.684279 7.633661
4923  9.687902 7.637284
4924  9.687902 7.640907
4925  9.687902 7.644530
4926  9.691525 7.648153
4927  9.691525 7.651776
4928  9.695148 7.655399
4929  9.695148 7.659022
4930  9.698771 7.662645
4931  9.698771 7.666268
4932  9.702394 7.669891
4933  9.702394 7.673514
4934  9.706017 7.677137
4935  9.706017 7.680760
4936  9.706017 7.684383
4937  9.706017 7.688006
4938  9.706017 7.691629
4939  9.706017 7.695252
4940  9.706017 7.698875
4941  9.706017 7.702498
4942  9.706017 7.706121
4943  9.706017 7.709744
4944  9.706017 7.713367
4945  9.706017 7.716990
4946  9.706017 7.720613
4947  9.706017 7.724236
4948  9.706017 7.727859
4949  9.706017 7.731482
4950  9.706017 7.735105
4951  9.706017 7.738728
4952  9.706017 7.742351
4953  9.709640 7.745974
4954  9.709640 7.749597
4955  9.709640 7.753220
4956  9.709640 7.756843
4957  9.713263 7.760466
4958  9.713263 7.764089
4959  9.716886 7.767712
4960  9.716886 7.771335
4961  9.716886 7.774958
4962  9.716886 7.778581
4963  9.716886 7.782204
4964  9.716886 7.785827
4965  9.716886 7.789450
4966  9.716886 7.793073
4967  9.716886 7.796696
4968  9.716886 7.800319
4969  9.716886 7.803942
4970  9.716886 7.807565
4971  9.716886 7.811188
4972  9.716886 7.814811
4973  9.716886 7.818434
4974  9.716886 7.822057
4975  9.716886 7.825680
4976  9.716886 7.829303
4977  9.720509 7.832926
4978  9.720509 7.836549
4979  9.720509 7.840172
4980  9.720509 7.843795
4981  9.720509 7.847418
4982  9.720509 7.851041
4983  9.720509 7.854664
4984  9.720509 7.858287
4985  9.720509 7.861910
4986  9.720509 7.865533
4987  9.720509 7.869156
4988  9.720509 7.872779
4989  9.720509 7.876402
4990  9.720509 7.880025
4991  9.720509 7.883648
4992  9.720509 7.887271
4993  9.720509 7.890894
4994  9.720509 7.894517
4995  9.720509 7.898140
4996  9.720509 7.901763
4997  9.720509 7.905386
4998  9.720509 7.909009
4999  9.720509 7.912632
5000  9.720509 7.916255
5001  9.720509 7.919878
5002  9.720509 7.923501
5003  9.720509 7.927124
5004  9.720509 7.930747
5005  9.720509 7.934370
5006  9.720509 7.937993
5007  9.720509 7.941616
5008  9.720509 7.945239
5009  9.720509 7.948862
5010  9.720509 7.952485
5011  9.720509 7.956108
5012  9.720509 7.959731
5013  9.720509 7.963354
5014  9.720509 7.966977
5015  9.724132 7.970600
5016  9.724132 7.974223
5017  9.727755 7.977846
5018  9.727755 7.981469
5019  9.727755 7.985092
5020  9.727755 7.988715
5021  9.727755 7.992338
5022  9.727755 7.995961
5023  9.727755 7.999584
5024  9.724132 8.003207
5025  9.724132 8.006830
5026  9.724132 8.010453
5027  9.724132 8.014076
5028  9.724132 8.017699
5029  9.724132 8.021322
5030  9.724132 8.024945
5031  9.724132 8.028568
5032  9.724132 8.032191
5033  9.724132 8.035814
5034  9.724132 8.039437
5035  9.724132 8.043060
5036  9.724132 8.046683
5037  9.724132 8.050306
5038  9.724132 8.053929
5039  9.724132 8.057552
5040  9.724132 8.061175
5041  9.724132 8.064798
5042  9.724132 8.068421
5043  9.724132 8.072044
5044  9.724132 8.075667
5045  9.724132 8.079290
5046  9.724132 8.082913
5047  9.720509 8.086536
5048  9.720509 8.090159
5049  9.716886 8.093782
5050  9.716886 8.097405
5051  9.716886 8.101028
5052  9.716886 8.104651
5053  9.716886 8.108274
5054  9.716886 8.111897
5055  9.716886 8.115520
5056  9.716886 8.119143
5057  9.716886 8.122766
5058  9.716886 8.126389
5059  9.716886 8.130012
5060  9.716886 8.133635
5061  9.716886 8.137258
5062  9.716886 8.140881
5063  9.716886 8.144504
5064  9.716886 8.148127
5065  9.716886 8.151750
5066  9.716886 8.155373
5067  9.716886 8.158996
5068  9.716886 8.162619
5069  9.716886 8.166242
5070  9.716886 8.169865
5071  9.716886 8.173488
5072  9.716886 8.177111
5073  9.720509 8.180734
5074  9.720509 8.184357
5075  9.724132 8.187980
5076  9.724132 8.191603
5077  9.727755 8.195226
5078  9.727755 8.198849
5079  9.727755 8.202472
5080  9.727755 8.206095
5081  9.727755 8.209718
5082  9.731378 8.213341
5083  9.731378 8.216964
5084  9.731378 8.220587
5085  9.731378 8.224210
5086  9.735001 8.227833
5087  9.735001 8.231456
5088  9.738624 8.235079
5089  9.738624 8.238702
5090  9.738624 8.242325
5091  9.738624 8.245948
5092  9.738624 8.249571
5093  9.738624 8.253194
5094  9.738624 8.256817
5095  9.738624 8.260440
5096  9.738624 8.264063
5097  9.742247 8.267686
5098  9.742247 8.271309
5099  9.745870 8.274932
5100  9.745870 8.278555
5101  9.749493 8.282178
5102  9.749493 8.285801
5103  9.753116 8.289424
5104  9.753116 8.293047
5105  9.756739 8.296670
5106  9.756739 8.300293
5107  9.760362 8.303916
5108  9.760362 8.307539
5109  9.763985 8.311162
5110  9.767608 8.311162
5111  9.771231 8.314785
5112  9.774854 8.318408
5113  9.778477 8.318408
5114  9.782100 8.322031
5115  9.778477 8.325654
5116  9.778477 8.329277
5117  9.774854 8.332900
5118  9.774854 8.336523
5119  9.771231 8.340146
5120  9.771231 8.343769
5121  9.771231 8.347392
5122  9.767608 8.351015
5123  9.767608 8.354638
5124  9.767608 8.358261
5125  9.763985 8.361884
5126  9.760362 8.365507
5127  9.756739 8.369130
5128  9.756739 8.372753
5129  9.753116 8.376376
5130  9.753116 8.379999
5131  9.749493 8.383622
5132  9.749493 8.387245
5133  9.745870 8.390868
5134  9.745870 8.394491
5135  9.742247 8.398114
5136  9.738624 8.398114
5137  9.735001 8.401737
5138  9.731378 8.401737
5139  9.727755 8.405360
5140  9.724132 8.405360
5141  9.720509 8.408983
5142  9.716886 8.412606
5143  9.713263 8.416229
5144  9.709640 8.419852
5145  9.709640 8.423475
5146  9.706017 8.427098
5147  9.706017 8.430721
5148  9.702394 8.434344
5149  9.702394 8.437967
5150  9.698771 8.441590
5151  9.698771 8.445213
5152  9.695148 8.448836
5153  9.695148 8.452459
5154  9.691525 8.456082
5155  9.691525 8.459705
5156  9.687902 8.463328
5157  9.687902 8.466951
5158  9.687902 8.470574
5159  9.687902 8.474197
5160  9.687902 8.477820
5161  9.687902 8.481443
5162  9.684279 8.485066
5163  9.684279 8.488689
5164  9.684279 8.492312
5165  9.680656 8.495935
5166  9.677033 8.495935
5167  9.673410 8.499558
5168  9.669787 8.503181
5169  9.666164 8.506804
5170  9.662541 8.510427
5171  9.658918 8.514050
5172  9.655295 8.517673
5173  9.651672 8.521296
5174  9.648049 8.524919
5175  9.648049 8.528542
5176  9.644426 8.532165
5177  9.644426 8.535788
5178  9.640803 8.539411
5179  9.640803 8.543034
5180  9.637180 8.546657
5181  9.633557 8.550280
5182  9.629934 8.553903
5183  9.626311 8.557526
5184  9.622688 8.561149
5185  9.619065 8.564772
5186  9.619065 8.568395
5187  9.615442 8.572018
5188  9.615442 8.575641
5189  9.611819 8.579264
5190  9.611819 8.582887
5191  9.608196 8.586510
5192  9.608196 8.590133
5193  9.604573 8.593756
5194  9.604573 8.597379
5195  9.600950 8.601002
5196  9.600950 8.604625
5197  9.597327 8.608248
5198  9.597327 8.611871
5199  9.597327 8.615494
5200  9.597327 8.619117
5201  9.597327 8.622740
5202  9.597327 8.626363
5203  9.597327 8.629986
5204  9.597327 8.633609
5205  9.597327 8.637232
5206  9.597327 8.640855
5207  9.597327 8.644478
5208  9.597327 8.648101
5209  9.597327 8.651724
5210  9.597327 8.655347
5211  9.597327 8.658970
5212  9.597327 8.662593
5213  9.597327 8.666216
5214  9.597327 8.669839
5215  9.597327 8.673462
5216  9.597327 8.677085
5217  9.597327 8.680708
5218  9.597327 8.684331
5219  9.597327 8.687954
5220  9.597327 8.691577
5221  9.597327 8.695200
5222  9.600950 8.698823
5223  9.600950 8.702446
5224  9.604573 8.706069
5225  9.604573 8.709692
5226  9.604573 8.713315
5227  9.608196 8.716938
5228  9.608196 8.720561
5229  9.611819 8.724184
5230  9.611819 8.727807
5231  9.611819 8.731430
5232  9.611819 8.735053
5233  9.608196 8.738676
5234  9.604573 8.742299
5235  9.600950 8.745922
5236  9.597327 8.749545
5237  9.593704 8.753168
5238  9.590081 8.756791
5239  9.586458 8.760414
5240  9.582835 8.764037
5241  9.579212 8.767660
5242  9.575589 8.771283
5243  9.575589 8.774906
5244  9.571966 8.778529
5245  9.568343 8.778529
5246  9.564720 8.782152
5247  9.561097 8.782152
5248  9.557474 8.782152
5249  9.553851 8.782152
5250  9.550228 8.782152
5251  9.546605 8.785775
5252  9.542982 8.785775
5253  9.539359 8.789398
5254  9.535736 8.789398
5255  9.532113 8.793021
5256  9.528490 8.793021
5257  9.524867 8.796644
5258  9.521244 8.796644
5259  9.517621 8.800267
5260  9.513998 8.800267
5261  9.510375 8.803890
5262  9.506752 8.803890
5263  9.503129 8.807513
5264  9.503129 8.811136
5265  9.499506 8.814759
5266  9.499506 8.818382
5267  9.495883 8.822005
5268  9.495883 8.825628
5269  9.492260 8.829251
5270  9.492260 8.832874
5271  9.488637 8.836497
5272  9.488637 8.840120
5273  9.485014 8.843743
5274  9.485014 8.847366
5275  9.481391 8.850989
5276  9.481391 8.854612
5277  9.481391 8.858235
5278  9.481391 8.861858
5279  9.481391 8.865481
5280  9.481391 8.869104
5281  9.481391 8.872727
5282  9.481391 8.876350
5283  9.481391 8.879973
5284  9.481391 8.883596
5285  9.481391 8.887219
5286  9.481391 8.890842
5287  9.481391 8.894465
5288  9.481391 8.898088
5289  9.481391 8.901711
5290  9.481391 8.905334
5291  9.481391 8.908957
5292  9.481391 8.912580
5293  9.481391 8.916203
5294  9.481391 8.919826
5295  9.481391 8.923449
5296  9.481391 8.927072
5297  9.481391 8.930695
5298  9.481391 8.934318
5299  9.481391 8.937941
5300  9.477768 8.941564
5301  9.477768 8.945187
5302  9.477768 8.948810
5303  9.477768 8.952433
5304  9.477768 8.956056
5305  9.477768 8.959679
5306  9.474145 8.963302
5307  9.474145 8.966925
5308  9.470522 8.970548
5309  9.470522 8.974171
5310  9.466899 8.977794
5311  9.466899 8.981417
5312  9.463276 8.985040
5313  9.463276 8.988663
5314  9.463276 8.992286
5315  9.463276 8.995909
5316  9.459653 8.999532
5317  9.459653 9.003155
5318  9.459653 9.006778
5319  9.459653 9.010401
5320  9.459653 9.014024
5321  9.459653 9.017647
5322  9.459653 9.021270
5323  9.459653 9.024893
5324  9.456030 9.028516
5325  9.456030 9.032139
5326  9.456030 9.035762
5327  9.456030 9.039385
5328  9.456030 9.043008
5329  9.456030 9.046631
5330  9.456030 9.050254
5331  9.456030 9.053877
5332  9.456030 9.057500
5333  9.456030 9.061123
5334  9.456030 9.064746
5335  9.456030 9.068369
5336  9.456030 9.071992
5337  9.456030 9.075615
5338  9.456030 9.079238
5339  9.456030 9.082861
5340  9.456030 9.086484
5341  9.456030 9.090107
5342  9.456030 9.093730
5343  9.456030 9.097353
5344  9.456030 9.100976
5345  9.456030 9.104599
5346  9.456030 9.108222
5347  9.456030 9.111845
5348  9.459653 9.115468
5349  9.459653 9.119091
5350  9.463276 9.122714
5351  9.463276 9.126337
5352  9.466899 9.129960
5353  9.466899 9.133583
5354  9.470522 9.137206
5355  9.470522 9.140829
5356  9.470522 9.144452
5357  9.470522 9.148075
5358  9.470522 9.151698
5359  9.470522 9.155321
5360  9.466899 9.158944
5361  9.466899 9.162567
5362  9.463276 9.166190
5363  9.459653 9.169813
5364  9.456030 9.173436
5365  9.452407 9.173436
5366  9.448784 9.173436
5367  9.445161 9.177059
5368  9.441538 9.177059
5369  9.437915 9.177059
5370  9.434292 9.177059
5371  9.430669 9.177059
5372  9.427046 9.177059
5373  9.423423 9.180682
5374  9.419800 9.180682
5375  9.416177 9.180682
5376  9.412554 9.180682
5377  9.408931 9.184305
5378  9.405308 9.184305
5379  9.401685 9.187928
5380  9.398062 9.187928
5381  9.394439 9.187928
5382  9.390816 9.191551
5383  9.387193 9.191551
5384  9.383570 9.195174
5385  9.379947 9.195174
5386  9.376324 9.198797
5387  9.372701 9.198797
5388  9.369078 9.202420
5389  9.365455 9.202420
5390  9.361832 9.206043
5391  9.358209 9.206043
5392  9.354586 9.209666
5393  9.350963 9.209666
5394  9.347340 9.213289
5395  9.343717 9.216912
5396  9.340094 9.220535
5397  9.336471 9.224158
5398  9.332848 9.227781
5399  9.332848 9.231404
5400  9.329225 9.235027
5401  9.325602 9.238650
5402  9.321979 9.242273
5403  9.318356 9.245896
5404  9.314733 9.249519
5405  9.311110 9.253142
5406  9.311110 9.256765
5407  9.307487 9.260388
5408  9.307487 9.264011
5409  9.303864 9.267634
5410  9.303864 9.271257
5411  9.300241 9.274880
5412  9.300241 9.278503
5413  9.296618 9.282126
5414  9.292995 9.285749
5415  9.292995 9.289372
5416  9.289372 9.292995
5417  9.289372 9.296618
5418  9.285749 9.300241
5419  9.285749 9.303864
5420  9.282126 9.307487
5421  9.282126 9.311110
5422  9.278503 9.314733
5423  9.278503 9.318356
5424  9.274880 9.321979
5425  9.274880 9.325602
5426  9.271257 9.329225
5427  9.271257 9.332848
5428  9.267634 9.336471
5429  9.267634 9.340094
5430  9.264011 9.343717
5431  9.264011 9.347340
5432  9.260388 9.350963
5433  9.260388 9.354586
5434  9.256765 9.358209
5435  9.256765 9.361832
5436  9.256765 9.365455
5437  9.253142 9.369078
5438  9.253142 9.372701
5439  9.253142 9.376324
5440  9.253142 9.379947
5441  9.253142 9.383570
5442  9.253142 9.387193
5443  9.253142 9.390816
5444  9.253142 9.394439
5445  9.253142 9.398062
5446  9.253142 9.401685
5447  9.253142 9.405308
5448  9.253142 9.408931
5449  9.253142 9.412554
5450  9.253142 9.416177
5451  9.253142 9.419800
5452  9.253142 9.423423
5453  9.253142 9.427046
5454  9.253142 9.430669
5455  9.253142 9.434292
5456  9.253142 9.437915
5457  9.253142 9.441538
5458  9.253142 9.445161
5459  9.249519 9.448784
5460  9.245896 9.452407
5461  9.242273 9.456030
5462  9.238650 9.459653
5463  9.235027 9.463276
5464  9.231404 9.466899
5465  9.231404 9.470522
5466  9.227781 9.474145
5467  9.227781 9.477768
5468  9.224158 9.481391
5469  9.224158 9.485014
5470  9.220535 9.488637
5471  9.220535 9.492260
5472  9.216912 9.495883
5473  9.216912 9.499506
5474  9.213289 9.503129
5475  9.213289 9.506752
5476  9.209666 9.510375
5477  9.209666 9.513998
5478  9.209666 9.517621
5479  9.209666 9.521244
5480  9.209666 9.524867
5481  9.209666 9.528490
5482  9.209666 9.532113
5483  9.209666 9.535736
5484  9.209666 9.539359
5485  9.209666 9.542982
5486  9.209666 9.546605
5487  9.209666 9.550228
5488  9.209666 9.553851
5489  9.206043 9.557474
5490  9.206043 9.561097
5491  9.202420 9.564720
5492  9.198797 9.568343
5493  9.198797 9.571966
5494  9.195174 9.575589
5495  9.191551 9.579212
5496  9.187928 9.582835
5497  9.184305 9.586458
5498  9.180682 9.590081
5499  9.177059 9.590081
5500  9.173436 9.590081
5501  9.169813 9.590081
5502  9.166190 9.590081
5503  9.162567 9.593704
5504  9.158944 9.593704
5505  9.155321 9.597327
5506  9.151698 9.597327
5507  9.148075 9.600950
5508  9.144452 9.600950
5509  9.140829 9.604573
5510  9.137206 9.604573
5511  9.133583 9.608196
5512  9.129960 9.608196
5513  9.126337 9.611819
5514  9.122714 9.611819
5515  9.119091 9.615442
5516  9.119091 9.619065
5517  9.115468 9.622688
5518  9.115468 9.626311
5519  9.111845 9.629934
5520  9.111845 9.633557
5521  9.108222 9.637180
5522  9.108222 9.640803
5523  9.104599 9.644426
5524  9.104599 9.648049
5525  9.100976 9.651672
5526  9.100976 9.655295
5527  9.097353 9.658918
5528  9.097353 9.662541
5529  9.097353 9.666164
5530  9.097353 9.669787
5531  9.097353 9.673410
5532  9.097353 9.677033
5533  9.097353 9.680656
5534  9.097353 9.684279
5535  9.097353 9.687902
5536  9.097353 9.691525
5537  9.093730 9.695148
5538  9.093730 9.698771
5539  9.090107 9.702394
5540  9.086484 9.706017
5541  9.082861 9.709640
5542  9.082861 9.713263
5543  9.079238 9.713263
5544  9.075615 9.716886
5545  9.071992 9.720509
5546  9.068369 9.724132
5547  9.064746 9.724132
5548  9.061123 9.727755
5549  9.057500 9.727755
5550  9.053877 9.731378
5551  9.050254 9.735001
5552  9.046631 9.738624
5553  9.043008 9.742247
5554  9.039385 9.745870
5555  9.035762 9.749493
5556  9.032139 9.753116
5557  9.028516 9.756739
5558  9.024893 9.760362
5559  9.021270 9.763985
5560  9.017647 9.767608
5561  9.014024 9.767608
5562  9.010401 9.771231
5563  9.006778 9.771231
5564  9.003155 9.774854
5565  8.999532 9.774854
5566  8.995909 9.778477
5567  8.992286 9.778477
5568  8.988663 9.782100
5569  8.985040 9.782100
5570  8.981417 9.785723
5571  8.977794 9.785723
5572  8.974171 9.789346
5573  8.970548 9.789346
5574  8.966925 9.792969
5575  8.966925 9.796592
5576  8.963302 9.800215
5577  8.963302 9.803838
5578  8.959679 9.807461
5579  8.959679 9.811084
5580  8.956056 9.814707
5581  8.956056 9.818330
5582  8.952433 9.821953
5583  8.952433 9.825576
5584  8.948810 9.829199
5585  8.948810 9.832822
5586  8.945187 9.836445
5587  8.945187 9.840068
5588  8.945187 9.843691
5589  8.945187 9.847314
5590  8.945187 9.850937
5591  8.945187 9.854560
5592  8.945187 9.858183
5593  8.945187 9.861806
5594  8.945187 9.865429
5595  8.941564 9.869052
5596  8.941564 9.872675
5597  8.941564 9.876298
5598  8.937941 9.879921
5599  8.934318 9.883544
5600  8.930695 9.887167
5601  8.930695 9.890790
5602  8.927072 9.894413
5603  8.927072 9.898036
5604  8.923449 9.901659
5605  8.923449 9.905282
5606  8.919826 9.908905
5607  8.919826 9.912528
5608  8.916203 9.916151
5609  8.916203 9.919774
5610  8.912580 9.923397
5611  8.912580 9.927020
5612  8.908957 9.930643
5613  8.908957 9.934266
5614  8.908957 9.937889
5615  8.908957 9.941512
5616  8.908957 9.945135
5617  8.908957 9.948758
5618  8.908957 9.952381
5619  8.908957 9.956004
5620  8.908957 9.959627
5621  8.908957 9.963250
5622  8.908957 9.966873
5623  8.908957 9.970496
5624  8.908957 9.974119
5625  8.908957 9.977742
5626  8.908957 9.981365
5627  8.908957 9.984988
5628  8.908957 9.988611
5629  8.908957 9.992234
5630  8.908957 9.995857
5631  8.908957 9.999480
5632  8.908957 10.003103
5633  8.908957 10.006726
5634  8.905334 10.010349
5635  8.905334 10.013972
5636  8.905334 10.017595
5637  8.905334 10.021218
5638  8.905334 10.024841
5639  8.905334 10.028464
5640  8.905334 10.032087
5641  8.905334 10.035710
5642  8.905334 10.039333
5643  8.901711 10.042956
5644  8.898088 10.046579
5645  8.894465 10.050202
5646  8.890842 10.053825
5647  8.890842 10.057448
5648  8.887219 10.061071
5649  8.887219 10.064694
5650  8.883596 10.068317
5651  8.883596 10.071940
5652  8.879973 10.075563
5653  8.879973 10.079186
5654  8.876350 10.082809
5655  8.872727 10.086432
5656  8.869104 10.090055
5657  8.865481 10.093678
5658  8.861858 10.097301
5659  8.858235 10.100924
5660  8.854612 10.104547
5661  8.850989 10.108170
5662  8.847366 10.111793
5663  8.843743 10.115416
5664  8.840120 10.119039
5665  8.840120 10.122662
5666  8.836497 10.126285
5667  8.836497 10.129908
5668  8.832874 10.133531
5669  8.832874 10.137154
5670  8.829251 10.140777
5671  8.829251 10.144400
5672  8.825628 10.148023
5673  8.825628 10.151646
5674  8.822005 10.155269
5675  8.822005 10.158892
5676  8.818382 10.162515
5677  8.818382 10.166138
5678  8.814759 10.169761
5679  8.811136 10.173384
5680  8.807513 10.177007
5681  8.803890 10.180630
5682  8.800267 10.184253
5683  8.796644 10.187876
5684  8.793021 10.191499
5685  8.789398 10.195122
5686  8.789398 10.198745
5687  8.785775 10.202368
5688  8.782152 10.205991
5689  8.778529 10.209614
5690  8.774906 10.213237
5691  8.771283 10.216860
5692  8.767660 10.216860
5693  8.764037 10.220483
5694  8.760414 10.224106
5695  8.756791 10.224106
5696  8.753168 10.220483
5697  8.749545 10.216860
5698  8.745922 10.213237
5699  8.742299 10.209614
5700  8.738676 10.205991
5701  8.735053 10.202368
5702  8.731430 10.198745
5703  8.727807 10.195122
5704  8.724184 10.191499
5705  8.720561 10.187876
5706  8.716938 10.184253
5707  8.713315 10.184253
5708  8.713315 10.180630
5709  8.709692 10.177007
5710  8.709692 10.173384
5711  8.706069 10.169761
5712  8.706069 10.166138
5713  8.702446 10.162515
5714  8.702446 10.158892
5715  8.698823 10.155269
5716  8.695200 10.155269
5717  8.691577 10.151646
5718  8.687954 10.151646
5719  8.684331 10.148023
5720  8.680708 10.148023
5721  8.677085 10.144400
5722  8.673462 10.144400
5723  8.669839 10.140777
5724  8.666216 10.140777
5725  8.662593 10.137154
5726  8.658970 10.137154
5727  8.655347 10.133531
5728  8.651724 10.133531
5729  8.648101 10.133531
5730  8.644478 10.133531
5731  8.640855 10.133531
5732  8.637232 10.133531
5733  8.633609 10.133531
5734  8.629986 10.133531
5735  8.626363 10.133531
5736  8.622740 10.133531
5737  8.619117 10.133531
5738  8.615494 10.133531
5739  8.611871 10.133531
5740  8.608248 10.133531
5741  8.604625 10.133531
5742  8.601002 10.133531
5743  8.597379 10.133531
5744  8.593756 10.133531
5745  8.590133 10.133531
5746  8.586510 10.133531
5747  8.582887 10.133531
5748  8.579264 10.133531
5749  8.575641 10.133531
5750  8.572018 10.133531
5751  8.568395 10.133531
5752  8.564772 10.137154
5753  8.561149 10.137154
5754  8.557526 10.140777
5755  8.553903 10.140777
5756  8.550280 10.144400
5757  8.546657 10.144400
5758  8.543034 10.148023
5759  8.539411 10.148023
5760  8.535788 10.148023
5761  8.532165 10.151646
5762  8.528542 10.151646
5763  8.524919 10.151646
5764  8.521296 10.151646
5765  8.517673 10.155269
5766  8.514050 10.151646
5767  8.510427 10.151646
5768  8.506804 10.148023
5769  8.503181 10.148023
5770  8.499558 10.148023
5771  8.495935 10.148023
5772  8.492312 10.148023
5773  8.488689 10.148023
5774  8.485066 10.148023
5775  8.481443 10.148023
5776  8.477820 10.148023
5777  8.474197 10.148023
5778  8.470574 10.148023
5779  8.466951 10.148023
5780  8.463328 10.148023
5781  8.459705 10.148023
5782  8.456082 10.148023
5783  8.452459 10.148023
5784  8.448836 10.148023
5785  8.445213 10.148023
5786  8.441590 10.148023
5787  8.437967 10.148023
5788  8.434344 10.148023
5789  8.430721 10.148023
5790  8.427098 10.148023
5791  8.423475 10.148023
5792  8.419852 10.148023
5793  8.416229 10.148023
5794  8.412606 10.151646
5795  8.408983 10.151646
5796  8.405360 10.155269
5797  8.401737 10.155269
5798  8.398114 10.158892
5799  8.394491 10.158892
5800  8.390868 10.162515
5801  8.387245 10.162515
5802  8.383622 10.162515
5803  8.379999 10.162515
5804  8.376376 10.162515
5805  8.372753 10.162515
5806  8.369130 10.162515
5807  8.365507 10.166138
5808  8.361884 10.166138
5809  8.358261 10.166138
5810  8.354638 10.166138
5811  8.351015 10.169761
5812  8.347392 10.169761
5813  8.343769 10.169761
5814  8.340146 10.166138
5815  8.336523 10.166138
5816  8.332900 10.162515
5817  8.329277 10.162515
5818  8.325654 10.158892
5819  8.322031 10.158892
5820  8.318408 10.155269
5821  8.314785 10.155269
5822  8.311162 10.151646
5823  8.307539 10.151646
5824  8.303916 10.148023
5825  8.300293 10.148023
5826  8.296670 10.148023
5827  8.293047 10.148023
5828  8.289424 10.148023
5829  8.285801 10.148023
5830  8.282178 10.148023
5831  8.278555 10.148023
5832  8.274932 10.148023
5833  8.271309 10.148023
5834  8.267686 10.148023
5835  8.264063 10.148023
5836  8.260440 10.148023
5837  8.256817 10.148023
5838  8.253194 10.148023
5839  8.249571 10.148023
5840  8.245948 10.148023
5841  8.242325 10.148023
5842  8.238702 10.148023
5843  8.235079 10.148023
5844  8.231456 10.148023
5845  8.227833 10.148023
5846  8.224210 10.148023
5847  8.220587 10.148023
5848  8.216964 10.148023
5849  8.213341 10.148023
5850  8.209718 10.148023
5851  8.206095 10.151646
5852  8.202472 10.151646
5853  8.198849 10.155269
5854  8.195226 10.155269
5855  8.191603 10.155269
5856  8.187980 10.155269
5857  8.184357 10.151646
5858  8.180734 10.151646
5859  8.177111 10.148023
5860  8.173488 10.148023
5861  8.169865 10.144400
5862  8.166242 10.144400
5863  8.162619 10.140777
5864  8.158996 10.140777
5865  8.155373 10.140777
5866  8.151750 10.140777
5867  8.148127 10.140777
5868  8.144504 10.140777
5869  8.140881 10.140777
5870  8.137258 10.140777
5871  8.133635 10.140777
5872  8.130012 10.140777
5873  8.126389 10.140777
5874  8.122766 10.140777
5875  8.119143 10.140777
5876  8.115520 10.140777
5877  8.111897 10.140777
5878  8.108274 10.140777
5879  8.104651 10.140777
5880  8.101028 10.140777
5881  8.097405 10.140777
5882  8.093782 10.137154
5883  8.090159 10.137154
5884  8.086536 10.137154
5885  8.082913 10.137154
5886  8.079290 10.137154
5887  8.075667 10.137154
5888  8.072044 10.133531
5889  8.068421 10.133531
5890  8.064798 10.129908
5891  8.061175 10.129908
5892  8.057552 10.126285
5893  8.053929 10.126285
5894  8.050306 10.126285
5895  8.046683 10.126285
5896  8.043060 10.126285
5897  8.039437 10.126285
5898  8.035814 10.126285
5899  8.032191 10.126285
5900  8.028568 10.126285
5901  8.024945 10.126285
5902  8.021322 10.126285
5903  8.017699 10.126285
5904  8.014076 10.126285
5905  8.010453 10.126285
5906  8.006830 10.126285
5907  8.003207 10.122662
5908  7.999584 10.122662
5909  7.995961 10.119039
5910  7.992338 10.119039
5911  7.988715 10.119039
5912  7.985092 10.115416
5913  7.981469 10.115416
5914  7.977846 10.115416
5915  7.974223 10.111793
5916  7.970600 10.111793
5917  7.966977 10.111793
5918  7.963354 10.111793
5919  7.959731 10.111793
5920  7.956108 10.111793
5921  7.952485 10.111793
5922  7.948862 10.111793
5923  7.945239 10.111793
5924  7.941616 10.111793
5925  7.937993 10.111793
5926  7.934370 10.111793
5927  7.930747 10.111793
5928  7.927124 10.111793
5929  7.923501 10.111793
5930  7.919878 10.108170
5931  7.916255 10.108170
5932  7.912632 10.104547
5933  7.909009 10.104547
5934  7.905386 10.104547
5935  7.901763 10.104547
5936  7.898140 10.104547
5937  7.894517 10.104547
5938  7.890894 10.104547
5939  7.887271 10.104547
5940  7.883648 10.104547
5941  7.880025 10.104547
5942  7.876402 10.104547
5943  7.872779 10.104547
5944  7.869156 10.104547
5945  7.865533 10.104547
5946  7.861910 10.104547
5947  7.858287 10.104547
5948  7.854664 10.104547
5949  7.851041 10.104547
5950  7.847418 10.104547
5951  7.843795 10.104547
5952  7.840172 10.104547
5953  7.836549 10.104547
5954  7.832926 10.104547
5955  7.829303 10.104547
5956  7.825680 10.108170
5957  7.822057 10.108170
5958  7.818434 10.111793
5959  7.814811 10.111793
5960  7.811188 10.115416
5961  7.807565 10.115416
5962  7.803942 10.115416
5963  7.800319 10.115416
5964  7.796696 10.111793
5965  7.793073 10.111793
5966  7.789450 10.108170
5967  7.785827 10.108170
5968  7.782204 10.104547
5969  7.778581 10.104547
5970  7.774958 10.100924
5971  7.771335 10.100924
5972  7.767712 10.097301
5973  7.764089 10.097301
5974  7.760466 10.097301
5975  7.756843 10.093678
5976  7.753220 10.093678
5977  7.749597 10.093678
5978  7.745974 10.093678
5979  7.742351 10.093678
5980  7.738728 10.093678
5981  7.735105 10.093678
5982  7.731482 10.093678
5983  7.727859 10.093678
5984  7.724236 10.093678
5985  7.720613 10.093678
5986  7.716990 10.093678
5987  7.713367 10.093678
5988  7.709744 10.093678
5989  7.706121 10.093678
5990  7.702498 10.093678
5991  7.698875 10.093678
5992  7.695252 10.093678
5993  7.691629 10.093678
5994  7.688006 10.093678
5995  7.684383 10.090055
5996  7.684383 10.086432
5997  7.680760 10.082809
5998  7.680760 10.079186
5999  7.677137 10.075563
6000  7.673514 10.071940
6001  7.669891 10.071940
6002  7.666268 10.068317
6003  7.662645 10.068317
6004  7.659022 10.064694
6005  7.655399 10.064694
6006  7.651776 10.061071
6007  7.648153 10.061071
6008  7.644530 10.057448
6009  7.640907 10.057448
6010  7.637284 10.053825
6011  7.633661 10.053825
6012  7.630038 10.050202
6013  7.626415 10.050202
6014  7.622792 10.050202
6015  7.619169 10.050202
6016  7.615546 10.050202
6017  7.611923 10.050202
6018  7.608300 10.050202
6019  7.604677 10.050202
6020  7.601054 10.050202
6021  7.597431 10.050202
6022  7.593808 10.050202
6023  7.590185 10.050202
6024  7.586562 10.050202
6025  7.582939 10.050202
6026  7.579316 10.050202
6027  7.575693 10.050202
6028  7.572070 10.050202
6029  7.568447 10.050202
6030  7.564824 10.050202
6031  7.561201 10.050202
6032  7.557578 10.050202
6033  7.553955 10.050202
6034  7.550332 10.050202
6035  7.546709 10.050202
6036  7.543086 10.050202
6037  7.539463 10.050202
6038  7.535840 10.050202
6039  7.532217 10.050202
6040  7.528594 10.050202
6041  7.524971 10.050202
6042  7.521348 10.050202
6043  7.517725 10.050202
6044  7.514102 10.050202
6045  7.510479 10.050202
6046  7.506856 10.050202
6047  7.503233 10.050202
6048  7.499610 10.050202
6049  7.495987 10.050202
6050  7.492364 10.050202
6051  7.488741 10.050202
6052  7.485118 10.050202
6053  7.481495 10.050202
6054  7.477872 10.053825
6055  7.474249 10.053825
6056  7.470626 10.057448
6057  7.467003 10.057448
6058  7.463380 10.061071
6059  7.459757 10.061071
6060  7.456134 10.064694
6061  7.452511 10.064694
6062  7.448888 10.068317
6063  7.445265 10.068317
6064  7.441642 10.071940
6065  7.438019 10.071940
6066  7.434396 10.071940
6067  7.430773 10.071940
6068  7.427150 10.071940
6069  7.423527 10.071940
6070  7.419904 10.071940
6071  7.416281 10.071940
6072  7.412658 10.068317
6073  7.409035 10.068317
6074  7.405412 10.068317
6075  7.401789 10.068317
6076  7.398166 10.068317
6077  7.394543 10.068317
6078  7.390920 10.064694
6079  7.387297 10.061071
6080  7.383674 10.057448
6081  7.380051 10.057448
6082  7.376428 10.053825
6083  7.372805 10.053825
6084  7.369182 10.050202
6085  7.365559 10.050202
6086  7.361936 10.046579
6087  7.358313 10.046579
6088  7.354690 10.042956
6089  7.351067 10.042956
6090  7.347444 10.039333
6091  7.343821 10.039333
6092  7.340198 10.035710
6093  7.336575 10.035710
6094  7.332952 10.035710
6095  7.329329 10.035710
6096  7.325706 10.035710
6097  7.322083 10.035710
6098  7.318460 10.032087
6099  7.314837 10.032087
6100  7.311214 10.028464
6101  7.307591 10.028464
6102  7.303968 10.024841
6103  7.300345 10.024841
6104  7.296722 10.024841
6105  7.293099 10.024841
6106  7.289476 10.024841
6107  7.285853 10.024841
6108  7.282230 10.024841
6109  7.278607 10.024841
6110  7.274984 10.024841
6111  7.271361 10.024841
6112  7.267738 10.024841
6113  7.264115 10.024841
6114  7.260492 10.024841
6115  7.256869 10.024841
6116  7.253246 10.024841
6117  7.249623 10.024841
6118  7.246000 10.024841
6119  7.242377 10.024841
6120  7.238754 10.024841
6121  7.235131 10.024841
6122  7.231508 10.024841
6123  7.227885 10.024841
6124  7.224262 10.024841
6125  7.220639 10.024841
6126  7.217016 10.024841
6127  7.213393 10.024841
6128  7.209770 10.028464
6129  7.206147 10.028464
6130  7.202524 10.028464
6131  7.198901 10.032087
6132  7.195278 10.032087
6133  7.191655 10.035710
6134  7.188032 10.035710
6135  7.184409 10.032087
6136  7.180786 10.032087
6137  7.177163 10.032087
6138  7.173540 10.032087
6139  7.169917 10.032087
6140  7.166294 10.032087
6141  7.162671 10.028464
6142  7.159048 10.028464
6143  7.155425 10.028464
6144  7.151802 10.028464
6145  7.148179 10.024841
6146  7.144556 10.024841
6147  7.140933 10.021218
6148  7.137310 10.021218
6149  7.133687 10.017595
6150  7.130064 10.017595
6151  7.126441 10.017595
6152  7.122818 10.017595
6153  7.119195 10.017595
6154  7.115572 10.017595
6155  7.111949 10.017595
6156  7.108326 10.017595
6157  7.104703 10.017595
6158  7.101080 10.017595
6159  7.097457 10.017595
6160  7.093834 10.017595
6161  7.090211 10.017595
6162  7.086588 10.017595
6163  7.082965 10.017595
6164  7.079342 10.017595
6165  7.075719 10.017595
6166  7.072096 10.017595
6167  7.068473 10.017595
6168  7.064850 10.017595
6169  7.061227 10.017595
6170  7.057604 10.017595
6171  7.053981 10.017595
6172  7.050358 10.017595
6173  7.046735 10.017595
6174  7.043112 10.021218
6175  7.039489 10.021218
6176  7.035866 10.021218
6177  7.032243 10.021218
6178  7.028620 10.021218
6179  7.024997 10.021218
6180  7.021374 10.021218
6181  7.017751 10.021218
6182  7.014128 10.021218
6183  7.010505 10.021218
6184  7.006882 10.021218
6185  7.003259 10.021218
6186  6.999636 10.021218
6187  6.996013 10.021218
6188  6.992390 10.021218
6189  6.988767 10.021218
6190  6.985144 10.021218
6191  6.981521 10.021218
6192  6.977898 10.021218
6193  6.974275 10.021218
6194  6.970652 10.021218
6195  6.967029 10.021218
6196  6.963406 10.021218
6197  6.959783 10.021218
6198  6.956160 10.021218
6199  6.952537 10.021218
6200  6.948914 10.024841
6201  6.945291 10.024841
6202  6.941668 10.028464
6203  6.938045 10.028464
6204  6.934422 10.032087
6205  6.930799 10.032087
6206  6.927176 10.028464
6207  6.923553 10.028464
6208  6.919930 10.024841
6209  6.916307 10.024841
6210  6.912684 10.024841
6211  6.909061 10.024841
6212  6.905438 10.024841
6213  6.901815 10.024841
6214  6.898192 10.024841
6215  6.894569 10.024841
6216  6.890946 10.024841
6217  6.887323 10.024841
6218  6.883700 10.024841
6219  6.880077 10.024841
6220  6.876454 10.024841
6221  6.872831 10.024841
6222  6.869208 10.024841
6223  6.865585 10.024841
6224  6.861962 10.024841
6225  6.858339 10.024841
6226  6.854716 10.024841
6227  6.851093 10.024841
6228  6.847470 10.024841
6229  6.843847 10.024841
6230  6.840224 10.024841
6231  6.836601 10.024841
6232  6.832978 10.028464
6233  6.829355 10.028464
6234  6.825732 10.028464
6235  6.822109 10.028464
6236  6.818486 10.028464
6237  6.814863 10.028464
6238  6.811240 10.028464
6239  6.807617 10.028464
6240  6.803994 10.028464
6241  6.800371 10.028464
6242  6.796748 10.028464
6243  6.793125 10.028464
6244  6.789502 10.028464
6245  6.785879 10.028464
6246  6.782256 10.028464
6247  6.778633 10.028464
6248  6.775010 10.028464
6249  6.771387 10.028464
6250  6.767764 10.028464
6251  6.764141 10.028464
6252  6.760518 10.032087
6253  6.756895 10.032087
6254  6.753272 10.032087
6255  6.749649 10.032087
6256  6.746026 10.032087
6257  6.742403 10.032087
6258  6.738780 10.032087
6259  6.735157 10.032087
6260  6.731534 10.032087
6261  6.727911 10.032087
6262  6.724288 10.032087
6263  6.720665 10.032087
6264  6.717042 10.032087
6265  6.713419 10.032087
6266  6.709796 10.032087
6267  6.706173 10.032087
6268  6.702550 10.032087
6269  6.698927 10.032087
6270  6.695304 10.032087
6271  6.691681 10.032087
6272  6.688058 10.032087
6273  6.684435 10.032087
6274  6.680812 10.032087
6275  6.677189 10.032087
6276  6.673566 10.032087
6277  6.669943 10.032087
6278  6.666320 10.028464
6279  6.662697 10.028464
6280  6.659074 10.024841
6281  6.655451 10.024841
6282  6.651828 10.021218
6283  6.648205 10.021218
6284  6.644582 10.017595
6285  6.640959 10.017595
6286  6.637336 10.017595
6287  6.633713 10.017595
6288  6.630090 10.017595
6289  6.626467 10.017595
6290  6.622844 10.017595
6291  6.619221 10.017595
6292  6.615598 10.017595
6293  6.611975 10.017595
6294  6.608352 10.017595
6295  6.604729 10.017595
6296  6.601106 10.017595
6297  6.597483 10.017595
6298  6.593860 10.017595
6299  6.590237 10.017595
6300  6.586614 10.017595
6301  6.582991 10.017595
6302  6.579368 10.017595
6303  6.575745 10.017595
6304  6.572122 10.017595
6305  6.568499 10.017595
6306  6.564876 10.017595
6307  6.561253 10.017595
6308  6.557630 10.017595
6309  6.554007 10.021218
6310  6.550384 10.021218
6311  6.546761 10.024841
6312  6.543138 10.024841
6313  6.539515 10.028464
6314  6.535892 10.028464
6315  6.532269 10.028464
6316  6.528646 10.028464
6317  6.525023 10.028464
6318  6.521400 10.028464
6319  6.517777 10.024841
6320  6.514154 10.024841
6321  6.510531 10.024841
6322  6.506908 10.024841
6323  6.503285 10.024841
6324  6.499662 10.024841
6325  6.496039 10.024841
6326  6.492416 10.024841
6327  6.488793 10.024841
6328  6.485170 10.024841
6329  6.481547 10.024841
6330  6.477924 10.024841
6331  6.474301 10.024841
6332  6.470678 10.024841
6333  6.467055 10.024841
6334  6.463432 10.024841
6335  6.459809 10.024841
6336  6.456186 10.024841
6337  6.452563 10.024841
6338  6.448940 10.024841
6339  6.445317 10.024841
6340  6.441694 10.024841
6341  6.438071 10.024841
6342  6.434448 10.024841
6343  6.430825 10.024841
6344  6.427202 10.024841
6345  6.423579 10.024841
6346  6.419956 10.024841
6347  6.416333 10.024841
6348  6.412710 10.024841
6349  6.409087 10.024841
6350  6.405464 10.024841
6351  6.401841 10.024841
6352  6.398218 10.024841
6353  6.394595 10.024841
6354  6.390972 10.024841
6355  6.387349 10.024841
6356  6.383726 10.024841
6357  6.380103 10.024841
6358  6.376480 10.024841
6359  6.372857 10.024841
6360  6.369234 10.024841
6361  6.365611 10.028464
6362  6.361988 10.028464
6363  6.358365 10.032087
6364  6.354742 10.032087
6365  6.351119 10.035710
6366  6.347496 10.035710
6367  6.343873 10.039333
6368  6.340250 10.039333
6369  6.336627 10.042956
6370  6.333004 10.042956
6371  6.329381 10.046579
6372  6.325758 10.046579
6373  6.322135 10.050202
6374  6.318512 10.050202
6375  6.314889 10.053825
6376  6.311266 10.053825
6377  6.307643 10.053825
6378  6.304020 10.053825
6379  6.300397 10.053825
6380  6.296774 10.053825
6381  6.293151 10.053825
6382  6.289528 10.053825
6383  6.285905 10.053825
6384  6.282282 10.053825
6385  6.278659 10.053825
6386  6.275036 10.053825
6387  6.271413 10.053825
6388  6.267790 10.053825
6389  6.264167 10.053825
6390  6.260544 10.053825
6391  6.256921 10.057448
6392  6.253298 10.057448
6393  6.249675 10.061071
6394  6.246052 10.061071
6395  6.242429 10.064694
6396  6.238806 10.064694
6397  6.235183 10.064694
6398  6.231560 10.064694
6399  6.227937 10.064694
6400  6.224314 10.061071
6401  6.220691 10.061071
6402  6.217068 10.061071
6403  6.213445 10.061071
6404  6.209822 10.061071
6405  6.206199 10.061071
6406  6.202576 10.061071
6407  6.198953 10.061071
6408  6.195330 10.061071
6409  6.191707 10.061071
6410  6.188084 10.061071
6411  6.184461 10.061071
6412  6.180838 10.061071
6413  6.177215 10.061071
6414  6.173592 10.061071
6415  6.169969 10.061071
6416  6.166346 10.061071
6417  6.162723 10.061071
6418  6.159100 10.061071
6419  6.155477 10.061071
6420  6.151854 10.061071
6421  6.148231 10.061071
6422  6.144608 10.061071
6423  6.140985 10.061071
6424  6.137362 10.061071
6425  6.133739 10.061071
6426  6.130116 10.061071
6427  6.126493 10.061071
6428  6.122870 10.057448
6429  6.119247 10.057448
6430  6.115624 10.053825
6431  6.112001 10.053825
6432  6.108378 10.050202
6433  6.104755 10.050202
6434  6.101132 10.050202
6435  6.097509 10.050202
6436  6.093886 10.050202
6437  6.090263 10.050202
6438  6.086640 10.050202
6439  6.083017 10.050202
6440  6.079394 10.050202
6441  6.075771 10.050202
6442  6.072148 10.050202
6443  6.068525 10.050202
6444  6.064902 10.050202
6445  6.061279 10.050202
6446  6.057656 10.050202
6447  6.054033 10.050202
6448  6.050410 10.050202
6449  6.046787 10.050202
6450  6.043164 10.050202
6451  6.039541 10.050202
6452  6.035918 10.050202
6453  6.032295 10.050202
6454  6.028672 10.050202
6455  6.025049 10.053825
6456  6.021426 10.053825
6457  6.017803 10.057448
6458  6.014180 10.057448
6459  6.010557 10.061071
6460  6.006934 10.061071
6461  6.003311 10.064694
6462  5.999688 10.064694
6463  5.996065 10.068317
6464  5.992442 10.068317
6465  5.988819 10.071940
6466  5.985196 10.071940
6467  5.981573 10.075563
6468  5.977950 10.075563
6469  5.974327 10.075563
6470  5.970704 10.075563
6471  5.967081 10.075563
6472  5.963458 10.075563
6473  5.959835 10.075563
6474  5.956212 10.075563
6475  5.952589 10.079186
6476  5.948966 10.079186
6477  5.945343 10.079186
6478  5.941720 10.079186
6479  5.938097 10.082809
6480  5.934474 10.082809
6481  5.930851 10.082809
6482  5.927228 10.082809
6483  5.923605 10.082809
6484  5.919982 10.082809
6485  5.916359 10.082809
6486  5.912736 10.082809
6487  5.909113 10.082809
6488  5.905490 10.082809
6489  5.901867 10.082809
6490  5.898244 10.082809
6491  5.894621 10.082809
6492  5.890998 10.082809
6493  5.887375 10.082809
6494  5.883752 10.082809
6495  5.880129 10.082809
6496  5.876506 10.082809
6497  5.872883 10.082809
6498  5.869260 10.082809
6499  5.865637 10.082809
6500  5.862014 10.079186
6501  5.858391 10.079186
6502  5.854768 10.079186
6503  5.851145 10.079186
6504  5.847522 10.079186
6505  5.843899 10.079186
6506  5.840276 10.079186
6507  5.836653 10.079186
6508  5.833030 10.079186
6509  5.829407 10.079186
6510  5.825784 10.079186
6511  5.822161 10.075563
6512  5.818538 10.075563
6513  5.814915 10.071940
6514  5.811292 10.071940
6515  5.807669 10.068317
6516  5.804046 10.068317
6517  5.800423 10.064694
6518  5.796800 10.064694
6519  5.793177 10.064694
6520  5.789554 10.061071
6521  5.785931 10.061071
6522  5.782308 10.061071
6523  5.778685 10.061071
6524  5.775062 10.061071
6525  5.771439 10.061071
6526  5.767816 10.061071
6527  5.764193 10.061071
6528  5.760570 10.061071
6529  5.756947 10.061071
6530  5.753324 10.061071
6531  5.749701 10.061071
6532  5.746078 10.061071
6533  5.742455 10.061071
6534  5.738832 10.061071
6535  5.735209 10.061071
6536  5.731586 10.061071
6537  5.727963 10.061071
6538  5.724340 10.061071
6539  5.720717 10.061071
6540  5.717094 10.061071
6541  5.713471 10.061071
6542  5.709848 10.061071
6543  5.706225 10.061071
6544  5.702602 10.061071
6545  5.698979 10.061071
6546  5.695356 10.061071
6547  5.691733 10.061071
6548  5.688110 10.061071
6549  5.684487 10.061071
6550  5.680864 10.061071
6551  5.677241 10.061071
6552  5.673618 10.061071
6553  5.669995 10.061071
6554  5.666372 10.061071
6555  5.662749 10.061071
6556  5.659126 10.057448
6557  5.655503 10.057448
6558  5.651880 10.057448
6559  5.648257 10.053825
6560  5.644634 10.053825
6561  5.641011 10.053825
6562  5.637388 10.053825
6563  5.633765 10.053825
6564  5.630142 10.053825
6565  5.626519 10.053825
6566  5.622896 10.050202
6567  5.619273 10.046579
6568  5.615650 10.042956
6569  5.612027 10.039333
6570  5.608404 10.039333
6571  5.604781 10.035710
6572  5.601158 10.035710
6573  5.597535 10.032087
6574  5.593912 10.032087
6575  5.590289 10.028464
6576  5.586666 10.028464
6577  5.583043 10.024841
6578  5.579420 10.024841
6579  5.575797 10.021218
6580  5.572174 10.021218
6581  5.568551 10.017595
6582  5.564928 10.017595
6583  5.561305 10.017595
6584  5.557682 10.017595
6585  5.554059 10.017595
6586  5.550436 10.017595
6587  5.546813 10.017595
6588  5.543190 10.017595
6589  5.539567 10.017595
6590  5.535944 10.017595
6591  5.532321 10.017595
6592  5.528698 10.017595
6593  5.525075 10.017595
6594  5.521452 10.017595
6595  5.517829 10.017595
6596  5.514206 10.017595
6597  5.510583 10.017595
6598  5.506960 10.017595
6599  5.503337 10.017595
6600  5.499714 10.017595
6601  5.496091 10.017595
6602  5.492468 10.017595
6603  5.488845 10.017595
6604  5.485222 10.021218
6605  5.481599 10.021218
6606  5.477976 10.024841
6607  5.474353 10.024841
6608  5.470730 10.028464
6609  5.467107 10.028464
6610  5.463484 10.032087
6611  5.459861 10.032087
6612  5.456238 10.035710
6613  5.452615 10.035710
6614  5.448992 10.039333
6615  5.445369 10.039333
6616  5.441746 10.042956
6617  5.438123 10.046579
6618  5.434500 10.050202
6619  5.430877 10.053825
6620  5.427254 10.053825
6621  5.423631 10.053825
6622  5.420008 10.053825
6623  5.416385 10.053825
6624  5.412762 10.053825
6625  5.409139 10.053825
6626  5.405516 10.053825
6627  5.401893 10.053825
6628  5.398270 10.053825
6629  5.394647 10.053825
6630  5.391024 10.053825
6631  5.387401 10.053825
6632  5.383778 10.053825
6633  5.380155 10.050202
6634  5.376532 10.050202
6635  5.372909 10.050202
6636  5.369286 10.050202
6637  5.365663 10.050202
6638  5.362040 10.050202
6639  5.358417 10.050202
6640  5.354794 10.050202
6641  5.351171 10.050202
6642  5.347548 10.050202
6643  5.343925 10.050202
6644  5.340302 10.050202
6645  5.336679 10.050202
6646  5.333056 10.050202
6647  5.329433 10.050202
6648  5.325810 10.050202
6649  5.322187 10.050202
6650  5.318564 10.050202
6651  5.314941 10.050202
6652  5.311318 10.050202
6653  5.307695 10.050202
6654  5.304072 10.050202
6655  5.300449 10.050202
6656  5.296826 10.050202
6657  5.293203 10.050202
6658  5.289580 10.050202
6659  5.285957 10.050202
6660  5.282334 10.046579
6661  5.278711 10.046579
6662  5.275088 10.046579
6663  5.271465 10.042956
6664  5.267842 10.042956
6665  5.264219 10.042956
6666  5.260596 10.039333
6667  5.256973 10.039333
6668  5.253350 10.039333
6669  5.249727 10.039333
6670  5.246104 10.035710
6671  5.242481 10.035710
6672  5.238858 10.032087
6673  5.235235 10.032087
6674  5.231612 10.028464
6675  5.227989 10.028464
6676  5.224366 10.024841
6677  5.220743 10.024841
6678  5.217120 10.024841
6679  5.213497 10.024841
6680  5.209874 10.024841
6681  5.206251 10.024841
6682  5.202628 10.024841
6683  5.199005 10.024841
6684  5.195382 10.024841
6685  5.191759 10.024841
6686  5.188136 10.024841
6687  5.184513 10.024841
6688  5.180890 10.024841
6689  5.177267 10.024841
6690  5.173644 10.024841
6691  5.170021 10.024841
6692  5.166398 10.024841
6693  5.162775 10.024841
6694  5.159152 10.024841
6695  5.155529 10.024841
6696  5.151906 10.024841
6697  5.148283 10.024841
6698  5.144660 10.024841
6699  5.141037 10.024841
6700  5.137414 10.024841
6701  5.133791 10.028464
6702  5.130168 10.028464
6703  5.126545 10.032087
6704  5.122922 10.032087
6705  5.119299 10.035710
6706  5.115676 10.035710
6707  5.112053 10.035710
6708  5.108430 10.035710
6709  5.104807 10.035710
6710  5.101184 10.035710
6711  5.097561 10.035710
6712  5.093938 10.035710
6713  5.090315 10.035710
6714  5.086692 10.035710
6715  5.083069 10.035710
6716  5.079446 10.035710
6717  5.075823 10.035710
6718  5.072200 10.035710
6719  5.068577 10.035710
6720  5.064954 10.035710
6721  5.061331 10.035710
6722  5.057708 10.035710
6723  5.054085 10.035710
6724  5.050462 10.035710
6725  5.046839 10.035710
6726  5.043216 10.035710
6727  5.039593 10.035710
6728  5.035970 10.035710
6729  5.032347 10.035710
6730  5.028724 10.035710
6731  5.025101 10.039333
6732  5.021478 10.039333
6733  5.017855 10.042956
6734  5.014232 10.042956
6735  5.010609 10.046579
6736  5.006986 10.046579
6737  5.003363 10.050202
6738  4.999740 10.050202
6739  4.996117 10.053825
6740  4.992494 10.053825
6741  4.988871 10.057448
6742  4.985248 10.057448
6743  4.981625 10.061071
6744  4.978002 10.061071
6745  4.974379 10.064694
6746  4.970756 10.064694
6747  4.967133 10.064694
6748  4.963510 10.064694
6749  4.959887 10.064694
6750  4.956264 10.064694
6751  4.952641 10.064694
6752  4.949018 10.064694
6753  4.945395 10.064694
6754  4.941772 10.061071
6755  4.938149 10.061071
6756  4.934526 10.057448
6757  4.930903 10.057448
6758  4.927280 10.053825
6759  4.923657 10.053825
6760  4.920034 10.050202
6761  4.916411 10.050202
6762  4.912788 10.046579
6763  4.909165 10.046579
6764  4.905542 10.042956
6765  4.901919 10.042956
6766  4.898296 10.039333
6767  4.894673 10.039333
6768  4.891050 10.039333
6769  4.887427 10.039333
6770  4.883804 10.039333
6771  4.880181 10.039333
6772  4.876558 10.039333
6773  4.872935 10.039333
6774  4.869312 10.039333
6775  4.865689 10.039333
6776  4.862066 10.039333
6777  4.858443 10.039333
6778  4.854820 10.039333
6779  4.851197 10.039333
6780  4.847574 10.039333
6781  4.843951 10.039333
6782  4.840328 10.039333
6783  4.836705 10.039333
6784  4.833082 10.039333
6785  4.829459 10.039333
6786  4.825836 10.039333
6787  4.822213 10.039333
6788  4.818590 10.039333
6789  4.814967 10.039333
6790  4.811344 10.042956
6791  4.807721 10.042956
6792  4.804098 10.046579
6793  4.800475 10.046579
6794  4.796852 10.050202
6795  4.793229 10.050202
6796  4.789606 10.050202
6797  4.785983 10.050202
6798  4.782360 10.050202
6799  4.778737 10.050202
6800  4.775114 10.050202
6801  4.771491 10.046579
6802  4.767868 10.046579
6803  4.764245 10.046579
6804  4.760622 10.042956
6805  4.756999 10.042956
6806  4.753376 10.042956
6807  4.749753 10.042956
6808  4.746130 10.042956
6809  4.742507 10.042956
6810  4.738884 10.042956
6811  4.735261 10.039333
6812  4.731638 10.039333
6813  4.728015 10.035710
6814  4.724392 10.035710
6815  4.720769 10.032087
6816  4.717146 10.032087
6817  4.713523 10.028464
6818  4.709900 10.028464
6819  4.706277 10.024841
6820  4.702654 10.024841
6821  4.699031 10.021218
6822  4.695408 10.021218
6823  4.691785 10.021218
6824  4.688162 10.021218
6825  4.684539 10.021218
6826  4.680916 10.021218
6827  4.677293 10.021218
6828  4.673670 10.021218
6829  4.670047 10.021218
6830  4.666424 10.021218
6831  4.662801 10.021218
6832  4.659178 10.021218
6833  4.655555 10.021218
6834  4.651932 10.021218
6835  4.648309 10.021218
6836  4.644686 10.021218
6837  4.641063 10.021218
6838  4.637440 10.021218
6839  4.633817 10.021218
6840  4.630194 10.021218
6841  4.626571 10.021218
6842  4.622948 10.021218
6843  4.619325 10.021218
6844  4.615702 10.021218
6845  4.612079 10.021218
6846  4.608456 10.024841
6847  4.604833 10.024841
6848  4.601210 10.028464
6849  4.597587 10.028464
6850  4.593964 10.032087
6851  4.590341 10.032087
6852  4.586718 10.035710
6853  4.583095 10.032087
6854  4.579472 10.032087
6855  4.575849 10.032087
6856  4.572226 10.032087
6857  4.568603 10.028464
6858  4.564980 10.028464
6859  4.561357 10.028464
6860  4.557734 10.028464
6861  4.554111 10.024841
6862  4.550488 10.024841
6863  4.546865 10.024841
6864  4.543242 10.021218
6865  4.539619 10.021218
6866  4.539619 10.017595
6867  4.535996 10.013972
6868  4.535996 10.010349
6869  4.532373 10.006726
6870  4.532373 10.003103
6871  4.528750 9.999480
6872  4.528750 9.995857
6873  4.525127 9.992234
6874  4.525127 9.988611
6875  4.521504 9.984988
6876  4.517881 9.981365
6877  4.514258 9.981365
6878  4.510635 9.977742
6879  4.507012 9.977742
6880  4.503389 9.974119
6881  4.499766 9.974119
6882  4.496143 9.970496
6883  4.492520 9.970496
6884  4.488897 9.966873
6885  4.485274 9.966873
6886  4.481651 9.963250
6887  4.478028 9.963250
6888  4.474405 9.959627
6889  4.470782 9.959627
6890  4.467159 9.959627
6891  4.463536 9.959627
6892  4.459913 9.959627
6893  4.456290 9.959627
6894  4.452667 9.959627
6895  4.449044 9.959627
6896  4.445421 9.959627
6897  4.441798 9.959627
6898  4.438175 9.959627
6899  4.434552 9.959627
6900  4.430929 9.959627
6901  4.427306 9.959627
6902  4.423683 9.959627
6903  4.420060 9.956004
6904  4.416437 9.952381
6905  4.412814 9.948758
6906  4.409191 9.945135
6907  4.405568 9.941512
6908  4.401945 9.937889
6909  4.398322 9.934266
6910  4.394699 9.930643
6911  4.394699 9.927020
6912  4.391076 9.923397
6913  4.387453 9.919774
6914  4.387453 9.916151
6915  4.383830 9.912528
6916  4.380207 9.908905
6917  4.376584 9.905282
6918  4.376584 9.901659
6919  4.376584 9.898036
6920  4.376584 9.894413
6921  4.376584 9.890790
6922  4.376584 9.887167
6923  4.376584 9.883544
6924  4.376584 9.879921
6925  4.376584 9.876298
6926  4.376584 9.872675
6927  4.376584 9.869052
6928  4.376584 9.865429
6929  4.376584 9.861806
6930  4.376584 9.858183
6931  4.376584 9.854560
6932  4.376584 9.850937
6933  4.376584 9.847314
6934  4.376584 9.843691
6935  4.376584 9.840068
6936  4.376584 9.836445
6937  4.376584 9.832822
6938  4.376584 9.829199
6939  4.376584 9.825576
6940  4.376584 9.821953
6941  4.372961 9.818330
6942  4.372961 9.814707
6943  4.372961 9.811084
6944  4.369338 9.807461
6945  4.369338 9.803838
6946  4.369338 9.800215
6947  4.365715 9.796592
6948  4.365715 9.792969
6949  4.362092 9.789346
6950  4.362092 9.785723
6951  4.365715 9.782100
6952  4.365715 9.778477
6953  4.365715 9.774854
6954  4.365715 9.771231
6955  4.365715 9.767608
6956  4.365715 9.763985
6957  4.365715 9.760362
6958  4.365715 9.756739
6959  4.365715 9.753116
6960  4.365715 9.749493
6961  4.365715 9.745870
6962  4.365715 9.742247
6963  4.365715 9.738624
6964  4.365715 9.735001
6965  4.365715 9.731378
6966  4.365715 9.727755
6967  4.365715 9.724132
6968  4.365715 9.720509
6969  4.365715 9.716886
6970  4.365715 9.713263
6971  4.365715 9.709640
6972  4.365715 9.706017
6973  4.365715 9.702394
6974  4.362092 9.698771
6975  4.362092 9.695148
6976  4.358469 9.691525
6977  4.358469 9.687902
6978  4.354846 9.684279
6979  4.354846 9.680656
6980  4.351223 9.677033
6981  4.351223 9.673410
6982  4.347600 9.669787
6983  4.347600 9.666164
6984  4.343977 9.662541
6985  4.343977 9.658918
6986  4.340354 9.655295
6987  4.336731 9.655295
6988  4.333108 9.651672
6989  4.329485 9.651672
6990  4.325862 9.648049
6991  4.322239 9.648049
6992  4.318616 9.644426
6993  4.314993 9.644426
6994  4.311370 9.640803
6995  4.307747 9.640803
6996  4.304124 9.637180
6997  4.300501 9.637180
6998  4.296878 9.633557
6999  4.293255 9.633557
7000  4.293255 9.629934
7001  4.289632 9.626311
7002  4.289632 9.622688
7003  4.286009 9.619065
7004  4.286009 9.615442
7005  4.282386 9.611819
7006  4.278763 9.611819
7007  4.275140 9.608196
7008  4.271517 9.608196
7009  4.267894 9.604573
7010  4.264271 9.604573
7011  4.260648 9.600950
7012  4.257025 9.600950
7013  4.253402 9.597327
7014  4.249779 9.597327
7015  4.246156 9.593704
7016  4.242533 9.593704
7017  4.238910 9.590081
7018  4.235287 9.590081
7019  4.231664 9.590081
7020  4.228041 9.590081
7021  4.224418 9.590081
7022  4.220795 9.590081
7023  4.217172 9.590081
7024  4.213549 9.590081
7025  4.209926 9.590081
7026  4.206303 9.590081
7027  4.202680 9.590081
7028  4.199057 9.590081
7029  4.195434 9.590081
7030  4.191811 9.590081
7031  4.188188 9.590081
7032  4.184565 9.590081
7033  4.180942 9.590081
7034  4.177319 9.590081
7035  4.173696 9.590081
7036  4.170073 9.590081
7037  4.166450 9.590081
7038  4.162827 9.590081
7039  4.159204 9.590081
7040  4.155581 9.590081
7041  4.151958 9.590081
7042  4.148335 9.593704
7043  4.144712 9.593704
7044  4.141089 9.597327
7045  4.137466 9.597327
7046  4.133843 9.600950
7047  4.130220 9.600950
7048  4.126597 9.600950
7049  4.122974 9.600950
7050  4.119351 9.600950
7051  4.115728 9.604573
7052  4.112105 9.604573
7053  4.108482 9.608196
7054  4.104859 9.608196
7055  4.101236 9.611819
7056  4.097613 9.611819
7057  4.093990 9.615442
7058  4.090367 9.615442
7059  4.086744 9.619065
7060  4.083121 9.619065
7061  4.079498 9.622688
7062  4.075875 9.622688
7063  4.072252 9.626311
7064  4.072252 9.629934
7065  4.068629 9.633557
7066  4.068629 9.637180
7067  4.065006 9.640803
7068  4.065006 9.644426
7069  4.061383 9.648049
7070  4.061383 9.651672
7071  4.057760 9.655295
7072  4.057760 9.658918
7073  4.054137 9.662541
7074  4.054137 9.666164
7075  4.050514 9.669787
7076  4.050514 9.673410
7077  4.050514 9.677033
7078  4.050514 9.680656
7079  4.050514 9.684279
7080  4.050514 9.687902
7081  4.050514 9.691525
7082  4.050514 9.695148
7083  4.046891 9.698771
7084  4.043268 9.702394
7085  4.039645 9.702394
7086  4.036022 9.702394
7087  4.032399 9.702394
7088  4.028776 9.702394
7089  4.025153 9.702394
7090  4.021530 9.706017
7091  4.017907 9.706017
7092  4.014284 9.709640
7093  4.010661 9.709640
7094  4.007038 9.713263
7095  4.003415 9.713263
7096  3.999792 9.716886
7097  3.996169 9.716886
7098  3.992546 9.720509
7099  3.988923 9.720509
7100  3.985300 9.724132
7101  3.981677 9.724132
7102  3.978054 9.727755
7103  3.974431 9.731378
7104  3.970808 9.735001
7105  3.967185 9.738624
7106  3.963562 9.742247
7107  3.959939 9.742247
7108  3.956316 9.742247
7109  3.952693 9.742247
7110  3.949070 9.742247
7111  3.945447 9.742247
7112  3.941824 9.742247
7113  3.938201 9.742247
7114  3.934578 9.742247
7115  3.930955 9.742247
7116  3.927332 9.742247
7117  3.923709 9.742247
7118  3.920086 9.742247
7119  3.916463 9.742247
7120  3.912840 9.742247
7121  3.909217 9.742247
7122  3.905594 9.742247
7123  3.901971 9.742247
7124  3.898348 9.742247
7125  3.894725 9.742247
7126  3.891102 9.742247
7127  3.887479 9.742247
7128  3.883856 9.742247
7129  3.880233 9.742247
7130  3.876610 9.742247
7131  3.872987 9.742247
7132  3.869364 9.742247
7133  3.865741 9.742247
7134  3.862118 9.745870
7135  3.858495 9.745870
7136  3.854872 9.749493
7137  3.851249 9.749493
7138  3.847626 9.753116
7139  3.844003 9.753116
7140  3.840380 9.756739
7141  3.836757 9.756739
7142  3.833134 9.760362
7143  3.829511 9.760362
7144  3.825888 9.763985
7145  3.822265 9.763985
7146  3.818642 9.767608
7147  3.815019 9.771231
7148  3.811396 9.774854
7149  3.807773 9.778477
7150  3.804150 9.782100
7151  3.800527 9.785723
7152  3.796904 9.789346
7153  3.793281 9.792969
7154  3.789658 9.796592
7155  3.789658 9.800215
7156  3.786035 9.803838
7157  3.786035 9.807461
7158  3.782412 9.811084
7159  3.782412 9.814707
7160  3.778789 9.818330
7161  3.778789 9.821953
7162  3.775166 9.825576
7163  3.775166 9.829199
7164  3.771543 9.832822
7165  3.771543 9.836445
7166  3.767920 9.840068
7167  3.767920 9.843691
7168  3.767920 9.847314
7169  3.767920 9.850937
7170  3.764297 9.854560
7171  3.760674 9.858183
7172  3.757051 9.861806
7173  3.753428 9.861806
7174  3.749805 9.861806
7175  3.746182 9.865429
7176  3.742559 9.865429
7177  3.738936 9.869052
7178  3.735313 9.869052
7179  3.731690 9.872675
7180  3.728067 9.872675
7181  3.724444 9.876298
7182  3.720821 9.876298
7183  3.717198 9.879921
7184  3.713575 9.879921
7185  3.709952 9.883544
7186  3.706329 9.883544
7187  3.702706 9.887167
7188  3.699083 9.890790
7189  3.699083 9.894413
7190  3.695460 9.898036
7191  3.695460 9.901659
7192  3.691837 9.905282
7193  3.691837 9.908905
7194  3.688214 9.912528
7195  3.688214 9.916151
7196  3.684591 9.919774
7197  3.684591 9.923397
7198  3.680968 9.927020
7199  3.680968 9.930643
7200  3.677345 9.934266
7201  3.677345 9.937889
7202  3.673722 9.937889
7203  3.670099 9.941512
7204  3.666476 9.941512
7205  3.662853 9.945135
7206  3.659230 9.945135
7207  3.655607 9.948758
7208  3.651984 9.948758
7209  3.648361 9.948758
7210  3.644738 9.948758
7211  3.641115 9.948758
7212  3.637492 9.948758
7213  3.633869 9.952381
7214  3.630246 9.952381
7215  3.626623 9.956004
7216  3.623000 9.956004
7217  3.619377 9.959627
7218  3.615754 9.959627
7219  3.612131 9.963250
7220  3.608508 9.963250
7221  3.604885 9.966873
7222  3.601262 9.966873
7223  3.597639 9.970496
7224  3.594016 9.970496
7225  3.590393 9.974119
7226  3.586770 9.977742
7227  3.583147 9.981365
7228  3.579524 9.984988
7229  3.575901 9.984988
7230  3.572278 9.984988
7231  3.568655 9.984988
7232  3.565032 9.984988
7233  3.561409 9.984988
7234  3.557786 9.984988
7235  3.554163 9.984988
7236  3.550540 9.988611
7237  3.546917 9.988611
7238  3.543294 9.992234
7239  3.539671 9.992234
7240  3.536048 9.995857
7241  3.532425 9.995857
7242  3.528802 9.999480
7243  3.525179 9.999480
7244  3.521556 10.003103
7245  3.517933 10.003103
7246  3.514310 10.006726
7247  3.510687 10.006726
7248  3.507064 10.010349
7249  3.507064 10.013972
7250  3.503441 10.017595
7251  3.503441 10.021218
7252  3.499818 10.024841
7253  3.499818 10.028464
7254  3.496195 10.032087
7255  3.496195 10.035710
7256  3.492572 10.039333
7257  3.492572 10.042956
7258  3.488949 10.046579
7259  3.488949 10.050202
7260  3.485326 10.053825
7261  3.485326 10.057448
7262  3.485326 10.061071
7263  3.485326 10.064694
7264  3.485326 10.068317
7265  3.481703 10.071940
7266  3.478080 10.075563
7267  3.474457 10.079186
7268  3.470834 10.082809
7269  3.467211 10.086432
7270  3.463588 10.090055
7271  3.459965 10.093678
7272  3.456342 10.097301
7273  3.452719 10.100924
7274  3.449096 10.104547
7275  3.445473 10.104547
7276  3.441850 10.108170
7277  3.438227 10.108170
7278  3.434604 10.111793
7279  3.430981 10.111793
7280  3.427358 10.111793
7281  3.423735 10.111793
7282  3.420112 10.111793
7283  3.416489 10.111793
7284  3.412866 10.111793
7285  3.409243 10.111793
7286  3.405620 10.111793
7287  3.401997 10.111793
7288  3.398374 10.111793
7289  3.394751 10.111793
7290  3.391128 10.111793
7291  3.387505 10.111793
7292  3.383882 10.111793
7293  3.380259 10.111793
7294  3.376636 10.111793
7295  3.373013 10.115416
7296  3.369390 10.115416
7297  3.365767 10.119039
7298  3.362144 10.119039
7299  3.358521 10.122662
7300  3.354898 10.122662
7301  3.351275 10.126285
7302  3.347652 10.126285
7303  3.344029 10.129908
7304  3.340406 10.129908
7305  3.336783 10.133531
7306  3.333160 10.133531
7307  3.329537 10.137154
7308  3.329537 10.140777
7309  3.325914 10.144400
7310  3.325914 10.148023
7311  3.322291 10.151646
7312  3.322291 10.155269
7313  3.318668 10.158892
7314  3.318668 10.162515
7315  3.315045 10.166138
7316  3.315045 10.169761
7317  3.311422 10.173384
7318  3.311422 10.177007
7319  3.307799 10.180630
7320  3.307799 10.184253
7321  3.307799 10.187876
7322  3.304176 10.191499
7323  3.304176 10.195122
7324  3.300553 10.198745
7325  3.296930 10.202368
7326  3.293307 10.205991
7327  3.289684 10.209614
7328  3.286061 10.213237
7329  3.282438 10.216860
7330  3.278815 10.220483
7331  3.275192 10.224106
7332  3.271569 10.227729
7333  3.267946 10.227729
7334  3.264323 10.231352
7335  3.260700 10.231352
7336  3.257077 10.231352
7337  3.253454 10.231352
7338  3.249831 10.231352
7339  3.246208 10.234975
7340  3.242585 10.234975
7341  3.238962 10.238598
7342  3.235339 10.238598
7343  3.231716 10.242221
7344  3.228093 10.242221
7345  3.224470 10.245844
7346  3.220847 10.245844
7347  3.217224 10.249467
7348  3.213601 10.249467
7349  3.209978 10.253090
7350  3.206355 10.253090
7351  3.202732 10.256713
7352  3.199109 10.260336
7353  3.195486 10.263959
7354  3.191863 10.267582
7355  3.188240 10.271205
7356  3.184617 10.274828
7357  3.180994 10.278451
7358  3.177371 10.278451
7359  3.173748 10.278451
7360  3.170125 10.278451
7361  3.166502 10.278451
7362  3.162879 10.278451
7363  3.159256 10.278451
7364  3.155633 10.278451
7365  3.152010 10.282074
7366  3.148387 10.282074
7367  3.144764 10.285697
7368  3.141141 10.285697
7369  3.137518 10.289320
7370  3.133895 10.289320
7371  3.130272 10.292943
7372  3.126649 10.292943
7373  3.123026 10.296566
7374  3.119403 10.296566
7375  3.115780 10.300189
7376  3.112157 10.300189
7377  3.108534 10.303812
7378  3.104911 10.307435
7379  3.101288 10.311058
7380  3.097665 10.314681
7381  3.097665 10.318304
7382  3.094042 10.321927
7383  3.094042 10.325550
7384  3.090419 10.329173
7385  3.090419 10.332796
7386  3.086796 10.336419
7387  3.083173 10.340042
7388  3.079550 10.343665
7389  3.075927 10.347288
7390  3.072304 10.350911
7391  3.068681 10.354534
7392  3.065058 10.358157
7393  3.061435 10.361780
7394  3.057812 10.365403
7395  3.054189 10.365403
7396  3.050566 10.369026
7397  3.046943 10.369026
7398  3.043320 10.372649
7399  3.039697 10.372649
7400  3.036074 10.376272
7401  3.032451 10.376272
7402  3.028828 10.379895
7403  3.025205 10.379895
7404  3.021582 10.383518
7405  3.017959 10.383518
7406  3.014336 10.387141
7407  3.010713 10.387141
7408  3.007090 10.390764
7409  3.003467 10.390764
7410  2.999844 10.394387
7411  2.996221 10.398010
7412  2.992598 10.401633
7413  2.988975 10.405256
7414  2.985352 10.408879
7415  2.981729 10.412502
7416  2.978106 10.416125
7417  2.974483 10.419748
7418  2.970860 10.423371
7419  2.967237 10.426994
7420  2.963614 10.430617
7421  2.959991 10.434240
7422  2.956368 10.437863
7423  2.952745 10.437863
7424  2.949122 10.441486
7425  2.945499 10.441486
7426  2.941876 10.445109
7427  2.938253 10.445109
7428  2.934630 10.448732
7429  2.931007 10.448732
7430  2.927384 10.452355
7431  2.923761 10.452355
7432  2.920138 10.455978
7433  2.916515 10.455978
7434  2.912892 10.459601
7435  2.909269 10.463224
7436  2.905646 10.466847
7437  2.905646 10.470470
7438  2.902023 10.474093
7439  2.902023 10.477716
7440  2.898400 10.481339
7441  2.898400 10.484962
7442  2.894777 10.488585
7443  2.894777 10.492208
7444  2.891154 10.495831
7445  2.891154 10.499454
7446  2.887531 10.503077
7447  2.887531 10.506700
7448  2.883908 10.510323
7449  2.883908 10.513946
7450  2.880285 10.517569
7451  2.880285 10.521192
7452  2.876662 10.524815
7453  2.876662 10.528438
7454  2.873039 10.532061
7455  2.873039 10.535684
7456  2.869416 10.539307
7457  2.869416 10.542930
7458  2.869416 10.546553
7459  2.869416 10.550176
7460  2.869416 10.553799
7461  2.869416 10.557422
7462  2.869416 10.561045
7463  2.869416 10.564668
7464  2.869416 10.568291
7465  2.869416 10.571914
7466  2.869416 10.575537
7467  2.869416 10.579160
7468  2.869416 10.582783
7469  2.869416 10.586406
7470  2.869416 10.590029
7471  2.869416 10.593652
7472  2.869416 10.597275
7473  2.869416 10.600898
7474  2.869416 10.604521
7475  2.869416 10.608144
7476  2.869416 10.611767
7477  2.869416 10.615390
7478  2.869416 10.619013
7479  2.869416 10.622636
7480  2.869416 10.626259
7481  2.869416 10.629882
7482  2.873039 10.633505
7483  2.873039 10.637128
7484  2.876662 10.640751
7485  2.876662 10.644374
7486  2.880285 10.647997
7487  2.880285 10.651620
7488  2.883908 10.655243
7489  2.883908 10.658866
7490  2.880285 10.662489
7491  2.876662 10.666112
7492  2.873039 10.669735
7493  2.869416 10.673358
7494  2.865793 10.676981
7495  2.862170 10.680604
7496  2.862170 10.684227
7497  2.858547 10.687850
7498  2.854924 10.691473
7499  2.854924 10.695096
7500  2.851301 10.698719
7501  2.851301 10.702342
7502  2.847678 10.705965
7503  2.844055 10.709588
7504  2.840432 10.713211
7505  2.836809 10.713211
7506  2.833186 10.709588
7507  2.829563 10.709588
7508  2.825940 10.709588
7509  2.822317 10.705965
7510  2.818694 10.705965
7511  2.815071 10.702342
7512  2.811448 10.698719
7513  2.807825 10.695096
7514  2.804202 10.691473
7515  2.800579 10.687850
7516  2.796956 10.684227
7517  2.793333 10.680604
7518  2.793333 10.676981
7519  2.789710 10.673358
7520  2.789710 10.669735
7521  2.786087 10.666112
7522  2.786087 10.662489
7523  2.782464 10.658866
7524  2.778841 10.655243
7525  2.778841 10.651620
7526  2.775218 10.647997
7527  2.775218 10.644374
7528  2.771595 10.640751
7529  2.771595 10.637128
7530  2.767972 10.633505
7531  2.767972 10.629882
7532  2.764349 10.626259
7533  2.764349 10.622636
7534  2.760726 10.619013
7535  2.757103 10.619013
7536  2.753480 10.615390
7537  2.749857 10.615390
7538  2.746234 10.611767
7539  2.742611 10.611767
7540  2.738988 10.608144
7541  2.735365 10.608144
7542  2.731742 10.604521
7543  2.728119 10.604521
7544  2.724496 10.600898
7545  2.720873 10.600898
7546  2.717250 10.597275
7547  2.713627 10.597275
7548  2.710004 10.597275
7549  2.706381 10.597275
7550  2.702758 10.597275
7551  2.699135 10.597275
7552  2.695512 10.597275
7553  2.691889 10.597275
7554  2.688266 10.597275
7555  2.684643 10.597275
7556  2.681020 10.597275
7557  2.677397 10.597275
7558  2.673774 10.597275
7559  2.670151 10.597275
7560  2.666528 10.597275
7561  2.662905 10.597275
7562  2.659282 10.597275
7563  2.655659 10.597275
7564  2.652036 10.597275
7565  2.648413 10.597275
7566  2.644790 10.597275
7567  2.641167 10.597275
7568  2.637544 10.597275
7569  2.633921 10.597275
7570  2.630298 10.600898
7571  2.626675 10.600898
7572  2.623052 10.604521
7573  2.619429 10.604521
7574  2.615806 10.608144
7575  2.612183 10.608144
7576  2.608560 10.611767
7577  2.604937 10.611767
7578  2.601314 10.615390
7579  2.597691 10.615390
7580  2.594068 10.619013
7581  2.590445 10.619013
7582  2.586822 10.622636
7583  2.586822 10.626259
7584  2.583199 10.629882
7585  2.583199 10.633505
7586  2.579576 10.637128
7587  2.579576 10.640751
7588  2.575953 10.644374
7589  2.575953 10.647997
7590  2.572330 10.651620
7591  2.572330 10.655243
7592  2.568707 10.658866
7593  2.568707 10.662489
7594  2.565084 10.666112
7595  2.565084 10.669735
7596  2.565084 10.673358
7597  2.565084 10.676981
7598  2.565084 10.680604
7599  2.565084 10.684227
7600  2.565084 10.687850
7601  2.565084 10.691473
7602  2.565084 10.695096
7603  2.561461 10.698719
7604  2.557838 10.702342
7605  2.554215 10.705965
7606  2.550592 10.709588
7607  2.546969 10.713211
7608  2.543346 10.716834
7609  2.539723 10.716834
7610  2.536100 10.720457
7611  2.532477 10.720457
7612  2.528854 10.724080
7613  2.525231 10.724080
7614  2.521608 10.727703
7615  2.517985 10.727703
7616  2.514362 10.731326
7617  2.510739 10.731326
7618  2.507116 10.734949
7619  2.503493 10.734949
7620  2.499870 10.738572
7621  2.496247 10.742195
7622  2.492624 10.745818
7623  2.489001 10.749441
7624  2.489001 10.753064
7625  2.485378 10.756687
7626  2.485378 10.760310
7627  2.481755 10.763933
7628  2.481755 10.767556
7629  2.478132 10.771179
7630  2.478132 10.774802
7631  2.474509 10.778425
7632  2.474509 10.782048
7633  2.470886 10.785671
7634  2.470886 10.789294
7635  2.467263 10.792917
7636  2.463640 10.796540
7637  2.460017 10.800163
7638  2.456394 10.803786
7639  2.452771 10.807409
7640  2.452771 10.811032
7641  2.449148 10.814655
7642  2.445525 10.818278
7643  2.441902 10.821901
7644  2.438279 10.825524
7645  2.434656 10.825524
7646  2.431033 10.829147
7647  2.427410 10.829147
7648  2.423787 10.832770
7649  2.420164 10.832770
7650  2.416541 10.836393
7651  2.412918 10.836393
7652  2.409295 10.840016
7653  2.405672 10.840016
7654  2.402049 10.843639
7655  2.398426 10.843639
7656  2.394803 10.847262
7657  2.391180 10.847262
7658  2.387557 10.850885
7659  2.383934 10.854508
7660  2.380311 10.858131
7661  2.376688 10.861754
7662  2.373065 10.861754
7663  2.369442 10.865377
7664  2.365819 10.865377
7665  2.362196 10.869000
7666  2.358573 10.869000
7667  2.354950 10.872623
7668  2.351327 10.872623
7669  2.347704 10.876246
7670  2.344081 10.879869
7671  2.340458 10.883492
7672  2.336835 10.887115
7673  2.333212 10.890738
7674  2.329589 10.894361
7675  2.325966 10.897984
7676  2.322343 10.901607
7677  2.318720 10.901607
7678  2.315097 10.905230
7679  2.311474 10.905230
7680  2.307851 10.908853
7681  2.304228 10.908853
7682  2.300605 10.912476
7683  2.296982 10.912476
7684  2.293359 10.916099
7685  2.289736 10.916099
7686  2.286113 10.919722
7687  2.282490 10.919722
7688  2.278867 10.923345
7689  2.275244 10.926968
7690  2.271621 10.930591
7691  2.267998 10.934214
7692  2.264375 10.937837
7693  2.264375 10.941460
7694  2.260752 10.945083
7695  2.260752 10.948706
7696  2.257129 10.952329
7697  2.257129 10.955952
7698  2.253506 10.959575
7699  2.249883 10.963198
7700  2.246260 10.966821
7701  2.242637 10.966821
7702  2.239014 10.970444
7703  2.235391 10.970444
7704  2.231768 10.974067
7705  2.228145 10.974067
7706  2.224522 10.977690
7707  2.220899 10.977690
7708  2.217276 10.981313
7709  2.213653 10.981313
7710  2.210030 10.984936
7711  2.206407 10.988559
7712  2.202784 10.992182
7713  2.199161 10.995805
7714  2.195538 10.999428
7715  2.191915 11.003051
7716  2.188292 11.006674
7717  2.188292 11.010297
7718  2.184669 11.010297
7719  2.181046 11.013920
7720  2.177423 11.017543
7721  2.173800 11.021166
7722  2.170177 11.024789
7723  2.166554 11.028412
7724  2.162931 11.032035
7725  2.159308 11.032035
7726  2.155685 11.035658
7727  2.152062 11.035658
7728  2.148439 11.039281
7729  2.144816 11.039281
7730  2.141193 11.042904
7731  2.137570 11.042904
7732  2.133947 11.046527
7733  2.130324 11.050150
7734  2.126701 11.053773
7735  2.123078 11.057396
7736  2.119455 11.061019
7737  2.115832 11.064642
7738  2.115832 11.068265
7739  2.112209 11.071888
7740  2.112209 11.075511
7741  2.108586 11.079134
7742  2.108586 11.082757
7743  2.104963 11.086380
7744  2.104963 11.090003
7745  2.101340 11.093626
7746  2.101340 11.097249
7747  2.097717 11.100872
7748  2.097717 11.104495
7749  2.094094 11.108118
7750  2.094094 11.111741
7751  2.090471 11.115364
7752  2.090471 11.118987
7753  2.090471 11.122610
7754  2.090471 11.126233
7755  2.086848 11.129856
7756  2.083225 11.129856
7757  2.079602 11.133479
7758  2.075979 11.133479
7759  2.072356 11.137102
7760  2.068733 11.140725
7761  2.065110 11.144348
7762  2.061487 11.144348
7763  2.057864 11.144348
7764  2.054241 11.147971
7765  2.050618 11.147971
7766  2.046995 11.151594
7767  2.043372 11.151594
7768  2.039749 11.155217
7769  2.036126 11.155217
7770  2.032503 11.158840
7771  2.028880 11.158840
7772  2.025257 11.162463
7773  2.021634 11.162463
7774  2.018011 11.166086
7775  2.014388 11.166086
7776  2.010765 11.169709
7777  2.007142 11.169709
7778  2.003519 11.173332
7779  1.999896 11.176955
7780  1.996273 11.180578
7781  1.992650 11.184201
7782  1.989027 11.187824
7783  1.985404 11.191447
7784  1.981781 11.195070
7785  1.978158 11.198693
7786  1.978158 11.202316
7787  1.974535 11.205939
7788  1.974535 11.209562
7789  1.970912 11.213185
7790  1.967289 11.216808
7791  1.963666 11.216808
7792  1.960043 11.220431
7793  1.956420 11.220431
7794  1.952797 11.224054
7795  1.949174 11.227677
7796  1.945551 11.227677
7797  1.941928 11.231300
7798  1.938305 11.231300
7799  1.934682 11.231300
7800  1.931059 11.231300
7801  1.927436 11.231300
7802  1.923813 11.231300
7803  1.920190 11.231300
7804  1.916567 11.231300
7805  1.912944 11.231300
7806  1.909321 11.231300
7807  1.905698 11.234923
7808  1.902075 11.234923
7809  1.898452 11.238546
7810  1.894829 11.238546
7811  1.891206 11.242169
7812  1.887583 11.242169
7813  1.883960 11.245792
7814  1.880337 11.245792
7815  1.876714 11.249415
7816  1.873091 11.249415
7817  1.869468 11.253038
7818  1.865845 11.253038
7819  1.862222 11.256661
7820  1.858599 11.256661
7821  1.854976 11.260284
7822  1.851353 11.263907
7823  1.847730 11.267530
7824  1.844107 11.271153
7825  1.840484 11.274776
7826  1.840484 11.278399
7827  1.836861 11.282022
7828  1.833238 11.285645
7829  1.829615 11.289268
7830  1.825992 11.292891
7831  1.822369 11.296514
7832  1.818746 11.296514
7833  1.815123 11.296514
7834  1.811500 11.296514
7835  1.807877 11.300137
7836  1.804254 11.300137
7837  1.800631 11.303760
7838  1.797008 11.303760
7839  1.793385 11.307383
7840  1.789762 11.307383
7841  1.786139 11.311006
7842  1.782516 11.311006
7843  1.778893 11.314629
7844  1.775270 11.314629
7845  1.771647 11.318252
7846  1.768024 11.318252
7847  1.764401 11.321875
7848  1.760778 11.325498
7849  1.757155 11.329121
7850  1.757155 11.332744
7851  1.753532 11.336367
7852  1.753532 11.339990
7853  1.749909 11.343613
7854  1.749909 11.347236
7855  1.746286 11.350859
7856  1.746286 11.354482
7857  1.742663 11.358105
7858  1.742663 11.361728
7859  1.739040 11.365351
7860  1.739040 11.368974
7861  1.735417 11.372597
7862  1.735417 11.376220
7863  1.735417 11.379843
7864  1.731794 11.383466
7865  1.728171 11.387089
7866  1.724548 11.390712
7867  1.720925 11.394335
7868  1.720925 11.397958
7869  1.717302 11.397958
7870  1.713679 11.397958
7871  1.710056 11.397958
7872  1.706433 11.397958
7873  1.702810 11.397958
7874  1.699187 11.397958
7875  1.695564 11.401581
7876  1.691941 11.401581
7877  1.688318 11.405204
7878  1.684695 11.405204
7879  1.681072 11.408827
7880  1.677449 11.408827
7881  1.673826 11.412450
7882  1.670203 11.412450
7883  1.666580 11.416073
7884  1.662957 11.416073
7885  1.659334 11.419696
7886  1.655711 11.419696
7887  1.652088 11.419696
7888  1.648465 11.423319
7889  1.644842 11.423319
7890  1.641219 11.423319
7891  1.637596 11.423319
7892  1.633973 11.423319
7893  1.630350 11.423319
7894  1.626727 11.423319
7895  1.623104 11.419696
7896  1.619481 11.419696
7897  1.615858 11.416073
7898  1.612235 11.416073
7899  1.608612 11.412450
7900  1.604989 11.412450
7901  1.601366 11.408827
7902  1.597743 11.408827
7903  1.594120 11.408827
7904  1.590497 11.405204
7905  1.586874 11.401581
7906  1.583251 11.397958
7907  1.579628 11.394335
7908  1.576005 11.390712
7909  1.576005 11.387089
7910  1.576005 11.383466
7911  1.576005 11.379843
7912  1.572382 11.376220
7913  1.572382 11.372597
7914  1.572382 11.368974
7915  1.568759 11.365351
7916  1.568759 11.361728
7917  1.565136 11.358105
7918  1.565136 11.354482
7919  1.561513 11.350859
7920  1.561513 11.347236
7921  1.561513 11.343613
7922  1.557890 11.339990
7923  1.557890 11.336367
7924  1.554267 11.332744
7925  1.554267 11.329121
7926  1.550644 11.325498
7927  1.550644 11.321875
7928  1.547021 11.318252
7929  1.547021 11.314629
7930  1.547021 11.311006
7931  1.547021 11.307383
7932  1.547021 11.303760
7933  1.547021 11.300137
7934  1.547021 11.296514
7935  1.547021 11.292891
7936  1.547021 11.289268
7937  1.547021 11.285645
7938  1.547021 11.282022
7939  1.547021 11.278399
7940  1.547021 11.274776
7941  1.543398 11.271153
7942  1.543398 11.267530
7943  1.539775 11.263907
7944  1.539775 11.260284
7945  1.536152 11.256661
7946  1.536152 11.253038
7947  1.532529 11.249415
7948  1.532529 11.245792
7949  1.528906 11.242169
7950  1.528906 11.238546
7951  1.525283 11.234923
7952  1.525283 11.231300
7953  1.525283 11.227677
7954  1.525283 11.224054
7955  1.525283 11.220431
7956  1.525283 11.216808
7957  1.525283 11.213185
7958  1.525283 11.209562
7959  1.525283 11.205939
7960  1.525283 11.202316
7961  1.525283 11.198693
7962  1.525283 11.195070
7963  1.525283 11.191447
7964  1.525283 11.187824
7965  1.521660 11.184201
7966  1.521660 11.180578
7967  1.518037 11.176955
7968  1.518037 11.173332
7969  1.514414 11.169709
7970  1.514414 11.166086
7971  1.510791 11.162463
7972  1.510791 11.158840
7973  1.507168 11.155217
7974  1.507168 11.151594
7975  1.503545 11.147971
7976  1.503545 11.144348
7977  1.503545 11.140725
7978  1.503545 11.137102
7979  1.503545 11.133479
7980  1.503545 11.129856
7981  1.503545 11.126233
7982  1.503545 11.122610
7983  1.503545 11.118987
7984  1.503545 11.115364
7985  1.503545 11.111741
7986  1.503545 11.108118
7987  1.503545 11.104495
7988  1.499922 11.100872
7989  1.499922 11.097249
7990  1.496299 11.093626
7991  1.496299 11.090003
7992  1.492676 11.086380
7993  1.492676 11.082757
7994  1.489053 11.079134
7995  1.489053 11.075511
7996  1.485430 11.071888
7997  1.485430 11.068265
7998  1.481807 11.064642
7999  1.481807 11.061019
8000  1.478184 11.057396
8001  1.474561 11.053773
8002  1.470938 11.050150
8003  1.467315 11.046527
8004  1.467315 11.042904
8005  1.467315 11.039281
8006  1.467315 11.035658
8007  1.467315 11.032035
8008  1.467315 11.028412
8009  1.467315 11.024789
8010  1.467315 11.021166
8011  1.467315 11.017543
8012  1.467315 11.013920
8013  1.467315 11.010297
8014  1.467315 11.006674
8015  1.463692 11.003051
8016  1.463692 10.999428
8017  1.460069 10.995805
8018  1.460069 10.992182
8019  1.456446 10.988559
8020  1.456446 10.984936
8021  1.452823 10.981313
8022  1.452823 10.977690
8023  1.449200 10.974067
8024  1.449200 10.970444
8025  1.445577 10.966821
8026  1.445577 10.963198
8027  1.441954 10.959575
8028  1.438331 10.955952
8029  1.434708 10.952329
8030  1.431085 10.952329
8031  1.427462 10.948706
8032  1.423839 10.945083
8033  1.420216 10.941460
8034  1.416593 10.937837
8035  1.416593 10.934214
8036  1.412970 10.930591
8037  1.412970 10.926968
8038  1.409347 10.923345
8039  1.409347 10.919722
8040  1.405724 10.916099
8041  1.405724 10.912476
8042  1.402101 10.908853
8043  1.398478 10.905230
8044  1.394855 10.901607
8045  1.391232 10.897984
8046  1.387609 10.894361
8047  1.383986 10.890738
8048  1.380363 10.890738
8049  1.376740 10.887115
8050  1.373117 10.883492
8051  1.369494 10.879869
8052  1.365871 10.876246
8053  1.365871 10.872623
8054  1.365871 10.869000
8055  1.365871 10.865377
8056  1.365871 10.861754
8057  1.365871 10.858131
8058  1.365871 10.854508
8059  1.365871 10.850885
8060  1.365871 10.847262
8061  1.365871 10.843639
8062  1.362248 10.840016
8063  1.362248 10.836393
8064  1.362248 10.832770
8065  1.358625 10.829147
8066  1.358625 10.825524
8067  1.358625 10.821901
8068  1.358625 10.818278
8069  1.358625 10.814655
8070  1.358625 10.811032
8071  1.355002 10.807409
8072  1.355002 10.803786
8073  1.351379 10.800163
8074  1.351379 10.796540
8075  1.347756 10.792917
8076  1.347756 10.789294
8077  1.344133 10.785671
8078  1.344133 10.782048
8079  1.340510 10.778425
8080  1.340510 10.774802
8081  1.340510 10.771179
8082  1.340510 10.767556
8083  1.340510 10.763933
8084  1.340510 10.760310
8085  1.340510 10.756687
8086  1.336887 10.753064
8087  1.336887 10.749441
8088  1.333264 10.745818
8089  1.333264 10.742195
8090  1.329641 10.738572
8091  1.329641 10.734949
8092  1.326018 10.731326
8093  1.326018 10.727703
8094  1.322395 10.724080
8095  1.322395 10.720457
8096  1.318772 10.716834
8097  1.318772 10.713211
8098  1.315149 10.709588
8099  1.311526 10.705965
8100  1.307903 10.702342
8101  1.304280 10.698719
8102  1.300657 10.695096
8103  1.297034 10.691473
8104  1.293411 10.687850
8105  1.289788 10.687850
8106  1.289788 10.684227
8107  1.289788 10.680604
8108  1.286165 10.676981
8109  1.286165 10.673358
8110  1.282542 10.669735
8111  1.282542 10.666112
8112  1.278919 10.662489
8113  1.278919 10.658866
8114  1.275296 10.655243
8115  1.275296 10.651620
8116  1.271673 10.647997
8117  1.271673 10.644374
8118  1.268050 10.640751
8119  1.268050 10.637128
8120  1.264427 10.633505
8121  1.260804 10.629882
8122  1.260804 10.626259
8123  1.257181 10.622636
8124  1.257181 10.619013
8125  1.253558 10.615390
8126  1.253558 10.611767
8127  1.249935 10.608144
8128  1.249935 10.604521
8129  1.246312 10.600898
8130  1.246312 10.597275
8131  1.242689 10.593652
8132  1.239066 10.590029
8133  1.235443 10.586406
8134  1.235443 10.582783
8135  1.231820 10.579160
8136  1.231820 10.575537
8137  1.228197 10.571914
8138  1.228197 10.568291
8139  1.224574 10.564668
8140  1.220951 10.561045
8141  1.220951 10.557422
8142  1.217328 10.553799
8143  1.217328 10.550176
8144  1.213705 10.546553
8145  1.213705 10.542930
8146  1.210082 10.539307
8147  1.210082 10.535684
8148  1.206459 10.532061
8149  1.206459 10.528438
8150  1.202836 10.524815
8151  1.202836 10.521192
8152  1.199213 10.517569
8153  1.199213 10.513946
8154  1.199213 10.510323
8155  1.195590 10.506700
8156  1.195590 10.503077
8157  1.191967 10.499454
8158  1.191967 10.495831
8159  1.188344 10.492208
8160  1.188344 10.488585
8161  1.184721 10.484962
8162  1.184721 10.481339
8163  1.181098 10.477716
8164  1.181098 10.474093
8165  1.177475 10.470470
8166  1.177475 10.466847
8167  1.173852 10.463224
8168  1.170229 10.459601
8169  1.166606 10.459601
8170  1.162983 10.455978
8171  1.159360 10.452355
8172  1.155737 10.452355
8173  1.152114 10.448732
8174  1.148491 10.448732
8175  1.144868 10.445109
8176  1.141245 10.445109
8177  1.137622 10.441486
8178  1.133999 10.437863
8179  1.130376 10.434240
8180  1.126753 10.434240
8181  1.126753 10.430617
8182  1.123130 10.426994
8183  1.119507 10.423371
8184  1.119507 10.419748
8185  1.119507 10.416125
8186  1.119507 10.412502
8187  1.119507 10.408879
8188  1.123130 10.405256
8189  1.123130 10.401633
8190  1.123130 10.398010
8191  1.126753 10.394387
8192  1.130376 10.390764
8193  1.133999 10.387141
8194  1.137622 10.387141
8195  1.141245 10.383518
8196  1.141245 10.379895
8197  1.144868 10.376272
8198  1.144868 10.372649
8199  1.148491 10.369026
8200  1.148491 10.365403
8201  1.152114 10.361780
8202  1.152114 10.358157
8203  1.155737 10.354534
8204  1.155737 10.350911
8205  1.159360 10.347288
8206  1.159360 10.343665
8207  1.162983 10.340042
8208  1.162983 10.336419
8209  1.162983 10.332796
8210  1.162983 10.329173
8211  1.162983 10.325550
8212  1.162983 10.321927
8213  1.162983 10.318304
8214  1.162983 10.314681
8215  1.162983 10.311058
8216  1.162983 10.307435
8217  1.162983 10.303812
8218  1.162983 10.300189
8219  1.162983 10.296566
8220  1.162983 10.292943
8221  1.162983 10.289320
8222  1.162983 10.285697
8223  1.162983 10.282074
8224  1.162983 10.278451
8225  1.162983 10.274828
8226  1.162983 10.271205
8227  1.162983 10.267582
8228  1.162983 10.263959
8229  1.162983 10.260336
8230  1.162983 10.256713
8231  1.162983 10.253090
8232  1.159360 10.249467
8233  1.159360 10.245844
8234  1.155737 10.242221
8235  1.155737 10.238598
8236  1.152114 10.234975
8237  1.152114 10.231352
8238  1.152114 10.227729
8239  1.152114 10.224106
8240  1.152114 10.220483
8241  1.152114 10.216860
8242  1.152114 10.213237
8243  1.152114 10.209614
8244  1.152114 10.205991
8245  1.152114 10.202368
8246  1.152114 10.198745
8247  1.152114 10.195122
8248  1.152114 10.191499
8249  1.152114 10.187876
8250  1.152114 10.184253
8251  1.152114 10.180630
8252  1.152114 10.177007
8253  1.152114 10.173384
8254  1.152114 10.169761
8255  1.152114 10.166138
8256  1.152114 10.162515
8257  1.152114 10.158892
8258  1.152114 10.155269
8259  1.152114 10.151646
8260  1.152114 10.148023
8261  1.152114 10.144400
8262  1.152114 10.140777
8263  1.152114 10.137154
8264  1.152114 10.133531
8265  1.152114 10.129908
8266  1.152114 10.126285
8267  1.152114 10.122662
8268  1.152114 10.119039
8269  1.152114 10.115416
8270  1.152114 10.111793
8271  1.152114 10.108170
8272  1.152114 10.104547
8273  1.152114 10.100924
8274  1.152114 10.097301
8275  1.152114 10.093678
8276  1.148491 10.090055
8277  1.148491 10.086432
8278  1.144868 10.082809
8279  1.144868 10.079186
8280  1.141245 10.075563
8281  1.141245 10.071940
8282  1.137622 10.068317
8283  1.137622 10.064694
8284  1.133999 10.061071
8285  1.133999 10.057448
8286  1.130376 10.053825
8287  1.130376 10.050202
8288  1.126753 10.046579
8289  1.123130 10.042956
8290  1.119507 10.039333
8291  1.115884 10.039333
8292  1.112261 10.035710
8293  1.108638 10.032087
8294  1.105015 10.028464
8295  1.101392 10.028464
8296  1.097769 10.024841
8297  1.094146 10.021218
8298  1.090523 10.017595
8299  1.086900 10.013972
8300  1.086900 10.010349
8301  1.086900 10.006726
8302  1.083277 10.003103
8303  1.083277 9.999480
8304  1.086900 9.995857
8305  1.086900 9.992234
8306  1.086900 9.988611
8307  1.090523 9.984988
8308  1.090523 9.981365
8309  1.090523 9.977742
8310  1.090523 9.974119
8311  1.090523 9.970496
8312  1.090523 9.966873
8313  1.094146 9.963250
8314  1.094146 9.959627
8315  1.094146 9.956004
8316  1.094146 9.952381
8317  1.094146 9.948758
8318  1.094146 9.945135
8319  1.094146 9.941512
8320  1.094146 9.937889
8321  1.094146 9.934266
8322  1.094146 9.930643
8323  1.094146 9.927020
8324  1.094146 9.923397
8325  1.094146 9.919774
8326  1.094146 9.916151
8327  1.094146 9.912528
8328  1.094146 9.908905
8329  1.094146 9.905282
8330  1.094146 9.901659
8331  1.094146 9.898036
8332  1.094146 9.894413
8333  1.094146 9.890790
8334  1.094146 9.887167
8335  1.094146 9.883544
8336  1.094146 9.879921
8337  1.090523 9.876298
8338  1.090523 9.872675
8339  1.086900 9.869052
8340  1.086900 9.865429
8341  1.083277 9.861806
8342  1.083277 9.858183
8343  1.079654 9.854560
8344  1.079654 9.850937
8345  1.076031 9.847314
8346  1.076031 9.843691
8347  1.072408 9.840068
8348  1.072408 9.836445
8349  1.068785 9.832822
8350  1.068785 9.829199
8351  1.068785 9.825576
8352  1.068785 9.821953
8353  1.068785 9.818330
8354  1.068785 9.814707
8355  1.068785 9.811084
8356  1.068785 9.807461
8357  1.068785 9.803838
8358  1.068785 9.800215
8359  1.068785 9.796592
8360  1.068785 9.792969
8361  1.068785 9.789346
8362  1.068785 9.785723
8363  1.068785 9.782100
8364  1.068785 9.778477
8365  1.068785 9.774854
8366  1.068785 9.771231
8367  1.068785 9.767608
8368  1.068785 9.763985
8369  1.068785 9.760362
8370  1.068785 9.756739
8371  1.068785 9.753116
8372  1.068785 9.749493
8373  1.068785 9.745870
8374  1.065162 9.742247
8375  1.065162 9.738624
8376  1.065162 9.735001
8377  1.061539 9.731378
8378  1.061539 9.727755
8379  1.057916 9.724132
8380  1.057916 9.720509
8381  1.057916 9.716886
8382  1.057916 9.713263
8383  1.057916 9.709640
8384  1.057916 9.706017
8385  1.057916 9.702394
8386  1.057916 9.698771
8387  1.057916 9.695148
8388  1.057916 9.691525
8389  1.057916 9.687902
8390  1.054293 9.684279
8391  1.054293 9.680656
8392  1.054293 9.677033
8393  1.050670 9.673410
8394  1.050670 9.669787
8395  1.050670 9.666164
8396  1.050670 9.662541
8397  1.047047 9.658918
8398  1.047047 9.655295
8399  1.043424 9.651672
8400  1.043424 9.648049
8401  1.039801 9.644426
8402  1.039801 9.640803
8403  1.036178 9.637180
8404  1.036178 9.633557
8405  1.032555 9.629934
8406  1.032555 9.626311
8407  1.032555 9.622688
8408  1.032555 9.619065
8409  1.032555 9.615442
8410  1.032555 9.611819
8411  1.032555 9.608196
8412  1.032555 9.604573
8413  1.036178 9.600950
8414  1.036178 9.597327
8415  1.036178 9.593704
8416  1.039801 9.590081
8417  1.039801 9.586458
8418  1.043424 9.582835
8419  1.043424 9.579212
8420  1.047047 9.575589
8421  1.047047 9.571966
8422  1.050670 9.568343
8423  1.050670 9.564720
8424  1.050670 9.561097
8425  1.050670 9.557474
8426  1.050670 9.553851
8427  1.050670 9.550228
8428  1.050670 9.546605
8429  1.050670 9.542982
8430  1.050670 9.539359
8431  1.050670 9.535736
8432  1.050670 9.532113
8433  1.050670 9.528490
8434  1.050670 9.524867
8435  1.050670 9.521244
8436  1.050670 9.517621
8437  1.050670 9.513998
8438  1.050670 9.510375
8439  1.050670 9.506752
8440  1.050670 9.503129
8441  1.050670 9.499506
8442  1.050670 9.495883
8443  1.050670 9.492260
8444  1.050670 9.488637
8445  1.050670 9.485014
8446  1.050670 9.481391
8447  1.047047 9.477768
8448  1.047047 9.474145
8449  1.043424 9.470522
8450  1.043424 9.466899
8451  1.039801 9.463276
8452  1.039801 9.459653
8453  1.036178 9.456030
8454  1.036178 9.452407
8455  1.032555 9.448784
8456  1.032555 9.445161
8457  1.028932 9.441538
8458  1.028932 9.437915
8459  1.028932 9.434292
8460  1.025309 9.430669
8461  1.025309 9.427046
8462  1.025309 9.423423
8463  1.025309 9.419800
8464  1.021686 9.416177
8465  1.021686 9.412554
8466  1.021686 9.408931
8467  1.021686 9.405308
8468  1.021686 9.401685
8469  1.021686 9.398062
8470  1.021686 9.394439
8471  1.021686 9.390816
8472  1.021686 9.387193
8473  1.021686 9.383570
8474  1.021686 9.379947
8475  1.021686 9.376324
8476  1.021686 9.372701
8477  1.021686 9.369078
8478  1.021686 9.365455
8479  1.018063 9.361832
8480  1.018063 9.358209
8481  1.018063 9.354586
8482  1.014440 9.350963
8483  1.014440 9.347340
8484  1.010817 9.343717
8485  1.010817 9.340094
8486  1.007194 9.336471
8487  1.007194 9.332848
8488  1.007194 9.329225
8489  1.007194 9.325602
8490  1.003571 9.321979
8491  1.003571 9.318356
8492  1.007194 9.314733
8493  1.007194 9.311110
8494  1.007194 9.307487
8495  1.007194 9.303864
8496  1.010817 9.300241
8497  1.010817 9.296618
8498  1.010817 9.292995
8499  1.010817 9.289372
8500  1.010817 9.285749
8501  1.010817 9.282126
8502  1.010817 9.278503
8503  1.010817 9.274880
8504  1.010817 9.271257
8505  1.010817 9.267634
8506  1.010817 9.264011
8507  1.010817 9.260388
8508  1.010817 9.256765
8509  1.010817 9.253142
8510  1.010817 9.249519
8511  1.010817 9.245896
8512  1.010817 9.242273
8513  1.010817 9.238650
8514  1.010817 9.235027
8515  1.010817 9.231404
8516  1.010817 9.227781
8517  1.010817 9.224158
8518  1.010817 9.220535
8519  1.007194 9.216912
8520  1.007194 9.213289
8521  1.003571 9.209666
8522  1.003571 9.206043
8523  0.999948 9.202420
8524  0.999948 9.198797
8525  0.996325 9.195174
8526  0.996325 9.191551
8527  0.992702 9.187928
8528  0.992702 9.184305
8529  0.989079 9.180682
8530  0.989079 9.177059
8531  0.985456 9.173436
8532  0.981833 9.173436
8533  0.978210 9.169813
8534  0.974587 9.169813
8535  0.970964 9.166190
8536  0.967341 9.166190
8537  0.963718 9.162567
8538  0.960095 9.162567
8539  0.956472 9.158944
8540  0.952849 9.158944
8541  0.949226 9.155321
8542  0.945603 9.151698
8543  0.941980 9.148075
8544  0.938357 9.144452
8545  0.938357 9.140829
8546  0.934734 9.137206
8547  0.934734 9.133583
8548  0.934734 9.129960
8549  0.938357 9.126337
8550  0.938357 9.122714
8551  0.941980 9.119091
8552  0.941980 9.115468
8553  0.945603 9.111845
8554  0.945603 9.108222
8555  0.949226 9.104599
8556  0.949226 9.100976
8557  0.952849 9.097353
8558  0.952849 9.093730
8559  0.956472 9.090107
8560  0.956472 9.086484
8561  0.956472 9.082861
8562  0.956472 9.079238
8563  0.956472 9.075615
8564  0.956472 9.071992
8565  0.956472 9.068369
8566  0.956472 9.064746
8567  0.956472 9.061123
8568  0.956472 9.057500
8569  0.956472 9.053877
8570  0.956472 9.050254
8571  0.956472 9.046631
8572  0.956472 9.043008
8573  0.956472 9.039385
8574  0.956472 9.035762
8575  0.956472 9.032139
8576  0.956472 9.028516
8577  0.956472 9.024893
8578  0.956472 9.021270
8579  0.956472 9.017647
8580  0.956472 9.014024
8581  0.956472 9.010401
8582  0.956472 9.006778
8583  0.952849 9.003155
8584  0.952849 8.999532
8585  0.949226 8.995909
8586  0.949226 8.992286
8587  0.945603 8.988663
8588  0.945603 8.985040
8589  0.941980 8.981417
8590  0.941980 8.977794
8591  0.938357 8.974171
8592  0.938357 8.970548
8593  0.934734 8.966925
8594  0.934734 8.963302
8595  0.934734 8.959679
8596  0.931111 8.956056
8597  0.931111 8.952433
8598  0.931111 8.948810
8599  0.931111 8.945187
8600  0.931111 8.941564
8601  0.931111 8.937941
8602  0.927488 8.934318
8603  0.927488 8.930695
8604  0.927488 8.927072
8605  0.927488 8.923449
8606  0.927488 8.919826
8607  0.927488 8.916203
8608  0.927488 8.912580
8609  0.927488 8.908957
8610  0.927488 8.905334
8611  0.927488 8.901711
8612  0.927488 8.898088
8613  0.923865 8.894465
8614  0.923865 8.890842
8615  0.923865 8.887219
8616  0.923865 8.883596
8617  0.920242 8.879973
8618  0.920242 8.876350
8619  0.920242 8.872727
8620  0.916619 8.869104
8621  0.916619 8.865481
8622  0.912996 8.861858
8623  0.912996 8.858235
8624  0.909373 8.854612
8625  0.909373 8.850989
8626  0.905750 8.847366
8627  0.905750 8.843743
8628  0.905750 8.840120
8629  0.905750 8.836497
8630  0.905750 8.832874
8631  0.905750 8.829251
8632  0.905750 8.825628
8633  0.905750 8.822005
8634  0.905750 8.818382
8635  0.905750 8.814759
8636  0.905750 8.811136
8637  0.905750 8.807513
8638  0.905750 8.803890
8639  0.905750 8.800267
8640  0.905750 8.796644
8641  0.905750 8.793021
8642  0.902127 8.789398
8643  0.902127 8.785775
8644  0.902127 8.782152
8645  0.898504 8.778529
8646  0.898504 8.774906
8647  0.894881 8.771283
8648  0.894881 8.767660
8649  0.891258 8.764037
8650  0.891258 8.760414
8651  0.887635 8.756791
8652  0.887635 8.753168
8653  0.887635 8.749545
8654  0.887635 8.745922
8655  0.887635 8.742299
8656  0.887635 8.738676
8657  0.887635 8.735053
8658  0.887635 8.731430
8659  0.887635 8.727807
8660  0.887635 8.724184
8661  0.887635 8.720561
8662  0.887635 8.716938
8663  0.887635 8.713315
8664  0.887635 8.709692
8665  0.887635 8.706069
8666  0.887635 8.702446
8667  0.887635 8.698823
8668  0.887635 8.695200
8669  0.887635 8.691577
8670  0.887635 8.687954
8671  0.887635 8.684331
8672  0.887635 8.680708
8673  0.887635 8.677085
8674  0.887635 8.673462
8675  0.887635 8.669839
8676  0.887635 8.666216
8677  0.887635 8.662593
8678  0.884012 8.658970
8679  0.884012 8.655347
8680  0.880389 8.651724
8681  0.880389 8.648101
8682  0.876766 8.644478
8683  0.876766 8.640855
8684  0.873143 8.637232
8685  0.873143 8.633609
8686  0.869520 8.629986
8687  0.869520 8.626363
8688  0.865897 8.622740
8689  0.865897 8.619117
8690  0.862274 8.615494
8691  0.862274 8.611871
8692  0.858651 8.608248
8693  0.858651 8.604625
8694  0.858651 8.601002
8695  0.858651 8.597379
8696  0.858651 8.593756
8697  0.858651 8.590133
8698  0.858651 8.586510
8699  0.858651 8.582887
8700  0.858651 8.579264
8701  0.858651 8.575641
8702  0.858651 8.572018
8703  0.858651 8.568395
8704  0.858651 8.564772
8705  0.858651 8.561149
8706  0.858651 8.557526
8707  0.858651 8.553903
8708  0.858651 8.550280
8709  0.858651 8.546657
8710  0.858651 8.543034
8711  0.858651 8.539411
8712  0.858651 8.535788
8713  0.858651 8.532165
8714  0.858651 8.528542
8715  0.858651 8.524919
8716  0.858651 8.521296
8717  0.858651 8.517673
8718  0.855028 8.514050
8719  0.855028 8.510427
8720  0.851405 8.506804
8721  0.851405 8.503181
8722  0.847782 8.499558
8723  0.847782 8.495935
8724  0.844159 8.492312
8725  0.844159 8.488689
8726  0.840536 8.485066
8727  0.840536 8.481443
8728  0.836913 8.477820
8729  0.836913 8.474197
8730  0.836913 8.470574
8731  0.833290 8.466951
8732  0.833290 8.463328
8733  0.833290 8.459705
8734  0.833290 8.456082
8735  0.833290 8.452459
8736  0.833290 8.448836
8737  0.833290 8.445213
8738  0.833290 8.441590
8739  0.833290 8.437967
8740  0.833290 8.434344
8741  0.833290 8.430721
8742  0.829667 8.427098
8743  0.829667 8.423475
8744  0.829667 8.419852
8745  0.826044 8.416229
8746  0.826044 8.412606
8747  0.822421 8.408983
8748  0.822421 8.405360
8749  0.822421 8.401737
8750  0.822421 8.398114
8751  0.822421 8.394491
8752  0.822421 8.390868
8753  0.822421 8.387245
8754  0.822421 8.383622
8755  0.822421 8.379999
8756  0.822421 8.376376
8757  0.822421 8.372753
8758  0.822421 8.369130
8759  0.822421 8.365507
8760  0.822421 8.361884
8761  0.822421 8.358261
8762  0.822421 8.354638
8763  0.822421 8.351015
8764  0.822421 8.347392
8765  0.822421 8.343769
8766  0.822421 8.340146
8767  0.822421 8.336523
8768  0.822421 8.332900
8769  0.822421 8.329277
8770  0.822421 8.325654
8771  0.822421 8.322031
8772  0.822421 8.318408
8773  0.822421 8.314785
8774  0.822421 8.311162
8775  0.822421 8.307539
8776  0.822421 8.303916
8777  0.822421 8.300293
8778  0.822421 8.296670
8779  0.822421 8.293047
8780  0.822421 8.289424
8781  0.822421 8.285801
8782  0.822421 8.282178
8783  0.818798 8.278555
8784  0.818798 8.274932
8785  0.818798 8.271309
8786  0.815175 8.267686
8787  0.815175 8.264063
8788  0.811552 8.260440
8789  0.811552 8.256817
8790  0.811552 8.253194
8791  0.811552 8.249571
8792  0.811552 8.245948
8793  0.807929 8.242325
8794  0.807929 8.238702
8795  0.807929 8.235079
8796  0.804306 8.231456
8797  0.804306 8.227833
8798  0.804306 8.224210
8799  0.804306 8.220587
8800  0.804306 8.216964
8801  0.804306 8.213341
8802  0.804306 8.209718
8803  0.804306 8.206095
8804  0.804306 8.202472
8805  0.804306 8.198849
8806  0.804306 8.195226
8807  0.804306 8.191603
8808  0.804306 8.187980
8809  0.804306 8.184357
8810  0.804306 8.180734
8811  0.804306 8.177111
8812  0.800683 8.173488
8813  0.800683 8.169865
8814  0.797060 8.166242
8815  0.797060 8.162619
8816  0.793437 8.158996
8817  0.793437 8.155373
8818  0.789814 8.151750
8819  0.789814 8.148127
8820  0.786191 8.144504
8821  0.786191 8.140881
8822  0.782568 8.137258
8823  0.782568 8.133635
8824  0.778945 8.130012
8825  0.775322 8.130012
8826  0.771699 8.126389
8827  0.768076 8.122766
8828  0.764453 8.122766
8829  0.760830 8.119143
8830  0.760830 8.115520
8831  0.757207 8.111897
8832  0.757207 8.108274
8833  0.757207 8.104651
8834  0.757207 8.101028
8835  0.757207 8.097405
8836  0.757207 8.093782
8837  0.757207 8.090159
8838  0.757207 8.086536
8839  0.757207 8.082913
8840  0.757207 8.079290
8841  0.757207 8.075667
8842  0.757207 8.072044
8843  0.757207 8.068421
8844  0.757207 8.064798
8845  0.757207 8.061175
8846  0.757207 8.057552
8847  0.757207 8.053929
8848  0.757207 8.050306
8849  0.757207 8.046683
8850  0.757207 8.043060
8851  0.757207 8.039437
8852  0.757207 8.035814
8853  0.757207 8.032191
8854  0.757207 8.028568
8855  0.757207 8.024945
8856  0.757207 8.021322
8857  0.757207 8.017699
8858  0.757207 8.014076
8859  0.757207 8.010453
8860  0.753584 8.006830
8861  0.753584 8.003207
8862  0.753584 7.999584
8863  0.749961 7.995961
8864  0.749961 7.992338
8865  0.749961 7.988715
8866  0.746338 7.985092
8867  0.746338 7.981469
8868  0.746338 7.977846
8869  0.742715 7.974223
8870  0.742715 7.970600
8871  0.739092 7.966977
8872  0.739092 7.963354
8873  0.739092 7.959731
8874  0.742715 7.956108
8875  0.742715 7.952485
8876  0.746338 7.948862
8877  0.746338 7.945239
8878  0.749961 7.941616
8879  0.749961 7.937993
8880  0.753584 7.934370
8881  0.753584 7.930747
8882  0.757207 7.927124
8883  0.757207 7.923501
8884  0.757207 7.919878
8885  0.757207 7.916255
8886  0.757207 7.912632
8887  0.757207 7.909009
8888  0.757207 7.905386
8889  0.757207 7.901763
8890  0.757207 7.898140
8891  0.757207 7.894517
8892  0.757207 7.890894
8893  0.757207 7.887271
8894  0.757207 7.883648
8895  0.757207 7.880025
8896  0.757207 7.876402
8897  0.757207 7.872779
8898  0.757207 7.869156
8899  0.757207 7.865533
8900  0.757207 7.861910
8901  0.757207 7.858287
8902  0.757207 7.854664
8903  0.757207 7.851041
8904  0.757207 7.847418
8905  0.757207 7.843795
8906  0.753584 7.840172
8907  0.753584 7.836549
8908  0.749961 7.832926
8909  0.749961 7.829303
8910  0.746338 7.825680
8911  0.746338 7.822057
8912  0.742715 7.818434
8913  0.742715 7.814811
8914  0.739092 7.811188
8915  0.739092 7.807565
8916  0.735469 7.803942
8917  0.735469 7.800319
8918  0.731846 7.796696
8919  0.728223 7.793073
8920  0.724600 7.793073
8921  0.720977 7.789450
8922  0.717354 7.789450
8923  0.713731 7.785827
8924  0.710108 7.785827
8925  0.706485 7.782204
8926  0.702862 7.782204
8927  0.699239 7.778581
8928  0.695616 7.774958
8929  0.691993 7.771335
8930  0.688370 7.767712
8931  0.688370 7.764089
8932  0.688370 7.760466
8933  0.688370 7.756843
8934  0.688370 7.753220
8935  0.688370 7.749597
8936  0.688370 7.745974
8937  0.688370 7.742351
8938  0.688370 7.738728
8939  0.688370 7.735105
8940  0.688370 7.731482
8941  0.688370 7.727859
8942  0.688370 7.724236
8943  0.688370 7.720613
8944  0.684747 7.716990
8945  0.684747 7.713367
8946  0.684747 7.709744
8947  0.681124 7.706121
8948  0.681124 7.702498
8949  0.677501 7.698875
8950  0.677501 7.695252
8951  0.673878 7.691629
8952  0.673878 7.688006
8953  0.670255 7.684383
8954  0.670255 7.680760
8955  0.666632 7.677137
8956  0.666632 7.673514
8957  0.663009 7.669891
8958  0.663009 7.666268
8959  0.659386 7.662645
8960  0.659386 7.659022
8961  0.655763 7.655399
8962  0.652140 7.651776
8963  0.648517 7.648153
8964  0.644894 7.644530
8965  0.641271 7.640907
8966  0.641271 7.637284
8967  0.637648 7.633661
8968  0.637648 7.630038
8969  0.634025 7.626415
8970  0.634025 7.622792
8971  0.630402 7.619169
8972  0.626779 7.615546
8973  0.626779 7.611923
8974  0.626779 7.608300
8975  0.626779 7.604677
8976  0.626779 7.601054
8977  0.626779 7.597431
8978  0.626779 7.593808
8979  0.626779 7.590185
8980  0.626779 7.586562
8981  0.626779 7.582939
8982  0.626779 7.579316
8983  0.626779 7.575693
8984  0.626779 7.572070
8985  0.626779 7.568447
8986  0.626779 7.564824
8987  0.626779 7.561201
8988  0.626779 7.557578
8989  0.626779 7.553955
8990  0.626779 7.550332
8991  0.626779 7.546709
8992  0.626779 7.543086
8993  0.626779 7.539463
8994  0.626779 7.535840
8995  0.626779 7.532217
8996  0.626779 7.528594
8997  0.626779 7.524971
8998  0.626779 7.521348
8999  0.626779 7.517725
9000  0.626779 7.514102
9001  0.626779 7.510479
9002  0.626779 7.506856
9003  0.626779 7.503233
9004  0.626779 7.499610
9005  0.626779 7.495987
9006  0.626779 7.492364
9007  0.626779 7.488741
9008  0.626779 7.485118
9009  0.626779 7.481495
9010  0.626779 7.477872
9011  0.626779 7.474249
9012  0.626779 7.470626
9013  0.626779 7.467003
9014  0.626779 7.463380
9015  0.626779 7.459757
9016  0.626779 7.456134
9017  0.626779 7.452511
9018  0.626779 7.448888
9019  0.626779 7.445265
9020  0.626779 7.441642
9021  0.626779 7.438019
9022  0.626779 7.434396
9023  0.626779 7.430773
9024  0.626779 7.427150
9025  0.626779 7.423527
9026  0.623156 7.419904
9027  0.623156 7.416281
9028  0.619533 7.412658
9029  0.619533 7.409035
9030  0.615910 7.405412
9031  0.615910 7.401789
9032  0.612287 7.398166
9033  0.612287 7.394543
9034  0.608664 7.390920
9035  0.608664 7.387297
9036  0.605041 7.383674
9037  0.605041 7.380051
9038  0.605041 7.376428
9039  0.605041 7.372805
9040  0.605041 7.369182
9041  0.605041 7.365559
9042  0.605041 7.361936
9043  0.605041 7.358313
9044  0.605041 7.354690
9045  0.605041 7.351067
9046  0.601418 7.347444
9047  0.601418 7.343821
9048  0.601418 7.340198
9049  0.605041 7.336575
9050  0.605041 7.332952
9051  0.605041 7.329329
9052  0.605041 7.325706
9053  0.605041 7.322083
9054  0.605041 7.318460
9055  0.605041 7.314837
9056  0.605041 7.311214
9057  0.605041 7.307591
9058  0.605041 7.303968
9059  0.605041 7.300345
9060  0.605041 7.296722
9061  0.605041 7.293099
9062  0.605041 7.289476
9063  0.605041 7.285853
9064  0.605041 7.282230
9065  0.605041 7.278607
9066  0.605041 7.274984
9067  0.605041 7.271361
9068  0.605041 7.267738
9069  0.605041 7.264115
9070  0.605041 7.260492
9071  0.605041 7.256869
9072  0.605041 7.253246
9073  0.605041 7.249623
9074  0.605041 7.246000
9075  0.605041 7.242377
9076  0.601418 7.238754
9077  0.601418 7.235131
9078  0.597795 7.231508
9079  0.597795 7.227885
9080  0.597795 7.224262
9081  0.597795 7.220639
9082  0.597795 7.217016
9083  0.594172 7.213393
9084  0.594172 7.209770
9085  0.590549 7.206147
9086  0.590549 7.202524
9087  0.586926 7.198901
9088  0.586926 7.195278
9089  0.583303 7.191655
9090  0.583303 7.188032
9091  0.579680 7.184409
9092  0.579680 7.180786
9093  0.576057 7.177163
9094  0.576057 7.173540
9095  0.572434 7.169917
9096  0.568811 7.166294
9097  0.568811 7.162671
9098  0.565188 7.159048
9099  0.565188 7.155425
9100  0.561565 7.151802
9101  0.561565 7.148179
9102  0.561565 7.144556
9103  0.561565 7.140933
9104  0.561565 7.137310
9105  0.561565 7.133687
9106  0.561565 7.130064
9107  0.561565 7.126441
9108  0.557942 7.122818
9109  0.557942 7.119195
9110  0.557942 7.115572
9111  0.554319 7.111949
9112  0.554319 7.108326
9113  0.550696 7.104703
9114  0.550696 7.101080
9115  0.550696 7.097457
9116  0.550696 7.093834
9117  0.550696 7.090211
9118  0.550696 7.086588
9119  0.550696 7.082965
9120  0.550696 7.079342
9121  0.550696 7.075719
9122  0.550696 7.072096
9123  0.547073 7.068473
9124  0.547073 7.064850
9125  0.547073 7.061227
9126  0.543450 7.057604
9127  0.543450 7.053981
9128  0.539827 7.050358
9129  0.539827 7.046735
9130  0.539827 7.043112
9131  0.539827 7.039489
9132  0.539827 7.035866
9133  0.539827 7.032243
9134  0.539827 7.028620
9135  0.539827 7.024997
9136  0.539827 7.021374
9137  0.539827 7.017751
9138  0.539827 7.014128
9139  0.539827 7.010505
9140  0.539827 7.006882
9141  0.536204 7.003259
9142  0.536204 6.999636
9143  0.536204 6.996013
9144  0.532581 6.992390
9145  0.532581 6.988767
9146  0.532581 6.985144
9147  0.532581 6.981521
9148  0.532581 6.977898
9149  0.528958 6.974275
9150  0.528958 6.970652
9151  0.525335 6.967029
9152  0.525335 6.963406
9153  0.521712 6.959783
9154  0.521712 6.956160
9155  0.518089 6.952537
9156  0.518089 6.948914
9157  0.514466 6.945291
9158  0.514466 6.941668
9159  0.514466 6.938045
9160  0.514466 6.934422
9161  0.518089 6.930799
9162  0.518089 6.927176
9163  0.518089 6.923553
9164  0.518089 6.919930
9165  0.518089 6.916307
9166  0.518089 6.912684
9167  0.518089 6.909061
9168  0.518089 6.905438
9169  0.518089 6.901815
9170  0.518089 6.898192
9171  0.518089 6.894569
9172  0.518089 6.890946
9173  0.518089 6.887323
9174  0.518089 6.883700
9175  0.518089 6.880077
9176  0.518089 6.876454
9177  0.518089 6.872831
9178  0.518089 6.869208
9179  0.518089 6.865585
9180  0.518089 6.861962
9181  0.518089 6.858339
9182  0.518089 6.854716
9183  0.518089 6.851093
9184  0.518089 6.847470
9185  0.518089 6.843847
9186  0.518089 6.840224
9187  0.518089 6.836601
9188  0.518089 6.832978
9189  0.518089 6.829355
9190  0.518089 6.825732
9191  0.518089 6.822109
9192  0.514466 6.818486
9193  0.514466 6.814863
9194  0.510843 6.811240
9195  0.510843 6.807617
9196  0.507220 6.803994
9197  0.507220 6.800371
9198  0.503597 6.796748
9199  0.503597 6.793125
9200  0.499974 6.789502
9201  0.499974 6.785879
9202  0.496351 6.782256
9203  0.496351 6.778633
9204  0.492728 6.775010
9205  0.489105 6.771387
9206  0.489105 6.767764
9207  0.485482 6.764141
9208  0.481859 6.760518
9209  0.481859 6.756895
9210  0.481859 6.753272
9211  0.478236 6.749649
9212  0.478236 6.746026
9213  0.474613 6.742403
9214  0.474613 6.738780
9215  0.470990 6.735157
9216  0.470990 6.731534
9217  0.467367 6.727911
9218  0.467367 6.724288
9219  0.463744 6.720665
9220  0.463744 6.717042
9221  0.460121 6.713419
9222  0.460121 6.709796
9223  0.456498 6.706173
9224  0.452875 6.702550
9225  0.452875 6.698927
9226  0.449252 6.695304
9227  0.449252 6.691681
9228  0.449252 6.688058
9229  0.449252 6.684435
9230  0.449252 6.680812
9231  0.449252 6.677189
9232  0.449252 6.673566
9233  0.449252 6.669943
9234  0.449252 6.666320
9235  0.449252 6.662697
9236  0.449252 6.659074
9237  0.449252 6.655451
9238  0.449252 6.651828
9239  0.449252 6.648205
9240  0.449252 6.644582
9241  0.449252 6.640959
9242  0.449252 6.637336
9243  0.449252 6.633713
9244  0.449252 6.630090
9245  0.449252 6.626467
9246  0.449252 6.622844
9247  0.449252 6.619221
9248  0.449252 6.615598
9249  0.449252 6.611975
9250  0.449252 6.608352
9251  0.449252 6.604729
9252  0.449252 6.601106
9253  0.445629 6.597483
9254  0.445629 6.593860
9255  0.442006 6.590237
9256  0.442006 6.586614
9257  0.438383 6.582991
9258  0.438383 6.579368
9259  0.434760 6.575745
9260  0.434760 6.572122
9261  0.431137 6.568499
9262  0.431137 6.564876
9263  0.427514 6.561253
9264  0.427514 6.557630
9265  0.423891 6.554007
9266  0.420268 6.550384
9267  0.416645 6.546761
9268  0.413022 6.546761
9269  0.409399 6.543138
9270  0.405776 6.543138
9271  0.402153 6.539515
9272  0.398530 6.535892
9273  0.394907 6.532269
9274  0.394907 6.528646
9275  0.391284 6.525023
9276  0.391284 6.521400
9277  0.387661 6.517777
9278  0.387661 6.514154
9279  0.387661 6.510531
9280  0.387661 6.506908
9281  0.387661 6.503285
9282  0.387661 6.499662
9283  0.387661 6.496039
9284  0.387661 6.492416
9285  0.391284 6.488793
9286  0.391284 6.485170
9287  0.391284 6.481547
9288  0.391284 6.477924
9289  0.391284 6.474301
9290  0.391284 6.470678
9291  0.391284 6.467055
9292  0.391284 6.463432
9293  0.391284 6.459809
9294  0.391284 6.456186
9295  0.391284 6.452563
9296  0.391284 6.448940
9297  0.391284 6.445317
9298  0.391284 6.441694
9299  0.391284 6.438071
9300  0.391284 6.434448
9301  0.391284 6.430825
9302  0.391284 6.427202
9303  0.391284 6.423579
9304  0.391284 6.419956
9305  0.391284 6.416333
9306  0.391284 6.412710
9307  0.391284 6.409087
9308  0.391284 6.405464
9309  0.391284 6.401841
9310  0.387661 6.398218
9311  0.387661 6.394595
9312  0.384038 6.390972
9313  0.384038 6.387349
9314  0.380415 6.383726
9315  0.380415 6.380103
9316  0.376792 6.376480
9317  0.376792 6.372857
9318  0.373169 6.369234
9319  0.373169 6.365611
9320  0.373169 6.361988
9321  0.373169 6.358365
9322  0.373169 6.354742
9323  0.373169 6.351119
9324  0.373169 6.347496
9325  0.373169 6.343873
