# Supplementary material for: Statistical Mapping of Maize Bundle Intensity at the Stem Scale Using Spatial Normalisation of Replicated Images
Source: PLoS One. 2014 Mar 12;9(3):e90673. doi: 10.1371/journal.pone.0090673 (PMC3951278; doi:10.1371/journal.pone.0090673)
Supplement: File S2 — Data files containing bundle positions and slice contours. (ZIP) [file pone.0090673.s002.zip › data/macro/tables/contoursMm/s08gCntMm.txt]

name   x   y
   1  0.445629 7.264115
   2  0.449252 7.260492
   3  0.449252 7.256869
   4  0.449252 7.253246
   5  0.452875 7.249623
   6  0.452875 7.246000
   7  0.456498 7.242377
   8  0.456498 7.238754
   9  0.460121 7.235131
  10  0.460121 7.231508
  11  0.460121 7.227885
  12  0.460121 7.224262
  13  0.460121 7.220639
  14  0.460121 7.217016
  15  0.460121 7.213393
  16  0.460121 7.209770
  17  0.460121 7.206147
  18  0.460121 7.202524
  19  0.460121 7.198901
  20  0.460121 7.195278
  21  0.463744 7.191655
  22  0.463744 7.188032
  23  0.467367 7.184409
  24  0.467367 7.180786
  25  0.470990 7.177163
  26  0.470990 7.173540
  27  0.474613 7.169917
  28  0.474613 7.166294
  29  0.474613 7.162671
  30  0.474613 7.159048
  31  0.474613 7.155425
  32  0.474613 7.151802
  33  0.474613 7.148179
  34  0.474613 7.144556
  35  0.474613 7.140933
  36  0.474613 7.137310
  37  0.478236 7.133687
  38  0.478236 7.130064
  39  0.481859 7.126441
  40  0.481859 7.122818
  41  0.485482 7.119195
  42  0.489105 7.119195
  43  0.492728 7.115572
  44  0.496351 7.111949
  45  0.499974 7.111949
  46  0.503597 7.111949
  47  0.507220 7.111949
  48  0.510843 7.111949
  49  0.514466 7.111949
  50  0.518089 7.111949
  51  0.521712 7.111949
  52  0.525335 7.111949
  53  0.528958 7.111949
  54  0.532581 7.111949
  55  0.536204 7.111949
  56  0.539827 7.111949
  57  0.543450 7.108326
  58  0.547073 7.108326
  59  0.550696 7.104703
  60  0.554319 7.104703
  61  0.557942 7.101080
  62  0.561565 7.101080
  63  0.565188 7.097457
  64  0.568811 7.097457
  65  0.572434 7.093834
  66  0.576057 7.093834
  67  0.579680 7.090211
  68  0.583303 7.090211
  69  0.586926 7.086588
  70  0.586926 7.082965
  71  0.590549 7.079342
  72  0.590549 7.075719
  73  0.594172 7.072096
  74  0.594172 7.068473
  75  0.597795 7.064850
  76  0.597795 7.061227
  77  0.601418 7.057604
  78  0.601418 7.053981
  79  0.605041 7.050358
  80  0.605041 7.046735
  81  0.608664 7.043112
  82  0.608664 7.039489
  83  0.608664 7.035866
  84  0.608664 7.032243
  85  0.608664 7.028620
  86  0.608664 7.024997
  87  0.608664 7.021374
  88  0.608664 7.017751
  89  0.608664 7.014128
  90  0.608664 7.010505
  91  0.608664 7.006882
  92  0.608664 7.003259
  93  0.608664 6.999636
  94  0.608664 6.996013
  95  0.608664 6.992390
  96  0.608664 6.988767
  97  0.608664 6.985144
  98  0.608664 6.981521
  99  0.608664 6.977898
 100  0.608664 6.974275
 101  0.612287 6.970652
 102  0.612287 6.967029
 103  0.612287 6.963406
 104  0.612287 6.959783
 105  0.612287 6.956160
 106  0.612287 6.952537
 107  0.612287 6.948914
 108  0.612287 6.945291
 109  0.612287 6.941668
 110  0.612287 6.938045
 111  0.612287 6.934422
 112  0.612287 6.930799
 113  0.612287 6.927176
 114  0.612287 6.923553
 115  0.612287 6.919930
 116  0.612287 6.916307
 117  0.612287 6.912684
 118  0.612287 6.909061
 119  0.612287 6.905438
 120  0.612287 6.901815
 121  0.612287 6.898192
 122  0.612287 6.894569
 123  0.612287 6.890946
 124  0.612287 6.887323
 125  0.612287 6.883700
 126  0.612287 6.880077
 127  0.608664 6.876454
 128  0.608664 6.872831
 129  0.605041 6.869208
 130  0.605041 6.865585
 131  0.605041 6.861962
 132  0.605041 6.858339
 133  0.601418 6.854716
 134  0.601418 6.851093
 135  0.601418 6.847470
 136  0.597795 6.843847
 137  0.597795 6.840224
 138  0.594172 6.836601
 139  0.594172 6.832978
 140  0.590549 6.829355
 141  0.590549 6.825732
 142  0.586926 6.822109
 143  0.586926 6.818486
 144  0.583303 6.814863
 145  0.583303 6.811240
 146  0.579680 6.807617
 147  0.579680 6.803994
 148  0.576057 6.800371
 149  0.576057 6.796748
 150  0.579680 6.793125
 151  0.579680 6.789502
 152  0.579680 6.785879
 153  0.583303 6.782256
 154  0.583303 6.778633
 155  0.586926 6.775010
 156  0.586926 6.771387
 157  0.590549 6.767764
 158  0.590549 6.764141
 159  0.594172 6.760518
 160  0.594172 6.756895
 161  0.594172 6.753272
 162  0.594172 6.749649
 163  0.594172 6.746026
 164  0.594172 6.742403
 165  0.594172 6.738780
 166  0.594172 6.735157
 167  0.594172 6.731534
 168  0.594172 6.727911
 169  0.594172 6.724288
 170  0.594172 6.720665
 171  0.594172 6.717042
 172  0.594172 6.713419
 173  0.594172 6.709796
 174  0.594172 6.706173
 175  0.594172 6.702550
 176  0.594172 6.698927
 177  0.594172 6.695304
 178  0.594172 6.691681
 179  0.594172 6.688058
 180  0.594172 6.684435
 181  0.594172 6.680812
 182  0.594172 6.677189
 183  0.594172 6.673566
 184  0.594172 6.669943
 185  0.594172 6.666320
 186  0.594172 6.662697
 187  0.590549 6.659074
 188  0.590549 6.655451
 189  0.594172 6.651828
 190  0.594172 6.648205
 191  0.594172 6.644582
 192  0.594172 6.640959
 193  0.594172 6.637336
 194  0.594172 6.633713
 195  0.594172 6.630090
 196  0.594172 6.626467
 197  0.594172 6.622844
 198  0.594172 6.619221
 199  0.594172 6.615598
 200  0.594172 6.611975
 201  0.594172 6.608352
 202  0.594172 6.604729
 203  0.594172 6.601106
 204  0.594172 6.597483
 205  0.594172 6.593860
 206  0.594172 6.590237
 207  0.594172 6.586614
 208  0.594172 6.582991
 209  0.594172 6.579368
 210  0.594172 6.575745
 211  0.594172 6.572122
 212  0.594172 6.568499
 213  0.594172 6.564876
 214  0.594172 6.561253
 215  0.594172 6.557630
 216  0.594172 6.554007
 217  0.594172 6.550384
 218  0.594172 6.546761
 219  0.594172 6.543138
 220  0.594172 6.539515
 221  0.594172 6.535892
 222  0.594172 6.532269
 223  0.594172 6.528646
 224  0.594172 6.525023
 225  0.594172 6.521400
 226  0.594172 6.517777
 227  0.594172 6.514154
 228  0.594172 6.510531
 229  0.594172 6.506908
 230  0.594172 6.503285
 231  0.594172 6.499662
 232  0.594172 6.496039
 233  0.594172 6.492416
 234  0.594172 6.488793
 235  0.594172 6.485170
 236  0.594172 6.481547
 237  0.594172 6.477924
 238  0.590549 6.474301
 239  0.590549 6.470678
 240  0.586926 6.467055
 241  0.586926 6.463432
 242  0.583303 6.459809
 243  0.583303 6.456186
 244  0.579680 6.452563
 245  0.579680 6.448940
 246  0.576057 6.445317
 247  0.576057 6.441694
 248  0.572434 6.438071
 249  0.572434 6.434448
 250  0.572434 6.430825
 251  0.572434 6.427202
 252  0.572434 6.423579
 253  0.572434 6.419956
 254  0.572434 6.416333
 255  0.576057 6.412710
 256  0.576057 6.409087
 257  0.579680 6.405464
 258  0.579680 6.401841
 259  0.583303 6.398218
 260  0.583303 6.394595
 261  0.586926 6.390972
 262  0.586926 6.387349
 263  0.590549 6.383726
 264  0.590549 6.380103
 265  0.594172 6.376480
 266  0.594172 6.372857
 267  0.597795 6.369234
 268  0.601418 6.365611
 269  0.605041 6.361988
 270  0.608664 6.358365
 271  0.612287 6.354742
 272  0.612287 6.351119
 273  0.615910 6.347496
 274  0.615910 6.343873
 275  0.619533 6.340250
 276  0.619533 6.336627
 277  0.623156 6.333004
 278  0.623156 6.329381
 279  0.626779 6.325758
 280  0.626779 6.322135
 281  0.630402 6.318512
 282  0.634025 6.314889
 283  0.637648 6.311266
 284  0.641271 6.307643
 285  0.644894 6.304020
 286  0.644894 6.300397
 287  0.648517 6.296774
 288  0.648517 6.293151
 289  0.652140 6.289528
 290  0.652140 6.285905
 291  0.655763 6.282282
 292  0.655763 6.278659
 293  0.659386 6.275036
 294  0.659386 6.271413
 295  0.663009 6.267790
 296  0.663009 6.264167
 297  0.666632 6.260544
 298  0.666632 6.256921
 299  0.666632 6.253298
 300  0.666632 6.249675
 301  0.666632 6.246052
 302  0.666632 6.242429
 303  0.670255 6.238806
 304  0.670255 6.235183
 305  0.673878 6.231560
 306  0.673878 6.227937
 307  0.677501 6.224314
 308  0.677501 6.220691
 309  0.681124 6.217068
 310  0.681124 6.213445
 311  0.681124 6.209822
 312  0.681124 6.206199
 313  0.681124 6.202576
 314  0.681124 6.198953
 315  0.681124 6.195330
 316  0.681124 6.191707
 317  0.681124 6.188084
 318  0.681124 6.184461
 319  0.681124 6.180838
 320  0.681124 6.177215
 321  0.681124 6.173592
 322  0.681124 6.169969
 323  0.681124 6.166346
 324  0.681124 6.162723
 325  0.681124 6.159100
 326  0.681124 6.155477
 327  0.681124 6.151854
 328  0.681124 6.148231
 329  0.681124 6.144608
 330  0.681124 6.140985
 331  0.681124 6.137362
 332  0.681124 6.133739
 333  0.681124 6.130116
 334  0.681124 6.126493
 335  0.677501 6.122870
 336  0.681124 6.119247
 337  0.681124 6.115624
 338  0.684747 6.112001
 339  0.684747 6.108378
 340  0.688370 6.104755
 341  0.688370 6.101132
 342  0.688370 6.097509
 343  0.688370 6.093886
 344  0.688370 6.090263
 345  0.688370 6.086640
 346  0.688370 6.083017
 347  0.688370 6.079394
 348  0.688370 6.075771
 349  0.688370 6.072148
 350  0.688370 6.068525
 351  0.688370 6.064902
 352  0.688370 6.061279
 353  0.691993 6.057656
 354  0.691993 6.054033
 355  0.691993 6.050410
 356  0.691993 6.046787
 357  0.691993 6.043164
 358  0.691993 6.039541
 359  0.691993 6.035918
 360  0.691993 6.032295
 361  0.691993 6.028672
 362  0.691993 6.025049
 363  0.691993 6.021426
 364  0.691993 6.017803
 365  0.691993 6.014180
 366  0.691993 6.010557
 367  0.691993 6.006934
 368  0.691993 6.003311
 369  0.691993 5.999688
 370  0.691993 5.996065
 371  0.691993 5.992442
 372  0.691993 5.988819
 373  0.691993 5.985196
 374  0.691993 5.981573
 375  0.691993 5.977950
 376  0.691993 5.974327
 377  0.691993 5.970704
 378  0.695616 5.967081
 379  0.695616 5.963458
 380  0.695616 5.959835
 381  0.699239 5.956212
 382  0.699239 5.952589
 383  0.699239 5.948966
 384  0.702862 5.945343
 385  0.702862 5.941720
 386  0.702862 5.938097
 387  0.706485 5.934474
 388  0.706485 5.930851
 389  0.710108 5.927228
 390  0.710108 5.923605
 391  0.713731 5.919982
 392  0.713731 5.916359
 393  0.717354 5.912736
 394  0.717354 5.909113
 395  0.720977 5.905490
 396  0.720977 5.901867
 397  0.724600 5.898244
 398  0.724600 5.894621
 399  0.728223 5.890998
 400  0.728223 5.887375
 401  0.728223 5.883752
 402  0.728223 5.880129
 403  0.728223 5.876506
 404  0.728223 5.872883
 405  0.728223 5.869260
 406  0.728223 5.865637
 407  0.728223 5.862014
 408  0.728223 5.858391
 409  0.728223 5.854768
 410  0.731846 5.851145
 411  0.735469 5.847522
 412  0.739092 5.843899
 413  0.742715 5.840276
 414  0.746338 5.836653
 415  0.746338 5.833030
 416  0.749961 5.829407
 417  0.749961 5.825784
 418  0.753584 5.822161
 419  0.753584 5.818538
 420  0.757207 5.814915
 421  0.757207 5.811292
 422  0.760830 5.807669
 423  0.760830 5.804046
 424  0.764453 5.800423
 425  0.764453 5.796800
 426  0.768076 5.793177
 427  0.768076 5.789554
 428  0.768076 5.785931
 429  0.768076 5.782308
 430  0.768076 5.778685
 431  0.768076 5.775062
 432  0.768076 5.771439
 433  0.768076 5.767816
 434  0.768076 5.764193
 435  0.768076 5.760570
 436  0.768076 5.756947
 437  0.771699 5.753324
 438  0.775322 5.749701
 439  0.778945 5.746078
 440  0.782568 5.742455
 441  0.786191 5.738832
 442  0.786191 5.735209
 443  0.789814 5.731586
 444  0.789814 5.727963
 445  0.793437 5.724340
 446  0.793437 5.720717
 447  0.797060 5.717094
 448  0.797060 5.713471
 449  0.800683 5.709848
 450  0.800683 5.706225
 451  0.804306 5.702602
 452  0.804306 5.698979
 453  0.807929 5.695356
 454  0.807929 5.691733
 455  0.807929 5.688110
 456  0.807929 5.684487
 457  0.807929 5.680864
 458  0.807929 5.677241
 459  0.807929 5.673618
 460  0.807929 5.669995
 461  0.807929 5.666372
 462  0.807929 5.662749
 463  0.807929 5.659126
 464  0.807929 5.655503
 465  0.807929 5.651880
 466  0.807929 5.648257
 467  0.807929 5.644634
 468  0.807929 5.641011
 469  0.807929 5.637388
 470  0.807929 5.633765
 471  0.807929 5.630142
 472  0.807929 5.626519
 473  0.807929 5.622896
 474  0.807929 5.619273
 475  0.807929 5.615650
 476  0.807929 5.612027
 477  0.807929 5.608404
 478  0.807929 5.604781
 479  0.807929 5.601158
 480  0.804306 5.597535
 481  0.804306 5.593912
 482  0.804306 5.590289
 483  0.804306 5.586666
 484  0.804306 5.583043
 485  0.804306 5.579420
 486  0.804306 5.575797
 487  0.804306 5.572174
 488  0.807929 5.568551
 489  0.807929 5.564928
 490  0.811552 5.561305
 491  0.811552 5.557682
 492  0.815175 5.554059
 493  0.815175 5.550436
 494  0.818798 5.546813
 495  0.818798 5.543190
 496  0.822421 5.539567
 497  0.822421 5.535944
 498  0.826044 5.532321
 499  0.826044 5.528698
 500  0.829667 5.525075
 501  0.829667 5.521452
 502  0.833290 5.517829
 503  0.833290 5.514206
 504  0.836913 5.510583
 505  0.836913 5.506960
 506  0.836913 5.503337
 507  0.836913 5.499714
 508  0.836913 5.496091
 509  0.836913 5.492468
 510  0.836913 5.488845
 511  0.836913 5.485222
 512  0.836913 5.481599
 513  0.836913 5.477976
 514  0.836913 5.474353
 515  0.840536 5.470730
 516  0.840536 5.467107
 517  0.840536 5.463484
 518  0.840536 5.459861
 519  0.844159 5.456238
 520  0.847782 5.452615
 521  0.851405 5.448992
 522  0.851405 5.445369
 523  0.855028 5.441746
 524  0.855028 5.438123
 525  0.858651 5.434500
 526  0.858651 5.430877
 527  0.862274 5.427254
 528  0.862274 5.423631
 529  0.865897 5.420008
 530  0.865897 5.416385
 531  0.869520 5.412762
 532  0.869520 5.409139
 533  0.873143 5.405516
 534  0.873143 5.401893
 535  0.873143 5.398270
 536  0.873143 5.394647
 537  0.873143 5.391024
 538  0.873143 5.387401
 539  0.873143 5.383778
 540  0.876766 5.380155
 541  0.876766 5.376532
 542  0.880389 5.372909
 543  0.880389 5.369286
 544  0.884012 5.365663
 545  0.887635 5.362040
 546  0.891258 5.358417
 547  0.891258 5.354794
 548  0.894881 5.351171
 549  0.894881 5.347548
 550  0.898504 5.343925
 551  0.898504 5.340302
 552  0.902127 5.336679
 553  0.902127 5.333056
 554  0.905750 5.329433
 555  0.905750 5.325810
 556  0.909373 5.322187
 557  0.909373 5.318564
 558  0.912996 5.314941
 559  0.912996 5.311318
 560  0.912996 5.307695
 561  0.912996 5.304072
 562  0.912996 5.300449
 563  0.912996 5.296826
 564  0.912996 5.293203
 565  0.912996 5.289580
 566  0.912996 5.285957
 567  0.912996 5.282334
 568  0.912996 5.278711
 569  0.912996 5.275088
 570  0.912996 5.271465
 571  0.912996 5.267842
 572  0.912996 5.264219
 573  0.912996 5.260596
 574  0.912996 5.256973
 575  0.916619 5.253350
 576  0.916619 5.249727
 577  0.916619 5.246104
 578  0.920242 5.242481
 579  0.920242 5.238858
 580  0.923865 5.235235
 581  0.927488 5.231612
 582  0.931111 5.227989
 583  0.934734 5.224366
 584  0.938357 5.224366
 585  0.941980 5.220743
 586  0.945603 5.217120
 587  0.949226 5.217120
 588  0.952849 5.213497
 589  0.956472 5.213497
 590  0.960095 5.209874
 591  0.963718 5.206251
 592  0.967341 5.202628
 593  0.970964 5.199005
 594  0.970964 5.195382
 595  0.974587 5.191759
 596  0.974587 5.188136
 597  0.978210 5.184513
 598  0.978210 5.180890
 599  0.981833 5.177267
 600  0.981833 5.173644
 601  0.985456 5.170021
 602  0.985456 5.166398
 603  0.989079 5.162775
 604  0.989079 5.159152
 605  0.992702 5.155529
 606  0.992702 5.151906
 607  0.992702 5.148283
 608  0.992702 5.144660
 609  0.992702 5.141037
 610  0.992702 5.137414
 611  0.992702 5.133791
 612  0.992702 5.130168
 613  0.996325 5.126545
 614  0.996325 5.122922
 615  0.999948 5.119299
 616  0.999948 5.115676
 617  1.003571 5.112053
 618  1.003571 5.108430
 619  1.007194 5.104807
 620  1.007194 5.101184
 621  1.007194 5.097561
 622  1.010817 5.093938
 623  1.010817 5.090315
 624  1.010817 5.086692
 625  1.010817 5.083069
 626  1.010817 5.079446
 627  1.010817 5.075823
 628  1.010817 5.072200
 629  1.010817 5.068577
 630  1.010817 5.064954
 631  1.010817 5.061331
 632  1.010817 5.057708
 633  1.010817 5.054085
 634  1.010817 5.050462
 635  1.010817 5.046839
 636  1.010817 5.043216
 637  1.010817 5.039593
 638  1.010817 5.035970
 639  1.010817 5.032347
 640  1.014440 5.028724
 641  1.014440 5.025101
 642  1.014440 5.021478
 643  1.018063 5.017855
 644  1.018063 5.014232
 645  1.021686 5.010609
 646  1.021686 5.006986
 647  1.025309 5.003363
 648  1.025309 4.999740
 649  1.028932 4.996117
 650  1.028932 4.992494
 651  1.032555 4.988871
 652  1.032555 4.985248
 653  1.032555 4.981625
 654  1.032555 4.978002
 655  1.032555 4.974379
 656  1.032555 4.970756
 657  1.032555 4.967133
 658  1.032555 4.963510
 659  1.032555 4.959887
 660  1.032555 4.956264
 661  1.032555 4.952641
 662  1.032555 4.949018
 663  1.032555 4.945395
 664  1.032555 4.941772
 665  1.032555 4.938149
 666  1.032555 4.934526
 667  1.032555 4.930903
 668  1.032555 4.927280
 669  1.032555 4.923657
 670  1.032555 4.920034
 671  1.032555 4.916411
 672  1.032555 4.912788
 673  1.032555 4.909165
 674  1.032555 4.905542
 675  1.032555 4.901919
 676  1.028932 4.898296
 677  1.028932 4.894673
 678  1.028932 4.891050
 679  1.028932 4.887427
 680  1.028932 4.883804
 681  1.028932 4.880181
 682  1.028932 4.876558
 683  1.028932 4.872935
 684  1.032555 4.869312
 685  1.032555 4.865689
 686  1.032555 4.862066
 687  1.032555 4.858443
 688  1.036178 4.854820
 689  1.036178 4.851197
 690  1.039801 4.847574
 691  1.043424 4.843951
 692  1.043424 4.840328
 693  1.047047 4.836705
 694  1.047047 4.833082
 695  1.050670 4.829459
 696  1.050670 4.825836
 697  1.054293 4.822213
 698  1.054293 4.818590
 699  1.057916 4.814967
 700  1.057916 4.811344
 701  1.061539 4.807721
 702  1.061539 4.804098
 703  1.065162 4.800475
 704  1.065162 4.796852
 705  1.065162 4.793229
 706  1.065162 4.789606
 707  1.065162 4.785983
 708  1.065162 4.782360
 709  1.065162 4.778737
 710  1.068785 4.775114
 711  1.068785 4.771491
 712  1.072408 4.767868
 713  1.072408 4.764245
 714  1.076031 4.760622
 715  1.076031 4.756999
 716  1.079654 4.753376
 717  1.079654 4.749753
 718  1.083277 4.746130
 719  1.083277 4.742507
 720  1.086900 4.738884
 721  1.086900 4.735261
 722  1.086900 4.731638
 723  1.086900 4.728015
 724  1.086900 4.724392
 725  1.086900 4.720769
 726  1.086900 4.717146
 727  1.086900 4.713523
 728  1.086900 4.709900
 729  1.086900 4.706277
 730  1.086900 4.702654
 731  1.086900 4.699031
 732  1.086900 4.695408
 733  1.086900 4.691785
 734  1.086900 4.688162
 735  1.090523 4.684539
 736  1.090523 4.680916
 737  1.090523 4.677293
 738  1.094146 4.673670
 739  1.094146 4.670047
 740  1.097769 4.666424
 741  1.097769 4.662801
 742  1.101392 4.659178
 743  1.101392 4.655555
 744  1.105015 4.651932
 745  1.105015 4.648309
 746  1.108638 4.644686
 747  1.108638 4.641063
 748  1.112261 4.637440
 749  1.112261 4.633817
 750  1.115884 4.630194
 751  1.115884 4.626571
 752  1.115884 4.622948
 753  1.115884 4.619325
 754  1.119507 4.615702
 755  1.123130 4.612079
 756  1.126753 4.608456
 757  1.130376 4.604833
 758  1.133999 4.601210
 759  1.133999 4.597587
 760  1.137622 4.593964
 761  1.137622 4.590341
 762  1.141245 4.586718
 763  1.141245 4.583095
 764  1.144868 4.579472
 765  1.144868 4.575849
 766  1.148491 4.572226
 767  1.148491 4.568603
 768  1.152114 4.564980
 769  1.152114 4.561357
 770  1.155737 4.557734
 771  1.155737 4.554111
 772  1.155737 4.550488
 773  1.155737 4.546865
 774  1.155737 4.543242
 775  1.159360 4.539619
 776  1.159360 4.535996
 777  1.162983 4.532373
 778  1.162983 4.528750
 779  1.166606 4.525127
 780  1.166606 4.521504
 781  1.170229 4.517881
 782  1.170229 4.514258
 783  1.170229 4.510635
 784  1.170229 4.507012
 785  1.170229 4.503389
 786  1.170229 4.499766
 787  1.170229 4.496143
 788  1.170229 4.492520
 789  1.170229 4.488897
 790  1.170229 4.485274
 791  1.170229 4.481651
 792  1.170229 4.478028
 793  1.170229 4.474405
 794  1.170229 4.470782
 795  1.170229 4.467159
 796  1.170229 4.463536
 797  1.170229 4.459913
 798  1.170229 4.456290
 799  1.170229 4.452667
 800  1.170229 4.449044
 801  1.170229 4.445421
 802  1.170229 4.441798
 803  1.170229 4.438175
 804  1.170229 4.434552
 805  1.170229 4.430929
 806  1.173852 4.427306
 807  1.173852 4.423683
 808  1.177475 4.420060
 809  1.181098 4.416437
 810  1.184721 4.412814
 811  1.184721 4.409191
 812  1.188344 4.405568
 813  1.188344 4.401945
 814  1.191967 4.398322
 815  1.191967 4.394699
 816  1.195590 4.391076
 817  1.195590 4.387453
 818  1.199213 4.383830
 819  1.199213 4.380207
 820  1.202836 4.376584
 821  1.202836 4.372961
 822  1.206459 4.369338
 823  1.206459 4.365715
 824  1.206459 4.362092
 825  1.206459 4.358469
 826  1.206459 4.354846
 827  1.206459 4.351223
 828  1.206459 4.347600
 829  1.206459 4.343977
 830  1.206459 4.340354
 831  1.206459 4.336731
 832  1.206459 4.333108
 833  1.206459 4.329485
 834  1.206459 4.325862
 835  1.206459 4.322239
 836  1.206459 4.318616
 837  1.206459 4.314993
 838  1.206459 4.311370
 839  1.206459 4.307747
 840  1.206459 4.304124
 841  1.206459 4.300501
 842  1.206459 4.296878
 843  1.206459 4.293255
 844  1.206459 4.289632
 845  1.210082 4.286009
 846  1.210082 4.282386
 847  1.213705 4.278763
 848  1.213705 4.275140
 849  1.217328 4.271517
 850  1.217328 4.267894
 851  1.220951 4.264271
 852  1.220951 4.260648
 853  1.220951 4.257025
 854  1.224574 4.253402
 855  1.224574 4.249779
 856  1.224574 4.246156
 857  1.224574 4.242533
 858  1.224574 4.238910
 859  1.224574 4.235287
 860  1.224574 4.231664
 861  1.224574 4.228041
 862  1.224574 4.224418
 863  1.224574 4.220795
 864  1.224574 4.217172
 865  1.224574 4.213549
 866  1.224574 4.209926
 867  1.224574 4.206303
 868  1.224574 4.202680
 869  1.224574 4.199057
 870  1.224574 4.195434
 871  1.224574 4.191811
 872  1.224574 4.188188
 873  1.224574 4.184565
 874  1.228197 4.180942
 875  1.228197 4.177319
 876  1.231820 4.173696
 877  1.231820 4.170073
 878  1.231820 4.166450
 879  1.235443 4.162827
 880  1.235443 4.159204
 881  1.239066 4.159204
 882  1.242689 4.155581
 883  1.242689 4.151958
 884  1.246312 4.148335
 885  1.246312 4.144712
 886  1.249935 4.141089
 887  1.249935 4.137466
 888  1.253558 4.133843
 889  1.253558 4.130220
 890  1.257181 4.126597
 891  1.257181 4.122974
 892  1.260804 4.119351
 893  1.260804 4.115728
 894  1.264427 4.112105
 895  1.264427 4.108482
 896  1.264427 4.104859
 897  1.264427 4.101236
 898  1.264427 4.097613
 899  1.264427 4.093990
 900  1.264427 4.090367
 901  1.264427 4.086744
 902  1.264427 4.083121
 903  1.264427 4.079498
 904  1.264427 4.075875
 905  1.264427 4.072252
 906  1.264427 4.068629
 907  1.264427 4.065006
 908  1.264427 4.061383
 909  1.264427 4.057760
 910  1.264427 4.054137
 911  1.264427 4.050514
 912  1.264427 4.046891
 913  1.268050 4.043268
 914  1.268050 4.039645
 915  1.271673 4.036022
 916  1.275296 4.032399
 917  1.278919 4.028776
 918  1.278919 4.025153
 919  1.282542 4.021530
 920  1.282542 4.017907
 921  1.286165 4.014284
 922  1.286165 4.010661
 923  1.289788 4.007038
 924  1.289788 4.003415
 925  1.293411 3.999792
 926  1.293411 3.996169
 927  1.297034 3.992546
 928  1.297034 3.988923
 929  1.300657 3.985300
 930  1.300657 3.981677
 931  1.300657 3.978054
 932  1.300657 3.974431
 933  1.300657 3.970808
 934  1.300657 3.967185
 935  1.300657 3.963562
 936  1.300657 3.959939
 937  1.300657 3.956316
 938  1.300657 3.952693
 939  1.300657 3.949070
 940  1.300657 3.945447
 941  1.300657 3.941824
 942  1.300657 3.938201
 943  1.300657 3.934578
 944  1.300657 3.930955
 945  1.300657 3.927332
 946  1.300657 3.923709
 947  1.304280 3.920086
 948  1.304280 3.916463
 949  1.307903 3.912840
 950  1.311526 3.909217
 951  1.315149 3.905594
 952  1.318772 3.901971
 953  1.322395 3.898348
 954  1.326018 3.898348
 955  1.329641 3.894725
 956  1.333264 3.894725
 957  1.336887 3.891102
 958  1.340510 3.891102
 959  1.344133 3.887479
 960  1.347756 3.883856
 961  1.347756 3.880233
 962  1.351379 3.876610
 963  1.351379 3.872987
 964  1.355002 3.869364
 965  1.355002 3.865741
 966  1.358625 3.862118
 967  1.358625 3.858495
 968  1.362248 3.854872
 969  1.362248 3.851249
 970  1.365871 3.847626
 971  1.365871 3.844003
 972  1.369494 3.840380
 973  1.369494 3.836757
 974  1.369494 3.833134
 975  1.369494 3.829511
 976  1.369494 3.825888
 977  1.369494 3.822265
 978  1.369494 3.818642
 979  1.369494 3.815019
 980  1.369494 3.811396
 981  1.369494 3.807773
 982  1.369494 3.804150
 983  1.369494 3.800527
 984  1.369494 3.796904
 985  1.369494 3.793281
 986  1.369494 3.789658
 987  1.369494 3.786035
 988  1.369494 3.782412
 989  1.369494 3.778789
 990  1.369494 3.775166
 991  1.369494 3.771543
 992  1.369494 3.767920
 993  1.369494 3.764297
 994  1.369494 3.760674
 995  1.369494 3.757051
 996  1.369494 3.753428
 997  1.369494 3.749805
 998  1.373117 3.746182
 999  1.373117 3.742559
1000  1.376740 3.738936
1001  1.376740 3.735313
1002  1.380363 3.731690
1003  1.380363 3.728067
1004  1.383986 3.724444
1005  1.383986 3.720821
1006  1.387609 3.717198
1007  1.387609 3.713575
1008  1.391232 3.709952
1009  1.391232 3.706329
1010  1.391232 3.702706
1011  1.391232 3.699083
1012  1.391232 3.695460
1013  1.391232 3.691837
1014  1.391232 3.688214
1015  1.391232 3.684591
1016  1.391232 3.680968
1017  1.391232 3.677345
1018  1.391232 3.673722
1019  1.391232 3.670099
1020  1.391232 3.666476
1021  1.391232 3.662853
1022  1.391232 3.659230
1023  1.391232 3.655607
1024  1.391232 3.651984
1025  1.391232 3.648361
1026  1.391232 3.644738
1027  1.391232 3.641115
1028  1.391232 3.637492
1029  1.391232 3.633869
1030  1.391232 3.630246
1031  1.391232 3.626623
1032  1.391232 3.623000
1033  1.391232 3.619377
1034  1.391232 3.615754
1035  1.391232 3.612131
1036  1.391232 3.608508
1037  1.391232 3.604885
1038  1.391232 3.601262
1039  1.391232 3.597639
1040  1.394855 3.594016
1041  1.398478 3.590393
1042  1.402101 3.586770
1043  1.405724 3.583147
1044  1.409347 3.579524
1045  1.412970 3.575901
1046  1.412970 3.572278
1047  1.416593 3.568655
1048  1.416593 3.565032
1049  1.420216 3.561409
1050  1.420216 3.557786
1051  1.423839 3.554163
1052  1.423839 3.550540
1053  1.427462 3.546917
1054  1.427462 3.543294
1055  1.431085 3.539671
1056  1.431085 3.536048
1057  1.434708 3.532425
1058  1.434708 3.528802
1059  1.434708 3.525179
1060  1.434708 3.521556
1061  1.434708 3.517933
1062  1.434708 3.514310
1063  1.434708 3.510687
1064  1.434708 3.507064
1065  1.434708 3.503441
1066  1.434708 3.499818
1067  1.434708 3.496195
1068  1.434708 3.492572
1069  1.434708 3.488949
1070  1.434708 3.485326
1071  1.438331 3.481703
1072  1.438331 3.478080
1073  1.438331 3.474457
1074  1.441954 3.470834
1075  1.441954 3.467211
1076  1.441954 3.463588
1077  1.441954 3.459965
1078  1.441954 3.456342
1079  1.445577 3.452719
1080  1.445577 3.449096
1081  1.445577 3.445473
1082  1.445577 3.441850
1083  1.449200 3.438227
1084  1.449200 3.434604
1085  1.452823 3.430981
1086  1.452823 3.427358
1087  1.452823 3.423735
1088  1.456446 3.420112
1089  1.456446 3.416489
1090  1.456446 3.412866
1091  1.456446 3.409243
1092  1.456446 3.405620
1093  1.456446 3.401997
1094  1.456446 3.398374
1095  1.456446 3.394751
1096  1.456446 3.391128
1097  1.456446 3.387505
1098  1.456446 3.383882
1099  1.456446 3.380259
1100  1.456446 3.376636
1101  1.456446 3.373013
1102  1.456446 3.369390
1103  1.456446 3.365767
1104  1.460069 3.362144
1105  1.460069 3.358521
1106  1.460069 3.354898
1107  1.463692 3.351275
1108  1.463692 3.347652
1109  1.463692 3.344029
1110  1.463692 3.340406
1111  1.467315 3.336783
1112  1.467315 3.333160
1113  1.470938 3.329537
1114  1.470938 3.325914
1115  1.474561 3.322291
1116  1.478184 3.318668
1117  1.481807 3.315045
1118  1.485430 3.311422
1119  1.489053 3.307799
1120  1.492676 3.304176
1121  1.496299 3.300553
1122  1.499922 3.296930
1123  1.503545 3.293307
1124  1.507168 3.289684
1125  1.510791 3.286061
1126  1.514414 3.282438
1127  1.518037 3.282438
1128  1.521660 3.282438
1129  1.525283 3.282438
1130  1.528906 3.282438
1131  1.532529 3.278815
1132  1.536152 3.278815
1133  1.539775 3.275192
1134  1.543398 3.275192
1135  1.547021 3.271569
1136  1.550644 3.271569
1137  1.554267 3.267946
1138  1.557890 3.267946
1139  1.561513 3.264323
1140  1.565136 3.264323
1141  1.568759 3.260700
1142  1.572382 3.260700
1143  1.576005 3.257077
1144  1.579628 3.253454
1145  1.583251 3.249831
1146  1.586874 3.246208
1147  1.590497 3.242585
1148  1.594120 3.242585
1149  1.597743 3.242585
1150  1.601366 3.242585
1151  1.604989 3.242585
1152  1.608612 3.242585
1153  1.612235 3.242585
1154  1.615858 3.238962
1155  1.619481 3.238962
1156  1.623104 3.235339
1157  1.626727 3.235339
1158  1.630350 3.231716
1159  1.633973 3.231716
1160  1.637596 3.228093
1161  1.641219 3.228093
1162  1.644842 3.224470
1163  1.648465 3.224470
1164  1.652088 3.220847
1165  1.655711 3.220847
1166  1.659334 3.217224
1167  1.662957 3.213601
1168  1.666580 3.209978
1169  1.666580 3.206355
1170  1.670203 3.202732
1171  1.670203 3.199109
1172  1.673826 3.195486
1173  1.673826 3.191863
1174  1.677449 3.188240
1175  1.677449 3.184617
1176  1.681072 3.180994
1177  1.681072 3.177371
1178  1.684695 3.173748
1179  1.688318 3.170125
1180  1.691941 3.166502
1181  1.695564 3.162879
1182  1.699187 3.162879
1183  1.702810 3.159256
1184  1.706433 3.155633
1185  1.710056 3.152010
1186  1.713679 3.148387
1187  1.717302 3.144764
1188  1.717302 3.141141
1189  1.720925 3.137518
1190  1.720925 3.133895
1191  1.724548 3.130272
1192  1.724548 3.126649
1193  1.728171 3.123026
1194  1.728171 3.119403
1195  1.731794 3.115780
1196  1.731794 3.112157
1197  1.735417 3.108534
1198  1.735417 3.104911
1199  1.739040 3.101288
1200  1.739040 3.097665
1201  1.742663 3.094042
1202  1.746286 3.090419
1203  1.749909 3.086796
1204  1.753532 3.083173
1205  1.757155 3.083173
1206  1.760778 3.079550
1207  1.764401 3.075927
1208  1.768024 3.072304
1209  1.771647 3.072304
1210  1.775270 3.072304
1211  1.778893 3.072304
1212  1.782516 3.072304
1213  1.786139 3.072304
1214  1.789762 3.068681
1215  1.793385 3.068681
1216  1.797008 3.065058
1217  1.800631 3.065058
1218  1.804254 3.061435
1219  1.807877 3.061435
1220  1.811500 3.057812
1221  1.815123 3.057812
1222  1.818746 3.054189
1223  1.822369 3.054189
1224  1.825992 3.050566
1225  1.829615 3.050566
1226  1.833238 3.046943
1227  1.836861 3.046943
1228  1.840484 3.043320
1229  1.844107 3.039697
1230  1.847730 3.036074
1231  1.851353 3.036074
1232  1.854976 3.032451
1233  1.858599 3.032451
1234  1.862222 3.028828
1235  1.865845 3.028828
1236  1.869468 3.025205
1237  1.873091 3.021582
1238  1.876714 3.017959
1239  1.880337 3.014336
1240  1.883960 3.010713
1241  1.887583 3.007090
1242  1.887583 3.003467
1243  1.891206 2.999844
1244  1.894829 2.996221
1245  1.894829 2.992598
1246  1.898452 2.988975
1247  1.902075 2.985352
1248  1.905698 2.981729
1249  1.909321 2.978106
1250  1.912944 2.974483
1251  1.916567 2.974483
1252  1.920190 2.970860
1253  1.923813 2.967237
1254  1.927436 2.967237
1255  1.931059 2.963614
1256  1.934682 2.959991
1257  1.938305 2.956368
1258  1.941928 2.952745
1259  1.945551 2.949122
1260  1.949174 2.945499
1261  1.952797 2.945499
1262  1.956420 2.941876
1263  1.960043 2.941876
1264  1.963666 2.938253
1265  1.967289 2.938253
1266  1.970912 2.934630
1267  1.974535 2.934630
1268  1.978158 2.931007
1269  1.981781 2.931007
1270  1.985404 2.927384
1271  1.989027 2.927384
1272  1.992650 2.923761
1273  1.996273 2.920138
1274  1.999896 2.916515
1275  2.003519 2.912892
1276  2.007142 2.909269
1277  2.010765 2.905646
1278  2.014388 2.902023
1279  2.018011 2.898400
1280  2.021634 2.898400
1281  2.025257 2.894777
1282  2.028880 2.891154
1283  2.032503 2.887531
1284  2.036126 2.883908
1285  2.039749 2.880285
1286  2.043372 2.876662
1287  2.043372 2.873039
1288  2.046995 2.869416
1289  2.046995 2.865793
1290  2.050618 2.862170
1291  2.050618 2.858547
1292  2.054241 2.854924
1293  2.054241 2.851301
1294  2.057864 2.847678
1295  2.057864 2.844055
1296  2.061487 2.840432
1297  2.065110 2.840432
1298  2.068733 2.836809
1299  2.072356 2.836809
1300  2.075979 2.833186
1301  2.079602 2.833186
1302  2.083225 2.829563
1303  2.086848 2.829563
1304  2.090471 2.825940
1305  2.094094 2.825940
1306  2.097717 2.822317
1307  2.101340 2.818694
1308  2.104963 2.815071
1309  2.108586 2.811448
1310  2.112209 2.807825
1311  2.115832 2.804202
1312  2.119455 2.800579
1313  2.119455 2.796956
1314  2.123078 2.793333
1315  2.123078 2.789710
1316  2.126701 2.786087
1317  2.126701 2.782464
1318  2.130324 2.778841
1319  2.133947 2.775218
1320  2.137570 2.771595
1321  2.141193 2.767972
1322  2.144816 2.764349
1323  2.148439 2.760726
1324  2.152062 2.757103
1325  2.155685 2.753480
1326  2.159308 2.749857
1327  2.162931 2.746234
1328  2.166554 2.742611
1329  2.170177 2.738988
1330  2.173800 2.735365
1331  2.177423 2.731742
1332  2.181046 2.728119
1333  2.184669 2.724496
1334  2.188292 2.720873
1335  2.191915 2.717250
1336  2.195538 2.717250
1337  2.199161 2.713627
1338  2.202784 2.713627
1339  2.206407 2.710004
1340  2.210030 2.706381
1341  2.213653 2.702758
1342  2.217276 2.699135
1343  2.220899 2.695512
1344  2.224522 2.691889
1345  2.228145 2.688266
1346  2.231768 2.684643
1347  2.235391 2.681020
1348  2.239014 2.681020
1349  2.242637 2.681020
1350  2.246260 2.681020
1351  2.249883 2.681020
1352  2.253506 2.681020
1353  2.257129 2.681020
1354  2.260752 2.677397
1355  2.264375 2.677397
1356  2.267998 2.673774
1357  2.271621 2.673774
1358  2.275244 2.670151
1359  2.278867 2.670151
1360  2.282490 2.666528
1361  2.286113 2.666528
1362  2.289736 2.662905
1363  2.293359 2.662905
1364  2.296982 2.659282
1365  2.300605 2.659282
1366  2.304228 2.655659
1367  2.307851 2.652036
1368  2.311474 2.648413
1369  2.315097 2.644790
1370  2.318720 2.641167
1371  2.322343 2.637544
1372  2.325966 2.633921
1373  2.329589 2.630298
1374  2.329589 2.626675
1375  2.333212 2.623052
1376  2.333212 2.619429
1377  2.336835 2.615806
1378  2.336835 2.612183
1379  2.340458 2.608560
1380  2.340458 2.604937
1381  2.344081 2.601314
1382  2.344081 2.597691
1383  2.347704 2.594068
1384  2.347704 2.590445
1385  2.351327 2.586822
1386  2.354950 2.583199
1387  2.358573 2.579576
1388  2.362196 2.575953
1389  2.365819 2.572330
1390  2.369442 2.568707
1391  2.373065 2.565084
1392  2.376688 2.561461
1393  2.380311 2.557838
1394  2.383934 2.557838
1395  2.387557 2.554215
1396  2.391180 2.550592
1397  2.394803 2.546969
1398  2.398426 2.543346
1399  2.402049 2.539723
1400  2.405672 2.536100
1401  2.405672 2.532477
1402  2.409295 2.528854
1403  2.412918 2.525231
1404  2.416541 2.521608
1405  2.420164 2.517985
1406  2.420164 2.514362
1407  2.423787 2.510739
1408  2.427410 2.507116
1409  2.431033 2.507116
1410  2.434656 2.503493
1411  2.438279 2.503493
1412  2.441902 2.499870
1413  2.445525 2.499870
1414  2.449148 2.496247
1415  2.452771 2.492624
1416  2.456394 2.489001
1417  2.460017 2.485378
1418  2.463640 2.481755
1419  2.467263 2.478132
1420  2.467263 2.474509
1421  2.470886 2.470886
1422  2.474509 2.467263
1423  2.478132 2.463640
1424  2.481755 2.460017
1425  2.485378 2.456394
1426  2.489001 2.452771
1427  2.492624 2.452771
1428  2.496247 2.449148
1429  2.499870 2.449148
1430  2.503493 2.445525
1431  2.507116 2.445525
1432  2.510739 2.441902
1433  2.514362 2.438279
1434  2.517985 2.434656
1435  2.521608 2.431033
1436  2.525231 2.427410
1437  2.528854 2.423787
1438  2.532477 2.420164
1439  2.536100 2.416541
1440  2.539723 2.412918
1441  2.543346 2.409295
1442  2.546969 2.405672
1443  2.550592 2.402049
1444  2.554215 2.398426
1445  2.557838 2.394803
1446  2.561461 2.394803
1447  2.565084 2.391180
1448  2.568707 2.391180
1449  2.572330 2.387557
1450  2.575953 2.387557
1451  2.579576 2.383934
1452  2.583199 2.383934
1453  2.586822 2.380311
1454  2.590445 2.376688
1455  2.594068 2.373065
1456  2.597691 2.373065
1457  2.601314 2.373065
1458  2.604937 2.373065
1459  2.608560 2.373065
1460  2.612183 2.373065
1461  2.615806 2.373065
1462  2.619429 2.373065
1463  2.623052 2.373065
1464  2.626675 2.373065
1465  2.630298 2.373065
1466  2.633921 2.373065
1467  2.637544 2.373065
1468  2.641167 2.369442
1469  2.644790 2.369442
1470  2.648413 2.365819
1471  2.652036 2.365819
1472  2.655659 2.362196
1473  2.659282 2.362196
1474  2.662905 2.358573
1475  2.666528 2.358573
1476  2.670151 2.354950
1477  2.673774 2.354950
1478  2.677397 2.351327
1479  2.681020 2.351327
1480  2.684643 2.347704
1481  2.688266 2.344081
1482  2.688266 2.340458
1483  2.691889 2.336835
1484  2.695512 2.333212
1485  2.699135 2.329589
1486  2.702758 2.325966
1487  2.702758 2.322343
1488  2.706381 2.318720
1489  2.706381 2.315097
1490  2.710004 2.311474
1491  2.710004 2.307851
1492  2.713627 2.304228
1493  2.713627 2.300605
1494  2.717250 2.296982
1495  2.717250 2.293359
1496  2.720873 2.289736
1497  2.720873 2.286113
1498  2.724496 2.282490
1499  2.724496 2.278867
1500  2.728119 2.275244
1501  2.731742 2.271621
1502  2.731742 2.267998
1503  2.735365 2.264375
1504  2.735365 2.260752
1505  2.738988 2.257129
1506  2.742611 2.253506
1507  2.746234 2.249883
1508  2.749857 2.246260
1509  2.753480 2.242637
1510  2.757103 2.239014
1511  2.760726 2.235391
1512  2.764349 2.231768
1513  2.767972 2.228145
1514  2.771595 2.228145
1515  2.775218 2.228145
1516  2.778841 2.228145
1517  2.782464 2.228145
1518  2.786087 2.224522
1519  2.789710 2.224522
1520  2.793333 2.220899
1521  2.796956 2.220899
1522  2.800579 2.217276
1523  2.804202 2.217276
1524  2.807825 2.213653
1525  2.811448 2.213653
1526  2.815071 2.210030
1527  2.818694 2.210030
1528  2.822317 2.206407
1529  2.825940 2.206407
1530  2.829563 2.202784
1531  2.833186 2.199161
1532  2.836809 2.195538
1533  2.840432 2.191915
1534  2.844055 2.191915
1535  2.847678 2.188292
1536  2.851301 2.188292
1537  2.854924 2.188292
1538  2.858547 2.188292
1539  2.862170 2.188292
1540  2.865793 2.184669
1541  2.869416 2.184669
1542  2.873039 2.181046
1543  2.876662 2.181046
1544  2.880285 2.177423
1545  2.883908 2.177423
1546  2.887531 2.173800
1547  2.891154 2.173800
1548  2.894777 2.170177
1549  2.898400 2.170177
1550  2.902023 2.166554
1551  2.905646 2.166554
1552  2.909269 2.162931
1553  2.909269 2.159308
1554  2.912892 2.155685
1555  2.912892 2.152062
1556  2.916515 2.148439
1557  2.916515 2.144816
1558  2.920138 2.141193
1559  2.920138 2.137570
1560  2.923761 2.133947
1561  2.923761 2.130324
1562  2.927384 2.126701
1563  2.927384 2.123078
1564  2.931007 2.119455
1565  2.931007 2.115832
1566  2.931007 2.112209
1567  2.931007 2.108586
1568  2.934630 2.104963
1569  2.938253 2.104963
1570  2.941876 2.101340
1571  2.945499 2.101340
1572  2.949122 2.097717
1573  2.952745 2.097717
1574  2.956368 2.094094
1575  2.959991 2.090471
1576  2.963614 2.086848
1577  2.967237 2.083225
1578  2.967237 2.079602
1579  2.970860 2.075979
1580  2.970860 2.072356
1581  2.974483 2.068733
1582  2.974483 2.065110
1583  2.978106 2.061487
1584  2.978106 2.057864
1585  2.981729 2.054241
1586  2.981729 2.050618
1587  2.985352 2.046995
1588  2.985352 2.043372
1589  2.988975 2.039749
1590  2.988975 2.036126
1591  2.992598 2.032503
1592  2.992598 2.028880
1593  2.996221 2.028880
1594  2.999844 2.025257
1595  3.003467 2.025257
1596  3.007090 2.021634
1597  3.010713 2.021634
1598  3.014336 2.018011
1599  3.017959 2.018011
1600  3.021582 2.014388
1601  3.025205 2.010765
1602  3.028828 2.007142
1603  3.028828 2.003519
1604  3.032451 1.999896
1605  3.032451 1.996273
1606  3.036074 1.992650
1607  3.036074 1.989027
1608  3.039697 1.985404
1609  3.039697 1.981781
1610  3.043320 1.978158
1611  3.043320 1.974535
1612  3.046943 1.970912
1613  3.046943 1.967289
1614  3.050566 1.963666
1615  3.050566 1.960043
1616  3.050566 1.956420
1617  3.050566 1.952797
1618  3.050566 1.949174
1619  3.050566 1.945551
1620  3.054189 1.941928
1621  3.057812 1.938305
1622  3.061435 1.934682
1623  3.065058 1.931059
1624  3.068681 1.927436
1625  3.072304 1.923813
1626  3.075927 1.920190
1627  3.079550 1.916567
1628  3.083173 1.912944
1629  3.086796 1.909321
1630  3.090419 1.909321
1631  3.094042 1.905698
1632  3.097665 1.905698
1633  3.101288 1.902075
1634  3.104911 1.902075
1635  3.108534 1.898452
1636  3.112157 1.898452
1637  3.115780 1.894829
1638  3.119403 1.891206
1639  3.123026 1.887583
1640  3.126649 1.883960
1641  3.130272 1.880337
1642  3.133895 1.876714
1643  3.137518 1.873091
1644  3.141141 1.869468
1645  3.144764 1.865845
1646  3.148387 1.862222
1647  3.152010 1.858599
1648  3.152010 1.854976
1649  3.155633 1.851353
1650  3.159256 1.847730
1651  3.159256 1.844107
1652  3.162879 1.840484
1653  3.162879 1.836861
1654  3.166502 1.833238
1655  3.170125 1.829615
1656  3.173748 1.825992
1657  3.177371 1.822369
1658  3.180994 1.818746
1659  3.184617 1.815123
1660  3.188240 1.811500
1661  3.191863 1.807877
1662  3.195486 1.804254
1663  3.199109 1.800631
1664  3.202732 1.800631
1665  3.206355 1.797008
1666  3.209978 1.797008
1667  3.213601 1.793385
1668  3.217224 1.789762
1669  3.220847 1.786139
1670  3.224470 1.782516
1671  3.228093 1.778893
1672  3.231716 1.775270
1673  3.235339 1.771647
1674  3.238962 1.768024
1675  3.238962 1.764401
1676  3.242585 1.760778
1677  3.246208 1.757155
1678  3.249831 1.753532
1679  3.253454 1.753532
1680  3.257077 1.753532
1681  3.260700 1.753532
1682  3.264323 1.753532
1683  3.267946 1.749909
1684  3.271569 1.749909
1685  3.275192 1.746286
1686  3.278815 1.746286
1687  3.282438 1.742663
1688  3.286061 1.742663
1689  3.289684 1.739040
1690  3.293307 1.739040
1691  3.296930 1.735417
1692  3.300553 1.735417
1693  3.304176 1.731794
1694  3.307799 1.731794
1695  3.311422 1.728171
1696  3.315045 1.724548
1697  3.318668 1.720925
1698  3.322291 1.717302
1699  3.325914 1.713679
1700  3.325914 1.710056
1701  3.329537 1.706433
1702  3.333160 1.702810
1703  3.333160 1.699187
1704  3.336783 1.699187
1705  3.340406 1.699187
1706  3.344029 1.699187
1707  3.347652 1.699187
1708  3.351275 1.699187
1709  3.354898 1.699187
1710  3.358521 1.699187
1711  3.362144 1.695564
1712  3.365767 1.695564
1713  3.369390 1.691941
1714  3.373013 1.691941
1715  3.376636 1.688318
1716  3.380259 1.688318
1717  3.383882 1.684695
1718  3.387505 1.684695
1719  3.391128 1.681072
1720  3.394751 1.681072
1721  3.398374 1.677449
1722  3.401997 1.677449
1723  3.405620 1.673826
1724  3.405620 1.670203
1725  3.409243 1.666580
1726  3.409243 1.662957
1727  3.412866 1.659334
1728  3.412866 1.655711
1729  3.416489 1.652088
1730  3.416489 1.648465
1731  3.420112 1.644842
1732  3.420112 1.641219
1733  3.423735 1.637596
1734  3.423735 1.633973
1735  3.427358 1.630350
1736  3.427358 1.626727
1737  3.427358 1.623104
1738  3.427358 1.619481
1739  3.427358 1.615858
1740  3.427358 1.612235
1741  3.427358 1.608612
1742  3.427358 1.604989
1743  3.430981 1.601366
1744  3.430981 1.597743
1745  3.430981 1.594120
1746  3.430981 1.590497
1747  3.434604 1.586874
1748  3.438227 1.583251
1749  3.438227 1.579628
1750  3.441850 1.576005
1751  3.445473 1.572382
1752  3.449096 1.568759
1753  3.452719 1.565136
1754  3.456342 1.561513
1755  3.459965 1.557890
1756  3.463588 1.554267
1757  3.463588 1.550644
1758  3.467211 1.547021
1759  3.470834 1.543398
1760  3.470834 1.539775
1761  3.474457 1.536152
1762  3.478080 1.532529
1763  3.481703 1.528906
1764  3.485326 1.525283
1765  3.488949 1.525283
1766  3.492572 1.521660
1767  3.496195 1.521660
1768  3.499818 1.518037
1769  3.503441 1.518037
1770  3.507064 1.514414
1771  3.510687 1.510791
1772  3.514310 1.507168
1773  3.517933 1.503545
1774  3.521556 1.499922
1775  3.525179 1.496299
1776  3.528802 1.492676
1777  3.532425 1.489053
1778  3.532425 1.485430
1779  3.536048 1.481807
1780  3.536048 1.478184
1781  3.539671 1.474561
1782  3.539671 1.470938
1783  3.543294 1.467315
1784  3.543294 1.463692
1785  3.546917 1.460069
1786  3.546917 1.456446
1787  3.550540 1.452823
1788  3.550540 1.449200
1789  3.554163 1.445577
1790  3.557786 1.441954
1791  3.561409 1.441954
1792  3.565032 1.438331
1793  3.568655 1.434708
1794  3.572278 1.431085
1795  3.575901 1.427462
1796  3.579524 1.423839
1797  3.583147 1.420216
1798  3.583147 1.416593
1799  3.586770 1.412970
1800  3.590393 1.409347
1801  3.590393 1.405724
1802  3.594016 1.402101
1803  3.594016 1.398478
1804  3.597639 1.394855
1805  3.601262 1.391232
1806  3.604885 1.387609
1807  3.608508 1.383986
1808  3.612131 1.380363
1809  3.615754 1.380363
1810  3.619377 1.376740
1811  3.623000 1.373117
1812  3.626623 1.369494
1813  3.626623 1.365871
1814  3.630246 1.362248
1815  3.630246 1.358625
1816  3.633869 1.355002
1817  3.633869 1.351379
1818  3.637492 1.347756
1819  3.637492 1.344133
1820  3.641115 1.340510
1821  3.641115 1.336887
1822  3.644738 1.333264
1823  3.644738 1.329641
1824  3.648361 1.326018
1825  3.648361 1.322395
1826  3.648361 1.318772
1827  3.648361 1.315149
1828  3.648361 1.311526
1829  3.651984 1.307903
1830  3.655607 1.304280
1831  3.659230 1.300657
1832  3.662853 1.297034
1833  3.662853 1.293411
1834  3.666476 1.289788
1835  3.666476 1.286165
1836  3.670099 1.282542
1837  3.670099 1.278919
1838  3.673722 1.275296
1839  3.673722 1.271673
1840  3.677345 1.268050
1841  3.680968 1.264427
1842  3.684591 1.260804
1843  3.688214 1.257181
1844  3.691837 1.253558
1845  3.691837 1.249935
1846  3.695460 1.246312
1847  3.699083 1.242689
1848  3.702706 1.239066
1849  3.706329 1.235443
1850  3.709952 1.231820
1851  3.713575 1.228197
1852  3.717198 1.224574
1853  3.720821 1.220951
1854  3.724444 1.217328
1855  3.728067 1.213705
1856  3.731690 1.210082
1857  3.735313 1.206459
1858  3.738936 1.202836
1859  3.742559 1.199213
1860  3.746182 1.195590
1861  3.749805 1.191967
1862  3.753428 1.188344
1863  3.757051 1.184721
1864  3.760674 1.184721
1865  3.764297 1.181098
1866  3.767920 1.181098
1867  3.771543 1.177475
1868  3.775166 1.177475
1869  3.778789 1.173852
1870  3.782412 1.173852
1871  3.786035 1.170229
1872  3.789658 1.170229
1873  3.793281 1.166606
1874  3.796904 1.166606
1875  3.800527 1.162983
1876  3.804150 1.159360
1877  3.807773 1.155737
1878  3.811396 1.152114
1879  3.815019 1.148491
1880  3.818642 1.144868
1881  3.822265 1.141245
1882  3.825888 1.137622
1883  3.829511 1.137622
1884  3.833134 1.137622
1885  3.836757 1.137622
1886  3.840380 1.137622
1887  3.844003 1.137622
1888  3.847626 1.137622
1889  3.851249 1.137622
1890  3.854872 1.137622
1891  3.858495 1.137622
1892  3.862118 1.137622
1893  3.865741 1.137622
1894  3.869364 1.137622
1895  3.872987 1.137622
1896  3.876610 1.137622
1897  3.880233 1.137622
1898  3.883856 1.133999
1899  3.887479 1.133999
1900  3.891102 1.130376
1901  3.894725 1.130376
1902  3.898348 1.126753
1903  3.901971 1.126753
1904  3.905594 1.123130
1905  3.909217 1.123130
1906  3.912840 1.119507
1907  3.916463 1.119507
1908  3.920086 1.115884
1909  3.923709 1.115884
1910  3.927332 1.112261
1911  3.930955 1.108638
1912  3.934578 1.105015
1913  3.938201 1.101392
1914  3.941824 1.097769
1915  3.941824 1.094146
1916  3.945447 1.090523
1917  3.949070 1.086900
1918  3.952693 1.086900
1919  3.956316 1.083277
1920  3.959939 1.083277
1921  3.963562 1.083277
1922  3.967185 1.083277
1923  3.970808 1.079654
1924  3.974431 1.079654
1925  3.978054 1.076031
1926  3.981677 1.076031
1927  3.985300 1.076031
1928  3.988923 1.076031
1929  3.992546 1.076031
1930  3.996169 1.076031
1931  3.999792 1.076031
1932  4.003415 1.076031
1933  4.007038 1.076031
1934  4.010661 1.076031
1935  4.014284 1.076031
1936  4.017907 1.076031
1937  4.021530 1.076031
1938  4.025153 1.076031
1939  4.028776 1.076031
1940  4.032399 1.072408
1941  4.036022 1.072408
1942  4.039645 1.068785
1943  4.043268 1.068785
1944  4.046891 1.065162
1945  4.050514 1.065162
1946  4.054137 1.065162
1947  4.057760 1.065162
1948  4.061383 1.061539
1949  4.065006 1.061539
1950  4.068629 1.061539
1951  4.072252 1.061539
1952  4.075875 1.061539
1953  4.079498 1.061539
1954  4.083121 1.061539
1955  4.086744 1.061539
1956  4.090367 1.061539
1957  4.093990 1.061539
1958  4.097613 1.061539
1959  4.101236 1.061539
1960  4.104859 1.061539
1961  4.108482 1.061539
1962  4.112105 1.061539
1963  4.115728 1.061539
1964  4.119351 1.061539
1965  4.122974 1.061539
1966  4.126597 1.057916
1967  4.130220 1.057916
1968  4.133843 1.057916
1969  4.137466 1.057916
1970  4.141089 1.057916
1971  4.144712 1.057916
1972  4.148335 1.057916
1973  4.151958 1.057916
1974  4.155581 1.057916
1975  4.159204 1.057916
1976  4.162827 1.057916
1977  4.166450 1.057916
1978  4.170073 1.057916
1979  4.173696 1.057916
1980  4.177319 1.057916
1981  4.180942 1.057916
1982  4.184565 1.054293
1983  4.188188 1.054293
1984  4.191811 1.050670
1985  4.195434 1.050670
1986  4.199057 1.047047
1987  4.202680 1.047047
1988  4.206303 1.047047
1989  4.209926 1.047047
1990  4.213549 1.047047
1991  4.217172 1.047047
1992  4.220795 1.047047
1993  4.224418 1.047047
1994  4.228041 1.047047
1995  4.231664 1.047047
1996  4.235287 1.047047
1997  4.238910 1.047047
1998  4.242533 1.047047
1999  4.246156 1.043424
2000  4.249779 1.043424
2001  4.253402 1.039801
2002  4.257025 1.039801
2003  4.260648 1.036178
2004  4.264271 1.036178
2005  4.267894 1.032555
2006  4.271517 1.032555
2007  4.275140 1.028932
2008  4.278763 1.028932
2009  4.282386 1.028932
2010  4.286009 1.028932
2011  4.289632 1.028932
2012  4.293255 1.028932
2013  4.296878 1.028932
2014  4.300501 1.028932
2015  4.304124 1.028932
2016  4.307747 1.028932
2017  4.311370 1.028932
2018  4.314993 1.028932
2019  4.318616 1.028932
2020  4.322239 1.028932
2021  4.325862 1.028932
2022  4.329485 1.028932
2023  4.333108 1.028932
2024  4.336731 1.028932
2025  4.340354 1.028932
2026  4.343977 1.028932
2027  4.347600 1.028932
2028  4.351223 1.028932
2029  4.354846 1.028932
2030  4.358469 1.028932
2031  4.362092 1.025309
2032  4.365715 1.025309
2033  4.369338 1.025309
2034  4.372961 1.025309
2035  4.376584 1.025309
2036  4.380207 1.025309
2037  4.383830 1.025309
2038  4.387453 1.025309
2039  4.391076 1.025309
2040  4.394699 1.025309
2041  4.398322 1.025309
2042  4.401945 1.025309
2043  4.405568 1.025309
2044  4.409191 1.025309
2045  4.412814 1.025309
2046  4.416437 1.021686
2047  4.420060 1.021686
2048  4.423683 1.018063
2049  4.427306 1.018063
2050  4.430929 1.014440
2051  4.434552 1.014440
2052  4.438175 1.014440
2053  4.441798 1.018063
2054  4.445421 1.018063
2055  4.449044 1.018063
2056  4.452667 1.018063
2057  4.456290 1.018063
2058  4.459913 1.018063
2059  4.463536 1.021686
2060  4.467159 1.021686
2061  4.470782 1.025309
2062  4.474405 1.025309
2063  4.478028 1.025309
2064  4.481651 1.025309
2065  4.485274 1.025309
2066  4.488897 1.025309
2067  4.492520 1.025309
2068  4.496143 1.025309
2069  4.499766 1.025309
2070  4.503389 1.025309
2071  4.507012 1.025309
2072  4.510635 1.025309
2073  4.514258 1.025309
2074  4.517881 1.025309
2075  4.521504 1.025309
2076  4.525127 1.025309
2077  4.528750 1.025309
2078  4.532373 1.025309
2079  4.535996 1.025309
2080  4.539619 1.025309
2081  4.543242 1.025309
2082  4.546865 1.025309
2083  4.550488 1.025309
2084  4.554111 1.025309
2085  4.557734 1.025309
2086  4.561357 1.021686
2087  4.564980 1.021686
2088  4.568603 1.018063
2089  4.572226 1.018063
2090  4.575849 1.014440
2091  4.579472 1.014440
2092  4.583095 1.010817
2093  4.586718 1.010817
2094  4.590341 1.007194
2095  4.593964 1.007194
2096  4.597587 1.007194
2097  4.601210 1.010817
2098  4.604833 1.010817
2099  4.608456 1.010817
2100  4.612079 1.010817
2101  4.615702 1.010817
2102  4.619325 1.010817
2103  4.622948 1.010817
2104  4.626571 1.010817
2105  4.630194 1.010817
2106  4.633817 1.010817
2107  4.637440 1.010817
2108  4.641063 1.010817
2109  4.644686 1.010817
2110  4.648309 1.010817
2111  4.651932 1.010817
2112  4.655555 1.010817
2113  4.659178 1.010817
2114  4.662801 1.010817
2115  4.666424 1.010817
2116  4.670047 1.010817
2117  4.673670 1.010817
2118  4.677293 1.010817
2119  4.680916 1.010817
2120  4.684539 1.010817
2121  4.688162 1.010817
2122  4.691785 1.010817
2123  4.695408 1.010817
2124  4.699031 1.014440
2125  4.702654 1.014440
2126  4.706277 1.018063
2127  4.709900 1.018063
2128  4.713523 1.021686
2129  4.717146 1.021686
2130  4.720769 1.025309
2131  4.724392 1.025309
2132  4.728015 1.025309
2133  4.731638 1.028932
2134  4.735261 1.028932
2135  4.738884 1.028932
2136  4.742507 1.028932
2137  4.746130 1.028932
2138  4.749753 1.028932
2139  4.753376 1.028932
2140  4.756999 1.028932
2141  4.760622 1.028932
2142  4.764245 1.028932
2143  4.767868 1.028932
2144  4.771491 1.028932
2145  4.775114 1.028932
2146  4.778737 1.028932
2147  4.782360 1.028932
2148  4.785983 1.028932
2149  4.789606 1.028932
2150  4.793229 1.028932
2151  4.796852 1.028932
2152  4.800475 1.028932
2153  4.804098 1.028932
2154  4.807721 1.028932
2155  4.811344 1.028932
2156  4.814967 1.028932
2157  4.818590 1.028932
2158  4.822213 1.028932
2159  4.825836 1.028932
2160  4.829459 1.028932
2161  4.833082 1.028932
2162  4.836705 1.028932
2163  4.840328 1.028932
2164  4.843951 1.032555
2165  4.847574 1.032555
2166  4.851197 1.032555
2167  4.854820 1.036178
2168  4.858443 1.036178
2169  4.862066 1.039801
2170  4.865689 1.039801
2171  4.869312 1.043424
2172  4.872935 1.043424
2173  4.876558 1.047047
2174  4.880181 1.047047
2175  4.883804 1.047047
2176  4.887427 1.047047
2177  4.891050 1.047047
2178  4.894673 1.047047
2179  4.898296 1.047047
2180  4.901919 1.047047
2181  4.905542 1.047047
2182  4.909165 1.047047
2183  4.912788 1.047047
2184  4.916411 1.047047
2185  4.920034 1.047047
2186  4.923657 1.047047
2187  4.927280 1.047047
2188  4.930903 1.047047
2189  4.934526 1.047047
2190  4.938149 1.047047
2191  4.941772 1.047047
2192  4.945395 1.047047
2193  4.949018 1.047047
2194  4.952641 1.047047
2195  4.956264 1.047047
2196  4.959887 1.047047
2197  4.963510 1.047047
2198  4.967133 1.047047
2199  4.970756 1.043424
2200  4.974379 1.043424
2201  4.978002 1.039801
2202  4.981625 1.039801
2203  4.985248 1.036178
2204  4.988871 1.036178
2205  4.992494 1.032555
2206  4.996117 1.032555
2207  4.999740 1.028932
2208  5.003363 1.028932
2209  5.006986 1.028932
2210  5.010609 1.028932
2211  5.014232 1.028932
2212  5.017855 1.028932
2213  5.021478 1.028932
2214  5.025101 1.028932
2215  5.028724 1.028932
2216  5.032347 1.028932
2217  5.035970 1.028932
2218  5.039593 1.028932
2219  5.043216 1.028932
2220  5.046839 1.028932
2221  5.050462 1.028932
2222  5.054085 1.028932
2223  5.057708 1.028932
2224  5.061331 1.028932
2225  5.064954 1.028932
2226  5.068577 1.028932
2227  5.072200 1.028932
2228  5.075823 1.028932
2229  5.079446 1.028932
2230  5.083069 1.028932
2231  5.086692 1.028932
2232  5.090315 1.028932
2233  5.093938 1.028932
2234  5.097561 1.028932
2235  5.101184 1.028932
2236  5.104807 1.028932
2237  5.108430 1.028932
2238  5.112053 1.028932
2239  5.115676 1.028932
2240  5.119299 1.028932
2241  5.122922 1.028932
2242  5.126545 1.028932
2243  5.130168 1.028932
2244  5.133791 1.025309
2245  5.137414 1.025309
2246  5.141037 1.021686
2247  5.144660 1.021686
2248  5.148283 1.018063
2249  5.151906 1.018063
2250  5.155529 1.014440
2251  5.159152 1.014440
2252  5.162775 1.010817
2253  5.166398 1.010817
2254  5.170021 1.007194
2255  5.173644 1.007194
2256  5.177267 1.003571
2257  5.180890 1.003571
2258  5.184513 1.003571
2259  5.188136 1.003571
2260  5.191759 1.003571
2261  5.195382 1.003571
2262  5.199005 1.003571
2263  5.202628 1.003571
2264  5.206251 1.003571
2265  5.209874 1.003571
2266  5.213497 1.003571
2267  5.217120 1.003571
2268  5.220743 1.003571
2269  5.224366 1.003571
2270  5.227989 1.003571
2271  5.231612 1.003571
2272  5.235235 1.003571
2273  5.238858 0.999948
2274  5.242481 0.999948
2275  5.246104 0.996325
2276  5.249727 0.996325
2277  5.253350 0.992702
2278  5.256973 0.992702
2279  5.260596 0.989079
2280  5.264219 0.989079
2281  5.267842 0.985456
2282  5.271465 0.985456
2283  5.275088 0.981833
2284  5.278711 0.981833
2285  5.282334 0.978210
2286  5.285957 0.978210
2287  5.289580 0.974587
2288  5.293203 0.974587
2289  5.296826 0.970964
2290  5.300449 0.967341
2291  5.304072 0.963718
2292  5.307695 0.960095
2293  5.311318 0.956472
2294  5.314941 0.952849
2295  5.318564 0.949226
2296  5.322187 0.945603
2297  5.325810 0.945603
2298  5.329433 0.945603
2299  5.333056 0.945603
2300  5.336679 0.949226
2301  5.340302 0.949226
2302  5.343925 0.952849
2303  5.347548 0.952849
2304  5.351171 0.952849
2305  5.354794 0.952849
2306  5.358417 0.952849
2307  5.362040 0.952849
2308  5.365663 0.952849
2309  5.369286 0.952849
2310  5.372909 0.952849
2311  5.376532 0.952849
2312  5.380155 0.952849
2313  5.383778 0.952849
2314  5.387401 0.952849
2315  5.391024 0.952849
2316  5.394647 0.952849
2317  5.398270 0.952849
2318  5.401893 0.952849
2319  5.405516 0.952849
2320  5.409139 0.952849
2321  5.412762 0.952849
2322  5.416385 0.952849
2323  5.420008 0.952849
2324  5.423631 0.952849
2325  5.427254 0.952849
2326  5.430877 0.952849
2327  5.434500 0.952849
2328  5.438123 0.952849
2329  5.441746 0.949226
2330  5.445369 0.949226
2331  5.448992 0.952849
2332  5.452615 0.952849
2333  5.456238 0.952849
2334  5.459861 0.952849
2335  5.463484 0.952849
2336  5.467107 0.956472
2337  5.470730 0.956472
2338  5.474353 0.956472
2339  5.477976 0.956472
2340  5.481599 0.956472
2341  5.485222 0.956472
2342  5.488845 0.956472
2343  5.492468 0.956472
2344  5.496091 0.956472
2345  5.499714 0.956472
2346  5.503337 0.956472
2347  5.506960 0.956472
2348  5.510583 0.956472
2349  5.514206 0.956472
2350  5.517829 0.956472
2351  5.521452 0.956472
2352  5.525075 0.956472
2353  5.528698 0.956472
2354  5.532321 0.956472
2355  5.535944 0.956472
2356  5.539567 0.956472
2357  5.543190 0.956472
2358  5.546813 0.956472
2359  5.550436 0.956472
2360  5.554059 0.956472
2361  5.557682 0.960095
2362  5.561305 0.960095
2363  5.564928 0.960095
2364  5.568551 0.960095
2365  5.572174 0.960095
2366  5.575797 0.960095
2367  5.579420 0.960095
2368  5.583043 0.960095
2369  5.586666 0.960095
2370  5.590289 0.960095
2371  5.593912 0.960095
2372  5.597535 0.960095
2373  5.601158 0.960095
2374  5.604781 0.963718
2375  5.608404 0.963718
2376  5.612027 0.967341
2377  5.615650 0.967341
2378  5.619273 0.970964
2379  5.622896 0.970964
2380  5.626519 0.974587
2381  5.630142 0.974587
2382  5.633765 0.974587
2383  5.637388 0.974587
2384  5.641011 0.974587
2385  5.644634 0.974587
2386  5.648257 0.974587
2387  5.651880 0.974587
2388  5.655503 0.974587
2389  5.659126 0.974587
2390  5.662749 0.974587
2391  5.666372 0.974587
2392  5.669995 0.974587
2393  5.673618 0.974587
2394  5.677241 0.974587
2395  5.680864 0.974587
2396  5.684487 0.974587
2397  5.688110 0.974587
2398  5.691733 0.974587
2399  5.695356 0.974587
2400  5.698979 0.974587
2401  5.702602 0.974587
2402  5.706225 0.974587
2403  5.709848 0.970964
2404  5.713471 0.970964
2405  5.717094 0.970964
2406  5.720717 0.970964
2407  5.724340 0.970964
2408  5.727963 0.970964
2409  5.731586 0.970964
2410  5.735209 0.970964
2411  5.738832 0.970964
2412  5.742455 0.970964
2413  5.746078 0.970964
2414  5.749701 0.970964
2415  5.753324 0.970964
2416  5.756947 0.970964
2417  5.760570 0.970964
2418  5.764193 0.970964
2419  5.767816 0.970964
2420  5.771439 0.970964
2421  5.775062 0.970964
2422  5.778685 0.970964
2423  5.782308 0.970964
2424  5.785931 0.970964
2425  5.789554 0.970964
2426  5.793177 0.970964
2427  5.796800 0.970964
2428  5.800423 0.970964
2429  5.804046 0.970964
2430  5.807669 0.970964
2431  5.811292 0.970964
2432  5.814915 0.970964
2433  5.818538 0.970964
2434  5.822161 0.970964
2435  5.825784 0.970964
2436  5.829407 0.970964
2437  5.833030 0.970964
2438  5.836653 0.967341
2439  5.840276 0.967341
2440  5.843899 0.967341
2441  5.847522 0.967341
2442  5.851145 0.967341
2443  5.854768 0.967341
2444  5.858391 0.967341
2445  5.862014 0.967341
2446  5.865637 0.970964
2447  5.869260 0.970964
2448  5.872883 0.970964
2449  5.876506 0.970964
2450  5.880129 0.970964
2451  5.883752 0.970964
2452  5.887375 0.970964
2453  5.890998 0.970964
2454  5.894621 0.970964
2455  5.898244 0.970964
2456  5.901867 0.970964
2457  5.905490 0.970964
2458  5.909113 0.970964
2459  5.912736 0.970964
2460  5.916359 0.970964
2461  5.919982 0.970964
2462  5.923605 0.970964
2463  5.927228 0.970964
2464  5.930851 0.970964
2465  5.934474 0.970964
2466  5.938097 0.970964
2467  5.941720 0.970964
2468  5.945343 0.970964
2469  5.948966 0.970964
2470  5.952589 0.970964
2471  5.956212 0.970964
2472  5.959835 0.970964
2473  5.963458 0.967341
2474  5.967081 0.967341
2475  5.970704 0.963718
2476  5.974327 0.963718
2477  5.977950 0.960095
2478  5.981573 0.960095
2479  5.985196 0.956472
2480  5.988819 0.956472
2481  5.992442 0.952849
2482  5.996065 0.952849
2483  5.999688 0.952849
2484  6.003311 0.952849
2485  6.006934 0.952849
2486  6.010557 0.952849
2487  6.014180 0.952849
2488  6.017803 0.952849
2489  6.021426 0.952849
2490  6.025049 0.952849
2491  6.028672 0.952849
2492  6.032295 0.952849
2493  6.035918 0.952849
2494  6.039541 0.952849
2495  6.043164 0.952849
2496  6.046787 0.952849
2497  6.050410 0.952849
2498  6.054033 0.956472
2499  6.057656 0.956472
2500  6.061279 0.960095
2501  6.064902 0.960095
2502  6.068525 0.963718
2503  6.072148 0.963718
2504  6.075771 0.967341
2505  6.079394 0.967341
2506  6.083017 0.970964
2507  6.086640 0.970964
2508  6.090263 0.970964
2509  6.093886 0.970964
2510  6.097509 0.970964
2511  6.101132 0.970964
2512  6.104755 0.970964
2513  6.108378 0.970964
2514  6.112001 0.970964
2515  6.115624 0.970964
2516  6.119247 0.970964
2517  6.122870 0.970964
2518  6.126493 0.970964
2519  6.130116 0.970964
2520  6.133739 0.970964
2521  6.137362 0.970964
2522  6.140985 0.970964
2523  6.144608 0.970964
2524  6.148231 0.970964
2525  6.151854 0.970964
2526  6.155477 0.970964
2527  6.159100 0.970964
2528  6.162723 0.970964
2529  6.166346 0.970964
2530  6.169969 0.967341
2531  6.173592 0.967341
2532  6.177215 0.963718
2533  6.180838 0.963718
2534  6.184461 0.960095
2535  6.188084 0.960095
2536  6.191707 0.956472
2537  6.195330 0.956472
2538  6.198953 0.952849
2539  6.202576 0.952849
2540  6.206199 0.949226
2541  6.209822 0.949226
2542  6.213445 0.945603
2543  6.217068 0.941980
2544  6.220691 0.938357
2545  6.224314 0.938357
2546  6.227937 0.938357
2547  6.231560 0.938357
2548  6.235183 0.938357
2549  6.238806 0.938357
2550  6.242429 0.938357
2551  6.246052 0.938357
2552  6.249675 0.938357
2553  6.253298 0.938357
2554  6.256921 0.938357
2555  6.260544 0.938357
2556  6.264167 0.938357
2557  6.267790 0.938357
2558  6.271413 0.938357
2559  6.275036 0.938357
2560  6.278659 0.938357
2561  6.282282 0.938357
2562  6.285905 0.934734
2563  6.289528 0.934734
2564  6.293151 0.934734
2565  6.296774 0.934734
2566  6.300397 0.931111
2567  6.304020 0.931111
2568  6.307643 0.931111
2569  6.311266 0.931111
2570  6.314889 0.931111
2571  6.318512 0.931111
2572  6.322135 0.931111
2573  6.325758 0.931111
2574  6.329381 0.931111
2575  6.333004 0.931111
2576  6.336627 0.931111
2577  6.340250 0.931111
2578  6.343873 0.931111
2579  6.347496 0.931111
2580  6.351119 0.931111
2581  6.354742 0.931111
2582  6.358365 0.931111
2583  6.361988 0.934734
2584  6.365611 0.934734
2585  6.369234 0.934734
2586  6.372857 0.934734
2587  6.376480 0.938357
2588  6.380103 0.938357
2589  6.383726 0.941980
2590  6.387349 0.945603
2591  6.390972 0.949226
2592  6.394595 0.952849
2593  6.398218 0.956472
2594  6.401841 0.960095
2595  6.405464 0.963718
2596  6.409087 0.967341
2597  6.412710 0.970964
2598  6.412710 0.974587
2599  6.416333 0.978210
2600  6.419956 0.981833
2601  6.419956 0.985456
2602  6.423579 0.989079
2603  6.427202 0.992702
2604  6.430825 0.996325
2605  6.434448 0.996325
2606  6.438071 0.999948
2607  6.441694 0.999948
2608  6.445317 1.003571
2609  6.448940 1.003571
2610  6.452563 1.007194
2611  6.456186 1.007194
2612  6.459809 1.010817
2613  6.463432 1.010817
2614  6.467055 1.014440
2615  6.470678 1.018063
2616  6.470678 1.021686
2617  6.470678 1.025309
2618  6.474301 1.028932
2619  6.474301 1.032555
2620  6.474301 1.036178
2621  6.477924 1.039801
2622  6.477924 1.043424
2623  6.481547 1.047047
2624  6.481547 1.050670
2625  6.485170 1.054293
2626  6.485170 1.057916
2627  6.488793 1.061539
2628  6.488793 1.065162
2629  6.492416 1.068785
2630  6.492416 1.072408
2631  6.496039 1.076031
2632  6.496039 1.079654
2633  6.499662 1.083277
2634  6.503285 1.086900
2635  6.506908 1.090523
2636  6.506908 1.094146
2637  6.510531 1.097769
2638  6.514154 1.101392
2639  6.517777 1.105015
2640  6.521400 1.105015
2641  6.525023 1.108638
2642  6.528646 1.108638
2643  6.532269 1.112261
2644  6.535892 1.112261
2645  6.539515 1.115884
2646  6.543138 1.115884
2647  6.546761 1.119507
2648  6.550384 1.119507
2649  6.554007 1.123130
2650  6.557630 1.123130
2651  6.561253 1.126753
2652  6.564876 1.126753
2653  6.568499 1.130376
2654  6.572122 1.130376
2655  6.575745 1.130376
2656  6.579368 1.130376
2657  6.582991 1.130376
2658  6.586614 1.130376
2659  6.590237 1.130376
2660  6.593860 1.130376
2661  6.597483 1.133999
2662  6.601106 1.137622
2663  6.604729 1.141245
2664  6.608352 1.144868
2665  6.608352 1.148491
2666  6.611975 1.152114
2667  6.611975 1.155737
2668  6.615598 1.159360
2669  6.615598 1.162983
2670  6.619221 1.166606
2671  6.619221 1.170229
2672  6.622844 1.173852
2673  6.622844 1.177475
2674  6.626467 1.181098
2675  6.630090 1.184721
2676  6.633713 1.188344
2677  6.637336 1.191967
2678  6.640959 1.195590
2679  6.644582 1.195590
2680  6.648205 1.199213
2681  6.651828 1.202836
2682  6.655451 1.206459
2683  6.659074 1.210082
2684  6.662697 1.210082
2685  6.666320 1.213705
2686  6.669943 1.217328
2687  6.673566 1.217328
2688  6.677189 1.220951
2689  6.680812 1.224574
2690  6.684435 1.224574
2691  6.688058 1.228197
2692  6.691681 1.228197
2693  6.695304 1.231820
2694  6.698927 1.231820
2695  6.702550 1.235443
2696  6.706173 1.239066
2697  6.709796 1.242689
2698  6.709796 1.246312
2699  6.713419 1.249935
2700  6.713419 1.253558
2701  6.717042 1.257181
2702  6.717042 1.260804
2703  6.717042 1.264427
2704  6.717042 1.268050
2705  6.717042 1.271673
2706  6.717042 1.275296
2707  6.720665 1.278919
2708  6.720665 1.282542
2709  6.724288 1.286165
2710  6.724288 1.289788
2711  6.727911 1.293411
2712  6.727911 1.297034
2713  6.731534 1.300657
2714  6.731534 1.304280
2715  6.735157 1.307903
2716  6.735157 1.311526
2717  6.738780 1.315149
2718  6.738780 1.318772
2719  6.742403 1.322395
2720  6.746026 1.326018
2721  6.749649 1.329641
2722  6.753272 1.333264
2723  6.756895 1.333264
2724  6.760518 1.336887
2725  6.764141 1.336887
2726  6.767764 1.340510
2727  6.771387 1.340510
2728  6.775010 1.344133
2729  6.778633 1.344133
2730  6.782256 1.347756
2731  6.785879 1.347756
2732  6.789502 1.351379
2733  6.793125 1.351379
2734  6.796748 1.355002
2735  6.800371 1.355002
2736  6.803994 1.355002
2737  6.807617 1.355002
2738  6.811240 1.355002
2739  6.814863 1.355002
2740  6.818486 1.355002
2741  6.822109 1.358625
2742  6.825732 1.358625
2743  6.829355 1.362248
2744  6.832978 1.362248
2745  6.836601 1.365871
2746  6.840224 1.369494
2747  6.843847 1.373117
2748  6.847470 1.376740
2749  6.851093 1.380363
2750  6.854716 1.380363
2751  6.858339 1.383986
2752  6.861962 1.383986
2753  6.865585 1.387609
2754  6.869208 1.387609
2755  6.872831 1.391232
2756  6.876454 1.391232
2757  6.880077 1.394855
2758  6.883700 1.394855
2759  6.887323 1.398478
2760  6.890946 1.402101
2761  6.894569 1.405724
2762  6.894569 1.409347
2763  6.898192 1.412970
2764  6.898192 1.416593
2765  6.898192 1.420216
2766  6.901815 1.423839
2767  6.901815 1.427462
2768  6.901815 1.431085
2769  6.905438 1.434708
2770  6.905438 1.438331
2771  6.909061 1.441954
2772  6.909061 1.445577
2773  6.912684 1.449200
2774  6.912684 1.452823
2775  6.916307 1.456446
2776  6.916307 1.460069
2777  6.919930 1.463692
2778  6.919930 1.467315
2779  6.923553 1.470938
2780  6.923553 1.474561
2781  6.927176 1.478184
2782  6.930799 1.481807
2783  6.934422 1.485430
2784  6.938045 1.489053
2785  6.941668 1.492676
2786  6.945291 1.496299
2787  6.948914 1.499922
2788  6.952537 1.503545
2789  6.956160 1.507168
2790  6.959783 1.510791
2791  6.963406 1.514414
2792  6.967029 1.518037
2793  6.970652 1.521660
2794  6.974275 1.525283
2795  6.977898 1.528906
2796  6.981521 1.532529
2797  6.985144 1.536152
2798  6.988767 1.539775
2799  6.992390 1.543398
2800  6.996013 1.547021
2801  6.999636 1.550644
2802  7.003259 1.554267
2803  7.006882 1.557890
2804  7.010505 1.561513
2805  7.014128 1.565136
2806  7.017751 1.568759
2807  7.021374 1.572382
2808  7.024997 1.576005
2809  7.028620 1.579628
2810  7.032243 1.583251
2811  7.035866 1.586874
2812  7.039489 1.590497
2813  7.043112 1.590497
2814  7.046735 1.594120
2815  7.050358 1.597743
2816  7.053981 1.601366
2817  7.057604 1.604989
2818  7.061227 1.608612
2819  7.064850 1.612235
2820  7.068473 1.615858
2821  7.072096 1.619481
2822  7.075719 1.623104
2823  7.079342 1.626727
2824  7.082965 1.630350
2825  7.086588 1.633973
2826  7.090211 1.637596
2827  7.093834 1.641219
2828  7.097457 1.644842
2829  7.101080 1.648465
2830  7.104703 1.648465
2831  7.108326 1.652088
2832  7.111949 1.652088
2833  7.115572 1.655711
2834  7.119195 1.655711
2835  7.122818 1.659334
2836  7.126441 1.659334
2837  7.130064 1.662957
2838  7.133687 1.662957
2839  7.137310 1.666580
2840  7.140933 1.666580
2841  7.144556 1.670203
2842  7.148179 1.670203
2843  7.151802 1.670203
2844  7.155425 1.673826
2845  7.159048 1.673826
2846  7.162671 1.673826
2847  7.166294 1.677449
2848  7.169917 1.677449
2849  7.173540 1.681072
2850  7.177163 1.681072
2851  7.180786 1.684695
2852  7.184409 1.684695
2853  7.188032 1.688318
2854  7.191655 1.691941
2855  7.195278 1.695564
2856  7.198901 1.699187
2857  7.198901 1.702810
2858  7.202524 1.706433
2859  7.202524 1.710056
2860  7.206147 1.713679
2861  7.206147 1.717302
2862  7.209770 1.720925
2863  7.209770 1.724548
2864  7.213393 1.728171
2865  7.213393 1.731794
2866  7.217016 1.735417
2867  7.217016 1.739040
2868  7.220639 1.742663
2869  7.220639 1.746286
2870  7.224262 1.749909
2871  7.227885 1.753532
2872  7.231508 1.757155
2873  7.235131 1.757155
2874  7.238754 1.760778
2875  7.242377 1.764401
2876  7.246000 1.764401
2877  7.249623 1.768024
2878  7.253246 1.768024
2879  7.256869 1.771647
2880  7.260492 1.775270
2881  7.264115 1.778893
2882  7.267738 1.782516
2883  7.271361 1.786139
2884  7.274984 1.789762
2885  7.274984 1.793385
2886  7.278607 1.797008
2887  7.278607 1.800631
2888  7.282230 1.804254
2889  7.282230 1.807877
2890  7.285853 1.811500
2891  7.285853 1.815123
2892  7.289476 1.818746
2893  7.289476 1.822369
2894  7.293099 1.825992
2895  7.293099 1.829615
2896  7.296722 1.833238
2897  7.296722 1.836861
2898  7.300345 1.840484
2899  7.303968 1.844107
2900  7.303968 1.847730
2901  7.307591 1.851353
2902  7.311214 1.854976
2903  7.314837 1.858599
2904  7.314837 1.862222
2905  7.318460 1.865845
2906  7.322083 1.869468
2907  7.325706 1.873091
2908  7.329329 1.876714
2909  7.332952 1.880337
2910  7.336575 1.883960
2911  7.340198 1.883960
2912  7.343821 1.887583
2913  7.347444 1.891206
2914  7.351067 1.891206
2915  7.354690 1.894829
2916  7.358313 1.894829
2917  7.358313 1.898452
2918  7.361936 1.902075
2919  7.365559 1.905698
2920  7.369182 1.905698
2921  7.372805 1.909321
2922  7.376428 1.909321
2923  7.380051 1.912944
2924  7.383674 1.912944
2925  7.387297 1.916567
2926  7.390920 1.916567
2927  7.394543 1.920190
2928  7.398166 1.920190
2929  7.401789 1.923813
2930  7.405412 1.923813
2931  7.409035 1.927436
2932  7.412658 1.927436
2933  7.416281 1.927436
2934  7.419904 1.927436
2935  7.423527 1.927436
2936  7.427150 1.927436
2937  7.430773 1.927436
2938  7.434396 1.931059
2939  7.438019 1.934682
2940  7.441642 1.938305
2941  7.445265 1.941928
2942  7.448888 1.945551
2943  7.452511 1.949174
2944  7.452511 1.952797
2945  7.456134 1.956420
2946  7.456134 1.960043
2947  7.459757 1.963666
2948  7.459757 1.967289
2949  7.463380 1.970912
2950  7.463380 1.974535
2951  7.467003 1.978158
2952  7.467003 1.981781
2953  7.470626 1.985404
2954  7.470626 1.989027
2955  7.474249 1.992650
2956  7.477872 1.996273
2957  7.481495 1.996273
2958  7.485118 1.999896
2959  7.488741 1.999896
2960  7.492364 2.003519
2961  7.495987 2.003519
2962  7.499610 2.007142
2963  7.503233 2.007142
2964  7.506856 2.010765
2965  7.510479 2.010765
2966  7.514102 2.014388
2967  7.517725 2.014388
2968  7.521348 2.018011
2969  7.524971 2.018011
2970  7.528594 2.018011
2971  7.532217 2.021634
2972  7.535840 2.025257
2973  7.539463 2.028880
2974  7.543086 2.032503
2975  7.546709 2.036126
2976  7.546709 2.039749
2977  7.550332 2.043372
2978  7.550332 2.046995
2979  7.550332 2.050618
2980  7.550332 2.054241
2981  7.550332 2.057864
2982  7.550332 2.061487
2983  7.550332 2.065110
2984  7.550332 2.068733
2985  7.550332 2.072356
2986  7.550332 2.075979
2987  7.550332 2.079602
2988  7.550332 2.083225
2989  7.550332 2.086848
2990  7.553955 2.090471
2991  7.553955 2.094094
2992  7.557578 2.097717
2993  7.557578 2.101340
2994  7.561201 2.104963
2995  7.561201 2.108586
2996  7.564824 2.112209
2997  7.564824 2.115832
2998  7.568447 2.119455
2999  7.568447 2.123078
3000  7.572070 2.126701
3001  7.572070 2.130324
3002  7.575693 2.133947
3003  7.579316 2.133947
3004  7.582939 2.137570
3005  7.586562 2.137570
3006  7.590185 2.141193
3007  7.593808 2.141193
3008  7.597431 2.144816
3009  7.601054 2.144816
3010  7.604677 2.148439
3011  7.608300 2.148439
3012  7.611923 2.152062
3013  7.615546 2.152062
3014  7.619169 2.155685
3015  7.622792 2.155685
3016  7.626415 2.155685
3017  7.630038 2.155685
3018  7.633661 2.159308
3019  7.637284 2.162931
3020  7.640907 2.166554
3021  7.644530 2.170177
3022  7.648153 2.173800
3023  7.651776 2.177423
3024  7.651776 2.181046
3025  7.655399 2.184669
3026  7.659022 2.188292
3027  7.662645 2.191915
3028  7.666268 2.191915
3029  7.669891 2.195538
3030  7.673514 2.199161
3031  7.677137 2.199161
3032  7.680760 2.202784
3033  7.684383 2.202784
3034  7.688006 2.206407
3035  7.691629 2.206407
3036  7.691629 2.210030
3037  7.695252 2.213653
3038  7.695252 2.217276
3039  7.698875 2.220899
3040  7.698875 2.224522
3041  7.702498 2.228145
3042  7.706121 2.231768
3043  7.706121 2.235391
3044  7.709744 2.239014
3045  7.713367 2.239014
3046  7.716990 2.242637
3047  7.720613 2.242637
3048  7.724236 2.246260
3049  7.727859 2.246260
3050  7.731482 2.249883
3051  7.735105 2.249883
3052  7.738728 2.253506
3053  7.742351 2.253506
3054  7.745974 2.257129
3055  7.749597 2.257129
3056  7.753220 2.260752
3057  7.756843 2.260752
3058  7.760466 2.260752
3059  7.764089 2.260752
3060  7.767712 2.260752
3061  7.771335 2.260752
3062  7.774958 2.260752
3063  7.778581 2.260752
3064  7.782204 2.260752
3065  7.785827 2.260752
3066  7.789450 2.260752
3067  7.793073 2.260752
3068  7.796696 2.260752
3069  7.800319 2.260752
3070  7.803942 2.260752
3071  7.807565 2.260752
3072  7.811188 2.264375
3073  7.814811 2.264375
3074  7.818434 2.267998
3075  7.822057 2.267998
3076  7.825680 2.271621
3077  7.829303 2.275244
3078  7.832926 2.278867
3079  7.832926 2.282490
3080  7.836549 2.286113
3081  7.836549 2.289736
3082  7.840172 2.293359
3083  7.840172 2.296982
3084  7.843795 2.300605
3085  7.843795 2.304228
3086  7.847418 2.307851
3087  7.847418 2.311474
3088  7.851041 2.315097
3089  7.851041 2.318720
3090  7.854664 2.322343
3091  7.858287 2.325966
3092  7.861910 2.329589
3093  7.865533 2.333212
3094  7.869156 2.336835
3095  7.872779 2.340458
3096  7.876402 2.340458
3097  7.880025 2.344081
3098  7.883648 2.347704
3099  7.887271 2.351327
3100  7.890894 2.354950
3101  7.894517 2.358573
3102  7.894517 2.362196
3103  7.898140 2.365819
3104  7.898140 2.369442
3105  7.901763 2.373065
3106  7.901763 2.376688
3107  7.905386 2.380311
3108  7.905386 2.383934
3109  7.909009 2.387557
3110  7.912632 2.391180
3111  7.912632 2.394803
3112  7.912632 2.398426
3113  7.912632 2.402049
3114  7.912632 2.405672
3115  7.912632 2.409295
3116  7.912632 2.412918
3117  7.916255 2.416541
3118  7.916255 2.420164
3119  7.919878 2.423787
3120  7.919878 2.427410
3121  7.923501 2.431033
3122  7.923501 2.434656
3123  7.927124 2.438279
3124  7.927124 2.441902
3125  7.930747 2.445525
3126  7.930747 2.449148
3127  7.934370 2.452771
3128  7.934370 2.456394
3129  7.937993 2.460017
3130  7.941616 2.460017
3131  7.945239 2.463640
3132  7.948862 2.463640
3133  7.952485 2.467263
3134  7.956108 2.467263
3135  7.959731 2.470886
3136  7.963354 2.470886
3137  7.966977 2.474509
3138  7.970600 2.474509
3139  7.974223 2.478132
3140  7.977846 2.478132
3141  7.981469 2.481755
3142  7.985092 2.481755
3143  7.988715 2.481755
3144  7.992338 2.481755
3145  7.995961 2.481755
3146  7.999584 2.481755
3147  8.003207 2.481755
3148  8.006830 2.481755
3149  8.010453 2.481755
3150  8.014076 2.481755
3151  8.017699 2.481755
3152  8.021322 2.481755
3153  8.024945 2.481755
3154  8.028568 2.481755
3155  8.032191 2.481755
3156  8.035814 2.481755
3157  8.039437 2.485378
3158  8.043060 2.485378
3159  8.046683 2.485378
3160  8.050306 2.489001
3161  8.053929 2.489001
3162  8.057552 2.492624
3163  8.061175 2.492624
3164  8.064798 2.496247
3165  8.068421 2.499870
3166  8.072044 2.503493
3167  8.075667 2.507116
3168  8.079290 2.510739
3169  8.079290 2.514362
3170  8.082913 2.517985
3171  8.082913 2.521608
3172  8.086536 2.525231
3173  8.086536 2.528854
3174  8.090159 2.532477
3175  8.090159 2.536100
3176  8.093782 2.539723
3177  8.093782 2.543346
3178  8.097405 2.546969
3179  8.097405 2.550592
3180  8.101028 2.554215
3181  8.101028 2.557838
3182  8.104651 2.561461
3183  8.108274 2.565084
3184  8.111897 2.568707
3185  8.115520 2.568707
3186  8.119143 2.572330
3187  8.122766 2.575953
3188  8.126389 2.575953
3189  8.130012 2.579576
3190  8.130012 2.583199
3191  8.133635 2.586822
3192  8.137258 2.586822
3193  8.140881 2.590445
3194  8.144504 2.590445
3195  8.148127 2.594068
3196  8.151750 2.594068
3197  8.155373 2.597691
3198  8.158996 2.597691
3199  8.162619 2.601314
3200  8.166242 2.601314
3201  8.169865 2.604937
3202  8.173488 2.604937
3203  8.177111 2.608560
3204  8.180734 2.608560
3205  8.184357 2.608560
3206  8.187980 2.612183
3207  8.191603 2.612183
3208  8.195226 2.615806
3209  8.198849 2.615806
3210  8.202472 2.619429
3211  8.206095 2.619429
3212  8.209718 2.623052
3213  8.213341 2.623052
3214  8.216964 2.623052
3215  8.220587 2.623052
3216  8.224210 2.623052
3217  8.227833 2.623052
3218  8.231456 2.623052
3219  8.235079 2.623052
3220  8.238702 2.626675
3221  8.242325 2.630298
3222  8.245948 2.633921
3223  8.249571 2.637544
3224  8.253194 2.637544
3225  8.256817 2.641167
3226  8.260440 2.644790
3227  8.264063 2.648413
3228  8.267686 2.652036
3229  8.271309 2.655659
3230  8.271309 2.659282
3231  8.274932 2.662905
3232  8.274932 2.666528
3233  8.278555 2.670151
3234  8.278555 2.673774
3235  8.282178 2.677397
3236  8.282178 2.681020
3237  8.285801 2.684643
3238  8.285801 2.688266
3239  8.289424 2.691889
3240  8.289424 2.695512
3241  8.293047 2.699135
3242  8.296670 2.702758
3243  8.300293 2.702758
3244  8.303916 2.706381
3245  8.307539 2.706381
3246  8.311162 2.710004
3247  8.314785 2.710004
3248  8.318408 2.713627
3249  8.322031 2.713627
3250  8.325654 2.717250
3251  8.329277 2.717250
3252  8.332900 2.720873
3253  8.336523 2.724496
3254  8.336523 2.728119
3255  8.340146 2.731742
3256  8.343769 2.735365
3257  8.347392 2.738988
3258  8.351015 2.742611
3259  8.354638 2.746234
3260  8.358261 2.746234
3261  8.361884 2.749857
3262  8.365507 2.753480
3263  8.369130 2.753480
3264  8.372753 2.757103
3265  8.376376 2.757103
3266  8.379999 2.760726
3267  8.383622 2.764349
3268  8.387245 2.767972
3269  8.390868 2.767972
3270  8.394491 2.771595
3271  8.398114 2.775218
3272  8.398114 2.778841
3273  8.401737 2.782464
3274  8.401737 2.786087
3275  8.405360 2.789710
3276  8.405360 2.793333
3277  8.408983 2.796956
3278  8.408983 2.800579
3279  8.412606 2.804202
3280  8.412606 2.807825
3281  8.416229 2.811448
3282  8.419852 2.815071
3283  8.423475 2.818694
3284  8.427098 2.822317
3285  8.430721 2.825940
3286  8.434344 2.825940
3287  8.437967 2.829563
3288  8.441590 2.833186
3289  8.445213 2.833186
3290  8.448836 2.836809
3291  8.452459 2.836809
3292  8.456082 2.840432
3293  8.459705 2.840432
3294  8.463328 2.844055
3295  8.466951 2.847678
3296  8.470574 2.851301
3297  8.470574 2.854924
3298  8.474197 2.858547
3299  8.474197 2.862170
3300  8.477820 2.865793
3301  8.477820 2.869416
3302  8.481443 2.873039
3303  8.481443 2.876662
3304  8.485066 2.880285
3305  8.488689 2.883908
3306  8.492312 2.883908
3307  8.495935 2.887531
3308  8.499558 2.887531
3309  8.503181 2.891154
3310  8.506804 2.891154
3311  8.510427 2.894777
3312  8.514050 2.894777
3313  8.517673 2.898400
3314  8.521296 2.898400
3315  8.524919 2.902023
3316  8.528542 2.902023
3317  8.532165 2.905646
3318  8.535788 2.905646
3319  8.539411 2.905646
3320  8.543034 2.905646
3321  8.546657 2.905646
3322  8.550280 2.905646
3323  8.553903 2.905646
3324  8.557526 2.905646
3325  8.561149 2.905646
3326  8.564772 2.905646
3327  8.568395 2.905646
3328  8.572018 2.905646
3329  8.575641 2.905646
3330  8.579264 2.905646
3331  8.582887 2.905646
3332  8.586510 2.905646
3333  8.590133 2.905646
3334  8.593756 2.909269
3335  8.597379 2.912892
3336  8.601002 2.912892
3337  8.604625 2.916515
3338  8.608248 2.920138
3339  8.611871 2.923761
3340  8.615494 2.927384
3341  8.619117 2.931007
3342  8.619117 2.934630
3343  8.622740 2.938253
3344  8.622740 2.941876
3345  8.626363 2.945499
3346  8.626363 2.949122
3347  8.629986 2.952745
3348  8.629986 2.956368
3349  8.633609 2.959991
3350  8.633609 2.963614
3351  8.637232 2.967237
3352  8.637232 2.970860
3353  8.640855 2.974483
3354  8.640855 2.978106
3355  8.644478 2.981729
3356  8.648101 2.981729
3357  8.651724 2.985352
3358  8.655347 2.985352
3359  8.658970 2.988975
3360  8.662593 2.988975
3361  8.666216 2.992598
3362  8.669839 2.992598
3363  8.673462 2.996221
3364  8.677085 2.996221
3365  8.680708 2.999844
3366  8.684331 2.999844
3367  8.687954 3.003467
3368  8.691577 3.007090
3369  8.695200 3.010713
3370  8.698823 3.014336
3371  8.702446 3.017959
3372  8.706069 3.017959
3373  8.706069 3.021582
3374  8.709692 3.025205
3375  8.713315 3.028828
3376  8.713315 3.032451
3377  8.716938 3.036074
3378  8.720561 3.039697
3379  8.724184 3.039697
3380  8.727807 3.043320
3381  8.731430 3.043320
3382  8.735053 3.046943
3383  8.738676 3.046943
3384  8.742299 3.050566
3385  8.745922 3.050566
3386  8.749545 3.054189
3387  8.753168 3.054189
3388  8.756791 3.057812
3389  8.760414 3.057812
3390  8.764037 3.061435
3391  8.767660 3.061435
3392  8.771283 3.061435
3393  8.774906 3.061435
3394  8.778529 3.061435
3395  8.782152 3.061435
3396  8.785775 3.061435
3397  8.789398 3.061435
3398  8.793021 3.061435
3399  8.796644 3.061435
3400  8.800267 3.061435
3401  8.803890 3.065058
3402  8.807513 3.065058
3403  8.811136 3.065058
3404  8.814759 3.068681
3405  8.818382 3.072304
3406  8.822005 3.075927
3407  8.825628 3.079550
3408  8.829251 3.083173
3409  8.832874 3.086796
3410  8.832874 3.090419
3411  8.836497 3.094042
3412  8.836497 3.097665
3413  8.840120 3.101288
3414  8.840120 3.104911
3415  8.843743 3.108534
3416  8.843743 3.112157
3417  8.847366 3.115780
3418  8.847366 3.119403
3419  8.850989 3.123026
3420  8.850989 3.126649
3421  8.854612 3.130272
3422  8.858235 3.133895
3423  8.861858 3.137518
3424  8.865481 3.137518
3425  8.869104 3.141141
3426  8.872727 3.144764
3427  8.876350 3.144764
3428  8.879973 3.148387
3429  8.883596 3.148387
3430  8.887219 3.152010
3431  8.890842 3.152010
3432  8.894465 3.155633
3433  8.898088 3.159256
3434  8.901711 3.159256
3435  8.905334 3.162879
3436  8.908957 3.166502
3437  8.912580 3.170125
3438  8.916203 3.173748
3439  8.919826 3.177371
3440  8.923449 3.180994
3441  8.923449 3.184617
3442  8.927072 3.188240
3443  8.927072 3.191863
3444  8.930695 3.195486
3445  8.930695 3.199109
3446  8.934318 3.202732
3447  8.934318 3.206355
3448  8.937941 3.209978
3449  8.937941 3.213601
3450  8.941564 3.217224
3451  8.941564 3.220847
3452  8.945187 3.224470
3453  8.945187 3.228093
3454  8.948810 3.231716
3455  8.952433 3.235339
3456  8.956056 3.235339
3457  8.959679 3.238962
3458  8.963302 3.238962
3459  8.966925 3.242585
3460  8.970548 3.242585
3461  8.974171 3.246208
3462  8.977794 3.246208
3463  8.981417 3.249831
3464  8.985040 3.249831
3465  8.988663 3.253454
3466  8.992286 3.253454
3467  8.995909 3.257077
3468  8.999532 3.257077
3469  9.003155 3.257077
3470  9.006778 3.257077
3471  9.010401 3.257077
3472  9.014024 3.257077
3473  9.017647 3.257077
3474  9.021270 3.257077
3475  9.024893 3.257077
3476  9.028516 3.260700
3477  9.032139 3.260700
3478  9.035762 3.264323
3479  9.039385 3.264323
3480  9.043008 3.267946
3481  9.046631 3.267946
3482  9.050254 3.271569
3483  9.053877 3.271569
3484  9.057500 3.275192
3485  9.061123 3.275192
3486  9.064746 3.278815
3487  9.068369 3.278815
3488  9.071992 3.282438
3489  9.075615 3.282438
3490  9.079238 3.282438
3491  9.082861 3.282438
3492  9.086484 3.282438
3493  9.090107 3.282438
3494  9.093730 3.282438
3495  9.097353 3.286061
3496  9.100976 3.286061
3497  9.104599 3.286061
3498  9.108222 3.289684
3499  9.111845 3.289684
3500  9.115468 3.293307
3501  9.119091 3.296930
3502  9.122714 3.300553
3503  9.126337 3.304176
3504  9.129960 3.307799
3505  9.133583 3.311422
3506  9.133583 3.315045
3507  9.137206 3.318668
3508  9.137206 3.322291
3509  9.140829 3.325914
3510  9.140829 3.329537
3511  9.144452 3.333160
3512  9.144452 3.336783
3513  9.148075 3.340406
3514  9.148075 3.344029
3515  9.151698 3.347652
3516  9.155321 3.351275
3517  9.158944 3.351275
3518  9.162567 3.354898
3519  9.166190 3.354898
3520  9.169813 3.358521
3521  9.173436 3.358521
3522  9.177059 3.362144
3523  9.180682 3.362144
3524  9.184305 3.365767
3525  9.187928 3.365767
3526  9.191551 3.369390
3527  9.195174 3.369390
3528  9.198797 3.373013
3529  9.198797 3.376636
3530  9.202420 3.380259
3531  9.206043 3.380259
3532  9.209666 3.383882
3533  9.213289 3.383882
3534  9.216912 3.387505
3535  9.220535 3.387505
3536  9.224158 3.391128
3537  9.227781 3.391128
3538  9.231404 3.394751
3539  9.235027 3.394751
3540  9.238650 3.398374
3541  9.242273 3.398374
3542  9.245896 3.401997
3543  9.249519 3.401997
3544  9.253142 3.401997
3545  9.256765 3.401997
3546  9.260388 3.401997
3547  9.264011 3.401997
3548  9.267634 3.401997
3549  9.271257 3.401997
3550  9.274880 3.405620
3551  9.278503 3.405620
3552  9.282126 3.409243
3553  9.282126 3.412866
3554  9.285749 3.416489
3555  9.289372 3.420112
3556  9.289372 3.423735
3557  9.292995 3.427358
3558  9.292995 3.430981
3559  9.296618 3.434604
3560  9.296618 3.438227
3561  9.296618 3.441850
3562  9.292995 3.445473
3563  9.292995 3.449096
3564  9.292995 3.452719
3565  9.292995 3.456342
3566  9.292995 3.459965
3567  9.292995 3.463588
3568  9.292995 3.467211
3569  9.292995 3.470834
3570  9.292995 3.474457
3571  9.292995 3.478080
3572  9.292995 3.481703
3573  9.292995 3.485326
3574  9.292995 3.488949
3575  9.292995 3.492572
3576  9.292995 3.496195
3577  9.292995 3.499818
3578  9.292995 3.503441
3579  9.292995 3.507064
3580  9.292995 3.510687
3581  9.292995 3.514310
3582  9.292995 3.517933
3583  9.292995 3.521556
3584  9.292995 3.525179
3585  9.292995 3.528802
3586  9.296618 3.532425
3587  9.296618 3.536048
3588  9.300241 3.539671
3589  9.300241 3.543294
3590  9.303864 3.546917
3591  9.303864 3.550540
3592  9.307487 3.554163
3593  9.307487 3.557786
3594  9.311110 3.561409
3595  9.311110 3.565032
3596  9.314733 3.568655
3597  9.314733 3.572278
3598  9.318356 3.575901
3599  9.321979 3.579524
3600  9.325602 3.583147
3601  9.329225 3.586770
3602  9.329225 3.590393
3603  9.332848 3.594016
3604  9.332848 3.597639
3605  9.332848 3.601262
3606  9.332848 3.604885
3607  9.332848 3.608508
3608  9.332848 3.612131
3609  9.336471 3.615754
3610  9.336471 3.619377
3611  9.336471 3.623000
3612  9.340094 3.626623
3613  9.340094 3.630246
3614  9.343717 3.633869
3615  9.343717 3.637492
3616  9.347340 3.641115
3617  9.347340 3.644738
3618  9.350963 3.648361
3619  9.350963 3.651984
3620  9.354586 3.655607
3621  9.354586 3.659230
3622  9.358209 3.662853
3623  9.358209 3.666476
3624  9.358209 3.670099
3625  9.358209 3.673722
3626  9.358209 3.677345
3627  9.358209 3.680968
3628  9.358209 3.684591
3629  9.358209 3.688214
3630  9.358209 3.691837
3631  9.358209 3.695460
3632  9.358209 3.699083
3633  9.358209 3.702706
3634  9.358209 3.706329
3635  9.358209 3.709952
3636  9.358209 3.713575
3637  9.358209 3.717198
3638  9.358209 3.720821
3639  9.358209 3.724444
3640  9.358209 3.728067
3641  9.358209 3.731690
3642  9.358209 3.735313
3643  9.361832 3.738936
3644  9.361832 3.742559
3645  9.365455 3.746182
3646  9.365455 3.749805
3647  9.369078 3.753428
3648  9.369078 3.757051
3649  9.369078 3.760674
3650  9.369078 3.764297
3651  9.369078 3.767920
3652  9.369078 3.771543
3653  9.369078 3.775166
3654  9.372701 3.778789
3655  9.372701 3.782412
3656  9.376324 3.786035
3657  9.376324 3.789658
3658  9.379947 3.793281
3659  9.379947 3.796904
3660  9.383570 3.800527
3661  9.383570 3.804150
3662  9.387193 3.807773
3663  9.387193 3.811396
3664  9.390816 3.815019
3665  9.390816 3.818642
3666  9.394439 3.822265
3667  9.398062 3.825888
3668  9.398062 3.829511
3669  9.401685 3.833134
3670  9.401685 3.836757
3671  9.405308 3.840380
3672  9.405308 3.844003
3673  9.408931 3.847626
3674  9.408931 3.851249
3675  9.412554 3.854872
3676  9.412554 3.858495
3677  9.416177 3.862118
3678  9.416177 3.865741
3679  9.419800 3.869364
3680  9.419800 3.872987
3681  9.423423 3.876610
3682  9.423423 3.880233
3683  9.427046 3.883856
3684  9.430669 3.887479
3685  9.434292 3.891102
3686  9.437915 3.894725
3687  9.441538 3.898348
3688  9.441538 3.901971
3689  9.445161 3.905594
3690  9.445161 3.909217
3691  9.448784 3.912840
3692  9.448784 3.916463
3693  9.452407 3.920086
3694  9.452407 3.923709
3695  9.456030 3.927332
3696  9.456030 3.930955
3697  9.459653 3.934578
3698  9.459653 3.938201
3699  9.463276 3.941824
3700  9.463276 3.945447
3701  9.466899 3.949070
3702  9.466899 3.952693
3703  9.470522 3.956316
3704  9.470522 3.959939
3705  9.474145 3.963562
3706  9.474145 3.967185
3707  9.477768 3.970808
3708  9.477768 3.974431
3709  9.481391 3.978054
3710  9.485014 3.981677
3711  9.485014 3.985300
3712  9.488637 3.988923
3713  9.488637 3.992546
3714  9.492260 3.996169
3715  9.492260 3.999792
3716  9.492260 4.003415
3717  9.492260 4.007038
3718  9.492260 4.010661
3719  9.492260 4.014284
3720  9.492260 4.017907
3721  9.492260 4.021530
3722  9.492260 4.025153
3723  9.492260 4.028776
3724  9.492260 4.032399
3725  9.492260 4.036022
3726  9.495883 4.039645
3727  9.495883 4.043268
3728  9.495883 4.046891
3729  9.495883 4.050514
3730  9.499506 4.054137
3731  9.499506 4.057760
3732  9.503129 4.061383
3733  9.503129 4.065006
3734  9.506752 4.068629
3735  9.506752 4.072252
3736  9.510375 4.075875
3737  9.510375 4.079498
3738  9.510375 4.083121
3739  9.510375 4.086744
3740  9.510375 4.090367
3741  9.510375 4.093990
3742  9.510375 4.097613
3743  9.510375 4.101236
3744  9.510375 4.104859
3745  9.510375 4.108482
3746  9.510375 4.112105
3747  9.510375 4.115728
3748  9.510375 4.119351
3749  9.510375 4.122974
3750  9.510375 4.126597
3751  9.510375 4.130220
3752  9.510375 4.133843
3753  9.510375 4.137466
3754  9.510375 4.141089
3755  9.513998 4.144712
3756  9.513998 4.148335
3757  9.517621 4.151958
3758  9.517621 4.155581
3759  9.517621 4.159204
3760  9.517621 4.162827
3761  9.517621 4.166450
3762  9.517621 4.170073
3763  9.517621 4.173696
3764  9.517621 4.177319
3765  9.517621 4.180942
3766  9.517621 4.184565
3767  9.517621 4.188188
3768  9.517621 4.191811
3769  9.517621 4.195434
3770  9.517621 4.199057
3771  9.517621 4.202680
3772  9.517621 4.206303
3773  9.517621 4.209926
3774  9.517621 4.213549
3775  9.517621 4.217172
3776  9.517621 4.220795
3777  9.517621 4.224418
3778  9.517621 4.228041
3779  9.517621 4.231664
3780  9.517621 4.235287
3781  9.517621 4.238910
3782  9.517621 4.242533
3783  9.517621 4.246156
3784  9.517621 4.249779
3785  9.517621 4.253402
3786  9.517621 4.257025
3787  9.517621 4.260648
3788  9.517621 4.264271
3789  9.521244 4.267894
3790  9.521244 4.271517
3791  9.521244 4.275140
3792  9.521244 4.278763
3793  9.524867 4.282386
3794  9.524867 4.286009
3795  9.528490 4.289632
3796  9.528490 4.293255
3797  9.532113 4.296878
3798  9.532113 4.300501
3799  9.535736 4.304124
3800  9.535736 4.307747
3801  9.535736 4.311370
3802  9.535736 4.314993
3803  9.535736 4.318616
3804  9.535736 4.322239
3805  9.535736 4.325862
3806  9.535736 4.329485
3807  9.535736 4.333108
3808  9.535736 4.336731
3809  9.535736 4.340354
3810  9.539359 4.343977
3811  9.539359 4.347600
3812  9.539359 4.351223
3813  9.542982 4.354846
3814  9.542982 4.358469
3815  9.546605 4.362092
3816  9.546605 4.365715
3817  9.550228 4.369338
3818  9.550228 4.372961
3819  9.553851 4.376584
3820  9.553851 4.380207
3821  9.553851 4.383830
3822  9.557474 4.387453
3823  9.557474 4.391076
3824  9.557474 4.394699
3825  9.557474 4.398322
3826  9.561097 4.401945
3827  9.561097 4.405568
3828  9.564720 4.409191
3829  9.564720 4.412814
3830  9.568343 4.416437
3831  9.568343 4.420060
3832  9.571966 4.423683
3833  9.571966 4.427306
3834  9.575589 4.430929
3835  9.575589 4.434552
3836  9.579212 4.438175
3837  9.579212 4.441798
3838  9.582835 4.445421
3839  9.586458 4.449044
3840  9.590081 4.452667
3841  9.593704 4.452667
3842  9.597327 4.456290
3843  9.600950 4.459913
3844  9.600950 4.463536
3845  9.604573 4.467159
3846  9.604573 4.470782
3847  9.608196 4.474405
3848  9.611819 4.478028
3849  9.611819 4.481651
3850  9.615442 4.485274
3851  9.619065 4.488897
3852  9.619065 4.492520
3853  9.619065 4.496143
3854  9.619065 4.499766
3855  9.619065 4.503389
3856  9.619065 4.507012
3857  9.619065 4.510635
3858  9.619065 4.514258
3859  9.619065 4.517881
3860  9.619065 4.521504
3861  9.619065 4.525127
3862  9.619065 4.528750
3863  9.619065 4.532373
3864  9.619065 4.535996
3865  9.619065 4.539619
3866  9.622688 4.543242
3867  9.622688 4.546865
3868  9.626311 4.550488
3869  9.626311 4.554111
3870  9.629934 4.557734
3871  9.629934 4.561357
3872  9.633557 4.564980
3873  9.633557 4.568603
3874  9.637180 4.572226
3875  9.637180 4.575849
3876  9.640803 4.579472
3877  9.640803 4.583095
3878  9.644426 4.586718
3879  9.644426 4.590341
3880  9.648049 4.593964
3881  9.651672 4.597587
3882  9.651672 4.601210
3883  9.655295 4.604833
3884  9.658918 4.608456
3885  9.662541 4.612079
3886  9.666164 4.615702
3887  9.669787 4.619325
3888  9.673410 4.622948
3889  9.677033 4.622948
3890  9.680656 4.626571
3891  9.680656 4.630194
3892  9.680656 4.633817
3893  9.680656 4.637440
3894  9.684279 4.641063
3895  9.684279 4.644686
3896  9.687902 4.648309
3897  9.687902 4.651932
3898  9.691525 4.655555
3899  9.691525 4.659178
3900  9.691525 4.662801
3901  9.691525 4.666424
3902  9.691525 4.670047
3903  9.691525 4.673670
3904  9.695148 4.677293
3905  9.695148 4.680916
3906  9.695148 4.684539
3907  9.698771 4.688162
3908  9.698771 4.691785
3909  9.702394 4.695408
3910  9.702394 4.699031
3911  9.706017 4.702654
3912  9.706017 4.706277
3913  9.709640 4.709900
3914  9.709640 4.713523
3915  9.713263 4.717146
3916  9.713263 4.720769
3917  9.716886 4.724392
3918  9.716886 4.728015
3919  9.716886 4.731638
3920  9.716886 4.735261
3921  9.716886 4.738884
3922  9.716886 4.742507
3923  9.716886 4.746130
3924  9.716886 4.749753
3925  9.716886 4.753376
3926  9.716886 4.756999
3927  9.716886 4.760622
3928  9.716886 4.764245
3929  9.716886 4.767868
3930  9.716886 4.771491
3931  9.720509 4.775114
3932  9.720509 4.778737
3933  9.724132 4.782360
3934  9.724132 4.785983
3935  9.727755 4.789606
3936  9.727755 4.793229
3937  9.731378 4.796852
3938  9.731378 4.800475
3939  9.735001 4.804098
3940  9.735001 4.807721
3941  9.735001 4.811344
3942  9.738624 4.814967
3943  9.738624 4.818590
3944  9.738624 4.822213
3945  9.738624 4.825836
3946  9.738624 4.829459
3947  9.738624 4.833082
3948  9.738624 4.836705
3949  9.738624 4.840328
3950  9.738624 4.843951
3951  9.742247 4.847574
3952  9.742247 4.851197
3953  9.742247 4.854820
3954  9.745870 4.858443
3955  9.745870 4.862066
3956  9.749493 4.865689
3957  9.749493 4.869312
3958  9.753116 4.872935
3959  9.753116 4.876558
3960  9.756739 4.880181
3961  9.756739 4.883804
3962  9.760362 4.887427
3963  9.760362 4.891050
3964  9.760362 4.894673
3965  9.763985 4.898296
3966  9.763985 4.901919
3967  9.763985 4.905542
3968  9.763985 4.909165
3969  9.763985 4.912788
3970  9.763985 4.916411
3971  9.763985 4.920034
3972  9.763985 4.923657
3973  9.763985 4.927280
3974  9.763985 4.930903
3975  9.763985 4.934526
3976  9.763985 4.938149
3977  9.763985 4.941772
3978  9.763985 4.945395
3979  9.763985 4.949018
3980  9.767608 4.952641
3981  9.767608 4.956264
3982  9.767608 4.959887
3983  9.771231 4.963510
3984  9.771231 4.967133
3985  9.774854 4.970756
3986  9.774854 4.974379
3987  9.778477 4.978002
3988  9.778477 4.981625
3989  9.782100 4.985248
3990  9.782100 4.988871
3991  9.785723 4.992494
3992  9.785723 4.996117
3993  9.789346 4.999740
3994  9.789346 5.003363
3995  9.789346 5.006986
3996  9.789346 5.010609
3997  9.789346 5.014232
3998  9.789346 5.017855
3999  9.789346 5.021478
4000  9.789346 5.025101
4001  9.789346 5.028724
4002  9.789346 5.032347
4003  9.789346 5.035970
4004  9.789346 5.039593
4005  9.789346 5.043216
4006  9.789346 5.046839
4007  9.789346 5.050462
4008  9.789346 5.054085
4009  9.789346 5.057708
4010  9.789346 5.061331
4011  9.789346 5.064954
4012  9.789346 5.068577
4013  9.789346 5.072200
4014  9.789346 5.075823
4015  9.789346 5.079446
4016  9.789346 5.083069
4017  9.789346 5.086692
4018  9.789346 5.090315
4019  9.789346 5.093938
4020  9.789346 5.097561
4021  9.789346 5.101184
4022  9.789346 5.104807
4023  9.789346 5.108430
4024  9.789346 5.112053
4025  9.792969 5.115676
4026  9.792969 5.119299
4027  9.796592 5.122922
4028  9.796592 5.126545
4029  9.800215 5.130168
4030  9.800215 5.133791
4031  9.803838 5.137414
4032  9.803838 5.141037
4033  9.807461 5.144660
4034  9.807461 5.148283
4035  9.811084 5.151906
4036  9.811084 5.155529
4037  9.814707 5.159152
4038  9.818330 5.162775
4039  9.821953 5.166398
4040  9.825576 5.170021
4041  9.825576 5.173644
4042  9.825576 5.177267
4043  9.825576 5.180890
4044  9.829199 5.184513
4045  9.829199 5.188136
4046  9.832822 5.191759
4047  9.832822 5.195382
4048  9.836445 5.199005
4049  9.836445 5.202628
4050  9.840068 5.206251
4051  9.840068 5.209874
4052  9.843691 5.213497
4053  9.843691 5.217120
4054  9.847314 5.220743
4055  9.847314 5.224366
4056  9.850937 5.227989
4057  9.854560 5.231612
4058  9.858183 5.231612
4059  9.861806 5.235235
4060  9.865429 5.235235
4061  9.869052 5.238858
4062  9.872675 5.238858
4063  9.876298 5.242481
4064  9.879921 5.242481
4065  9.883544 5.246104
4066  9.887167 5.246104
4067  9.890790 5.249727
4068  9.894413 5.249727
4069  9.898036 5.253350
4070  9.901659 5.256973
4071  9.905282 5.260596
4072  9.905282 5.264219
4073  9.908905 5.267842
4074  9.908905 5.271465
4075  9.908905 5.275088
4076  9.908905 5.278711
4077  9.908905 5.282334
4078  9.908905 5.285957
4079  9.908905 5.289580
4080  9.908905 5.293203
4081  9.908905 5.296826
4082  9.908905 5.300449
4083  9.908905 5.304072
4084  9.908905 5.307695
4085  9.908905 5.311318
4086  9.908905 5.314941
4087  9.908905 5.318564
4088  9.908905 5.322187
4089  9.908905 5.325810
4090  9.908905 5.329433
4091  9.908905 5.333056
4092  9.908905 5.336679
4093  9.908905 5.340302
4094  9.908905 5.343925
4095  9.908905 5.347548
4096  9.912528 5.351171
4097  9.912528 5.354794
4098  9.916151 5.358417
4099  9.916151 5.362040
4100  9.919774 5.365663
4101  9.919774 5.369286
4102  9.923397 5.372909
4103  9.923397 5.376532
4104  9.927020 5.380155
4105  9.927020 5.383778
4106  9.930643 5.387401
4107  9.930643 5.391024
4108  9.934266 5.394647
4109  9.937889 5.398270
4110  9.941512 5.401893
4111  9.945135 5.405516
4112  9.945135 5.409139
4113  9.945135 5.412762
4114  9.945135 5.416385
4115  9.945135 5.420008
4116  9.945135 5.423631
4117  9.945135 5.427254
4118  9.945135 5.430877
4119  9.945135 5.434500
4120  9.945135 5.438123
4121  9.945135 5.441746
4122  9.945135 5.445369
4123  9.945135 5.448992
4124  9.945135 5.452615
4125  9.945135 5.456238
4126  9.945135 5.459861
4127  9.945135 5.463484
4128  9.948758 5.467107
4129  9.948758 5.470730
4130  9.952381 5.474353
4131  9.952381 5.477976
4132  9.956004 5.481599
4133  9.956004 5.485222
4134  9.959627 5.488845
4135  9.959627 5.492468
4136  9.963250 5.496091
4137  9.963250 5.499714
4138  9.966873 5.503337
4139  9.966873 5.506960
4140  9.970496 5.510583
4141  9.974119 5.514206
4142  9.974119 5.517829
4143  9.977742 5.521452
4144  9.977742 5.525075
4145  9.977742 5.528698
4146  9.977742 5.532321
4147  9.977742 5.535944
4148  9.977742 5.539567
4149  9.977742 5.543190
4150  9.977742 5.546813
4151  9.974119 5.550436
4152  9.974119 5.554059
4153  9.974119 5.557682
4154  9.974119 5.561305
4155  9.974119 5.564928
4156  9.974119 5.568551
4157  9.974119 5.572174
4158  9.974119 5.575797
4159  9.974119 5.579420
4160  9.974119 5.583043
4161  9.974119 5.586666
4162  9.974119 5.590289
4163  9.974119 5.593912
4164  9.974119 5.597535
4165  9.974119 5.601158
4166  9.974119 5.604781
4167  9.974119 5.608404
4168  9.974119 5.612027
4169  9.974119 5.615650
4170  9.974119 5.619273
4171  9.974119 5.622896
4172  9.974119 5.626519
4173  9.974119 5.630142
4174  9.974119 5.633765
4175  9.977742 5.637388
4176  9.977742 5.641011
4177  9.981365 5.644634
4178  9.981365 5.648257
4179  9.984988 5.651880
4180  9.984988 5.655503
4181  9.988611 5.659126
4182  9.988611 5.662749
4183  9.992234 5.666372
4184  9.992234 5.669995
4185  9.995857 5.673618
4186  9.995857 5.677241
4187  9.999480 5.680864
4188  10.003103 5.680864
4189  10.006726 5.684487
4190  10.010349 5.684487
4191  10.013972 5.688110
4192  10.017595 5.688110
4193  10.021218 5.691733
4194  10.024841 5.691733
4195  10.024841 5.695356
4196  10.028464 5.698979
4197  10.032087 5.702602
4198  10.032087 5.706225
4199  10.035710 5.709848
4200  10.039333 5.713471
4201  10.039333 5.717094
4202  10.042956 5.720717
4203  10.042956 5.724340
4204  10.046579 5.727963
4205  10.050202 5.731586
4206  10.050202 5.735209
4207  10.053825 5.738832
4208  10.057448 5.742455
4209  10.061071 5.746078
4210  10.064694 5.749701
4211  10.068317 5.749701
4212  10.071940 5.753324
4213  10.075563 5.756947
4214  10.079186 5.756947
4215  10.082809 5.760570
4216  10.086432 5.764193
4217  10.090055 5.767816
4218  10.093678 5.771439
4219  10.093678 5.775062
4220  10.093678 5.778685
4221  10.093678 5.782308
4222  10.093678 5.785931
4223  10.097301 5.789554
4224  10.097301 5.793177
4225  10.097301 5.796800
4226  10.097301 5.800423
4227  10.097301 5.804046
4228  10.097301 5.807669
4229  10.097301 5.811292
4230  10.097301 5.814915
4231  10.100924 5.818538
4232  10.100924 5.822161
4233  10.104547 5.825784
4234  10.104547 5.829407
4235  10.108170 5.833030
4236  10.108170 5.836653
4237  10.111793 5.840276
4238  10.111793 5.843899
4239  10.115416 5.847522
4240  10.115416 5.851145
4241  10.119039 5.854768
4242  10.119039 5.858391
4243  10.122662 5.862014
4244  10.126285 5.865637
4245  10.129908 5.865637
4246  10.133531 5.869260
4247  10.133531 5.872883
4248  10.133531 5.876506
4249  10.133531 5.880129
4250  10.137154 5.883752
4251  10.137154 5.887375
4252  10.137154 5.890998
4253  10.140777 5.894621
4254  10.140777 5.898244
4255  10.144400 5.901867
4256  10.144400 5.905490
4257  10.148023 5.909113
4258  10.148023 5.912736
4259  10.151646 5.916359
4260  10.151646 5.919982
4261  10.155269 5.923605
4262  10.155269 5.927228
4263  10.155269 5.930851
4264  10.151646 5.934474
4265  10.151646 5.938097
4266  10.148023 5.941720
4267  10.148023 5.945343
4268  10.148023 5.948966
4269  10.148023 5.952589
4270  10.148023 5.956212
4271  10.148023 5.959835
4272  10.148023 5.963458
4273  10.148023 5.967081
4274  10.148023 5.970704
4275  10.148023 5.974327
4276  10.148023 5.977950
4277  10.148023 5.981573
4278  10.148023 5.985196
4279  10.148023 5.988819
4280  10.148023 5.992442
4281  10.148023 5.996065
4282  10.148023 5.999688
4283  10.148023 6.003311
4284  10.148023 6.006934
4285  10.148023 6.010557
4286  10.148023 6.014180
4287  10.148023 6.017803
4288  10.148023 6.021426
4289  10.148023 6.025049
4290  10.148023 6.028672
4291  10.148023 6.032295
4292  10.151646 6.035918
4293  10.151646 6.039541
4294  10.155269 6.043164
4295  10.155269 6.046787
4296  10.158892 6.050410
4297  10.158892 6.054033
4298  10.162515 6.057656
4299  10.162515 6.061279
4300  10.166138 6.064902
4301  10.166138 6.068525
4302  10.169761 6.072148
4303  10.169761 6.075771
4304  10.173384 6.079394
4305  10.177007 6.083017
4306  10.180630 6.086640
4307  10.180630 6.090263
4308  10.184253 6.093886
4309  10.184253 6.097509
4310  10.184253 6.101132
4311  10.187876 6.104755
4312  10.187876 6.108378
4313  10.191499 6.112001
4314  10.191499 6.115624
4315  10.195122 6.119247
4316  10.195122 6.122870
4317  10.198745 6.126493
4318  10.198745 6.130116
4319  10.202368 6.133739
4320  10.202368 6.137362
4321  10.205991 6.140985
4322  10.205991 6.144608
4323  10.209614 6.148231
4324  10.213237 6.151854
4325  10.216860 6.155477
4326  10.216860 6.159100
4327  10.220483 6.162723
4328  10.220483 6.166346
4329  10.220483 6.169969
4330  10.224106 6.173592
4331  10.224106 6.177215
4332  10.224106 6.180838
4333  10.224106 6.184461
4334  10.224106 6.188084
4335  10.224106 6.191707
4336  10.224106 6.195330
4337  10.224106 6.198953
4338  10.224106 6.202576
4339  10.224106 6.206199
4340  10.224106 6.209822
4341  10.224106 6.213445
4342  10.224106 6.217068
4343  10.227729 6.220691
4344  10.227729 6.224314
4345  10.231352 6.227937
4346  10.231352 6.231560
4347  10.234975 6.235183
4348  10.234975 6.238806
4349  10.238598 6.242429
4350  10.238598 6.246052
4351  10.242221 6.249675
4352  10.242221 6.253298
4353  10.245844 6.256921
4354  10.245844 6.260544
4355  10.249467 6.264167
4356  10.253090 6.267790
4357  10.256713 6.271413
4358  10.260336 6.271413
4359  10.263959 6.275036
4360  10.267582 6.278659
4361  10.271205 6.278659
4362  10.274828 6.282282
4363  10.278451 6.282282
4364  10.282074 6.285905
4365  10.285697 6.289528
4366  10.289320 6.293151
4367  10.289320 6.296774
4368  10.292943 6.300397
4369  10.292943 6.304020
4370  10.296566 6.307643
4371  10.296566 6.311266
4372  10.296566 6.314889
4373  10.296566 6.318512
4374  10.296566 6.322135
4375  10.296566 6.325758
4376  10.296566 6.329381
4377  10.296566 6.333004
4378  10.296566 6.336627
4379  10.296566 6.340250
4380  10.296566 6.343873
4381  10.296566 6.347496
4382  10.296566 6.351119
4383  10.296566 6.354742
4384  10.296566 6.358365
4385  10.296566 6.361988
4386  10.296566 6.365611
4387  10.296566 6.369234
4388  10.296566 6.372857
4389  10.296566 6.376480
4390  10.296566 6.380103
4391  10.300189 6.383726
4392  10.300189 6.387349
4393  10.300189 6.390972
4394  10.300189 6.394595
4395  10.300189 6.398218
4396  10.300189 6.401841
4397  10.300189 6.405464
4398  10.300189 6.409087
4399  10.300189 6.412710
4400  10.300189 6.416333
4401  10.300189 6.419956
4402  10.300189 6.423579
4403  10.303812 6.427202
4404  10.303812 6.430825
4405  10.303812 6.434448
4406  10.307435 6.438071
4407  10.307435 6.441694
4408  10.311058 6.445317
4409  10.311058 6.448940
4410  10.314681 6.452563
4411  10.314681 6.456186
4412  10.318304 6.459809
4413  10.318304 6.463432
4414  10.321927 6.467055
4415  10.321927 6.470678
4416  10.325550 6.474301
4417  10.325550 6.477924
4418  10.329173 6.481547
4419  10.329173 6.485170
4420  10.332796 6.488793
4421  10.336419 6.492416
4422  10.336419 6.496039
4423  10.340042 6.499662
4424  10.343665 6.503285
4425  10.343665 6.506908
4426  10.343665 6.510531
4427  10.343665 6.514154
4428  10.343665 6.517777
4429  10.343665 6.521400
4430  10.343665 6.525023
4431  10.343665 6.528646
4432  10.343665 6.532269
4433  10.343665 6.535892
4434  10.343665 6.539515
4435  10.343665 6.543138
4436  10.343665 6.546761
4437  10.343665 6.550384
4438  10.343665 6.554007
4439  10.343665 6.557630
4440  10.343665 6.561253
4441  10.343665 6.564876
4442  10.347288 6.568499
4443  10.347288 6.572122
4444  10.350911 6.575745
4445  10.350911 6.579368
4446  10.354534 6.582991
4447  10.354534 6.586614
4448  10.358157 6.590237
4449  10.358157 6.593860
4450  10.361780 6.597483
4451  10.361780 6.601106
4452  10.365403 6.604729
4453  10.365403 6.608352
4454  10.369026 6.611975
4455  10.369026 6.615598
4456  10.372649 6.619221
4457  10.372649 6.622844
4458  10.376272 6.626467
4459  10.379895 6.630090
4460  10.383518 6.633713
4461  10.387141 6.637336
4462  10.390764 6.640959
4463  10.394387 6.644582
4464  10.398010 6.648205
4465  10.401633 6.651828
4466  10.405256 6.655451
4467  10.408879 6.659074
4468  10.412502 6.662697
4469  10.416125 6.666320
4470  10.419748 6.669943
4471  10.419748 6.673566
4472  10.419748 6.677189
4473  10.419748 6.680812
4474  10.419748 6.684435
4475  10.419748 6.688058
4476  10.419748 6.691681
4477  10.419748 6.695304
4478  10.419748 6.698927
4479  10.419748 6.702550
4480  10.419748 6.706173
4481  10.419748 6.709796
4482  10.423371 6.713419
4483  10.423371 6.717042
4484  10.426994 6.720665
4485  10.426994 6.724288
4486  10.430617 6.727911
4487  10.430617 6.731534
4488  10.434240 6.735157
4489  10.434240 6.738780
4490  10.437863 6.742403
4491  10.437863 6.746026
4492  10.441486 6.749649
4493  10.441486 6.753272
4494  10.445109 6.756895
4495  10.448732 6.760518
4496  10.452355 6.764141
4497  10.455978 6.767764
4498  10.455978 6.771387
4499  10.459601 6.775010
4500  10.459601 6.778633
4501  10.463224 6.782256
4502  10.463224 6.785879
4503  10.466847 6.789502
4504  10.466847 6.793125
4505  10.470470 6.796748
4506  10.470470 6.800371
4507  10.474093 6.803994
4508  10.474093 6.807617
4509  10.477716 6.811240
4510  10.477716 6.814863
4511  10.481339 6.818486
4512  10.484962 6.822109
4513  10.488585 6.825732
4514  10.492208 6.829355
4515  10.495831 6.832978
4516  10.499454 6.836601
4517  10.503077 6.840224
4518  10.506700 6.843847
4519  10.506700 6.847470
4520  10.506700 6.851093
4521  10.506700 6.854716
4522  10.506700 6.858339
4523  10.506700 6.861962
4524  10.506700 6.865585
4525  10.506700 6.869208
4526  10.506700 6.872831
4527  10.506700 6.876454
4528  10.506700 6.880077
4529  10.506700 6.883700
4530  10.506700 6.887323
4531  10.506700 6.890946
4532  10.506700 6.894569
4533  10.506700 6.898192
4534  10.506700 6.901815
4535  10.506700 6.905438
4536  10.503077 6.909061
4537  10.499454 6.912684
4538  10.495831 6.916307
4539  10.492208 6.919930
4540  10.488585 6.923553
4541  10.488585 6.927176
4542  10.484962 6.930799
4543  10.484962 6.934422
4544  10.481339 6.938045
4545  10.481339 6.941668
4546  10.477716 6.945291
4547  10.474093 6.948914
4548  10.470470 6.952537
4549  10.470470 6.956160
4550  10.466847 6.959783
4551  10.466847 6.963406
4552  10.463224 6.967029
4553  10.463224 6.970652
4554  10.459601 6.974275
4555  10.459601 6.977898
4556  10.455978 6.981521
4557  10.455978 6.985144
4558  10.452355 6.988767
4559  10.452355 6.992390
4560  10.448732 6.996013
4561  10.448732 6.999636
4562  10.448732 7.003259
4563  10.448732 7.006882
4564  10.445109 7.010505
4565  10.445109 7.014128
4566  10.441486 7.017751
4567  10.441486 7.021374
4568  10.437863 7.024997
4569  10.437863 7.028620
4570  10.437863 7.032243
4571  10.437863 7.035866
4572  10.434240 7.039489
4573  10.434240 7.043112
4574  10.434240 7.046735
4575  10.434240 7.050358
4576  10.434240 7.053981
4577  10.434240 7.057604
4578  10.434240 7.061227
4579  10.434240 7.064850
4580  10.434240 7.068473
4581  10.430617 7.072096
4582  10.430617 7.075719
4583  10.430617 7.079342
4584  10.430617 7.082965
4585  10.426994 7.086588
4586  10.426994 7.090211
4587  10.426994 7.093834
4588  10.423371 7.097457
4589  10.423371 7.101080
4590  10.419748 7.104703
4591  10.419748 7.108326
4592  10.416125 7.111949
4593  10.412502 7.115572
4594  10.408879 7.115572
4595  10.405256 7.119195
4596  10.401633 7.119195
4597  10.398010 7.122818
4598  10.394387 7.122818
4599  10.390764 7.126441
4600  10.387141 7.126441
4601  10.383518 7.130064
4602  10.379895 7.133687
4603  10.376272 7.137310
4604  10.376272 7.140933
4605  10.372649 7.144556
4606  10.372649 7.148179
4607  10.369026 7.151802
4608  10.369026 7.155425
4609  10.365403 7.159048
4610  10.365403 7.162671
4611  10.361780 7.166294
4612  10.361780 7.169917
4613  10.358157 7.173540
4614  10.358157 7.177163
4615  10.354534 7.180786
4616  10.354534 7.184409
4617  10.354534 7.188032
4618  10.354534 7.191655
4619  10.354534 7.195278
4620  10.354534 7.198901
4621  10.354534 7.202524
4622  10.350911 7.206147
4623  10.347288 7.209770
4624  10.347288 7.213393
4625  10.343665 7.217016
4626  10.343665 7.220639
4627  10.340042 7.224262
4628  10.340042 7.227885
4629  10.336419 7.231508
4630  10.336419 7.235131
4631  10.332796 7.238754
4632  10.332796 7.242377
4633  10.329173 7.246000
4634  10.329173 7.249623
4635  10.325550 7.253246
4636  10.325550 7.256869
4637  10.321927 7.260492
4638  10.321927 7.264115
4639  10.321927 7.267738
4640  10.321927 7.271361
4641  10.321927 7.274984
4642  10.321927 7.278607
4643  10.321927 7.282230
4644  10.321927 7.285853
4645  10.321927 7.289476
4646  10.321927 7.293099
4647  10.321927 7.296722
4648  10.321927 7.300345
4649  10.318304 7.303968
4650  10.318304 7.307591
4651  10.314681 7.311214
4652  10.314681 7.314837
4653  10.314681 7.318460
4654  10.314681 7.322083
4655  10.311058 7.325706
4656  10.311058 7.329329
4657  10.311058 7.332952
4658  10.311058 7.336575
4659  10.311058 7.340198
4660  10.311058 7.343821
4661  10.311058 7.347444
4662  10.311058 7.351067
4663  10.311058 7.354690
4664  10.311058 7.358313
4665  10.311058 7.361936
4666  10.311058 7.365559
4667  10.311058 7.369182
4668  10.311058 7.372805
4669  10.311058 7.376428
4670  10.311058 7.380051
4671  10.311058 7.383674
4672  10.311058 7.387297
4673  10.311058 7.390920
4674  10.311058 7.394543
4675  10.311058 7.398166
4676  10.311058 7.401789
4677  10.311058 7.405412
4678  10.311058 7.409035
4679  10.311058 7.412658
4680  10.311058 7.416281
4681  10.307435 7.419904
4682  10.307435 7.423527
4683  10.307435 7.427150
4684  10.303812 7.430773
4685  10.303812 7.434396
4686  10.300189 7.438019
4687  10.300189 7.441642
4688  10.296566 7.445265
4689  10.292943 7.448888
4690  10.289320 7.452511
4691  10.285697 7.456134
4692  10.282074 7.459757
4693  10.278451 7.463380
4694  10.278451 7.467003
4695  10.274828 7.470626
4696  10.274828 7.474249
4697  10.271205 7.477872
4698  10.271205 7.481495
4699  10.267582 7.485118
4700  10.267582 7.488741
4701  10.263959 7.492364
4702  10.263959 7.495987
4703  10.260336 7.499610
4704  10.260336 7.503233
4705  10.256713 7.506856
4706  10.256713 7.510479
4707  10.256713 7.514102
4708  10.256713 7.517725
4709  10.256713 7.521348
4710  10.256713 7.524971
4711  10.256713 7.528594
4712  10.256713 7.532217
4713  10.256713 7.535840
4714  10.256713 7.539463
4715  10.256713 7.543086
4716  10.256713 7.546709
4717  10.256713 7.550332
4718  10.256713 7.553955
4719  10.256713 7.557578
4720  10.256713 7.561201
4721  10.256713 7.564824
4722  10.256713 7.568447
4723  10.256713 7.572070
4724  10.256713 7.575693
4725  10.256713 7.579316
4726  10.256713 7.582939
4727  10.256713 7.586562
4728  10.256713 7.590185
4729  10.256713 7.593808
4730  10.260336 7.597431
4731  10.260336 7.601054
4732  10.260336 7.604677
4733  10.260336 7.608300
4734  10.263959 7.611923
4735  10.263959 7.615546
4736  10.267582 7.619169
4737  10.267582 7.622792
4738  10.271205 7.626415
4739  10.271205 7.630038
4740  10.271205 7.633661
4741  10.271205 7.637284
4742  10.271205 7.640907
4743  10.271205 7.644530
4744  10.271205 7.648153
4745  10.271205 7.651776
4746  10.271205 7.655399
4747  10.271205 7.659022
4748  10.271205 7.662645
4749  10.267582 7.666268
4750  10.267582 7.669891
4751  10.267582 7.673514
4752  10.263959 7.677137
4753  10.263959 7.680760
4754  10.260336 7.684383
4755  10.256713 7.688006
4756  10.253090 7.691629
4757  10.249467 7.691629
4758  10.245844 7.695252
4759  10.242221 7.698875
4760  10.238598 7.702498
4761  10.234975 7.706121
4762  10.231352 7.709744
4763  10.227729 7.713367
4764  10.224106 7.716990
4765  10.224106 7.720613
4766  10.220483 7.724236
4767  10.220483 7.727859
4768  10.216860 7.731482
4769  10.216860 7.735105
4770  10.213237 7.738728
4771  10.213237 7.742351
4772  10.209614 7.745974
4773  10.209614 7.749597
4774  10.205991 7.753220
4775  10.205991 7.756843
4776  10.202368 7.760466
4777  10.202368 7.764089
4778  10.198745 7.767712
4779  10.198745 7.771335
4780  10.195122 7.774958
4781  10.195122 7.778581
4782  10.191499 7.782204
4783  10.191499 7.785827
4784  10.187876 7.789450
4785  10.187876 7.793073
4786  10.187876 7.796696
4787  10.187876 7.800319
4788  10.187876 7.803942
4789  10.187876 7.807565
4790  10.187876 7.811188
4791  10.187876 7.814811
4792  10.187876 7.818434
4793  10.187876 7.822057
4794  10.187876 7.825680
4795  10.187876 7.829303
4796  10.187876 7.832926
4797  10.187876 7.836549
4798  10.187876 7.840172
4799  10.187876 7.843795
4800  10.187876 7.847418
4801  10.187876 7.851041
4802  10.187876 7.854664
4803  10.187876 7.858287
4804  10.187876 7.861910
4805  10.187876 7.865533
4806  10.187876 7.869156
4807  10.187876 7.872779
4808  10.187876 7.876402
4809  10.187876 7.880025
4810  10.191499 7.883648
4811  10.191499 7.887271
4812  10.195122 7.890894
4813  10.195122 7.894517
4814  10.195122 7.898140
4815  10.191499 7.901763
4816  10.191499 7.905386
4817  10.187876 7.909009
4818  10.187876 7.912632
4819  10.184253 7.916255
4820  10.184253 7.919878
4821  10.184253 7.923501
4822  10.184253 7.927124
4823  10.180630 7.930747
4824  10.177007 7.934370
4825  10.173384 7.937993
4826  10.169761 7.941616
4827  10.166138 7.945239
4828  10.166138 7.948862
4829  10.162515 7.952485
4830  10.162515 7.956108
4831  10.158892 7.959731
4832  10.158892 7.963354
4833  10.155269 7.966977
4834  10.155269 7.970600
4835  10.151646 7.974223
4836  10.151646 7.977846
4837  10.148023 7.981469
4838  10.148023 7.985092
4839  10.144400 7.988715
4840  10.144400 7.992338
4841  10.144400 7.995961
4842  10.144400 7.999584
4843  10.144400 8.003207
4844  10.144400 8.006830
4845  10.140777 8.010453
4846  10.140777 8.014076
4847  10.137154 8.017699
4848  10.137154 8.021322
4849  10.133531 8.024945
4850  10.133531 8.028568
4851  10.129908 8.032191
4852  10.129908 8.035814
4853  10.129908 8.039437
4854  10.129908 8.043060
4855  10.126285 8.046683
4856  10.126285 8.050306
4857  10.126285 8.053929
4858  10.126285 8.057552
4859  10.126285 8.061175
4860  10.126285 8.064798
4861  10.126285 8.068421
4862  10.126285 8.072044
4863  10.126285 8.075667
4864  10.126285 8.079290
4865  10.126285 8.082913
4866  10.122662 8.086536
4867  10.119039 8.090159
4868  10.115416 8.093782
4869  10.111793 8.097405
4870  10.108170 8.101028
4871  10.104547 8.104651
4872  10.100924 8.108274
4873  10.097301 8.111897
4874  10.093678 8.115520
4875  10.090055 8.119143
4876  10.090055 8.122766
4877  10.086432 8.126389
4878  10.086432 8.130012
4879  10.082809 8.133635
4880  10.082809 8.137258
4881  10.079186 8.140881
4882  10.079186 8.144504
4883  10.075563 8.148127
4884  10.075563 8.151750
4885  10.071940 8.155373
4886  10.071940 8.158996
4887  10.068317 8.162619
4888  10.068317 8.166242
4889  10.068317 8.169865
4890  10.068317 8.173488
4891  10.068317 8.177111
4892  10.068317 8.180734
4893  10.068317 8.184357
4894  10.068317 8.187980
4895  10.068317 8.191603
4896  10.068317 8.195226
4897  10.068317 8.198849
4898  10.068317 8.202472
4899  10.068317 8.206095
4900  10.068317 8.209718
4901  10.068317 8.213341
4902  10.068317 8.216964
4903  10.068317 8.220587
4904  10.068317 8.224210
4905  10.068317 8.227833
4906  10.068317 8.231456
4907  10.068317 8.235079
4908  10.068317 8.238702
4909  10.068317 8.242325
4910  10.068317 8.245948
4911  10.068317 8.249571
4912  10.068317 8.253194
4913  10.064694 8.256817
4914  10.064694 8.260440
4915  10.061071 8.264063
4916  10.057448 8.264063
4917  10.053825 8.267686
4918  10.050202 8.267686
4919  10.046579 8.271309
4920  10.042956 8.274932
4921  10.042956 8.278555
4922  10.039333 8.282178
4923  10.039333 8.285801
4924  10.035710 8.289424
4925  10.035710 8.293047
4926  10.032087 8.296670
4927  10.032087 8.300293
4928  10.028464 8.303916
4929  10.028464 8.307539
4930  10.024841 8.311162
4931  10.024841 8.314785
4932  10.021218 8.318408
4933  10.021218 8.322031
4934  10.021218 8.325654
4935  10.021218 8.329277
4936  10.021218 8.332900
4937  10.021218 8.336523
4938  10.021218 8.340146
4939  10.021218 8.343769
4940  10.021218 8.347392
4941  10.021218 8.351015
4942  10.021218 8.354638
4943  10.021218 8.358261
4944  10.021218 8.361884
4945  10.021218 8.365507
4946  10.021218 8.369130
4947  10.021218 8.372753
4948  10.021218 8.376376
4949  10.021218 8.379999
4950  10.017595 8.383622
4951  10.017595 8.387245
4952  10.017595 8.390868
4953  10.017595 8.394491
4954  10.013972 8.398114
4955  10.013972 8.401737
4956  10.010349 8.405360
4957  10.010349 8.408983
4958  10.006726 8.412606
4959  10.006726 8.416229
4960  10.006726 8.419852
4961  10.006726 8.423475
4962  10.006726 8.427098
4963  10.006726 8.430721
4964  10.006726 8.434344
4965  10.006726 8.437967
4966  10.006726 8.441590
4967  10.006726 8.445213
4968  10.006726 8.448836
4969  10.006726 8.452459
4970  10.006726 8.456082
4971  10.006726 8.459705
4972  10.006726 8.463328
4973  10.006726 8.466951
4974  10.006726 8.470574
4975  10.006726 8.474197
4976  10.003103 8.477820
4977  10.003103 8.481443
4978  9.999480 8.485066
4979  9.999480 8.488689
4980  9.995857 8.492312
4981  9.995857 8.495935
4982  9.992234 8.499558
4983  9.992234 8.503181
4984  9.988611 8.506804
4985  9.988611 8.510427
4986  9.984988 8.514050
4987  9.984988 8.517673
4988  9.984988 8.521296
4989  9.984988 8.524919
4990  9.984988 8.528542
4991  9.984988 8.532165
4992  9.984988 8.535788
4993  9.981365 8.539411
4994  9.981365 8.543034
4995  9.977742 8.546657
4996  9.974119 8.550280
4997  9.970496 8.553903
4998  9.966873 8.557526
4999  9.966873 8.561149
5000  9.963250 8.564772
5001  9.963250 8.568395
5002  9.959627 8.572018
5003  9.959627 8.575641
5004  9.956004 8.579264
5005  9.956004 8.582887
5006  9.952381 8.586510
5007  9.952381 8.590133
5008  9.948758 8.593756
5009  9.948758 8.597379
5010  9.945135 8.601002
5011  9.945135 8.604625
5012  9.945135 8.608248
5013  9.941512 8.611871
5014  9.937889 8.615494
5015  9.937889 8.619117
5016  9.934266 8.622740
5017  9.934266 8.626363
5018  9.930643 8.629986
5019  9.930643 8.633609
5020  9.927020 8.637232
5021  9.927020 8.640855
5022  9.923397 8.644478
5023  9.923397 8.648101
5024  9.919774 8.651724
5025  9.919774 8.655347
5026  9.916151 8.658970
5027  9.916151 8.662593
5028  9.916151 8.666216
5029  9.916151 8.669839
5030  9.912528 8.673462
5031  9.912528 8.677085
5032  9.908905 8.680708
5033  9.908905 8.684331
5034  9.905282 8.687954
5035  9.905282 8.691577
5036  9.901659 8.695200
5037  9.901659 8.698823
5038  9.898036 8.702446
5039  9.898036 8.706069
5040  9.894413 8.709692
5041  9.894413 8.713315
5042  9.894413 8.716938
5043  9.894413 8.720561
5044  9.894413 8.724184
5045  9.894413 8.727807
5046  9.894413 8.731430
5047  9.894413 8.735053
5048  9.894413 8.738676
5049  9.894413 8.742299
5050  9.894413 8.745922
5051  9.894413 8.749545
5052  9.894413 8.753168
5053  9.894413 8.756791
5054  9.894413 8.760414
5055  9.894413 8.764037
5056  9.894413 8.767660
5057  9.894413 8.771283
5058  9.894413 8.774906
5059  9.894413 8.778529
5060  9.894413 8.782152
5061  9.894413 8.785775
5062  9.894413 8.789398
5063  9.890790 8.793021
5064  9.890790 8.796644
5065  9.887167 8.800267
5066  9.887167 8.803890
5067  9.887167 8.807513
5068  9.887167 8.811136
5069  9.887167 8.814759
5070  9.887167 8.818382
5071  9.887167 8.822005
5072  9.887167 8.825628
5073  9.887167 8.829251
5074  9.887167 8.832874
5075  9.887167 8.836497
5076  9.887167 8.840120
5077  9.887167 8.843743
5078  9.887167 8.847366
5079  9.887167 8.850989
5080  9.887167 8.854612
5081  9.887167 8.858235
5082  9.887167 8.861858
5083  9.887167 8.865481
5084  9.887167 8.869104
5085  9.887167 8.872727
5086  9.887167 8.876350
5087  9.887167 8.879973
5088  9.887167 8.883596
5089  9.887167 8.887219
5090  9.887167 8.890842
5091  9.890790 8.894465
5092  9.890790 8.898088
5093  9.890790 8.901711
5094  9.887167 8.905334
5095  9.883544 8.908957
5096  9.879921 8.912580
5097  9.876298 8.916203
5098  9.872675 8.919826
5099  9.872675 8.923449
5100  9.869052 8.927072
5101  9.869052 8.930695
5102  9.865429 8.934318
5103  9.865429 8.937941
5104  9.861806 8.941564
5105  9.861806 8.945187
5106  9.858183 8.948810
5107  9.858183 8.952433
5108  9.854560 8.956056
5109  9.854560 8.959679
5110  9.850937 8.963302
5111  9.850937 8.966925
5112  9.850937 8.970548
5113  9.847314 8.974171
5114  9.847314 8.977794
5115  9.847314 8.981417
5116  9.843691 8.985040
5117  9.843691 8.988663
5118  9.840068 8.992286
5119  9.840068 8.995909
5120  9.836445 8.999532
5121  9.836445 9.003155
5122  9.836445 9.006778
5123  9.836445 9.010401
5124  9.832822 9.014024
5125  9.832822 9.017647
5126  9.832822 9.021270
5127  9.832822 9.024893
5128  9.829199 9.028516
5129  9.829199 9.032139
5130  9.825576 9.035762
5131  9.825576 9.039385
5132  9.821953 9.043008
5133  9.821953 9.046631
5134  9.818330 9.050254
5135  9.818330 9.053877
5136  9.814707 9.057500
5137  9.814707 9.061123
5138  9.811084 9.064746
5139  9.811084 9.068369
5140  9.811084 9.071992
5141  9.807461 9.075615
5142  9.807461 9.079238
5143  9.803838 9.079238
5144  9.800215 9.082861
5145  9.796592 9.082861
5146  9.792969 9.086484
5147  9.789346 9.086484
5148  9.785723 9.090107
5149  9.782100 9.090107
5150  9.778477 9.093730
5151  9.774854 9.093730
5152  9.771231 9.097353
5153  9.767608 9.100976
5154  9.767608 9.104599
5155  9.763985 9.108222
5156  9.763985 9.111845
5157  9.760362 9.115468
5158  9.760362 9.119091
5159  9.756739 9.122714
5160  9.756739 9.126337
5161  9.753116 9.129960
5162  9.753116 9.133583
5163  9.749493 9.137206
5164  9.749493 9.140829
5165  9.745870 9.144452
5166  9.745870 9.148075
5167  9.745870 9.151698
5168  9.745870 9.155321
5169  9.745870 9.158944
5170  9.745870 9.162567
5171  9.745870 9.166190
5172  9.745870 9.169813
5173  9.745870 9.173436
5174  9.745870 9.177059
5175  9.745870 9.180682
5176  9.745870 9.184305
5177  9.745870 9.187928
5178  9.745870 9.191551
5179  9.745870 9.195174
5180  9.745870 9.198797
5181  9.745870 9.202420
5182  9.745870 9.206043
5183  9.742247 9.209666
5184  9.742247 9.213289
5185  9.738624 9.216912
5186  9.735001 9.220535
5187  9.735001 9.224158
5188  9.731378 9.227781
5189  9.731378 9.231404
5190  9.727755 9.235027
5191  9.727755 9.238650
5192  9.724132 9.242273
5193  9.724132 9.245896
5194  9.720509 9.249519
5195  9.720509 9.253142
5196  9.716886 9.256765
5197  9.716886 9.260388
5198  9.713263 9.264011
5199  9.713263 9.267634
5200  9.713263 9.271257
5201  9.713263 9.274880
5202  9.713263 9.278503
5203  9.713263 9.282126
5204  9.713263 9.285749
5205  9.713263 9.289372
5206  9.713263 9.292995
5207  9.713263 9.296618
5208  9.713263 9.300241
5209  9.713263 9.303864
5210  9.713263 9.307487
5211  9.713263 9.311110
5212  9.713263 9.314733
5213  9.713263 9.318356
5214  9.713263 9.321979
5215  9.713263 9.325602
5216  9.713263 9.329225
5217  9.713263 9.332848
5218  9.709640 9.336471
5219  9.706017 9.340094
5220  9.702394 9.343717
5221  9.702394 9.347340
5222  9.698771 9.350963
5223  9.698771 9.354586
5224  9.695148 9.358209
5225  9.695148 9.361832
5226  9.691525 9.365455
5227  9.691525 9.369078
5228  9.687902 9.372701
5229  9.687902 9.376324
5230  9.684279 9.379947
5231  9.684279 9.383570
5232  9.680656 9.387193
5233  9.680656 9.390816
5234  9.677033 9.394439
5235  9.677033 9.398062
5236  9.677033 9.401685
5237  9.673410 9.401685
5238  9.669787 9.405308
5239  9.666164 9.405308
5240  9.662541 9.408931
5241  9.658918 9.408931
5242  9.655295 9.412554
5243  9.655295 9.416177
5244  9.651672 9.419800
5245  9.651672 9.423423
5246  9.648049 9.427046
5247  9.648049 9.430669
5248  9.644426 9.434292
5249  9.644426 9.437915
5250  9.640803 9.441538
5251  9.640803 9.445161
5252  9.637180 9.448784
5253  9.637180 9.452407
5254  9.633557 9.456030
5255  9.633557 9.459653
5256  9.633557 9.463276
5257  9.633557 9.466899
5258  9.633557 9.470522
5259  9.633557 9.474145
5260  9.633557 9.477768
5261  9.633557 9.481391
5262  9.633557 9.485014
5263  9.633557 9.488637
5264  9.633557 9.492260
5265  9.633557 9.495883
5266  9.633557 9.499506
5267  9.633557 9.503129
5268  9.633557 9.506752
5269  9.633557 9.510375
5270  9.633557 9.513998
5271  9.633557 9.517621
5272  9.633557 9.521244
5273  9.633557 9.524867
5274  9.633557 9.528490
5275  9.633557 9.532113
5276  9.633557 9.535736
5277  9.633557 9.539359
5278  9.637180 9.542982
5279  9.637180 9.546605
5280  9.640803 9.550228
5281  9.640803 9.553851
5282  9.640803 9.557474
5283  9.640803 9.561097
5284  9.640803 9.564720
5285  9.640803 9.568343
5286  9.640803 9.571966
5287  9.640803 9.575589
5288  9.640803 9.579212
5289  9.640803 9.582835
5290  9.637180 9.586458
5291  9.637180 9.590081
5292  9.637180 9.593704
5293  9.633557 9.597327
5294  9.633557 9.600950
5295  9.633557 9.604573
5296  9.633557 9.608196
5297  9.629934 9.611819
5298  9.629934 9.615442
5299  9.626311 9.619065
5300  9.626311 9.622688
5301  9.622688 9.626311
5302  9.622688 9.629934
5303  9.619065 9.633557
5304  9.619065 9.637180
5305  9.615442 9.640803
5306  9.615442 9.644426
5307  9.615442 9.648049
5308  9.615442 9.651672
5309  9.615442 9.655295
5310  9.615442 9.658918
5311  9.615442 9.662541
5312  9.615442 9.666164
5313  9.615442 9.669787
5314  9.615442 9.673410
5315  9.615442 9.677033
5316  9.615442 9.680656
5317  9.615442 9.684279
5318  9.615442 9.687902
5319  9.615442 9.691525
5320  9.615442 9.695148
5321  9.615442 9.698771
5322  9.615442 9.702394
5323  9.615442 9.706017
5324  9.615442 9.709640
5325  9.615442 9.713263
5326  9.615442 9.716886
5327  9.615442 9.720509
5328  9.615442 9.724132
5329  9.615442 9.727755
5330  9.615442 9.731378
5331  9.615442 9.735001
5332  9.615442 9.738624
5333  9.615442 9.742247
5334  9.615442 9.745870
5335  9.615442 9.749493
5336  9.615442 9.753116
5337  9.615442 9.756739
5338  9.615442 9.760362
5339  9.615442 9.763985
5340  9.611819 9.767608
5341  9.611819 9.771231
5342  9.608196 9.774854
5343  9.608196 9.778477
5344  9.604573 9.782100
5345  9.604573 9.785723
5346  9.600950 9.789346
5347  9.600950 9.792969
5348  9.597327 9.796592
5349  9.597327 9.800215
5350  9.593704 9.803838
5351  9.593704 9.807461
5352  9.590081 9.811084
5353  9.590081 9.814707
5354  9.586458 9.818330
5355  9.586458 9.821953
5356  9.582835 9.825576
5357  9.582835 9.829199
5358  9.582835 9.832822
5359  9.582835 9.836445
5360  9.579212 9.840068
5361  9.579212 9.843691
5362  9.579212 9.847314
5363  9.579212 9.850937
5364  9.579212 9.854560
5365  9.579212 9.858183
5366  9.579212 9.861806
5367  9.579212 9.865429
5368  9.579212 9.869052
5369  9.579212 9.872675
5370  9.579212 9.876298
5371  9.579212 9.879921
5372  9.579212 9.883544
5373  9.575589 9.887167
5374  9.571966 9.890790
5375  9.568343 9.894413
5376  9.564720 9.898036
5377  9.561097 9.901659
5378  9.557474 9.905282
5379  9.553851 9.908905
5380  9.550228 9.912528
5381  9.546605 9.916151
5382  9.542982 9.919774
5383  9.539359 9.923397
5384  9.535736 9.927020
5385  9.532113 9.930643
5386  9.528490 9.934266
5387  9.524867 9.937889
5388  9.521244 9.941512
5389  9.521244 9.945135
5390  9.517621 9.948758
5391  9.517621 9.952381
5392  9.513998 9.956004
5393  9.513998 9.959627
5394  9.510375 9.963250
5395  9.510375 9.966873
5396  9.506752 9.970496
5397  9.506752 9.974119
5398  9.503129 9.977742
5399  9.503129 9.981365
5400  9.499506 9.984988
5401  9.499506 9.988611
5402  9.499506 9.992234
5403  9.499506 9.995857
5404  9.499506 9.999480
5405  9.499506 10.003103
5406  9.499506 10.006726
5407  9.499506 10.010349
5408  9.499506 10.013972
5409  9.499506 10.017595
5410  9.499506 10.021218
5411  9.499506 10.024841
5412  9.499506 10.028464
5413  9.499506 10.032087
5414  9.499506 10.035710
5415  9.499506 10.039333
5416  9.499506 10.042956
5417  9.499506 10.046579
5418  9.499506 10.050202
5419  9.499506 10.053825
5420  9.499506 10.057448
5421  9.499506 10.061071
5422  9.499506 10.064694
5423  9.499506 10.068317
5424  9.499506 10.071940
5425  9.499506 10.075563
5426  9.499506 10.079186
5427  9.499506 10.082809
5428  9.499506 10.086432
5429  9.499506 10.090055
5430  9.499506 10.093678
5431  9.503129 10.097301
5432  9.503129 10.100924
5433  9.503129 10.104547
5434  9.503129 10.108170
5435  9.499506 10.111793
5436  9.495883 10.111793
5437  9.492260 10.115416
5438  9.488637 10.119039
5439  9.488637 10.122662
5440  9.485014 10.126285
5441  9.485014 10.129908
5442  9.481391 10.133531
5443  9.481391 10.137154
5444  9.477768 10.140777
5445  9.477768 10.144400
5446  9.474145 10.148023
5447  9.474145 10.151646
5448  9.470522 10.155269
5449  9.470522 10.158892
5450  9.466899 10.162515
5451  9.466899 10.166138
5452  9.466899 10.169761
5453  9.466899 10.173384
5454  9.466899 10.177007
5455  9.466899 10.180630
5456  9.466899 10.184253
5457  9.466899 10.187876
5458  9.466899 10.191499
5459  9.466899 10.195122
5460  9.466899 10.198745
5461  9.466899 10.202368
5462  9.466899 10.205991
5463  9.466899 10.209614
5464  9.466899 10.213237
5465  9.466899 10.216860
5466  9.466899 10.220483
5467  9.466899 10.224106
5468  9.466899 10.227729
5469  9.466899 10.231352
5470  9.466899 10.234975
5471  9.466899 10.238598
5472  9.466899 10.242221
5473  9.466899 10.245844
5474  9.466899 10.249467
5475  9.466899 10.253090
5476  9.466899 10.256713
5477  9.466899 10.260336
5478  9.466899 10.263959
5479  9.463276 10.267582
5480  9.463276 10.271205
5481  9.459653 10.274828
5482  9.459653 10.278451
5483  9.456030 10.282074
5484  9.456030 10.285697
5485  9.452407 10.289320
5486  9.448784 10.292943
5487  9.448784 10.296566
5488  9.445161 10.300189
5489  9.445161 10.303812
5490  9.441538 10.307435
5491  9.441538 10.311058
5492  9.437915 10.314681
5493  9.434292 10.314681
5494  9.430669 10.318304
5495  9.427046 10.318304
5496  9.423423 10.321927
5497  9.419800 10.321927
5498  9.416177 10.325550
5499  9.412554 10.325550
5500  9.408931 10.329173
5501  9.408931 10.332796
5502  9.405308 10.336419
5503  9.405308 10.340042
5504  9.401685 10.343665
5505  9.401685 10.347288
5506  9.398062 10.350911
5507  9.398062 10.354534
5508  9.394439 10.358157
5509  9.394439 10.361780
5510  9.390816 10.365403
5511  9.390816 10.369026
5512  9.387193 10.372649
5513  9.387193 10.376272
5514  9.387193 10.379895
5515  9.387193 10.383518
5516  9.387193 10.387141
5517  9.387193 10.390764
5518  9.387193 10.394387
5519  9.387193 10.398010
5520  9.387193 10.401633
5521  9.387193 10.405256
5522  9.387193 10.408879
5523  9.387193 10.412502
5524  9.387193 10.416125
5525  9.387193 10.419748
5526  9.387193 10.423371
5527  9.387193 10.426994
5528  9.387193 10.430617
5529  9.387193 10.434240
5530  9.387193 10.437863
5531  9.387193 10.441486
5532  9.383570 10.445109
5533  9.383570 10.448732
5534  9.383570 10.452355
5535  9.383570 10.455978
5536  9.383570 10.459601
5537  9.383570 10.463224
5538  9.383570 10.466847
5539  9.383570 10.470470
5540  9.383570 10.474093
5541  9.383570 10.477716
5542  9.383570 10.481339
5543  9.383570 10.484962
5544  9.383570 10.488585
5545  9.383570 10.492208
5546  9.383570 10.495831
5547  9.383570 10.499454
5548  9.383570 10.503077
5549  9.383570 10.506700
5550  9.383570 10.510323
5551  9.383570 10.513946
5552  9.383570 10.517569
5553  9.383570 10.521192
5554  9.383570 10.524815
5555  9.383570 10.528438
5556  9.383570 10.532061
5557  9.383570 10.535684
5558  9.383570 10.539307
5559  9.379947 10.542930
5560  9.376324 10.546553
5561  9.376324 10.550176
5562  9.372701 10.553799
5563  9.372701 10.557422
5564  9.369078 10.561045
5565  9.369078 10.564668
5566  9.365455 10.568291
5567  9.365455 10.571914
5568  9.361832 10.575537
5569  9.361832 10.579160
5570  9.358209 10.582783
5571  9.358209 10.586406
5572  9.354586 10.590029
5573  9.354586 10.593652
5574  9.350963 10.597275
5575  9.350963 10.600898
5576  9.350963 10.604521
5577  9.350963 10.608144
5578  9.347340 10.611767
5579  9.347340 10.615390
5580  9.347340 10.619013
5581  9.347340 10.622636
5582  9.347340 10.626259
5583  9.347340 10.629882
5584  9.347340 10.633505
5585  9.347340 10.637128
5586  9.347340 10.640751
5587  9.347340 10.644374
5588  9.347340 10.647997
5589  9.343717 10.651620
5590  9.343717 10.655243
5591  9.340094 10.658866
5592  9.340094 10.662489
5593  9.336471 10.666112
5594  9.336471 10.669735
5595  9.332848 10.673358
5596  9.332848 10.676981
5597  9.332848 10.680604
5598  9.332848 10.684227
5599  9.332848 10.687850
5600  9.332848 10.691473
5601  9.332848 10.695096
5602  9.332848 10.698719
5603  9.332848 10.702342
5604  9.332848 10.705965
5605  9.332848 10.709588
5606  9.332848 10.713211
5607  9.332848 10.716834
5608  9.332848 10.720457
5609  9.332848 10.724080
5610  9.332848 10.727703
5611  9.332848 10.731326
5612  9.329225 10.734949
5613  9.329225 10.738572
5614  9.329225 10.742195
5615  9.325602 10.745818
5616  9.325602 10.749441
5617  9.321979 10.753064
5618  9.321979 10.756687
5619  9.321979 10.760310
5620  9.321979 10.763933
5621  9.318356 10.767556
5622  9.318356 10.771179
5623  9.318356 10.774802
5624  9.318356 10.778425
5625  9.318356 10.782048
5626  9.318356 10.785671
5627  9.318356 10.789294
5628  9.318356 10.792917
5629  9.314733 10.796540
5630  9.314733 10.800163
5631  9.311110 10.803786
5632  9.307487 10.807409
5633  9.307487 10.811032
5634  9.303864 10.811032
5635  9.300241 10.814655
5636  9.296618 10.814655
5637  9.292995 10.818278
5638  9.289372 10.818278
5639  9.285749 10.821901
5640  9.282126 10.825524
5641  9.278503 10.829147
5642  9.274880 10.832770
5643  9.274880 10.836393
5644  9.271257 10.840016
5645  9.271257 10.843639
5646  9.267634 10.847262
5647  9.267634 10.850885
5648  9.264011 10.854508
5649  9.264011 10.858131
5650  9.260388 10.861754
5651  9.260388 10.865377
5652  9.256765 10.869000
5653  9.256765 10.872623
5654  9.253142 10.876246
5655  9.253142 10.879869
5656  9.253142 10.883492
5657  9.253142 10.887115
5658  9.253142 10.890738
5659  9.253142 10.894361
5660  9.253142 10.897984
5661  9.249519 10.901607
5662  9.249519 10.905230
5663  9.245896 10.908853
5664  9.245896 10.912476
5665  9.242273 10.916099
5666  9.242273 10.919722
5667  9.238650 10.923345
5668  9.238650 10.926968
5669  9.235027 10.930591
5670  9.235027 10.934214
5671  9.235027 10.937837
5672  9.235027 10.941460
5673  9.235027 10.945083
5674  9.235027 10.948706
5675  9.235027 10.952329
5676  9.235027 10.955952
5677  9.235027 10.959575
5678  9.235027 10.963198
5679  9.235027 10.966821
5680  9.235027 10.970444
5681  9.235027 10.974067
5682  9.231404 10.977690
5683  9.231404 10.981313
5684  9.231404 10.984936
5685  9.227781 10.988559
5686  9.227781 10.992182
5687  9.224158 10.995805
5688  9.224158 10.999428
5689  9.220535 11.003051
5690  9.220535 11.006674
5691  9.216912 11.010297
5692  9.216912 11.013920
5693  9.216912 11.017543
5694  9.216912 11.021166
5695  9.216912 11.024789
5696  9.216912 11.028412
5697  9.216912 11.032035
5698  9.216912 11.035658
5699  9.216912 11.039281
5700  9.216912 11.042904
5701  9.216912 11.046527
5702  9.216912 11.050150
5703  9.216912 11.053773
5704  9.216912 11.057396
5705  9.216912 11.061019
5706  9.216912 11.064642
5707  9.216912 11.068265
5708  9.216912 11.071888
5709  9.216912 11.075511
5710  9.216912 11.079134
5711  9.213289 11.082757
5712  9.209666 11.086380
5713  9.206043 11.090003
5714  9.206043 11.093626
5715  9.202420 11.097249
5716  9.202420 11.100872
5717  9.198797 11.104495
5718  9.198797 11.108118
5719  9.195174 11.111741
5720  9.195174 11.115364
5721  9.191551 11.118987
5722  9.191551 11.122610
5723  9.187928 11.126233
5724  9.187928 11.129856
5725  9.184305 11.133479
5726  9.184305 11.137102
5727  9.184305 11.140725
5728  9.184305 11.144348
5729  9.184305 11.147971
5730  9.184305 11.151594
5731  9.184305 11.155217
5732  9.184305 11.158840
5733  9.184305 11.162463
5734  9.184305 11.166086
5735  9.184305 11.169709
5736  9.184305 11.173332
5737  9.184305 11.176955
5738  9.184305 11.180578
5739  9.184305 11.184201
5740  9.184305 11.187824
5741  9.184305 11.191447
5742  9.184305 11.195070
5743  9.184305 11.198693
5744  9.184305 11.202316
5745  9.184305 11.205939
5746  9.184305 11.209562
5747  9.184305 11.213185
5748  9.184305 11.216808
5749  9.184305 11.220431
5750  9.184305 11.224054
5751  9.184305 11.227677
5752  9.184305 11.231300
5753  9.184305 11.234923
5754  9.184305 11.238546
5755  9.184305 11.242169
5756  9.184305 11.245792
5757  9.180682 11.249415
5758  9.177059 11.253038
5759  9.173436 11.256661
5760  9.169813 11.260284
5761  9.166190 11.263907
5762  9.162567 11.267530
5763  9.158944 11.271153
5764  9.155321 11.274776
5765  9.151698 11.278399
5766  9.148075 11.282022
5767  9.144452 11.285645
5768  9.140829 11.289268
5769  9.137206 11.292891
5770  9.133583 11.296514
5771  9.129960 11.300137
5772  9.126337 11.303760
5773  9.122714 11.307383
5774  9.119091 11.311006
5775  9.115468 11.314629
5776  9.111845 11.314629
5777  9.108222 11.314629
5778  9.104599 11.314629
5779  9.100976 11.314629
5780  9.097353 11.314629
5781  9.093730 11.314629
5782  9.090107 11.314629
5783  9.086484 11.314629
5784  9.082861 11.314629
5785  9.079238 11.314629
5786  9.075615 11.314629
5787  9.071992 11.314629
5788  9.068369 11.314629
5789  9.064746 11.314629
5790  9.061123 11.314629
5791  9.057500 11.314629
5792  9.053877 11.318252
5793  9.050254 11.318252
5794  9.046631 11.321875
5795  9.043008 11.321875
5796  9.039385 11.325498
5797  9.035762 11.325498
5798  9.032139 11.329121
5799  9.028516 11.329121
5800  9.024893 11.332744
5801  9.021270 11.332744
5802  9.017647 11.336367
5803  9.014024 11.336367
5804  9.010401 11.339990
5805  9.006778 11.339990
5806  9.003155 11.343613
5807  8.999532 11.343613
5808  8.995909 11.347236
5809  8.992286 11.350859
5810  8.988663 11.354482
5811  8.985040 11.358105
5812  8.981417 11.361728
5813  8.977794 11.365351
5814  8.974171 11.368974
5815  8.970548 11.372597
5816  8.970548 11.376220
5817  8.966925 11.379843
5818  8.966925 11.383466
5819  8.963302 11.387089
5820  8.963302 11.390712
5821  8.959679 11.394335
5822  8.959679 11.397958
5823  8.956056 11.401581
5824  8.952433 11.405204
5825  8.948810 11.408827
5826  8.945187 11.408827
5827  8.941564 11.412450
5828  8.937941 11.412450
5829  8.934318 11.416073
5830  8.930695 11.416073
5831  8.927072 11.419696
5832  8.923449 11.419696
5833  8.919826 11.423319
5834  8.916203 11.426942
5835  8.912580 11.430565
5836  8.908957 11.434188
5837  8.905334 11.437811
5838  8.901711 11.441434
5839  8.898088 11.445057
5840  8.894465 11.448680
5841  8.890842 11.452303
5842  8.890842 11.455926
5843  8.887219 11.459549
5844  8.883596 11.463172
5845  8.879973 11.466795
5846  8.876350 11.470418
5847  8.872727 11.474041
5848  8.872727 11.477664
5849  8.869104 11.481287
5850  8.869104 11.484910
5851  8.865481 11.488533
5852  8.865481 11.492156
5853  8.861858 11.495779
5854  8.861858 11.499402
5855  8.858235 11.503025
5856  8.858235 11.506648
5857  8.854612 11.510271
5858  8.854612 11.513894
5859  8.850989 11.517517
5860  8.850989 11.521140
5861  8.850989 11.524763
5862  8.850989 11.528386
5863  8.850989 11.532009
5864  8.850989 11.535632
5865  8.850989 11.539255
5866  8.850989 11.542878
5867  8.850989 11.546501
5868  8.847366 11.550124
5869  8.847366 11.553747
5870  8.847366 11.557370
5871  8.843743 11.560993
5872  8.843743 11.564616
5873  8.840120 11.568239
5874  8.840120 11.571862
5875  8.836497 11.575485
5876  8.832874 11.579108
5877  8.829251 11.582731
5878  8.825628 11.582731
5879  8.822005 11.586354
5880  8.818382 11.586354
5881  8.814759 11.586354
5882  8.811136 11.589977
5883  8.807513 11.589977
5884  8.803890 11.589977
5885  8.800267 11.589977
5886  8.796644 11.593600
5887  8.793021 11.593600
5888  8.789398 11.593600
5889  8.785775 11.593600
5890  8.782152 11.593600
5891  8.778529 11.593600
5892  8.774906 11.597223
5893  8.771283 11.597223
5894  8.767660 11.597223
5895  8.764037 11.600846
5896  8.760414 11.600846
5897  8.756791 11.604469
5898  8.753168 11.604469
5899  8.749545 11.608092
5900  8.745922 11.608092
5901  8.742299 11.611715
5902  8.738676 11.611715
5903  8.735053 11.611715
5904  8.731430 11.611715
5905  8.727807 11.611715
5906  8.724184 11.611715
5907  8.720561 11.615338
5908  8.716938 11.615338
5909  8.713315 11.618961
5910  8.709692 11.618961
5911  8.706069 11.622584
5912  8.702446 11.622584
5913  8.698823 11.626207
5914  8.695200 11.626207
5915  8.691577 11.629830
5916  8.687954 11.629830
5917  8.684331 11.633453
5918  8.680708 11.633453
5919  8.677085 11.637076
5920  8.673462 11.640699
5921  8.669839 11.644322
5922  8.666216 11.647945
5923  8.662593 11.651568
5924  8.658970 11.655191
5925  8.658970 11.658814
5926  8.655347 11.662437
5927  8.655347 11.666060
5928  8.651724 11.669683
5929  8.648101 11.673306
5930  8.644478 11.676929
5931  8.640855 11.680552
5932  8.637232 11.680552
5933  8.633609 11.684175
5934  8.629986 11.684175
5935  8.626363 11.687798
5936  8.622740 11.687798
5937  8.619117 11.691421
5938  8.615494 11.691421
5939  8.611871 11.695044
5940  8.608248 11.695044
5941  8.604625 11.698667
5942  8.601002 11.698667
5943  8.597379 11.702290
5944  8.593756 11.705913
5945  8.590133 11.709536
5946  8.590133 11.713159
5947  8.586510 11.716782
5948  8.586510 11.720405
5949  8.582887 11.724028
5950  8.582887 11.727651
5951  8.579264 11.731274
5952  8.579264 11.734897
5953  8.575641 11.738520
5954  8.575641 11.742143
5955  8.572018 11.745766
5956  8.572018 11.749389
5957  8.568395 11.753012
5958  8.564772 11.756635
5959  8.561149 11.756635
5960  8.557526 11.756635
5961  8.553903 11.760258
5962  8.550280 11.760258
5963  8.546657 11.760258
5964  8.543034 11.760258
5965  8.539411 11.760258
5966  8.535788 11.760258
5967  8.532165 11.760258
5968  8.528542 11.760258
5969  8.524919 11.760258
5970  8.521296 11.763881
5971  8.517673 11.763881
5972  8.514050 11.767504
5973  8.510427 11.767504
5974  8.506804 11.771127
5975  8.503181 11.771127
5976  8.499558 11.774750
5977  8.495935 11.774750
5978  8.492312 11.778373
5979  8.488689 11.778373
5980  8.485066 11.781996
5981  8.481443 11.781996
5982  8.477820 11.785619
5983  8.474197 11.789242
5984  8.470574 11.789242
5985  8.466951 11.792865
5986  8.463328 11.792865
5987  8.459705 11.792865
5988  8.456082 11.792865
5989  8.452459 11.792865
5990  8.448836 11.792865
5991  8.445213 11.792865
5992  8.441590 11.789242
5993  8.437967 11.789242
5994  8.434344 11.785619
5995  8.430721 11.785619
5996  8.427098 11.781996
5997  8.423475 11.781996
5998  8.419852 11.778373
5999  8.416229 11.778373
6000  8.412606 11.774750
6001  8.408983 11.774750
6002  8.405360 11.771127
6003  8.401737 11.771127
6004  8.398114 11.771127
6005  8.394491 11.771127
6006  8.390868 11.771127
6007  8.387245 11.771127
6008  8.383622 11.771127
6009  8.379999 11.767504
6010  8.376376 11.763881
6011  8.376376 11.760258
6012  8.372753 11.756635
6013  8.369130 11.753012
6014  8.365507 11.753012
6015  8.361884 11.749389
6016  8.358261 11.749389
6017  8.354638 11.745766
6018  8.351015 11.745766
6019  8.347392 11.742143
6020  8.343769 11.742143
6021  8.340146 11.738520
6022  8.336523 11.738520
6023  8.332900 11.734897
6024  8.329277 11.734897
6025  8.325654 11.731274
6026  8.322031 11.731274
6027  8.318408 11.731274
6028  8.314785 11.731274
6029  8.311162 11.731274
6030  8.307539 11.731274
6031  8.303916 11.731274
6032  8.300293 11.731274
6033  8.296670 11.731274
6034  8.293047 11.731274
6035  8.289424 11.731274
6036  8.285801 11.731274
6037  8.282178 11.731274
6038  8.278555 11.731274
6039  8.274932 11.731274
6040  8.271309 11.731274
6041  8.267686 11.731274
6042  8.264063 11.731274
6043  8.260440 11.731274
6044  8.256817 11.731274
6045  8.253194 11.731274
6046  8.249571 11.731274
6047  8.245948 11.731274
6048  8.242325 11.731274
6049  8.238702 11.731274
6050  8.235079 11.731274
6051  8.231456 11.727651
6052  8.227833 11.724028
6053  8.224210 11.720405
6054  8.220587 11.716782
6055  8.216964 11.716782
6056  8.213341 11.713159
6057  8.209718 11.713159
6058  8.206095 11.709536
6059  8.202472 11.709536
6060  8.198849 11.705913
6061  8.195226 11.705913
6062  8.191603 11.702290
6063  8.187980 11.702290
6064  8.184357 11.698667
6065  8.180734 11.698667
6066  8.177111 11.695044
6067  8.173488 11.695044
6068  8.169865 11.691421
6069  8.166242 11.691421
6070  8.162619 11.687798
6071  8.158996 11.687798
6072  8.155373 11.684175
6073  8.151750 11.684175
6074  8.148127 11.680552
6075  8.144504 11.680552
6076  8.140881 11.676929
6077  8.137258 11.676929
6078  8.133635 11.673306
6079  8.130012 11.673306
6080  8.126389 11.673306
6081  8.122766 11.673306
6082  8.119143 11.673306
6083  8.115520 11.673306
6084  8.111897 11.669683
6085  8.108274 11.669683
6086  8.104651 11.669683
6087  8.101028 11.666060
6088  8.097405 11.666060
6089  8.093782 11.666060
6090  8.090159 11.666060
6091  8.086536 11.662437
6092  8.082913 11.662437
6093  8.079290 11.658814
6094  8.075667 11.658814
6095  8.072044 11.655191
6096  8.068421 11.655191
6097  8.064798 11.651568
6098  8.061175 11.651568
6099  8.057552 11.647945
6100  8.053929 11.647945
6101  8.050306 11.644322
6102  8.046683 11.644322
6103  8.043060 11.644322
6104  8.039437 11.640699
6105  8.035814 11.640699
6106  8.032191 11.640699
6107  8.028568 11.640699
6108  8.024945 11.640699
6109  8.021322 11.640699
6110  8.017699 11.640699
6111  8.014076 11.640699
6112  8.010453 11.637076
6113  8.006830 11.637076
6114  8.003207 11.637076
6115  7.999584 11.633453
6116  7.995961 11.633453
6117  7.992338 11.629830
6118  7.988715 11.629830
6119  7.985092 11.626207
6120  7.981469 11.626207
6121  7.977846 11.622584
6122  7.974223 11.622584
6123  7.970600 11.618961
6124  7.966977 11.618961
6125  7.963354 11.615338
6126  7.959731 11.615338
6127  7.956108 11.615338
6128  7.952485 11.615338
6129  7.948862 11.615338
6130  7.945239 11.615338
6131  7.941616 11.615338
6132  7.937993 11.615338
6133  7.934370 11.615338
6134  7.930747 11.615338
6135  7.927124 11.615338
6136  7.923501 11.615338
6137  7.919878 11.615338
6138  7.916255 11.615338
6139  7.912632 11.615338
6140  7.909009 11.615338
6141  7.905386 11.615338
6142  7.901763 11.611715
6143  7.898140 11.611715
6144  7.894517 11.611715
6145  7.890894 11.611715
6146  7.887271 11.608092
6147  7.883648 11.608092
6148  7.880025 11.608092
6149  7.876402 11.608092
6150  7.872779 11.604469
6151  7.869156 11.604469
6152  7.865533 11.604469
6153  7.861910 11.604469
6154  7.858287 11.600846
6155  7.854664 11.597223
6156  7.851041 11.593600
6157  7.847418 11.589977
6158  7.843795 11.586354
6159  7.840172 11.582731
6160  7.836549 11.579108
6161  7.832926 11.579108
6162  7.829303 11.575485
6163  7.825680 11.575485
6164  7.822057 11.571862
6165  7.818434 11.571862
6166  7.814811 11.568239
6167  7.811188 11.568239
6168  7.807565 11.564616
6169  7.803942 11.564616
6170  7.800319 11.560993
6171  7.796696 11.560993
6172  7.793073 11.557370
6173  7.789450 11.557370
6174  7.785827 11.553747
6175  7.782204 11.550124
6176  7.778581 11.550124
6177  7.774958 11.546501
6178  7.771335 11.546501
6179  7.767712 11.542878
6180  7.764089 11.542878
6181  7.760466 11.539255
6182  7.756843 11.539255
6183  7.753220 11.535632
6184  7.749597 11.535632
6185  7.745974 11.532009
6186  7.742351 11.532009
6187  7.738728 11.528386
6188  7.735105 11.528386
6189  7.731482 11.524763
6190  7.727859 11.524763
6191  7.724236 11.521140
6192  7.720613 11.521140
6193  7.716990 11.517517
6194  7.713367 11.517517
6195  7.709744 11.517517
6196  7.706121 11.517517
6197  7.702498 11.517517
6198  7.698875 11.517517
6199  7.695252 11.517517
6200  7.691629 11.517517
6201  7.688006 11.517517
6202  7.684383 11.517517
6203  7.680760 11.517517
6204  7.677137 11.517517
6205  7.673514 11.517517
6206  7.669891 11.517517
6207  7.666268 11.517517
6208  7.662645 11.517517
6209  7.659022 11.517517
6210  7.655399 11.517517
6211  7.651776 11.517517
6212  7.648153 11.517517
6213  7.644530 11.517517
6214  7.640907 11.517517
6215  7.637284 11.517517
6216  7.633661 11.517517
6217  7.630038 11.517517
6218  7.626415 11.517517
6219  7.622792 11.517517
6220  7.619169 11.521140
6221  7.615546 11.521140
6222  7.611923 11.521140
6223  7.608300 11.517517
6224  7.604677 11.513894
6225  7.601054 11.513894
6226  7.597431 11.510271
6227  7.593808 11.510271
6228  7.590185 11.506648
6229  7.586562 11.503025
6230  7.582939 11.503025
6231  7.579316 11.499402
6232  7.579316 11.495779
6233  7.575693 11.492156
6234  7.572070 11.488533
6235  7.568447 11.484910
6236  7.564824 11.481287
6237  7.561201 11.477664
6238  7.557578 11.477664
6239  7.553955 11.474041
6240  7.550332 11.474041
6241  7.546709 11.470418
6242  7.543086 11.470418
6243  7.539463 11.466795
6244  7.535840 11.466795
6245  7.532217 11.463172
6246  7.528594 11.463172
6247  7.524971 11.459549
6248  7.521348 11.459549
6249  7.517725 11.455926
6250  7.514102 11.455926
6251  7.510479 11.455926
6252  7.506856 11.455926
6253  7.503233 11.455926
6254  7.499610 11.455926
6255  7.495987 11.455926
6256  7.492364 11.455926
6257  7.488741 11.455926
6258  7.485118 11.455926
6259  7.481495 11.455926
6260  7.477872 11.455926
6261  7.474249 11.455926
6262  7.470626 11.455926
6263  7.467003 11.455926
6264  7.463380 11.452303
6265  7.459757 11.452303
6266  7.456134 11.452303
6267  7.452511 11.448680
6268  7.448888 11.448680
6269  7.445265 11.445057
6270  7.441642 11.445057
6271  7.438019 11.441434
6272  7.434396 11.441434
6273  7.430773 11.437811
6274  7.427150 11.437811
6275  7.423527 11.434188
6276  7.419904 11.434188
6277  7.416281 11.430565
6278  7.412658 11.430565
6279  7.409035 11.430565
6280  7.405412 11.430565
6281  7.401789 11.430565
6282  7.398166 11.430565
6283  7.394543 11.430565
6284  7.390920 11.430565
6285  7.387297 11.430565
6286  7.383674 11.430565
6287  7.380051 11.430565
6288  7.376428 11.430565
6289  7.372805 11.430565
6290  7.369182 11.430565
6291  7.365559 11.430565
6292  7.361936 11.430565
6293  7.358313 11.430565
6294  7.354690 11.430565
6295  7.351067 11.430565
6296  7.347444 11.430565
6297  7.343821 11.430565
6298  7.340198 11.430565
6299  7.336575 11.430565
6300  7.332952 11.430565
6301  7.329329 11.430565
6302  7.325706 11.430565
6303  7.322083 11.434188
6304  7.318460 11.434188
6305  7.314837 11.437811
6306  7.311214 11.437811
6307  7.307591 11.437811
6308  7.303968 11.437811
6309  7.300345 11.434188
6310  7.296722 11.434188
6311  7.293099 11.434188
6312  7.289476 11.434188
6313  7.285853 11.430565
6314  7.285853 11.426942
6315  7.282230 11.423319
6316  7.282230 11.419696
6317  7.278607 11.416073
6318  7.278607 11.412450
6319  7.274984 11.408827
6320  7.274984 11.405204
6321  7.271361 11.401581
6322  7.271361 11.397958
6323  7.267738 11.394335
6324  7.264115 11.390712
6325  7.260492 11.387089
6326  7.256869 11.383466
6327  7.253246 11.383466
6328  7.249623 11.379843
6329  7.246000 11.379843
6330  7.242377 11.376220
6331  7.238754 11.376220
6332  7.235131 11.372597
6333  7.231508 11.368974
6334  7.227885 11.365351
6335  7.224262 11.361728
6336  7.220639 11.358105
6337  7.220639 11.354482
6338  7.220639 11.350859
6339  7.220639 11.347236
6340  7.220639 11.343613
6341  7.220639 11.339990
6342  7.217016 11.336367
6343  7.217016 11.332744
6344  7.213393 11.329121
6345  7.213393 11.325498
6346  7.209770 11.321875
6347  7.209770 11.318252
6348  7.206147 11.314629
6349  7.206147 11.311006
6350  7.202524 11.307383
6351  7.202524 11.303760
6352  7.198901 11.300137
6353  7.198901 11.296514
6354  7.195278 11.292891
6355  7.191655 11.289268
6356  7.188032 11.289268
6357  7.184409 11.285645
6358  7.180786 11.285645
6359  7.177163 11.282022
6360  7.173540 11.282022
6361  7.169917 11.278399
6362  7.166294 11.278399
6363  7.162671 11.274776
6364  7.159048 11.274776
6365  7.155425 11.271153
6366  7.151802 11.271153
6367  7.148179 11.267530
6368  7.148179 11.263907
6369  7.144556 11.260284
6370  7.140933 11.256661
6371  7.137310 11.253038
6372  7.133687 11.249415
6373  7.130064 11.245792
6374  7.126441 11.242169
6375  7.122818 11.238546
6376  7.119195 11.238546
6377  7.115572 11.234923
6378  7.111949 11.234923
6379  7.108326 11.231300
6380  7.104703 11.231300
6381  7.101080 11.227677
6382  7.097457 11.227677
6383  7.093834 11.224054
6384  7.090211 11.224054
6385  7.086588 11.220431
6386  7.082965 11.220431
6387  7.079342 11.216808
6388  7.075719 11.216808
6389  7.072096 11.213185
6390  7.068473 11.213185
6391  7.064850 11.213185
6392  7.061227 11.213185
6393  7.057604 11.213185
6394  7.053981 11.213185
6395  7.050358 11.213185
6396  7.046735 11.213185
6397  7.043112 11.213185
6398  7.039489 11.213185
6399  7.035866 11.213185
6400  7.032243 11.213185
6401  7.028620 11.213185
6402  7.024997 11.213185
6403  7.021374 11.213185
6404  7.017751 11.213185
6405  7.014128 11.213185
6406  7.010505 11.213185
6407  7.006882 11.213185
6408  7.003259 11.213185
6409  6.999636 11.213185
6410  6.996013 11.213185
6411  6.992390 11.213185
6412  6.988767 11.216808
6413  6.985144 11.216808
6414  6.981521 11.220431
6415  6.977898 11.220431
6416  6.974275 11.224054
6417  6.970652 11.224054
6418  6.967029 11.227677
6419  6.963406 11.227677
6420  6.959783 11.231300
6421  6.956160 11.231300
6422  6.952537 11.234923
6423  6.948914 11.234923
6424  6.945291 11.238546
6425  6.941668 11.238546
6426  6.938045 11.242169
6427  6.934422 11.242169
6428  6.930799 11.242169
6429  6.927176 11.245792
6430  6.923553 11.245792
6431  6.919930 11.245792
6432  6.916307 11.245792
6433  6.912684 11.245792
6434  6.909061 11.245792
6435  6.905438 11.245792
6436  6.901815 11.245792
6437  6.898192 11.242169
6438  6.894569 11.242169
6439  6.890946 11.242169
6440  6.887323 11.238546
6441  6.883700 11.238546
6442  6.880077 11.234923
6443  6.876454 11.234923
6444  6.872831 11.234923
6445  6.869208 11.234923
6446  6.865585 11.234923
6447  6.861962 11.234923
6448  6.858339 11.234923
6449  6.854716 11.234923
6450  6.851093 11.234923
6451  6.847470 11.234923
6452  6.843847 11.234923
6453  6.840224 11.234923
6454  6.836601 11.234923
6455  6.832978 11.234923
6456  6.829355 11.234923
6457  6.825732 11.234923
6458  6.822109 11.234923
6459  6.818486 11.234923
6460  6.814863 11.234923
6461  6.811240 11.234923
6462  6.807617 11.234923
6463  6.803994 11.234923
6464  6.800371 11.234923
6465  6.796748 11.238546
6466  6.793125 11.238546
6467  6.789502 11.242169
6468  6.785879 11.242169
6469  6.782256 11.245792
6470  6.778633 11.245792
6471  6.775010 11.249415
6472  6.771387 11.249415
6473  6.767764 11.253038
6474  6.764141 11.253038
6475  6.760518 11.256661
6476  6.756895 11.256661
6477  6.753272 11.260284
6478  6.749649 11.263907
6479  6.746026 11.267530
6480  6.742403 11.271153
6481  6.738780 11.274776
6482  6.735157 11.274776
6483  6.731534 11.278399
6484  6.727911 11.282022
6485  6.724288 11.282022
6486  6.720665 11.285645
6487  6.717042 11.285645
6488  6.713419 11.289268
6489  6.709796 11.289268
6490  6.706173 11.292891
6491  6.702550 11.292891
6492  6.698927 11.292891
6493  6.695304 11.296514
6494  6.691681 11.296514
6495  6.688058 11.296514
6496  6.684435 11.296514
6497  6.680812 11.296514
6498  6.677189 11.296514
6499  6.673566 11.296514
6500  6.669943 11.296514
6501  6.666320 11.296514
6502  6.662697 11.296514
6503  6.659074 11.296514
6504  6.655451 11.296514
6505  6.651828 11.296514
6506  6.648205 11.296514
6507  6.644582 11.296514
6508  6.640959 11.296514
6509  6.637336 11.296514
6510  6.633713 11.296514
6511  6.630090 11.296514
6512  6.626467 11.296514
6513  6.622844 11.296514
6514  6.619221 11.296514
6515  6.615598 11.296514
6516  6.611975 11.296514
6517  6.608352 11.296514
6518  6.604729 11.300137
6519  6.601106 11.300137
6520  6.597483 11.303760
6521  6.593860 11.303760
6522  6.590237 11.307383
6523  6.586614 11.307383
6524  6.582991 11.311006
6525  6.579368 11.311006
6526  6.575745 11.311006
6527  6.572122 11.314629
6528  6.568499 11.314629
6529  6.564876 11.314629
6530  6.561253 11.314629
6531  6.557630 11.314629
6532  6.554007 11.314629
6533  6.550384 11.314629
6534  6.546761 11.314629
6535  6.543138 11.314629
6536  6.539515 11.314629
6537  6.535892 11.314629
6538  6.532269 11.314629
6539  6.528646 11.314629
6540  6.525023 11.314629
6541  6.521400 11.314629
6542  6.517777 11.314629
6543  6.514154 11.314629
6544  6.510531 11.314629
6545  6.506908 11.314629
6546  6.503285 11.314629
6547  6.499662 11.314629
6548  6.496039 11.314629
6549  6.492416 11.314629
6550  6.488793 11.314629
6551  6.485170 11.314629
6552  6.481547 11.314629
6553  6.477924 11.314629
6554  6.474301 11.314629
6555  6.470678 11.314629
6556  6.467055 11.318252
6557  6.463432 11.318252
6558  6.459809 11.321875
6559  6.456186 11.321875
6560  6.452563 11.325498
6561  6.448940 11.325498
6562  6.445317 11.325498
6563  6.441694 11.329121
6564  6.438071 11.329121
6565  6.434448 11.329121
6566  6.430825 11.329121
6567  6.427202 11.329121
6568  6.423579 11.329121
6569  6.419956 11.329121
6570  6.416333 11.329121
6571  6.412710 11.329121
6572  6.409087 11.329121
6573  6.405464 11.329121
6574  6.401841 11.332744
6575  6.398218 11.332744
6576  6.394595 11.332744
6577  6.390972 11.332744
6578  6.387349 11.332744
6579  6.383726 11.332744
6580  6.380103 11.332744
6581  6.376480 11.332744
6582  6.372857 11.332744
6583  6.369234 11.332744
6584  6.365611 11.332744
6585  6.361988 11.332744
6586  6.358365 11.332744
6587  6.354742 11.332744
6588  6.351119 11.336367
6589  6.347496 11.336367
6590  6.343873 11.339990
6591  6.340250 11.339990
6592  6.336627 11.343613
6593  6.333004 11.343613
6594  6.329381 11.347236
6595  6.325758 11.347236
6596  6.322135 11.350859
6597  6.318512 11.350859
6598  6.314889 11.354482
6599  6.311266 11.354482
6600  6.307643 11.358105
6601  6.304020 11.361728
6602  6.300397 11.365351
6603  6.300397 11.368974
6604  6.296774 11.368974
6605  6.293151 11.372597
6606  6.289528 11.372597
6607  6.285905 11.376220
6608  6.282282 11.376220
6609  6.278659 11.376220
6610  6.275036 11.376220
6611  6.271413 11.376220
6612  6.267790 11.376220
6613  6.264167 11.376220
6614  6.260544 11.376220
6615  6.256921 11.376220
6616  6.253298 11.376220
6617  6.249675 11.376220
6618  6.246052 11.376220
6619  6.242429 11.376220
6620  6.238806 11.372597
6621  6.235183 11.368974
6622  6.231560 11.365351
6623  6.231560 11.361728
6624  6.227937 11.358105
6625  6.224314 11.354482
6626  6.220691 11.350859
6627  6.217068 11.350859
6628  6.213445 11.347236
6629  6.209822 11.347236
6630  6.206199 11.343613
6631  6.202576 11.343613
6632  6.198953 11.339990
6633  6.195330 11.339990
6634  6.191707 11.336367
6635  6.188084 11.336367
6636  6.184461 11.332744
6637  6.180838 11.332744
6638  6.177215 11.329121
6639  6.173592 11.329121
6640  6.169969 11.329121
6641  6.166346 11.329121
6642  6.162723 11.329121
6643  6.159100 11.325498
6644  6.155477 11.325498
6645  6.151854 11.325498
6646  6.148231 11.325498
6647  6.144608 11.325498
6648  6.140985 11.321875
6649  6.137362 11.318252
6650  6.133739 11.314629
6651  6.130116 11.314629
6652  6.126493 11.311006
6653  6.122870 11.311006
6654  6.119247 11.307383
6655  6.115624 11.307383
6656  6.112001 11.303760
6657  6.108378 11.303760
6658  6.104755 11.300137
6659  6.101132 11.300137
6660  6.097509 11.296514
6661  6.093886 11.296514
6662  6.090263 11.292891
6663  6.086640 11.292891
6664  6.083017 11.292891
6665  6.079394 11.292891
6666  6.075771 11.292891
6667  6.072148 11.292891
6668  6.068525 11.292891
6669  6.064902 11.292891
6670  6.061279 11.292891
6671  6.057656 11.292891
6672  6.054033 11.292891
6673  6.050410 11.292891
6674  6.046787 11.292891
6675  6.043164 11.292891
6676  6.039541 11.292891
6677  6.035918 11.292891
6678  6.032295 11.292891
6679  6.028672 11.292891
6680  6.025049 11.292891
6681  6.021426 11.292891
6682  6.017803 11.292891
6683  6.014180 11.292891
6684  6.010557 11.292891
6685  6.006934 11.296514
6686  6.003311 11.296514
6687  5.999688 11.300137
6688  5.996065 11.300137
6689  5.992442 11.303760
6690  5.988819 11.303760
6691  5.985196 11.307383
6692  5.981573 11.307383
6693  5.977950 11.311006
6694  5.974327 11.311006
6695  5.970704 11.311006
6696  5.967081 11.314629
6697  5.963458 11.314629
6698  5.959835 11.314629
6699  5.956212 11.318252
6700  5.952589 11.318252
6701  5.948966 11.321875
6702  5.945343 11.321875
6703  5.941720 11.325498
6704  5.938097 11.325498
6705  5.934474 11.329121
6706  5.930851 11.329121
6707  5.927228 11.332744
6708  5.923605 11.332744
6709  5.919982 11.336367
6710  5.916359 11.336367
6711  5.912736 11.339990
6712  5.909113 11.339990
6713  5.905490 11.343613
6714  5.901867 11.347236
6715  5.898244 11.350859
6716  5.894621 11.354482
6717  5.890998 11.358105
6718  5.887375 11.361728
6719  5.883752 11.361728
6720  5.880129 11.361728
6721  5.876506 11.361728
6722  5.872883 11.361728
6723  5.869260 11.361728
6724  5.865637 11.361728
6725  5.862014 11.361728
6726  5.858391 11.361728
6727  5.854768 11.361728
6728  5.851145 11.361728
6729  5.847522 11.361728
6730  5.843899 11.361728
6731  5.840276 11.361728
6732  5.836653 11.361728
6733  5.833030 11.361728
6734  5.829407 11.361728
6735  5.825784 11.361728
6736  5.822161 11.361728
6737  5.818538 11.361728
6738  5.814915 11.361728
6739  5.811292 11.361728
6740  5.807669 11.361728
6741  5.804046 11.361728
6742  5.800423 11.361728
6743  5.796800 11.361728
6744  5.793177 11.361728
6745  5.789554 11.361728
6746  5.785931 11.361728
6747  5.782308 11.361728
6748  5.778685 11.361728
6749  5.775062 11.361728
6750  5.771439 11.361728
6751  5.767816 11.361728
6752  5.764193 11.361728
6753  5.760570 11.361728
6754  5.756947 11.361728
6755  5.753324 11.361728
6756  5.749701 11.361728
6757  5.746078 11.361728
6758  5.742455 11.361728
6759  5.738832 11.361728
6760  5.735209 11.365351
6761  5.731586 11.365351
6762  5.727963 11.368974
6763  5.724340 11.368974
6764  5.720717 11.372597
6765  5.717094 11.372597
6766  5.713471 11.372597
6767  5.709848 11.376220
6768  5.706225 11.376220
6769  5.702602 11.376220
6770  5.698979 11.376220
6771  5.695356 11.376220
6772  5.691733 11.376220
6773  5.688110 11.376220
6774  5.684487 11.376220
6775  5.680864 11.376220
6776  5.677241 11.372597
6777  5.673618 11.372597
6778  5.669995 11.368974
6779  5.666372 11.368974
6780  5.662749 11.365351
6781  5.659126 11.365351
6782  5.655503 11.365351
6783  5.651880 11.361728
6784  5.648257 11.361728
6785  5.644634 11.361728
6786  5.641011 11.358105
6787  5.637388 11.358105
6788  5.633765 11.358105
6789  5.630142 11.358105
6790  5.626519 11.358105
6791  5.622896 11.358105
6792  5.619273 11.358105
6793  5.615650 11.358105
6794  5.612027 11.358105
6795  5.608404 11.354482
6796  5.604781 11.354482
6797  5.601158 11.350859
6798  5.597535 11.350859
6799  5.593912 11.347236
6800  5.590289 11.347236
6801  5.586666 11.343613
6802  5.583043 11.343613
6803  5.579420 11.339990
6804  5.575797 11.339990
6805  5.572174 11.339990
6806  5.568551 11.336367
6807  5.564928 11.336367
6808  5.561305 11.336367
6809  5.557682 11.336367
6810  5.554059 11.336367
6811  5.550436 11.336367
6812  5.546813 11.336367
6813  5.543190 11.336367
6814  5.539567 11.336367
6815  5.535944 11.336367
6816  5.532321 11.336367
6817  5.528698 11.336367
6818  5.525075 11.336367
6819  5.521452 11.336367
6820  5.517829 11.336367
6821  5.514206 11.336367
6822  5.510583 11.336367
6823  5.506960 11.336367
6824  5.503337 11.336367
6825  5.499714 11.336367
6826  5.496091 11.336367
6827  5.492468 11.336367
6828  5.488845 11.336367
6829  5.485222 11.336367
6830  5.481599 11.339990
6831  5.477976 11.339990
6832  5.474353 11.343613
6833  5.470730 11.343613
6834  5.467107 11.347236
6835  5.463484 11.347236
6836  5.459861 11.347236
6837  5.456238 11.350859
6838  5.452615 11.350859
6839  5.448992 11.354482
6840  5.445369 11.354482
6841  5.441746 11.358105
6842  5.438123 11.358105
6843  5.434500 11.361728
6844  5.430877 11.361728
6845  5.427254 11.365351
6846  5.423631 11.365351
6847  5.420008 11.368974
6848  5.416385 11.368974
6849  5.412762 11.372597
6850  5.409139 11.376220
6851  5.405516 11.376220
6852  5.401893 11.376220
6853  5.398270 11.376220
6854  5.394647 11.376220
6855  5.391024 11.376220
6856  5.387401 11.376220
6857  5.383778 11.376220
6858  5.380155 11.376220
6859  5.376532 11.376220
6860  5.372909 11.376220
6861  5.369286 11.376220
6862  5.365663 11.376220
6863  5.362040 11.376220
6864  5.358417 11.376220
6865  5.354794 11.376220
6866  5.351171 11.376220
6867  5.347548 11.376220
6868  5.343925 11.379843
6869  5.340302 11.379843
6870  5.336679 11.379843
6871  5.333056 11.379843
6872  5.329433 11.383466
6873  5.325810 11.383466
6874  5.322187 11.383466
6875  5.318564 11.383466
6876  5.314941 11.383466
6877  5.311318 11.383466
6878  5.307695 11.383466
6879  5.304072 11.383466
6880  5.300449 11.383466
6881  5.296826 11.383466
6882  5.293203 11.383466
6883  5.289580 11.383466
6884  5.285957 11.383466
6885  5.282334 11.379843
6886  5.278711 11.379843
6887  5.275088 11.379843
6888  5.271465 11.379843
6889  5.267842 11.379843
6890  5.264219 11.379843
6891  5.260596 11.379843
6892  5.256973 11.379843
6893  5.253350 11.379843
6894  5.249727 11.379843
6895  5.246104 11.379843
6896  5.242481 11.379843
6897  5.238858 11.379843
6898  5.235235 11.379843
6899  5.231612 11.379843
6900  5.227989 11.379843
6901  5.224366 11.379843
6902  5.220743 11.379843
6903  5.217120 11.379843
6904  5.213497 11.379843
6905  5.209874 11.379843
6906  5.206251 11.379843
6907  5.202628 11.379843
6908  5.199005 11.383466
6909  5.195382 11.383466
6910  5.191759 11.383466
6911  5.188136 11.383466
6912  5.184513 11.383466
6913  5.180890 11.387089
6914  5.177267 11.387089
6915  5.173644 11.387089
6916  5.170021 11.383466
6917  5.166398 11.383466
6918  5.162775 11.383466
6919  5.159152 11.383466
6920  5.155529 11.383466
6921  5.151906 11.383466
6922  5.148283 11.383466
6923  5.144660 11.383466
6924  5.141037 11.383466
6925  5.137414 11.383466
6926  5.133791 11.383466
6927  5.130168 11.383466
6928  5.126545 11.383466
6929  5.122922 11.383466
6930  5.119299 11.383466
6931  5.115676 11.383466
6932  5.112053 11.383466
6933  5.108430 11.383466
6934  5.104807 11.383466
6935  5.101184 11.383466
6936  5.097561 11.383466
6937  5.093938 11.383466
6938  5.090315 11.383466
6939  5.086692 11.379843
6940  5.083069 11.379843
6941  5.079446 11.376220
6942  5.075823 11.376220
6943  5.072200 11.376220
6944  5.068577 11.376220
6945  5.064954 11.376220
6946  5.061331 11.376220
6947  5.057708 11.376220
6948  5.054085 11.376220
6949  5.050462 11.376220
6950  5.046839 11.376220
6951  5.043216 11.376220
6952  5.039593 11.376220
6953  5.035970 11.376220
6954  5.032347 11.376220
6955  5.028724 11.376220
6956  5.025101 11.376220
6957  5.021478 11.376220
6958  5.017855 11.376220
6959  5.014232 11.376220
6960  5.010609 11.376220
6961  5.006986 11.376220
6962  5.003363 11.376220
6963  4.999740 11.376220
6964  4.996117 11.376220
6965  4.992494 11.376220
6966  4.988871 11.379843
6967  4.985248 11.379843
6968  4.981625 11.383466
6969  4.978002 11.383466
6970  4.974379 11.387089
6971  4.970756 11.387089
6972  4.967133 11.390712
6973  4.963510 11.390712
6974  4.959887 11.394335
6975  4.956264 11.394335
6976  4.952641 11.397958
6977  4.949018 11.397958
6978  4.945395 11.401581
6979  4.941772 11.405204
6980  4.938149 11.408827
6981  4.934526 11.412450
6982  4.930903 11.412450
6983  4.927280 11.412450
6984  4.923657 11.408827
6985  4.920034 11.408827
6986  4.916411 11.408827
6987  4.912788 11.408827
6988  4.909165 11.408827
6989  4.905542 11.408827
6990  4.901919 11.408827
6991  4.898296 11.408827
6992  4.894673 11.408827
6993  4.891050 11.408827
6994  4.887427 11.408827
6995  4.883804 11.405204
6996  4.880181 11.405204
6997  4.876558 11.405204
6998  4.872935 11.405204
6999  4.869312 11.405204
7000  4.865689 11.405204
7001  4.862066 11.401581
7002  4.858443 11.401581
7003  4.854820 11.397958
7004  4.854820 11.394335
7005  4.851197 11.390712
7006  4.851197 11.387089
7007  4.851197 11.383466
7008  4.847574 11.379843
7009  4.847574 11.376220
7010  4.843951 11.372597
7011  4.843951 11.368974
7012  4.840328 11.365351
7013  4.840328 11.361728
7014  4.836705 11.358105
7015  4.836705 11.354482
7016  4.833082 11.350859
7017  4.833082 11.347236
7018  4.829459 11.343613
7019  4.829459 11.339990
7020  4.825836 11.336367
7021  4.822213 11.336367
7022  4.818590 11.332744
7023  4.814967 11.332744
7024  4.811344 11.329121
7025  4.807721 11.329121
7026  4.804098 11.325498
7027  4.800475 11.325498
7028  4.796852 11.321875
7029  4.793229 11.321875
7030  4.789606 11.318252
7031  4.785983 11.318252
7032  4.782360 11.314629
7033  4.778737 11.314629
7034  4.775114 11.314629
7035  4.771491 11.314629
7036  4.767868 11.314629
7037  4.764245 11.314629
7038  4.760622 11.314629
7039  4.756999 11.314629
7040  4.753376 11.311006
7041  4.749753 11.307383
7042  4.746130 11.307383
7043  4.742507 11.303760
7044  4.738884 11.303760
7045  4.735261 11.300137
7046  4.731638 11.300137
7047  4.728015 11.296514
7048  4.724392 11.296514
7049  4.720769 11.292891
7050  4.717146 11.292891
7051  4.713523 11.289268
7052  4.709900 11.289268
7053  4.706277 11.285645
7054  4.702654 11.285645
7055  4.699031 11.285645
7056  4.695408 11.285645
7057  4.691785 11.285645
7058  4.688162 11.285645
7059  4.684539 11.285645
7060  4.680916 11.285645
7061  4.677293 11.285645
7062  4.673670 11.285645
7063  4.670047 11.285645
7064  4.666424 11.285645
7065  4.662801 11.285645
7066  4.659178 11.285645
7067  4.655555 11.285645
7068  4.651932 11.285645
7069  4.648309 11.285645
7070  4.644686 11.285645
7071  4.641063 11.285645
7072  4.637440 11.285645
7073  4.633817 11.285645
7074  4.630194 11.285645
7075  4.626571 11.285645
7076  4.622948 11.285645
7077  4.619325 11.285645
7078  4.615702 11.285645
7079  4.612079 11.285645
7080  4.608456 11.285645
7081  4.604833 11.285645
7082  4.601210 11.285645
7083  4.597587 11.289268
7084  4.593964 11.289268
7085  4.590341 11.292891
7086  4.586718 11.292891
7087  4.583095 11.296514
7088  4.579472 11.296514
7089  4.575849 11.300137
7090  4.572226 11.300137
7091  4.568603 11.303760
7092  4.564980 11.303760
7093  4.561357 11.307383
7094  4.557734 11.307383
7095  4.554111 11.311006
7096  4.550488 11.314629
7097  4.550488 11.318252
7098  4.546865 11.321875
7099  4.546865 11.325498
7100  4.543242 11.329121
7101  4.543242 11.332744
7102  4.539619 11.336367
7103  4.539619 11.339990
7104  4.535996 11.343613
7105  4.535996 11.347236
7106  4.532373 11.350859
7107  4.532373 11.354482
7108  4.528750 11.358105
7109  4.528750 11.361728
7110  4.528750 11.365351
7111  4.528750 11.368974
7112  4.528750 11.372597
7113  4.528750 11.376220
7114  4.528750 11.379843
7115  4.525127 11.379843
7116  4.521504 11.383466
7117  4.517881 11.383466
7118  4.514258 11.387089
7119  4.510635 11.390712
7120  4.507012 11.394335
7121  4.503389 11.397958
7122  4.499766 11.397958
7123  4.496143 11.397958
7124  4.492520 11.397958
7125  4.488897 11.397958
7126  4.485274 11.397958
7127  4.481651 11.397958
7128  4.478028 11.397958
7129  4.474405 11.397958
7130  4.470782 11.397958
7131  4.467159 11.397958
7132  4.463536 11.397958
7133  4.459913 11.397958
7134  4.456290 11.397958
7135  4.452667 11.397958
7136  4.449044 11.397958
7137  4.445421 11.397958
7138  4.441798 11.397958
7139  4.438175 11.397958
7140  4.434552 11.397958
7141  4.430929 11.397958
7142  4.427306 11.397958
7143  4.423683 11.401581
7144  4.420060 11.401581
7145  4.416437 11.401581
7146  4.412814 11.401581
7147  4.409191 11.401581
7148  4.405568 11.401581
7149  4.401945 11.401581
7150  4.398322 11.401581
7151  4.394699 11.401581
7152  4.391076 11.401581
7153  4.387453 11.397958
7154  4.383830 11.397958
7155  4.380207 11.397958
7156  4.376584 11.397958
7157  4.372961 11.397958
7158  4.369338 11.397958
7159  4.365715 11.397958
7160  4.362092 11.397958
7161  4.358469 11.397958
7162  4.354846 11.397958
7163  4.351223 11.397958
7164  4.347600 11.397958
7165  4.343977 11.397958
7166  4.340354 11.397958
7167  4.336731 11.397958
7168  4.333108 11.397958
7169  4.329485 11.397958
7170  4.325862 11.397958
7171  4.322239 11.397958
7172  4.318616 11.397958
7173  4.314993 11.397958
7174  4.311370 11.397958
7175  4.307747 11.397958
7176  4.304124 11.397958
7177  4.300501 11.397958
7178  4.296878 11.397958
7179  4.293255 11.397958
7180  4.289632 11.397958
7181  4.286009 11.397958
7182  4.282386 11.401581
7183  4.278763 11.401581
7184  4.275140 11.405204
7185  4.271517 11.405204
7186  4.267894 11.408827
7187  4.264271 11.408827
7188  4.260648 11.412450
7189  4.257025 11.412450
7190  4.253402 11.416073
7191  4.249779 11.416073
7192  4.246156 11.416073
7193  4.242533 11.416073
7194  4.238910 11.419696
7195  4.235287 11.419696
7196  4.231664 11.419696
7197  4.228041 11.419696
7198  4.224418 11.423319
7199  4.220795 11.423319
7200  4.217172 11.423319
7201  4.213549 11.423319
7202  4.209926 11.423319
7203  4.206303 11.423319
7204  4.202680 11.423319
7205  4.199057 11.423319
7206  4.195434 11.419696
7207  4.191811 11.419696
7208  4.188188 11.416073
7209  4.184565 11.416073
7210  4.180942 11.416073
7211  4.177319 11.412450
7212  4.173696 11.408827
7213  4.170073 11.405204
7214  4.166450 11.401581
7215  4.166450 11.397958
7216  4.162827 11.394335
7217  4.162827 11.390712
7218  4.159204 11.387089
7219  4.159204 11.383466
7220  4.155581 11.379843
7221  4.155581 11.376220
7222  4.151958 11.372597
7223  4.148335 11.368974
7224  4.144712 11.368974
7225  4.141089 11.365351
7226  4.137466 11.365351
7227  4.133843 11.361728
7228  4.130220 11.361728
7229  4.126597 11.358105
7230  4.122974 11.358105
7231  4.119351 11.354482
7232  4.115728 11.354482
7233  4.112105 11.350859
7234  4.108482 11.350859
7235  4.104859 11.347236
7236  4.101236 11.347236
7237  4.097613 11.347236
7238  4.093990 11.347236
7239  4.090367 11.347236
7240  4.086744 11.347236
7241  4.083121 11.347236
7242  4.079498 11.347236
7243  4.075875 11.347236
7244  4.072252 11.347236
7245  4.068629 11.347236
7246  4.065006 11.347236
7247  4.061383 11.347236
7248  4.057760 11.347236
7249  4.054137 11.347236
7250  4.050514 11.347236
7251  4.046891 11.347236
7252  4.043268 11.347236
7253  4.039645 11.347236
7254  4.036022 11.347236
7255  4.032399 11.347236
7256  4.028776 11.347236
7257  4.025153 11.347236
7258  4.021530 11.347236
7259  4.017907 11.347236
7260  4.014284 11.347236
7261  4.010661 11.347236
7262  4.007038 11.347236
7263  4.003415 11.347236
7264  3.999792 11.347236
7265  3.996169 11.347236
7266  3.992546 11.347236
7267  3.988923 11.347236
7268  3.985300 11.347236
7269  3.981677 11.347236
7270  3.978054 11.347236
7271  3.974431 11.347236
7272  3.970808 11.350859
7273  3.967185 11.350859
7274  3.963562 11.354482
7275  3.959939 11.354482
7276  3.956316 11.358105
7277  3.952693 11.358105
7278  3.949070 11.361728
7279  3.945447 11.361728
7280  3.941824 11.365351
7281  3.938201 11.365351
7282  3.934578 11.368974
7283  3.930955 11.368974
7284  3.927332 11.372597
7285  3.923709 11.376220
7286  3.920086 11.379843
7287  3.920086 11.383466
7288  3.916463 11.387089
7289  3.916463 11.390712
7290  3.912840 11.390712
7291  3.909217 11.390712
7292  3.905594 11.390712
7293  3.901971 11.390712
7294  3.898348 11.390712
7295  3.894725 11.390712
7296  3.891102 11.390712
7297  3.887479 11.390712
7298  3.883856 11.390712
7299  3.880233 11.390712
7300  3.876610 11.390712
7301  3.872987 11.390712
7302  3.869364 11.390712
7303  3.865741 11.390712
7304  3.862118 11.390712
7305  3.858495 11.394335
7306  3.854872 11.394335
7307  3.851249 11.397958
7308  3.847626 11.397958
7309  3.844003 11.397958
7310  3.840380 11.401581
7311  3.836757 11.401581
7312  3.833134 11.401581
7313  3.829511 11.401581
7314  3.825888 11.397958
7315  3.822265 11.397958
7316  3.818642 11.394335
7317  3.815019 11.394335
7318  3.811396 11.394335
7319  3.807773 11.394335
7320  3.804150 11.394335
7321  3.800527 11.394335
7322  3.796904 11.394335
7323  3.793281 11.394335
7324  3.789658 11.394335
7325  3.786035 11.394335
7326  3.782412 11.394335
7327  3.778789 11.394335
7328  3.775166 11.394335
7329  3.771543 11.394335
7330  3.767920 11.394335
7331  3.764297 11.394335
7332  3.760674 11.394335
7333  3.757051 11.394335
7334  3.753428 11.394335
7335  3.749805 11.394335
7336  3.746182 11.394335
7337  3.742559 11.394335
7338  3.738936 11.394335
7339  3.735313 11.394335
7340  3.731690 11.394335
7341  3.728067 11.394335
7342  3.724444 11.394335
7343  3.720821 11.394335
7344  3.717198 11.394335
7345  3.713575 11.394335
7346  3.709952 11.394335
7347  3.706329 11.394335
7348  3.702706 11.394335
7349  3.699083 11.394335
7350  3.695460 11.394335
7351  3.691837 11.394335
7352  3.688214 11.394335
7353  3.684591 11.394335
7354  3.680968 11.394335
7355  3.677345 11.394335
7356  3.673722 11.397958
7357  3.670099 11.397958
7358  3.666476 11.401581
7359  3.662853 11.401581
7360  3.659230 11.405204
7361  3.655607 11.405204
7362  3.651984 11.405204
7363  3.648361 11.405204
7364  3.644738 11.405204
7365  3.641115 11.405204
7366  3.637492 11.405204
7367  3.633869 11.405204
7368  3.630246 11.405204
7369  3.626623 11.405204
7370  3.623000 11.408827
7371  3.619377 11.408827
7372  3.615754 11.412450
7373  3.612131 11.412450
7374  3.608508 11.416073
7375  3.604885 11.416073
7376  3.601262 11.419696
7377  3.597639 11.419696
7378  3.594016 11.423319
7379  3.590393 11.423319
7380  3.586770 11.426942
7381  3.583147 11.426942
7382  3.579524 11.430565
7383  3.575901 11.434188
7384  3.575901 11.437811
7385  3.572278 11.441434
7386  3.572278 11.445057
7387  3.568655 11.448680
7388  3.568655 11.452303
7389  3.565032 11.455926
7390  3.565032 11.459549
7391  3.561409 11.459549
7392  3.557786 11.463172
7393  3.554163 11.463172
7394  3.550540 11.466795
7395  3.546917 11.470418
7396  3.543294 11.474041
7397  3.539671 11.474041
7398  3.536048 11.477664
7399  3.532425 11.477664
7400  3.528802 11.477664
7401  3.525179 11.477664
7402  3.521556 11.477664
7403  3.517933 11.477664
7404  3.514310 11.477664
7405  3.510687 11.477664
7406  3.507064 11.477664
7407  3.503441 11.477664
7408  3.499818 11.477664
7409  3.496195 11.477664
7410  3.492572 11.477664
7411  3.488949 11.477664
7412  3.485326 11.477664
7413  3.481703 11.477664
7414  3.478080 11.477664
7415  3.474457 11.477664
7416  3.470834 11.477664
7417  3.467211 11.477664
7418  3.463588 11.477664
7419  3.459965 11.477664
7420  3.456342 11.477664
7421  3.452719 11.477664
7422  3.449096 11.477664
7423  3.445473 11.477664
7424  3.441850 11.477664
7425  3.438227 11.477664
7426  3.434604 11.481287
7427  3.430981 11.481287
7428  3.427358 11.481287
7429  3.423735 11.481287
7430  3.420112 11.481287
7431  3.416489 11.481287
7432  3.412866 11.481287
7433  3.409243 11.481287
7434  3.405620 11.481287
7435  3.401997 11.481287
7436  3.398374 11.481287
7437  3.394751 11.481287
7438  3.391128 11.481287
7439  3.387505 11.481287
7440  3.383882 11.481287
7441  3.380259 11.484910
7442  3.376636 11.484910
7443  3.373013 11.488533
7444  3.369390 11.488533
7445  3.365767 11.492156
7446  3.362144 11.492156
7447  3.358521 11.495779
7448  3.354898 11.495779
7449  3.351275 11.495779
7450  3.347652 11.495779
7451  3.344029 11.495779
7452  3.340406 11.495779
7453  3.336783 11.499402
7454  3.333160 11.499402
7455  3.329537 11.503025
7456  3.325914 11.503025
7457  3.322291 11.506648
7458  3.318668 11.506648
7459  3.315045 11.510271
7460  3.311422 11.510271
7461  3.307799 11.513894
7462  3.304176 11.513894
7463  3.300553 11.517517
7464  3.296930 11.517517
7465  3.293307 11.521140
7466  3.289684 11.524763
7467  3.286061 11.528386
7468  3.282438 11.532009
7469  3.278815 11.532009
7470  3.275192 11.535632
7471  3.271569 11.535632
7472  3.267946 11.535632
7473  3.264323 11.539255
7474  3.260700 11.539255
7475  3.257077 11.539255
7476  3.253454 11.539255
7477  3.249831 11.539255
7478  3.246208 11.539255
7479  3.242585 11.539255
7480  3.238962 11.539255
7481  3.235339 11.539255
7482  3.231716 11.542878
7483  3.228093 11.542878
7484  3.224470 11.546501
7485  3.220847 11.546501
7486  3.217224 11.550124
7487  3.213601 11.550124
7488  3.209978 11.553747
7489  3.206355 11.553747
7490  3.202732 11.557370
7491  3.199109 11.557370
7492  3.195486 11.560993
7493  3.191863 11.560993
7494  3.188240 11.564616
7495  3.184617 11.564616
7496  3.180994 11.564616
7497  3.177371 11.568239
7498  3.173748 11.568239
7499  3.170125 11.571862
7500  3.166502 11.571862
7501  3.162879 11.571862
7502  3.159256 11.571862
7503  3.155633 11.571862
7504  3.152010 11.571862
7505  3.148387 11.568239
7506  3.144764 11.568239
7507  3.141141 11.568239
7508  3.137518 11.568239
7509  3.133895 11.568239
7510  3.130272 11.568239
7511  3.126649 11.564616
7512  3.123026 11.564616
7513  3.119403 11.564616
7514  3.115780 11.560993
7515  3.112157 11.560993
7516  3.108534 11.557370
7517  3.104911 11.557370
7518  3.101288 11.553747
7519  3.097665 11.553747
7520  3.094042 11.550124
7521  3.090419 11.550124
7522  3.086796 11.550124
7523  3.083173 11.550124
7524  3.079550 11.550124
7525  3.075927 11.550124
7526  3.072304 11.550124
7527  3.068681 11.550124
7528  3.065058 11.550124
7529  3.061435 11.550124
7530  3.057812 11.550124
7531  3.054189 11.550124
7532  3.050566 11.550124
7533  3.046943 11.550124
7534  3.043320 11.550124
7535  3.039697 11.550124
7536  3.036074 11.550124
7537  3.032451 11.550124
7538  3.028828 11.550124
7539  3.025205 11.550124
7540  3.021582 11.550124
7541  3.017959 11.550124
7542  3.014336 11.550124
7543  3.010713 11.553747
7544  3.007090 11.553747
7545  3.003467 11.557370
7546  2.999844 11.557370
7547  2.996221 11.560993
7548  2.992598 11.560993
7549  2.988975 11.564616
7550  2.985352 11.564616
7551  2.981729 11.564616
7552  2.978106 11.568239
7553  2.974483 11.568239
7554  2.970860 11.571862
7555  2.967237 11.571862
7556  2.963614 11.575485
7557  2.959991 11.575485
7558  2.956368 11.579108
7559  2.952745 11.579108
7560  2.949122 11.582731
7561  2.945499 11.582731
7562  2.941876 11.586354
7563  2.938253 11.586354
7564  2.934630 11.589977
7565  2.931007 11.589977
7566  2.927384 11.593600
7567  2.923761 11.597223
7568  2.920138 11.600846
7569  2.916515 11.604469
7570  2.912892 11.604469
7571  2.909269 11.604469
7572  2.905646 11.604469
7573  2.902023 11.604469
7574  2.898400 11.604469
7575  2.894777 11.608092
7576  2.891154 11.608092
7577  2.887531 11.608092
7578  2.883908 11.608092
7579  2.880285 11.611715
7580  2.876662 11.611715
7581  2.873039 11.615338
7582  2.869416 11.615338
7583  2.865793 11.611715
7584  2.862170 11.611715
7585  2.858547 11.608092
7586  2.854924 11.608092
7587  2.851301 11.608092
7588  2.847678 11.604469
7589  2.844055 11.604469
7590  2.840432 11.604469
7591  2.836809 11.604469
7592  2.833186 11.604469
7593  2.829563 11.604469
7594  2.825940 11.604469
7595  2.822317 11.604469
7596  2.818694 11.604469
7597  2.815071 11.604469
7598  2.811448 11.604469
7599  2.807825 11.604469
7600  2.804202 11.604469
7601  2.800579 11.604469
7602  2.796956 11.604469
7603  2.793333 11.604469
7604  2.789710 11.604469
7605  2.786087 11.604469
7606  2.782464 11.604469
7607  2.778841 11.600846
7608  2.775218 11.597223
7609  2.771595 11.597223
7610  2.767972 11.593600
7611  2.764349 11.593600
7612  2.760726 11.589977
7613  2.757103 11.589977
7614  2.753480 11.586354
7615  2.749857 11.586354
7616  2.746234 11.582731
7617  2.742611 11.582731
7618  2.738988 11.579108
7619  2.735365 11.579108
7620  2.731742 11.575485
7621  2.728119 11.575485
7622  2.724496 11.575485
7623  2.720873 11.575485
7624  2.717250 11.575485
7625  2.713627 11.575485
7626  2.710004 11.575485
7627  2.706381 11.571862
7628  2.702758 11.571862
7629  2.699135 11.571862
7630  2.695512 11.568239
7631  2.691889 11.564616
7632  2.688266 11.560993
7633  2.684643 11.560993
7634  2.681020 11.557370
7635  2.677397 11.553747
7636  2.673774 11.550124
7637  2.670151 11.546501
7638  2.670151 11.542878
7639  2.666528 11.539255
7640  2.666528 11.535632
7641  2.666528 11.532009
7642  2.666528 11.528386
7643  2.662905 11.524763
7644  2.662905 11.521140
7645  2.659282 11.517517
7646  2.659282 11.513894
7647  2.655659 11.510271
7648  2.655659 11.506648
7649  2.652036 11.503025
7650  2.652036 11.499402
7651  2.648413 11.495779
7652  2.648413 11.492156
7653  2.644790 11.488533
7654  2.644790 11.484910
7655  2.641167 11.481287
7656  2.637544 11.477664
7657  2.633921 11.474041
7658  2.630298 11.470418
7659  2.626675 11.466795
7660  2.623052 11.463172
7661  2.619429 11.459549
7662  2.615806 11.459549
7663  2.612183 11.455926
7664  2.608560 11.452303
7665  2.604937 11.448680
7666  2.601314 11.445057
7667  2.597691 11.441434
7668  2.594068 11.441434
7669  2.590445 11.437811
7670  2.586822 11.434188
7671  2.583199 11.434188
7672  2.579576 11.430565
7673  2.575953 11.426942
7674  2.572330 11.426942
7675  2.568707 11.423319
7676  2.565084 11.419696
7677  2.561461 11.416073
7678  2.557838 11.412450
7679  2.554215 11.408827
7680  2.550592 11.405204
7681  2.546969 11.405204
7682  2.543346 11.401581
7683  2.539723 11.401581
7684  2.536100 11.397958
7685  2.532477 11.397958
7686  2.528854 11.394335
7687  2.525231 11.394335
7688  2.521608 11.390712
7689  2.517985 11.387089
7690  2.514362 11.383466
7691  2.514362 11.379843
7692  2.510739 11.376220
7693  2.510739 11.372597
7694  2.507116 11.368974
7695  2.507116 11.365351
7696  2.503493 11.361728
7697  2.503493 11.358105
7698  2.499870 11.354482
7699  2.496247 11.350859
7700  2.492624 11.347236
7701  2.489001 11.343613
7702  2.485378 11.339990
7703  2.481755 11.336367
7704  2.478132 11.332744
7705  2.474509 11.329121
7706  2.470886 11.325498
7707  2.470886 11.321875
7708  2.470886 11.318252
7709  2.470886 11.314629
7710  2.470886 11.311006
7711  2.470886 11.307383
7712  2.470886 11.303760
7713  2.470886 11.300137
7714  2.470886 11.296514
7715  2.470886 11.292891
7716  2.470886 11.289268
7717  2.470886 11.285645
7718  2.470886 11.282022
7719  2.470886 11.278399
7720  2.470886 11.274776
7721  2.470886 11.271153
7722  2.470886 11.267530
7723  2.467263 11.263907
7724  2.467263 11.260284
7725  2.467263 11.256661
7726  2.463640 11.253038
7727  2.463640 11.249415
7728  2.460017 11.245792
7729  2.460017 11.242169
7730  2.456394 11.238546
7731  2.456394 11.234923
7732  2.452771 11.231300
7733  2.452771 11.227677
7734  2.449148 11.224054
7735  2.449148 11.220431
7736  2.445525 11.216808
7737  2.445525 11.213185
7738  2.441902 11.209562
7739  2.438279 11.205939
7740  2.434656 11.202316
7741  2.431033 11.198693
7742  2.427410 11.198693
7743  2.423787 11.195070
7744  2.420164 11.191447
7745  2.416541 11.191447
7746  2.412918 11.187824
7747  2.409295 11.184201
7748  2.405672 11.180578
7749  2.402049 11.176955
7750  2.402049 11.173332
7751  2.398426 11.169709
7752  2.398426 11.166086
7753  2.394803 11.162463
7754  2.394803 11.158840
7755  2.391180 11.155217
7756  2.391180 11.151594
7757  2.387557 11.147971
7758  2.383934 11.144348
7759  2.380311 11.140725
7760  2.376688 11.137102
7761  2.373065 11.137102
7762  2.369442 11.133479
7763  2.365819 11.133479
7764  2.362196 11.129856
7765  2.358573 11.129856
7766  2.354950 11.126233
7767  2.351327 11.126233
7768  2.347704 11.122610
7769  2.344081 11.122610
7770  2.340458 11.118987
7771  2.336835 11.118987
7772  2.333212 11.115364
7773  2.329589 11.115364
7774  2.325966 11.111741
7775  2.322343 11.111741
7776  2.318720 11.108118
7777  2.315097 11.104495
7778  2.315097 11.100872
7779  2.311474 11.097249
7780  2.311474 11.093626
7781  2.307851 11.090003
7782  2.307851 11.086380
7783  2.307851 11.082757
7784  2.307851 11.079134
7785  2.307851 11.075511
7786  2.304228 11.071888
7787  2.304228 11.068265
7788  2.300605 11.064642
7789  2.300605 11.061019
7790  2.296982 11.057396
7791  2.296982 11.053773
7792  2.293359 11.050150
7793  2.293359 11.046527
7794  2.289736 11.042904
7795  2.289736 11.039281
7796  2.286113 11.035658
7797  2.286113 11.032035
7798  2.282490 11.028412
7799  2.278867 11.024789
7800  2.275244 11.021166
7801  2.271621 11.017543
7802  2.267998 11.013920
7803  2.264375 11.013920
7804  2.260752 11.010297
7805  2.257129 11.006674
7806  2.253506 11.003051
7807  2.253506 10.999428
7808  2.249883 10.995805
7809  2.249883 10.992182
7810  2.246260 10.988559
7811  2.246260 10.984936
7812  2.242637 10.981313
7813  2.242637 10.977690
7814  2.239014 10.974067
7815  2.239014 10.970444
7816  2.235391 10.966821
7817  2.231768 10.963198
7818  2.228145 10.959575
7819  2.224522 10.955952
7820  2.220899 10.952329
7821  2.217276 10.948706
7822  2.213653 10.948706
7823  2.210030 10.945083
7824  2.206407 10.941460
7825  2.202784 10.941460
7826  2.199161 10.937837
7827  2.195538 10.934214
7828  2.191915 10.930591
7829  2.188292 10.926968
7830  2.184669 10.923345
7831  2.181046 10.923345
7832  2.177423 10.919722
7833  2.177423 10.916099
7834  2.173800 10.912476
7835  2.173800 10.908853
7836  2.173800 10.905230
7837  2.170177 10.901607
7838  2.170177 10.897984
7839  2.166554 10.894361
7840  2.166554 10.890738
7841  2.166554 10.887115
7842  2.166554 10.883492
7843  2.166554 10.879869
7844  2.166554 10.876246
7845  2.166554 10.872623
7846  2.166554 10.869000
7847  2.166554 10.865377
7848  2.166554 10.861754
7849  2.166554 10.858131
7850  2.166554 10.854508
7851  2.166554 10.850885
7852  2.166554 10.847262
7853  2.166554 10.843639
7854  2.166554 10.840016
7855  2.166554 10.836393
7856  2.166554 10.832770
7857  2.162931 10.829147
7858  2.162931 10.825524
7859  2.159308 10.821901
7860  2.159308 10.818278
7861  2.155685 10.814655
7862  2.155685 10.811032
7863  2.152062 10.807409
7864  2.152062 10.803786
7865  2.148439 10.800163
7866  2.148439 10.796540
7867  2.144816 10.792917
7868  2.144816 10.789294
7869  2.141193 10.785671
7870  2.137570 10.785671
7871  2.133947 10.782048
7872  2.130324 10.782048
7873  2.126701 10.778425
7874  2.123078 10.778425
7875  2.119455 10.774802
7876  2.115832 10.774802
7877  2.112209 10.771179
7878  2.108586 10.771179
7879  2.108586 10.767556
7880  2.104963 10.763933
7881  2.101340 10.760310
7882  2.101340 10.756687
7883  2.097717 10.753064
7884  2.094094 10.749441
7885  2.094094 10.745818
7886  2.090471 10.742195
7887  2.090471 10.738572
7888  2.086848 10.734949
7889  2.086848 10.731326
7890  2.083225 10.727703
7891  2.083225 10.724080
7892  2.079602 10.720457
7893  2.075979 10.716834
7894  2.072356 10.713211
7895  2.068733 10.709588
7896  2.065110 10.705965
7897  2.061487 10.702342
7898  2.057864 10.702342
7899  2.054241 10.698719
7900  2.050618 10.695096
7901  2.046995 10.691473
7902  2.043372 10.687850
7903  2.039749 10.684227
7904  2.039749 10.680604
7905  2.036126 10.676981
7906  2.036126 10.673358
7907  2.032503 10.669735
7908  2.032503 10.666112
7909  2.032503 10.662489
7910  2.032503 10.658866
7911  2.032503 10.655243
7912  2.032503 10.651620
7913  2.032503 10.647997
7914  2.028880 10.644374
7915  2.028880 10.640751
7916  2.025257 10.637128
7917  2.025257 10.633505
7918  2.021634 10.629882
7919  2.021634 10.626259
7920  2.018011 10.622636
7921  2.018011 10.619013
7922  2.014388 10.615390
7923  2.014388 10.611767
7924  2.010765 10.608144
7925  2.010765 10.604521
7926  2.007142 10.600898
7927  2.003519 10.600898
7928  1.999896 10.597275
7929  1.996273 10.597275
7930  1.992650 10.593652
7931  1.989027 10.593652
7932  1.985404 10.590029
7933  1.981781 10.590029
7934  1.978158 10.586406
7935  1.974535 10.586406
7936  1.970912 10.582783
7937  1.967289 10.582783
7938  1.963666 10.579160
7939  1.960043 10.579160
7940  1.956420 10.579160
7941  1.952797 10.579160
7942  1.949174 10.579160
7943  1.945551 10.579160
7944  1.941928 10.579160
7945  1.938305 10.579160
7946  1.934682 10.575537
7947  1.931059 10.571914
7948  1.927436 10.568291
7949  1.923813 10.564668
7950  1.920190 10.561045
7951  1.920190 10.557422
7952  1.916567 10.553799
7953  1.916567 10.550176
7954  1.916567 10.546553
7955  1.916567 10.542930
7956  1.916567 10.539307
7957  1.916567 10.535684
7958  1.916567 10.532061
7959  1.916567 10.528438
7960  1.916567 10.524815
7961  1.916567 10.521192
7962  1.916567 10.517569
7963  1.916567 10.513946
7964  1.916567 10.510323
7965  1.916567 10.506700
7966  1.916567 10.503077
7967  1.916567 10.499454
7968  1.916567 10.495831
7969  1.916567 10.492208
7970  1.912944 10.488585
7971  1.912944 10.484962
7972  1.912944 10.481339
7973  1.909321 10.477716
7974  1.909321 10.474093
7975  1.905698 10.470470
7976  1.905698 10.466847
7977  1.902075 10.463224
7978  1.902075 10.459601
7979  1.902075 10.455978
7980  1.898452 10.452355
7981  1.898452 10.448732
7982  1.894829 10.445109
7983  1.894829 10.441486
7984  1.891206 10.437863
7985  1.891206 10.434240
7986  1.887583 10.430617
7987  1.887583 10.426994
7988  1.883960 10.423371
7989  1.883960 10.419748
7990  1.880337 10.416125
7991  1.880337 10.412502
7992  1.876714 10.408879
7993  1.876714 10.405256
7994  1.873091 10.401633
7995  1.869468 10.398010
7996  1.865845 10.394387
7997  1.862222 10.390764
7998  1.858599 10.387141
7999  1.854976 10.383518
8000  1.851353 10.379895
8001  1.847730 10.376272
8002  1.844107 10.372649
8003  1.840484 10.372649
8004  1.836861 10.369026
8005  1.833238 10.365403
8006  1.829615 10.365403
8007  1.825992 10.361780
8008  1.822369 10.358157
8009  1.822369 10.354534
8010  1.822369 10.350911
8011  1.818746 10.347288
8012  1.818746 10.343665
8013  1.818746 10.340042
8014  1.815123 10.336419
8015  1.815123 10.332796
8016  1.815123 10.329173
8017  1.815123 10.325550
8018  1.815123 10.321927
8019  1.815123 10.318304
8020  1.815123 10.314681
8021  1.811500 10.311058
8022  1.811500 10.307435
8023  1.807877 10.303812
8024  1.807877 10.300189
8025  1.804254 10.296566
8026  1.804254 10.292943
8027  1.800631 10.289320
8028  1.800631 10.285697
8029  1.797008 10.282074
8030  1.797008 10.278451
8031  1.793385 10.274828
8032  1.793385 10.271205
8033  1.789762 10.267582
8034  1.786139 10.267582
8035  1.782516 10.263959
8036  1.778893 10.263959
8037  1.775270 10.260336
8038  1.771647 10.260336
8039  1.768024 10.256713
8040  1.764401 10.256713
8041  1.760778 10.253090
8042  1.757155 10.253090
8043  1.753532 10.249467
8044  1.749909 10.249467
8045  1.746286 10.245844
8046  1.742663 10.245844
8047  1.739040 10.245844
8048  1.735417 10.242221
8049  1.731794 10.242221
8050  1.728171 10.242221
8051  1.724548 10.238598
8052  1.720925 10.234975
8053  1.717302 10.231352
8054  1.713679 10.227729
8055  1.710056 10.224106
8056  1.706433 10.220483
8057  1.706433 10.216860
8058  1.706433 10.213237
8059  1.706433 10.209614
8060  1.706433 10.205991
8061  1.706433 10.202368
8062  1.706433 10.198745
8063  1.702810 10.195122
8064  1.702810 10.191499
8065  1.699187 10.187876
8066  1.699187 10.184253
8067  1.695564 10.180630
8068  1.695564 10.177007
8069  1.691941 10.173384
8070  1.691941 10.169761
8071  1.688318 10.166138
8072  1.688318 10.162515
8073  1.684695 10.158892
8074  1.684695 10.155269
8075  1.681072 10.151646
8076  1.677449 10.148023
8077  1.673826 10.148023
8078  1.670203 10.144400
8079  1.666580 10.144400
8080  1.662957 10.140777
8081  1.659334 10.140777
8082  1.655711 10.137154
8083  1.652088 10.137154
8084  1.648465 10.133531
8085  1.644842 10.133531
8086  1.641219 10.129908
8087  1.637596 10.126285
8088  1.633973 10.122662
8089  1.630350 10.119039
8090  1.626727 10.115416
8091  1.623104 10.111793
8092  1.619481 10.108170
8093  1.619481 10.104547
8094  1.619481 10.100924
8095  1.619481 10.097301
8096  1.619481 10.093678
8097  1.619481 10.090055
8098  1.619481 10.086432
8099  1.619481 10.082809
8100  1.619481 10.079186
8101  1.619481 10.075563
8102  1.619481 10.071940
8103  1.619481 10.068317
8104  1.619481 10.064694
8105  1.619481 10.061071
8106  1.619481 10.057448
8107  1.619481 10.053825
8108  1.619481 10.050202
8109  1.619481 10.046579
8110  1.615858 10.042956
8111  1.615858 10.039333
8112  1.612235 10.035710
8113  1.612235 10.032087
8114  1.608612 10.028464
8115  1.608612 10.024841
8116  1.604989 10.021218
8117  1.604989 10.017595
8118  1.601366 10.013972
8119  1.601366 10.010349
8120  1.597743 10.006726
8121  1.597743 10.003103
8122  1.594120 9.999480
8123  1.590497 9.995857
8124  1.586874 9.995857
8125  1.583251 9.992234
8126  1.579628 9.992234
8127  1.576005 9.988611
8128  1.572382 9.988611
8129  1.568759 9.984988
8130  1.565136 9.984988
8131  1.561513 9.981365
8132  1.561513 9.977742
8133  1.557890 9.974119
8134  1.557890 9.970496
8135  1.554267 9.966873
8136  1.554267 9.963250
8137  1.550644 9.959627
8138  1.550644 9.956004
8139  1.547021 9.952381
8140  1.547021 9.948758
8141  1.543398 9.945135
8142  1.539775 9.941512
8143  1.536152 9.937889
8144  1.532529 9.934266
8145  1.528906 9.930643
8146  1.525283 9.927020
8147  1.521660 9.927020
8148  1.518037 9.923397
8149  1.514414 9.923397
8150  1.510791 9.919774
8151  1.507168 9.919774
8152  1.503545 9.916151
8153  1.499922 9.912528
8154  1.496299 9.908905
8155  1.492676 9.905282
8156  1.492676 9.901659
8157  1.489053 9.898036
8158  1.489053 9.894413
8159  1.485430 9.890790
8160  1.485430 9.887167
8161  1.481807 9.883544
8162  1.481807 9.879921
8163  1.478184 9.876298
8164  1.478184 9.872675
8165  1.474561 9.869052
8166  1.474561 9.865429
8167  1.470938 9.861806
8168  1.470938 9.858183
8169  1.467315 9.854560
8170  1.467315 9.850937
8171  1.463692 9.847314
8172  1.460069 9.847314
8173  1.456446 9.843691
8174  1.452823 9.843691
8175  1.449200 9.840068
8176  1.445577 9.840068
8177  1.441954 9.836445
8178  1.438331 9.836445
8179  1.434708 9.832822
8180  1.431085 9.832822
8181  1.427462 9.829199
8182  1.423839 9.829199
8183  1.420216 9.825576
8184  1.416593 9.825576
8185  1.412970 9.825576
8186  1.409347 9.821953
8187  1.405724 9.821953
8188  1.402101 9.821953
8189  1.398478 9.818330
8190  1.394855 9.818330
8191  1.391232 9.818330
8192  1.387609 9.814707
8193  1.383986 9.811084
8194  1.380363 9.807461
8195  1.376740 9.803838
8196  1.373117 9.800215
8197  1.369494 9.796592
8198  1.369494 9.792969
8199  1.365871 9.789346
8200  1.362248 9.785723
8201  1.362248 9.782100
8202  1.358625 9.778477
8203  1.358625 9.774854
8204  1.355002 9.771231
8205  1.355002 9.767608
8206  1.351379 9.763985
8207  1.351379 9.760362
8208  1.347756 9.756739
8209  1.344133 9.753116
8210  1.340510 9.749493
8211  1.336887 9.745870
8212  1.333264 9.742247
8213  1.329641 9.742247
8214  1.326018 9.738624
8215  1.322395 9.735001
8216  1.318772 9.735001
8217  1.315149 9.731378
8218  1.311526 9.731378
8219  1.307903 9.727755
8220  1.304280 9.724132
8221  1.300657 9.724132
8222  1.297034 9.720509
8223  1.293411 9.720509
8224  1.289788 9.716886
8225  1.289788 9.713263
8226  1.289788 9.709640
8227  1.289788 9.706017
8228  1.289788 9.702394
8229  1.289788 9.698771
8230  1.289788 9.695148
8231  1.286165 9.691525
8232  1.286165 9.687902
8233  1.286165 9.684279
8234  1.286165 9.680656
8235  1.286165 9.677033
8236  1.286165 9.673410
8237  1.286165 9.669787
8238  1.286165 9.666164
8239  1.286165 9.662541
8240  1.289788 9.658918
8241  1.289788 9.655295
8242  1.293411 9.651672
8243  1.293411 9.648049
8244  1.297034 9.644426
8245  1.297034 9.640803
8246  1.300657 9.637180
8247  1.304280 9.633557
8248  1.307903 9.629934
8249  1.311526 9.626311
8250  1.311526 9.622688
8251  1.315149 9.619065
8252  1.315149 9.615442
8253  1.318772 9.611819
8254  1.318772 9.608196
8255  1.322395 9.604573
8256  1.322395 9.600950
8257  1.326018 9.597327
8258  1.326018 9.593704
8259  1.329641 9.590081
8260  1.333264 9.586458
8261  1.336887 9.582835
8262  1.340510 9.579212
8263  1.344133 9.575589
8264  1.347756 9.571966
8265  1.351379 9.568343
8266  1.355002 9.564720
8267  1.358625 9.561097
8268  1.362248 9.557474
8269  1.365871 9.553851
8270  1.365871 9.550228
8271  1.369494 9.546605
8272  1.369494 9.542982
8273  1.373117 9.539359
8274  1.373117 9.535736
8275  1.376740 9.532113
8276  1.376740 9.528490
8277  1.380363 9.524867
8278  1.380363 9.521244
8279  1.383986 9.517621
8280  1.383986 9.513998
8281  1.387609 9.510375
8282  1.387609 9.506752
8283  1.391232 9.503129
8284  1.391232 9.499506
8285  1.391232 9.495883
8286  1.391232 9.492260
8287  1.391232 9.488637
8288  1.391232 9.485014
8289  1.391232 9.481391
8290  1.391232 9.477768
8291  1.391232 9.474145
8292  1.391232 9.470522
8293  1.391232 9.466899
8294  1.391232 9.463276
8295  1.391232 9.459653
8296  1.391232 9.456030
8297  1.391232 9.452407
8298  1.391232 9.448784
8299  1.391232 9.445161
8300  1.391232 9.441538
8301  1.391232 9.437915
8302  1.391232 9.434292
8303  1.391232 9.430669
8304  1.391232 9.427046
8305  1.391232 9.423423
8306  1.391232 9.419800
8307  1.391232 9.416177
8308  1.387609 9.412554
8309  1.387609 9.408931
8310  1.383986 9.405308
8311  1.383986 9.401685
8312  1.380363 9.398062
8313  1.380363 9.394439
8314  1.376740 9.390816
8315  1.376740 9.387193
8316  1.373117 9.383570
8317  1.373117 9.379947
8318  1.369494 9.376324
8319  1.369494 9.372701
8320  1.365871 9.369078
8321  1.362248 9.365455
8322  1.358625 9.361832
8323  1.358625 9.358209
8324  1.355002 9.354586
8325  1.351379 9.350963
8326  1.347756 9.347340
8327  1.344133 9.347340
8328  1.340510 9.343717
8329  1.336887 9.343717
8330  1.333264 9.340094
8331  1.329641 9.340094
8332  1.326018 9.336471
8333  1.322395 9.336471
8334  1.318772 9.332848
8335  1.315149 9.332848
8336  1.311526 9.329225
8337  1.307903 9.329225
8338  1.304280 9.325602
8339  1.300657 9.325602
8340  1.297034 9.325602
8341  1.293411 9.325602
8342  1.289788 9.325602
8343  1.286165 9.325602
8344  1.282542 9.325602
8345  1.278919 9.325602
8346  1.275296 9.325602
8347  1.271673 9.325602
8348  1.268050 9.325602
8349  1.264427 9.325602
8350  1.260804 9.325602
8351  1.257181 9.325602
8352  1.253558 9.325602
8353  1.249935 9.325602
8354  1.246312 9.325602
8355  1.242689 9.325602
8356  1.239066 9.325602
8357  1.235443 9.325602
8358  1.231820 9.325602
8359  1.228197 9.325602
8360  1.224574 9.325602
8361  1.220951 9.325602
8362  1.217328 9.325602
8363  1.213705 9.325602
8364  1.210082 9.325602
8365  1.206459 9.329225
8366  1.202836 9.329225
8367  1.199213 9.332848
8368  1.195590 9.332848
8369  1.191967 9.336471
8370  1.188344 9.336471
8371  1.184721 9.336471
8372  1.181098 9.336471
8373  1.177475 9.336471
8374  1.173852 9.336471
8375  1.170229 9.332848
8376  1.166606 9.329225
8377  1.162983 9.325602
8378  1.159360 9.321979
8379  1.155737 9.318356
8380  1.152114 9.318356
8381  1.148491 9.314733
8382  1.144868 9.314733
8383  1.141245 9.311110
8384  1.137622 9.311110
8385  1.133999 9.307487
8386  1.130376 9.307487
8387  1.126753 9.303864
8388  1.123130 9.303864
8389  1.119507 9.300241
8390  1.115884 9.296618
8391  1.112261 9.292995
8392  1.108638 9.289372
8393  1.105015 9.285749
8394  1.101392 9.282126
8395  1.097769 9.278503
8396  1.094146 9.274880
8397  1.090523 9.271257
8398  1.086900 9.267634
8399  1.083277 9.264011
8400  1.079654 9.260388
8401  1.076031 9.256765
8402  1.072408 9.256765
8403  1.068785 9.253142
8404  1.065162 9.253142
8405  1.061539 9.249519
8406  1.057916 9.249519
8407  1.054293 9.245896
8408  1.050670 9.242273
8409  1.047047 9.238650
8410  1.043424 9.235027
8411  1.039801 9.231404
8412  1.036178 9.227781
8413  1.032555 9.224158
8414  1.032555 9.220535
8415  1.028932 9.216912
8416  1.025309 9.213289
8417  1.025309 9.209666
8418  1.021686 9.206043
8419  1.021686 9.202420
8420  1.018063 9.198797
8421  1.014440 9.195174
8422  1.010817 9.191551
8423  1.007194 9.187928
8424  1.003571 9.184305
8425  1.003571 9.180682
8426  1.003571 9.177059
8427  0.999948 9.173436
8428  0.999948 9.169813
8429  0.999948 9.166190
8430  0.996325 9.162567
8431  0.996325 9.158944
8432  0.992702 9.155321
8433  0.992702 9.151698
8434  0.989079 9.148075
8435  0.989079 9.144452
8436  0.989079 9.140829
8437  0.989079 9.137206
8438  0.989079 9.133583
8439  0.989079 9.129960
8440  0.989079 9.126337
8441  0.989079 9.122714
8442  0.985456 9.119091
8443  0.985456 9.115468
8444  0.985456 9.111845
8445  0.985456 9.108222
8446  0.985456 9.104599
8447  0.985456 9.100976
8448  0.985456 9.097353
8449  0.985456 9.093730
8450  0.985456 9.090107
8451  0.985456 9.086484
8452  0.985456 9.082861
8453  0.985456 9.079238
8454  0.985456 9.075615
8455  0.981833 9.071992
8456  0.981833 9.068369
8457  0.978210 9.064746
8458  0.978210 9.061123
8459  0.974587 9.057500
8460  0.974587 9.053877
8461  0.970964 9.050254
8462  0.970964 9.046631
8463  0.967341 9.043008
8464  0.967341 9.039385
8465  0.963718 9.035762
8466  0.963718 9.032139
8467  0.960095 9.028516
8468  0.956472 9.024893
8469  0.956472 9.021270
8470  0.952849 9.017647
8471  0.952849 9.014024
8472  0.949226 9.010401
8473  0.949226 9.006778
8474  0.945603 9.003155
8475  0.945603 8.999532
8476  0.941980 8.995909
8477  0.941980 8.992286
8478  0.938357 8.988663
8479  0.938357 8.985040
8480  0.934734 8.981417
8481  0.934734 8.977794
8482  0.931111 8.974171
8483  0.927488 8.970548
8484  0.923865 8.966925
8485  0.920242 8.966925
8486  0.916619 8.963302
8487  0.912996 8.963302
8488  0.909373 8.959679
8489  0.905750 8.959679
8490  0.902127 8.956056
8491  0.898504 8.956056
8492  0.894881 8.952433
8493  0.891258 8.952433
8494  0.887635 8.948810
8495  0.884012 8.945187
8496  0.880389 8.941564
8497  0.876766 8.937941
8498  0.873143 8.934318
8499  0.873143 8.930695
8500  0.873143 8.927072
8501  0.869520 8.923449
8502  0.869520 8.919826
8503  0.869520 8.916203
8504  0.865897 8.912580
8505  0.865897 8.908957
8506  0.865897 8.905334
8507  0.862274 8.901711
8508  0.862274 8.898088
8509  0.862274 8.894465
8510  0.858651 8.890842
8511  0.858651 8.887219
8512  0.855028 8.883596
8513  0.855028 8.879973
8514  0.851405 8.876350
8515  0.851405 8.872727
8516  0.847782 8.869104
8517  0.847782 8.865481
8518  0.844159 8.861858
8519  0.844159 8.858235
8520  0.840536 8.854612
8521  0.840536 8.850989
8522  0.836913 8.847366
8523  0.833290 8.843743
8524  0.833290 8.840120
8525  0.829667 8.836497
8526  0.829667 8.832874
8527  0.829667 8.829251
8528  0.826044 8.825628
8529  0.826044 8.822005
8530  0.826044 8.818382
8531  0.826044 8.814759
8532  0.826044 8.811136
8533  0.826044 8.807513
8534  0.826044 8.803890
8535  0.826044 8.800267
8536  0.826044 8.796644
8537  0.829667 8.793021
8538  0.829667 8.789398
8539  0.829667 8.785775
8540  0.833290 8.782152
8541  0.833290 8.778529
8542  0.836913 8.774906
8543  0.836913 8.771283
8544  0.836913 8.767660
8545  0.836913 8.764037
8546  0.836913 8.760414
8547  0.836913 8.756791
8548  0.836913 8.753168
8549  0.836913 8.749545
8550  0.836913 8.745922
8551  0.836913 8.742299
8552  0.836913 8.738676
8553  0.836913 8.735053
8554  0.836913 8.731430
8555  0.836913 8.727807
8556  0.836913 8.724184
8557  0.836913 8.720561
8558  0.836913 8.716938
8559  0.836913 8.713315
8560  0.840536 8.709692
8561  0.840536 8.706069
8562  0.840536 8.702446
8563  0.840536 8.698823
8564  0.840536 8.695200
8565  0.844159 8.691577
8566  0.844159 8.687954
8567  0.847782 8.684331
8568  0.847782 8.680708
8569  0.851405 8.677085
8570  0.851405 8.673462
8571  0.855028 8.669839
8572  0.855028 8.666216
8573  0.858651 8.662593
8574  0.858651 8.658970
8575  0.862274 8.655347
8576  0.862274 8.651724
8577  0.862274 8.648101
8578  0.865897 8.644478
8579  0.865897 8.640855
8580  0.869520 8.637232
8581  0.869520 8.633609
8582  0.869520 8.629986
8583  0.873143 8.626363
8584  0.876766 8.622740
8585  0.880389 8.622740
8586  0.884012 8.619117
8587  0.887635 8.619117
8588  0.891258 8.615494
8589  0.894881 8.615494
8590  0.898504 8.611871
8591  0.902127 8.611871
8592  0.905750 8.608248
8593  0.909373 8.608248
8594  0.912996 8.604625
8595  0.916619 8.604625
8596  0.920242 8.601002
8597  0.923865 8.601002
8598  0.927488 8.597379
8599  0.931111 8.593756
8600  0.934734 8.590133
8601  0.938357 8.586510
8602  0.941980 8.586510
8603  0.945603 8.582887
8604  0.949226 8.582887
8605  0.952849 8.579264
8606  0.956472 8.579264
8607  0.960095 8.575641
8608  0.963718 8.575641
8609  0.967341 8.579264
8610  0.970964 8.579264
8611  0.974587 8.582887
8612  0.978210 8.582887
8613  0.981833 8.586510
8614  0.985456 8.586510
8615  0.989079 8.590133
8616  0.992702 8.590133
8617  0.996325 8.590133
8618  0.999948 8.590133
8619  1.003571 8.590133
8620  1.007194 8.590133
8621  1.010817 8.590133
8622  1.014440 8.590133
8623  1.018063 8.593756
8624  1.021686 8.593756
8625  1.025309 8.593756
8626  1.028932 8.593756
8627  1.032555 8.593756
8628  1.036178 8.593756
8629  1.039801 8.593756
8630  1.043424 8.593756
8631  1.047047 8.593756
8632  1.050670 8.593756
8633  1.054293 8.593756
8634  1.057916 8.593756
8635  1.061539 8.593756
8636  1.065162 8.593756
8637  1.068785 8.593756
8638  1.072408 8.593756
8639  1.076031 8.593756
8640  1.079654 8.593756
8641  1.083277 8.593756
8642  1.086900 8.593756
8643  1.090523 8.593756
8644  1.094146 8.593756
8645  1.097769 8.593756
8646  1.101392 8.593756
8647  1.105015 8.593756
8648  1.108638 8.590133
8649  1.112261 8.590133
8650  1.115884 8.586510
8651  1.119507 8.586510
8652  1.123130 8.582887
8653  1.126753 8.582887
8654  1.130376 8.579264
8655  1.133999 8.579264
8656  1.137622 8.575641
8657  1.141245 8.575641
8658  1.144868 8.572018
8659  1.148491 8.572018
8660  1.152114 8.568395
8661  1.155737 8.564772
8662  1.159360 8.561149
8663  1.162983 8.557526
8664  1.162983 8.553903
8665  1.166606 8.550280
8666  1.170229 8.546657
8667  1.170229 8.543034
8668  1.173852 8.543034
8669  1.177475 8.539411
8670  1.181098 8.535788
8671  1.184721 8.535788
8672  1.188344 8.532165
8673  1.191967 8.528542
8674  1.195590 8.524919
8675  1.199213 8.524919
8676  1.202836 8.521296
8677  1.206459 8.517673
8678  1.210082 8.514050
8679  1.213705 8.510427
8680  1.217328 8.506804
8681  1.217328 8.503181
8682  1.220951 8.499558
8683  1.220951 8.495935
8684  1.224574 8.492312
8685  1.224574 8.488689
8686  1.228197 8.485066
8687  1.228197 8.481443
8688  1.231820 8.477820
8689  1.231820 8.474197
8690  1.235443 8.470574
8691  1.235443 8.466951
8692  1.239066 8.463328
8693  1.239066 8.459705
8694  1.239066 8.456082
8695  1.239066 8.452459
8696  1.239066 8.448836
8697  1.239066 8.445213
8698  1.239066 8.441590
8699  1.239066 8.437967
8700  1.239066 8.434344
8701  1.239066 8.430721
8702  1.239066 8.427098
8703  1.239066 8.423475
8704  1.239066 8.419852
8705  1.239066 8.416229
8706  1.239066 8.412606
8707  1.239066 8.408983
8708  1.239066 8.405360
8709  1.239066 8.401737
8710  1.239066 8.398114
8711  1.239066 8.394491
8712  1.239066 8.390868
8713  1.239066 8.387245
8714  1.239066 8.383622
8715  1.239066 8.379999
8716  1.239066 8.376376
8717  1.235443 8.372753
8718  1.235443 8.369130
8719  1.231820 8.365507
8720  1.231820 8.361884
8721  1.228197 8.358261
8722  1.228197 8.354638
8723  1.224574 8.351015
8724  1.224574 8.347392
8725  1.220951 8.343769
8726  1.220951 8.340146
8727  1.217328 8.336523
8728  1.217328 8.332900
8729  1.213705 8.329277
8730  1.213705 8.325654
8731  1.210082 8.322031
8732  1.206459 8.318408
8733  1.202836 8.314785
8734  1.199213 8.314785
8735  1.195590 8.311162
8736  1.191967 8.311162
8737  1.188344 8.307539
8738  1.184721 8.307539
8739  1.181098 8.303916
8740  1.177475 8.303916
8741  1.173852 8.300293
8742  1.170229 8.300293
8743  1.166606 8.296670
8744  1.162983 8.296670
8745  1.159360 8.293047
8746  1.155737 8.293047
8747  1.152114 8.293047
8748  1.148491 8.293047
8749  1.144868 8.293047
8750  1.141245 8.293047
8751  1.137622 8.293047
8752  1.133999 8.293047
8753  1.130376 8.293047
8754  1.126753 8.293047
8755  1.123130 8.293047
8756  1.119507 8.293047
8757  1.115884 8.293047
8758  1.112261 8.293047
8759  1.108638 8.293047
8760  1.105015 8.293047
8761  1.101392 8.293047
8762  1.097769 8.293047
8763  1.094146 8.293047
8764  1.090523 8.293047
8765  1.086900 8.293047
8766  1.083277 8.293047
8767  1.079654 8.293047
8768  1.076031 8.293047
8769  1.072408 8.296670
8770  1.068785 8.296670
8771  1.065162 8.300293
8772  1.061539 8.300293
8773  1.057916 8.303916
8774  1.054293 8.303916
8775  1.050670 8.307539
8776  1.047047 8.307539
8777  1.043424 8.311162
8778  1.039801 8.311162
8779  1.036178 8.314785
8780  1.032555 8.314785
8781  1.028932 8.318408
8782  1.025309 8.322031
8783  1.025309 8.325654
8784  1.021686 8.329277
8785  1.021686 8.332900
8786  1.018063 8.336523
8787  1.018063 8.340146
8788  1.014440 8.343769
8789  1.014440 8.347392
8790  1.010817 8.351015
8791  1.007194 8.354638
8792  1.007194 8.358261
8793  1.003571 8.361884
8794  0.999948 8.365507
8795  0.996325 8.369130
8796  0.992702 8.372753
8797  0.989079 8.372753
8798  0.985456 8.376376
8799  0.981833 8.376376
8800  0.978210 8.379999
8801  0.974587 8.379999
8802  0.970964 8.383622
8803  0.967341 8.383622
8804  0.963718 8.379999
8805  0.960095 8.379999
8806  0.956472 8.376376
8807  0.952849 8.376376
8808  0.949226 8.372753
8809  0.945603 8.372753
8810  0.941980 8.369130
8811  0.938357 8.369130
8812  0.934734 8.365507
8813  0.931111 8.365507
8814  0.927488 8.365507
8815  0.923865 8.361884
8816  0.920242 8.361884
8817  0.916619 8.361884
8818  0.912996 8.361884
8819  0.909373 8.361884
8820  0.905750 8.361884
8821  0.902127 8.361884
8822  0.898504 8.361884
8823  0.894881 8.361884
8824  0.891258 8.361884
8825  0.887635 8.361884
8826  0.884012 8.358261
8827  0.880389 8.358261
8828  0.876766 8.354638
8829  0.873143 8.354638
8830  0.869520 8.351015
8831  0.865897 8.347392
8832  0.862274 8.343769
8833  0.858651 8.340146
8834  0.855028 8.336523
8835  0.855028 8.332900
8836  0.851405 8.329277
8837  0.847782 8.325654
8838  0.844159 8.322031
8839  0.844159 8.318408
8840  0.840536 8.314785
8841  0.840536 8.311162
8842  0.836913 8.307539
8843  0.836913 8.303916
8844  0.833290 8.300293
8845  0.833290 8.296670
8846  0.829667 8.293047
8847  0.829667 8.289424
8848  0.826044 8.285801
8849  0.826044 8.282178
8850  0.822421 8.278555
8851  0.818798 8.274932
8852  0.815175 8.271309
8853  0.811552 8.267686
8854  0.807929 8.264063
8855  0.804306 8.260440
8856  0.800683 8.256817
8857  0.800683 8.253194
8858  0.797060 8.249571
8859  0.797060 8.245948
8860  0.797060 8.242325
8861  0.797060 8.238702
8862  0.797060 8.235079
8863  0.797060 8.231456
8864  0.797060 8.227833
8865  0.797060 8.224210
8866  0.797060 8.220587
8867  0.797060 8.216964
8868  0.797060 8.213341
8869  0.797060 8.209718
8870  0.797060 8.206095
8871  0.797060 8.202472
8872  0.797060 8.198849
8873  0.797060 8.195226
8874  0.797060 8.191603
8875  0.797060 8.187980
8876  0.797060 8.184357
8877  0.797060 8.180734
8878  0.797060 8.177111
8879  0.793437 8.173488
8880  0.793437 8.169865
8881  0.789814 8.166242
8882  0.789814 8.162619
8883  0.786191 8.158996
8884  0.786191 8.155373
8885  0.782568 8.151750
8886  0.782568 8.148127
8887  0.778945 8.144504
8888  0.778945 8.140881
8889  0.775322 8.137258
8890  0.775322 8.133635
8891  0.771699 8.130012
8892  0.768076 8.126389
8893  0.764453 8.126389
8894  0.760830 8.122766
8895  0.757207 8.122766
8896  0.757207 8.119143
8897  0.757207 8.115520
8898  0.757207 8.111897
8899  0.753584 8.108274
8900  0.753584 8.104651
8901  0.753584 8.101028
8902  0.753584 8.097405
8903  0.753584 8.093782
8904  0.753584 8.090159
8905  0.753584 8.086536
8906  0.753584 8.082913
8907  0.753584 8.079290
8908  0.753584 8.075667
8909  0.753584 8.072044
8910  0.753584 8.068421
8911  0.753584 8.064798
8912  0.753584 8.061175
8913  0.753584 8.057552
8914  0.749961 8.053929
8915  0.749961 8.050306
8916  0.746338 8.046683
8917  0.746338 8.043060
8918  0.742715 8.039437
8919  0.742715 8.035814
8920  0.739092 8.032191
8921  0.739092 8.028568
8922  0.735469 8.024945
8923  0.735469 8.021322
8924  0.731846 8.017699
8925  0.731846 8.014076
8926  0.728223 8.010453
8927  0.724600 8.006830
8928  0.720977 8.003207
8929  0.717354 7.999584
8930  0.713731 7.995961
8931  0.710108 7.992338
8932  0.706485 7.992338
8933  0.702862 7.988715
8934  0.699239 7.985092
8935  0.695616 7.985092
8936  0.691993 7.981469
8937  0.691993 7.977846
8938  0.688370 7.974223
8939  0.684747 7.970600
8940  0.684747 7.966977
8941  0.684747 7.963354
8942  0.684747 7.959731
8943  0.684747 7.956108
8944  0.684747 7.952485
8945  0.684747 7.948862
8946  0.684747 7.945239
8947  0.684747 7.941616
8948  0.684747 7.937993
8949  0.688370 7.934370
8950  0.688370 7.930747
8951  0.691993 7.927124
8952  0.691993 7.923501
8953  0.695616 7.919878
8954  0.695616 7.916255
8955  0.699239 7.912632
8956  0.699239 7.909009
8957  0.702862 7.905386
8958  0.702862 7.901763
8959  0.702862 7.898140
8960  0.702862 7.894517
8961  0.702862 7.890894
8962  0.702862 7.887271
8963  0.702862 7.883648
8964  0.702862 7.880025
8965  0.702862 7.876402
8966  0.706485 7.872779
8967  0.706485 7.869156
8968  0.706485 7.865533
8969  0.710108 7.861910
8970  0.713731 7.858287
8971  0.717354 7.854664
8972  0.720977 7.851041
8973  0.724600 7.851041
8974  0.728223 7.847418
8975  0.731846 7.843795
8976  0.735469 7.840172
8977  0.739092 7.836549
8978  0.739092 7.832926
8979  0.742715 7.829303
8980  0.742715 7.825680
8981  0.746338 7.822057
8982  0.746338 7.818434
8983  0.749961 7.814811
8984  0.749961 7.811188
8985  0.753584 7.807565
8986  0.753584 7.803942
8987  0.757207 7.800319
8988  0.757207 7.796696
8989  0.760830 7.793073
8990  0.760830 7.789450
8991  0.760830 7.785827
8992  0.760830 7.782204
8993  0.760830 7.778581
8994  0.760830 7.774958
8995  0.760830 7.771335
8996  0.760830 7.767712
8997  0.760830 7.764089
8998  0.764453 7.760466
8999  0.764453 7.756843
9000  0.764453 7.753220
9001  0.764453 7.749597
9002  0.768076 7.745974
9003  0.768076 7.742351
9004  0.771699 7.738728
9005  0.771699 7.735105
9006  0.771699 7.731482
9007  0.775322 7.727859
9008  0.775322 7.724236
9009  0.778945 7.720613
9010  0.778945 7.716990
9011  0.782568 7.713367
9012  0.782568 7.709744
9013  0.786191 7.706121
9014  0.786191 7.702498
9015  0.789814 7.698875
9016  0.789814 7.695252
9017  0.789814 7.691629
9018  0.789814 7.688006
9019  0.793437 7.684383
9020  0.793437 7.680760
9021  0.793437 7.677137
9022  0.797060 7.673514
9023  0.797060 7.669891
9024  0.797060 7.666268
9025  0.797060 7.662645
9026  0.797060 7.659022
9027  0.797060 7.655399
9028  0.797060 7.651776
9029  0.797060 7.648153
9030  0.800683 7.644530
9031  0.800683 7.640907
9032  0.800683 7.637284
9033  0.804306 7.633661
9034  0.804306 7.630038
9035  0.804306 7.626415
9036  0.807929 7.622792
9037  0.807929 7.619169
9038  0.811552 7.615546
9039  0.811552 7.611923
9040  0.815175 7.608300
9041  0.815175 7.604677
9042  0.818798 7.601054
9043  0.822421 7.597431
9044  0.826044 7.593808
9045  0.826044 7.590185
9046  0.829667 7.586562
9047  0.829667 7.582939
9048  0.833290 7.579316
9049  0.833290 7.575693
9050  0.836913 7.572070
9051  0.836913 7.568447
9052  0.840536 7.564824
9053  0.840536 7.561201
9054  0.844159 7.557578
9055  0.844159 7.553955
9056  0.847782 7.550332
9057  0.847782 7.546709
9058  0.847782 7.543086
9059  0.847782 7.539463
9060  0.847782 7.535840
9061  0.847782 7.532217
9062  0.847782 7.528594
9063  0.847782 7.524971
9064  0.847782 7.521348
9065  0.847782 7.517725
9066  0.847782 7.514102
9067  0.847782 7.510479
9068  0.847782 7.506856
9069  0.847782 7.503233
9070  0.847782 7.499610
9071  0.847782 7.495987
9072  0.847782 7.492364
9073  0.847782 7.488741
9074  0.847782 7.485118
9075  0.847782 7.481495
9076  0.847782 7.477872
9077  0.847782 7.474249
9078  0.847782 7.470626
9079  0.844159 7.467003
9080  0.844159 7.463380
9081  0.840536 7.459757
9082  0.840536 7.456134
9083  0.836913 7.452511
9084  0.836913 7.448888
9085  0.833290 7.445265
9086  0.833290 7.441642
9087  0.829667 7.438019
9088  0.829667 7.434396
9089  0.826044 7.430773
9090  0.826044 7.427150
9091  0.822421 7.423527
9092  0.818798 7.419904
9093  0.815175 7.419904
9094  0.811552 7.416281
9095  0.807929 7.412658
9096  0.804306 7.409035
9097  0.800683 7.405412
9098  0.800683 7.401789
9099  0.797060 7.398166
9100  0.797060 7.394543
9101  0.793437 7.390920
9102  0.793437 7.387297
9103  0.789814 7.383674
9104  0.789814 7.380051
9105  0.786191 7.376428
9106  0.786191 7.372805
9107  0.782568 7.369182
9108  0.782568 7.365559
9109  0.778945 7.361936
9110  0.778945 7.358313
9111  0.775322 7.354690
9112  0.771699 7.354690
9113  0.768076 7.351067
9114  0.764453 7.351067
9115  0.760830 7.347444
9116  0.757207 7.347444
9117  0.753584 7.343821
9118  0.749961 7.343821
9119  0.746338 7.340198
9120  0.742715 7.340198
9121  0.739092 7.336575
9122  0.735469 7.336575
9123  0.731846 7.332952
9124  0.728223 7.332952
9125  0.724600 7.332952
9126  0.720977 7.332952
9127  0.717354 7.332952
9128  0.713731 7.332952
9129  0.710108 7.332952
9130  0.706485 7.332952
9131  0.702862 7.329329
9132  0.699239 7.329329
9133  0.695616 7.329329
9134  0.691993 7.325706
9135  0.688370 7.325706
9136  0.684747 7.325706
9137  0.681124 7.325706
9138  0.677501 7.325706
9139  0.673878 7.325706
9140  0.670255 7.325706
9141  0.666632 7.325706
9142  0.663009 7.325706
9143  0.659386 7.325706
9144  0.655763 7.325706
9145  0.652140 7.325706
9146  0.648517 7.325706
9147  0.644894 7.325706
9148  0.641271 7.325706
9149  0.637648 7.322083
9150  0.634025 7.322083
9151  0.630402 7.322083
9152  0.626779 7.322083
9153  0.623156 7.322083
9154  0.619533 7.322083
9155  0.615910 7.322083
9156  0.612287 7.322083
9157  0.608664 7.322083
9158  0.605041 7.322083
9159  0.601418 7.322083
9160  0.597795 7.322083
9161  0.594172 7.322083
9162  0.590549 7.322083
9163  0.586926 7.322083
9164  0.583303 7.322083
9165  0.579680 7.322083
9166  0.576057 7.322083
9167  0.572434 7.322083
9168  0.568811 7.322083
9169  0.565188 7.322083
9170  0.561565 7.322083
9171  0.557942 7.322083
9172  0.554319 7.322083
9173  0.550696 7.322083
9174  0.547073 7.322083
9175  0.543450 7.322083
9176  0.539827 7.322083
9177  0.536204 7.322083
9178  0.532581 7.322083
9179  0.528958 7.322083
9180  0.525335 7.322083
9181  0.521712 7.322083
9182  0.518089 7.322083
9183  0.514466 7.322083
9184  0.510843 7.325706
9185  0.507220 7.325706
9186  0.503597 7.325706
9187  0.499974 7.325706
9188  0.496351 7.329329
9189  0.492728 7.329329
9190  0.489105 7.332952
9191  0.485482 7.332952
9192  0.481859 7.332952
9193  0.478236 7.332952
9194  0.474613 7.332952
9195  0.470990 7.332952
9196  0.467367 7.329329
9197  0.463744 7.329329
9198  0.460121 7.325706
9199  0.456498 7.322083
9200  0.452875 7.318460
9201  0.452875 7.314837
9202  0.449252 7.311214
9203  0.449252 7.307591
9204  0.445629 7.303968
9205  0.445629 7.300345
9206  0.445629 7.296722
9207  0.445629 7.293099
9208  0.445629 7.289476
9209  0.445629 7.285853
9210  0.445629 7.282230
9211  0.445629 7.278607
9212  0.445629 7.274984
9213  0.445629 7.271361
9214  0.445629 7.267738
9215  0.445629 7.264115
