# Supplementary material for: Statistical Mapping of Maize Bundle Intensity at the Stem Scale Using Spatial Normalisation of Replicated Images
Source: PLoS One. 2014 Mar 12;9(3):e90673. doi: 10.1371/journal.pone.0090673 (PMC3951278; doi:10.1371/journal.pone.0090673)
Supplement: File S2 — Data files containing bundle positions and slice contours. (ZIP) [file pone.0090673.s002.zip › data/macro/tables/contoursMm/s09aCntMm.txt]

name   x   y
   1  2.920138 7.985092
   2  2.923761 7.981469
   3  2.923761 7.977846
   4  2.927384 7.974223
   5  2.931007 7.970600
   6  2.934630 7.966977
   7  2.934630 7.963354
   8  2.938253 7.959731
   9  2.938253 7.956108
  10  2.941876 7.952485
  11  2.941876 7.948862
  12  2.945499 7.945239
  13  2.945499 7.941616
  14  2.949122 7.937993
  15  2.949122 7.934370
  16  2.952745 7.930747
  17  2.952745 7.927124
  18  2.956368 7.923501
  19  2.956368 7.919878
  20  2.959991 7.916255
  21  2.959991 7.912632
  22  2.959991 7.909009
  23  2.959991 7.905386
  24  2.959991 7.901763
  25  2.959991 7.898140
  26  2.959991 7.894517
  27  2.959991 7.890894
  28  2.959991 7.887271
  29  2.959991 7.883648
  30  2.959991 7.880025
  31  2.959991 7.876402
  32  2.959991 7.872779
  33  2.959991 7.869156
  34  2.959991 7.865533
  35  2.959991 7.861910
  36  2.959991 7.858287
  37  2.959991 7.854664
  38  2.959991 7.851041
  39  2.959991 7.847418
  40  2.959991 7.843795
  41  2.959991 7.840172
  42  2.959991 7.836549
  43  2.959991 7.832926
  44  2.959991 7.829303
  45  2.956368 7.825680
  46  2.956368 7.822057
  47  2.956368 7.818434
  48  2.952745 7.814811
  49  2.952745 7.811188
  50  2.952745 7.807565
  51  2.952745 7.803942
  52  2.952745 7.800319
  53  2.952745 7.796696
  54  2.952745 7.793073
  55  2.952745 7.789450
  56  2.952745 7.785827
  57  2.956368 7.782204
  58  2.956368 7.778581
  59  2.959991 7.774958
  60  2.959991 7.771335
  61  2.963614 7.767712
  62  2.963614 7.764089
  63  2.967237 7.760466
  64  2.967237 7.756843
  65  2.970860 7.753220
  66  2.970860 7.749597
  67  2.974483 7.745974
  68  2.974483 7.742351
  69  2.978106 7.738728
  70  2.978106 7.735105
  71  2.978106 7.731482
  72  2.978106 7.727859
  73  2.978106 7.724236
  74  2.978106 7.720613
  75  2.978106 7.716990
  76  2.978106 7.713367
  77  2.978106 7.709744
  78  2.978106 7.706121
  79  2.978106 7.702498
  80  2.978106 7.698875
  81  2.981729 7.695252
  82  2.981729 7.691629
  83  2.985352 7.688006
  84  2.985352 7.684383
  85  2.985352 7.680760
  86  2.985352 7.677137
  87  2.985352 7.673514
  88  2.985352 7.669891
  89  2.985352 7.666268
  90  2.985352 7.662645
  91  2.985352 7.659022
  92  2.985352 7.655399
  93  2.985352 7.651776
  94  2.985352 7.648153
  95  2.985352 7.644530
  96  2.985352 7.640907
  97  2.985352 7.637284
  98  2.985352 7.633661
  99  2.985352 7.630038
 100  2.985352 7.626415
 101  2.985352 7.622792
 102  2.985352 7.619169
 103  2.985352 7.615546
 104  2.985352 7.611923
 105  2.985352 7.608300
 106  2.985352 7.604677
 107  2.985352 7.601054
 108  2.985352 7.597431
 109  2.985352 7.593808
 110  2.985352 7.590185
 111  2.985352 7.586562
 112  2.985352 7.582939
 113  2.988975 7.579316
 114  2.988975 7.575693
 115  2.992598 7.572070
 116  2.992598 7.568447
 117  2.992598 7.564824
 118  2.996221 7.561201
 119  2.996221 7.557578
 120  2.996221 7.553955
 121  2.996221 7.550332
 122  2.996221 7.546709
 123  2.999844 7.543086
 124  2.999844 7.539463
 125  3.003467 7.535840
 126  3.003467 7.532217
 127  3.003467 7.528594
 128  3.003467 7.524971
 129  3.003467 7.521348
 130  3.003467 7.517725
 131  3.003467 7.514102
 132  3.003467 7.510479
 133  3.003467 7.506856
 134  3.003467 7.503233
 135  3.003467 7.499610
 136  3.003467 7.495987
 137  3.003467 7.492364
 138  3.003467 7.488741
 139  3.003467 7.485118
 140  3.003467 7.481495
 141  3.003467 7.477872
 142  3.003467 7.474249
 143  3.003467 7.470626
 144  3.003467 7.467003
 145  3.003467 7.463380
 146  3.003467 7.459757
 147  3.003467 7.456134
 148  2.999844 7.452511
 149  2.999844 7.448888
 150  2.999844 7.445265
 151  2.999844 7.441642
 152  2.999844 7.438019
 153  3.003467 7.434396
 154  3.003467 7.430773
 155  3.003467 7.427150
 156  3.003467 7.423527
 157  3.003467 7.419904
 158  3.003467 7.416281
 159  3.003467 7.412658
 160  3.003467 7.409035
 161  3.003467 7.405412
 162  3.003467 7.401789
 163  3.003467 7.398166
 164  3.003467 7.394543
 165  3.003467 7.390920
 166  3.003467 7.387297
 167  3.003467 7.383674
 168  3.003467 7.380051
 169  3.003467 7.376428
 170  3.003467 7.372805
 171  3.003467 7.369182
 172  3.003467 7.365559
 173  3.003467 7.361936
 174  3.003467 7.358313
 175  3.003467 7.354690
 176  3.003467 7.351067
 177  3.003467 7.347444
 178  3.003467 7.343821
 179  3.003467 7.340198
 180  2.999844 7.336575
 181  2.999844 7.332952
 182  2.996221 7.329329
 183  2.996221 7.325706
 184  2.992598 7.322083
 185  2.992598 7.318460
 186  2.988975 7.314837
 187  2.988975 7.311214
 188  2.985352 7.307591
 189  2.985352 7.303968
 190  2.981729 7.300345
 191  2.981729 7.296722
 192  2.981729 7.293099
 193  2.978106 7.289476
 194  2.978106 7.285853
 195  2.974483 7.282230
 196  2.974483 7.278607
 197  2.970860 7.274984
 198  2.970860 7.271361
 199  2.970860 7.267738
 200  2.970860 7.264115
 201  2.974483 7.260492
 202  2.974483 7.256869
 203  2.978106 7.253246
 204  2.978106 7.249623
 205  2.981729 7.246000
 206  2.985352 7.242377
 207  2.988975 7.238754
 208  2.988975 7.235131
 209  2.992598 7.231508
 210  2.992598 7.227885
 211  2.996221 7.224262
 212  2.996221 7.220639
 213  2.999844 7.217016
 214  2.999844 7.213393
 215  3.003467 7.209770
 216  3.003467 7.206147
 217  3.007090 7.202524
 218  3.007090 7.198901
 219  3.010713 7.195278
 220  3.010713 7.191655
 221  3.010713 7.188032
 222  3.014336 7.184409
 223  3.017959 7.180786
 224  3.021582 7.177163
 225  3.021582 7.173540
 226  3.025205 7.169917
 227  3.028828 7.169917
 228  3.032451 7.166294
 229  3.032451 7.162671
 230  3.036074 7.159048
 231  3.036074 7.155425
 232  3.039697 7.151802
 233  3.039697 7.148179
 234  3.043320 7.144556
 235  3.043320 7.140933
 236  3.046943 7.137310
 237  3.046943 7.133687
 238  3.050566 7.130064
 239  3.050566 7.126441
 240  3.054189 7.122818
 241  3.054189 7.119195
 242  3.054189 7.115572
 243  3.054189 7.111949
 244  3.054189 7.108326
 245  3.054189 7.104703
 246  3.054189 7.101080
 247  3.054189 7.097457
 248  3.054189 7.093834
 249  3.054189 7.090211
 250  3.054189 7.086588
 251  3.054189 7.082965
 252  3.054189 7.079342
 253  3.054189 7.075719
 254  3.054189 7.072096
 255  3.054189 7.068473
 256  3.054189 7.064850
 257  3.054189 7.061227
 258  3.054189 7.057604
 259  3.054189 7.053981
 260  3.054189 7.050358
 261  3.054189 7.046735
 262  3.054189 7.043112
 263  3.054189 7.039489
 264  3.054189 7.035866
 265  3.054189 7.032243
 266  3.054189 7.028620
 267  3.050566 7.024997
 268  3.050566 7.021374
 269  3.050566 7.017751
 270  3.046943 7.014128
 271  3.046943 7.010505
 272  3.043320 7.006882
 273  3.043320 7.003259
 274  3.039697 6.999636
 275  3.039697 6.996013
 276  3.036074 6.992390
 277  3.036074 6.988767
 278  3.036074 6.985144
 279  3.039697 6.981521
 280  3.039697 6.977898
 281  3.039697 6.974275
 282  3.039697 6.970652
 283  3.039697 6.967029
 284  3.043320 6.963406
 285  3.043320 6.959783
 286  3.046943 6.956160
 287  3.046943 6.952537
 288  3.050566 6.948914
 289  3.050566 6.945291
 290  3.054189 6.941668
 291  3.054189 6.938045
 292  3.054189 6.934422
 293  3.054189 6.930799
 294  3.054189 6.927176
 295  3.054189 6.923553
 296  3.054189 6.919930
 297  3.054189 6.916307
 298  3.054189 6.912684
 299  3.054189 6.909061
 300  3.054189 6.905438
 301  3.057812 6.901815
 302  3.061435 6.898192
 303  3.061435 6.894569
 304  3.065058 6.890946
 305  3.065058 6.887323
 306  3.068681 6.883700
 307  3.068681 6.880077
 308  3.072304 6.876454
 309  3.072304 6.872831
 310  3.075927 6.869208
 311  3.079550 6.865585
 312  3.083173 6.861962
 313  3.086796 6.861962
 314  3.090419 6.858339
 315  3.094042 6.854716
 316  3.094042 6.851093
 317  3.097665 6.847470
 318  3.097665 6.843847
 319  3.101288 6.840224
 320  3.101288 6.836601
 321  3.104911 6.832978
 322  3.104911 6.829355
 323  3.108534 6.825732
 324  3.108534 6.822109
 325  3.112157 6.818486
 326  3.112157 6.814863
 327  3.115780 6.811240
 328  3.115780 6.807617
 329  3.115780 6.803994
 330  3.115780 6.800371
 331  3.115780 6.796748
 332  3.115780 6.793125
 333  3.115780 6.789502
 334  3.115780 6.785879
 335  3.115780 6.782256
 336  3.115780 6.778633
 337  3.115780 6.775010
 338  3.115780 6.771387
 339  3.115780 6.767764
 340  3.115780 6.764141
 341  3.115780 6.760518
 342  3.115780 6.756895
 343  3.115780 6.753272
 344  3.115780 6.749649
 345  3.115780 6.746026
 346  3.115780 6.742403
 347  3.115780 6.738780
 348  3.115780 6.735157
 349  3.115780 6.731534
 350  3.115780 6.727911
 351  3.115780 6.724288
 352  3.115780 6.720665
 353  3.115780 6.717042
 354  3.115780 6.713419
 355  3.115780 6.709796
 356  3.115780 6.706173
 357  3.115780 6.702550
 358  3.115780 6.698927
 359  3.115780 6.695304
 360  3.115780 6.691681
 361  3.112157 6.688058
 362  3.112157 6.684435
 363  3.108534 6.680812
 364  3.108534 6.677189
 365  3.104911 6.673566
 366  3.104911 6.669943
 367  3.104911 6.666320
 368  3.104911 6.662697
 369  3.104911 6.659074
 370  3.104911 6.655451
 371  3.108534 6.651828
 372  3.108534 6.648205
 373  3.108534 6.644582
 374  3.112157 6.640959
 375  3.112157 6.637336
 376  3.112157 6.633713
 377  3.112157 6.630090
 378  3.112157 6.626467
 379  3.112157 6.622844
 380  3.112157 6.619221
 381  3.112157 6.615598
 382  3.112157 6.611975
 383  3.112157 6.608352
 384  3.112157 6.604729
 385  3.112157 6.601106
 386  3.112157 6.597483
 387  3.112157 6.593860
 388  3.112157 6.590237
 389  3.112157 6.586614
 390  3.112157 6.582991
 391  3.115780 6.579368
 392  3.115780 6.575745
 393  3.119403 6.572122
 394  3.119403 6.568499
 395  3.123026 6.564876
 396  3.123026 6.561253
 397  3.126649 6.557630
 398  3.126649 6.554007
 399  3.126649 6.550384
 400  3.126649 6.546761
 401  3.126649 6.543138
 402  3.126649 6.539515
 403  3.126649 6.535892
 404  3.126649 6.532269
 405  3.126649 6.528646
 406  3.126649 6.525023
 407  3.126649 6.521400
 408  3.126649 6.517777
 409  3.126649 6.514154
 410  3.126649 6.510531
 411  3.126649 6.506908
 412  3.126649 6.503285
 413  3.126649 6.499662
 414  3.126649 6.496039
 415  3.126649 6.492416
 416  3.126649 6.488793
 417  3.126649 6.485170
 418  3.126649 6.481547
 419  3.130272 6.477924
 420  3.130272 6.474301
 421  3.133895 6.470678
 422  3.133895 6.467055
 423  3.137518 6.463432
 424  3.137518 6.459809
 425  3.137518 6.456186
 426  3.137518 6.452563
 427  3.137518 6.448940
 428  3.137518 6.445317
 429  3.137518 6.441694
 430  3.137518 6.438071
 431  3.137518 6.434448
 432  3.137518 6.430825
 433  3.137518 6.427202
 434  3.137518 6.423579
 435  3.137518 6.419956
 436  3.137518 6.416333
 437  3.137518 6.412710
 438  3.137518 6.409087
 439  3.137518 6.405464
 440  3.137518 6.401841
 441  3.137518 6.398218
 442  3.137518 6.394595
 443  3.137518 6.390972
 444  3.137518 6.387349
 445  3.137518 6.383726
 446  3.137518 6.380103
 447  3.137518 6.376480
 448  3.137518 6.372857
 449  3.137518 6.369234
 450  3.137518 6.365611
 451  3.137518 6.361988
 452  3.137518 6.358365
 453  3.137518 6.354742
 454  3.137518 6.351119
 455  3.137518 6.347496
 456  3.137518 6.343873
 457  3.137518 6.340250
 458  3.137518 6.336627
 459  3.137518 6.333004
 460  3.137518 6.329381
 461  3.137518 6.325758
 462  3.133895 6.322135
 463  3.133895 6.318512
 464  3.133895 6.314889
 465  3.130272 6.311266
 466  3.130272 6.307643
 467  3.126649 6.304020
 468  3.126649 6.300397
 469  3.126649 6.296774
 470  3.123026 6.293151
 471  3.123026 6.289528
 472  3.123026 6.285905
 473  3.123026 6.282282
 474  3.126649 6.278659
 475  3.126649 6.275036
 476  3.126649 6.271413
 477  3.126649 6.267790
 478  3.130272 6.264167
 479  3.130272 6.260544
 480  3.130272 6.256921
 481  3.133895 6.253298
 482  3.133895 6.249675
 483  3.137518 6.246052
 484  3.137518 6.242429
 485  3.141141 6.238806
 486  3.141141 6.235183
 487  3.144764 6.231560
 488  3.144764 6.227937
 489  3.148387 6.224314
 490  3.148387 6.220691
 491  3.152010 6.217068
 492  3.152010 6.213445
 493  3.155633 6.209822
 494  3.155633 6.206199
 495  3.155633 6.202576
 496  3.155633 6.198953
 497  3.155633 6.195330
 498  3.155633 6.191707
 499  3.155633 6.188084
 500  3.155633 6.184461
 501  3.155633 6.180838
 502  3.155633 6.177215
 503  3.155633 6.173592
 504  3.155633 6.169969
 505  3.155633 6.166346
 506  3.155633 6.162723
 507  3.155633 6.159100
 508  3.155633 6.155477
 509  3.155633 6.151854
 510  3.155633 6.148231
 511  3.155633 6.144608
 512  3.155633 6.140985
 513  3.155633 6.137362
 514  3.155633 6.133739
 515  3.155633 6.130116
 516  3.155633 6.126493
 517  3.155633 6.122870
 518  3.152010 6.119247
 519  3.152010 6.115624
 520  3.148387 6.112001
 521  3.148387 6.108378
 522  3.148387 6.104755
 523  3.148387 6.101132
 524  3.148387 6.097509
 525  3.148387 6.093886
 526  3.148387 6.090263
 527  3.152010 6.086640
 528  3.152010 6.083017
 529  3.155633 6.079394
 530  3.155633 6.075771
 531  3.155633 6.072148
 532  3.155633 6.068525
 533  3.155633 6.064902
 534  3.155633 6.061279
 535  3.155633 6.057656
 536  3.155633 6.054033
 537  3.155633 6.050410
 538  3.155633 6.046787
 539  3.155633 6.043164
 540  3.155633 6.039541
 541  3.155633 6.035918
 542  3.155633 6.032295
 543  3.155633 6.028672
 544  3.155633 6.025049
 545  3.155633 6.021426
 546  3.155633 6.017803
 547  3.155633 6.014180
 548  3.155633 6.010557
 549  3.155633 6.006934
 550  3.155633 6.003311
 551  3.155633 5.999688
 552  3.155633 5.996065
 553  3.155633 5.992442
 554  3.152010 5.988819
 555  3.152010 5.985196
 556  3.148387 5.981573
 557  3.148387 5.977950
 558  3.144764 5.974327
 559  3.144764 5.970704
 560  3.144764 5.967081
 561  3.144764 5.963458
 562  3.144764 5.959835
 563  3.144764 5.956212
 564  3.144764 5.952589
 565  3.144764 5.948966
 566  3.144764 5.945343
 567  3.148387 5.941720
 568  3.152010 5.938097
 569  3.155633 5.934474
 570  3.159256 5.930851
 571  3.162879 5.927228
 572  3.162879 5.923605
 573  3.166502 5.919982
 574  3.166502 5.916359
 575  3.170125 5.912736
 576  3.170125 5.909113
 577  3.173748 5.905490
 578  3.173748 5.901867
 579  3.177371 5.898244
 580  3.177371 5.894621
 581  3.180994 5.890998
 582  3.180994 5.887375
 583  3.184617 5.883752
 584  3.184617 5.880129
 585  3.184617 5.876506
 586  3.184617 5.872883
 587  3.184617 5.869260
 588  3.184617 5.865637
 589  3.184617 5.862014
 590  3.184617 5.858391
 591  3.184617 5.854768
 592  3.184617 5.851145
 593  3.184617 5.847522
 594  3.184617 5.843899
 595  3.184617 5.840276
 596  3.184617 5.836653
 597  3.184617 5.833030
 598  3.188240 5.829407
 599  3.188240 5.825784
 600  3.191863 5.822161
 601  3.191863 5.818538
 602  3.195486 5.814915
 603  3.195486 5.811292
 604  3.199109 5.807669
 605  3.199109 5.804046
 606  3.202732 5.800423
 607  3.202732 5.796800
 608  3.206355 5.793177
 609  3.206355 5.789554
 610  3.206355 5.785931
 611  3.206355 5.782308
 612  3.206355 5.778685
 613  3.206355 5.775062
 614  3.206355 5.771439
 615  3.206355 5.767816
 616  3.206355 5.764193
 617  3.206355 5.760570
 618  3.206355 5.756947
 619  3.206355 5.753324
 620  3.206355 5.749701
 621  3.206355 5.746078
 622  3.206355 5.742455
 623  3.206355 5.738832
 624  3.206355 5.735209
 625  3.206355 5.731586
 626  3.206355 5.727963
 627  3.206355 5.724340
 628  3.206355 5.720717
 629  3.206355 5.717094
 630  3.206355 5.713471
 631  3.206355 5.709848
 632  3.206355 5.706225
 633  3.206355 5.702602
 634  3.206355 5.698979
 635  3.209978 5.695356
 636  3.209978 5.691733
 637  3.209978 5.688110
 638  3.209978 5.684487
 639  3.209978 5.680864
 640  3.209978 5.677241
 641  3.209978 5.673618
 642  3.209978 5.669995
 643  3.209978 5.666372
 644  3.209978 5.662749
 645  3.209978 5.659126
 646  3.209978 5.655503
 647  3.209978 5.651880
 648  3.209978 5.648257
 649  3.209978 5.644634
 650  3.209978 5.641011
 651  3.213601 5.637388
 652  3.213601 5.633765
 653  3.213601 5.630142
 654  3.217224 5.626519
 655  3.217224 5.622896
 656  3.217224 5.619273
 657  3.217224 5.615650
 658  3.220847 5.612027
 659  3.220847 5.608404
 660  3.224470 5.604781
 661  3.224470 5.601158
 662  3.224470 5.597535
 663  3.228093 5.593912
 664  3.228093 5.590289
 665  3.228093 5.586666
 666  3.231716 5.583043
 667  3.231716 5.579420
 668  3.231716 5.575797
 669  3.235339 5.572174
 670  3.235339 5.568551
 671  3.235339 5.564928
 672  3.235339 5.561305
 673  3.235339 5.557682
 674  3.235339 5.554059
 675  3.235339 5.550436
 676  3.235339 5.546813
 677  3.235339 5.543190
 678  3.235339 5.539567
 679  3.235339 5.535944
 680  3.235339 5.532321
 681  3.235339 5.528698
 682  3.235339 5.525075
 683  3.235339 5.521452
 684  3.235339 5.517829
 685  3.235339 5.514206
 686  3.235339 5.510583
 687  3.235339 5.506960
 688  3.238962 5.503337
 689  3.238962 5.499714
 690  3.238962 5.496091
 691  3.238962 5.492468
 692  3.238962 5.488845
 693  3.242585 5.485222
 694  3.242585 5.481599
 695  3.242585 5.477976
 696  3.242585 5.474353
 697  3.242585 5.470730
 698  3.242585 5.467107
 699  3.242585 5.463484
 700  3.242585 5.459861
 701  3.242585 5.456238
 702  3.242585 5.452615
 703  3.246208 5.448992
 704  3.246208 5.445369
 705  3.246208 5.441746
 706  3.249831 5.438123
 707  3.249831 5.434500
 708  3.249831 5.430877
 709  3.249831 5.427254
 710  3.249831 5.423631
 711  3.249831 5.420008
 712  3.249831 5.416385
 713  3.249831 5.412762
 714  3.253454 5.409139
 715  3.253454 5.405516
 716  3.253454 5.401893
 717  3.257077 5.398270
 718  3.260700 5.394647
 719  3.264323 5.391024
 720  3.267946 5.387401
 721  3.271569 5.383778
 722  3.275192 5.380155
 723  3.275192 5.376532
 724  3.278815 5.372909
 725  3.278815 5.369286
 726  3.282438 5.365663
 727  3.282438 5.362040
 728  3.286061 5.358417
 729  3.286061 5.354794
 730  3.289684 5.351171
 731  3.289684 5.347548
 732  3.293307 5.343925
 733  3.293307 5.340302
 734  3.296930 5.336679
 735  3.296930 5.333056
 736  3.300553 5.329433
 737  3.300553 5.325810
 738  3.304176 5.322187
 739  3.304176 5.318564
 740  3.307799 5.314941
 741  3.307799 5.311318
 742  3.307799 5.307695
 743  3.307799 5.304072
 744  3.307799 5.300449
 745  3.307799 5.296826
 746  3.307799 5.293203
 747  3.307799 5.289580
 748  3.307799 5.285957
 749  3.307799 5.282334
 750  3.307799 5.278711
 751  3.307799 5.275088
 752  3.307799 5.271465
 753  3.307799 5.267842
 754  3.307799 5.264219
 755  3.307799 5.260596
 756  3.307799 5.256973
 757  3.307799 5.253350
 758  3.307799 5.249727
 759  3.311422 5.246104
 760  3.311422 5.242481
 761  3.311422 5.238858
 762  3.311422 5.235235
 763  3.315045 5.231612
 764  3.315045 5.227989
 765  3.315045 5.224366
 766  3.315045 5.220743
 767  3.318668 5.217120
 768  3.318668 5.213497
 769  3.318668 5.209874
 770  3.322291 5.206251
 771  3.322291 5.202628
 772  3.322291 5.199005
 773  3.322291 5.195382
 774  3.322291 5.191759
 775  3.322291 5.188136
 776  3.322291 5.184513
 777  3.322291 5.180890
 778  3.322291 5.177267
 779  3.322291 5.173644
 780  3.322291 5.170021
 781  3.322291 5.166398
 782  3.322291 5.162775
 783  3.322291 5.159152
 784  3.322291 5.155529
 785  3.322291 5.151906
 786  3.322291 5.148283
 787  3.322291 5.144660
 788  3.322291 5.141037
 789  3.322291 5.137414
 790  3.322291 5.133791
 791  3.322291 5.130168
 792  3.322291 5.126545
 793  3.322291 5.122922
 794  3.322291 5.119299
 795  3.322291 5.115676
 796  3.322291 5.112053
 797  3.322291 5.108430
 798  3.322291 5.104807
 799  3.322291 5.101184
 800  3.318668 5.097561
 801  3.318668 5.093938
 802  3.318668 5.090315
 803  3.315045 5.086692
 804  3.315045 5.083069
 805  3.315045 5.079446
 806  3.315045 5.075823
 807  3.315045 5.072200
 808  3.318668 5.068577
 809  3.318668 5.064954
 810  3.322291 5.061331
 811  3.322291 5.057708
 812  3.325914 5.054085
 813  3.325914 5.050462
 814  3.325914 5.046839
 815  3.329537 5.043216
 816  3.329537 5.039593
 817  3.329537 5.035970
 818  3.329537 5.032347
 819  3.329537 5.028724
 820  3.329537 5.025101
 821  3.329537 5.021478
 822  3.329537 5.017855
 823  3.329537 5.014232
 824  3.329537 5.010609
 825  3.329537 5.006986
 826  3.329537 5.003363
 827  3.329537 4.999740
 828  3.329537 4.996117
 829  3.329537 4.992494
 830  3.329537 4.988871
 831  3.329537 4.985248
 832  3.329537 4.981625
 833  3.329537 4.978002
 834  3.329537 4.974379
 835  3.329537 4.970756
 836  3.329537 4.967133
 837  3.329537 4.963510
 838  3.329537 4.959887
 839  3.329537 4.956264
 840  3.329537 4.952641
 841  3.329537 4.949018
 842  3.333160 4.945395
 843  3.333160 4.941772
 844  3.333160 4.938149
 845  3.333160 4.934526
 846  3.333160 4.930903
 847  3.333160 4.927280
 848  3.333160 4.923657
 849  3.333160 4.920034
 850  3.333160 4.916411
 851  3.333160 4.912788
 852  3.333160 4.909165
 853  3.333160 4.905542
 854  3.333160 4.901919
 855  3.333160 4.898296
 856  3.333160 4.894673
 857  3.333160 4.891050
 858  3.333160 4.887427
 859  3.333160 4.883804
 860  3.333160 4.880181
 861  3.333160 4.876558
 862  3.333160 4.872935
 863  3.336783 4.869312
 864  3.336783 4.865689
 865  3.340406 4.862066
 866  3.340406 4.858443
 867  3.340406 4.854820
 868  3.344029 4.851197
 869  3.344029 4.847574
 870  3.347652 4.843951
 871  3.347652 4.840328
 872  3.347652 4.836705
 873  3.347652 4.833082
 874  3.347652 4.829459
 875  3.347652 4.825836
 876  3.347652 4.822213
 877  3.347652 4.818590
 878  3.347652 4.814967
 879  3.347652 4.811344
 880  3.347652 4.807721
 881  3.347652 4.804098
 882  3.347652 4.800475
 883  3.347652 4.796852
 884  3.347652 4.793229
 885  3.347652 4.789606
 886  3.347652 4.785983
 887  3.347652 4.782360
 888  3.347652 4.778737
 889  3.347652 4.775114
 890  3.347652 4.771491
 891  3.347652 4.767868
 892  3.347652 4.764245
 893  3.347652 4.760622
 894  3.347652 4.756999
 895  3.347652 4.753376
 896  3.351275 4.749753
 897  3.351275 4.746130
 898  3.351275 4.742507
 899  3.354898 4.738884
 900  3.354898 4.735261
 901  3.354898 4.731638
 902  3.358521 4.728015
 903  3.358521 4.724392
 904  3.362144 4.720769
 905  3.362144 4.717146
 906  3.365767 4.713523
 907  3.365767 4.709900
 908  3.365767 4.706277
 909  3.365767 4.702654
 910  3.365767 4.699031
 911  3.365767 4.695408
 912  3.365767 4.691785
 913  3.365767 4.688162
 914  3.365767 4.684539
 915  3.365767 4.680916
 916  3.365767 4.677293
 917  3.365767 4.673670
 918  3.365767 4.670047
 919  3.365767 4.666424
 920  3.365767 4.662801
 921  3.365767 4.659178
 922  3.365767 4.655555
 923  3.365767 4.651932
 924  3.365767 4.648309
 925  3.365767 4.644686
 926  3.365767 4.641063
 927  3.365767 4.637440
 928  3.365767 4.633817
 929  3.365767 4.630194
 930  3.365767 4.626571
 931  3.365767 4.622948
 932  3.365767 4.619325
 933  3.365767 4.615702
 934  3.362144 4.612079
 935  3.362144 4.608456
 936  3.362144 4.604833
 937  3.362144 4.601210
 938  3.362144 4.597587
 939  3.358521 4.593964
 940  3.358521 4.590341
 941  3.358521 4.586718
 942  3.354898 4.583095
 943  3.354898 4.579472
 944  3.354898 4.575849
 945  3.358521 4.572226
 946  3.358521 4.568603
 947  3.358521 4.564980
 948  3.358521 4.561357
 949  3.358521 4.557734
 950  3.362144 4.554111
 951  3.362144 4.550488
 952  3.365767 4.546865
 953  3.365767 4.543242
 954  3.369390 4.539619
 955  3.369390 4.535996
 956  3.373013 4.532373
 957  3.373013 4.528750
 958  3.376636 4.525127
 959  3.376636 4.521504
 960  3.380259 4.517881
 961  3.380259 4.514258
 962  3.383882 4.510635
 963  3.383882 4.507012
 964  3.383882 4.503389
 965  3.383882 4.499766
 966  3.383882 4.496143
 967  3.383882 4.492520
 968  3.383882 4.488897
 969  3.383882 4.485274
 970  3.383882 4.481651
 971  3.383882 4.478028
 972  3.383882 4.474405
 973  3.387505 4.470782
 974  3.387505 4.467159
 975  3.391128 4.463536
 976  3.391128 4.459913
 977  3.394751 4.456290
 978  3.394751 4.452667
 979  3.398374 4.449044
 980  3.398374 4.445421
 981  3.401997 4.441798
 982  3.401997 4.438175
 983  3.405620 4.434552
 984  3.405620 4.430929
 985  3.405620 4.427306
 986  3.405620 4.423683
 987  3.405620 4.420060
 988  3.405620 4.416437
 989  3.405620 4.412814
 990  3.405620 4.409191
 991  3.405620 4.405568
 992  3.405620 4.401945
 993  3.405620 4.398322
 994  3.405620 4.394699
 995  3.405620 4.391076
 996  3.405620 4.387453
 997  3.405620 4.383830
 998  3.405620 4.380207
 999  3.405620 4.376584
1000  3.405620 4.372961
1001  3.405620 4.369338
1002  3.405620 4.365715
1003  3.405620 4.362092
1004  3.405620 4.358469
1005  3.405620 4.354846
1006  3.405620 4.351223
1007  3.401997 4.347600
1008  3.401997 4.343977
1009  3.398374 4.340354
1010  3.398374 4.336731
1011  3.394751 4.333108
1012  3.394751 4.329485
1013  3.391128 4.325862
1014  3.391128 4.322239
1015  3.387505 4.318616
1016  3.387505 4.314993
1017  3.387505 4.311370
1018  3.387505 4.307747
1019  3.387505 4.304124
1020  3.387505 4.300501
1021  3.387505 4.296878
1022  3.387505 4.293255
1023  3.387505 4.289632
1024  3.387505 4.286009
1025  3.387505 4.282386
1026  3.387505 4.278763
1027  3.387505 4.275140
1028  3.387505 4.271517
1029  3.387505 4.267894
1030  3.387505 4.264271
1031  3.387505 4.260648
1032  3.387505 4.257025
1033  3.387505 4.253402
1034  3.387505 4.249779
1035  3.387505 4.246156
1036  3.387505 4.242533
1037  3.391128 4.238910
1038  3.391128 4.235287
1039  3.394751 4.231664
1040  3.394751 4.228041
1041  3.398374 4.224418
1042  3.398374 4.220795
1043  3.401997 4.217172
1044  3.401997 4.213549
1045  3.401997 4.209926
1046  3.401997 4.206303
1047  3.401997 4.202680
1048  3.401997 4.199057
1049  3.401997 4.195434
1050  3.401997 4.191811
1051  3.401997 4.188188
1052  3.401997 4.184565
1053  3.401997 4.180942
1054  3.401997 4.177319
1055  3.401997 4.173696
1056  3.401997 4.170073
1057  3.401997 4.166450
1058  3.401997 4.162827
1059  3.401997 4.159204
1060  3.401997 4.155581
1061  3.401997 4.151958
1062  3.401997 4.148335
1063  3.401997 4.144712
1064  3.401997 4.141089
1065  3.401997 4.137466
1066  3.401997 4.133843
1067  3.401997 4.130220
1068  3.401997 4.126597
1069  3.401997 4.122974
1070  3.401997 4.119351
1071  3.401997 4.115728
1072  3.401997 4.112105
1073  3.398374 4.108482
1074  3.398374 4.104859
1075  3.398374 4.101236
1076  3.398374 4.097613
1077  3.394751 4.093990
1078  3.394751 4.090367
1079  3.394751 4.086744
1080  3.394751 4.083121
1081  3.394751 4.079498
1082  3.394751 4.075875
1083  3.394751 4.072252
1084  3.394751 4.068629
1085  3.394751 4.065006
1086  3.394751 4.061383
1087  3.394751 4.057760
1088  3.394751 4.054137
1089  3.394751 4.050514
1090  3.394751 4.046891
1091  3.394751 4.043268
1092  3.394751 4.039645
1093  3.394751 4.036022
1094  3.398374 4.032399
1095  3.401997 4.028776
1096  3.405620 4.025153
1097  3.409243 4.021530
1098  3.412866 4.017907
1099  3.416489 4.014284
1100  3.416489 4.010661
1101  3.420112 4.007038
1102  3.420112 4.003415
1103  3.423735 3.999792
1104  3.423735 3.996169
1105  3.427358 3.992546
1106  3.427358 3.988923
1107  3.430981 3.985300
1108  3.430981 3.981677
1109  3.434604 3.978054
1110  3.434604 3.974431
1111  3.438227 3.970808
1112  3.438227 3.967185
1113  3.438227 3.963562
1114  3.438227 3.959939
1115  3.441850 3.956316
1116  3.441850 3.952693
1117  3.441850 3.949070
1118  3.441850 3.945447
1119  3.441850 3.941824
1120  3.441850 3.938201
1121  3.445473 3.934578
1122  3.445473 3.930955
1123  3.449096 3.927332
1124  3.449096 3.923709
1125  3.452719 3.920086
1126  3.452719 3.916463
1127  3.452719 3.912840
1128  3.452719 3.909217
1129  3.452719 3.905594
1130  3.452719 3.901971
1131  3.452719 3.898348
1132  3.452719 3.894725
1133  3.452719 3.891102
1134  3.452719 3.887479
1135  3.452719 3.883856
1136  3.452719 3.880233
1137  3.452719 3.876610
1138  3.452719 3.872987
1139  3.452719 3.869364
1140  3.452719 3.865741
1141  3.452719 3.862118
1142  3.452719 3.858495
1143  3.452719 3.854872
1144  3.452719 3.851249
1145  3.452719 3.847626
1146  3.452719 3.844003
1147  3.452719 3.840380
1148  3.452719 3.836757
1149  3.449096 3.833134
1150  3.449096 3.829511
1151  3.445473 3.825888
1152  3.445473 3.822265
1153  3.441850 3.818642
1154  3.441850 3.815019
1155  3.438227 3.811396
1156  3.438227 3.807773
1157  3.434604 3.804150
1158  3.434604 3.800527
1159  3.430981 3.796904
1160  3.430981 3.793281
1161  3.430981 3.789658
1162  3.430981 3.786035
1163  3.430981 3.782412
1164  3.427358 3.778789
1165  3.427358 3.775166
1166  3.427358 3.771543
1167  3.423735 3.767920
1168  3.423735 3.764297
1169  3.427358 3.760674
1170  3.427358 3.757051
1171  3.430981 3.753428
1172  3.430981 3.749805
1173  3.434604 3.746182
1174  3.434604 3.742559
1175  3.438227 3.738936
1176  3.438227 3.735313
1177  3.441850 3.731690
1178  3.441850 3.728067
1179  3.441850 3.724444
1180  3.441850 3.720821
1181  3.441850 3.717198
1182  3.441850 3.713575
1183  3.441850 3.709952
1184  3.441850 3.706329
1185  3.445473 3.702706
1186  3.445473 3.699083
1187  3.445473 3.695460
1188  3.445473 3.691837
1189  3.445473 3.688214
1190  3.445473 3.684591
1191  3.445473 3.680968
1192  3.445473 3.677345
1193  3.445473 3.673722
1194  3.445473 3.670099
1195  3.445473 3.666476
1196  3.445473 3.662853
1197  3.445473 3.659230
1198  3.445473 3.655607
1199  3.445473 3.651984
1200  3.445473 3.648361
1201  3.445473 3.644738
1202  3.445473 3.641115
1203  3.445473 3.637492
1204  3.445473 3.633869
1205  3.445473 3.630246
1206  3.445473 3.626623
1207  3.445473 3.623000
1208  3.445473 3.619377
1209  3.445473 3.615754
1210  3.445473 3.612131
1211  3.445473 3.608508
1212  3.441850 3.604885
1213  3.441850 3.601262
1214  3.438227 3.597639
1215  3.438227 3.594016
1216  3.438227 3.590393
1217  3.438227 3.586770
1218  3.438227 3.583147
1219  3.438227 3.579524
1220  3.438227 3.575901
1221  3.438227 3.572278
1222  3.438227 3.568655
1223  3.438227 3.565032
1224  3.438227 3.561409
1225  3.438227 3.557786
1226  3.438227 3.554163
1227  3.438227 3.550540
1228  3.438227 3.546917
1229  3.438227 3.543294
1230  3.438227 3.539671
1231  3.438227 3.536048
1232  3.441850 3.532425
1233  3.445473 3.528802
1234  3.449096 3.525179
1235  3.452719 3.521556
1236  3.456342 3.517933
1237  3.456342 3.514310
1238  3.459965 3.510687
1239  3.459965 3.507064
1240  3.463588 3.503441
1241  3.463588 3.499818
1242  3.467211 3.496195
1243  3.467211 3.492572
1244  3.470834 3.488949
1245  3.470834 3.485326
1246  3.474457 3.481703
1247  3.474457 3.478080
1248  3.478080 3.474457
1249  3.478080 3.470834
1250  3.481703 3.467211
1251  3.485326 3.463588
1252  3.485326 3.459965
1253  3.488949 3.456342
1254  3.488949 3.452719
1255  3.492572 3.449096
1256  3.492572 3.445473
1257  3.496195 3.441850
1258  3.496195 3.438227
1259  3.499818 3.434604
1260  3.499818 3.430981
1261  3.503441 3.427358
1262  3.503441 3.423735
1263  3.507064 3.420112
1264  3.507064 3.416489
1265  3.507064 3.412866
1266  3.507064 3.409243
1267  3.507064 3.405620
1268  3.507064 3.401997
1269  3.507064 3.398374
1270  3.507064 3.394751
1271  3.507064 3.391128
1272  3.507064 3.387505
1273  3.507064 3.383882
1274  3.507064 3.380259
1275  3.507064 3.376636
1276  3.507064 3.373013
1277  3.507064 3.369390
1278  3.507064 3.365767
1279  3.507064 3.362144
1280  3.507064 3.358521
1281  3.507064 3.354898
1282  3.507064 3.351275
1283  3.507064 3.347652
1284  3.507064 3.344029
1285  3.507064 3.340406
1286  3.507064 3.336783
1287  3.507064 3.333160
1288  3.507064 3.329537
1289  3.507064 3.325914
1290  3.507064 3.322291
1291  3.507064 3.318668
1292  3.507064 3.315045
1293  3.507064 3.311422
1294  3.507064 3.307799
1295  3.507064 3.304176
1296  3.507064 3.300553
1297  3.507064 3.296930
1298  3.507064 3.293307
1299  3.507064 3.289684
1300  3.507064 3.286061
1301  3.507064 3.282438
1302  3.507064 3.278815
1303  3.507064 3.275192
1304  3.507064 3.271569
1305  3.507064 3.267946
1306  3.507064 3.264323
1307  3.507064 3.260700
1308  3.507064 3.257077
1309  3.507064 3.253454
1310  3.507064 3.249831
1311  3.507064 3.246208
1312  3.507064 3.242585
1313  3.507064 3.238962
1314  3.507064 3.235339
1315  3.507064 3.231716
1316  3.503441 3.228093
1317  3.503441 3.224470
1318  3.499818 3.220847
1319  3.499818 3.217224
1320  3.496195 3.213601
1321  3.496195 3.209978
1322  3.496195 3.206355
1323  3.496195 3.202732
1324  3.496195 3.199109
1325  3.496195 3.195486
1326  3.496195 3.191863
1327  3.496195 3.188240
1328  3.496195 3.184617
1329  3.496195 3.180994
1330  3.496195 3.177371
1331  3.496195 3.173748
1332  3.496195 3.170125
1333  3.496195 3.166502
1334  3.496195 3.162879
1335  3.496195 3.159256
1336  3.496195 3.155633
1337  3.496195 3.152010
1338  3.496195 3.148387
1339  3.496195 3.144764
1340  3.492572 3.141141
1341  3.492572 3.137518
1342  3.488949 3.133895
1343  3.488949 3.130272
1344  3.485326 3.126649
1345  3.485326 3.123026
1346  3.485326 3.119403
1347  3.481703 3.115780
1348  3.485326 3.112157
1349  3.485326 3.108534
1350  3.485326 3.104911
1351  3.485326 3.101288
1352  3.485326 3.097665
1353  3.485326 3.094042
1354  3.485326 3.090419
1355  3.485326 3.086796
1356  3.485326 3.083173
1357  3.485326 3.079550
1358  3.485326 3.075927
1359  3.485326 3.072304
1360  3.488949 3.068681
1361  3.488949 3.065058
1362  3.492572 3.061435
1363  3.496195 3.057812
1364  3.496195 3.054189
1365  3.499818 3.050566
1366  3.499818 3.046943
1367  3.503441 3.043320
1368  3.503441 3.039697
1369  3.507064 3.036074
1370  3.507064 3.032451
1371  3.510687 3.028828
1372  3.510687 3.025205
1373  3.514310 3.021582
1374  3.514310 3.017959
1375  3.517933 3.014336
1376  3.517933 3.010713
1377  3.521556 3.007090
1378  3.521556 3.003467
1379  3.521556 2.999844
1380  3.525179 2.996221
1381  3.525179 2.992598
1382  3.525179 2.988975
1383  3.525179 2.985352
1384  3.525179 2.981729
1385  3.525179 2.978106
1386  3.525179 2.974483
1387  3.525179 2.970860
1388  3.525179 2.967237
1389  3.525179 2.963614
1390  3.528802 2.959991
1391  3.528802 2.956368
1392  3.532425 2.952745
1393  3.532425 2.949122
1394  3.536048 2.945499
1395  3.536048 2.941876
1396  3.539671 2.938253
1397  3.539671 2.934630
1398  3.539671 2.931007
1399  3.539671 2.927384
1400  3.539671 2.923761
1401  3.539671 2.920138
1402  3.543294 2.916515
1403  3.543294 2.912892
1404  3.543294 2.909269
1405  3.546917 2.905646
1406  3.546917 2.902023
1407  3.550540 2.898400
1408  3.550540 2.894777
1409  3.554163 2.891154
1410  3.554163 2.887531
1411  3.554163 2.883908
1412  3.557786 2.880285
1413  3.561409 2.876662
1414  3.565032 2.873039
1415  3.568655 2.869416
1416  3.572278 2.865793
1417  3.572278 2.862170
1418  3.575901 2.858547
1419  3.579524 2.854924
1420  3.579524 2.851301
1421  3.583147 2.847678
1422  3.586770 2.844055
1423  3.586770 2.840432
1424  3.590393 2.836809
1425  3.594016 2.833186
1426  3.597639 2.829563
1427  3.601262 2.825940
1428  3.604885 2.822317
1429  3.608508 2.818694
1430  3.608508 2.815071
1431  3.612131 2.811448
1432  3.615754 2.807825
1433  3.619377 2.807825
1434  3.623000 2.804202
1435  3.626623 2.804202
1436  3.630246 2.800579
1437  3.633869 2.800579
1438  3.637492 2.796956
1439  3.641115 2.796956
1440  3.644738 2.793333
1441  3.648361 2.789710
1442  3.651984 2.786087
1443  3.655607 2.782464
1444  3.659230 2.778841
1445  3.662853 2.775218
1446  3.666476 2.771595
1447  3.670099 2.767972
1448  3.673722 2.764349
1449  3.677345 2.760726
1450  3.680968 2.760726
1451  3.684591 2.757103
1452  3.688214 2.757103
1453  3.691837 2.757103
1454  3.695460 2.757103
1455  3.699083 2.757103
1456  3.702706 2.757103
1457  3.706329 2.757103
1458  3.709952 2.757103
1459  3.713575 2.757103
1460  3.717198 2.757103
1461  3.720821 2.757103
1462  3.724444 2.757103
1463  3.728067 2.757103
1464  3.731690 2.753480
1465  3.735313 2.753480
1466  3.738936 2.749857
1467  3.742559 2.749857
1468  3.746182 2.746234
1469  3.749805 2.746234
1470  3.753428 2.742611
1471  3.757051 2.742611
1472  3.760674 2.738988
1473  3.764297 2.738988
1474  3.767920 2.735365
1475  3.771543 2.735365
1476  3.775166 2.731742
1477  3.778789 2.728119
1478  3.782412 2.724496
1479  3.786035 2.720873
1480  3.789658 2.717250
1481  3.793281 2.713627
1482  3.796904 2.713627
1483  3.800527 2.710004
1484  3.804150 2.706381
1485  3.807773 2.706381
1486  3.811396 2.702758
1487  3.815019 2.702758
1488  3.818642 2.699135
1489  3.822265 2.699135
1490  3.825888 2.695512
1491  3.829511 2.695512
1492  3.833134 2.691889
1493  3.836757 2.691889
1494  3.840380 2.688266
1495  3.844003 2.688266
1496  3.847626 2.684643
1497  3.851249 2.681020
1498  3.854872 2.677397
1499  3.858495 2.673774
1500  3.862118 2.670151
1501  3.862118 2.666528
1502  3.865741 2.662905
1503  3.865741 2.659282
1504  3.869364 2.655659
1505  3.869364 2.652036
1506  3.872987 2.648413
1507  3.872987 2.644790
1508  3.876610 2.641167
1509  3.876610 2.637544
1510  3.880233 2.633921
1511  3.880233 2.630298
1512  3.883856 2.626675
1513  3.883856 2.623052
1514  3.883856 2.619429
1515  3.883856 2.615806
1516  3.883856 2.612183
1517  3.883856 2.608560
1518  3.883856 2.604937
1519  3.887479 2.601314
1520  3.891102 2.597691
1521  3.891102 2.594068
1522  3.894725 2.590445
1523  3.894725 2.586822
1524  3.898348 2.583199
1525  3.901971 2.579576
1526  3.905594 2.575953
1527  3.909217 2.575953
1528  3.912840 2.572330
1529  3.916463 2.568707
1530  3.920086 2.568707
1531  3.923709 2.568707
1532  3.927332 2.568707
1533  3.930955 2.568707
1534  3.934578 2.568707
1535  3.938201 2.568707
1536  3.941824 2.568707
1537  3.945447 2.568707
1538  3.949070 2.565084
1539  3.952693 2.565084
1540  3.956316 2.561461
1541  3.959939 2.561461
1542  3.963562 2.557838
1543  3.967185 2.557838
1544  3.970808 2.554215
1545  3.974431 2.554215
1546  3.978054 2.550592
1547  3.981677 2.550592
1548  3.985300 2.546969
1549  3.988923 2.546969
1550  3.992546 2.543346
1551  3.996169 2.539723
1552  3.999792 2.536100
1553  4.003415 2.532477
1554  4.003415 2.528854
1555  4.007038 2.525231
1556  4.007038 2.521608
1557  4.010661 2.517985
1558  4.010661 2.514362
1559  4.014284 2.510739
1560  4.014284 2.507116
1561  4.017907 2.503493
1562  4.021530 2.499870
1563  4.025153 2.496247
1564  4.028776 2.492624
1565  4.032399 2.489001
1566  4.036022 2.489001
1567  4.039645 2.485378
1568  4.043268 2.485378
1569  4.046891 2.481755
1570  4.050514 2.481755
1571  4.054137 2.481755
1572  4.057760 2.481755
1573  4.061383 2.481755
1574  4.065006 2.481755
1575  4.068629 2.481755
1576  4.072252 2.481755
1577  4.075875 2.481755
1578  4.079498 2.478132
1579  4.083121 2.478132
1580  4.086744 2.474509
1581  4.090367 2.474509
1582  4.093990 2.470886
1583  4.097613 2.470886
1584  4.101236 2.467263
1585  4.104859 2.467263
1586  4.108482 2.463640
1587  4.112105 2.463640
1588  4.115728 2.460017
1589  4.119351 2.460017
1590  4.122974 2.456394
1591  4.126597 2.452771
1592  4.130220 2.449148
1593  4.130220 2.445525
1594  4.133843 2.441902
1595  4.137466 2.438279
1596  4.141089 2.434656
1597  4.144712 2.431033
1598  4.148335 2.427410
1599  4.151958 2.423787
1600  4.155581 2.420164
1601  4.159204 2.420164
1602  4.162827 2.420164
1603  4.166450 2.416541
1604  4.170073 2.416541
1605  4.173696 2.412918
1606  4.177319 2.412918
1607  4.180942 2.409295
1608  4.184565 2.409295
1609  4.188188 2.405672
1610  4.191811 2.405672
1611  4.195434 2.402049
1612  4.199057 2.402049
1613  4.202680 2.398426
1614  4.206303 2.398426
1615  4.209926 2.394803
1616  4.213549 2.391180
1617  4.217172 2.387557
1618  4.220795 2.383934
1619  4.224418 2.380311
1620  4.224418 2.376688
1621  4.228041 2.373065
1622  4.231664 2.369442
1623  4.235287 2.365819
1624  4.238910 2.365819
1625  4.242533 2.362196
1626  4.246156 2.362196
1627  4.249779 2.358573
1628  4.253402 2.358573
1629  4.257025 2.354950
1630  4.260648 2.354950
1631  4.264271 2.351327
1632  4.267894 2.351327
1633  4.271517 2.347704
1634  4.275140 2.347704
1635  4.278763 2.344081
1636  4.282386 2.344081
1637  4.286009 2.340458
1638  4.289632 2.336835
1639  4.293255 2.333212
1640  4.296878 2.329589
1641  4.300501 2.325966
1642  4.304124 2.325966
1643  4.307747 2.322343
1644  4.311370 2.322343
1645  4.314993 2.318720
1646  4.318616 2.315097
1647  4.322239 2.311474
1648  4.325862 2.307851
1649  4.329485 2.304228
1650  4.333108 2.300605
1651  4.336731 2.296982
1652  4.336731 2.293359
1653  4.340354 2.293359
1654  4.343977 2.289736
1655  4.347600 2.289736
1656  4.351223 2.286113
1657  4.354846 2.282490
1658  4.358469 2.278867
1659  4.362092 2.275244
1660  4.365715 2.275244
1661  4.369338 2.271621
1662  4.372961 2.267998
1663  4.376584 2.267998
1664  4.380207 2.264375
1665  4.383830 2.260752
1666  4.387453 2.257129
1667  4.391076 2.253506
1668  4.394699 2.249883
1669  4.398322 2.246260
1670  4.401945 2.242637
1671  4.405568 2.239014
1672  4.405568 2.235391
1673  4.409191 2.231768
1674  4.409191 2.228145
1675  4.412814 2.224522
1676  4.412814 2.220899
1677  4.416437 2.217276
1678  4.416437 2.213653
1679  4.420060 2.210030
1680  4.420060 2.206407
1681  4.423683 2.202784
1682  4.423683 2.199161
1683  4.427306 2.195538
1684  4.427306 2.191915
1685  4.430929 2.188292
1686  4.430929 2.184669
1687  4.434552 2.181046
1688  4.438175 2.177423
1689  4.441798 2.173800
1690  4.445421 2.170177
1691  4.449044 2.170177
1692  4.452667 2.166554
1693  4.456290 2.166554
1694  4.459913 2.166554
1695  4.463536 2.166554
1696  4.467159 2.162931
1697  4.470782 2.162931
1698  4.474405 2.162931
1699  4.478028 2.162931
1700  4.481651 2.159308
1701  4.485274 2.159308
1702  4.488897 2.155685
1703  4.492520 2.155685
1704  4.496143 2.152062
1705  4.499766 2.152062
1706  4.503389 2.148439
1707  4.507012 2.148439
1708  4.510635 2.144816
1709  4.514258 2.144816
1710  4.517881 2.141193
1711  4.521504 2.141193
1712  4.525127 2.137570
1713  4.525127 2.133947
1714  4.528750 2.130324
1715  4.528750 2.126701
1716  4.532373 2.123078
1717  4.532373 2.119455
1718  4.535996 2.115832
1719  4.535996 2.112209
1720  4.539619 2.108586
1721  4.539619 2.104963
1722  4.543242 2.101340
1723  4.543242 2.097717
1724  4.546865 2.094094
1725  4.546865 2.090471
1726  4.546865 2.086848
1727  4.546865 2.083225
1728  4.546865 2.079602
1729  4.550488 2.075979
1730  4.554111 2.072356
1731  4.557734 2.068733
1732  4.561357 2.065110
1733  4.561357 2.061487
1734  4.564980 2.057864
1735  4.568603 2.054241
1736  4.572226 2.050618
1737  4.575849 2.046995
1738  4.579472 2.043372
1739  4.583095 2.039749
1740  4.586718 2.039749
1741  4.590341 2.036126
1742  4.593964 2.036126
1743  4.597587 2.032503
1744  4.601210 2.028880
1745  4.604833 2.025257
1746  4.608456 2.021634
1747  4.612079 2.018011
1748  4.615702 2.014388
1749  4.619325 2.010765
1750  4.622948 2.007142
1751  4.626571 2.003519
1752  4.630194 1.999896
1753  4.633817 1.996273
1754  4.637440 1.992650
1755  4.641063 1.989027
1756  4.644686 1.985404
1757  4.648309 1.981781
1758  4.651932 1.978158
1759  4.655555 1.974535
1760  4.659178 1.970912
1761  4.662801 1.967289
1762  4.666424 1.967289
1763  4.670047 1.963666
1764  4.673670 1.963666
1765  4.677293 1.960043
1766  4.680916 1.960043
1767  4.684539 1.956420
1768  4.688162 1.956420
1769  4.691785 1.952797
1770  4.695408 1.952797
1771  4.699031 1.949174
1772  4.702654 1.949174
1773  4.706277 1.945551
1774  4.709900 1.941928
1775  4.713523 1.938305
1776  4.717146 1.934682
1777  4.720769 1.931059
1778  4.724392 1.931059
1779  4.728015 1.927436
1780  4.731638 1.927436
1781  4.735261 1.927436
1782  4.738884 1.923813
1783  4.742507 1.923813
1784  4.746130 1.920190
1785  4.749753 1.920190
1786  4.753376 1.916567
1787  4.756999 1.916567
1788  4.760622 1.912944
1789  4.764245 1.912944
1790  4.767868 1.909321
1791  4.771491 1.909321
1792  4.775114 1.905698
1793  4.778737 1.905698
1794  4.782360 1.902075
1795  4.785983 1.902075
1796  4.789606 1.898452
1797  4.793229 1.898452
1798  4.796852 1.894829
1799  4.800475 1.891206
1800  4.804098 1.887583
1801  4.807721 1.883960
1802  4.811344 1.880337
1803  4.814967 1.876714
1804  4.814967 1.873091
1805  4.818590 1.869468
1806  4.822213 1.865845
1807  4.822213 1.862222
1808  4.825836 1.858599
1809  4.825836 1.854976
1810  4.829459 1.851353
1811  4.829459 1.847730
1812  4.833082 1.844107
1813  4.833082 1.840484
1814  4.836705 1.836861
1815  4.836705 1.833238
1816  4.840328 1.829615
1817  4.840328 1.825992
1818  4.843951 1.822369
1819  4.843951 1.818746
1820  4.847574 1.815123
1821  4.847574 1.811500
1822  4.847574 1.807877
1823  4.851197 1.804254
1824  4.854820 1.800631
1825  4.858443 1.797008
1826  4.858443 1.793385
1827  4.862066 1.789762
1828  4.865689 1.789762
1829  4.869312 1.786139
1830  4.872935 1.786139
1831  4.876558 1.782516
1832  4.880181 1.782516
1833  4.883804 1.778893
1834  4.887427 1.778893
1835  4.891050 1.775270
1836  4.894673 1.775270
1837  4.898296 1.771647
1838  4.901919 1.771647
1839  4.905542 1.768024
1840  4.909165 1.768024
1841  4.912788 1.764401
1842  4.916411 1.760778
1843  4.920034 1.757155
1844  4.923657 1.753532
1845  4.927280 1.749909
1846  4.930903 1.746286
1847  4.930903 1.742663
1848  4.934526 1.739040
1849  4.934526 1.735417
1850  4.938149 1.731794
1851  4.938149 1.728171
1852  4.941772 1.724548
1853  4.941772 1.720925
1854  4.945395 1.717302
1855  4.945395 1.713679
1856  4.949018 1.710056
1857  4.949018 1.706433
1858  4.952641 1.702810
1859  4.956264 1.702810
1860  4.959887 1.699187
1861  4.963510 1.699187
1862  4.967133 1.695564
1863  4.970756 1.695564
1864  4.974379 1.691941
1865  4.978002 1.691941
1866  4.981625 1.688318
1867  4.985248 1.684695
1868  4.988871 1.681072
1869  4.992494 1.677449
1870  4.996117 1.673826
1871  4.999740 1.670203
1872  5.003363 1.666580
1873  5.003363 1.662957
1874  5.006986 1.659334
1875  5.006986 1.655711
1876  5.010609 1.652088
1877  5.010609 1.648465
1878  5.014232 1.644842
1879  5.014232 1.641219
1880  5.017855 1.637596
1881  5.017855 1.633973
1882  5.021478 1.630350
1883  5.021478 1.626727
1884  5.025101 1.623104
1885  5.025101 1.619481
1886  5.028724 1.615858
1887  5.028724 1.612235
1888  5.032347 1.608612
1889  5.032347 1.604989
1890  5.032347 1.601366
1891  5.032347 1.597743
1892  5.032347 1.594120
1893  5.035970 1.590497
1894  5.035970 1.586874
1895  5.039593 1.583251
1896  5.043216 1.579628
1897  5.046839 1.579628
1898  5.050462 1.576005
1899  5.054085 1.576005
1900  5.057708 1.572382
1901  5.061331 1.572382
1902  5.064954 1.572382
1903  5.068577 1.572382
1904  5.072200 1.572382
1905  5.075823 1.572382
1906  5.079446 1.568759
1907  5.083069 1.568759
1908  5.086692 1.565136
1909  5.090315 1.565136
1910  5.093938 1.561513
1911  5.097561 1.561513
1912  5.101184 1.557890
1913  5.104807 1.557890
1914  5.108430 1.554267
1915  5.112053 1.554267
1916  5.115676 1.550644
1917  5.119299 1.550644
1918  5.122922 1.547021
1919  5.126545 1.543398
1920  5.130168 1.539775
1921  5.133791 1.536152
1922  5.137414 1.532529
1923  5.141037 1.528906
1924  5.144660 1.528906
1925  5.148283 1.525283
1926  5.151906 1.525283
1927  5.155529 1.521660
1928  5.159152 1.518037
1929  5.162775 1.514414
1930  5.166398 1.514414
1931  5.170021 1.510791
1932  5.173644 1.510791
1933  5.177267 1.510791
1934  5.180890 1.510791
1935  5.184513 1.507168
1936  5.188136 1.507168
1937  5.191759 1.503545
1938  5.195382 1.503545
1939  5.199005 1.499922
1940  5.202628 1.499922
1941  5.206251 1.496299
1942  5.209874 1.496299
1943  5.213497 1.492676
1944  5.217120 1.492676
1945  5.220743 1.489053
1946  5.224366 1.489053
1947  5.227989 1.485430
1948  5.227989 1.481807
1949  5.231612 1.478184
1950  5.231612 1.474561
1951  5.235235 1.470938
1952  5.235235 1.467315
1953  5.238858 1.463692
1954  5.238858 1.460069
1955  5.242481 1.456446
1956  5.242481 1.452823
1957  5.246104 1.449200
1958  5.246104 1.445577
1959  5.249727 1.441954
1960  5.249727 1.438331
1961  5.249727 1.434708
1962  5.249727 1.431085
1963  5.249727 1.427462
1964  5.249727 1.423839
1965  5.249727 1.420216
1966  5.249727 1.416593
1967  5.253350 1.416593
1968  5.256973 1.412970
1969  5.260596 1.412970
1970  5.264219 1.409347
1971  5.267842 1.409347
1972  5.271465 1.405724
1973  5.275088 1.402101
1974  5.278711 1.398478
1975  5.282334 1.394855
1976  5.282334 1.391232
1977  5.285957 1.387609
1978  5.285957 1.383986
1979  5.289580 1.380363
1980  5.289580 1.376740
1981  5.293203 1.373117
1982  5.293203 1.369494
1983  5.296826 1.365871
1984  5.296826 1.362248
1985  5.300449 1.358625
1986  5.300449 1.355002
1987  5.304072 1.351379
1988  5.304072 1.347756
1989  5.307695 1.344133
1990  5.307695 1.340510
1991  5.311318 1.336887
1992  5.314941 1.333264
1993  5.314941 1.329641
1994  5.318564 1.326018
1995  5.318564 1.322395
1996  5.322187 1.318772
1997  5.322187 1.315149
1998  5.325810 1.315149
1999  5.329433 1.311526
2000  5.333056 1.307903
2001  5.336679 1.307903
2002  5.340302 1.304280
2003  5.343925 1.300657
2004  5.347548 1.300657
2005  5.351171 1.300657
2006  5.354794 1.297034
2007  5.358417 1.297034
2008  5.362040 1.297034
2009  5.365663 1.297034
2010  5.369286 1.297034
2011  5.372909 1.293411
2012  5.376532 1.293411
2013  5.380155 1.293411
2014  5.383778 1.293411
2015  5.387401 1.293411
2016  5.391024 1.293411
2017  5.394647 1.293411
2018  5.398270 1.293411
2019  5.401893 1.293411
2020  5.405516 1.293411
2021  5.409139 1.293411
2022  5.412762 1.293411
2023  5.416385 1.293411
2024  5.420008 1.293411
2025  5.423631 1.293411
2026  5.427254 1.293411
2027  5.430877 1.293411
2028  5.434500 1.289788
2029  5.438123 1.289788
2030  5.441746 1.286165
2031  5.445369 1.286165
2032  5.448992 1.282542
2033  5.452615 1.282542
2034  5.456238 1.278919
2035  5.459861 1.278919
2036  5.463484 1.275296
2037  5.467107 1.275296
2038  5.470730 1.271673
2039  5.474353 1.271673
2040  5.477976 1.268050
2041  5.481599 1.264427
2042  5.481599 1.260804
2043  5.485222 1.257181
2044  5.485222 1.253558
2045  5.488845 1.249935
2046  5.488845 1.246312
2047  5.492468 1.246312
2048  5.496091 1.242689
2049  5.499714 1.242689
2050  5.503337 1.239066
2051  5.506960 1.239066
2052  5.510583 1.235443
2053  5.514206 1.231820
2054  5.517829 1.228197
2055  5.521452 1.224574
2056  5.525075 1.220951
2057  5.528698 1.217328
2058  5.528698 1.213705
2059  5.532321 1.210082
2060  5.532321 1.206459
2061  5.535944 1.202836
2062  5.535944 1.199213
2063  5.539567 1.195590
2064  5.539567 1.191967
2065  5.543190 1.188344
2066  5.543190 1.184721
2067  5.546813 1.181098
2068  5.550436 1.177475
2069  5.554059 1.177475
2070  5.557682 1.173852
2071  5.561305 1.170229
2072  5.564928 1.166606
2073  5.568551 1.162983
2074  5.572174 1.159360
2075  5.575797 1.155737
2076  5.579420 1.152114
2077  5.579420 1.148491
2078  5.583043 1.144868
2079  5.583043 1.141245
2080  5.586666 1.137622
2081  5.586666 1.133999
2082  5.590289 1.130376
2083  5.590289 1.126753
2084  5.593912 1.123130
2085  5.593912 1.119507
2086  5.597535 1.119507
2087  5.601158 1.115884
2088  5.604781 1.115884
2089  5.608404 1.112261
2090  5.612027 1.112261
2091  5.615650 1.108638
2092  5.619273 1.105015
2093  5.622896 1.105015
2094  5.626519 1.101392
2095  5.630142 1.101392
2096  5.633765 1.097769
2097  5.637388 1.097769
2098  5.641011 1.094146
2099  5.644634 1.090523
2100  5.648257 1.086900
2101  5.648257 1.083277
2102  5.651880 1.079654
2103  5.651880 1.076031
2104  5.655503 1.072408
2105  5.655503 1.068785
2106  5.659126 1.065162
2107  5.659126 1.061539
2108  5.662749 1.057916
2109  5.662749 1.054293
2110  5.666372 1.050670
2111  5.666372 1.047047
2112  5.669995 1.043424
2113  5.669995 1.039801
2114  5.669995 1.036178
2115  5.669995 1.032555
2116  5.669995 1.028932
2117  5.669995 1.025309
2118  5.669995 1.021686
2119  5.669995 1.018063
2120  5.669995 1.014440
2121  5.669995 1.010817
2122  5.669995 1.007194
2123  5.669995 1.003571
2124  5.669995 0.999948
2125  5.669995 0.996325
2126  5.669995 0.992702
2127  5.669995 0.989079
2128  5.669995 0.985456
2129  5.669995 0.981833
2130  5.673618 0.978210
2131  5.677241 0.974587
2132  5.680864 0.970964
2133  5.684487 0.967341
2134  5.688110 0.963718
2135  5.691733 0.960095
2136  5.695356 0.956472
2137  5.698979 0.952849
2138  5.702602 0.949226
2139  5.706225 0.945603
2140  5.709848 0.945603
2141  5.713471 0.941980
2142  5.717094 0.938357
2143  5.720717 0.934734
2144  5.724340 0.931111
2145  5.727963 0.931111
2146  5.731586 0.927488
2147  5.735209 0.923865
2148  5.738832 0.920242
2149  5.742455 0.916619
2150  5.746078 0.912996
2151  5.749701 0.912996
2152  5.753324 0.909373
2153  5.756947 0.905750
2154  5.760570 0.905750
2155  5.764193 0.902127
2156  5.767816 0.898504
2157  5.771439 0.894881
2158  5.775062 0.891258
2159  5.778685 0.887635
2160  5.782308 0.884012
2161  5.785931 0.880389
2162  5.789554 0.876766
2163  5.793177 0.873143
2164  5.796800 0.869520
2165  5.800423 0.865897
2166  5.804046 0.862274
2167  5.807669 0.858651
2168  5.811292 0.855028
2169  5.814915 0.851405
2170  5.818538 0.851405
2171  5.822161 0.847782
2172  5.825784 0.847782
2173  5.829407 0.844159
2174  5.833030 0.844159
2175  5.836653 0.840536
2176  5.840276 0.836913
2177  5.843899 0.833290
2178  5.847522 0.829667
2179  5.851145 0.826044
2180  5.854768 0.822421
2181  5.858391 0.818798
2182  5.862014 0.815175
2183  5.865637 0.811552
2184  5.869260 0.811552
2185  5.872883 0.811552
2186  5.876506 0.811552
2187  5.880129 0.811552
2188  5.883752 0.811552
2189  5.887375 0.811552
2190  5.890998 0.811552
2191  5.894621 0.807929
2192  5.898244 0.807929
2193  5.901867 0.804306
2194  5.905490 0.804306
2195  5.909113 0.800683
2196  5.912736 0.800683
2197  5.916359 0.797060
2198  5.919982 0.797060
2199  5.923605 0.793437
2200  5.927228 0.793437
2201  5.930851 0.789814
2202  5.934474 0.789814
2203  5.938097 0.786191
2204  5.941720 0.786191
2205  5.945343 0.782568
2206  5.948966 0.782568
2207  5.952589 0.778945
2208  5.956212 0.778945
2209  5.959835 0.775322
2210  5.963458 0.771699
2211  5.967081 0.768076
2212  5.970704 0.764453
2213  5.974327 0.760830
2214  5.977950 0.757207
2215  5.977950 0.753584
2216  5.981573 0.749961
2217  5.981573 0.746338
2218  5.985196 0.742715
2219  5.985196 0.739092
2220  5.988819 0.735469
2221  5.988819 0.731846
2222  5.992442 0.728223
2223  5.992442 0.724600
2224  5.996065 0.720977
2225  5.996065 0.717354
2226  5.999688 0.713731
2227  5.999688 0.710108
2228  6.003311 0.706485
2229  6.003311 0.702862
2230  6.003311 0.699239
2231  6.003311 0.695616
2232  6.003311 0.691993
2233  6.003311 0.688370
2234  6.003311 0.684747
2235  6.003311 0.681124
2236  6.003311 0.677501
2237  6.003311 0.673878
2238  6.003311 0.670255
2239  6.003311 0.666632
2240  6.006934 0.663009
2241  6.006934 0.659386
2242  6.010557 0.655763
2243  6.014180 0.652140
2244  6.017803 0.648517
2245  6.021426 0.644894
2246  6.025049 0.641271
2247  6.028672 0.641271
2248  6.032295 0.641271
2249  6.035918 0.637648
2250  6.039541 0.637648
2251  6.043164 0.637648
2252  6.046787 0.637648
2253  6.050410 0.637648
2254  6.054033 0.637648
2255  6.057656 0.637648
2256  6.061279 0.637648
2257  6.064902 0.637648
2258  6.068525 0.637648
2259  6.072148 0.637648
2260  6.075771 0.637648
2261  6.079394 0.637648
2262  6.083017 0.637648
2263  6.086640 0.637648
2264  6.090263 0.637648
2265  6.093886 0.634025
2266  6.097509 0.634025
2267  6.101132 0.630402
2268  6.104755 0.630402
2269  6.108378 0.626779
2270  6.112001 0.626779
2271  6.115624 0.623156
2272  6.119247 0.623156
2273  6.122870 0.619533
2274  6.126493 0.619533
2275  6.130116 0.615910
2276  6.133739 0.615910
2277  6.137362 0.612287
2278  6.137362 0.608664
2279  6.140985 0.605041
2280  6.140985 0.601418
2281  6.144608 0.597795
2282  6.144608 0.594172
2283  6.148231 0.590549
2284  6.148231 0.586926
2285  6.151854 0.583303
2286  6.151854 0.579680
2287  6.155477 0.576057
2288  6.155477 0.572434
2289  6.159100 0.568811
2290  6.159100 0.565188
2291  6.159100 0.561565
2292  6.159100 0.557942
2293  6.159100 0.554319
2294  6.159100 0.550696
2295  6.159100 0.547073
2296  6.159100 0.543450
2297  6.159100 0.539827
2298  6.162723 0.536204
2299  6.162723 0.532581
2300  6.166346 0.528958
2301  6.169969 0.525335
2302  6.173592 0.521712
2303  6.177215 0.518089
2304  6.180838 0.514466
2305  6.184461 0.514466
2306  6.188084 0.514466
2307  6.191707 0.510843
2308  6.195330 0.510843
2309  6.198953 0.507220
2310  6.202576 0.507220
2311  6.206199 0.503597
2312  6.209822 0.503597
2313  6.213445 0.499974
2314  6.217068 0.499974
2315  6.220691 0.496351
2316  6.224314 0.496351
2317  6.227937 0.492728
2318  6.231560 0.492728
2319  6.235183 0.489105
2320  6.238806 0.485482
2321  6.242429 0.481859
2322  6.246052 0.478236
2323  6.249675 0.474613
2324  6.253298 0.470990
2325  6.256921 0.467367
2326  6.260544 0.467367
2327  6.264167 0.463744
2328  6.267790 0.463744
2329  6.271413 0.460121
2330  6.275036 0.456498
2331  6.278659 0.452875
2332  6.282282 0.449252
2333  6.285905 0.445629
2334  6.289528 0.442006
2335  6.289528 0.438383
2336  6.293151 0.434760
2337  6.296774 0.431137
2338  6.296774 0.427514
2339  6.300397 0.423891
2340  6.304020 0.420268
2341  6.307643 0.416645
2342  6.311266 0.413022
2343  6.314889 0.409399
2344  6.318512 0.405776
2345  6.322135 0.402153
2346  6.325758 0.402153
2347  6.329381 0.402153
2348  6.333004 0.402153
2349  6.336627 0.402153
2350  6.340250 0.402153
2351  6.343873 0.402153
2352  6.347496 0.402153
2353  6.351119 0.398530
2354  6.354742 0.398530
2355  6.358365 0.394907
2356  6.361988 0.394907
2357  6.365611 0.391284
2358  6.369234 0.391284
2359  6.372857 0.387661
2360  6.376480 0.387661
2361  6.380103 0.384038
2362  6.383726 0.384038
2363  6.387349 0.380415
2364  6.390972 0.380415
2365  6.394595 0.376792
2366  6.398218 0.373169
2367  6.401841 0.373169
2368  6.405464 0.369546
2369  6.409087 0.369546
2370  6.412710 0.365923
2371  6.416333 0.362300
2372  6.419956 0.358677
2373  6.419956 0.355054
2374  6.423579 0.351431
2375  6.423579 0.347808
2376  6.427202 0.344185
2377  6.427202 0.340562
2378  6.430825 0.336939
2379  6.430825 0.333316
2380  6.434448 0.329693
2381  6.434448 0.326070
2382  6.438071 0.322447
2383  6.438071 0.318824
2384  6.441694 0.315201
2385  6.441694 0.311578
2386  6.441694 0.307955
2387  6.441694 0.304332
2388  6.441694 0.300709
2389  6.441694 0.297086
2390  6.441694 0.293463
2391  6.441694 0.289840
2392  6.441694 0.286217
2393  6.441694 0.282594
2394  6.441694 0.278971
2395  6.441694 0.275348
2396  6.445317 0.271725
2397  6.445317 0.268102
2398  6.448940 0.264479
2399  6.452563 0.260856
2400  6.456186 0.257233
2401  6.459809 0.253610
2402  6.463432 0.249987
2403  6.463432 0.246364
2404  6.467055 0.242741
2405  6.470678 0.239118
2406  6.474301 0.235495
2407  6.477924 0.235495
2408  6.481547 0.231872
2409  6.485170 0.231872
2410  6.488793 0.228249
2411  6.492416 0.224626
2412  6.496039 0.221003
2413  6.499662 0.217380
2414  6.503285 0.213757
2415  6.506908 0.210134
2416  6.510531 0.206511
2417  6.510531 0.202888
2418  6.514154 0.199265
2419  6.517777 0.195642
2420  6.517777 0.192019
2421  6.521400 0.188396
2422  6.525023 0.184773
2423  6.528646 0.181150
2424  6.532269 0.177527
2425  6.535892 0.177527
2426  6.539515 0.173904
2427  6.543138 0.170281
2428  6.546761 0.166658
2429  6.550384 0.163035
2430  6.554007 0.159412
2431  6.557630 0.155789
2432  6.561253 0.155789
2433  6.564876 0.152166
2434  6.568499 0.152166
2435  6.572122 0.148543
2436  6.575745 0.148543
2437  6.579368 0.144920
2438  6.582991 0.144920
2439  6.586614 0.141297
2440  6.590237 0.141297
2441  6.593860 0.137674
2442  6.597483 0.137674
2443  6.601106 0.134051
2444  6.601106 0.130428
2445  6.604729 0.126805
2446  6.604729 0.123182
2447  6.608352 0.119559
2448  6.608352 0.115936
2449  6.611975 0.112313
2450  6.611975 0.108690
2451  6.615598 0.105067
2452  6.615598 0.101444
2453  6.619221 0.097821
2454  6.619221 0.094198
2455  6.622844 0.090575
2456  6.622844 0.086952
2457  6.622844 0.083329
2458  6.622844 0.079706
2459  6.622844 0.076083
2460  6.622844 0.072460
2461  6.626467 0.068837
2462  6.626467 0.065214
2463  6.630090 0.061591
2464  6.630090 0.057968
2465  6.633713 0.054345
2466  6.633713 0.050722
2467  6.637336 0.047099
2468  6.637336 0.043476
2469  6.637336 0.039853
2470  6.637336 0.036230
2471  6.637336 0.032607
2472  6.637336 0.028984
2473  6.637336 0.025361
2474  6.637336 0.021738
2475  6.637336 0.018115
2476  6.637336 0.014492
2477  6.637336 0.010869
2478  6.637336 0.007246
2479  6.637336 0.003623
2480  6.640959 0.003623
2481  6.644582 0.003623
2482  6.648205 0.003623
2483  6.651828 0.003623
2484  6.655451 0.003623
2485  6.659074 0.003623
2486  6.662697 0.003623
2487  6.666320 0.003623
2488  6.669943 0.003623
2489  6.673566 0.003623
2490  6.677189 0.003623
2491  6.680812 0.003623
2492  6.684435 0.003623
2493  6.688058 0.003623
2494  6.691681 0.003623
2495  6.695304 0.003623
2496  6.698927 0.003623
2497  6.702550 0.003623
2498  6.706173 0.003623
2499  6.709796 0.003623
2500  6.713419 0.003623
2501  6.717042 0.003623
2502  6.720665 0.003623
2503  6.724288 0.003623
2504  6.727911 0.003623
2505  6.731534 0.003623
2506  6.735157 0.003623
2507  6.738780 0.003623
2508  6.742403 0.003623
2509  6.746026 0.003623
2510  6.749649 0.003623
2511  6.753272 0.003623
2512  6.756895 0.003623
2513  6.760518 0.003623
2514  6.764141 0.003623
2515  6.767764 0.003623
2516  6.771387 0.003623
2517  6.775010 0.003623
2518  6.778633 0.003623
2519  6.782256 0.003623
2520  6.785879 0.003623
2521  6.789502 0.003623
2522  6.793125 0.003623
2523  6.796748 0.003623
2524  6.800371 0.003623
2525  6.803994 0.003623
2526  6.807617 0.003623
2527  6.811240 0.003623
2528  6.814863 0.003623
2529  6.818486 0.003623
2530  6.822109 0.003623
2531  6.825732 0.003623
2532  6.829355 0.003623
2533  6.832978 0.003623
2534  6.836601 0.003623
2535  6.840224 0.003623
2536  6.843847 0.003623
2537  6.847470 0.003623
2538  6.851093 0.003623
2539  6.854716 0.003623
2540  6.858339 0.003623
2541  6.861962 0.003623
2542  6.865585 0.003623
2543  6.869208 0.003623
2544  6.872831 0.003623
2545  6.876454 0.003623
2546  6.880077 0.003623
2547  6.883700 0.003623
2548  6.887323 0.003623
2549  6.890946 0.003623
2550  6.894569 0.003623
2551  6.898192 0.003623
2552  6.901815 0.003623
2553  6.905438 0.003623
2554  6.909061 0.003623
2555  6.912684 0.003623
2556  6.916307 0.003623
2557  6.919930 0.003623
2558  6.923553 0.003623
2559  6.927176 0.003623
2560  6.930799 0.003623
2561  6.934422 0.003623
2562  6.938045 0.003623
2563  6.941668 0.003623
2564  6.945291 0.003623
2565  6.948914 0.003623
2566  6.952537 0.003623
2567  6.956160 0.003623
2568  6.959783 0.003623
2569  6.963406 0.003623
2570  6.967029 0.003623
2571  6.970652 0.003623
2572  6.974275 0.003623
2573  6.977898 0.003623
2574  6.981521 0.003623
2575  6.985144 0.003623
2576  6.988767 0.003623
2577  6.992390 0.003623
2578  6.996013 0.003623
2579  6.999636 0.003623
2580  7.003259 0.003623
2581  7.006882 0.003623
2582  7.010505 0.003623
2583  7.014128 0.003623
2584  7.017751 0.003623
2585  7.021374 0.003623
2586  7.024997 0.003623
2587  7.028620 0.003623
2588  7.032243 0.003623
2589  7.035866 0.003623
2590  7.039489 0.003623
2591  7.043112 0.003623
2592  7.046735 0.003623
2593  7.050358 0.003623
2594  7.053981 0.003623
2595  7.057604 0.003623
2596  7.061227 0.003623
2597  7.064850 0.003623
2598  7.068473 0.003623
2599  7.072096 0.003623
2600  7.075719 0.003623
2601  7.079342 0.003623
2602  7.082965 0.003623
2603  7.086588 0.003623
2604  7.090211 0.003623
2605  7.093834 0.003623
2606  7.097457 0.003623
2607  7.101080 0.003623
2608  7.104703 0.003623
2609  7.108326 0.003623
2610  7.111949 0.003623
2611  7.115572 0.003623
2612  7.119195 0.003623
2613  7.122818 0.003623
2614  7.126441 0.003623
2615  7.130064 0.003623
2616  7.133687 0.003623
2617  7.137310 0.003623
2618  7.140933 0.003623
2619  7.144556 0.003623
2620  7.148179 0.003623
2621  7.151802 0.003623
2622  7.155425 0.003623
2623  7.159048 0.003623
2624  7.162671 0.003623
2625  7.166294 0.003623
2626  7.169917 0.003623
2627  7.173540 0.003623
2628  7.177163 0.003623
2629  7.180786 0.003623
2630  7.184409 0.003623
2631  7.188032 0.003623
2632  7.191655 0.003623
2633  7.195278 0.003623
2634  7.198901 0.003623
2635  7.202524 0.003623
2636  7.206147 0.003623
2637  7.209770 0.003623
2638  7.213393 0.003623
2639  7.217016 0.003623
2640  7.220639 0.003623
2641  7.224262 0.003623
2642  7.227885 0.003623
2643  7.231508 0.003623
2644  7.235131 0.003623
2645  7.238754 0.003623
2646  7.242377 0.003623
2647  7.246000 0.003623
2648  7.249623 0.003623
2649  7.253246 0.003623
2650  7.256869 0.003623
2651  7.260492 0.003623
2652  7.264115 0.003623
2653  7.267738 0.003623
2654  7.271361 0.003623
2655  7.274984 0.003623
2656  7.278607 0.003623
2657  7.282230 0.003623
2658  7.285853 0.003623
2659  7.289476 0.003623
2660  7.293099 0.003623
2661  7.296722 0.003623
2662  7.300345 0.003623
2663  7.303968 0.003623
2664  7.307591 0.003623
2665  7.311214 0.003623
2666  7.314837 0.003623
2667  7.318460 0.003623
2668  7.322083 0.003623
2669  7.325706 0.003623
2670  7.329329 0.003623
2671  7.332952 0.003623
2672  7.336575 0.003623
2673  7.340198 0.003623
2674  7.343821 0.003623
2675  7.347444 0.003623
2676  7.351067 0.003623
2677  7.354690 0.003623
2678  7.358313 0.003623
2679  7.361936 0.003623
2680  7.365559 0.003623
2681  7.369182 0.003623
2682  7.372805 0.003623
2683  7.376428 0.003623
2684  7.380051 0.003623
2685  7.383674 0.003623
2686  7.387297 0.003623
2687  7.390920 0.003623
2688  7.394543 0.003623
2689  7.398166 0.003623
2690  7.401789 0.003623
2691  7.405412 0.003623
2692  7.409035 0.003623
2693  7.412658 0.003623
2694  7.416281 0.003623
2695  7.419904 0.003623
2696  7.423527 0.003623
2697  7.427150 0.003623
2698  7.430773 0.003623
2699  7.434396 0.003623
2700  7.438019 0.003623
2701  7.441642 0.003623
2702  7.445265 0.003623
2703  7.448888 0.003623
2704  7.452511 0.003623
2705  7.456134 0.003623
2706  7.459757 0.003623
2707  7.463380 0.003623
2708  7.467003 0.003623
2709  7.470626 0.003623
2710  7.474249 0.003623
2711  7.477872 0.003623
2712  7.481495 0.003623
2713  7.485118 0.003623
2714  7.488741 0.003623
2715  7.492364 0.003623
2716  7.495987 0.003623
2717  7.499610 0.003623
2718  7.503233 0.003623
2719  7.506856 0.003623
2720  7.510479 0.003623
2721  7.514102 0.003623
2722  7.517725 0.003623
2723  7.521348 0.003623
2724  7.524971 0.003623
2725  7.528594 0.003623
2726  7.532217 0.003623
2727  7.535840 0.003623
2728  7.539463 0.003623
2729  7.543086 0.003623
2730  7.546709 0.003623
2731  7.550332 0.003623
2732  7.553955 0.003623
2733  7.557578 0.003623
2734  7.561201 0.003623
2735  7.564824 0.003623
2736  7.568447 0.003623
2737  7.572070 0.003623
2738  7.575693 0.003623
2739  7.579316 0.003623
2740  7.582939 0.003623
2741  7.586562 0.003623
2742  7.590185 0.003623
2743  7.593808 0.003623
2744  7.597431 0.003623
2745  7.601054 0.003623
2746  7.604677 0.003623
2747  7.608300 0.003623
2748  7.611923 0.003623
2749  7.615546 0.003623
2750  7.619169 0.003623
2751  7.622792 0.003623
2752  7.626415 0.003623
2753  7.630038 0.003623
2754  7.633661 0.003623
2755  7.637284 0.003623
2756  7.640907 0.003623
2757  7.644530 0.003623
2758  7.648153 0.003623
2759  7.651776 0.003623
2760  7.655399 0.003623
2761  7.659022 0.003623
2762  7.662645 0.003623
2763  7.666268 0.003623
2764  7.669891 0.003623
2765  7.673514 0.003623
2766  7.677137 0.003623
2767  7.680760 0.003623
2768  7.684383 0.003623
2769  7.688006 0.003623
2770  7.691629 0.003623
2771  7.695252 0.003623
2772  7.698875 0.003623
2773  7.702498 0.003623
2774  7.706121 0.003623
2775  7.709744 0.003623
2776  7.713367 0.003623
2777  7.716990 0.003623
2778  7.720613 0.003623
2779  7.724236 0.003623
2780  7.727859 0.003623
2781  7.731482 0.003623
2782  7.735105 0.003623
2783  7.738728 0.003623
2784  7.742351 0.003623
2785  7.745974 0.003623
2786  7.749597 0.003623
2787  7.753220 0.003623
2788  7.756843 0.003623
2789  7.760466 0.003623
2790  7.764089 0.003623
2791  7.767712 0.003623
2792  7.771335 0.003623
2793  7.774958 0.003623
2794  7.778581 0.003623
2795  7.782204 0.003623
2796  7.785827 0.003623
2797  7.789450 0.003623
2798  7.793073 0.003623
2799  7.796696 0.003623
2800  7.800319 0.003623
2801  7.803942 0.003623
2802  7.807565 0.003623
2803  7.811188 0.003623
2804  7.814811 0.003623
2805  7.818434 0.003623
2806  7.822057 0.003623
2807  7.825680 0.003623
2808  7.829303 0.003623
2809  7.832926 0.003623
2810  7.836549 0.003623
2811  7.840172 0.003623
2812  7.843795 0.003623
2813  7.847418 0.003623
2814  7.851041 0.003623
2815  7.854664 0.003623
2816  7.858287 0.003623
2817  7.861910 0.003623
2818  7.865533 0.003623
2819  7.869156 0.003623
2820  7.872779 0.003623
2821  7.876402 0.003623
2822  7.880025 0.003623
2823  7.883648 0.003623
2824  7.887271 0.003623
2825  7.890894 0.003623
2826  7.894517 0.003623
2827  7.898140 0.003623
2828  7.901763 0.003623
2829  7.905386 0.003623
2830  7.909009 0.003623
2831  7.912632 0.003623
2832  7.916255 0.003623
2833  7.919878 0.003623
2834  7.923501 0.003623
2835  7.927124 0.003623
2836  7.930747 0.003623
2837  7.934370 0.003623
2838  7.937993 0.003623
2839  7.941616 0.003623
2840  7.945239 0.003623
2841  7.948862 0.003623
2842  7.952485 0.003623
2843  7.956108 0.003623
2844  7.959731 0.003623
2845  7.963354 0.003623
2846  7.966977 0.003623
2847  7.970600 0.003623
2848  7.974223 0.003623
2849  7.977846 0.003623
2850  7.981469 0.003623
2851  7.985092 0.003623
2852  7.988715 0.003623
2853  7.992338 0.003623
2854  7.995961 0.003623
2855  7.999584 0.003623
2856  8.003207 0.003623
2857  8.006830 0.003623
2858  8.010453 0.003623
2859  8.014076 0.003623
2860  8.017699 0.003623
2861  8.021322 0.003623
2862  8.024945 0.003623
2863  8.028568 0.003623
2864  8.032191 0.003623
2865  8.035814 0.003623
2866  8.039437 0.003623
2867  8.043060 0.003623
2868  8.046683 0.003623
2869  8.050306 0.003623
2870  8.053929 0.003623
2871  8.057552 0.003623
2872  8.061175 0.003623
2873  8.064798 0.003623
2874  8.068421 0.003623
2875  8.072044 0.003623
2876  8.075667 0.003623
2877  8.079290 0.003623
2878  8.082913 0.003623
2879  8.086536 0.003623
2880  8.090159 0.003623
2881  8.093782 0.003623
2882  8.097405 0.003623
2883  8.101028 0.003623
2884  8.104651 0.003623
2885  8.108274 0.003623
2886  8.111897 0.003623
2887  8.115520 0.003623
2888  8.119143 0.003623
2889  8.122766 0.003623
2890  8.126389 0.003623
2891  8.130012 0.003623
2892  8.133635 0.003623
2893  8.137258 0.003623
2894  8.140881 0.003623
2895  8.144504 0.003623
2896  8.148127 0.003623
2897  8.151750 0.003623
2898  8.155373 0.003623
2899  8.158996 0.003623
2900  8.162619 0.003623
2901  8.166242 0.003623
2902  8.169865 0.003623
2903  8.173488 0.003623
2904  8.177111 0.003623
2905  8.180734 0.003623
2906  8.184357 0.003623
2907  8.187980 0.003623
2908  8.191603 0.003623
2909  8.195226 0.003623
2910  8.198849 0.003623
2911  8.202472 0.003623
2912  8.206095 0.003623
2913  8.209718 0.003623
2914  8.213341 0.003623
2915  8.216964 0.003623
2916  8.220587 0.003623
2917  8.224210 0.003623
2918  8.227833 0.003623
2919  8.231456 0.003623
2920  8.235079 0.003623
2921  8.238702 0.003623
2922  8.242325 0.003623
2923  8.245948 0.003623
2924  8.249571 0.003623
2925  8.253194 0.003623
2926  8.256817 0.003623
2927  8.260440 0.003623
2928  8.264063 0.003623
2929  8.267686 0.003623
2930  8.271309 0.003623
2931  8.274932 0.003623
2932  8.278555 0.003623
2933  8.282178 0.003623
2934  8.285801 0.003623
2935  8.289424 0.003623
2936  8.293047 0.003623
2937  8.296670 0.003623
2938  8.300293 0.003623
2939  8.303916 0.003623
2940  8.307539 0.003623
2941  8.311162 0.003623
2942  8.314785 0.003623
2943  8.318408 0.003623
2944  8.322031 0.003623
2945  8.325654 0.003623
2946  8.329277 0.003623
2947  8.332900 0.003623
2948  8.336523 0.003623
2949  8.340146 0.003623
2950  8.343769 0.003623
2951  8.347392 0.003623
2952  8.351015 0.003623
2953  8.354638 0.003623
2954  8.358261 0.003623
2955  8.361884 0.003623
2956  8.365507 0.003623
2957  8.369130 0.003623
2958  8.372753 0.003623
2959  8.376376 0.003623
2960  8.379999 0.003623
2961  8.383622 0.003623
2962  8.387245 0.003623
2963  8.390868 0.003623
2964  8.394491 0.003623
2965  8.398114 0.003623
2966  8.401737 0.003623
2967  8.405360 0.003623
2968  8.408983 0.003623
2969  8.412606 0.003623
2970  8.416229 0.003623
2971  8.419852 0.003623
2972  8.423475 0.003623
2973  8.427098 0.003623
2974  8.430721 0.003623
2975  8.434344 0.003623
2976  8.437967 0.003623
2977  8.441590 0.003623
2978  8.445213 0.003623
2979  8.448836 0.003623
2980  8.452459 0.003623
2981  8.456082 0.003623
2982  8.459705 0.003623
2983  8.463328 0.003623
2984  8.466951 0.003623
2985  8.470574 0.003623
2986  8.474197 0.003623
2987  8.477820 0.003623
2988  8.481443 0.003623
2989  8.485066 0.003623
2990  8.488689 0.003623
2991  8.492312 0.003623
2992  8.495935 0.003623
2993  8.499558 0.003623
2994  8.503181 0.003623
2995  8.506804 0.003623
2996  8.510427 0.003623
2997  8.514050 0.003623
2998  8.517673 0.003623
2999  8.521296 0.003623
3000  8.524919 0.003623
3001  8.528542 0.003623
3002  8.532165 0.003623
3003  8.535788 0.003623
3004  8.539411 0.003623
3005  8.543034 0.003623
3006  8.546657 0.003623
3007  8.550280 0.003623
3008  8.553903 0.003623
3009  8.557526 0.003623
3010  8.561149 0.003623
3011  8.564772 0.003623
3012  8.568395 0.003623
3013  8.572018 0.003623
3014  8.575641 0.003623
3015  8.579264 0.003623
3016  8.582887 0.003623
3017  8.586510 0.003623
3018  8.590133 0.003623
3019  8.593756 0.003623
3020  8.597379 0.003623
3021  8.601002 0.003623
3022  8.604625 0.003623
3023  8.608248 0.003623
3024  8.611871 0.003623
3025  8.615494 0.003623
3026  8.619117 0.003623
3027  8.622740 0.003623
3028  8.626363 0.003623
3029  8.629986 0.003623
3030  8.633609 0.003623
3031  8.637232 0.003623
3032  8.640855 0.003623
3033  8.644478 0.003623
3034  8.648101 0.003623
3035  8.651724 0.003623
3036  8.655347 0.003623
3037  8.658970 0.003623
3038  8.662593 0.003623
3039  8.666216 0.003623
3040  8.669839 0.003623
3041  8.673462 0.003623
3042  8.677085 0.003623
3043  8.680708 0.003623
3044  8.684331 0.003623
3045  8.687954 0.003623
3046  8.691577 0.003623
3047  8.695200 0.003623
3048  8.698823 0.003623
3049  8.702446 0.003623
3050  8.706069 0.003623
3051  8.709692 0.003623
3052  8.713315 0.003623
3053  8.716938 0.003623
3054  8.720561 0.003623
3055  8.724184 0.003623
3056  8.727807 0.003623
3057  8.731430 0.003623
3058  8.735053 0.003623
3059  8.738676 0.003623
3060  8.742299 0.003623
3061  8.745922 0.003623
3062  8.749545 0.003623
3063  8.753168 0.003623
3064  8.756791 0.003623
3065  8.760414 0.003623
3066  8.764037 0.003623
3067  8.767660 0.003623
3068  8.771283 0.003623
3069  8.774906 0.003623
3070  8.778529 0.003623
3071  8.782152 0.003623
3072  8.785775 0.003623
3073  8.789398 0.003623
3074  8.793021 0.003623
3075  8.796644 0.003623
3076  8.800267 0.003623
3077  8.803890 0.003623
3078  8.807513 0.003623
3079  8.811136 0.003623
3080  8.814759 0.003623
3081  8.818382 0.003623
3082  8.822005 0.003623
3083  8.825628 0.003623
3084  8.829251 0.003623
3085  8.832874 0.003623
3086  8.836497 0.003623
3087  8.840120 0.003623
3088  8.843743 0.003623
3089  8.847366 0.003623
3090  8.850989 0.003623
3091  8.854612 0.003623
3092  8.858235 0.003623
3093  8.861858 0.003623
3094  8.865481 0.003623
3095  8.869104 0.003623
3096  8.872727 0.003623
3097  8.876350 0.003623
3098  8.879973 0.003623
3099  8.883596 0.003623
3100  8.887219 0.003623
3101  8.890842 0.003623
3102  8.894465 0.003623
3103  8.898088 0.003623
3104  8.901711 0.003623
3105  8.905334 0.003623
3106  8.908957 0.003623
3107  8.912580 0.003623
3108  8.916203 0.003623
3109  8.919826 0.003623
3110  8.923449 0.003623
3111  8.927072 0.003623
3112  8.930695 0.003623
3113  8.934318 0.003623
3114  8.937941 0.003623
3115  8.941564 0.003623
3116  8.945187 0.003623
3117  8.945187 0.007246
3118  8.945187 0.010869
3119  8.945187 0.014492
3120  8.945187 0.018115
3121  8.945187 0.021738
3122  8.945187 0.025361
3123  8.945187 0.028984
3124  8.945187 0.032607
3125  8.945187 0.036230
3126  8.945187 0.039853
3127  8.945187 0.043476
3128  8.948810 0.047099
3129  8.948810 0.050722
3130  8.952433 0.054345
3131  8.952433 0.057968
3132  8.956056 0.061591
3133  8.956056 0.065214
3134  8.959679 0.068837
3135  8.959679 0.072460
3136  8.963302 0.076083
3137  8.963302 0.079706
3138  8.966925 0.083329
3139  8.966925 0.086952
3140  8.970548 0.090575
3141  8.970548 0.094198
3142  8.974171 0.097821
3143  8.977794 0.101444
3144  8.977794 0.105067
3145  8.981417 0.108690
3146  8.985040 0.112313
3147  8.988663 0.112313
3148  8.992286 0.115936
3149  8.995909 0.115936
3150  8.999532 0.119559
3151  9.003155 0.119559
3152  9.006778 0.123182
3153  9.010401 0.123182
3154  9.014024 0.126805
3155  9.017647 0.126805
3156  9.021270 0.130428
3157  9.024893 0.130428
3158  9.028516 0.134051
3159  9.032139 0.134051
3160  9.035762 0.134051
3161  9.039385 0.134051
3162  9.043008 0.134051
3163  9.046631 0.134051
3164  9.050254 0.134051
3165  9.053877 0.134051
3166  9.057500 0.134051
3167  9.061123 0.134051
3168  9.064746 0.134051
3169  9.068369 0.137674
3170  9.071992 0.137674
3171  9.075615 0.137674
3172  9.079238 0.137674
3173  9.082861 0.141297
3174  9.086484 0.144920
3175  9.090107 0.148543
3176  9.093730 0.152166
3177  9.093730 0.155789
3178  9.097353 0.159412
3179  9.100976 0.159412
3180  9.104599 0.163035
3181  9.108222 0.163035
3182  9.111845 0.166658
3183  9.115468 0.166658
3184  9.119091 0.170281
3185  9.122714 0.170281
3186  9.126337 0.173904
3187  9.129960 0.173904
3188  9.133583 0.177527
3189  9.137206 0.177527
3190  9.140829 0.181150
3191  9.144452 0.181150
3192  9.148075 0.181150
3193  9.151698 0.184773
3194  9.155321 0.184773
3195  9.158944 0.184773
3196  9.162567 0.184773
3197  9.166190 0.188396
3198  9.169813 0.188396
3199  9.173436 0.192019
3200  9.177059 0.192019
3201  9.180682 0.195642
3202  9.180682 0.199265
3203  9.184305 0.202888
3204  9.187928 0.206511
3205  9.191551 0.210134
3206  9.195174 0.213757
3207  9.198797 0.217380
3208  9.202420 0.217380
3209  9.206043 0.221003
3210  9.209666 0.221003
3211  9.213289 0.224626
3212  9.216912 0.224626
3213  9.220535 0.228249
3214  9.224158 0.228249
3215  9.227781 0.231872
3216  9.231404 0.231872
3217  9.235027 0.235495
3218  9.238650 0.235495
3219  9.242273 0.239118
3220  9.245896 0.239118
3221  9.249519 0.239118
3222  9.253142 0.239118
3223  9.256765 0.242741
3224  9.260388 0.242741
3225  9.264011 0.246364
3226  9.267634 0.246364
3227  9.271257 0.246364
3228  9.274880 0.246364
3229  9.278503 0.246364
3230  9.282126 0.246364
3231  9.285749 0.246364
3232  9.289372 0.246364
3233  9.292995 0.246364
3234  9.296618 0.246364
3235  9.300241 0.246364
3236  9.303864 0.246364
3237  9.307487 0.246364
3238  9.311110 0.246364
3239  9.314733 0.246364
3240  9.318356 0.246364
3241  9.321979 0.246364
3242  9.325602 0.246364
3243  9.329225 0.246364
3244  9.332848 0.246364
3245  9.336471 0.246364
3246  9.340094 0.246364
3247  9.343717 0.246364
3248  9.347340 0.246364
3249  9.350963 0.249987
3250  9.354586 0.249987
3251  9.358209 0.249987
3252  9.361832 0.249987
3253  9.365455 0.249987
3254  9.369078 0.249987
3255  9.372701 0.249987
3256  9.376324 0.253610
3257  9.379947 0.253610
3258  9.383570 0.257233
3259  9.387193 0.257233
3260  9.390816 0.257233
3261  9.394439 0.260856
3262  9.398062 0.264479
3263  9.401685 0.268102
3264  9.405308 0.271725
3265  9.408931 0.275348
3266  9.412554 0.278971
3267  9.416177 0.282594
3268  9.419800 0.286217
3269  9.419800 0.289840
3270  9.423423 0.293463
3271  9.427046 0.297086
3272  9.430669 0.300709
3273  9.434292 0.300709
3274  9.437915 0.304332
3275  9.441538 0.304332
3276  9.445161 0.307955
3277  9.448784 0.307955
3278  9.452407 0.311578
3279  9.456030 0.311578
3280  9.459653 0.315201
3281  9.463276 0.315201
3282  9.466899 0.318824
3283  9.470522 0.318824
3284  9.474145 0.322447
3285  9.477768 0.322447
3286  9.481391 0.322447
3287  9.485014 0.322447
3288  9.488637 0.322447
3289  9.492260 0.322447
3290  9.495883 0.322447
3291  9.499506 0.322447
3292  9.503129 0.322447
3293  9.506752 0.322447
3294  9.510375 0.322447
3295  9.513998 0.322447
3296  9.517621 0.322447
3297  9.521244 0.322447
3298  9.524867 0.322447
3299  9.528490 0.322447
3300  9.532113 0.322447
3301  9.535736 0.322447
3302  9.539359 0.322447
3303  9.542982 0.322447
3304  9.546605 0.322447
3305  9.550228 0.322447
3306  9.553851 0.322447
3307  9.557474 0.322447
3308  9.561097 0.322447
3309  9.564720 0.322447
3310  9.568343 0.322447
3311  9.571966 0.322447
3312  9.575589 0.326070
3313  9.579212 0.329693
3314  9.582835 0.333316
3315  9.586458 0.336939
3316  9.590081 0.340562
3317  9.593704 0.344185
3318  9.597327 0.344185
3319  9.600950 0.347808
3320  9.604573 0.347808
3321  9.608196 0.351431
3322  9.611819 0.351431
3323  9.615442 0.355054
3324  9.619065 0.355054
3325  9.622688 0.358677
3326  9.626311 0.358677
3327  9.629934 0.362300
3328  9.633557 0.362300
3329  9.637180 0.365923
3330  9.640803 0.365923
3331  9.644426 0.365923
3332  9.648049 0.365923
3333  9.651672 0.365923
3334  9.655295 0.369546
3335  9.658918 0.369546
3336  9.662541 0.373169
3337  9.666164 0.373169
3338  9.669787 0.373169
3339  9.673410 0.376792
3340  9.677033 0.376792
3341  9.680656 0.376792
3342  9.684279 0.376792
3343  9.687902 0.376792
3344  9.691525 0.376792
3345  9.695148 0.376792
3346  9.698771 0.376792
3347  9.702394 0.380415
3348  9.706017 0.380415
3349  9.709640 0.380415
3350  9.713263 0.380415
3351  9.716886 0.380415
3352  9.720509 0.380415
3353  9.724132 0.380415
3354  9.727755 0.380415
3355  9.731378 0.380415
3356  9.735001 0.380415
3357  9.738624 0.380415
3358  9.742247 0.380415
3359  9.745870 0.380415
3360  9.749493 0.380415
3361  9.753116 0.380415
3362  9.756739 0.380415
3363  9.760362 0.380415
3364  9.763985 0.380415
3365  9.767608 0.380415
3366  9.771231 0.380415
3367  9.774854 0.380415
3368  9.778477 0.380415
3369  9.782100 0.380415
3370  9.785723 0.380415
3371  9.789346 0.380415
3372  9.792969 0.380415
3373  9.796592 0.380415
3374  9.800215 0.380415
3375  9.803838 0.384038
3376  9.807461 0.387661
3377  9.811084 0.391284
3378  9.814707 0.391284
3379  9.818330 0.394907
3380  9.821953 0.394907
3381  9.825576 0.398530
3382  9.829199 0.398530
3383  9.832822 0.402153
3384  9.836445 0.402153
3385  9.840068 0.405776
3386  9.843691 0.405776
3387  9.847314 0.409399
3388  9.850937 0.409399
3389  9.854560 0.413022
3390  9.858183 0.413022
3391  9.861806 0.413022
3392  9.865429 0.413022
3393  9.869052 0.413022
3394  9.872675 0.413022
3395  9.876298 0.413022
3396  9.879921 0.413022
3397  9.883544 0.413022
3398  9.887167 0.413022
3399  9.890790 0.413022
3400  9.894413 0.413022
3401  9.898036 0.413022
3402  9.901659 0.413022
3403  9.905282 0.413022
3404  9.908905 0.413022
3405  9.912528 0.413022
3406  9.916151 0.413022
3407  9.919774 0.413022
3408  9.923397 0.413022
3409  9.927020 0.413022
3410  9.930643 0.413022
3411  9.934266 0.413022
3412  9.937889 0.413022
3413  9.941512 0.413022
3414  9.945135 0.413022
3415  9.948758 0.413022
3416  9.952381 0.413022
3417  9.956004 0.413022
3418  9.959627 0.413022
3419  9.963250 0.413022
3420  9.966873 0.413022
3421  9.970496 0.413022
3422  9.974119 0.413022
3423  9.977742 0.409399
3424  9.981365 0.409399
3425  9.984988 0.409399
3426  9.988611 0.409399
3427  9.992234 0.409399
3428  9.995857 0.409399
3429  9.999480 0.413022
3430  10.003103 0.413022
3431  10.006726 0.416645
3432  10.010349 0.416645
3433  10.013972 0.420268
3434  10.017595 0.420268
3435  10.021218 0.423891
3436  10.024841 0.427514
3437  10.028464 0.431137
3438  10.032087 0.434760
3439  10.035710 0.438383
3440  10.039333 0.438383
3441  10.042956 0.442006
3442  10.046579 0.442006
3443  10.050202 0.445629
3444  10.053825 0.445629
3445  10.057448 0.449252
3446  10.061071 0.449252
3447  10.064694 0.452875
3448  10.068317 0.452875
3449  10.071940 0.456498
3450  10.075563 0.456498
3451  10.079186 0.460121
3452  10.082809 0.460121
3453  10.086432 0.463744
3454  10.090055 0.463744
3455  10.093678 0.467367
3456  10.097301 0.467367
3457  10.100924 0.467367
3458  10.104547 0.470990
3459  10.108170 0.470990
3460  10.111793 0.470990
3461  10.115416 0.474613
3462  10.119039 0.474613
3463  10.122662 0.478236
3464  10.126285 0.478236
3465  10.129908 0.481859
3466  10.133531 0.481859
3467  10.137154 0.481859
3468  10.140777 0.485482
3469  10.144400 0.485482
3470  10.148023 0.485482
3471  10.151646 0.485482
3472  10.155269 0.489105
3473  10.158892 0.489105
3474  10.162515 0.489105
3475  10.166138 0.489105
3476  10.169761 0.489105
3477  10.173384 0.492728
3478  10.177007 0.492728
3479  10.180630 0.492728
3480  10.184253 0.492728
3481  10.187876 0.496351
3482  10.191499 0.496351
3483  10.195122 0.496351
3484  10.198745 0.496351
3485  10.202368 0.496351
3486  10.205991 0.496351
3487  10.209614 0.496351
3488  10.213237 0.496351
3489  10.216860 0.496351
3490  10.220483 0.496351
3491  10.224106 0.496351
3492  10.227729 0.496351
3493  10.231352 0.496351
3494  10.234975 0.496351
3495  10.238598 0.496351
3496  10.242221 0.496351
3497  10.245844 0.496351
3498  10.249467 0.496351
3499  10.253090 0.496351
3500  10.256713 0.496351
3501  10.260336 0.499974
3502  10.263959 0.499974
3503  10.267582 0.499974
3504  10.271205 0.503597
3505  10.274828 0.503597
3506  10.278451 0.507220
3507  10.282074 0.510843
3508  10.285697 0.510843
3509  10.289320 0.514466
3510  10.292943 0.514466
3511  10.296566 0.518089
3512  10.300189 0.518089
3513  10.303812 0.521712
3514  10.307435 0.521712
3515  10.311058 0.525335
3516  10.314681 0.525335
3517  10.318304 0.528958
3518  10.321927 0.528958
3519  10.325550 0.532581
3520  10.329173 0.532581
3521  10.332796 0.536204
3522  10.336419 0.539827
3523  10.340042 0.543450
3524  10.343665 0.547073
3525  10.347288 0.547073
3526  10.350911 0.550696
3527  10.354534 0.550696
3528  10.358157 0.554319
3529  10.361780 0.554319
3530  10.365403 0.557942
3531  10.369026 0.557942
3532  10.372649 0.561565
3533  10.376272 0.561565
3534  10.379895 0.565188
3535  10.383518 0.565188
3536  10.387141 0.568811
3537  10.390764 0.568811
3538  10.394387 0.568811
3539  10.398010 0.568811
3540  10.401633 0.568811
3541  10.405256 0.568811
3542  10.408879 0.572434
3543  10.412502 0.572434
3544  10.416125 0.576057
3545  10.419748 0.576057
3546  10.423371 0.579680
3547  10.426994 0.579680
3548  10.430617 0.583303
3549  10.434240 0.583303
3550  10.437863 0.583303
3551  10.441486 0.583303
3552  10.445109 0.583303
3553  10.448732 0.583303
3554  10.452355 0.583303
3555  10.455978 0.583303
3556  10.459601 0.583303
3557  10.463224 0.583303
3558  10.466847 0.583303
3559  10.470470 0.583303
3560  10.474093 0.583303
3561  10.477716 0.583303
3562  10.481339 0.583303
3563  10.484962 0.583303
3564  10.488585 0.583303
3565  10.492208 0.583303
3566  10.495831 0.583303
3567  10.499454 0.583303
3568  10.503077 0.583303
3569  10.506700 0.583303
3570  10.510323 0.583303
3571  10.513946 0.583303
3572  10.517569 0.583303
3573  10.521192 0.583303
3574  10.524815 0.583303
3575  10.528438 0.583303
3576  10.532061 0.583303
3577  10.535684 0.583303
3578  10.539307 0.583303
3579  10.542930 0.583303
3580  10.546553 0.583303
3581  10.550176 0.583303
3582  10.553799 0.583303
3583  10.557422 0.583303
3584  10.561045 0.583303
3585  10.564668 0.583303
3586  10.568291 0.583303
3587  10.571914 0.586926
3588  10.575537 0.586926
3589  10.579160 0.586926
3590  10.582783 0.590549
3591  10.586406 0.594172
3592  10.590029 0.597795
3593  10.593652 0.601418
3594  10.597275 0.605041
3595  10.600898 0.605041
3596  10.604521 0.608664
3597  10.608144 0.608664
3598  10.611767 0.612287
3599  10.615390 0.612287
3600  10.619013 0.615910
3601  10.622636 0.615910
3602  10.626259 0.619533
3603  10.629882 0.619533
3604  10.633505 0.623156
3605  10.637128 0.623156
3606  10.640751 0.626779
3607  10.644374 0.626779
3608  10.647997 0.626779
3609  10.651620 0.626779
3610  10.655243 0.626779
3611  10.658866 0.626779
3612  10.662489 0.626779
3613  10.666112 0.626779
3614  10.669735 0.630402
3615  10.673358 0.630402
3616  10.676981 0.634025
3617  10.680604 0.634025
3618  10.684227 0.637648
3619  10.687850 0.637648
3620  10.691473 0.641271
3621  10.695096 0.641271
3622  10.698719 0.644894
3623  10.702342 0.644894
3624  10.705965 0.648517
3625  10.709588 0.648517
3626  10.713211 0.648517
3627  10.716834 0.648517
3628  10.720457 0.648517
3629  10.724080 0.648517
3630  10.727703 0.648517
3631  10.731326 0.648517
3632  10.734949 0.648517
3633  10.738572 0.648517
3634  10.742195 0.648517
3635  10.745818 0.648517
3636  10.749441 0.648517
3637  10.753064 0.648517
3638  10.756687 0.648517
3639  10.760310 0.648517
3640  10.763933 0.648517
3641  10.767556 0.648517
3642  10.771179 0.648517
3643  10.774802 0.648517
3644  10.778425 0.648517
3645  10.782048 0.648517
3646  10.785671 0.648517
3647  10.789294 0.648517
3648  10.792917 0.648517
3649  10.796540 0.648517
3650  10.800163 0.652140
3651  10.803786 0.652140
3652  10.807409 0.655763
3653  10.811032 0.655763
3654  10.814655 0.659386
3655  10.818278 0.659386
3656  10.821901 0.663009
3657  10.825524 0.663009
3658  10.829147 0.663009
3659  10.832770 0.663009
3660  10.836393 0.663009
3661  10.840016 0.663009
3662  10.843639 0.663009
3663  10.847262 0.663009
3664  10.850885 0.663009
3665  10.854508 0.663009
3666  10.858131 0.666632
3667  10.861754 0.666632
3668  10.865377 0.666632
3669  10.869000 0.666632
3670  10.872623 0.666632
3671  10.876246 0.670255
3672  10.879869 0.670255
3673  10.883492 0.673878
3674  10.887115 0.673878
3675  10.890738 0.677501
3676  10.894361 0.677501
3677  10.897984 0.677501
3678  10.901607 0.681124
3679  10.905230 0.681124
3680  10.908853 0.681124
3681  10.912476 0.681124
3682  10.916099 0.681124
3683  10.919722 0.681124
3684  10.923345 0.681124
3685  10.926968 0.681124
3686  10.930591 0.681124
3687  10.934214 0.681124
3688  10.937837 0.681124
3689  10.941460 0.681124
3690  10.945083 0.681124
3691  10.948706 0.684747
3692  10.952329 0.684747
3693  10.955952 0.688370
3694  10.959575 0.688370
3695  10.963198 0.691993
3696  10.966821 0.691993
3697  10.970444 0.695616
3698  10.974067 0.695616
3699  10.977690 0.699239
3700  10.981313 0.699239
3701  10.984936 0.702862
3702  10.988559 0.702862
3703  10.992182 0.702862
3704  10.995805 0.702862
3705  10.999428 0.702862
3706  11.003051 0.702862
3707  11.006674 0.702862
3708  11.010297 0.702862
3709  11.013920 0.702862
3710  11.017543 0.702862
3711  11.021166 0.702862
3712  11.024789 0.702862
3713  11.028412 0.702862
3714  11.032035 0.702862
3715  11.035658 0.702862
3716  11.039281 0.702862
3717  11.042904 0.702862
3718  11.046527 0.702862
3719  11.050150 0.702862
3720  11.053773 0.702862
3721  11.057396 0.702862
3722  11.061019 0.702862
3723  11.064642 0.706485
3724  11.068265 0.706485
3725  11.071888 0.706485
3726  11.075511 0.710108
3727  11.079134 0.710108
3728  11.082757 0.710108
3729  11.086380 0.710108
3730  11.090003 0.713731
3731  11.093626 0.717354
3732  11.093626 0.720977
3733  11.097249 0.724600
3734  11.100872 0.728223
3735  11.104495 0.728223
3736  11.108118 0.731846
3737  11.111741 0.731846
3738  11.115364 0.735469
3739  11.118987 0.735469
3740  11.122610 0.739092
3741  11.126233 0.739092
3742  11.129856 0.742715
3743  11.133479 0.742715
3744  11.137102 0.746338
3745  11.140725 0.746338
3746  11.144348 0.749961
3747  11.147971 0.749961
3748  11.151594 0.749961
3749  11.155217 0.749961
3750  11.158840 0.749961
3751  11.162463 0.749961
3752  11.166086 0.749961
3753  11.169709 0.749961
3754  11.173332 0.749961
3755  11.176955 0.749961
3756  11.180578 0.749961
3757  11.184201 0.749961
3758  11.187824 0.749961
3759  11.191447 0.749961
3760  11.195070 0.749961
3761  11.198693 0.749961
3762  11.202316 0.749961
3763  11.205939 0.749961
3764  11.209562 0.753584
3765  11.213185 0.753584
3766  11.216808 0.757207
3767  11.220431 0.757207
3768  11.224054 0.760830
3769  11.227677 0.764453
3770  11.231300 0.768076
3771  11.234923 0.771699
3772  11.238546 0.775322
3773  11.242169 0.778945
3774  11.242169 0.782568
3775  11.245792 0.786191
3776  11.249415 0.789814
3777  11.249415 0.793437
3778  11.253038 0.797060
3779  11.256661 0.800683
3780  11.260284 0.804306
3781  11.263907 0.807929
3782  11.267530 0.811552
3783  11.271153 0.815175
3784  11.274776 0.818798
3785  11.278399 0.822421
3786  11.278399 0.826044
3787  11.282022 0.829667
3788  11.285645 0.829667
3789  11.289268 0.833290
3790  11.292891 0.833290
3791  11.296514 0.836913
3792  11.300137 0.836913
3793  11.303760 0.840536
3794  11.307383 0.840536
3795  11.311006 0.844159
3796  11.314629 0.844159
3797  11.318252 0.847782
3798  11.321875 0.847782
3799  11.325498 0.851405
3800  11.329121 0.851405
3801  11.332744 0.851405
3802  11.336367 0.851405
3803  11.339990 0.851405
3804  11.343613 0.855028
3805  11.347236 0.858651
3806  11.350859 0.862274
3807  11.350859 0.865897
3808  11.350859 0.869520
3809  11.354482 0.873143
3810  11.354482 0.876766
3811  11.354482 0.880389
3812  11.354482 0.884012
3813  11.354482 0.887635
3814  11.354482 0.891258
3815  11.354482 0.894881
3816  11.354482 0.898504
3817  11.354482 0.902127
3818  11.358105 0.905750
3819  11.358105 0.909373
3820  11.361728 0.912996
3821  11.361728 0.916619
3822  11.365351 0.920242
3823  11.365351 0.923865
3824  11.368974 0.927488
3825  11.368974 0.931111
3826  11.372597 0.934734
3827  11.372597 0.938357
3828  11.376220 0.941980
3829  11.376220 0.945603
3830  11.379843 0.949226
3831  11.383466 0.952849
3832  11.383466 0.956472
3833  11.387089 0.960095
3834  11.390712 0.963718
3835  11.394335 0.967341
3836  11.397958 0.970964
3837  11.401581 0.974587
3838  11.401581 0.978210
3839  11.405204 0.981833
3840  11.405204 0.985456
3841  11.408827 0.989079
3842  11.408827 0.992702
3843  11.412450 0.996325
3844  11.416073 0.999948
3845  11.416073 1.003571
3846  11.419696 1.007194
3847  11.423319 1.010817
3848  11.423319 1.014440
3849  11.426942 1.018063
3850  11.430565 1.021686
3851  11.430565 1.025309
3852  11.434188 1.028932
3853  11.437811 1.032555
3854  11.437811 1.036178
3855  11.441434 1.039801
3856  11.445057 1.043424
3857  11.445057 1.047047
3858  11.448680 1.050670
3859  11.448680 1.054293
3860  11.452303 1.057916
3861  11.452303 1.061539
3862  11.455926 1.065162
3863  11.455926 1.068785
3864  11.459549 1.072408
3865  11.459549 1.076031
3866  11.463172 1.079654
3867  11.463172 1.083277
3868  11.463172 1.086900
3869  11.463172 1.090523
3870  11.463172 1.094146
3871  11.466795 1.097769
3872  11.466795 1.101392
3873  11.470418 1.105015
3874  11.470418 1.108638
3875  11.474041 1.112261
3876  11.474041 1.115884
3877  11.477664 1.119507
3878  11.477664 1.123130
3879  11.481287 1.126753
3880  11.481287 1.130376
3881  11.484910 1.133999
3882  11.484910 1.137622
3883  11.488533 1.141245
3884  11.492156 1.144868
3885  11.495779 1.148491
3886  11.499402 1.152114
3887  11.503025 1.155737
3888  11.506648 1.159360
3889  11.510271 1.162983
3890  11.510271 1.166606
3891  11.513894 1.170229
3892  11.517517 1.173852
3893  11.521140 1.177475
3894  11.524763 1.177475
3895  11.528386 1.181098
3896  11.532009 1.184721
3897  11.535632 1.188344
3898  11.539255 1.191967
3899  11.542878 1.195590
3900  11.546501 1.199213
3901  11.546501 1.202836
3902  11.546501 1.206459
3903  11.550124 1.210082
3904  11.550124 1.213705
3905  11.550124 1.217328
3906  11.550124 1.220951
3907  11.550124 1.224574
3908  11.550124 1.228197
3909  11.550124 1.231820
3910  11.550124 1.235443
3911  11.550124 1.239066
3912  11.550124 1.242689
3913  11.550124 1.246312
3914  11.550124 1.249935
3915  11.550124 1.253558
3916  11.550124 1.257181
3917  11.550124 1.260804
3918  11.550124 1.264427
3919  11.550124 1.268050
3920  11.553747 1.271673
3921  11.553747 1.275296
3922  11.557370 1.278919
3923  11.557370 1.282542
3924  11.560993 1.286165
3925  11.560993 1.289788
3926  11.564616 1.293411
3927  11.564616 1.297034
3928  11.568239 1.300657
3929  11.568239 1.304280
3930  11.571862 1.307903
3931  11.571862 1.311526
3932  11.575485 1.315149
3933  11.575485 1.318772
3934  11.579108 1.322395
3935  11.579108 1.326018
3936  11.582731 1.329641
3937  11.582731 1.333264
3938  11.586354 1.336887
3939  11.586354 1.340510
3940  11.589977 1.344133
3941  11.589977 1.347756
3942  11.593600 1.351379
3943  11.593600 1.355002
3944  11.597223 1.358625
3945  11.600846 1.362248
3946  11.604469 1.362248
3947  11.608092 1.365871
3948  11.611715 1.369494
3949  11.611715 1.373117
3950  11.615338 1.376740
3951  11.615338 1.380363
3952  11.618961 1.383986
3953  11.618961 1.387609
3954  11.622584 1.391232
3955  11.622584 1.394855
3956  11.626207 1.398478
3957  11.629830 1.402101
3958  11.629830 1.405724
3959  11.633453 1.409347
3960  11.637076 1.412970
3961  11.640699 1.416593
3962  11.644322 1.420216
3963  11.647945 1.420216
3964  11.651568 1.423839
3965  11.655191 1.427462
3966  11.658814 1.427462
3967  11.662437 1.431085
3968  11.666060 1.431085
3969  11.669683 1.434708
3970  11.673306 1.438331
3971  11.676929 1.438331
3972  11.680552 1.441954
3973  11.680552 1.445577
3974  11.680552 1.449200
3975  11.684175 1.452823
3976  11.684175 1.456446
3977  11.684175 1.460069
3978  11.684175 1.463692
3979  11.684175 1.467315
3980  11.684175 1.470938
3981  11.684175 1.474561
3982  11.684175 1.478184
3983  11.687798 1.481807
3984  11.687798 1.485430
3985  11.687798 1.489053
3986  11.691421 1.492676
3987  11.691421 1.496299
3988  11.695044 1.499922
3989  11.695044 1.503545
3990  11.698667 1.507168
3991  11.698667 1.510791
3992  11.702290 1.514414
3993  11.702290 1.518037
3994  11.705913 1.521660
3995  11.705913 1.525283
3996  11.709536 1.528906
3997  11.709536 1.532529
3998  11.713159 1.536152
3999  11.713159 1.539775
4000  11.716782 1.543398
4001  11.716782 1.547021
4002  11.720405 1.550644
4003  11.720405 1.554267
4004  11.724028 1.557890
4005  11.727651 1.561513
4006  11.731274 1.565136
4007  11.734897 1.565136
4008  11.738520 1.568759
4009  11.742143 1.572382
4010  11.745766 1.572382
4011  11.749389 1.576005
4012  11.753012 1.576005
4013  11.756635 1.579628
4014  11.760258 1.583251
4015  11.763881 1.586874
4016  11.767504 1.590497
4017  11.771127 1.594120
4018  11.771127 1.597743
4019  11.774750 1.601366
4020  11.778373 1.604989
4021  11.781996 1.608612
4022  11.781996 1.612235
4023  11.785619 1.615858
4024  11.785619 1.619481
4025  11.789242 1.623104
4026  11.789242 1.626727
4027  11.792865 1.630350
4028  11.792865 1.633973
4029  11.796488 1.637596
4030  11.796488 1.641219
4031  11.800111 1.644842
4032  11.800111 1.648465
4033  11.803734 1.652088
4034  11.807357 1.652088
4035  11.810980 1.655711
4036  11.814603 1.655711
4037  11.818226 1.659334
4038  11.821849 1.659334
4039  11.825472 1.662957
4040  11.829095 1.662957
4041  11.832718 1.666580
4042  11.836341 1.666580
4043  11.839964 1.670203
4044  11.843587 1.670203
4045  11.847210 1.673826
4046  11.850833 1.673826
4047  11.854456 1.677449
4048  11.858079 1.677449
4049  11.861702 1.677449
4050  11.865325 1.681072
4051  11.868948 1.684695
4052  11.868948 1.688318
4053  11.872571 1.691941
4054  11.872571 1.695564
4055  11.872571 1.699187
4056  11.872571 1.702810
4057  11.872571 1.706433
4058  11.872571 1.710056
4059  11.872571 1.713679
4060  11.872571 1.717302
4061  11.872571 1.720925
4062  11.872571 1.724548
4063  11.872571 1.728171
4064  11.872571 1.731794
4065  11.872571 1.735417
4066  11.872571 1.739040
4067  11.872571 1.742663
4068  11.872571 1.746286
4069  11.872571 1.749909
4070  11.872571 1.753532
4071  11.872571 1.757155
4072  11.872571 1.760778
4073  11.872571 1.764401
4074  11.872571 1.768024
4075  11.872571 1.771647
4076  11.872571 1.775270
4077  11.872571 1.778893
4078  11.872571 1.782516
4079  11.872571 1.786139
4080  11.876194 1.789762
4081  11.876194 1.793385
4082  11.879817 1.797008
4083  11.879817 1.800631
4084  11.883440 1.804254
4085  11.883440 1.807877
4086  11.887063 1.811500
4087  11.887063 1.815123
4088  11.890686 1.818746
4089  11.890686 1.822369
4090  11.894309 1.825992
4091  11.894309 1.829615
4092  11.897932 1.833238
4093  11.901555 1.836861
4094  11.905178 1.840484
4095  11.908801 1.844107
4096  11.912424 1.844107
4097  11.916047 1.847730
4098  11.919670 1.847730
4099  11.923293 1.851353
4100  11.926916 1.851353
4101  11.930539 1.854976
4102  11.934162 1.854976
4103  11.937785 1.858599
4104  11.941408 1.862222
4105  11.941408 1.865845
4106  11.945031 1.869468
4107  11.948654 1.873091
4108  11.948654 1.876714
4109  11.952277 1.880337
4110  11.955900 1.883960
4111  11.959523 1.887583
4112  11.963146 1.891206
4113  11.966769 1.891206
4114  11.970392 1.894829
4115  11.974015 1.898452
4116  11.977638 1.902075
4117  11.981261 1.905698
4118  11.984884 1.909321
4119  11.984884 1.912944
4120  11.988507 1.916567
4121  11.988507 1.920190
4122  11.988507 1.923813
4123  11.988507 1.927436
4124  11.988507 1.931059
4125  11.988507 1.934682
4126  11.988507 1.938305
4127  11.988507 1.941928
4128  11.988507 1.945551
4129  11.988507 1.949174
4130  11.988507 1.952797
4131  11.988507 1.956420
4132  11.988507 1.960043
4133  11.988507 1.963666
4134  11.992130 1.967289
4135  11.992130 1.970912
4136  11.995753 1.974535
4137  11.995753 1.978158
4138  11.999376 1.981781
4139  11.999376 1.985404
4140  12.002999 1.989027
4141  12.002999 1.992650
4142  12.006622 1.996273
4143  12.006622 1.999896
4144  12.006622 2.003519
4145  12.006622 2.007142
4146  12.006622 2.010765
4147  12.006622 2.014388
4148  12.006622 2.018011
4149  12.006622 2.021634
4150  12.006622 2.025257
4151  12.006622 2.028880
4152  12.006622 2.032503
4153  12.006622 2.036126
4154  12.006622 2.039749
4155  12.006622 2.043372
4156  12.010245 2.046995
4157  12.010245 2.050618
4158  12.013868 2.054241
4159  12.013868 2.057864
4160  12.017491 2.061487
4161  12.017491 2.065110
4162  12.021114 2.068733
4163  12.021114 2.072356
4164  12.024737 2.075979
4165  12.024737 2.079602
4166  12.028360 2.083225
4167  12.028360 2.086848
4168  12.031983 2.090471
4169  12.035606 2.094094
4170  12.039229 2.097717
4171  12.042852 2.097717
4172  12.046475 2.101340
4173  12.050098 2.104963
4174  12.053721 2.104963
4175  12.053721 2.108586
4176  12.053721 2.112209
4177  12.053721 2.115832
4178  12.053721 2.119455
4179  12.053721 2.123078
4180  12.053721 2.126701
4181  12.053721 2.130324
4182  12.053721 2.133947
4183  12.057344 2.137570
4184  12.057344 2.141193
4185  12.060967 2.144816
4186  12.060967 2.148439
4187  12.064590 2.152062
4188  12.064590 2.155685
4189  12.068213 2.159308
4190  12.068213 2.162931
4191  12.071836 2.166554
4192  12.071836 2.170177
4193  12.075459 2.173800
4194  12.075459 2.177423
4195  12.079082 2.181046
4196  12.082705 2.181046
4197  12.086328 2.184669
4198  12.089951 2.184669
4199  12.093574 2.188292
4200  12.097197 2.188292
4201  12.100820 2.191915
4202  12.104443 2.191915
4203  12.108066 2.195538
4204  12.111689 2.195538
4205  12.115312 2.199161
4206  12.118935 2.199161
4207  12.122558 2.202784
4208  12.126181 2.202784
4209  12.129804 2.202784
4210  12.133427 2.202784
4211  12.137050 2.202784
4212  12.140673 2.202784
4213  12.140673 2.206407
4214  12.144296 2.210030
4215  12.147919 2.213653
4216  12.147919 2.217276
4217  12.151542 2.220899
4218  12.155165 2.224522
4219  12.158788 2.228145
4220  12.162411 2.231768
4221  12.166034 2.235391
4222  12.169657 2.239014
4223  12.173280 2.242637
4224  12.176903 2.242637
4225  12.176903 2.246260
4226  12.176903 2.249883
4227  12.176903 2.253506
4228  12.176903 2.257129
4229  12.176903 2.260752
4230  12.176903 2.264375
4231  12.176903 2.267998
4232  12.176903 2.271621
4233  12.180526 2.275244
4234  12.180526 2.278867
4235  12.184149 2.282490
4236  12.184149 2.286113
4237  12.187772 2.289736
4238  12.187772 2.293359
4239  12.191395 2.296982
4240  12.191395 2.300605
4241  12.195018 2.304228
4242  12.195018 2.307851
4243  12.198641 2.311474
4244  12.198641 2.315097
4245  12.202264 2.318720
4246  12.205887 2.318720
4247  12.209510 2.322343
4248  12.213133 2.325966
4249  12.213133 2.329589
4250  12.216756 2.333212
4251  12.216756 2.336835
4252  12.220379 2.340458
4253  12.220379 2.344081
4254  12.224002 2.347704
4255  12.224002 2.351327
4256  12.227625 2.354950
4257  12.227625 2.358573
4258  12.231248 2.362196
4259  12.234871 2.362196
4260  12.238494 2.365819
4261  12.242117 2.365819
4262  12.245740 2.369442
4263  12.249363 2.369442
4264  12.252986 2.373065
4265  12.256609 2.373065
4266  12.260232 2.376688
4267  12.263855 2.376688
4268  12.267478 2.380311
4269  12.271101 2.380311
4270  12.274724 2.383934
4271  12.278347 2.383934
4272  12.281970 2.383934
4273  12.285593 2.383934
4274  12.289216 2.383934
4275  12.292839 2.387557
4276  12.296462 2.387557
4277  12.300085 2.391180
4278  12.303708 2.394803
4279  12.307331 2.394803
4280  12.310954 2.398426
4281  12.314577 2.398426
4282  12.318200 2.402049
4283  12.321823 2.405672
4284  12.325446 2.409295
4285  12.329069 2.412918
4286  12.332692 2.416541
4287  12.336315 2.420164
4288  12.339938 2.423787
4289  12.339938 2.427410
4290  12.339938 2.431033
4291  12.339938 2.434656
4292  12.339938 2.438279
4293  12.339938 2.441902
4294  12.339938 2.445525
4295  12.343561 2.449148
4296  12.343561 2.452771
4297  12.347184 2.456394
4298  12.347184 2.460017
4299  12.350807 2.463640
4300  12.350807 2.467263
4301  12.354430 2.470886
4302  12.354430 2.474509
4303  12.358053 2.478132
4304  12.358053 2.481755
4305  12.361676 2.485378
4306  12.361676 2.489001
4307  12.365299 2.492624
4308  12.368922 2.496247
4309  12.372545 2.499870
4310  12.376168 2.503493
4311  12.379791 2.507116
4312  12.383414 2.510739
4313  12.387037 2.514362
4314  12.387037 2.517985
4315  12.387037 2.521608
4316  12.387037 2.525231
4317  12.390660 2.528854
4318  12.390660 2.532477
4319  12.394283 2.536100
4320  12.394283 2.539723
4321  12.397906 2.543346
4322  12.397906 2.546969
4323  12.401529 2.550592
4324  12.401529 2.554215
4325  12.405152 2.557838
4326  12.405152 2.561461
4327  12.408775 2.565084
4328  12.408775 2.568707
4329  12.412398 2.572330
4330  12.416021 2.575953
4331  12.419644 2.575953
4332  12.423267 2.579576
4333  12.426890 2.583199
4334  12.430513 2.583199
4335  12.434136 2.586822
4336  12.437759 2.586822
4337  12.441382 2.590445
4338  12.445005 2.594068
4339  12.445005 2.597691
4340  12.448628 2.601314
4341  12.448628 2.604937
4342  12.452251 2.608560
4343  12.455874 2.612183
4344  12.455874 2.615806
4345  12.459497 2.619429
4346  12.463120 2.623052
4347  12.466743 2.626675
4348  12.470366 2.630298
4349  12.473989 2.630298
4350  12.477612 2.633921
4351  12.481235 2.637544
4352  12.484858 2.637544
4353  12.488481 2.641167
4354  12.492104 2.641167
4355  12.495727 2.644790
4356  12.499350 2.648413
4357  12.502973 2.652036
4358  12.506596 2.655659
4359  12.510219 2.659282
4360  12.510219 2.662905
4361  12.513842 2.666528
4362  12.513842 2.670151
4363  12.517465 2.673774
4364  12.517465 2.677397
4365  12.517465 2.681020
4366  12.521088 2.684643
4367  12.521088 2.688266
4368  12.521088 2.691889
4369  12.521088 2.695512
4370  12.524711 2.699135
4371  12.524711 2.702758
4372  12.524711 2.706381
4373  12.524711 2.710004
4374  12.524711 2.713627
4375  12.524711 2.717250
4376  12.524711 2.720873
4377  12.524711 2.724496
4378  12.524711 2.728119
4379  12.524711 2.731742
4380  12.524711 2.735365
4381  12.524711 2.738988
4382  12.528334 2.742611
4383  12.528334 2.746234
4384  12.531957 2.749857
4385  12.531957 2.753480
4386  12.535580 2.757103
4387  12.535580 2.760726
4388  12.539203 2.764349
4389  12.539203 2.767972
4390  12.542826 2.771595
4391  12.542826 2.775218
4392  12.546449 2.778841
4393  12.546449 2.782464
4394  12.550072 2.786087
4395  12.553695 2.789710
4396  12.557318 2.789710
4397  12.560941 2.793333
4398  12.564564 2.793333
4399  12.568187 2.796956
4400  12.571810 2.796956
4401  12.575433 2.800579
4402  12.579056 2.800579
4403  12.582679 2.804202
4404  12.586302 2.804202
4405  12.589925 2.807825
4406  12.593548 2.807825
4407  12.597171 2.811448
4408  12.600794 2.811448
4409  12.604417 2.815071
4410  12.608040 2.815071
4411  12.611663 2.818694
4412  12.615286 2.822317
4413  12.618909 2.825940
4414  12.622532 2.829563
4415  12.626155 2.833186
4416  12.629778 2.836809
4417  12.633401 2.840432
4418  12.637024 2.844055
4419  12.640647 2.847678
4420  12.644270 2.851301
4421  12.647893 2.854924
4422  12.647893 2.858547
4423  12.651516 2.862170
4424  12.651516 2.865793
4425  12.655139 2.869416
4426  12.655139 2.873039
4427  12.658762 2.876662
4428  12.658762 2.880285
4429  12.662385 2.883908
4430  12.662385 2.887531
4431  12.666008 2.891154
4432  12.666008 2.894777
4433  12.669631 2.898400
4434  12.669631 2.902023
4435  12.673254 2.905646
4436  12.676877 2.909269
4437  12.680500 2.912892
4438  12.684123 2.916515
4439  12.687746 2.916515
4440  12.691369 2.920138
4441  12.694992 2.920138
4442  12.698615 2.923761
4443  12.702238 2.923761
4444  12.705861 2.927384
4445  12.709484 2.927384
4446  12.713107 2.931007
4447  12.716730 2.934630
4448  12.720353 2.938253
4449  12.720353 2.941876
4450  12.723976 2.945499
4451  12.727599 2.949122
4452  12.731222 2.952745
4453  12.734845 2.956368
4454  12.738468 2.959991
4455  12.742091 2.959991
4456  12.745714 2.963614
4457  12.749337 2.967237
4458  12.752960 2.970860
4459  12.756583 2.974483
4460  12.760206 2.978106
4461  12.763829 2.981729
4462  12.767452 2.985352
4463  12.771075 2.988975
4464  12.774698 2.992598
4465  12.774698 2.996221
4466  12.778321 2.999844
4467  12.781944 3.003467
4468  12.785567 3.007090
4469  12.789190 3.010713
4470  12.792813 3.014336
4471  12.792813 3.017959
4472  12.796436 3.021582
4473  12.796436 3.025205
4474  12.796436 3.028828
4475  12.800059 3.032451
4476  12.800059 3.036074
4477  12.803682 3.039697
4478  12.803682 3.043320
4479  12.807305 3.046943
4480  12.807305 3.050566
4481  12.810928 3.054189
4482  12.810928 3.057812
4483  12.814551 3.061435
4484  12.814551 3.065058
4485  12.818174 3.068681
4486  12.818174 3.072304
4487  12.821797 3.075927
4488  12.821797 3.079550
4489  12.825420 3.083173
4490  12.829043 3.086796
4491  12.832666 3.090419
4492  12.836289 3.094042
4493  12.839912 3.097665
4494  12.843535 3.101288
4495  12.847158 3.104911
4496  12.850781 3.108534
4497  12.854404 3.112157
4498  12.858027 3.112157
4499  12.861650 3.115780
4500  12.865273 3.119403
4501  12.868896 3.123026
4502  12.872519 3.126649
4503  12.876142 3.130272
4504  12.879765 3.133895
4505  12.883388 3.137518
4506  12.887011 3.141141
4507  12.890634 3.144764
4508  12.890634 3.148387
4509  12.894257 3.152010
4510  12.894257 3.155633
4511  12.897880 3.159256
4512  12.897880 3.162879
4513  12.901503 3.166502
4514  12.901503 3.170125
4515  12.905126 3.173748
4516  12.908749 3.177371
4517  12.908749 3.180994
4518  12.912372 3.184617
4519  12.915995 3.188240
4520  12.915995 3.191863
4521  12.915995 3.195486
4522  12.915995 3.199109
4523  12.919618 3.202732
4524  12.919618 3.206355
4525  12.923241 3.209978
4526  12.923241 3.213601
4527  12.926864 3.217224
4528  12.926864 3.220847
4529  12.930487 3.224470
4530  12.930487 3.228093
4531  12.934110 3.231716
4532  12.934110 3.235339
4533  12.937733 3.238962
4534  12.937733 3.242585
4535  12.941356 3.246208
4536  12.944979 3.246208
4537  12.948602 3.249831
4538  12.952225 3.249831
4539  12.955848 3.253454
4540  12.959471 3.253454
4541  12.963094 3.257077
4542  12.966717 3.257077
4543  12.970340 3.260700
4544  12.973963 3.260700
4545  12.977586 3.264323
4546  12.981209 3.264323
4547  12.984832 3.267946
4548  12.988455 3.267946
4549  12.992078 3.271569
4550  12.995701 3.275192
4551  12.999324 3.278815
4552  13.002947 3.282438
4553  13.006570 3.286061
4554  13.010193 3.289684
4555  13.013816 3.293307
4556  13.017439 3.296930
4557  13.017439 3.300553
4558  13.017439 3.304176
4559  13.017439 3.307799
4560  13.017439 3.311422
4561  13.017439 3.315045
4562  13.017439 3.318668
4563  13.017439 3.322291
4564  13.017439 3.325914
4565  13.021062 3.329537
4566  13.021062 3.333160
4567  13.024685 3.336783
4568  13.024685 3.340406
4569  13.028308 3.344029
4570  13.028308 3.347652
4571  13.031931 3.351275
4572  13.031931 3.354898
4573  13.035554 3.358521
4574  13.035554 3.362144
4575  13.039177 3.365767
4576  13.039177 3.369390
4577  13.042800 3.373013
4578  13.046423 3.376636
4579  13.046423 3.380259
4580  13.046423 3.383882
4581  13.050046 3.387505
4582  13.050046 3.391128
4583  13.053669 3.394751
4584  13.053669 3.398374
4585  13.057292 3.401997
4586  13.057292 3.405620
4587  13.060915 3.409243
4588  13.060915 3.412866
4589  13.064538 3.416489
4590  13.064538 3.420112
4591  13.068161 3.423735
4592  13.068161 3.427358
4593  13.071784 3.430981
4594  13.075407 3.434604
4595  13.079030 3.438227
4596  13.082653 3.441850
4597  13.086276 3.441850
4598  13.089899 3.445473
4599  13.093522 3.449096
4600  13.097145 3.452719
4601  13.100768 3.456342
4602  13.104391 3.459965
4603  13.108014 3.463588
4604  13.108014 3.467211
4605  13.108014 3.470834
4606  13.108014 3.474457
4607  13.108014 3.478080
4608  13.108014 3.481703
4609  13.111637 3.485326
4610  13.111637 3.488949
4611  13.115260 3.492572
4612  13.115260 3.496195
4613  13.118883 3.499818
4614  13.118883 3.503441
4615  13.122506 3.507064
4616  13.122506 3.510687
4617  13.126129 3.514310
4618  13.126129 3.517933
4619  13.129752 3.521556
4620  13.129752 3.525179
4621  13.133375 3.528802
4622  13.136998 3.532425
4623  13.140621 3.532425
4624  13.144244 3.536048
4625  13.147867 3.536048
4626  13.151490 3.539671
4627  13.155113 3.539671
4628  13.158736 3.543294
4629  13.162359 3.543294
4630  13.165982 3.546917
4631  13.169605 3.546917
4632  13.169605 3.550540
4633  13.169605 3.554163
4634  13.169605 3.557786
4635  13.169605 3.561409
4636  13.169605 3.565032
4637  13.173228 3.568655
4638  13.173228 3.572278
4639  13.176851 3.575901
4640  13.176851 3.579524
4641  13.180474 3.583147
4642  13.180474 3.586770
4643  13.184097 3.590393
4644  13.184097 3.594016
4645  13.187720 3.597639
4646  13.187720 3.601262
4647  13.191343 3.604885
4648  13.191343 3.608508
4649  13.194966 3.612131
4650  13.198589 3.612131
4651  13.202212 3.615754
4652  13.205835 3.615754
4653  13.209458 3.619377
4654  13.213081 3.619377
4655  13.216704 3.623000
4656  13.220327 3.623000
4657  13.223950 3.626623
4658  13.227573 3.626623
4659  13.231196 3.630246
4660  13.234819 3.630246
4661  13.238442 3.633869
4662  13.242065 3.633869
4663  13.245688 3.633869
4664  13.249311 3.633869
4665  13.252934 3.633869
4666  13.256557 3.633869
4667  13.260180 3.633869
4668  13.263803 3.633869
4669  13.267426 3.633869
4670  13.271049 3.633869
4671  13.274672 3.633869
4672  13.278295 3.633869
4673  13.281918 3.637492
4674  13.285541 3.641115
4675  13.289164 3.644738
4676  13.292787 3.648361
4677  13.296410 3.651984
4678  13.300033 3.655607
4679  13.303656 3.659230
4680  13.303656 3.662853
4681  13.307279 3.666476
4682  13.307279 3.670099
4683  13.310902 3.673722
4684  13.314525 3.677345
4685  13.314525 3.680968
4686  13.318148 3.684591
4687  13.321771 3.688214
4688  13.325394 3.691837
4689  13.329017 3.695460
4690  13.332640 3.695460
4691  13.336263 3.699083
4692  13.339886 3.702706
4693  13.343509 3.706329
4694  13.347132 3.709952
4695  13.350755 3.713575
4696  13.354378 3.717198
4697  13.358001 3.720821
4698  13.361624 3.724444
4699  13.361624 3.728067
4700  13.361624 3.731690
4701  13.365247 3.735313
4702  13.365247 3.738936
4703  13.368870 3.742559
4704  13.368870 3.746182
4705  13.372493 3.749805
4706  13.372493 3.753428
4707  13.376116 3.757051
4708  13.376116 3.760674
4709  13.379739 3.764297
4710  13.379739 3.767920
4711  13.383362 3.771543
4712  13.383362 3.775166
4713  13.386985 3.778789
4714  13.390608 3.778789
4715  13.394231 3.782412
4716  13.397854 3.782412
4717  13.401477 3.786035
4718  13.405100 3.786035
4719  13.408723 3.789658
4720  13.412346 3.789658
4721  13.415969 3.793281
4722  13.419592 3.793281
4723  13.423215 3.796904
4724  13.426838 3.796904
4725  13.430461 3.800527
4726  13.434084 3.800527
4727  13.434084 3.804150
4728  13.437707 3.807773
4729  13.437707 3.811396
4730  13.441330 3.815019
4731  13.441330 3.818642
4732  13.444953 3.822265
4733  13.444953 3.825888
4734  13.448576 3.829511
4735  13.452199 3.833134
4736  13.452199 3.836757
4737  13.455822 3.840380
4738  13.459445 3.844003
4739  13.463068 3.847626
4740  13.466691 3.847626
4741  13.470314 3.851249
4742  13.473937 3.854872
4743  13.477560 3.854872
4744  13.481183 3.858495
4745  13.484806 3.858495
4746  13.488429 3.862118
4747  13.492052 3.865741
4748  13.495675 3.869364
4749  13.499298 3.872987
4750  13.502921 3.876610
4751  13.502921 3.880233
4752  13.506544 3.883856
4753  13.506544 3.887479
4754  13.510167 3.891102
4755  13.510167 3.894725
4756  13.513790 3.898348
4757  13.513790 3.901971
4758  13.517413 3.905594
4759  13.517413 3.909217
4760  13.521036 3.912840
4761  13.521036 3.916463
4762  13.524659 3.920086
4763  13.524659 3.923709
4764  13.528282 3.927332
4765  13.528282 3.930955
4766  13.531905 3.934578
4767  13.535528 3.938201
4768  13.539151 3.941824
4769  13.542774 3.945447
4770  13.546397 3.949070
4771  13.550020 3.952693
4772  13.553643 3.956316
4773  13.557266 3.959939
4774  13.557266 3.963562
4775  13.560889 3.967185
4776  13.560889 3.970808
4777  13.564512 3.974431
4778  13.568135 3.978054
4779  13.568135 3.981677
4780  13.571758 3.985300
4781  13.575381 3.988923
4782  13.579004 3.992546
4783  13.582627 3.996169
4784  13.586250 3.999792
4785  13.589873 4.003415
4786  13.593496 4.007038
4787  13.597119 4.010661
4788  13.600742 4.014284
4789  13.604365 4.017907
4790  13.607988 4.021530
4791  13.611611 4.021530
4792  13.615234 4.025153
4793  13.618857 4.028776
4794  13.622480 4.028776
4795  13.626103 4.032399
4796  13.629726 4.032399
4797  13.633349 4.036022
4798  13.636972 4.036022
4799  13.640595 4.039645
4800  13.644218 4.043268
4801  13.647841 4.043268
4802  13.651464 4.046891
4803  13.651464 4.050514
4804  13.655087 4.054137
4805  13.658710 4.057760
4806  13.662333 4.061383
4807  13.665956 4.065006
4808  13.669579 4.068629
4809  13.673202 4.068629
4810  13.676825 4.072252
4811  13.680448 4.075875
4812  13.684071 4.075875
4813  13.687694 4.079498
4814  13.691317 4.079498
4815  13.694940 4.083121
4816  13.698563 4.086744
4817  13.702186 4.090367
4818  13.705809 4.093990
4819  13.705809 4.097613
4820  13.705809 4.101236
4821  13.709432 4.104859
4822  13.709432 4.108482
4823  13.709432 4.112105
4824  13.709432 4.115728
4825  13.709432 4.119351
4826  13.705809 4.122974
4827  13.705809 4.126597
4828  13.705809 4.130220
4829  13.705809 4.133843
4830  13.702186 4.137466
4831  13.702186 4.141089
4832  13.702186 4.144712
4833  13.702186 4.148335
4834  13.702186 4.151958
4835  13.702186 4.155581
4836  13.702186 4.159204
4837  13.702186 4.162827
4838  13.702186 4.166450
4839  13.702186 4.170073
4840  13.702186 4.173696
4841  13.702186 4.177319
4842  13.702186 4.180942
4843  13.702186 4.184565
4844  13.702186 4.188188
4845  13.702186 4.191811
4846  13.702186 4.195434
4847  13.702186 4.199057
4848  13.702186 4.202680
4849  13.702186 4.206303
4850  13.702186 4.209926
4851  13.702186 4.213549
4852  13.702186 4.217172
4853  13.705809 4.220795
4854  13.705809 4.224418
4855  13.709432 4.228041
4856  13.709432 4.231664
4857  13.713055 4.235287
4858  13.713055 4.238910
4859  13.716678 4.242533
4860  13.716678 4.246156
4861  13.720301 4.249779
4862  13.720301 4.253402
4863  13.723924 4.257025
4864  13.723924 4.260648
4865  13.727547 4.264271
4866  13.727547 4.267894
4867  13.731170 4.271517
4868  13.734793 4.275140
4869  13.738416 4.278763
4870  13.742039 4.282386
4871  13.742039 4.286009
4872  13.742039 4.289632
4873  13.742039 4.293255
4874  13.738416 4.296878
4875  13.738416 4.300501
4876  13.734793 4.304124
4877  13.734793 4.307747
4878  13.731170 4.311370
4879  13.731170 4.314993
4880  13.727547 4.318616
4881  13.727547 4.322239
4882  13.727547 4.325862
4883  13.727547 4.329485
4884  13.727547 4.333108
4885  13.727547 4.336731
4886  13.727547 4.340354
4887  13.727547 4.343977
4888  13.727547 4.347600
4889  13.727547 4.351223
4890  13.727547 4.354846
4891  13.727547 4.358469
4892  13.727547 4.362092
4893  13.727547 4.365715
4894  13.727547 4.369338
4895  13.727547 4.372961
4896  13.727547 4.376584
4897  13.727547 4.380207
4898  13.727547 4.383830
4899  13.727547 4.387453
4900  13.727547 4.391076
4901  13.727547 4.394699
4902  13.727547 4.398322
4903  13.727547 4.401945
4904  13.727547 4.405568
4905  13.727547 4.409191
4906  13.727547 4.412814
4907  13.731170 4.416437
4908  13.731170 4.420060
4909  13.734793 4.423683
4910  13.734793 4.427306
4911  13.734793 4.430929
4912  13.734793 4.434552
4913  13.734793 4.438175
4914  13.734793 4.441798
4915  13.734793 4.445421
4916  13.734793 4.449044
4917  13.734793 4.452667
4918  13.734793 4.456290
4919  13.734793 4.459913
4920  13.734793 4.463536
4921  13.734793 4.467159
4922  13.734793 4.470782
4923  13.738416 4.474405
4924  13.738416 4.478028
4925  13.742039 4.481651
4926  13.742039 4.485274
4927  13.745662 4.488897
4928  13.745662 4.492520
4929  13.749285 4.496143
4930  13.749285 4.499766
4931  13.752908 4.503389
4932  13.752908 4.507012
4933  13.756531 4.510635
4934  13.756531 4.514258
4935  13.760154 4.517881
4936  13.763777 4.521504
4937  13.763777 4.525127
4938  13.763777 4.528750
4939  13.763777 4.532373
4940  13.763777 4.535996
4941  13.767400 4.539619
4942  13.767400 4.543242
4943  13.767400 4.546865
4944  13.767400 4.550488
4945  13.771023 4.554111
4946  13.771023 4.557734
4947  13.774646 4.561357
4948  13.774646 4.564980
4949  13.778269 4.568603
4950  13.778269 4.572226
4951  13.778269 4.575849
4952  13.778269 4.579472
4953  13.781892 4.583095
4954  13.781892 4.586718
4955  13.785515 4.590341
4956  13.785515 4.593964
4957  13.789138 4.597587
4958  13.789138 4.601210
4959  13.792761 4.604833
4960  13.792761 4.608456
4961  13.796384 4.612079
4962  13.796384 4.615702
4963  13.800007 4.619325
4964  13.800007 4.622948
4965  13.803630 4.626571
4966  13.807253 4.630194
4967  13.810876 4.633817
4968  13.814499 4.637440
4969  13.814499 4.641063
4970  13.814499 4.644686
4971  13.814499 4.648309
4972  13.814499 4.651932
4973  13.814499 4.655555
4974  13.814499 4.659178
4975  13.814499 4.662801
4976  13.814499 4.666424
4977  13.818122 4.670047
4978  13.818122 4.673670
4979  13.818122 4.677293
4980  13.818122 4.680916
4981  13.821745 4.684539
4982  13.821745 4.688162
4983  13.825368 4.691785
4984  13.825368 4.695408
4985  13.828991 4.699031
4986  13.828991 4.702654
4987  13.832614 4.706277
4988  13.832614 4.709900
4989  13.832614 4.713523
4990  13.836237 4.717146
4991  13.836237 4.720769
4992  13.836237 4.724392
4993  13.836237 4.728015
4994  13.836237 4.731638
4995  13.832614 4.735261
4996  13.832614 4.738884
4997  13.828991 4.742507
4998  13.828991 4.746130
4999  13.825368 4.749753
5000  13.825368 4.753376
5001  13.821745 4.756999
5002  13.821745 4.760622
5003  13.818122 4.764245
5004  13.818122 4.767868
5005  13.818122 4.771491
5006  13.818122 4.775114
5007  13.818122 4.778737
5008  13.818122 4.782360
5009  13.818122 4.785983
5010  13.818122 4.789606
5011  13.818122 4.793229
5012  13.818122 4.796852
5013  13.818122 4.800475
5014  13.818122 4.804098
5015  13.818122 4.807721
5016  13.818122 4.811344
5017  13.818122 4.814967
5018  13.818122 4.818590
5019  13.818122 4.822213
5020  13.818122 4.825836
5021  13.818122 4.829459
5022  13.818122 4.833082
5023  13.818122 4.836705
5024  13.818122 4.840328
5025  13.818122 4.843951
5026  13.821745 4.847574
5027  13.821745 4.851197
5028  13.825368 4.854820
5029  13.825368 4.858443
5030  13.828991 4.862066
5031  13.828991 4.865689
5032  13.832614 4.869312
5033  13.832614 4.872935
5034  13.836237 4.876558
5035  13.836237 4.880181
5036  13.839860 4.883804
5037  13.839860 4.887427
5038  13.843483 4.891050
5039  13.847106 4.894673
5040  13.850729 4.894673
5041  13.854352 4.898296
5042  13.857975 4.901919
5043  13.861598 4.901919
5044  13.865221 4.905542
5045  13.868844 4.905542
5046  13.872467 4.909165
5047  13.872467 4.912788
5048  13.876090 4.916411
5049  13.876090 4.920034
5050  13.876090 4.923657
5051  13.876090 4.927280
5052  13.879713 4.930903
5053  13.879713 4.934526
5054  13.879713 4.938149
5055  13.879713 4.941772
5056  13.883336 4.945395
5057  13.883336 4.949018
5058  13.883336 4.952641
5059  13.883336 4.956264
5060  13.883336 4.959887
5061  13.883336 4.963510
5062  13.883336 4.967133
5063  13.883336 4.970756
5064  13.883336 4.974379
5065  13.883336 4.978002
5066  13.883336 4.981625
5067  13.883336 4.985248
5068  13.883336 4.988871
5069  13.883336 4.992494
5070  13.883336 4.996117
5071  13.886959 4.999740
5072  13.886959 5.003363
5073  13.890582 5.006986
5074  13.890582 5.010609
5075  13.890582 5.014232
5076  13.886959 5.017855
5077  13.886959 5.021478
5078  13.883336 5.025101
5079  13.883336 5.028724
5080  13.883336 5.032347
5081  13.883336 5.035970
5082  13.883336 5.039593
5083  13.883336 5.043216
5084  13.883336 5.046839
5085  13.883336 5.050462
5086  13.883336 5.054085
5087  13.883336 5.057708
5088  13.883336 5.061331
5089  13.883336 5.064954
5090  13.883336 5.068577
5091  13.883336 5.072200
5092  13.883336 5.075823
5093  13.883336 5.079446
5094  13.883336 5.083069
5095  13.883336 5.086692
5096  13.883336 5.090315
5097  13.883336 5.093938
5098  13.883336 5.097561
5099  13.883336 5.101184
5100  13.883336 5.104807
5101  13.883336 5.108430
5102  13.886959 5.112053
5103  13.886959 5.115676
5104  13.890582 5.119299
5105  13.890582 5.122922
5106  13.894205 5.126545
5107  13.894205 5.130168
5108  13.897828 5.133791
5109  13.897828 5.137414
5110  13.901451 5.141037
5111  13.901451 5.144660
5112  13.905074 5.148283
5113  13.905074 5.151906
5114  13.908697 5.155529
5115  13.912320 5.155529
5116  13.915943 5.159152
5117  13.919566 5.159152
5118  13.923189 5.162775
5119  13.926812 5.166398
5120  13.930435 5.170021
5121  13.930435 5.173644
5122  13.934058 5.177267
5123  13.937681 5.180890
5124  13.941304 5.184513
5125  13.944927 5.188136
5126  13.944927 5.191759
5127  13.944927 5.195382
5128  13.944927 5.199005
5129  13.948550 5.202628
5130  13.948550 5.206251
5131  13.948550 5.209874
5132  13.948550 5.213497
5133  13.948550 5.217120
5134  13.948550 5.220743
5135  13.948550 5.224366
5136  13.948550 5.227989
5137  13.944927 5.231612
5138  13.944927 5.235235
5139  13.941304 5.238858
5140  13.941304 5.242481
5141  13.941304 5.246104
5142  13.941304 5.249727
5143  13.941304 5.253350
5144  13.941304 5.256973
5145  13.941304 5.260596
5146  13.941304 5.264219
5147  13.941304 5.267842
5148  13.941304 5.271465
5149  13.941304 5.275088
5150  13.941304 5.278711
5151  13.941304 5.282334
5152  13.941304 5.285957
5153  13.941304 5.289580
5154  13.941304 5.293203
5155  13.941304 5.296826
5156  13.941304 5.300449
5157  13.941304 5.304072
5158  13.941304 5.307695
5159  13.941304 5.311318
5160  13.941304 5.314941
5161  13.941304 5.318564
5162  13.941304 5.322187
5163  13.941304 5.325810
5164  13.941304 5.329433
5165  13.944927 5.333056
5166  13.944927 5.336679
5167  13.944927 5.340302
5168  13.944927 5.343925
5169  13.944927 5.347548
5170  13.944927 5.351171
5171  13.944927 5.354794
5172  13.944927 5.358417
5173  13.944927 5.362040
5174  13.944927 5.365663
5175  13.944927 5.369286
5176  13.948550 5.372909
5177  13.948550 5.376532
5178  13.948550 5.380155
5179  13.952173 5.383778
5180  13.952173 5.387401
5181  13.955796 5.391024
5182  13.955796 5.394647
5183  13.959419 5.398270
5184  13.959419 5.401893
5185  13.963042 5.405516
5186  13.963042 5.409139
5187  13.963042 5.412762
5188  13.966665 5.416385
5189  13.966665 5.420008
5190  13.970288 5.423631
5191  13.970288 5.427254
5192  13.970288 5.430877
5193  13.973911 5.434500
5194  13.973911 5.438123
5195  13.973911 5.441746
5196  13.973911 5.445369
5197  13.973911 5.448992
5198  13.973911 5.452615
5199  13.973911 5.456238
5200  13.970288 5.459861
5201  13.970288 5.463484
5202  13.970288 5.467107
5203  13.970288 5.470730
5204  13.970288 5.474353
5205  13.970288 5.477976
5206  13.970288 5.481599
5207  13.970288 5.485222
5208  13.970288 5.488845
5209  13.970288 5.492468
5210  13.970288 5.496091
5211  13.970288 5.499714
5212  13.970288 5.503337
5213  13.970288 5.506960
5214  13.970288 5.510583
5215  13.970288 5.514206
5216  13.970288 5.517829
5217  13.970288 5.521452
5218  13.970288 5.525075
5219  13.970288 5.528698
5220  13.970288 5.532321
5221  13.970288 5.535944
5222  13.970288 5.539567
5223  13.970288 5.543190
5224  13.970288 5.546813
5225  13.970288 5.550436
5226  13.970288 5.554059
5227  13.970288 5.557682
5228  13.970288 5.561305
5229  13.970288 5.564928
5230  13.970288 5.568551
5231  13.970288 5.572174
5232  13.970288 5.575797
5233  13.970288 5.579420
5234  13.970288 5.583043
5235  13.970288 5.586666
5236  13.970288 5.590289
5237  13.970288 5.593912
5238  13.970288 5.597535
5239  13.970288 5.601158
5240  13.970288 5.604781
5241  13.970288 5.608404
5242  13.973911 5.612027
5243  13.973911 5.615650
5244  13.973911 5.619273
5245  13.973911 5.622896
5246  13.973911 5.626519
5247  13.973911 5.630142
5248  13.973911 5.633765
5249  13.977534 5.637388
5250  13.977534 5.641011
5251  13.977534 5.644634
5252  13.977534 5.648257
5253  13.981157 5.651880
5254  13.981157 5.655503
5255  13.981157 5.659126
5256  13.981157 5.662749
5257  13.981157 5.666372
5258  13.981157 5.669995
5259  13.981157 5.673618
5260  13.981157 5.677241
5261  13.981157 5.680864
5262  13.984780 5.684487
5263  13.984780 5.688110
5264  13.988403 5.691733
5265  13.988403 5.695356
5266  13.992026 5.698979
5267  13.992026 5.702602
5268  13.995649 5.706225
5269  13.995649 5.709848
5270  13.999272 5.713471
5271  13.999272 5.717094
5272  14.002895 5.720717
5273  14.002895 5.724340
5274  14.006518 5.727963
5275  14.010141 5.731586
5276  14.013764 5.735209
5277  14.017387 5.738832
5278  14.021010 5.742455
5279  14.024633 5.746078
5280  14.028256 5.749701
5281  14.028256 5.753324
5282  14.031879 5.756947
5283  14.031879 5.760570
5284  14.035502 5.764193
5285  14.035502 5.767816
5286  14.039125 5.771439
5287  14.042748 5.775062
5288  14.042748 5.778685
5289  14.046371 5.782308
5290  14.049994 5.785931
5291  14.053617 5.789554
5292  14.053617 5.793177
5293  14.053617 5.796800
5294  14.053617 5.800423
5295  14.057240 5.804046
5296  14.057240 5.807669
5297  14.057240 5.811292
5298  14.057240 5.814915
5299  14.060863 5.818538
5300  14.060863 5.822161
5301  14.064486 5.825784
5302  14.064486 5.829407
5303  14.064486 5.833030
5304  14.068109 5.836653
5305  14.068109 5.840276
5306  14.068109 5.843899
5307  14.068109 5.847522
5308  14.071732 5.851145
5309  14.071732 5.854768
5310  14.075355 5.858391
5311  14.075355 5.862014
5312  14.075355 5.865637
5313  14.075355 5.869260
5314  14.075355 5.872883
5315  14.075355 5.876506
5316  14.075355 5.880129
5317  14.075355 5.883752
5318  14.075355 5.887375
5319  14.075355 5.890998
5320  14.075355 5.894621
5321  14.075355 5.898244
5322  14.078978 5.901867
5323  14.078978 5.905490
5324  14.078978 5.909113
5325  14.078978 5.912736
5326  14.082601 5.916359
5327  14.082601 5.919982
5328  14.082601 5.923605
5329  14.082601 5.927228
5330  14.082601 5.930851
5331  14.086224 5.934474
5332  14.086224 5.938097
5333  14.086224 5.941720
5334  14.086224 5.945343
5335  14.086224 5.948966
5336  14.086224 5.952589
5337  14.086224 5.956212
5338  14.086224 5.959835
5339  14.086224 5.963458
5340  14.089847 5.967081
5341  14.089847 5.970704
5342  14.089847 5.974327
5343  14.089847 5.977950
5344  14.093470 5.981573
5345  14.093470 5.985196
5346  14.097093 5.988819
5347  14.097093 5.992442
5348  14.100716 5.996065
5349  14.100716 5.999688
5350  14.100716 6.003311
5351  14.104339 6.006934
5352  14.104339 6.010557
5353  14.107962 6.014180
5354  14.107962 6.017803
5355  14.111585 6.021426
5356  14.111585 6.025049
5357  14.111585 6.028672
5358  14.115208 6.032295
5359  14.115208 6.035918
5360  14.115208 6.039541
5361  14.115208 6.043164
5362  14.115208 6.046787
5363  14.115208 6.050410
5364  14.118831 6.054033
5365  14.118831 6.057656
5366  14.118831 6.061279
5367  14.118831 6.064902
5368  14.118831 6.068525
5369  14.118831 6.072148
5370  14.118831 6.075771
5371  14.118831 6.079394
5372  14.118831 6.083017
5373  14.118831 6.086640
5374  14.118831 6.090263
5375  14.118831 6.093886
5376  14.118831 6.097509
5377  14.118831 6.101132
5378  14.118831 6.104755
5379  14.118831 6.108378
5380  14.118831 6.112001
5381  14.118831 6.115624
5382  14.118831 6.119247
5383  14.118831 6.122870
5384  14.118831 6.126493
5385  14.118831 6.130116
5386  14.118831 6.133739
5387  14.118831 6.137362
5388  14.118831 6.140985
5389  14.118831 6.144608
5390  14.118831 6.148231
5391  14.118831 6.151854
5392  14.118831 6.155477
5393  14.118831 6.159100
5394  14.118831 6.162723
5395  14.118831 6.166346
5396  14.122454 6.169969
5397  14.122454 6.173592
5398  14.126077 6.177215
5399  14.126077 6.180838
5400  14.129700 6.184461
5401  14.129700 6.188084
5402  14.133323 6.191707
5403  14.133323 6.195330
5404  14.136946 6.198953
5405  14.136946 6.202576
5406  14.140569 6.206199
5407  14.140569 6.209822
5408  14.144192 6.213445
5409  14.144192 6.217068
5410  14.147815 6.220691
5411  14.151438 6.224314
5412  14.155061 6.227937
5413  14.158684 6.231560
5414  14.162307 6.231560
5415  14.165930 6.235183
5416  14.169553 6.238806
5417  14.173176 6.238806
5418  14.176799 6.242429
5419  14.180422 6.246052
5420  14.184045 6.249675
5421  14.184045 6.253298
5422  14.187668 6.256921
5423  14.191291 6.260544
5424  14.194914 6.264167
5425  14.194914 6.267790
5426  14.198537 6.271413
5427  14.198537 6.275036
5428  14.198537 6.278659
5429  14.198537 6.282282
5430  14.198537 6.285905
5431  14.198537 6.289528
5432  14.198537 6.293151
5433  14.198537 6.296774
5434  14.198537 6.300397
5435  14.198537 6.304020
5436  14.198537 6.307643
5437  14.198537 6.311266
5438  14.198537 6.314889
5439  14.198537 6.318512
5440  14.198537 6.322135
5441  14.198537 6.325758
5442  14.198537 6.329381
5443  14.198537 6.333004
5444  14.198537 6.336627
5445  14.198537 6.340250
5446  14.198537 6.343873
5447  14.198537 6.347496
5448  14.198537 6.351119
5449  14.198537 6.354742
5450  14.202160 6.358365
5451  14.202160 6.361988
5452  14.205783 6.365611
5453  14.205783 6.369234
5454  14.209406 6.372857
5455  14.209406 6.376480
5456  14.213029 6.380103
5457  14.213029 6.383726
5458  14.216652 6.387349
5459  14.216652 6.390972
5460  14.220275 6.394595
5461  14.220275 6.398218
5462  14.223898 6.401841
5463  14.223898 6.405464
5464  14.223898 6.409087
5465  14.223898 6.412710
5466  14.223898 6.416333
5467  14.223898 6.419956
5468  14.223898 6.423579
5469  14.223898 6.427202
5470  14.223898 6.430825
5471  14.223898 6.434448
5472  14.223898 6.438071
5473  14.223898 6.441694
5474  14.223898 6.445317
5475  14.223898 6.448940
5476  14.223898 6.452563
5477  14.223898 6.456186
5478  14.223898 6.459809
5479  14.223898 6.463432
5480  14.223898 6.467055
5481  14.223898 6.470678
5482  14.223898 6.474301
5483  14.223898 6.477924
5484  14.223898 6.481547
5485  14.223898 6.485170
5486  14.223898 6.488793
5487  14.223898 6.492416
5488  14.223898 6.496039
5489  14.223898 6.499662
5490  14.223898 6.503285
5491  14.223898 6.506908
5492  14.223898 6.510531
5493  14.223898 6.514154
5494  14.227521 6.517777
5495  14.227521 6.521400
5496  14.227521 6.525023
5497  14.227521 6.528646
5498  14.231144 6.532269
5499  14.231144 6.535892
5500  14.234767 6.539515
5501  14.234767 6.543138
5502  14.238390 6.546761
5503  14.238390 6.550384
5504  14.238390 6.554007
5505  14.238390 6.557630
5506  14.238390 6.561253
5507  14.238390 6.564876
5508  14.238390 6.568499
5509  14.238390 6.572122
5510  14.238390 6.575745
5511  14.238390 6.579368
5512  14.238390 6.582991
5513  14.238390 6.586614
5514  14.238390 6.590237
5515  14.242013 6.593860
5516  14.242013 6.597483
5517  14.242013 6.601106
5518  14.242013 6.604729
5519  14.245636 6.608352
5520  14.245636 6.611975
5521  14.249259 6.615598
5522  14.249259 6.619221
5523  14.249259 6.622844
5524  14.249259 6.626467
5525  14.249259 6.630090
5526  14.249259 6.633713
5527  14.249259 6.637336
5528  14.249259 6.640959
5529  14.249259 6.644582
5530  14.249259 6.648205
5531  14.249259 6.651828
5532  14.249259 6.655451
5533  14.249259 6.659074
5534  14.249259 6.662697
5535  14.249259 6.666320
5536  14.252882 6.669943
5537  14.252882 6.673566
5538  14.252882 6.677189
5539  14.252882 6.680812
5540  14.252882 6.684435
5541  14.252882 6.688058
5542  14.252882 6.691681
5543  14.252882 6.695304
5544  14.252882 6.698927
5545  14.252882 6.702550
5546  14.252882 6.706173
5547  14.252882 6.709796
5548  14.252882 6.713419
5549  14.252882 6.717042
5550  14.252882 6.720665
5551  14.252882 6.724288
5552  14.252882 6.727911
5553  14.252882 6.731534
5554  14.252882 6.735157
5555  14.252882 6.738780
5556  14.252882 6.742403
5557  14.252882 6.746026
5558  14.252882 6.749649
5559  14.252882 6.753272
5560  14.256505 6.756895
5561  14.256505 6.760518
5562  14.256505 6.764141
5563  14.260128 6.767764
5564  14.260128 6.771387
5565  14.263751 6.775010
5566  14.263751 6.778633
5567  14.267374 6.782256
5568  14.267374 6.785879
5569  14.270997 6.789502
5570  14.270997 6.793125
5571  14.274620 6.796748
5572  14.274620 6.800371
5573  14.278243 6.803994
5574  14.278243 6.807617
5575  14.278243 6.811240
5576  14.281866 6.814863
5577  14.281866 6.818486
5578  14.278243 6.822109
5579  14.278243 6.825732
5580  14.278243 6.829355
5581  14.278243 6.832978
5582  14.278243 6.836601
5583  14.278243 6.840224
5584  14.278243 6.843847
5585  14.278243 6.847470
5586  14.278243 6.851093
5587  14.278243 6.854716
5588  14.278243 6.858339
5589  14.278243 6.861962
5590  14.278243 6.865585
5591  14.278243 6.869208
5592  14.278243 6.872831
5593  14.278243 6.876454
5594  14.278243 6.880077
5595  14.278243 6.883700
5596  14.278243 6.887323
5597  14.278243 6.890946
5598  14.278243 6.894569
5599  14.278243 6.898192
5600  14.278243 6.901815
5601  14.278243 6.905438
5602  14.278243 6.909061
5603  14.278243 6.912684
5604  14.274620 6.916307
5605  14.274620 6.919930
5606  14.274620 6.923553
5607  14.270997 6.927176
5608  14.270997 6.930799
5609  14.267374 6.934422
5610  14.263751 6.938045
5611  14.260128 6.941668
5612  14.260128 6.945291
5613  14.256505 6.948914
5614  14.256505 6.952537
5615  14.252882 6.956160
5616  14.252882 6.959783
5617  14.249259 6.963406
5618  14.249259 6.967029
5619  14.245636 6.970652
5620  14.245636 6.974275
5621  14.242013 6.977898
5622  14.242013 6.981521
5623  14.238390 6.985144
5624  14.238390 6.988767
5625  14.238390 6.992390
5626  14.238390 6.996013
5627  14.238390 6.999636
5628  14.234767 7.003259
5629  14.234767 7.006882
5630  14.234767 7.010505
5631  14.234767 7.014128
5632  14.234767 7.017751
5633  14.234767 7.021374
5634  14.234767 7.024997
5635  14.234767 7.028620
5636  14.234767 7.032243
5637  14.234767 7.035866
5638  14.234767 7.039489
5639  14.234767 7.043112
5640  14.234767 7.046735
5641  14.234767 7.050358
5642  14.234767 7.053981
5643  14.234767 7.057604
5644  14.234767 7.061227
5645  14.234767 7.064850
5646  14.234767 7.068473
5647  14.234767 7.072096
5648  14.234767 7.075719
5649  14.234767 7.079342
5650  14.234767 7.082965
5651  14.234767 7.086588
5652  14.234767 7.090211
5653  14.234767 7.093834
5654  14.234767 7.097457
5655  14.234767 7.101080
5656  14.234767 7.104703
5657  14.234767 7.108326
5658  14.234767 7.111949
5659  14.234767 7.115572
5660  14.234767 7.119195
5661  14.234767 7.122818
5662  14.234767 7.126441
5663  14.234767 7.130064
5664  14.234767 7.133687
5665  14.234767 7.137310
5666  14.234767 7.140933
5667  14.234767 7.144556
5668  14.238390 7.148179
5669  14.238390 7.151802
5670  14.238390 7.155425
5671  14.238390 7.159048
5672  14.238390 7.162671
5673  14.238390 7.166294
5674  14.238390 7.169917
5675  14.238390 7.173540
5676  14.238390 7.177163
5677  14.238390 7.180786
5678  14.238390 7.184409
5679  14.238390 7.188032
5680  14.238390 7.191655
5681  14.238390 7.195278
5682  14.238390 7.198901
5683  14.238390 7.202524
5684  14.238390 7.206147
5685  14.238390 7.209770
5686  14.238390 7.213393
5687  14.238390 7.217016
5688  14.238390 7.220639
5689  14.238390 7.224262
5690  14.238390 7.227885
5691  14.238390 7.231508
5692  14.238390 7.235131
5693  14.238390 7.238754
5694  14.238390 7.242377
5695  14.238390 7.246000
5696  14.238390 7.249623
5697  14.234767 7.253246
5698  14.234767 7.256869
5699  14.231144 7.260492
5700  14.231144 7.264115
5701  14.227521 7.267738
5702  14.227521 7.271361
5703  14.223898 7.274984
5704  14.223898 7.278607
5705  14.220275 7.282230
5706  14.220275 7.285853
5707  14.216652 7.289476
5708  14.216652 7.293099
5709  14.216652 7.296722
5710  14.216652 7.300345
5711  14.216652 7.303968
5712  14.216652 7.307591
5713  14.216652 7.311214
5714  14.216652 7.314837
5715  14.216652 7.318460
5716  14.216652 7.322083
5717  14.216652 7.325706
5718  14.216652 7.329329
5719  14.216652 7.332952
5720  14.216652 7.336575
5721  14.216652 7.340198
5722  14.216652 7.343821
5723  14.216652 7.347444
5724  14.216652 7.351067
5725  14.216652 7.354690
5726  14.216652 7.358313
5727  14.216652 7.361936
5728  14.216652 7.365559
5729  14.216652 7.369182
5730  14.216652 7.372805
5731  14.216652 7.376428
5732  14.216652 7.380051
5733  14.220275 7.383674
5734  14.220275 7.387297
5735  14.223898 7.390920
5736  14.223898 7.394543
5737  14.227521 7.398166
5738  14.227521 7.401789
5739  14.227521 7.405412
5740  14.227521 7.409035
5741  14.227521 7.412658
5742  14.227521 7.416281
5743  14.227521 7.419904
5744  14.227521 7.423527
5745  14.227521 7.427150
5746  14.223898 7.430773
5747  14.223898 7.434396
5748  14.220275 7.438019
5749  14.216652 7.441642
5750  14.213029 7.445265
5751  14.213029 7.448888
5752  14.209406 7.452511
5753  14.209406 7.456134
5754  14.205783 7.459757
5755  14.205783 7.463380
5756  14.202160 7.467003
5757  14.202160 7.470626
5758  14.198537 7.474249
5759  14.198537 7.477872
5760  14.194914 7.481495
5761  14.194914 7.485118
5762  14.191291 7.488741
5763  14.191291 7.492364
5764  14.191291 7.495987
5765  14.191291 7.499610
5766  14.191291 7.503233
5767  14.191291 7.506856
5768  14.191291 7.510479
5769  14.191291 7.514102
5770  14.191291 7.517725
5771  14.191291 7.521348
5772  14.191291 7.524971
5773  14.191291 7.528594
5774  14.191291 7.532217
5775  14.191291 7.535840
5776  14.191291 7.539463
5777  14.191291 7.543086
5778  14.191291 7.546709
5779  14.191291 7.550332
5780  14.191291 7.553955
5781  14.191291 7.557578
5782  14.191291 7.561201
5783  14.191291 7.564824
5784  14.191291 7.568447
5785  14.191291 7.572070
5786  14.191291 7.575693
5787  14.191291 7.579316
5788  14.191291 7.582939
5789  14.191291 7.586562
5790  14.191291 7.590185
5791  14.194914 7.593808
5792  14.194914 7.597431
5793  14.198537 7.601054
5794  14.198537 7.604677
5795  14.198537 7.608300
5796  14.198537 7.611923
5797  14.198537 7.615546
5798  14.198537 7.619169
5799  14.198537 7.622792
5800  14.198537 7.626415
5801  14.198537 7.630038
5802  14.198537 7.633661
5803  14.198537 7.637284
5804  14.198537 7.640907
5805  14.198537 7.644530
5806  14.198537 7.648153
5807  14.198537 7.651776
5808  14.198537 7.655399
5809  14.198537 7.659022
5810  14.198537 7.662645
5811  14.194914 7.666268
5812  14.194914 7.669891
5813  14.191291 7.673514
5814  14.191291 7.677137
5815  14.187668 7.680760
5816  14.187668 7.684383
5817  14.184045 7.688006
5818  14.184045 7.691629
5819  14.180422 7.695252
5820  14.180422 7.698875
5821  14.176799 7.702498
5822  14.176799 7.706121
5823  14.176799 7.709744
5824  14.176799 7.713367
5825  14.176799 7.716990
5826  14.176799 7.720613
5827  14.176799 7.724236
5828  14.176799 7.727859
5829  14.176799 7.731482
5830  14.176799 7.735105
5831  14.176799 7.738728
5832  14.176799 7.742351
5833  14.176799 7.745974
5834  14.176799 7.749597
5835  14.176799 7.753220
5836  14.176799 7.756843
5837  14.176799 7.760466
5838  14.176799 7.764089
5839  14.176799 7.767712
5840  14.176799 7.771335
5841  14.176799 7.774958
5842  14.176799 7.778581
5843  14.176799 7.782204
5844  14.176799 7.785827
5845  14.176799 7.789450
5846  14.176799 7.793073
5847  14.176799 7.796696
5848  14.176799 7.800319
5849  14.173176 7.803942
5850  14.173176 7.807565
5851  14.173176 7.811188
5852  14.173176 7.814811
5853  14.173176 7.818434
5854  14.173176 7.822057
5855  14.173176 7.825680
5856  14.173176 7.829303
5857  14.173176 7.832926
5858  14.173176 7.836549
5859  14.173176 7.840172
5860  14.173176 7.843795
5861  14.173176 7.847418
5862  14.173176 7.851041
5863  14.173176 7.854664
5864  14.173176 7.858287
5865  14.173176 7.861910
5866  14.173176 7.865533
5867  14.173176 7.869156
5868  14.173176 7.872779
5869  14.173176 7.876402
5870  14.173176 7.880025
5871  14.173176 7.883648
5872  14.173176 7.887271
5873  14.173176 7.890894
5874  14.173176 7.894517
5875  14.173176 7.898140
5876  14.173176 7.901763
5877  14.173176 7.905386
5878  14.173176 7.909009
5879  14.173176 7.912632
5880  14.173176 7.916255
5881  14.173176 7.919878
5882  14.173176 7.923501
5883  14.173176 7.927124
5884  14.173176 7.930747
5885  14.176799 7.934370
5886  14.176799 7.937993
5887  14.180422 7.941616
5888  14.180422 7.945239
5889  14.184045 7.948862
5890  14.184045 7.952485
5891  14.187668 7.956108
5892  14.187668 7.959731
5893  14.191291 7.963354
5894  14.191291 7.966977
5895  14.194914 7.970600
5896  14.194914 7.974223
5897  14.198537 7.977846
5898  14.198537 7.981469
5899  14.198537 7.985092
5900  14.198537 7.988715
5901  14.202160 7.992338
5902  14.202160 7.995961
5903  14.202160 7.999584
5904  14.205783 8.003207
5905  14.205783 8.006830
5906  14.209406 8.010453
5907  14.209406 8.014076
5908  14.209406 8.017699
5909  14.209406 8.021322
5910  14.209406 8.024945
5911  14.209406 8.028568
5912  14.205783 8.032191
5913  14.205783 8.035814
5914  14.202160 8.039437
5915  14.202160 8.043060
5916  14.198537 8.046683
5917  14.198537 8.050306
5918  14.198537 8.053929
5919  14.194914 8.057552
5920  14.194914 8.061175
5921  14.194914 8.064798
5922  14.194914 8.068421
5923  14.191291 8.072044
5924  14.191291 8.075667
5925  14.187668 8.079290
5926  14.187668 8.082913
5927  14.184045 8.086536
5928  14.180422 8.086536
5929  14.176799 8.090159
5930  14.173176 8.093782
5931  14.169553 8.093782
5932  14.165930 8.090159
5933  14.162307 8.090159
5934  14.158684 8.090159
5935  14.155061 8.090159
5936  14.151438 8.090159
5937  14.147815 8.090159
5938  14.144192 8.090159
5939  14.140569 8.090159
5940  14.136946 8.090159
5941  14.133323 8.090159
5942  14.129700 8.090159
5943  14.126077 8.090159
5944  14.122454 8.090159
5945  14.118831 8.090159
5946  14.115208 8.090159
5947  14.111585 8.090159
5948  14.107962 8.090159
5949  14.104339 8.090159
5950  14.100716 8.090159
5951  14.097093 8.090159
5952  14.093470 8.090159
5953  14.089847 8.090159
5954  14.086224 8.090159
5955  14.082601 8.090159
5956  14.078978 8.093782
5957  14.075355 8.093782
5958  14.071732 8.097405
5959  14.068109 8.097405
5960  14.064486 8.101028
5961  14.060863 8.101028
5962  14.057240 8.104651
5963  14.053617 8.104651
5964  14.049994 8.108274
5965  14.046371 8.108274
5966  14.042748 8.111897
5967  14.039125 8.111897
5968  14.035502 8.115520
5969  14.031879 8.119143
5970  14.031879 8.122766
5971  14.028256 8.122766
5972  14.024633 8.126389
5973  14.021010 8.126389
5974  14.017387 8.126389
5975  14.013764 8.126389
5976  14.010141 8.130012
5977  14.006518 8.130012
5978  14.002895 8.126389
5979  13.999272 8.126389
5980  13.995649 8.126389
5981  13.992026 8.126389
5982  13.988403 8.126389
5983  13.984780 8.126389
5984  13.981157 8.126389
5985  13.977534 8.126389
5986  13.973911 8.126389
5987  13.970288 8.126389
5988  13.966665 8.126389
5989  13.963042 8.126389
5990  13.959419 8.126389
5991  13.955796 8.126389
5992  13.952173 8.126389
5993  13.948550 8.126389
5994  13.944927 8.126389
5995  13.941304 8.126389
5996  13.937681 8.126389
5997  13.934058 8.126389
5998  13.930435 8.126389
5999  13.926812 8.126389
6000  13.923189 8.126389
6001  13.919566 8.130012
6002  13.915943 8.130012
6003  13.912320 8.133635
6004  13.908697 8.133635
6005  13.905074 8.137258
6006  13.901451 8.137258
6007  13.897828 8.140881
6008  13.894205 8.140881
6009  13.890582 8.144504
6010  13.886959 8.144504
6011  13.883336 8.144504
6012  13.879713 8.148127
6013  13.876090 8.148127
6014  13.872467 8.148127
6015  13.868844 8.144504
6016  13.865221 8.144504
6017  13.861598 8.144504
6018  13.857975 8.144504
6019  13.854352 8.144504
6020  13.850729 8.144504
6021  13.847106 8.144504
6022  13.843483 8.144504
6023  13.839860 8.144504
6024  13.836237 8.144504
6025  13.832614 8.144504
6026  13.828991 8.144504
6027  13.825368 8.144504
6028  13.821745 8.144504
6029  13.818122 8.144504
6030  13.814499 8.144504
6031  13.810876 8.144504
6032  13.807253 8.144504
6033  13.803630 8.144504
6034  13.800007 8.144504
6035  13.796384 8.144504
6036  13.792761 8.144504
6037  13.789138 8.144504
6038  13.785515 8.148127
6039  13.781892 8.148127
6040  13.778269 8.148127
6041  13.774646 8.148127
6042  13.771023 8.148127
6043  13.767400 8.144504
6044  13.763777 8.144504
6045  13.760154 8.144504
6046  13.756531 8.140881
6047  13.752908 8.140881
6048  13.749285 8.140881
6049  13.745662 8.137258
6050  13.742039 8.137258
6051  13.738416 8.137258
6052  13.734793 8.137258
6053  13.731170 8.137258
6054  13.727547 8.137258
6055  13.723924 8.137258
6056  13.720301 8.137258
6057  13.716678 8.137258
6058  13.713055 8.137258
6059  13.709432 8.137258
6060  13.705809 8.137258
6061  13.702186 8.137258
6062  13.698563 8.137258
6063  13.694940 8.137258
6064  13.691317 8.137258
6065  13.687694 8.137258
6066  13.684071 8.137258
6067  13.680448 8.137258
6068  13.676825 8.137258
6069  13.673202 8.137258
6070  13.669579 8.137258
6071  13.665956 8.137258
6072  13.662333 8.137258
6073  13.658710 8.137258
6074  13.655087 8.137258
6075  13.651464 8.137258
6076  13.647841 8.137258
6077  13.644218 8.133635
6078  13.640595 8.133635
6079  13.636972 8.130012
6080  13.633349 8.126389
6081  13.629726 8.122766
6082  13.629726 8.119143
6083  13.629726 8.115520
6084  13.629726 8.111897
6085  13.629726 8.108274
6086  13.629726 8.104651
6087  13.629726 8.101028
6088  13.629726 8.097405
6089  13.629726 8.093782
6090  13.633349 8.090159
6091  13.633349 8.086536
6092  13.633349 8.082913
6093  13.633349 8.079290
6094  13.633349 8.075667
6095  13.633349 8.072044
6096  13.633349 8.068421
6097  13.633349 8.064798
6098  13.633349 8.061175
6099  13.633349 8.057552
6100  13.633349 8.053929
6101  13.633349 8.050306
6102  13.633349 8.046683
6103  13.633349 8.043060
6104  13.633349 8.039437
6105  13.633349 8.035814
6106  13.633349 8.032191
6107  13.633349 8.028568
6108  13.633349 8.024945
6109  13.633349 8.021322
6110  13.633349 8.017699
6111  13.633349 8.014076
6112  13.633349 8.010453
6113  13.633349 8.006830
6114  13.633349 8.003207
6115  13.629726 7.999584
6116  13.629726 7.995961
6117  13.633349 7.992338
6118  13.633349 7.988715
6119  13.636972 7.985092
6120  13.636972 7.981469
6121  13.640595 7.977846
6122  13.640595 7.974223
6123  13.644218 7.970600
6124  13.644218 7.966977
6125  13.644218 7.963354
6126  13.644218 7.959731
6127  13.644218 7.956108
6128  13.644218 7.952485
6129  13.644218 7.948862
6130  13.644218 7.945239
6131  13.644218 7.941616
6132  13.644218 7.937993
6133  13.644218 7.934370
6134  13.644218 7.930747
6135  13.644218 7.927124
6136  13.644218 7.923501
6137  13.644218 7.919878
6138  13.644218 7.916255
6139  13.644218 7.912632
6140  13.644218 7.909009
6141  13.644218 7.905386
6142  13.644218 7.901763
6143  13.644218 7.898140
6144  13.644218 7.894517
6145  13.644218 7.890894
6146  13.644218 7.887271
6147  13.640595 7.883648
6148  13.640595 7.880025
6149  13.636972 7.876402
6150  13.636972 7.872779
6151  13.633349 7.869156
6152  13.633349 7.865533
6153  13.629726 7.861910
6154  13.629726 7.858287
6155  13.626103 7.854664
6156  13.626103 7.851041
6157  13.622480 7.847418
6158  13.622480 7.843795
6159  13.618857 7.840172
6160  13.615234 7.840172
6161  13.611611 7.836549
6162  13.607988 7.836549
6163  13.604365 7.832926
6164  13.600742 7.832926
6165  13.597119 7.829303
6166  13.593496 7.829303
6167  13.589873 7.825680
6168  13.586250 7.825680
6169  13.582627 7.822057
6170  13.579004 7.822057
6171  13.575381 7.818434
6172  13.571758 7.818434
6173  13.568135 7.818434
6174  13.564512 7.818434
6175  13.560889 7.818434
6176  13.557266 7.818434
6177  13.553643 7.818434
6178  13.550020 7.818434
6179  13.546397 7.818434
6180  13.542774 7.818434
6181  13.539151 7.818434
6182  13.535528 7.818434
6183  13.531905 7.818434
6184  13.528282 7.818434
6185  13.524659 7.818434
6186  13.521036 7.814811
6187  13.517413 7.811188
6188  13.513790 7.811188
6189  13.510167 7.807565
6190  13.506544 7.807565
6191  13.502921 7.803942
6192  13.499298 7.803942
6193  13.495675 7.800319
6194  13.492052 7.800319
6195  13.488429 7.796696
6196  13.484806 7.796696
6197  13.481183 7.793073
6198  13.477560 7.793073
6199  13.473937 7.789450
6200  13.470314 7.789450
6201  13.466691 7.785827
6202  13.466691 7.782204
6203  13.463068 7.778581
6204  13.459445 7.774958
6205  13.455822 7.771335
6206  13.452199 7.771335
6207  13.448576 7.767712
6208  13.444953 7.767712
6209  13.441330 7.764089
6210  13.437707 7.764089
6211  13.434084 7.760466
6212  13.430461 7.760466
6213  13.426838 7.756843
6214  13.423215 7.756843
6215  13.419592 7.753220
6216  13.415969 7.753220
6217  13.412346 7.749597
6218  13.408723 7.749597
6219  13.405100 7.749597
6220  13.401477 7.749597
6221  13.397854 7.749597
6222  13.394231 7.749597
6223  13.390608 7.749597
6224  13.386985 7.749597
6225  13.383362 7.749597
6226  13.379739 7.749597
6227  13.376116 7.749597
6228  13.372493 7.749597
6229  13.368870 7.749597
6230  13.365247 7.749597
6231  13.361624 7.749597
6232  13.358001 7.749597
6233  13.354378 7.749597
6234  13.350755 7.749597
6235  13.347132 7.749597
6236  13.343509 7.749597
6237  13.339886 7.749597
6238  13.336263 7.749597
6239  13.332640 7.749597
6240  13.329017 7.749597
6241  13.325394 7.749597
6242  13.321771 7.749597
6243  13.318148 7.749597
6244  13.314525 7.749597
6245  13.310902 7.749597
6246  13.307279 7.749597
6247  13.303656 7.753220
6248  13.300033 7.753220
6249  13.296410 7.756843
6250  13.292787 7.756843
6251  13.289164 7.760466
6252  13.285541 7.760466
6253  13.281918 7.764089
6254  13.278295 7.764089
6255  13.274672 7.767712
6256  13.271049 7.767712
6257  13.267426 7.771335
6258  13.263803 7.771335
6259  13.260180 7.771335
6260  13.256557 7.771335
6261  13.252934 7.774958
6262  13.249311 7.774958
6263  13.245688 7.774958
6264  13.242065 7.774958
6265  13.238442 7.774958
6266  13.234819 7.774958
6267  13.231196 7.774958
6268  13.227573 7.774958
6269  13.223950 7.774958
6270  13.220327 7.774958
6271  13.216704 7.774958
6272  13.213081 7.778581
6273  13.209458 7.778581
6274  13.205835 7.782204
6275  13.202212 7.782204
6276  13.198589 7.785827
6277  13.194966 7.785827
6278  13.191343 7.789450
6279  13.187720 7.789450
6280  13.184097 7.793073
6281  13.180474 7.793073
6282  13.176851 7.796696
6283  13.173228 7.796696
6284  13.169605 7.800319
6285  13.165982 7.803942
6286  13.162359 7.807565
6287  13.158736 7.811188
6288  13.155113 7.811188
6289  13.151490 7.811188
6290  13.147867 7.811188
6291  13.144244 7.807565
6292  13.140621 7.807565
6293  13.136998 7.807565
6294  13.133375 7.807565
6295  13.129752 7.807565
6296  13.126129 7.803942
6297  13.122506 7.803942
6298  13.118883 7.803942
6299  13.115260 7.803942
6300  13.111637 7.803942
6301  13.108014 7.803942
6302  13.104391 7.803942
6303  13.100768 7.803942
6304  13.097145 7.803942
6305  13.093522 7.803942
6306  13.089899 7.803942
6307  13.086276 7.803942
6308  13.082653 7.803942
6309  13.079030 7.803942
6310  13.075407 7.803942
6311  13.071784 7.803942
6312  13.068161 7.803942
6313  13.064538 7.803942
6314  13.060915 7.803942
6315  13.057292 7.803942
6316  13.053669 7.803942
6317  13.050046 7.803942
6318  13.046423 7.803942
6319  13.042800 7.803942
6320  13.039177 7.803942
6321  13.035554 7.803942
6322  13.031931 7.803942
6323  13.028308 7.807565
6324  13.024685 7.807565
6325  13.021062 7.811188
6326  13.017439 7.811188
6327  13.013816 7.814811
6328  13.010193 7.814811
6329  13.006570 7.814811
6330  13.002947 7.814811
6331  12.999324 7.814811
6332  12.995701 7.814811
6333  12.992078 7.814811
6334  12.988455 7.814811
6335  12.984832 7.814811
6336  12.981209 7.814811
6337  12.977586 7.814811
6338  12.973963 7.814811
6339  12.970340 7.818434
6340  12.966717 7.818434
6341  12.963094 7.822057
6342  12.959471 7.822057
6343  12.955848 7.825680
6344  12.952225 7.825680
6345  12.948602 7.829303
6346  12.944979 7.829303
6347  12.941356 7.832926
6348  12.937733 7.832926
6349  12.934110 7.836549
6350  12.930487 7.836549
6351  12.926864 7.840172
6352  12.923241 7.840172
6353  12.919618 7.840172
6354  12.915995 7.840172
6355  12.912372 7.840172
6356  12.908749 7.840172
6357  12.905126 7.840172
6358  12.901503 7.840172
6359  12.897880 7.840172
6360  12.894257 7.840172
6361  12.890634 7.840172
6362  12.887011 7.840172
6363  12.883388 7.840172
6364  12.879765 7.840172
6365  12.876142 7.840172
6366  12.872519 7.840172
6367  12.868896 7.840172
6368  12.865273 7.843795
6369  12.861650 7.843795
6370  12.858027 7.843795
6371  12.854404 7.847418
6372  12.850781 7.847418
6373  12.847158 7.851041
6374  12.843535 7.851041
6375  12.839912 7.854664
6376  12.836289 7.854664
6377  12.832666 7.858287
6378  12.829043 7.858287
6379  12.825420 7.861910
6380  12.821797 7.861910
6381  12.818174 7.865533
6382  12.814551 7.865533
6383  12.810928 7.869156
6384  12.807305 7.869156
6385  12.803682 7.872779
6386  12.800059 7.872779
6387  12.796436 7.876402
6388  12.792813 7.876402
6389  12.789190 7.880025
6390  12.785567 7.883648
6391  12.781944 7.887271
6392  12.778321 7.890894
6393  12.774698 7.894517
6394  12.771075 7.898140
6395  12.767452 7.901763
6396  12.763829 7.905386
6397  12.760206 7.909009
6398  12.756583 7.912632
6399  12.752960 7.916255
6400  12.749337 7.916255
6401  12.745714 7.919878
6402  12.742091 7.919878
6403  12.738468 7.923501
6404  12.734845 7.927124
6405  12.731222 7.930747
6406  12.727599 7.934370
6407  12.723976 7.937993
6408  12.723976 7.941616
6409  12.720353 7.945239
6410  12.720353 7.948862
6411  12.716730 7.952485
6412  12.716730 7.956108
6413  12.713107 7.959731
6414  12.713107 7.963354
6415  12.709484 7.966977
6416  12.709484 7.970600
6417  12.705861 7.974223
6418  12.705861 7.977846
6419  12.702238 7.981469
6420  12.702238 7.985092
6421  12.702238 7.988715
6422  12.702238 7.992338
6423  12.702238 7.995961
6424  12.702238 7.999584
6425  12.702238 8.003207
6426  12.702238 8.006830
6427  12.702238 8.010453
6428  12.702238 8.014076
6429  12.702238 8.017699
6430  12.702238 8.021322
6431  12.702238 8.024945
6432  12.702238 8.028568
6433  12.702238 8.032191
6434  12.698615 8.035814
6435  12.698615 8.039437
6436  12.698615 8.043060
6437  12.698615 8.046683
6438  12.694992 8.050306
6439  12.694992 8.053929
6440  12.694992 8.057552
6441  12.694992 8.061175
6442  12.694992 8.064798
6443  12.694992 8.068421
6444  12.694992 8.072044
6445  12.691369 8.075667
6446  12.687746 8.079290
6447  12.684123 8.082913
6448  12.680500 8.086536
6449  12.676877 8.090159
6450  12.673254 8.093782
6451  12.669631 8.097405
6452  12.666008 8.101028
6453  12.662385 8.104651
6454  12.658762 8.104651
6455  12.655139 8.108274
6456  12.651516 8.111897
6457  12.647893 8.111897
6458  12.644270 8.111897
6459  12.640647 8.115520
6460  12.637024 8.115520
6461  12.633401 8.115520
6462  12.629778 8.115520
6463  12.626155 8.115520
6464  12.622532 8.115520
6465  12.618909 8.119143
6466  12.615286 8.119143
6467  12.611663 8.119143
6468  12.608040 8.119143
6469  12.604417 8.122766
6470  12.600794 8.122766
6471  12.597171 8.122766
6472  12.593548 8.122766
6473  12.589925 8.122766
6474  12.586302 8.122766
6475  12.582679 8.122766
6476  12.579056 8.122766
6477  12.575433 8.122766
6478  12.571810 8.122766
6479  12.568187 8.122766
6480  12.564564 8.122766
6481  12.560941 8.122766
6482  12.557318 8.122766
6483  12.553695 8.122766
6484  12.550072 8.122766
6485  12.546449 8.122766
6486  12.542826 8.122766
6487  12.539203 8.122766
6488  12.535580 8.122766
6489  12.531957 8.122766
6490  12.528334 8.122766
6491  12.524711 8.122766
6492  12.521088 8.122766
6493  12.517465 8.122766
6494  12.513842 8.122766
6495  12.510219 8.122766
6496  12.506596 8.122766
6497  12.502973 8.122766
6498  12.499350 8.122766
6499  12.495727 8.122766
6500  12.492104 8.122766
6501  12.488481 8.122766
6502  12.484858 8.122766
6503  12.481235 8.122766
6504  12.477612 8.122766
6505  12.473989 8.122766
6506  12.470366 8.122766
6507  12.466743 8.119143
6508  12.463120 8.119143
6509  12.459497 8.115520
6510  12.455874 8.115520
6511  12.452251 8.111897
6512  12.448628 8.111897
6513  12.445005 8.108274
6514  12.441382 8.108274
6515  12.437759 8.104651
6516  12.434136 8.104651
6517  12.430513 8.101028
6518  12.426890 8.101028
6519  12.423267 8.097405
6520  12.419644 8.097405
6521  12.416021 8.093782
6522  12.412398 8.093782
6523  12.408775 8.090159
6524  12.405152 8.090159
6525  12.401529 8.090159
6526  12.397906 8.086536
6527  12.394283 8.086536
6528  12.390660 8.086536
6529  12.387037 8.086536
6530  12.383414 8.086536
6531  12.379791 8.086536
6532  12.376168 8.086536
6533  12.372545 8.086536
6534  12.368922 8.082913
6535  12.365299 8.079290
6536  12.361676 8.075667
6537  12.358053 8.072044
6538  12.354430 8.068421
6539  12.350807 8.064798
6540  12.347184 8.061175
6541  12.343561 8.057552
6542  12.339938 8.053929
6543  12.336315 8.050306
6544  12.332692 8.046683
6545  12.332692 8.043060
6546  12.332692 8.039437
6547  12.332692 8.035814
6548  12.332692 8.032191
6549  12.332692 8.028568
6550  12.332692 8.024945
6551  12.332692 8.021322
6552  12.332692 8.017699
6553  12.332692 8.014076
6554  12.332692 8.010453
6555  12.332692 8.006830
6556  12.332692 8.003207
6557  12.332692 7.999584
6558  12.332692 7.995961
6559  12.332692 7.992338
6560  12.332692 7.988715
6561  12.332692 7.985092
6562  12.332692 7.981469
6563  12.332692 7.977846
6564  12.332692 7.974223
6565  12.332692 7.970600
6566  12.332692 7.966977
6567  12.332692 7.963354
6568  12.332692 7.959731
6569  12.332692 7.956108
6570  12.332692 7.952485
6571  12.332692 7.948862
6572  12.332692 7.945239
6573  12.336315 7.941616
6574  12.336315 7.937993
6575  12.339938 7.934370
6576  12.339938 7.930747
6577  12.343561 7.927124
6578  12.343561 7.923501
6579  12.343561 7.919878
6580  12.343561 7.916255
6581  12.343561 7.912632
6582  12.343561 7.909009
6583  12.343561 7.905386
6584  12.343561 7.901763
6585  12.343561 7.898140
6586  12.343561 7.894517
6587  12.343561 7.890894
6588  12.343561 7.887271
6589  12.343561 7.883648
6590  12.343561 7.880025
6591  12.343561 7.876402
6592  12.343561 7.872779
6593  12.343561 7.869156
6594  12.343561 7.865533
6595  12.343561 7.861910
6596  12.343561 7.858287
6597  12.343561 7.854664
6598  12.343561 7.851041
6599  12.343561 7.847418
6600  12.339938 7.843795
6601  12.339938 7.840172
6602  12.336315 7.836549
6603  12.336315 7.832926
6604  12.332692 7.829303
6605  12.332692 7.825680
6606  12.329069 7.822057
6607  12.329069 7.818434
6608  12.325446 7.814811
6609  12.325446 7.811188
6610  12.321823 7.807565
6611  12.321823 7.803942
6612  12.318200 7.800319
6613  12.314577 7.800319
6614  12.310954 7.796696
6615  12.307331 7.796696
6616  12.303708 7.793073
6617  12.300085 7.793073
6618  12.296462 7.789450
6619  12.292839 7.789450
6620  12.289216 7.785827
6621  12.285593 7.785827
6622  12.281970 7.782204
6623  12.278347 7.782204
6624  12.274724 7.778581
6625  12.271101 7.778581
6626  12.267478 7.778581
6627  12.263855 7.778581
6628  12.260232 7.778581
6629  12.256609 7.778581
6630  12.252986 7.778581
6631  12.249363 7.778581
6632  12.245740 7.778581
6633  12.242117 7.774958
6634  12.238494 7.771335
6635  12.234871 7.767712
6636  12.231248 7.767712
6637  12.227625 7.764089
6638  12.224002 7.764089
6639  12.220379 7.760466
6640  12.216756 7.760466
6641  12.213133 7.756843
6642  12.209510 7.756843
6643  12.205887 7.753220
6644  12.202264 7.753220
6645  12.198641 7.749597
6646  12.195018 7.749597
6647  12.191395 7.745974
6648  12.187772 7.745974
6649  12.184149 7.745974
6650  12.180526 7.745974
6651  12.176903 7.745974
6652  12.173280 7.745974
6653  12.169657 7.745974
6654  12.166034 7.745974
6655  12.162411 7.745974
6656  12.158788 7.745974
6657  12.155165 7.745974
6658  12.151542 7.745974
6659  12.147919 7.745974
6660  12.144296 7.745974
6661  12.140673 7.745974
6662  12.137050 7.745974
6663  12.133427 7.745974
6664  12.129804 7.745974
6665  12.126181 7.745974
6666  12.122558 7.745974
6667  12.118935 7.745974
6668  12.115312 7.745974
6669  12.111689 7.745974
6670  12.108066 7.745974
6671  12.104443 7.745974
6672  12.100820 7.749597
6673  12.097197 7.749597
6674  12.093574 7.753220
6675  12.089951 7.753220
6676  12.086328 7.753220
6677  12.082705 7.753220
6678  12.079082 7.753220
6679  12.075459 7.753220
6680  12.071836 7.753220
6681  12.068213 7.753220
6682  12.064590 7.753220
6683  12.060967 7.753220
6684  12.057344 7.753220
6685  12.053721 7.753220
6686  12.050098 7.753220
6687  12.046475 7.753220
6688  12.042852 7.753220
6689  12.039229 7.753220
6690  12.035606 7.753220
6691  12.031983 7.753220
6692  12.028360 7.753220
6693  12.024737 7.753220
6694  12.021114 7.753220
6695  12.017491 7.753220
6696  12.013868 7.756843
6697  12.010245 7.756843
6698  12.006622 7.760466
6699  12.002999 7.760466
6700  11.999376 7.764089
6701  11.995753 7.764089
6702  11.992130 7.767712
6703  11.988507 7.767712
6704  11.984884 7.771335
6705  11.981261 7.771335
6706  11.977638 7.774958
6707  11.974015 7.774958
6708  11.970392 7.778581
6709  11.966769 7.782204
6710  11.966769 7.785827
6711  11.963146 7.789450
6712  11.963146 7.793073
6713  11.959523 7.796696
6714  11.959523 7.800319
6715  11.955900 7.803942
6716  11.955900 7.807565
6717  11.952277 7.811188
6718  11.952277 7.814811
6719  11.948654 7.818434
6720  11.945031 7.822057
6721  11.941408 7.825680
6722  11.937785 7.829303
6723  11.934162 7.832926
6724  11.930539 7.836549
6725  11.926916 7.836549
6726  11.923293 7.840172
6727  11.919670 7.840172
6728  11.916047 7.836549
6729  11.912424 7.836549
6730  11.908801 7.836549
6731  11.905178 7.832926
6732  11.901555 7.832926
6733  11.897932 7.832926
6734  11.894309 7.829303
6735  11.890686 7.829303
6736  11.887063 7.829303
6737  11.883440 7.825680
6738  11.879817 7.825680
6739  11.876194 7.822057
6740  11.872571 7.822057
6741  11.868948 7.818434
6742  11.865325 7.818434
6743  11.861702 7.814811
6744  11.858079 7.811188
6745  11.858079 7.807565
6746  11.854456 7.803942
6747  11.854456 7.800319
6748  11.850833 7.796696
6749  11.850833 7.793073
6750  11.847210 7.789450
6751  11.847210 7.785827
6752  11.843587 7.782204
6753  11.839964 7.778581
6754  11.836341 7.778581
6755  11.832718 7.774958
6756  11.829095 7.774958
6757  11.825472 7.771335
6758  11.821849 7.771335
6759  11.818226 7.767712
6760  11.814603 7.767712
6761  11.810980 7.764089
6762  11.807357 7.764089
6763  11.803734 7.760466
6764  11.800111 7.760466
6765  11.796488 7.756843
6766  11.792865 7.756843
6767  11.789242 7.756843
6768  11.785619 7.756843
6769  11.781996 7.756843
6770  11.778373 7.756843
6771  11.774750 7.756843
6772  11.771127 7.756843
6773  11.767504 7.756843
6774  11.763881 7.756843
6775  11.760258 7.756843
6776  11.756635 7.756843
6777  11.753012 7.756843
6778  11.749389 7.753220
6779  11.745766 7.753220
6780  11.742143 7.749597
6781  11.738520 7.749597
6782  11.734897 7.745974
6783  11.731274 7.745974
6784  11.727651 7.742351
6785  11.724028 7.742351
6786  11.720405 7.738728
6787  11.716782 7.738728
6788  11.713159 7.735105
6789  11.709536 7.735105
6790  11.705913 7.731482
6791  11.702290 7.731482
6792  11.698667 7.727859
6793  11.695044 7.727859
6794  11.691421 7.727859
6795  11.687798 7.727859
6796  11.684175 7.727859
6797  11.680552 7.727859
6798  11.676929 7.727859
6799  11.673306 7.727859
6800  11.669683 7.727859
6801  11.666060 7.727859
6802  11.662437 7.727859
6803  11.658814 7.727859
6804  11.655191 7.727859
6805  11.651568 7.727859
6806  11.647945 7.727859
6807  11.644322 7.727859
6808  11.640699 7.727859
6809  11.637076 7.727859
6810  11.633453 7.727859
6811  11.629830 7.727859
6812  11.626207 7.727859
6813  11.622584 7.727859
6814  11.618961 7.727859
6815  11.615338 7.727859
6816  11.611715 7.727859
6817  11.608092 7.727859
6818  11.604469 7.731482
6819  11.600846 7.731482
6820  11.597223 7.735105
6821  11.593600 7.735105
6822  11.589977 7.738728
6823  11.586354 7.738728
6824  11.582731 7.742351
6825  11.579108 7.742351
6826  11.575485 7.745974
6827  11.571862 7.745974
6828  11.568239 7.749597
6829  11.564616 7.749597
6830  11.560993 7.753220
6831  11.557370 7.753220
6832  11.553747 7.756843
6833  11.550124 7.760466
6834  11.546501 7.764089
6835  11.546501 7.767712
6836  11.542878 7.771335
6837  11.542878 7.774958
6838  11.539255 7.778581
6839  11.539255 7.782204
6840  11.535632 7.785827
6841  11.535632 7.789450
6842  11.532009 7.793073
6843  11.532009 7.796696
6844  11.528386 7.800319
6845  11.528386 7.803942
6846  11.524763 7.807565
6847  11.524763 7.811188
6848  11.521140 7.811188
6849  11.517517 7.814811
6850  11.513894 7.814811
6851  11.510271 7.814811
6852  11.506648 7.814811
6853  11.503025 7.814811
6854  11.499402 7.818434
6855  11.495779 7.818434
6856  11.492156 7.818434
6857  11.488533 7.818434
6858  11.484910 7.822057
6859  11.481287 7.822057
6860  11.477664 7.825680
6861  11.474041 7.825680
6862  11.470418 7.829303
6863  11.466795 7.829303
6864  11.463172 7.832926
6865  11.459549 7.832926
6866  11.455926 7.832926
6867  11.452303 7.832926
6868  11.448680 7.832926
6869  11.445057 7.832926
6870  11.441434 7.832926
6871  11.437811 7.832926
6872  11.434188 7.832926
6873  11.430565 7.832926
6874  11.426942 7.832926
6875  11.423319 7.832926
6876  11.419696 7.832926
6877  11.416073 7.832926
6878  11.412450 7.832926
6879  11.408827 7.832926
6880  11.405204 7.832926
6881  11.401581 7.832926
6882  11.397958 7.832926
6883  11.394335 7.832926
6884  11.390712 7.832926
6885  11.387089 7.832926
6886  11.383466 7.832926
6887  11.379843 7.836549
6888  11.376220 7.836549
6889  11.372597 7.840172
6890  11.368974 7.840172
6891  11.365351 7.843795
6892  11.361728 7.843795
6893  11.358105 7.847418
6894  11.354482 7.847418
6895  11.350859 7.843795
6896  11.347236 7.843795
6897  11.343613 7.843795
6898  11.339990 7.840172
6899  11.336367 7.840172
6900  11.332744 7.836549
6901  11.329121 7.836549
6902  11.325498 7.832926
6903  11.321875 7.832926
6904  11.318252 7.832926
6905  11.314629 7.832926
6906  11.311006 7.832926
6907  11.307383 7.832926
6908  11.303760 7.832926
6909  11.300137 7.832926
6910  11.296514 7.832926
6911  11.292891 7.832926
6912  11.289268 7.832926
6913  11.285645 7.832926
6914  11.282022 7.832926
6915  11.278399 7.832926
6916  11.274776 7.832926
6917  11.271153 7.832926
6918  11.267530 7.832926
6919  11.263907 7.832926
6920  11.260284 7.832926
6921  11.256661 7.832926
6922  11.253038 7.832926
6923  11.249415 7.832926
6924  11.245792 7.832926
6925  11.242169 7.832926
6926  11.238546 7.832926
6927  11.234923 7.832926
6928  11.231300 7.836549
6929  11.227677 7.836549
6930  11.224054 7.836549
6931  11.220431 7.836549
6932  11.216808 7.832926
6933  11.213185 7.832926
6934  11.209562 7.829303
6935  11.205939 7.829303
6936  11.202316 7.825680
6937  11.198693 7.825680
6938  11.195070 7.825680
6939  11.191447 7.825680
6940  11.187824 7.825680
6941  11.184201 7.825680
6942  11.180578 7.825680
6943  11.176955 7.825680
6944  11.173332 7.825680
6945  11.169709 7.825680
6946  11.166086 7.825680
6947  11.162463 7.825680
6948  11.158840 7.825680
6949  11.155217 7.825680
6950  11.151594 7.825680
6951  11.147971 7.825680
6952  11.144348 7.825680
6953  11.140725 7.825680
6954  11.137102 7.825680
6955  11.133479 7.825680
6956  11.129856 7.825680
6957  11.126233 7.825680
6958  11.122610 7.825680
6959  11.118987 7.825680
6960  11.115364 7.829303
6961  11.111741 7.829303
6962  11.108118 7.825680
6963  11.104495 7.822057
6964  11.100872 7.818434
6965  11.097249 7.814811
6966  11.093626 7.811188
6967  11.090003 7.807565
6968  11.086380 7.803942
6969  11.082757 7.803942
6970  11.079134 7.800319
6971  11.075511 7.796696
6972  11.071888 7.796696
6973  11.068265 7.793073
6974  11.064642 7.793073
6975  11.061019 7.789450
6976  11.057396 7.789450
6977  11.053773 7.785827
6978  11.050150 7.785827
6979  11.046527 7.782204
6980  11.042904 7.782204
6981  11.039281 7.778581
6982  11.035658 7.778581
6983  11.032035 7.774958
6984  11.028412 7.774958
6985  11.024789 7.774958
6986  11.021166 7.774958
6987  11.017543 7.774958
6988  11.013920 7.774958
6989  11.010297 7.774958
6990  11.006674 7.774958
6991  11.003051 7.774958
6992  10.999428 7.774958
6993  10.995805 7.774958
6994  10.992182 7.774958
6995  10.988559 7.774958
6996  10.984936 7.774958
6997  10.981313 7.774958
6998  10.977690 7.774958
6999  10.974067 7.774958
7000  10.970444 7.774958
7001  10.966821 7.774958
7002  10.963198 7.774958
7003  10.959575 7.774958
7004  10.955952 7.774958
7005  10.952329 7.774958
7006  10.948706 7.774958
7007  10.945083 7.774958
7008  10.941460 7.778581
7009  10.937837 7.778581
7010  10.934214 7.782204
7011  10.930591 7.782204
7012  10.926968 7.785827
7013  10.923345 7.785827
7014  10.919722 7.789450
7015  10.916099 7.789450
7016  10.912476 7.793073
7017  10.908853 7.793073
7018  10.905230 7.796696
7019  10.901607 7.796696
7020  10.897984 7.800319
7021  10.894361 7.803942
7022  10.890738 7.807565
7023  10.887115 7.811188
7024  10.883492 7.814811
7025  10.879869 7.818434
7026  10.876246 7.822057
7027  10.872623 7.822057
7028  10.869000 7.822057
7029  10.865377 7.822057
7030  10.861754 7.822057
7031  10.858131 7.822057
7032  10.854508 7.822057
7033  10.850885 7.822057
7034  10.847262 7.822057
7035  10.843639 7.822057
7036  10.840016 7.822057
7037  10.836393 7.822057
7038  10.832770 7.822057
7039  10.829147 7.822057
7040  10.825524 7.822057
7041  10.821901 7.822057
7042  10.818278 7.822057
7043  10.814655 7.822057
7044  10.811032 7.822057
7045  10.807409 7.822057
7046  10.803786 7.822057
7047  10.800163 7.822057
7048  10.796540 7.822057
7049  10.792917 7.822057
7050  10.789294 7.822057
7051  10.785671 7.822057
7052  10.782048 7.822057
7053  10.778425 7.825680
7054  10.774802 7.825680
7055  10.771179 7.829303
7056  10.767556 7.829303
7057  10.763933 7.832926
7058  10.760310 7.832926
7059  10.756687 7.836549
7060  10.753064 7.836549
7061  10.749441 7.840172
7062  10.745818 7.840172
7063  10.742195 7.843795
7064  10.738572 7.843795
7065  10.734949 7.847418
7066  10.731326 7.851041
7067  10.727703 7.851041
7068  10.724080 7.851041
7069  10.720457 7.851041
7070  10.716834 7.851041
7071  10.713211 7.851041
7072  10.709588 7.854664
7073  10.705965 7.854664
7074  10.702342 7.858287
7075  10.698719 7.858287
7076  10.695096 7.861910
7077  10.691473 7.861910
7078  10.687850 7.865533
7079  10.684227 7.865533
7080  10.680604 7.869156
7081  10.676981 7.869156
7082  10.673358 7.872779
7083  10.669735 7.872779
7084  10.666112 7.876402
7085  10.662489 7.880025
7086  10.662489 7.883648
7087  10.658866 7.887271
7088  10.658866 7.890894
7089  10.655243 7.894517
7090  10.655243 7.898140
7091  10.651620 7.901763
7092  10.651620 7.905386
7093  10.647997 7.909009
7094  10.647997 7.912632
7095  10.644374 7.916255
7096  10.640751 7.919878
7097  10.637128 7.923501
7098  10.633505 7.927124
7099  10.629882 7.930747
7100  10.626259 7.934370
7101  10.622636 7.937993
7102  10.619013 7.941616
7103  10.615390 7.945239
7104  10.611767 7.948862
7105  10.608144 7.952485
7106  10.608144 7.956108
7107  10.604521 7.959731
7108  10.604521 7.963354
7109  10.600898 7.966977
7110  10.600898 7.970600
7111  10.597275 7.974223
7112  10.597275 7.977846
7113  10.593652 7.981469
7114  10.593652 7.985092
7115  10.590029 7.988715
7116  10.590029 7.992338
7117  10.586406 7.995961
7118  10.586406 7.999584
7119  10.586406 8.003207
7120  10.586406 8.006830
7121  10.582783 8.010453
7122  10.582783 8.014076
7123  10.582783 8.017699
7124  10.582783 8.021322
7125  10.579160 8.024945
7126  10.575537 8.028568
7127  10.571914 8.032191
7128  10.568291 8.035814
7129  10.568291 8.039437
7130  10.564668 8.043060
7131  10.564668 8.046683
7132  10.561045 8.050306
7133  10.557422 8.053929
7134  10.553799 8.057552
7135  10.550176 8.061175
7136  10.546553 8.064798
7137  10.542930 8.068421
7138  10.539307 8.072044
7139  10.535684 8.075667
7140  10.532061 8.079290
7141  10.528438 8.082913
7142  10.524815 8.086536
7143  10.521192 8.090159
7144  10.517569 8.093782
7145  10.513946 8.093782
7146  10.510323 8.093782
7147  10.506700 8.093782
7148  10.503077 8.093782
7149  10.499454 8.093782
7150  10.495831 8.093782
7151  10.492208 8.093782
7152  10.488585 8.093782
7153  10.484962 8.097405
7154  10.481339 8.097405
7155  10.477716 8.097405
7156  10.474093 8.097405
7157  10.470470 8.097405
7158  10.466847 8.097405
7159  10.463224 8.097405
7160  10.459601 8.097405
7161  10.455978 8.097405
7162  10.452355 8.097405
7163  10.448732 8.097405
7164  10.445109 8.097405
7165  10.441486 8.097405
7166  10.437863 8.097405
7167  10.434240 8.097405
7168  10.430617 8.097405
7169  10.426994 8.097405
7170  10.423371 8.097405
7171  10.419748 8.097405
7172  10.416125 8.097405
7173  10.412502 8.097405
7174  10.408879 8.097405
7175  10.405256 8.097405
7176  10.401633 8.093782
7177  10.398010 8.090159
7178  10.394387 8.086536
7179  10.390764 8.082913
7180  10.387141 8.079290
7181  10.383518 8.075667
7182  10.379895 8.072044
7183  10.376272 8.068421
7184  10.372649 8.064798
7185  10.369026 8.061175
7186  10.365403 8.057552
7187  10.361780 8.053929
7188  10.358157 8.050306
7189  10.358157 8.046683
7190  10.358157 8.043060
7191  10.358157 8.039437
7192  10.358157 8.035814
7193  10.358157 8.032191
7194  10.354534 8.028568
7195  10.354534 8.024945
7196  10.350911 8.021322
7197  10.350911 8.017699
7198  10.347288 8.014076
7199  10.347288 8.010453
7200  10.343665 8.006830
7201  10.343665 8.003207
7202  10.340042 7.999584
7203  10.340042 7.995961
7204  10.336419 7.992338
7205  10.336419 7.988715
7206  10.332796 7.985092
7207  10.329173 7.985092
7208  10.325550 7.981469
7209  10.321927 7.981469
7210  10.318304 7.977846
7211  10.314681 7.977846
7212  10.311058 7.974223
7213  10.307435 7.974223
7214  10.303812 7.970600
7215  10.300189 7.970600
7216  10.296566 7.966977
7217  10.292943 7.966977
7218  10.289320 7.963354
7219  10.285697 7.963354
7220  10.282074 7.963354
7221  10.278451 7.963354
7222  10.274828 7.963354
7223  10.271205 7.963354
7224  10.267582 7.963354
7225  10.263959 7.963354
7226  10.260336 7.963354
7227  10.256713 7.963354
7228  10.253090 7.959731
7229  10.249467 7.956108
7230  10.249467 7.952485
7231  10.245844 7.948862
7232  10.242221 7.945239
7233  10.238598 7.941616
7234  10.234975 7.937993
7235  10.231352 7.934370
7236  10.227729 7.930747
7237  10.224106 7.927124
7238  10.220483 7.923501
7239  10.216860 7.923501
7240  10.213237 7.919878
7241  10.209614 7.916255
7242  10.205991 7.912632
7243  10.202368 7.912632
7244  10.198745 7.909009
7245  10.195122 7.909009
7246  10.191499 7.905386
7247  10.187876 7.905386
7248  10.184253 7.901763
7249  10.180630 7.901763
7250  10.177007 7.898140
7251  10.173384 7.898140
7252  10.169761 7.894517
7253  10.166138 7.894517
7254  10.162515 7.890894
7255  10.158892 7.890894
7256  10.155269 7.890894
7257  10.151646 7.890894
7258  10.148023 7.890894
7259  10.144400 7.890894
7260  10.140777 7.890894
7261  10.137154 7.890894
7262  10.133531 7.890894
7263  10.129908 7.887271
7264  10.126285 7.887271
7265  10.122662 7.883648
7266  10.119039 7.883648
7267  10.115416 7.880025
7268  10.111793 7.880025
7269  10.108170 7.876402
7270  10.104547 7.876402
7271  10.100924 7.872779
7272  10.097301 7.872779
7273  10.093678 7.869156
7274  10.090055 7.865533
7275  10.086432 7.861910
7276  10.082809 7.858287
7277  10.079186 7.858287
7278  10.075563 7.854664
7279  10.071940 7.854664
7280  10.068317 7.851041
7281  10.064694 7.851041
7282  10.061071 7.847418
7283  10.057448 7.847418
7284  10.053825 7.843795
7285  10.050202 7.843795
7286  10.046579 7.840172
7287  10.042956 7.840172
7288  10.039333 7.836549
7289  10.035710 7.836549
7290  10.032087 7.836549
7291  10.028464 7.836549
7292  10.024841 7.836549
7293  10.021218 7.836549
7294  10.017595 7.836549
7295  10.013972 7.836549
7296  10.010349 7.836549
7297  10.006726 7.836549
7298  10.003103 7.836549
7299  9.999480 7.836549
7300  9.995857 7.836549
7301  9.992234 7.836549
7302  9.988611 7.836549
7303  9.984988 7.836549
7304  9.981365 7.836549
7305  9.977742 7.836549
7306  9.974119 7.836549
7307  9.970496 7.836549
7308  9.966873 7.836549
7309  9.963250 7.836549
7310  9.959627 7.836549
7311  9.956004 7.836549
7312  9.952381 7.836549
7313  9.948758 7.840172
7314  9.945135 7.840172
7315  9.941512 7.840172
7316  9.937889 7.840172
7317  9.934266 7.840172
7318  9.930643 7.840172
7319  9.927020 7.840172
7320  9.923397 7.843795
7321  9.919774 7.843795
7322  9.916151 7.843795
7323  9.912528 7.843795
7324  9.908905 7.847418
7325  9.905282 7.847418
7326  9.901659 7.847418
7327  9.898036 7.847418
7328  9.894413 7.847418
7329  9.890790 7.847418
7330  9.887167 7.847418
7331  9.883544 7.847418
7332  9.879921 7.847418
7333  9.876298 7.847418
7334  9.872675 7.847418
7335  9.869052 7.847418
7336  9.865429 7.847418
7337  9.861806 7.847418
7338  9.858183 7.847418
7339  9.854560 7.847418
7340  9.850937 7.847418
7341  9.847314 7.847418
7342  9.843691 7.847418
7343  9.840068 7.847418
7344  9.836445 7.847418
7345  9.832822 7.847418
7346  9.829199 7.847418
7347  9.825576 7.847418
7348  9.821953 7.851041
7349  9.818330 7.851041
7350  9.814707 7.854664
7351  9.811084 7.854664
7352  9.807461 7.858287
7353  9.803838 7.858287
7354  9.800215 7.861910
7355  9.796592 7.861910
7356  9.792969 7.865533
7357  9.789346 7.865533
7358  9.785723 7.869156
7359  9.782100 7.869156
7360  9.778477 7.872779
7361  9.774854 7.872779
7362  9.771231 7.872779
7363  9.767608 7.869156
7364  9.763985 7.869156
7365  9.760362 7.865533
7366  9.756739 7.865533
7367  9.753116 7.861910
7368  9.749493 7.861910
7369  9.745870 7.858287
7370  9.742247 7.858287
7371  9.738624 7.858287
7372  9.735001 7.858287
7373  9.731378 7.858287
7374  9.727755 7.858287
7375  9.724132 7.858287
7376  9.720509 7.858287
7377  9.716886 7.858287
7378  9.713263 7.858287
7379  9.709640 7.858287
7380  9.706017 7.858287
7381  9.702394 7.858287
7382  9.698771 7.858287
7383  9.695148 7.858287
7384  9.691525 7.858287
7385  9.687902 7.858287
7386  9.684279 7.858287
7387  9.680656 7.858287
7388  9.677033 7.858287
7389  9.673410 7.858287
7390  9.669787 7.858287
7391  9.666164 7.858287
7392  9.662541 7.858287
7393  9.658918 7.858287
7394  9.655295 7.858287
7395  9.651672 7.858287
7396  9.648049 7.861910
7397  9.644426 7.861910
7398  9.640803 7.865533
7399  9.637180 7.865533
7400  9.633557 7.869156
7401  9.629934 7.869156
7402  9.626311 7.869156
7403  9.622688 7.865533
7404  9.619065 7.865533
7405  9.615442 7.865533
7406  9.611819 7.865533
7407  9.608196 7.865533
7408  9.604573 7.865533
7409  9.600950 7.865533
7410  9.597327 7.865533
7411  9.593704 7.865533
7412  9.590081 7.865533
7413  9.586458 7.865533
7414  9.582835 7.865533
7415  9.579212 7.865533
7416  9.575589 7.865533
7417  9.571966 7.865533
7418  9.568343 7.865533
7419  9.564720 7.865533
7420  9.561097 7.865533
7421  9.557474 7.865533
7422  9.553851 7.865533
7423  9.550228 7.865533
7424  9.546605 7.865533
7425  9.542982 7.865533
7426  9.539359 7.865533
7427  9.535736 7.865533
7428  9.532113 7.869156
7429  9.528490 7.869156
7430  9.524867 7.872779
7431  9.521244 7.872779
7432  9.517621 7.876402
7433  9.513998 7.876402
7434  9.510375 7.876402
7435  9.506752 7.880025
7436  9.503129 7.880025
7437  9.499506 7.883648
7438  9.495883 7.883648
7439  9.492260 7.887271
7440  9.488637 7.887271
7441  9.485014 7.890894
7442  9.481391 7.890894
7443  9.477768 7.894517
7444  9.474145 7.894517
7445  9.470522 7.898140
7446  9.466899 7.898140
7447  9.463276 7.901763
7448  9.459653 7.905386
7449  9.456030 7.909009
7450  9.452407 7.912632
7451  9.448784 7.912632
7452  9.445161 7.912632
7453  9.441538 7.916255
7454  9.437915 7.916255
7455  9.434292 7.919878
7456  9.430669 7.919878
7457  9.427046 7.923501
7458  9.423423 7.923501
7459  9.419800 7.927124
7460  9.416177 7.927124
7461  9.412554 7.930747
7462  9.408931 7.930747
7463  9.405308 7.934370
7464  9.401685 7.934370
7465  9.398062 7.937993
7466  9.394439 7.941616
7467  9.390816 7.945239
7468  9.387193 7.948862
7469  9.383570 7.948862
7470  9.379947 7.952485
7471  9.376324 7.952485
7472  9.372701 7.952485
7473  9.369078 7.952485
7474  9.365455 7.952485
7475  9.361832 7.952485
7476  9.358209 7.952485
7477  9.354586 7.952485
7478  9.350963 7.952485
7479  9.347340 7.952485
7480  9.343717 7.952485
7481  9.340094 7.952485
7482  9.336471 7.952485
7483  9.332848 7.952485
7484  9.329225 7.952485
7485  9.325602 7.952485
7486  9.321979 7.952485
7487  9.318356 7.952485
7488  9.314733 7.952485
7489  9.311110 7.952485
7490  9.307487 7.952485
7491  9.303864 7.952485
7492  9.300241 7.952485
7493  9.296618 7.952485
7494  9.292995 7.952485
7495  9.289372 7.952485
7496  9.285749 7.952485
7497  9.282126 7.948862
7498  9.278503 7.948862
7499  9.274880 7.948862
7500  9.271257 7.948862
7501  9.267634 7.945239
7502  9.264011 7.941616
7503  9.260388 7.937993
7504  9.256765 7.934370
7505  9.253142 7.930747
7506  9.249519 7.927124
7507  9.245896 7.923501
7508  9.242273 7.919878
7509  9.238650 7.916255
7510  9.235027 7.912632
7511  9.231404 7.909009
7512  9.227781 7.905386
7513  9.224158 7.901763
7514  9.220535 7.901763
7515  9.216912 7.898140
7516  9.213289 7.898140
7517  9.209666 7.894517
7518  9.206043 7.894517
7519  9.202420 7.890894
7520  9.198797 7.890894
7521  9.195174 7.887271
7522  9.191551 7.887271
7523  9.187928 7.883648
7524  9.184305 7.883648
7525  9.180682 7.880025
7526  9.177059 7.880025
7527  9.173436 7.880025
7528  9.169813 7.880025
7529  9.166190 7.880025
7530  9.162567 7.880025
7531  9.158944 7.880025
7532  9.155321 7.880025
7533  9.151698 7.880025
7534  9.148075 7.880025
7535  9.144452 7.880025
7536  9.140829 7.880025
7537  9.137206 7.880025
7538  9.133583 7.880025
7539  9.129960 7.880025
7540  9.126337 7.880025
7541  9.122714 7.880025
7542  9.119091 7.880025
7543  9.115468 7.880025
7544  9.111845 7.880025
7545  9.108222 7.880025
7546  9.104599 7.876402
7547  9.100976 7.872779
7548  9.097353 7.869156
7549  9.093730 7.865533
7550  9.090107 7.861910
7551  9.086484 7.858287
7552  9.082861 7.854664
7553  9.079238 7.851041
7554  9.075615 7.847418
7555  9.071992 7.843795
7556  9.068369 7.843795
7557  9.064746 7.840172
7558  9.061123 7.840172
7559  9.057500 7.836549
7560  9.053877 7.836549
7561  9.050254 7.832926
7562  9.046631 7.832926
7563  9.043008 7.829303
7564  9.039385 7.829303
7565  9.035762 7.825680
7566  9.032139 7.825680
7567  9.028516 7.822057
7568  9.024893 7.822057
7569  9.021270 7.822057
7570  9.017647 7.822057
7571  9.014024 7.822057
7572  9.010401 7.822057
7573  9.006778 7.822057
7574  9.003155 7.822057
7575  8.999532 7.822057
7576  8.995909 7.822057
7577  8.992286 7.822057
7578  8.988663 7.822057
7579  8.985040 7.822057
7580  8.981417 7.822057
7581  8.977794 7.822057
7582  8.974171 7.822057
7583  8.970548 7.822057
7584  8.966925 7.822057
7585  8.963302 7.822057
7586  8.959679 7.822057
7587  8.956056 7.822057
7588  8.952433 7.822057
7589  8.948810 7.822057
7590  8.945187 7.822057
7591  8.941564 7.825680
7592  8.937941 7.825680
7593  8.934318 7.829303
7594  8.930695 7.829303
7595  8.927072 7.829303
7596  8.923449 7.829303
7597  8.919826 7.829303
7598  8.916203 7.829303
7599  8.912580 7.829303
7600  8.908957 7.829303
7601  8.905334 7.829303
7602  8.901711 7.829303
7603  8.898088 7.829303
7604  8.894465 7.829303
7605  8.890842 7.829303
7606  8.887219 7.829303
7607  8.883596 7.829303
7608  8.879973 7.829303
7609  8.876350 7.829303
7610  8.872727 7.829303
7611  8.869104 7.825680
7612  8.865481 7.825680
7613  8.861858 7.822057
7614  8.858235 7.822057
7615  8.854612 7.818434
7616  8.850989 7.818434
7617  8.847366 7.814811
7618  8.843743 7.814811
7619  8.840120 7.811188
7620  8.836497 7.811188
7621  8.832874 7.811188
7622  8.829251 7.811188
7623  8.825628 7.811188
7624  8.822005 7.811188
7625  8.818382 7.811188
7626  8.814759 7.811188
7627  8.811136 7.811188
7628  8.807513 7.811188
7629  8.803890 7.811188
7630  8.800267 7.811188
7631  8.796644 7.811188
7632  8.793021 7.811188
7633  8.789398 7.811188
7634  8.785775 7.811188
7635  8.782152 7.811188
7636  8.778529 7.811188
7637  8.774906 7.811188
7638  8.771283 7.811188
7639  8.767660 7.811188
7640  8.764037 7.811188
7641  8.760414 7.811188
7642  8.756791 7.814811
7643  8.753168 7.814811
7644  8.749545 7.818434
7645  8.745922 7.818434
7646  8.742299 7.822057
7647  8.738676 7.822057
7648  8.735053 7.825680
7649  8.731430 7.825680
7650  8.727807 7.825680
7651  8.724184 7.822057
7652  8.720561 7.822057
7653  8.716938 7.818434
7654  8.713315 7.818434
7655  8.709692 7.814811
7656  8.706069 7.814811
7657  8.702446 7.811188
7658  8.698823 7.811188
7659  8.695200 7.807565
7660  8.691577 7.807565
7661  8.687954 7.803942
7662  8.684331 7.803942
7663  8.680708 7.800319
7664  8.677085 7.796696
7665  8.673462 7.793073
7666  8.669839 7.793073
7667  8.669839 7.789450
7668  8.666216 7.785827
7669  8.666216 7.782204
7670  8.662593 7.778581
7671  8.662593 7.774958
7672  8.658970 7.771335
7673  8.658970 7.767712
7674  8.655347 7.764089
7675  8.651724 7.764089
7676  8.648101 7.760466
7677  8.644478 7.760466
7678  8.640855 7.756843
7679  8.637232 7.756843
7680  8.633609 7.753220
7681  8.629986 7.753220
7682  8.626363 7.749597
7683  8.622740 7.749597
7684  8.619117 7.745974
7685  8.615494 7.745974
7686  8.611871 7.742351
7687  8.608248 7.742351
7688  8.604625 7.742351
7689  8.601002 7.742351
7690  8.597379 7.742351
7691  8.593756 7.742351
7692  8.590133 7.742351
7693  8.586510 7.742351
7694  8.582887 7.742351
7695  8.579264 7.742351
7696  8.575641 7.742351
7697  8.572018 7.742351
7698  8.568395 7.742351
7699  8.564772 7.742351
7700  8.561149 7.742351
7701  8.557526 7.742351
7702  8.553903 7.742351
7703  8.550280 7.742351
7704  8.546657 7.742351
7705  8.543034 7.742351
7706  8.539411 7.742351
7707  8.535788 7.742351
7708  8.532165 7.742351
7709  8.528542 7.742351
7710  8.524919 7.742351
7711  8.521296 7.742351
7712  8.517673 7.742351
7713  8.514050 7.745974
7714  8.510427 7.745974
7715  8.506804 7.745974
7716  8.503181 7.745974
7717  8.499558 7.745974
7718  8.495935 7.749597
7719  8.492312 7.749597
7720  8.488689 7.753220
7721  8.485066 7.753220
7722  8.481443 7.756843
7723  8.477820 7.756843
7724  8.474197 7.760466
7725  8.470574 7.760466
7726  8.466951 7.764089
7727  8.463328 7.764089
7728  8.459705 7.767712
7729  8.456082 7.767712
7730  8.452459 7.771335
7731  8.448836 7.771335
7732  8.445213 7.774958
7733  8.441590 7.778581
7734  8.437967 7.782204
7735  8.437967 7.785827
7736  8.434344 7.789450
7737  8.434344 7.793073
7738  8.430721 7.796696
7739  8.430721 7.800319
7740  8.427098 7.803942
7741  8.427098 7.807565
7742  8.423475 7.811188
7743  8.423475 7.814811
7744  8.419852 7.818434
7745  8.419852 7.822057
7746  8.416229 7.822057
7747  8.412606 7.825680
7748  8.408983 7.825680
7749  8.405360 7.825680
7750  8.401737 7.825680
7751  8.398114 7.825680
7752  8.394491 7.829303
7753  8.390868 7.829303
7754  8.387245 7.829303
7755  8.383622 7.829303
7756  8.379999 7.832926
7757  8.376376 7.832926
7758  8.372753 7.832926
7759  8.369130 7.836549
7760  8.365507 7.836549
7761  8.361884 7.840172
7762  8.358261 7.840172
7763  8.354638 7.840172
7764  8.351015 7.840172
7765  8.351015 7.836549
7766  8.347392 7.832926
7767  8.343769 7.829303
7768  8.340146 7.829303
7769  8.336523 7.825680
7770  8.332900 7.825680
7771  8.329277 7.822057
7772  8.325654 7.822057
7773  8.322031 7.818434
7774  8.318408 7.818434
7775  8.314785 7.814811
7776  8.311162 7.814811
7777  8.307539 7.811188
7778  8.303916 7.811188
7779  8.300293 7.807565
7780  8.296670 7.807565
7781  8.293047 7.807565
7782  8.289424 7.807565
7783  8.285801 7.807565
7784  8.282178 7.807565
7785  8.278555 7.807565
7786  8.274932 7.807565
7787  8.271309 7.807565
7788  8.267686 7.807565
7789  8.264063 7.807565
7790  8.260440 7.807565
7791  8.256817 7.807565
7792  8.253194 7.807565
7793  8.249571 7.807565
7794  8.245948 7.807565
7795  8.242325 7.807565
7796  8.238702 7.807565
7797  8.235079 7.807565
7798  8.231456 7.807565
7799  8.227833 7.803942
7800  8.224210 7.803942
7801  8.220587 7.800319
7802  8.216964 7.800319
7803  8.213341 7.796696
7804  8.209718 7.796696
7805  8.206095 7.793073
7806  8.202472 7.793073
7807  8.198849 7.789450
7808  8.195226 7.789450
7809  8.191603 7.789450
7810  8.187980 7.789450
7811  8.184357 7.789450
7812  8.180734 7.789450
7813  8.177111 7.789450
7814  8.173488 7.789450
7815  8.169865 7.789450
7816  8.166242 7.789450
7817  8.162619 7.789450
7818  8.158996 7.789450
7819  8.155373 7.789450
7820  8.151750 7.789450
7821  8.148127 7.789450
7822  8.144504 7.789450
7823  8.140881 7.789450
7824  8.137258 7.789450
7825  8.133635 7.789450
7826  8.130012 7.789450
7827  8.126389 7.789450
7828  8.122766 7.785827
7829  8.119143 7.785827
7830  8.115520 7.782204
7831  8.111897 7.782204
7832  8.108274 7.782204
7833  8.104651 7.778581
7834  8.101028 7.778581
7835  8.097405 7.778581
7836  8.093782 7.774958
7837  8.090159 7.774958
7838  8.086536 7.774958
7839  8.082913 7.774958
7840  8.079290 7.771335
7841  8.075667 7.771335
7842  8.072044 7.767712
7843  8.068421 7.767712
7844  8.064798 7.764089
7845  8.061175 7.764089
7846  8.057552 7.764089
7847  8.053929 7.764089
7848  8.050306 7.764089
7849  8.046683 7.764089
7850  8.043060 7.764089
7851  8.039437 7.764089
7852  8.035814 7.764089
7853  8.032191 7.764089
7854  8.028568 7.764089
7855  8.024945 7.764089
7856  8.021322 7.764089
7857  8.017699 7.764089
7858  8.014076 7.764089
7859  8.010453 7.764089
7860  8.006830 7.764089
7861  8.003207 7.764089
7862  7.999584 7.764089
7863  7.995961 7.764089
7864  7.992338 7.764089
7865  7.988715 7.764089
7866  7.985092 7.764089
7867  7.981469 7.764089
7868  7.977846 7.764089
7869  7.974223 7.767712
7870  7.970600 7.767712
7871  7.966977 7.771335
7872  7.963354 7.771335
7873  7.959731 7.771335
7874  7.956108 7.771335
7875  7.952485 7.771335
7876  7.948862 7.771335
7877  7.945239 7.771335
7878  7.941616 7.771335
7879  7.937993 7.774958
7880  7.934370 7.774958
7881  7.930747 7.774958
7882  7.927124 7.774958
7883  7.923501 7.778581
7884  7.919878 7.778581
7885  7.916255 7.782204
7886  7.912632 7.782204
7887  7.909009 7.782204
7888  7.905386 7.782204
7889  7.901763 7.782204
7890  7.898140 7.782204
7891  7.894517 7.782204
7892  7.890894 7.782204
7893  7.887271 7.782204
7894  7.883648 7.782204
7895  7.880025 7.782204
7896  7.876402 7.782204
7897  7.872779 7.782204
7898  7.869156 7.782204
7899  7.865533 7.782204
7900  7.861910 7.785827
7901  7.858287 7.785827
7902  7.854664 7.789450
7903  7.851041 7.789450
7904  7.847418 7.793073
7905  7.843795 7.793073
7906  7.840172 7.796696
7907  7.836549 7.796696
7908  7.832926 7.800319
7909  7.829303 7.800319
7910  7.825680 7.803942
7911  7.822057 7.803942
7912  7.818434 7.807565
7913  7.814811 7.811188
7914  7.811188 7.814811
7915  7.807565 7.818434
7916  7.803942 7.818434
7917  7.800319 7.818434
7918  7.796696 7.818434
7919  7.793073 7.818434
7920  7.789450 7.818434
7921  7.785827 7.818434
7922  7.782204 7.818434
7923  7.778581 7.818434
7924  7.774958 7.818434
7925  7.771335 7.818434
7926  7.767712 7.818434
7927  7.764089 7.818434
7928  7.760466 7.818434
7929  7.756843 7.818434
7930  7.753220 7.818434
7931  7.749597 7.818434
7932  7.745974 7.818434
7933  7.742351 7.814811
7934  7.738728 7.814811
7935  7.735105 7.814811
7936  7.731482 7.814811
7937  7.727859 7.814811
7938  7.724236 7.814811
7939  7.720613 7.811188
7940  7.716990 7.807565
7941  7.713367 7.807565
7942  7.709744 7.803942
7943  7.706121 7.803942
7944  7.702498 7.800319
7945  7.698875 7.800319
7946  7.695252 7.796696
7947  7.691629 7.796696
7948  7.688006 7.793073
7949  7.684383 7.793073
7950  7.680760 7.789450
7951  7.677137 7.789450
7952  7.673514 7.785827
7953  7.669891 7.785827
7954  7.666268 7.785827
7955  7.662645 7.785827
7956  7.659022 7.785827
7957  7.655399 7.785827
7958  7.651776 7.785827
7959  7.648153 7.785827
7960  7.644530 7.785827
7961  7.640907 7.782204
7962  7.637284 7.782204
7963  7.633661 7.782204
7964  7.630038 7.782204
7965  7.626415 7.782204
7966  7.622792 7.778581
7967  7.619169 7.778581
7968  7.615546 7.774958
7969  7.611923 7.774958
7970  7.608300 7.771335
7971  7.604677 7.767712
7972  7.601054 7.767712
7973  7.597431 7.764089
7974  7.593808 7.764089
7975  7.590185 7.760466
7976  7.586562 7.760466
7977  7.582939 7.756843
7978  7.579316 7.756843
7979  7.575693 7.753220
7980  7.572070 7.753220
7981  7.568447 7.749597
7982  7.564824 7.749597
7983  7.561201 7.745974
7984  7.557578 7.745974
7985  7.553955 7.745974
7986  7.550332 7.742351
7987  7.546709 7.742351
7988  7.543086 7.738728
7989  7.539463 7.738728
7990  7.535840 7.735105
7991  7.532217 7.735105
7992  7.528594 7.731482
7993  7.524971 7.731482
7994  7.521348 7.727859
7995  7.517725 7.727859
7996  7.514102 7.724236
7997  7.510479 7.724236
7998  7.506856 7.720613
7999  7.503233 7.720613
8000  7.499610 7.720613
8001  7.495987 7.720613
8002  7.492364 7.720613
8003  7.488741 7.720613
8004  7.485118 7.720613
8005  7.481495 7.720613
8006  7.477872 7.720613
8007  7.474249 7.720613
8008  7.470626 7.720613
8009  7.467003 7.720613
8010  7.463380 7.720613
8011  7.459757 7.720613
8012  7.456134 7.716990
8013  7.452511 7.716990
8014  7.448888 7.716990
8015  7.445265 7.713367
8016  7.441642 7.713367
8017  7.438019 7.713367
8018  7.434396 7.713367
8019  7.430773 7.713367
8020  7.427150 7.713367
8021  7.423527 7.709744
8022  7.419904 7.709744
8023  7.416281 7.709744
8024  7.412658 7.709744
8025  7.409035 7.709744
8026  7.405412 7.709744
8027  7.401789 7.706121
8028  7.398166 7.706121
8029  7.398166 7.702498
8030  7.394543 7.698875
8031  7.394543 7.695252
8032  7.390920 7.691629
8033  7.387297 7.688006
8034  7.383674 7.684383
8035  7.380051 7.680760
8036  7.376428 7.680760
8037  7.372805 7.677137
8038  7.369182 7.677137
8039  7.365559 7.673514
8040  7.361936 7.673514
8041  7.358313 7.669891
8042  7.354690 7.669891
8043  7.351067 7.666268
8044  7.347444 7.666268
8045  7.343821 7.662645
8046  7.340198 7.662645
8047  7.336575 7.659022
8048  7.332952 7.659022
8049  7.329329 7.659022
8050  7.325706 7.655399
8051  7.322083 7.655399
8052  7.318460 7.655399
8053  7.314837 7.655399
8054  7.311214 7.655399
8055  7.307591 7.655399
8056  7.303968 7.651776
8057  7.300345 7.651776
8058  7.296722 7.651776
8059  7.293099 7.648153
8060  7.289476 7.644530
8061  7.289476 7.640907
8062  7.285853 7.637284
8063  7.282230 7.633661
8064  7.278607 7.630038
8065  7.274984 7.626415
8066  7.271361 7.622792
8067  7.271361 7.619169
8068  7.267738 7.615546
8069  7.267738 7.611923
8070  7.264115 7.608300
8071  7.264115 7.604677
8072  7.260492 7.601054
8073  7.256869 7.597431
8074  7.253246 7.593808
8075  7.253246 7.590185
8076  7.253246 7.586562
8077  7.253246 7.582939
8078  7.249623 7.579316
8079  7.249623 7.575693
8080  7.246000 7.572070
8081  7.246000 7.568447
8082  7.242377 7.564824
8083  7.242377 7.561201
8084  7.238754 7.557578
8085  7.238754 7.553955
8086  7.235131 7.550332
8087  7.235131 7.546709
8088  7.231508 7.543086
8089  7.231508 7.539463
8090  7.227885 7.535840
8091  7.224262 7.535840
8092  7.220639 7.532217
8093  7.217016 7.532217
8094  7.213393 7.528594
8095  7.209770 7.528594
8096  7.206147 7.524971
8097  7.202524 7.524971
8098  7.198901 7.521348
8099  7.195278 7.521348
8100  7.191655 7.517725
8101  7.188032 7.517725
8102  7.184409 7.514102
8103  7.180786 7.514102
8104  7.177163 7.514102
8105  7.173540 7.514102
8106  7.169917 7.514102
8107  7.166294 7.514102
8108  7.162671 7.514102
8109  7.159048 7.514102
8110  7.155425 7.514102
8111  7.151802 7.514102
8112  7.148179 7.514102
8113  7.144556 7.514102
8114  7.140933 7.514102
8115  7.137310 7.514102
8116  7.133687 7.514102
8117  7.130064 7.514102
8118  7.126441 7.514102
8119  7.122818 7.514102
8120  7.119195 7.514102
8121  7.115572 7.514102
8122  7.111949 7.514102
8123  7.108326 7.514102
8124  7.104703 7.514102
8125  7.101080 7.514102
8126  7.097457 7.514102
8127  7.093834 7.514102
8128  7.090211 7.514102
8129  7.086588 7.514102
8130  7.082965 7.514102
8131  7.079342 7.514102
8132  7.075719 7.514102
8133  7.072096 7.514102
8134  7.068473 7.514102
8135  7.064850 7.514102
8136  7.061227 7.514102
8137  7.057604 7.514102
8138  7.053981 7.514102
8139  7.050358 7.514102
8140  7.046735 7.517725
8141  7.043112 7.517725
8142  7.039489 7.521348
8143  7.035866 7.521348
8144  7.032243 7.524971
8145  7.028620 7.524971
8146  7.024997 7.528594
8147  7.021374 7.528594
8148  7.017751 7.532217
8149  7.014128 7.532217
8150  7.010505 7.535840
8151  7.006882 7.535840
8152  7.003259 7.539463
8153  7.003259 7.543086
8154  6.999636 7.546709
8155  6.999636 7.550332
8156  6.996013 7.553955
8157  6.996013 7.557578
8158  6.992390 7.561201
8159  6.992390 7.564824
8160  6.988767 7.568447
8161  6.988767 7.572070
8162  6.985144 7.575693
8163  6.985144 7.579316
8164  6.981521 7.582939
8165  6.981521 7.586562
8166  6.977898 7.590185
8167  6.974275 7.593808
8168  6.970652 7.597431
8169  6.967029 7.601054
8170  6.963406 7.604677
8171  6.959783 7.608300
8172  6.956160 7.611923
8173  6.952537 7.615546
8174  6.948914 7.619169
8175  6.945291 7.622792
8176  6.941668 7.622792
8177  6.938045 7.622792
8178  6.934422 7.622792
8179  6.930799 7.622792
8180  6.927176 7.622792
8181  6.923553 7.622792
8182  6.919930 7.622792
8183  6.916307 7.622792
8184  6.912684 7.622792
8185  6.909061 7.622792
8186  6.905438 7.622792
8187  6.901815 7.622792
8188  6.898192 7.622792
8189  6.894569 7.622792
8190  6.890946 7.622792
8191  6.887323 7.622792
8192  6.883700 7.626415
8193  6.880077 7.626415
8194  6.876454 7.630038
8195  6.872831 7.630038
8196  6.869208 7.633661
8197  6.865585 7.633661
8198  6.861962 7.637284
8199  6.858339 7.637284
8200  6.854716 7.640907
8201  6.851093 7.640907
8202  6.847470 7.644530
8203  6.843847 7.644530
8204  6.840224 7.648153
8205  6.836601 7.651776
8206  6.832978 7.655399
8207  6.829355 7.659022
8208  6.825732 7.662645
8209  6.822109 7.666268
8210  6.818486 7.666268
8211  6.814863 7.669891
8212  6.811240 7.669891
8213  6.807617 7.673514
8214  6.803994 7.673514
8215  6.800371 7.677137
8216  6.796748 7.680760
8217  6.793125 7.684383
8218  6.789502 7.688006
8219  6.785879 7.691629
8220  6.782256 7.695252
8221  6.778633 7.695252
8222  6.775010 7.695252
8223  6.771387 7.695252
8224  6.767764 7.695252
8225  6.764141 7.695252
8226  6.760518 7.695252
8227  6.756895 7.695252
8228  6.753272 7.695252
8229  6.749649 7.695252
8230  6.746026 7.695252
8231  6.742403 7.695252
8232  6.738780 7.695252
8233  6.735157 7.695252
8234  6.731534 7.695252
8235  6.727911 7.698875
8236  6.724288 7.698875
8237  6.720665 7.702498
8238  6.717042 7.702498
8239  6.713419 7.706121
8240  6.709796 7.706121
8241  6.706173 7.709744
8242  6.702550 7.709744
8243  6.698927 7.713367
8244  6.695304 7.713367
8245  6.691681 7.716990
8246  6.688058 7.716990
8247  6.684435 7.720613
8248  6.684435 7.724236
8249  6.680812 7.727859
8250  6.680812 7.731482
8251  6.677189 7.735105
8252  6.677189 7.738728
8253  6.673566 7.742351
8254  6.673566 7.745974
8255  6.669943 7.749597
8256  6.669943 7.753220
8257  6.666320 7.756843
8258  6.666320 7.760466
8259  6.662697 7.764089
8260  6.662697 7.767712
8261  6.662697 7.771335
8262  6.662697 7.774958
8263  6.662697 7.778581
8264  6.662697 7.782204
8265  6.662697 7.785827
8266  6.659074 7.789450
8267  6.655451 7.789450
8268  6.651828 7.793073
8269  6.648205 7.793073
8270  6.644582 7.796696
8271  6.640959 7.800319
8272  6.637336 7.800319
8273  6.633713 7.803942
8274  6.630090 7.807565
8275  6.626467 7.811188
8276  6.622844 7.814811
8277  6.619221 7.818434
8278  6.615598 7.822057
8279  6.615598 7.825680
8280  6.611975 7.829303
8281  6.611975 7.832926
8282  6.608352 7.836549
8283  6.608352 7.840172
8284  6.604729 7.843795
8285  6.604729 7.847418
8286  6.601106 7.851041
8287  6.597483 7.854664
8288  6.593860 7.858287
8289  6.590237 7.861910
8290  6.590237 7.865533
8291  6.586614 7.869156
8292  6.586614 7.872779
8293  6.582991 7.876402
8294  6.582991 7.880025
8295  6.579368 7.883648
8296  6.579368 7.887271
8297  6.575745 7.890894
8298  6.572122 7.894517
8299  6.568499 7.898140
8300  6.568499 7.901763
8301  6.564876 7.905386
8302  6.564876 7.909009
8303  6.561253 7.912632
8304  6.557630 7.916255
8305  6.557630 7.919878
8306  6.554007 7.923501
8307  6.554007 7.927124
8308  6.550384 7.930747
8309  6.550384 7.934370
8310  6.546761 7.937993
8311  6.546761 7.941616
8312  6.543138 7.945239
8313  6.543138 7.948862
8314  6.539515 7.952485
8315  6.539515 7.956108
8316  6.535892 7.959731
8317  6.535892 7.963354
8318  6.535892 7.966977
8319  6.535892 7.970600
8320  6.532269 7.974223
8321  6.528646 7.977846
8322  6.525023 7.981469
8323  6.521400 7.985092
8324  6.517777 7.988715
8325  6.514154 7.992338
8326  6.510531 7.995961
8327  6.506908 7.999584
8328  6.503285 8.003207
8329  6.499662 8.006830
8330  6.496039 8.010453
8331  6.492416 8.014076
8332  6.488793 8.017699
8333  6.485170 8.021322
8334  6.481547 8.024945
8335  6.477924 8.028568
8336  6.474301 8.032191
8337  6.470678 8.035814
8338  6.470678 8.039437
8339  6.467055 8.043060
8340  6.467055 8.046683
8341  6.463432 8.050306
8342  6.459809 8.053929
8343  6.456186 8.057552
8344  6.452563 8.061175
8345  6.448940 8.064798
8346  6.445317 8.068421
8347  6.441694 8.072044
8348  6.438071 8.075667
8349  6.434448 8.079290
8350  6.430825 8.082913
8351  6.427202 8.086536
8352  6.423579 8.090159
8353  6.419956 8.093782
8354  6.416333 8.097405
8355  6.412710 8.097405
8356  6.409087 8.097405
8357  6.405464 8.097405
8358  6.401841 8.097405
8359  6.398218 8.097405
8360  6.394595 8.097405
8361  6.390972 8.097405
8362  6.387349 8.097405
8363  6.383726 8.097405
8364  6.380103 8.097405
8365  6.376480 8.097405
8366  6.372857 8.097405
8367  6.369234 8.097405
8368  6.365611 8.097405
8369  6.361988 8.101028
8370  6.358365 8.101028
8371  6.354742 8.101028
8372  6.351119 8.101028
8373  6.347496 8.104651
8374  6.343873 8.104651
8375  6.340250 8.108274
8376  6.336627 8.108274
8377  6.333004 8.111897
8378  6.329381 8.111897
8379  6.325758 8.115520
8380  6.322135 8.115520
8381  6.318512 8.119143
8382  6.314889 8.119143
8383  6.311266 8.119143
8384  6.307643 8.119143
8385  6.304020 8.122766
8386  6.300397 8.122766
8387  6.296774 8.122766
8388  6.293151 8.122766
8389  6.289528 8.126389
8390  6.285905 8.126389
8391  6.282282 8.126389
8392  6.278659 8.126389
8393  6.275036 8.126389
8394  6.271413 8.126389
8395  6.267790 8.126389
8396  6.264167 8.126389
8397  6.260544 8.126389
8398  6.256921 8.126389
8399  6.253298 8.126389
8400  6.249675 8.126389
8401  6.246052 8.126389
8402  6.242429 8.126389
8403  6.238806 8.126389
8404  6.235183 8.126389
8405  6.231560 8.126389
8406  6.227937 8.126389
8407  6.224314 8.126389
8408  6.220691 8.122766
8409  6.217068 8.119143
8410  6.213445 8.115520
8411  6.209822 8.111897
8412  6.206199 8.108274
8413  6.202576 8.104651
8414  6.198953 8.101028
8415  6.195330 8.097405
8416  6.191707 8.093782
8417  6.191707 8.090159
8418  6.188084 8.086536
8419  6.184461 8.082913
8420  6.180838 8.079290
8421  6.177215 8.075667
8422  6.173592 8.072044
8423  6.169969 8.068421
8424  6.166346 8.064798
8425  6.162723 8.061175
8426  6.159100 8.057552
8427  6.155477 8.053929
8428  6.151854 8.050306
8429  6.148231 8.046683
8430  6.144608 8.043060
8431  6.144608 8.039437
8432  6.140985 8.035814
8433  6.140985 8.032191
8434  6.137362 8.028568
8435  6.133739 8.024945
8436  6.130116 8.021322
8437  6.126493 8.017699
8438  6.122870 8.014076
8439  6.119247 8.010453
8440  6.115624 8.010453
8441  6.112001 8.006830
8442  6.108378 8.003207
8443  6.104755 7.999584
8444  6.101132 7.995961
8445  6.101132 7.992338
8446  6.097509 7.988715
8447  6.097509 7.985092
8448  6.093886 7.981469
8449  6.093886 7.977846
8450  6.090263 7.974223
8451  6.086640 7.974223
8452  6.083017 7.970600
8453  6.079394 7.970600
8454  6.075771 7.966977
8455  6.072148 7.966977
8456  6.068525 7.963354
8457  6.064902 7.963354
8458  6.061279 7.959731
8459  6.057656 7.959731
8460  6.054033 7.956108
8461  6.050410 7.956108
8462  6.046787 7.952485
8463  6.043164 7.952485
8464  6.039541 7.952485
8465  6.035918 7.952485
8466  6.032295 7.952485
8467  6.028672 7.952485
8468  6.025049 7.952485
8469  6.021426 7.952485
8470  6.017803 7.952485
8471  6.014180 7.952485
8472  6.010557 7.952485
8473  6.006934 7.952485
8474  6.003311 7.952485
8475  5.999688 7.952485
8476  5.996065 7.952485
8477  5.992442 7.952485
8478  5.988819 7.952485
8479  5.985196 7.952485
8480  5.981573 7.952485
8481  5.977950 7.952485
8482  5.974327 7.952485
8483  5.970704 7.952485
8484  5.967081 7.952485
8485  5.963458 7.956108
8486  5.959835 7.956108
8487  5.956212 7.959731
8488  5.952589 7.959731
8489  5.948966 7.963354
8490  5.945343 7.963354
8491  5.941720 7.966977
8492  5.938097 7.966977
8493  5.934474 7.970600
8494  5.930851 7.970600
8495  5.927228 7.974223
8496  5.923605 7.974223
8497  5.919982 7.977846
8498  5.916359 7.977846
8499  5.912736 7.981469
8500  5.909113 7.985092
8501  5.905490 7.988715
8502  5.901867 7.992338
8503  5.901867 7.995961
8504  5.898244 7.999584
8505  5.898244 8.003207
8506  5.894621 8.006830
8507  5.894621 8.010453
8508  5.890998 8.014076
8509  5.890998 8.017699
8510  5.887375 8.021322
8511  5.887375 8.024945
8512  5.883752 8.028568
8513  5.883752 8.032191
8514  5.880129 8.035814
8515  5.880129 8.039437
8516  5.876506 8.039437
8517  5.872883 8.043060
8518  5.869260 8.043060
8519  5.865637 8.046683
8520  5.862014 8.046683
8521  5.858391 8.050306
8522  5.854768 8.050306
8523  5.851145 8.053929
8524  5.847522 8.053929
8525  5.843899 8.057552
8526  5.840276 8.057552
8527  5.836653 8.061175
8528  5.833030 8.064798
8529  5.829407 8.064798
8530  5.825784 8.068421
8531  5.822161 8.068421
8532  5.818538 8.068421
8533  5.814915 8.068421
8534  5.811292 8.064798
8535  5.807669 8.064798
8536  5.804046 8.061175
8537  5.800423 8.061175
8538  5.796800 8.061175
8539  5.793177 8.057552
8540  5.789554 8.057552
8541  5.785931 8.053929
8542  5.782308 8.053929
8543  5.778685 8.053929
8544  5.775062 8.053929
8545  5.771439 8.053929
8546  5.767816 8.053929
8547  5.764193 8.053929
8548  5.760570 8.053929
8549  5.756947 8.053929
8550  5.753324 8.053929
8551  5.749701 8.053929
8552  5.746078 8.053929
8553  5.742455 8.053929
8554  5.738832 8.053929
8555  5.735209 8.053929
8556  5.731586 8.053929
8557  5.727963 8.053929
8558  5.724340 8.053929
8559  5.720717 8.053929
8560  5.717094 8.053929
8561  5.713471 8.053929
8562  5.709848 8.053929
8563  5.706225 8.053929
8564  5.702602 8.057552
8565  5.698979 8.057552
8566  5.695356 8.061175
8567  5.691733 8.061175
8568  5.688110 8.064798
8569  5.684487 8.064798
8570  5.680864 8.068421
8571  5.677241 8.068421
8572  5.673618 8.072044
8573  5.669995 8.072044
8574  5.666372 8.075667
8575  5.662749 8.075667
8576  5.659126 8.079290
8577  5.655503 8.082913
8578  5.655503 8.086536
8579  5.651880 8.090159
8580  5.651880 8.093782
8581  5.648257 8.097405
8582  5.644634 8.101028
8583  5.641011 8.104651
8584  5.637388 8.108274
8585  5.633765 8.111897
8586  5.630142 8.115520
8587  5.626519 8.119143
8588  5.622896 8.119143
8589  5.619273 8.122766
8590  5.615650 8.126389
8591  5.612027 8.126389
8592  5.608404 8.130012
8593  5.604781 8.130012
8594  5.601158 8.133635
8595  5.597535 8.133635
8596  5.593912 8.133635
8597  5.590289 8.133635
8598  5.586666 8.133635
8599  5.583043 8.133635
8600  5.579420 8.133635
8601  5.575797 8.133635
8602  5.572174 8.133635
8603  5.568551 8.133635
8604  5.564928 8.133635
8605  5.561305 8.133635
8606  5.557682 8.133635
8607  5.554059 8.133635
8608  5.550436 8.133635
8609  5.546813 8.133635
8610  5.543190 8.133635
8611  5.539567 8.133635
8612  5.535944 8.137258
8613  5.532321 8.137258
8614  5.528698 8.140881
8615  5.525075 8.140881
8616  5.521452 8.144504
8617  5.517829 8.144504
8618  5.514206 8.148127
8619  5.510583 8.148127
8620  5.506960 8.151750
8621  5.503337 8.151750
8622  5.499714 8.155373
8623  5.496091 8.155373
8624  5.492468 8.158996
8625  5.488845 8.158996
8626  5.485222 8.162619
8627  5.481599 8.162619
8628  5.477976 8.162619
8629  5.474353 8.162619
8630  5.470730 8.162619
8631  5.467107 8.162619
8632  5.463484 8.162619
8633  5.459861 8.162619
8634  5.456238 8.162619
8635  5.452615 8.162619
8636  5.448992 8.162619
8637  5.445369 8.162619
8638  5.441746 8.162619
8639  5.438123 8.162619
8640  5.434500 8.162619
8641  5.430877 8.162619
8642  5.427254 8.162619
8643  5.423631 8.162619
8644  5.420008 8.162619
8645  5.416385 8.162619
8646  5.412762 8.162619
8647  5.409139 8.162619
8648  5.405516 8.162619
8649  5.401893 8.162619
8650  5.398270 8.162619
8651  5.394647 8.162619
8652  5.391024 8.162619
8653  5.387401 8.162619
8654  5.383778 8.162619
8655  5.380155 8.162619
8656  5.376532 8.166242
8657  5.372909 8.162619
8658  5.369286 8.162619
8659  5.365663 8.158996
8660  5.362040 8.158996
8661  5.358417 8.158996
8662  5.354794 8.158996
8663  5.351171 8.158996
8664  5.347548 8.158996
8665  5.343925 8.158996
8666  5.340302 8.158996
8667  5.336679 8.158996
8668  5.333056 8.158996
8669  5.329433 8.158996
8670  5.325810 8.158996
8671  5.322187 8.158996
8672  5.318564 8.158996
8673  5.314941 8.158996
8674  5.311318 8.158996
8675  5.307695 8.158996
8676  5.304072 8.158996
8677  5.300449 8.158996
8678  5.296826 8.158996
8679  5.293203 8.158996
8680  5.289580 8.158996
8681  5.285957 8.158996
8682  5.282334 8.162619
8683  5.278711 8.162619
8684  5.275088 8.166242
8685  5.271465 8.166242
8686  5.267842 8.169865
8687  5.264219 8.169865
8688  5.260596 8.173488
8689  5.256973 8.173488
8690  5.253350 8.177111
8691  5.249727 8.177111
8692  5.246104 8.177111
8693  5.242481 8.177111
8694  5.238858 8.173488
8695  5.235235 8.173488
8696  5.231612 8.169865
8697  5.227989 8.169865
8698  5.224366 8.166242
8699  5.220743 8.166242
8700  5.217120 8.162619
8701  5.213497 8.162619
8702  5.209874 8.158996
8703  5.206251 8.158996
8704  5.202628 8.155373
8705  5.199005 8.155373
8706  5.195382 8.151750
8707  5.191759 8.151750
8708  5.188136 8.151750
8709  5.184513 8.151750
8710  5.180890 8.151750
8711  5.177267 8.151750
8712  5.173644 8.151750
8713  5.170021 8.151750
8714  5.166398 8.151750
8715  5.162775 8.151750
8716  5.159152 8.151750
8717  5.155529 8.151750
8718  5.151906 8.151750
8719  5.148283 8.151750
8720  5.144660 8.151750
8721  5.141037 8.151750
8722  5.137414 8.151750
8723  5.133791 8.151750
8724  5.130168 8.151750
8725  5.126545 8.151750
8726  5.122922 8.151750
8727  5.119299 8.151750
8728  5.115676 8.151750
8729  5.112053 8.151750
8730  5.108430 8.151750
8731  5.104807 8.151750
8732  5.101184 8.151750
8733  5.097561 8.151750
8734  5.093938 8.151750
8735  5.090315 8.151750
8736  5.086692 8.151750
8737  5.083069 8.151750
8738  5.079446 8.155373
8739  5.075823 8.155373
8740  5.072200 8.158996
8741  5.068577 8.158996
8742  5.064954 8.162619
8743  5.061331 8.162619
8744  5.057708 8.166242
8745  5.054085 8.166242
8746  5.050462 8.169865
8747  5.046839 8.169865
8748  5.043216 8.173488
8749  5.039593 8.173488
8750  5.035970 8.177111
8751  5.032347 8.177111
8752  5.028724 8.177111
8753  5.025101 8.180734
8754  5.021478 8.180734
8755  5.017855 8.184357
8756  5.014232 8.184357
8757  5.010609 8.184357
8758  5.006986 8.184357
8759  5.003363 8.184357
8760  4.999740 8.184357
8761  4.996117 8.184357
8762  4.992494 8.184357
8763  4.988871 8.184357
8764  4.985248 8.184357
8765  4.981625 8.184357
8766  4.978002 8.184357
8767  4.974379 8.184357
8768  4.970756 8.184357
8769  4.967133 8.184357
8770  4.963510 8.184357
8771  4.959887 8.184357
8772  4.956264 8.187980
8773  4.952641 8.187980
8774  4.949018 8.191603
8775  4.945395 8.191603
8776  4.941772 8.195226
8777  4.938149 8.195226
8778  4.934526 8.198849
8779  4.930903 8.198849
8780  4.927280 8.202472
8781  4.923657 8.202472
8782  4.920034 8.206095
8783  4.916411 8.206095
8784  4.912788 8.209718
8785  4.909165 8.209718
8786  4.905542 8.213341
8787  4.901919 8.216964
8788  4.898296 8.220587
8789  4.894673 8.220587
8790  4.891050 8.224210
8791  4.887427 8.224210
8792  4.883804 8.227833
8793  4.880181 8.231456
8794  4.876558 8.235079
8795  4.872935 8.238702
8796  4.869312 8.238702
8797  4.865689 8.238702
8798  4.862066 8.242325
8799  4.858443 8.242325
8800  4.854820 8.245948
8801  4.851197 8.245948
8802  4.847574 8.249571
8803  4.843951 8.249571
8804  4.840328 8.253194
8805  4.836705 8.253194
8806  4.833082 8.256817
8807  4.829459 8.256817
8808  4.825836 8.260440
8809  4.822213 8.260440
8810  4.818590 8.264063
8811  4.814967 8.267686
8812  4.811344 8.271309
8813  4.807721 8.274932
8814  4.804098 8.278555
8815  4.800475 8.282178
8816  4.796852 8.285801
8817  4.793229 8.289424
8818  4.789606 8.293047
8819  4.785983 8.296670
8820  4.782360 8.300293
8821  4.778737 8.300293
8822  4.775114 8.303916
8823  4.771491 8.303916
8824  4.767868 8.307539
8825  4.764245 8.307539
8826  4.760622 8.311162
8827  4.756999 8.311162
8828  4.753376 8.314785
8829  4.749753 8.314785
8830  4.746130 8.318408
8831  4.746130 8.322031
8832  4.742507 8.325654
8833  4.742507 8.329277
8834  4.738884 8.332900
8835  4.738884 8.336523
8836  4.735261 8.340146
8837  4.735261 8.343769
8838  4.731638 8.347392
8839  4.731638 8.351015
8840  4.728015 8.354638
8841  4.728015 8.358261
8842  4.724392 8.361884
8843  4.724392 8.365507
8844  4.724392 8.369130
8845  4.724392 8.372753
8846  4.724392 8.376376
8847  4.724392 8.379999
8848  4.724392 8.383622
8849  4.724392 8.387245
8850  4.724392 8.390868
8851  4.724392 8.394491
8852  4.724392 8.398114
8853  4.724392 8.401737
8854  4.720769 8.401737
8855  4.720769 8.398114
8856  4.720769 8.394491
8857  4.720769 8.390868
8858  4.720769 8.387245
8859  4.720769 8.383622
8860  4.720769 8.379999
8861  4.720769 8.376376
8862  4.720769 8.372753
8863  4.720769 8.369130
8864  4.720769 8.365507
8865  4.720769 8.361884
8866  4.717146 8.358261
8867  4.717146 8.354638
8868  4.713523 8.351015
8869  4.713523 8.347392
8870  4.709900 8.343769
8871  4.709900 8.340146
8872  4.706277 8.336523
8873  4.706277 8.332900
8874  4.702654 8.329277
8875  4.702654 8.325654
8876  4.699031 8.322031
8877  4.699031 8.318408
8878  4.695408 8.314785
8879  4.691785 8.314785
8880  4.688162 8.311162
8881  4.684539 8.311162
8882  4.680916 8.307539
8883  4.677293 8.307539
8884  4.673670 8.303916
8885  4.670047 8.303916
8886  4.666424 8.300293
8887  4.662801 8.296670
8888  4.659178 8.293047
8889  4.655555 8.289424
8890  4.651932 8.285801
8891  4.648309 8.282178
8892  4.644686 8.278555
8893  4.641063 8.274932
8894  4.637440 8.271309
8895  4.637440 8.267686
8896  4.633817 8.264063
8897  4.630194 8.260440
8898  4.626571 8.256817
8899  4.622948 8.253194
8900  4.619325 8.249571
8901  4.619325 8.245948
8902  4.615702 8.242325
8903  4.615702 8.238702
8904  4.612079 8.235079
8905  4.612079 8.231456
8906  4.608456 8.227833
8907  4.608456 8.224210
8908  4.604833 8.220587
8909  4.604833 8.216964
8910  4.601210 8.213341
8911  4.597587 8.209718
8912  4.593964 8.206095
8913  4.590341 8.202472
8914  4.586718 8.198849
8915  4.583095 8.195226
8916  4.579472 8.195226
8917  4.575849 8.191603
8918  4.572226 8.187980
8919  4.568603 8.184357
8920  4.564980 8.184357
8921  4.561357 8.180734
8922  4.557734 8.180734
8923  4.554111 8.177111
8924  4.550488 8.177111
8925  4.546865 8.173488
8926  4.543242 8.173488
8927  4.539619 8.169865
8928  4.535996 8.169865
8929  4.532373 8.166242
8930  4.528750 8.166242
8931  4.525127 8.162619
8932  4.521504 8.162619
8933  4.517881 8.162619
8934  4.514258 8.162619
8935  4.510635 8.162619
8936  4.507012 8.158996
8937  4.507012 8.155373
8938  4.503389 8.151750
8939  4.503389 8.148127
8940  4.499766 8.144504
8941  4.499766 8.140881
8942  4.496143 8.137258
8943  4.496143 8.133635
8944  4.492520 8.130012
8945  4.492520 8.126389
8946  4.488897 8.122766
8947  4.485274 8.119143
8948  4.481651 8.115520
8949  4.478028 8.111897
8950  4.474405 8.108274
8951  4.470782 8.104651
8952  4.467159 8.101028
8953  4.463536 8.101028
8954  4.459913 8.097405
8955  4.456290 8.097405
8956  4.452667 8.093782
8957  4.449044 8.093782
8958  4.445421 8.090159
8959  4.441798 8.090159
8960  4.438175 8.086536
8961  4.438175 8.082913
8962  4.434552 8.079290
8963  4.434552 8.075667
8964  4.430929 8.072044
8965  4.430929 8.068421
8966  4.427306 8.064798
8967  4.427306 8.061175
8968  4.423683 8.057552
8969  4.423683 8.053929
8970  4.420060 8.050306
8971  4.420060 8.046683
8972  4.416437 8.043060
8973  4.416437 8.039437
8974  4.412814 8.035814
8975  4.409191 8.035814
8976  4.405568 8.032191
8977  4.401945 8.032191
8978  4.398322 8.028568
8979  4.394699 8.028568
8980  4.391076 8.024945
8981  4.387453 8.024945
8982  4.383830 8.021322
8983  4.380207 8.021322
8984  4.376584 8.017699
8985  4.372961 8.017699
8986  4.369338 8.014076
8987  4.365715 8.014076
8988  4.362092 8.014076
8989  4.358469 8.014076
8990  4.354846 8.014076
8991  4.351223 8.014076
8992  4.347600 8.014076
8993  4.343977 8.014076
8994  4.340354 8.014076
8995  4.336731 8.014076
8996  4.333108 8.014076
8997  4.329485 8.014076
8998  4.325862 8.014076
8999  4.322239 8.014076
9000  4.318616 8.010453
9001  4.314993 8.010453
9002  4.311370 8.006830
9003  4.307747 8.003207
9004  4.304124 7.999584
9005  4.300501 7.995961
9006  4.296878 7.992338
9007  4.293255 7.992338
9008  4.289632 7.988715
9009  4.286009 7.985092
9010  4.282386 7.981469
9011  4.278763 7.977846
9012  4.278763 7.974223
9013  4.278763 7.970600
9014  4.278763 7.966977
9015  4.278763 7.963354
9016  4.278763 7.959731
9017  4.278763 7.956108
9018  4.278763 7.952485
9019  4.278763 7.948862
9020  4.278763 7.945239
9021  4.278763 7.941616
9022  4.278763 7.937993
9023  4.275140 7.934370
9024  4.275140 7.930747
9025  4.271517 7.927124
9026  4.271517 7.923501
9027  4.267894 7.919878
9028  4.267894 7.916255
9029  4.264271 7.912632
9030  4.264271 7.909009
9031  4.260648 7.905386
9032  4.260648 7.901763
9033  4.257025 7.898140
9034  4.257025 7.894517
9035  4.253402 7.890894
9036  4.249779 7.890894
9037  4.246156 7.887271
9038  4.242533 7.887271
9039  4.238910 7.883648
9040  4.235287 7.883648
9041  4.231664 7.880025
9042  4.228041 7.880025
9043  4.224418 7.876402
9044  4.220795 7.876402
9045  4.217172 7.872779
9046  4.213549 7.872779
9047  4.209926 7.869156
9048  4.206303 7.869156
9049  4.202680 7.869156
9050  4.199057 7.869156
9051  4.199057 7.865533
9052  4.195434 7.861910
9053  4.191811 7.858287
9054  4.191811 7.854664
9055  4.188188 7.851041
9056  4.188188 7.847418
9057  4.184565 7.843795
9058  4.184565 7.840172
9059  4.180942 7.836549
9060  4.177319 7.832926
9061  4.173696 7.829303
9062  4.173696 7.825680
9063  4.170073 7.822057
9064  4.170073 7.818434
9065  4.166450 7.814811
9066  4.166450 7.811188
9067  4.170073 7.807565
9068  4.170073 7.803942
9069  4.173696 7.800319
9070  4.173696 7.796696
9071  4.177319 7.793073
9072  4.177319 7.789450
9073  4.180942 7.785827
9074  4.180942 7.782204
9075  4.184565 7.778581
9076  4.184565 7.774958
9077  4.188188 7.771335
9078  4.188188 7.767712
9079  4.188188 7.764089
9080  4.188188 7.760466
9081  4.188188 7.756843
9082  4.188188 7.753220
9083  4.188188 7.749597
9084  4.188188 7.745974
9085  4.188188 7.742351
9086  4.188188 7.738728
9087  4.188188 7.735105
9088  4.188188 7.731482
9089  4.188188 7.727859
9090  4.188188 7.724236
9091  4.188188 7.720613
9092  4.188188 7.716990
9093  4.188188 7.713367
9094  4.188188 7.709744
9095  4.188188 7.706121
9096  4.188188 7.702498
9097  4.188188 7.698875
9098  4.188188 7.695252
9099  4.188188 7.691629
9100  4.188188 7.688006
9101  4.188188 7.684383
9102  4.188188 7.680760
9103  4.188188 7.677137
9104  4.188188 7.673514
9105  4.188188 7.669891
9106  4.188188 7.666268
9107  4.188188 7.662645
9108  4.188188 7.659022
9109  4.184565 7.655399
9110  4.184565 7.651776
9111  4.180942 7.648153
9112  4.180942 7.644530
9113  4.177319 7.640907
9114  4.177319 7.637284
9115  4.173696 7.633661
9116  4.173696 7.630038
9117  4.170073 7.626415
9118  4.170073 7.622792
9119  4.166450 7.619169
9120  4.166450 7.615546
9121  4.162827 7.611923
9122  4.159204 7.608300
9123  4.155581 7.604677
9124  4.151958 7.604677
9125  4.151958 7.601054
9126  4.151958 7.597431
9127  4.151958 7.593808
9128  4.151958 7.590185
9129  4.151958 7.586562
9130  4.151958 7.582939
9131  4.148335 7.579316
9132  4.148335 7.575693
9133  4.144712 7.572070
9134  4.144712 7.568447
9135  4.141089 7.564824
9136  4.141089 7.561201
9137  4.137466 7.557578
9138  4.137466 7.553955
9139  4.133843 7.550332
9140  4.133843 7.546709
9141  4.130220 7.543086
9142  4.130220 7.539463
9143  4.126597 7.535840
9144  4.122974 7.535840
9145  4.119351 7.532217
9146  4.115728 7.532217
9147  4.112105 7.528594
9148  4.108482 7.528594
9149  4.104859 7.524971
9150  4.101236 7.524971
9151  4.097613 7.521348
9152  4.093990 7.521348
9153  4.090367 7.517725
9154  4.086744 7.517725
9155  4.083121 7.514102
9156  4.079498 7.514102
9157  4.075875 7.514102
9158  4.072252 7.514102
9159  4.068629 7.514102
9160  4.065006 7.514102
9161  4.061383 7.514102
9162  4.057760 7.514102
9163  4.054137 7.514102
9164  4.050514 7.514102
9165  4.046891 7.514102
9166  4.043268 7.514102
9167  4.039645 7.514102
9168  4.036022 7.514102
9169  4.032399 7.514102
9170  4.028776 7.514102
9171  4.025153 7.514102
9172  4.021530 7.514102
9173  4.017907 7.514102
9174  4.014284 7.514102
9175  4.010661 7.514102
9176  4.007038 7.514102
9177  4.003415 7.514102
9178  3.999792 7.510479
9179  3.996169 7.506856
9180  3.992546 7.503233
9181  3.988923 7.499610
9182  3.985300 7.495987
9183  3.981677 7.495987
9184  3.978054 7.492364
9185  3.974431 7.492364
9186  3.970808 7.488741
9187  3.967185 7.488741
9188  3.963562 7.485118
9189  3.959939 7.485118
9190  3.956316 7.481495
9191  3.952693 7.481495
9192  3.949070 7.477872
9193  3.945447 7.477872
9194  3.941824 7.474249
9195  3.938201 7.474249
9196  3.934578 7.474249
9197  3.930955 7.474249
9198  3.927332 7.474249
9199  3.923709 7.474249
9200  3.920086 7.474249
9201  3.916463 7.470626
9202  3.912840 7.467003
9203  3.909217 7.467003
9204  3.905594 7.463380
9205  3.901971 7.463380
9206  3.898348 7.459757
9207  3.894725 7.459757
9208  3.891102 7.456134
9209  3.887479 7.456134
9210  3.883856 7.452511
9211  3.880233 7.452511
9212  3.876610 7.448888
9213  3.872987 7.448888
9214  3.869364 7.445265
9215  3.865741 7.445265
9216  3.862118 7.445265
9217  3.858495 7.445265
9218  3.854872 7.445265
9219  3.851249 7.445265
9220  3.847626 7.445265
9221  3.844003 7.445265
9222  3.840380 7.445265
9223  3.836757 7.445265
9224  3.833134 7.445265
9225  3.829511 7.445265
9226  3.825888 7.445265
9227  3.822265 7.445265
9228  3.818642 7.445265
9229  3.815019 7.445265
9230  3.811396 7.445265
9231  3.807773 7.441642
9232  3.804150 7.441642
9233  3.800527 7.438019
9234  3.796904 7.438019
9235  3.793281 7.438019
9236  3.789658 7.438019
9237  3.786035 7.438019
9238  3.782412 7.438019
9239  3.778789 7.438019
9240  3.775166 7.438019
9241  3.771543 7.438019
9242  3.767920 7.438019
9243  3.764297 7.438019
9244  3.760674 7.438019
9245  3.757051 7.438019
9246  3.753428 7.438019
9247  3.749805 7.438019
9248  3.746182 7.438019
9249  3.742559 7.438019
9250  3.738936 7.438019
9251  3.735313 7.438019
9252  3.731690 7.438019
9253  3.728067 7.438019
9254  3.724444 7.438019
9255  3.720821 7.438019
9256  3.717198 7.438019
9257  3.713575 7.441642
9258  3.709952 7.441642
9259  3.706329 7.441642
9260  3.702706 7.441642
9261  3.699083 7.441642
9262  3.695460 7.441642
9263  3.691837 7.441642
9264  3.688214 7.441642
9265  3.684591 7.441642
9266  3.680968 7.441642
9267  3.677345 7.441642
9268  3.673722 7.441642
9269  3.670099 7.441642
9270  3.666476 7.445265
9271  3.662853 7.445265
9272  3.659230 7.448888
9273  3.655607 7.448888
9274  3.651984 7.452511
9275  3.648361 7.452511
9276  3.644738 7.456134
9277  3.641115 7.456134
9278  3.637492 7.459757
9279  3.633869 7.459757
9280  3.630246 7.463380
9281  3.626623 7.463380
9282  3.623000 7.467003
9283  3.623000 7.470626
9284  3.619377 7.474249
9285  3.619377 7.477872
9286  3.615754 7.481495
9287  3.615754 7.485118
9288  3.612131 7.488741
9289  3.612131 7.492364
9290  3.608508 7.495987
9291  3.608508 7.499610
9292  3.604885 7.503233
9293  3.604885 7.506856
9294  3.601262 7.510479
9295  3.597639 7.510479
9296  3.594016 7.514102
9297  3.590393 7.517725
9298  3.586770 7.521348
9299  3.583147 7.524971
9300  3.579524 7.528594
9301  3.575901 7.528594
9302  3.572278 7.532217
9303  3.568655 7.532217
9304  3.565032 7.532217
9305  3.561409 7.535840
9306  3.557786 7.535840
9307  3.554163 7.539463
9308  3.550540 7.539463
9309  3.546917 7.543086
9310  3.543294 7.543086
9311  3.539671 7.546709
9312  3.536048 7.546709
9313  3.532425 7.550332
9314  3.528802 7.550332
9315  3.525179 7.553955
9316  3.521556 7.553955
9317  3.517933 7.557578
9318  3.517933 7.561201
9319  3.514310 7.564824
9320  3.514310 7.568447
9321  3.510687 7.572070
9322  3.510687 7.575693
9323  3.507064 7.579316
9324  3.507064 7.582939
9325  3.503441 7.586562
9326  3.503441 7.590185
9327  3.499818 7.593808
9328  3.499818 7.597431
9329  3.496195 7.601054
9330  3.496195 7.604677
9331  3.496195 7.608300
9332  3.496195 7.611923
9333  3.496195 7.615546
9334  3.496195 7.619169
9335  3.496195 7.622792
9336  3.496195 7.626415
9337  3.496195 7.630038
9338  3.496195 7.633661
9339  3.496195 7.637284
9340  3.496195 7.640907
9341  3.496195 7.644530
9342  3.496195 7.648153
9343  3.496195 7.651776
9344  3.496195 7.655399
9345  3.496195 7.659022
9346  3.496195 7.662645
9347  3.496195 7.666268
9348  3.496195 7.669891
9349  3.496195 7.673514
9350  3.496195 7.677137
9351  3.496195 7.680760
9352  3.496195 7.684383
9353  3.499818 7.688006
9354  3.499818 7.691629
9355  3.503441 7.695252
9356  3.503441 7.698875
9357  3.507064 7.702498
9358  3.507064 7.706121
9359  3.510687 7.709744
9360  3.510687 7.713367
9361  3.510687 7.716990
9362  3.510687 7.720613
9363  3.510687 7.724236
9364  3.514310 7.727859
9365  3.514310 7.731482
9366  3.514310 7.735105
9367  3.517933 7.738728
9368  3.517933 7.742351
9369  3.521556 7.745974
9370  3.521556 7.749597
9371  3.525179 7.753220
9372  3.525179 7.756843
9373  3.528802 7.760466
9374  3.528802 7.764089
9375  3.532425 7.767712
9376  3.532425 7.771335
9377  3.532425 7.774958
9378  3.532425 7.778581
9379  3.532425 7.782204
9380  3.532425 7.785827
9381  3.532425 7.789450
9382  3.532425 7.793073
9383  3.532425 7.796696
9384  3.532425 7.800319
9385  3.532425 7.803942
9386  3.532425 7.807565
9387  3.532425 7.811188
9388  3.532425 7.814811
9389  3.532425 7.818434
9390  3.532425 7.822057
9391  3.532425 7.825680
9392  3.528802 7.829303
9393  3.525179 7.832926
9394  3.521556 7.836549
9395  3.517933 7.840172
9396  3.514310 7.843795
9397  3.510687 7.847418
9398  3.507064 7.851041
9399  3.503441 7.854664
9400  3.499818 7.858287
9401  3.496195 7.858287
9402  3.492572 7.858287
9403  3.488949 7.858287
9404  3.485326 7.858287
9405  3.481703 7.858287
9406  3.478080 7.858287
9407  3.474457 7.858287
9408  3.470834 7.858287
9409  3.467211 7.858287
9410  3.463588 7.861910
9411  3.459965 7.861910
9412  3.456342 7.865533
9413  3.452719 7.865533
9414  3.449096 7.869156
9415  3.445473 7.869156
9416  3.441850 7.872779
9417  3.438227 7.872779
9418  3.434604 7.876402
9419  3.430981 7.876402
9420  3.427358 7.880025
9421  3.423735 7.880025
9422  3.420112 7.883648
9423  3.416489 7.887271
9424  3.412866 7.890894
9425  3.409243 7.894517
9426  3.405620 7.894517
9427  3.401997 7.894517
9428  3.398374 7.894517
9429  3.394751 7.894517
9430  3.391128 7.894517
9431  3.387505 7.894517
9432  3.383882 7.894517
9433  3.380259 7.894517
9434  3.376636 7.894517
9435  3.373013 7.894517
9436  3.369390 7.894517
9437  3.365767 7.894517
9438  3.362144 7.894517
9439  3.358521 7.894517
9440  3.354898 7.894517
9441  3.351275 7.894517
9442  3.347652 7.894517
9443  3.344029 7.898140
9444  3.340406 7.898140
9445  3.336783 7.901763
9446  3.333160 7.901763
9447  3.329537 7.905386
9448  3.325914 7.905386
9449  3.322291 7.909009
9450  3.318668 7.909009
9451  3.315045 7.912632
9452  3.311422 7.912632
9453  3.307799 7.916255
9454  3.304176 7.916255
9455  3.300553 7.919878
9456  3.296930 7.919878
9457  3.293307 7.923501
9458  3.289684 7.923501
9459  3.286061 7.927124
9460  3.282438 7.927124
9461  3.278815 7.930747
9462  3.275192 7.930747
9463  3.271569 7.934370
9464  3.267946 7.934370
9465  3.264323 7.937993
9466  3.260700 7.937993
9467  3.257077 7.941616
9468  3.253454 7.945239
9469  3.249831 7.948862
9470  3.246208 7.952485
9471  3.242585 7.956108
9472  3.242585 7.959731
9473  3.238962 7.963354
9474  3.238962 7.966977
9475  3.235339 7.970600
9476  3.231716 7.970600
9477  3.228093 7.974223
9478  3.224470 7.974223
9479  3.220847 7.977846
9480  3.220847 7.981469
9481  3.217224 7.985092
9482  3.217224 7.988715
9483  3.213601 7.992338
9484  3.213601 7.995961
9485  3.209978 7.999584
9486  3.209978 8.003207
9487  3.206355 8.006830
9488  3.206355 8.010453
9489  3.202732 8.014076
9490  3.202732 8.017699
9491  3.199109 8.021322
9492  3.199109 8.024945
9493  3.199109 8.028568
9494  3.199109 8.032191
9495  3.199109 8.035814
9496  3.199109 8.039437
9497  3.199109 8.043060
9498  3.199109 8.046683
9499  3.199109 8.050306
9500  3.199109 8.053929
9501  3.199109 8.057552
9502  3.199109 8.061175
9503  3.199109 8.064798
9504  3.199109 8.068421
9505  3.199109 8.072044
9506  3.199109 8.075667
9507  3.199109 8.079290
9508  3.199109 8.082913
9509  3.199109 8.086536
9510  3.199109 8.090159
9511  3.199109 8.093782
9512  3.199109 8.097405
9513  3.199109 8.101028
9514  3.202732 8.104651
9515  3.202732 8.108274
9516  3.206355 8.111897
9517  3.206355 8.115520
9518  3.209978 8.119143
9519  3.209978 8.122766
9520  3.213601 8.126389
9521  3.213601 8.130012
9522  3.209978 8.133635
9523  3.209978 8.137258
9524  3.206355 8.140881
9525  3.206355 8.144504
9526  3.202732 8.148127
9527  3.202732 8.151750
9528  3.202732 8.155373
9529  3.202732 8.158996
9530  3.199109 8.162619
9531  3.199109 8.166242
9532  3.199109 8.169865
9533  3.199109 8.173488
9534  3.199109 8.177111
9535  3.199109 8.180734
9536  3.199109 8.184357
9537  3.199109 8.187980
9538  3.199109 8.191603
9539  3.199109 8.195226
9540  3.199109 8.198849
9541  3.195486 8.202472
9542  3.191863 8.206095
9543  3.188240 8.209718
9544  3.184617 8.213341
9545  3.180994 8.216964
9546  3.177371 8.220587
9547  3.173748 8.224210
9548  3.170125 8.224210
9549  3.166502 8.224210
9550  3.162879 8.227833
9551  3.159256 8.227833
9552  3.155633 8.227833
9553  3.152010 8.231456
9554  3.148387 8.231456
9555  3.144764 8.235079
9556  3.141141 8.235079
9557  3.137518 8.238702
9558  3.133895 8.238702
9559  3.130272 8.242325
9560  3.126649 8.242325
9561  3.123026 8.245948
9562  3.119403 8.245948
9563  3.115780 8.249571
9564  3.112157 8.249571
9565  3.108534 8.253194
9566  3.104911 8.256817
9567  3.101288 8.260440
9568  3.097665 8.264063
9569  3.094042 8.267686
9570  3.090419 8.271309
9571  3.086796 8.274932
9572  3.083173 8.278555
9573  3.079550 8.282178
9574  3.075927 8.285801
9575  3.072304 8.289424
9576  3.068681 8.293047
9577  3.065058 8.296670
9578  3.061435 8.300293
9579  3.057812 8.303916
9580  3.054189 8.307539
9581  3.050566 8.311162
9582  3.046943 8.314785
9583  3.043320 8.314785
9584  3.039697 8.318408
9585  3.039697 8.322031
9586  3.036074 8.325654
9587  3.036074 8.329277
9588  3.032451 8.332900
9589  3.032451 8.336523
9590  3.028828 8.340146
9591  3.028828 8.343769
9592  3.025205 8.347392
9593  3.025205 8.351015
9594  3.021582 8.354638
9595  3.021582 8.358261
9596  3.017959 8.361884
9597  3.017959 8.365507
9598  3.017959 8.369130
9599  3.017959 8.372753
9600  3.017959 8.376376
9601  3.017959 8.379999
9602  3.017959 8.383622
9603  3.017959 8.387245
9604  3.017959 8.390868
9605  3.017959 8.394491
9606  3.017959 8.398114
9607  3.017959 8.401737
9608  3.014336 8.401737
9609  3.010713 8.401737
9610  3.007090 8.401737
9611  3.003467 8.401737
9612  2.999844 8.401737
9613  2.996221 8.401737
9614  2.992598 8.401737
9615  2.988975 8.401737
9616  2.985352 8.401737
9617  2.981729 8.401737
9618  2.981729 8.398114
9619  2.981729 8.394491
9620  2.981729 8.390868
9621  2.981729 8.387245
9622  2.981729 8.383622
9623  2.981729 8.379999
9624  2.981729 8.376376
9625  2.981729 8.372753
9626  2.981729 8.369130
9627  2.981729 8.365507
9628  2.981729 8.361884
9629  2.978106 8.358261
9630  2.978106 8.354638
9631  2.974483 8.351015
9632  2.974483 8.347392
9633  2.970860 8.343769
9634  2.970860 8.340146
9635  2.967237 8.336523
9636  2.967237 8.332900
9637  2.963614 8.329277
9638  2.963614 8.325654
9639  2.959991 8.322031
9640  2.959991 8.318408
9641  2.956368 8.314785
9642  2.952745 8.311162
9643  2.949122 8.307539
9644  2.945499 8.303916
9645  2.941876 8.300293
9646  2.938253 8.296670
9647  2.934630 8.293047
9648  2.934630 8.289424
9649  2.934630 8.285801
9650  2.934630 8.282178
9651  2.934630 8.278555
9652  2.934630 8.274932
9653  2.934630 8.271309
9654  2.934630 8.267686
9655  2.934630 8.264063
9656  2.934630 8.260440
9657  2.934630 8.256817
9658  2.931007 8.253194
9659  2.931007 8.249571
9660  2.931007 8.245948
9661  2.927384 8.242325
9662  2.927384 8.238702
9663  2.923761 8.235079
9664  2.923761 8.231456
9665  2.923761 8.227833
9666  2.923761 8.224210
9667  2.923761 8.220587
9668  2.923761 8.216964
9669  2.923761 8.213341
9670  2.923761 8.209718
9671  2.923761 8.206095
9672  2.923761 8.202472
9673  2.923761 8.198849
9674  2.923761 8.195226
9675  2.923761 8.191603
9676  2.923761 8.187980
9677  2.923761 8.184357
9678  2.923761 8.180734
9679  2.923761 8.177111
9680  2.923761 8.173488
9681  2.927384 8.169865
9682  2.927384 8.166242
9683  2.927384 8.162619
9684  2.931007 8.158996
9685  2.931007 8.155373
9686  2.931007 8.151750
9687  2.931007 8.148127
9688  2.931007 8.144504
9689  2.931007 8.140881
9690  2.931007 8.137258
9691  2.931007 8.133635
9692  2.931007 8.130012
9693  2.931007 8.126389
9694  2.931007 8.122766
9695  2.931007 8.119143
9696  2.931007 8.115520
9697  2.931007 8.111897
9698  2.931007 8.108274
9699  2.931007 8.104651
9700  2.931007 8.101028
9701  2.931007 8.097405
9702  2.931007 8.093782
9703  2.931007 8.090159
9704  2.931007 8.086536
9705  2.931007 8.082913
9706  2.931007 8.079290
9707  2.931007 8.075667
9708  2.931007 8.072044
9709  2.931007 8.068421
9710  2.931007 8.064798
9711  2.931007 8.061175
9712  2.931007 8.057552
9713  2.931007 8.053929
9714  2.931007 8.050306
9715  2.931007 8.046683
9716  2.931007 8.043060
9717  2.931007 8.039437
9718  2.927384 8.035814
9719  2.927384 8.032191
9720  2.927384 8.028568
9721  2.923761 8.024945
9722  2.923761 8.021322
9723  2.920138 8.017699
9724  2.920138 8.014076
9725  2.920138 8.010453
9726  2.920138 8.006830
9727  2.920138 8.003207
9728  2.920138 7.999584
9729  2.920138 7.995961
9730  2.920138 7.992338
9731  2.920138 7.988715
9732  2.920138 7.985092
