# Supplementary material for: Statistical Mapping of Maize Bundle Intensity at the Stem Scale Using Spatial Normalisation of Replicated Images
Source: PLoS One. 2014 Mar 12;9(3):e90673. doi: 10.1371/journal.pone.0090673 (PMC3951278; doi:10.1371/journal.pone.0090673)
Supplement: File S2 — Data files containing bundle positions and slice contours. (ZIP) [file pone.0090673.s002.zip › data/macro/tables/contoursMm/s09dCntMm.txt]

name   x   y
    1 0.137674 10.151646
    2 0.141297 10.148023
    3 0.144920 10.144400
    4 0.144920 10.140777
    5 0.148543 10.137154
    6 0.148543 10.133531
    7 0.152166 10.129908
    8 0.152166 10.126285
    9 0.155789 10.122662
   10 0.155789 10.119039
   11 0.159412 10.115416
   12 0.159412 10.111793
   13 0.163035 10.108170
   14 0.163035 10.104547
   15 0.166658 10.100924
   16 0.166658 10.097301
   17 0.170281 10.093678
   18 0.170281 10.090055
   19 0.173904 10.086432
   20 0.173904 10.082809
   21 0.177527 10.079186
   22 0.177527 10.075563
   23 0.177527 10.071940
   24 0.177527 10.068317
   25 0.177527 10.064694
   26 0.177527 10.061071
   27 0.177527 10.057448
   28 0.177527 10.053825
   29 0.177527 10.050202
   30 0.177527 10.046579
   31 0.177527 10.042956
   32 0.177527 10.039333
   33 0.177527 10.035710
   34 0.177527 10.032087
   35 0.181150 10.028464
   36 0.181150 10.024841
   37 0.184773 10.021218
   38 0.184773 10.017595
   39 0.188396 10.013972
   40 0.188396 10.010349
   41 0.188396 10.006726
   42 0.188396 10.003103
   43 0.188396 9.999480
   44 0.188396 9.995857
   45 0.188396 9.992234
   46 0.188396 9.988611
   47 0.188396 9.984988
   48 0.188396 9.981365
   49 0.188396 9.977742
   50 0.188396 9.974119
   51 0.188396 9.970496
   52 0.188396 9.966873
   53 0.192019 9.963250
   54 0.192019 9.959627
   55 0.192019 9.956004
   56 0.192019 9.952381
   57 0.192019 9.948758
   58 0.192019 9.945135
   59 0.192019 9.941512
   60 0.192019 9.937889
   61 0.192019 9.934266
   62 0.192019 9.930643
   63 0.192019 9.927020
   64 0.192019 9.923397
   65 0.192019 9.919774
   66 0.192019 9.916151
   67 0.192019 9.912528
   68 0.192019 9.908905
   69 0.192019 9.905282
   70 0.192019 9.901659
   71 0.192019 9.898036
   72 0.192019 9.894413
   73 0.192019 9.890790
   74 0.192019 9.887167
   75 0.192019 9.883544
   76 0.192019 9.879921
   77 0.192019 9.876298
   78 0.192019 9.872675
   79 0.192019 9.869052
   80 0.192019 9.865429
   81 0.188396 9.861806
   82 0.188396 9.858183
   83 0.188396 9.854560
   84 0.184773 9.850937
   85 0.184773 9.847314
   86 0.181150 9.843691
   87 0.181150 9.840068
   88 0.177527 9.836445
   89 0.177527 9.832822
   90 0.177527 9.829199
   91 0.177527 9.825576
   92 0.177527 9.821953
   93 0.181150 9.818330
   94 0.184773 9.814707
   95 0.188396 9.814707
   96 0.192019 9.811084
   97 0.195642 9.807461
   98 0.199265 9.803838
   99 0.199265 9.800215
  100 0.202888 9.796592
  101 0.202888 9.792969
  102 0.206511 9.789346
  103 0.206511 9.785723
  104 0.210134 9.782100
  105 0.210134 9.778477
  106 0.213757 9.774854
  107 0.213757 9.771231
  108 0.217380 9.767608
  109 0.217380 9.763985
  110 0.221003 9.760362
  111 0.221003 9.756739
  112 0.221003 9.753116
  113 0.221003 9.749493
  114 0.221003 9.745870
  115 0.221003 9.742247
  116 0.221003 9.738624
  117 0.221003 9.735001
  118 0.221003 9.731378
  119 0.221003 9.727755
  120 0.221003 9.724132
  121 0.221003 9.720509
  122 0.221003 9.716886
  123 0.221003 9.713263
  124 0.221003 9.709640
  125 0.221003 9.706017
  126 0.221003 9.702394
  127 0.224626 9.698771
  128 0.228249 9.695148
  129 0.231872 9.691525
  130 0.235495 9.687902
  131 0.239118 9.684279
  132 0.242741 9.680656
  133 0.246364 9.677033
  134 0.249987 9.673410
  135 0.253610 9.669787
  136 0.257233 9.669787
  137 0.260856 9.666164
  138 0.264479 9.666164
  139 0.268102 9.662541
  140 0.271725 9.658918
  141 0.271725 9.655295
  142 0.275348 9.651672
  143 0.275348 9.648049
  144 0.278971 9.644426
  145 0.278971 9.640803
  146 0.282594 9.637180
  147 0.282594 9.633557
  148 0.286217 9.629934
  149 0.286217 9.626311
  150 0.289840 9.622688
  151 0.289840 9.619065
  152 0.293463 9.615442
  153 0.293463 9.611819
  154 0.293463 9.608196
  155 0.293463 9.604573
  156 0.293463 9.600950
  157 0.293463 9.597327
  158 0.293463 9.593704
  159 0.293463 9.590081
  160 0.293463 9.586458
  161 0.293463 9.582835
  162 0.293463 9.579212
  163 0.293463 9.575589
  164 0.293463 9.571966
  165 0.293463 9.568343
  166 0.293463 9.564720
  167 0.293463 9.561097
  168 0.293463 9.557474
  169 0.293463 9.553851
  170 0.293463 9.550228
  171 0.293463 9.546605
  172 0.293463 9.542982
  173 0.293463 9.539359
  174 0.293463 9.535736
  175 0.289840 9.532113
  176 0.289840 9.528490
  177 0.289840 9.524867
  178 0.286217 9.521244
  179 0.286217 9.517621
  180 0.282594 9.513998
  181 0.282594 9.510375
  182 0.282594 9.506752
  183 0.282594 9.503129
  184 0.282594 9.499506
  185 0.282594 9.495883
  186 0.282594 9.492260
  187 0.282594 9.488637
  188 0.282594 9.485014
  189 0.282594 9.481391
  190 0.282594 9.477768
  191 0.282594 9.474145
  192 0.282594 9.470522
  193 0.278971 9.466899
  194 0.278971 9.463276
  195 0.275348 9.459653
  196 0.275348 9.456030
  197 0.271725 9.452407
  198 0.271725 9.448784
  199 0.268102 9.445161
  200 0.268102 9.441538
  201 0.264479 9.437915
  202 0.264479 9.434292
  203 0.260856 9.430669
  204 0.260856 9.427046
  205 0.260856 9.423423
  206 0.257233 9.419800
  207 0.257233 9.416177
  208 0.253610 9.412554
  209 0.253610 9.408931
  210 0.249987 9.405308
  211 0.249987 9.401685
  212 0.246364 9.398062
  213 0.246364 9.394439
  214 0.242741 9.390816
  215 0.242741 9.387193
  216 0.239118 9.383570
  217 0.239118 9.379947
  218 0.235495 9.376324
  219 0.235495 9.372701
  220 0.235495 9.369078
  221 0.235495 9.365455
  222 0.235495 9.361832
  223 0.235495 9.358209
  224 0.239118 9.354586
  225 0.242741 9.350963
  226 0.246364 9.350963
  227 0.249987 9.347340
  228 0.253610 9.347340
  229 0.257233 9.343717
  230 0.260856 9.343717
  231 0.264479 9.340094
  232 0.268102 9.336471
  233 0.268102 9.332848
  234 0.271725 9.329225
  235 0.271725 9.325602
  236 0.275348 9.321979
  237 0.275348 9.318356
  238 0.278971 9.314733
  239 0.278971 9.311110
  240 0.282594 9.307487
  241 0.282594 9.303864
  242 0.286217 9.300241
  243 0.286217 9.296618
  244 0.289840 9.292995
  245 0.289840 9.289372
  246 0.289840 9.285749
  247 0.289840 9.282126
  248 0.289840 9.278503
  249 0.289840 9.274880
  250 0.289840 9.271257
  251 0.289840 9.267634
  252 0.289840 9.264011
  253 0.289840 9.260388
  254 0.289840 9.256765
  255 0.289840 9.253142
  256 0.289840 9.249519
  257 0.289840 9.245896
  258 0.289840 9.242273
  259 0.289840 9.238650
  260 0.289840 9.235027
  261 0.289840 9.231404
  262 0.289840 9.227781
  263 0.289840 9.224158
  264 0.289840 9.220535
  265 0.289840 9.216912
  266 0.289840 9.213289
  267 0.286217 9.209666
  268 0.286217 9.206043
  269 0.286217 9.202420
  270 0.286217 9.198797
  271 0.286217 9.195174
  272 0.286217 9.191551
  273 0.286217 9.187928
  274 0.286217 9.184305
  275 0.286217 9.180682
  276 0.286217 9.177059
  277 0.286217 9.173436
  278 0.286217 9.169813
  279 0.286217 9.166190
  280 0.286217 9.162567
  281 0.289840 9.158944
  282 0.289840 9.155321
  283 0.293463 9.151698
  284 0.293463 9.148075
  285 0.293463 9.144452
  286 0.293463 9.140829
  287 0.293463 9.137206
  288 0.293463 9.133583
  289 0.293463 9.129960
  290 0.293463 9.126337
  291 0.293463 9.122714
  292 0.293463 9.119091
  293 0.293463 9.115468
  294 0.293463 9.111845
  295 0.293463 9.108222
  296 0.293463 9.104599
  297 0.293463 9.100976
  298 0.293463 9.097353
  299 0.293463 9.093730
  300 0.293463 9.090107
  301 0.293463 9.086484
  302 0.293463 9.082861
  303 0.293463 9.079238
  304 0.293463 9.075615
  305 0.293463 9.071992
  306 0.293463 9.068369
  307 0.289840 9.064746
  308 0.289840 9.061123
  309 0.286217 9.057500
  310 0.286217 9.053877
  311 0.282594 9.050254
  312 0.282594 9.046631
  313 0.278971 9.043008
  314 0.278971 9.039385
  315 0.278971 9.035762
  316 0.278971 9.032139
  317 0.278971 9.028516
  318 0.278971 9.024893
  319 0.278971 9.021270
  320 0.278971 9.017647
  321 0.278971 9.014024
  322 0.278971 9.010401
  323 0.278971 9.006778
  324 0.278971 9.003155
  325 0.278971 8.999532
  326 0.278971 8.995909
  327 0.278971 8.992286
  328 0.275348 8.988663
  329 0.275348 8.985040
  330 0.271725 8.981417
  331 0.271725 8.977794
  332 0.268102 8.974171
  333 0.268102 8.970548
  334 0.264479 8.966925
  335 0.264479 8.963302
  336 0.260856 8.959679
  337 0.260856 8.956056
  338 0.257233 8.952433
  339 0.257233 8.948810
  340 0.253610 8.945187
  341 0.249987 8.941564
  342 0.246364 8.937941
  343 0.246364 8.934318
  344 0.242741 8.930695
  345 0.242741 8.927072
  346 0.239118 8.923449
  347 0.239118 8.919826
  348 0.239118 8.916203
  349 0.239118 8.912580
  350 0.239118 8.908957
  351 0.239118 8.905334
  352 0.239118 8.901711
  353 0.239118 8.898088
  354 0.239118 8.894465
  355 0.239118 8.890842
  356 0.239118 8.887219
  357 0.239118 8.883596
  358 0.239118 8.879973
  359 0.239118 8.876350
  360 0.239118 8.872727
  361 0.239118 8.869104
  362 0.239118 8.865481
  363 0.239118 8.861858
  364 0.239118 8.858235
  365 0.239118 8.854612
  366 0.239118 8.850989
  367 0.242741 8.847366
  368 0.242741 8.843743
  369 0.246364 8.840120
  370 0.246364 8.836497
  371 0.249987 8.832874
  372 0.249987 8.829251
  373 0.253610 8.825628
  374 0.253610 8.822005
  375 0.257233 8.818382
  376 0.257233 8.814759
  377 0.260856 8.811136
  378 0.260856 8.807513
  379 0.264479 8.803890
  380 0.264479 8.800267
  381 0.264479 8.796644
  382 0.264479 8.793021
  383 0.268102 8.789398
  384 0.268102 8.785775
  385 0.268102 8.782152
  386 0.268102 8.778529
  387 0.268102 8.774906
  388 0.268102 8.771283
  389 0.268102 8.767660
  390 0.268102 8.764037
  391 0.268102 8.760414
  392 0.268102 8.756791
  393 0.268102 8.753168
  394 0.268102 8.749545
  395 0.268102 8.745922
  396 0.268102 8.742299
  397 0.268102 8.738676
  398 0.268102 8.735053
  399 0.268102 8.731430
  400 0.268102 8.727807
  401 0.268102 8.724184
  402 0.268102 8.720561
  403 0.268102 8.716938
  404 0.268102 8.713315
  405 0.268102 8.709692
  406 0.268102 8.706069
  407 0.271725 8.702446
  408 0.275348 8.698823
  409 0.275348 8.695200
  410 0.278971 8.691577
  411 0.278971 8.687954
  412 0.282594 8.684331
  413 0.282594 8.680708
  414 0.286217 8.677085
  415 0.286217 8.673462
  416 0.289840 8.669839
  417 0.289840 8.666216
  418 0.293463 8.662593
  419 0.293463 8.658970
  420 0.297086 8.655347
  421 0.297086 8.651724
  422 0.300709 8.648101
  423 0.300709 8.644478
  424 0.304332 8.640855
  425 0.304332 8.637232
  426 0.304332 8.633609
  427 0.304332 8.629986
  428 0.304332 8.626363
  429 0.304332 8.622740
  430 0.304332 8.619117
  431 0.304332 8.615494
  432 0.304332 8.611871
  433 0.304332 8.608248
  434 0.304332 8.604625
  435 0.304332 8.601002
  436 0.304332 8.597379
  437 0.304332 8.593756
  438 0.304332 8.590133
  439 0.304332 8.586510
  440 0.304332 8.582887
  441 0.304332 8.579264
  442 0.304332 8.575641
  443 0.304332 8.572018
  444 0.304332 8.568395
  445 0.304332 8.564772
  446 0.304332 8.561149
  447 0.304332 8.557526
  448 0.304332 8.553903
  449 0.304332 8.550280
  450 0.300709 8.546657
  451 0.300709 8.543034
  452 0.300709 8.539411
  453 0.297086 8.535788
  454 0.297086 8.532165
  455 0.297086 8.528542
  456 0.297086 8.524919
  457 0.297086 8.521296
  458 0.300709 8.517673
  459 0.300709 8.514050
  460 0.300709 8.510427
  461 0.300709 8.506804
  462 0.300709 8.503181
  463 0.300709 8.499558
  464 0.300709 8.495935
  465 0.300709 8.492312
  466 0.300709 8.488689
  467 0.300709 8.485066
  468 0.300709 8.481443
  469 0.300709 8.477820
  470 0.300709 8.474197
  471 0.300709 8.470574
  472 0.300709 8.466951
  473 0.300709 8.463328
  474 0.300709 8.459705
  475 0.300709 8.456082
  476 0.300709 8.452459
  477 0.300709 8.448836
  478 0.300709 8.445213
  479 0.300709 8.441590
  480 0.300709 8.437967
  481 0.297086 8.434344
  482 0.297086 8.430721
  483 0.293463 8.427098
  484 0.293463 8.423475
  485 0.293463 8.419852
  486 0.293463 8.416229
  487 0.289840 8.412606
  488 0.289840 8.408983
  489 0.289840 8.405360
  490 0.289840 8.401737
  491 0.289840 8.398114
  492 0.289840 8.394491
  493 0.289840 8.390868
  494 0.289840 8.387245
  495 0.289840 8.383622
  496 0.289840 8.379999
  497 0.289840 8.376376
  498 0.289840 8.372753
  499 0.293463 8.369130
  500 0.293463 8.365507
  501 0.297086 8.361884
  502 0.297086 8.358261
  503 0.300709 8.354638
  504 0.300709 8.351015
  505 0.304332 8.347392
  506 0.304332 8.343769
  507 0.304332 8.340146
  508 0.304332 8.336523
  509 0.304332 8.332900
  510 0.304332 8.329277
  511 0.304332 8.325654
  512 0.304332 8.322031
  513 0.304332 8.318408
  514 0.304332 8.314785
  515 0.304332 8.311162
  516 0.304332 8.307539
  517 0.304332 8.303916
  518 0.304332 8.300293
  519 0.304332 8.296670
  520 0.304332 8.293047
  521 0.304332 8.289424
  522 0.304332 8.285801
  523 0.304332 8.282178
  524 0.304332 8.278555
  525 0.304332 8.274932
  526 0.304332 8.271309
  527 0.304332 8.267686
  528 0.304332 8.264063
  529 0.300709 8.260440
  530 0.300709 8.256817
  531 0.300709 8.253194
  532 0.300709 8.249571
  533 0.300709 8.245948
  534 0.300709 8.242325
  535 0.300709 8.238702
  536 0.297086 8.235079
  537 0.297086 8.231456
  538 0.293463 8.227833
  539 0.293463 8.224210
  540 0.289840 8.220587
  541 0.289840 8.216964
  542 0.286217 8.213341
  543 0.286217 8.209718
  544 0.282594 8.206095
  545 0.282594 8.202472
  546 0.278971 8.198849
  547 0.278971 8.195226
  548 0.275348 8.191603
  549 0.275348 8.187980
  550 0.275348 8.184357
  551 0.271725 8.180734
  552 0.271725 8.177111
  553 0.271725 8.173488
  554 0.271725 8.169865
  555 0.271725 8.166242
  556 0.271725 8.162619
  557 0.275348 8.158996
  558 0.275348 8.155373
  559 0.275348 8.151750
  560 0.275348 8.148127
  561 0.278971 8.144504
  562 0.278971 8.140881
  563 0.282594 8.137258
  564 0.282594 8.133635
  565 0.282594 8.130012
  566 0.286217 8.126389
  567 0.286217 8.122766
  568 0.286217 8.119143
  569 0.286217 8.115520
  570 0.286217 8.111897
  571 0.286217 8.108274
  572 0.286217 8.104651
  573 0.286217 8.101028
  574 0.286217 8.097405
  575 0.286217 8.093782
  576 0.286217 8.090159
  577 0.286217 8.086536
  578 0.286217 8.082913
  579 0.286217 8.079290
  580 0.286217 8.075667
  581 0.286217 8.072044
  582 0.286217 8.068421
  583 0.286217 8.064798
  584 0.286217 8.061175
  585 0.286217 8.057552
  586 0.286217 8.053929
  587 0.286217 8.050306
  588 0.286217 8.046683
  589 0.286217 8.043060
  590 0.286217 8.039437
  591 0.286217 8.035814
  592 0.286217 8.032191
  593 0.286217 8.028568
  594 0.286217 8.024945
  595 0.286217 8.021322
  596 0.286217 8.017699
  597 0.286217 8.014076
  598 0.286217 8.010453
  599 0.286217 8.006830
  600 0.286217 8.003207
  601 0.286217 7.999584
  602 0.286217 7.995961
  603 0.286217 7.992338
  604 0.286217 7.988715
  605 0.286217 7.985092
  606 0.286217 7.981469
  607 0.286217 7.977846
  608 0.286217 7.974223
  609 0.286217 7.970600
  610 0.286217 7.966977
  611 0.286217 7.963354
  612 0.286217 7.959731
  613 0.286217 7.956108
  614 0.286217 7.952485
  615 0.286217 7.948862
  616 0.282594 7.945239
  617 0.286217 7.941616
  618 0.289840 7.937993
  619 0.289840 7.934370
  620 0.293463 7.930747
  621 0.293463 7.927124
  622 0.297086 7.923501
  623 0.297086 7.919878
  624 0.300709 7.916255
  625 0.300709 7.912632
  626 0.304332 7.909009
  627 0.304332 7.905386
  628 0.307955 7.901763
  629 0.307955 7.898140
  630 0.311578 7.894517
  631 0.311578 7.890894
  632 0.311578 7.887271
  633 0.311578 7.883648
  634 0.311578 7.880025
  635 0.311578 7.876402
  636 0.311578 7.872779
  637 0.311578 7.869156
  638 0.311578 7.865533
  639 0.311578 7.861910
  640 0.311578 7.858287
  641 0.311578 7.854664
  642 0.311578 7.851041
  643 0.311578 7.847418
  644 0.311578 7.843795
  645 0.311578 7.840172
  646 0.311578 7.836549
  647 0.311578 7.832926
  648 0.311578 7.829303
  649 0.311578 7.825680
  650 0.311578 7.822057
  651 0.311578 7.818434
  652 0.311578 7.814811
  653 0.311578 7.811188
  654 0.311578 7.807565
  655 0.307955 7.803942
  656 0.307955 7.800319
  657 0.304332 7.796696
  658 0.304332 7.793073
  659 0.300709 7.789450
  660 0.300709 7.785827
  661 0.297086 7.782204
  662 0.297086 7.778581
  663 0.293463 7.774958
  664 0.293463 7.771335
  665 0.289840 7.767712
  666 0.289840 7.764089
  667 0.286217 7.760466
  668 0.282594 7.756843
  669 0.278971 7.753220
  670 0.278971 7.749597
  671 0.275348 7.745974
  672 0.275348 7.742351
  673 0.275348 7.738728
  674 0.275348 7.735105
  675 0.271725 7.731482
  676 0.271725 7.727859
  677 0.271725 7.724236
  678 0.271725 7.720613
  679 0.271725 7.716990
  680 0.271725 7.713367
  681 0.271725 7.709744
  682 0.271725 7.706121
  683 0.275348 7.702498
  684 0.275348 7.698875
  685 0.278971 7.695252
  686 0.278971 7.691629
  687 0.278971 7.688006
  688 0.278971 7.684383
  689 0.278971 7.680760
  690 0.278971 7.677137
  691 0.278971 7.673514
  692 0.278971 7.669891
  693 0.278971 7.666268
  694 0.278971 7.662645
  695 0.278971 7.659022
  696 0.278971 7.655399
  697 0.278971 7.651776
  698 0.278971 7.648153
  699 0.278971 7.644530
  700 0.278971 7.640907
  701 0.278971 7.637284
  702 0.278971 7.633661
  703 0.278971 7.630038
  704 0.278971 7.626415
  705 0.278971 7.622792
  706 0.278971 7.619169
  707 0.278971 7.615546
  708 0.278971 7.611923
  709 0.278971 7.608300
  710 0.278971 7.604677
  711 0.282594 7.601054
  712 0.286217 7.597431
  713 0.289840 7.593808
  714 0.289840 7.590185
  715 0.293463 7.586562
  716 0.293463 7.582939
  717 0.297086 7.579316
  718 0.297086 7.575693
  719 0.300709 7.572070
  720 0.300709 7.568447
  721 0.304332 7.564824
  722 0.304332 7.561201
  723 0.307955 7.557578
  724 0.307955 7.553955
  725 0.311578 7.550332
  726 0.311578 7.546709
  727 0.311578 7.543086
  728 0.311578 7.539463
  729 0.311578 7.535840
  730 0.311578 7.532217
  731 0.311578 7.528594
  732 0.311578 7.524971
  733 0.311578 7.521348
  734 0.311578 7.517725
  735 0.311578 7.514102
  736 0.311578 7.510479
  737 0.311578 7.506856
  738 0.311578 7.503233
  739 0.311578 7.499610
  740 0.311578 7.495987
  741 0.311578 7.492364
  742 0.311578 7.488741
  743 0.311578 7.485118
  744 0.311578 7.481495
  745 0.311578 7.477872
  746 0.311578 7.474249
  747 0.311578 7.470626
  748 0.311578 7.467003
  749 0.307955 7.463380
  750 0.307955 7.459757
  751 0.304332 7.456134
  752 0.304332 7.452511
  753 0.300709 7.448888
  754 0.300709 7.445265
  755 0.297086 7.441642
  756 0.297086 7.438019
  757 0.293463 7.434396
  758 0.293463 7.430773
  759 0.293463 7.427150
  760 0.289840 7.423527
  761 0.289840 7.419904
  762 0.289840 7.416281
  763 0.289840 7.412658
  764 0.289840 7.409035
  765 0.289840 7.405412
  766 0.293463 7.401789
  767 0.293463 7.398166
  768 0.297086 7.394543
  769 0.300709 7.390920
  770 0.304332 7.387297
  771 0.307955 7.383674
  772 0.311578 7.380051
  773 0.315201 7.376428
  774 0.318824 7.376428
  775 0.322447 7.372805
  776 0.322447 7.369182
  777 0.326070 7.365559
  778 0.326070 7.361936
  779 0.329693 7.358313
  780 0.329693 7.354690
  781 0.333316 7.351067
  782 0.333316 7.347444
  783 0.336939 7.343821
  784 0.336939 7.340198
  785 0.340562 7.336575
  786 0.340562 7.332952
  787 0.344185 7.329329
  788 0.344185 7.325706
  789 0.344185 7.322083
  790 0.344185 7.318460
  791 0.344185 7.314837
  792 0.344185 7.311214
  793 0.344185 7.307591
  794 0.344185 7.303968
  795 0.344185 7.300345
  796 0.344185 7.296722
  797 0.344185 7.293099
  798 0.344185 7.289476
  799 0.344185 7.285853
  800 0.344185 7.282230
  801 0.344185 7.278607
  802 0.344185 7.274984
  803 0.344185 7.271361
  804 0.344185 7.267738
  805 0.344185 7.264115
  806 0.344185 7.260492
  807 0.344185 7.256869
  808 0.344185 7.253246
  809 0.344185 7.249623
  810 0.344185 7.246000
  811 0.340562 7.242377
  812 0.340562 7.238754
  813 0.344185 7.235131
  814 0.344185 7.231508
  815 0.344185 7.227885
  816 0.344185 7.224262
  817 0.344185 7.220639
  818 0.344185 7.217016
  819 0.344185 7.213393
  820 0.344185 7.209770
  821 0.344185 7.206147
  822 0.344185 7.202524
  823 0.344185 7.198901
  824 0.344185 7.195278
  825 0.344185 7.191655
  826 0.344185 7.188032
  827 0.344185 7.184409
  828 0.344185 7.180786
  829 0.344185 7.177163
  830 0.344185 7.173540
  831 0.344185 7.169917
  832 0.344185 7.166294
  833 0.344185 7.162671
  834 0.344185 7.159048
  835 0.344185 7.155425
  836 0.344185 7.151802
  837 0.344185 7.148179
  838 0.344185 7.144556
  839 0.344185 7.140933
  840 0.344185 7.137310
  841 0.344185 7.133687
  842 0.344185 7.130064
  843 0.340562 7.126441
  844 0.340562 7.122818
  845 0.336939 7.119195
  846 0.336939 7.115572
  847 0.333316 7.111949
  848 0.333316 7.108326
  849 0.329693 7.104703
  850 0.329693 7.101080
  851 0.326070 7.097457
  852 0.326070 7.093834
  853 0.322447 7.090211
  854 0.322447 7.086588
  855 0.318824 7.082965
  856 0.318824 7.079342
  857 0.318824 7.075719
  858 0.318824 7.072096
  859 0.318824 7.068473
  860 0.318824 7.064850
  861 0.318824 7.061227
  862 0.318824 7.057604
  863 0.315201 7.053981
  864 0.315201 7.050358
  865 0.315201 7.046735
  866 0.318824 7.043112
  867 0.318824 7.039489
  868 0.318824 7.035866
  869 0.322447 7.032243
  870 0.322447 7.028620
  871 0.326070 7.024997
  872 0.326070 7.021374
  873 0.329693 7.017751
  874 0.329693 7.014128
  875 0.333316 7.010505
  876 0.333316 7.006882
  877 0.336939 7.003259
  878 0.336939 6.999636
  879 0.340562 6.996013
  880 0.340562 6.992390
  881 0.344185 6.988767
  882 0.344185 6.985144
  883 0.344185 6.981521
  884 0.344185 6.977898
  885 0.344185 6.974275
  886 0.344185 6.970652
  887 0.344185 6.967029
  888 0.344185 6.963406
  889 0.344185 6.959783
  890 0.347808 6.956160
  891 0.351431 6.952537
  892 0.351431 6.948914
  893 0.355054 6.945291
  894 0.355054 6.941668
  895 0.358677 6.938045
  896 0.358677 6.934422
  897 0.362300 6.930799
  898 0.362300 6.927176
  899 0.365923 6.923553
  900 0.365923 6.919930
  901 0.369546 6.916307
  902 0.369546 6.912684
  903 0.373169 6.909061
  904 0.373169 6.905438
  905 0.373169 6.901815
  906 0.373169 6.898192
  907 0.373169 6.894569
  908 0.373169 6.890946
  909 0.373169 6.887323
  910 0.373169 6.883700
  911 0.373169 6.880077
  912 0.373169 6.876454
  913 0.373169 6.872831
  914 0.373169 6.869208
  915 0.373169 6.865585
  916 0.376792 6.861962
  917 0.376792 6.858339
  918 0.380415 6.854716
  919 0.380415 6.851093
  920 0.384038 6.847470
  921 0.384038 6.843847
  922 0.387661 6.840224
  923 0.387661 6.836601
  924 0.391284 6.832978
  925 0.391284 6.829355
  926 0.391284 6.825732
  927 0.391284 6.822109
  928 0.391284 6.818486
  929 0.391284 6.814863
  930 0.391284 6.811240
  931 0.391284 6.807617
  932 0.391284 6.803994
  933 0.391284 6.800371
  934 0.391284 6.796748
  935 0.391284 6.793125
  936 0.391284 6.789502
  937 0.391284 6.785879
  938 0.391284 6.782256
  939 0.391284 6.778633
  940 0.391284 6.775010
  941 0.391284 6.771387
  942 0.391284 6.767764
  943 0.391284 6.764141
  944 0.391284 6.760518
  945 0.391284 6.756895
  946 0.391284 6.753272
  947 0.387661 6.749649
  948 0.387661 6.746026
  949 0.384038 6.742403
  950 0.384038 6.738780
  951 0.380415 6.735157
  952 0.380415 6.731534
  953 0.376792 6.727911
  954 0.376792 6.724288
  955 0.373169 6.720665
  956 0.373169 6.717042
  957 0.369546 6.713419
  958 0.369546 6.709796
  959 0.365923 6.706173
  960 0.365923 6.702550
  961 0.365923 6.698927
  962 0.365923 6.695304
  963 0.365923 6.691681
  964 0.365923 6.688058
  965 0.365923 6.684435
  966 0.365923 6.680812
  967 0.365923 6.677189
  968 0.365923 6.673566
  969 0.365923 6.669943
  970 0.365923 6.666320
  971 0.365923 6.662697
  972 0.365923 6.659074
  973 0.362300 6.655451
  974 0.362300 6.651828
  975 0.358677 6.648205
  976 0.358677 6.644582
  977 0.355054 6.640959
  978 0.355054 6.637336
  979 0.351431 6.633713
  980 0.351431 6.630090
  981 0.347808 6.626467
  982 0.347808 6.622844
  983 0.344185 6.619221
  984 0.344185 6.615598
  985 0.340562 6.611975
  986 0.340562 6.608352
  987 0.336939 6.604729
  988 0.336939 6.601106
  989 0.333316 6.597483
  990 0.333316 6.593860
  991 0.329693 6.590237
  992 0.329693 6.586614
  993 0.326070 6.582991
  994 0.326070 6.579368
  995 0.322447 6.575745
  996 0.322447 6.572122
  997 0.318824 6.568499
  998 0.315201 6.564876
  999 0.311578 6.561253
 1000 0.311578 6.557630
 1001 0.311578 6.554007
 1002 0.307955 6.550384
 1003 0.307955 6.546761
 1004 0.307955 6.543138
 1005 0.307955 6.539515
 1006 0.307955 6.535892
 1007 0.307955 6.532269
 1008 0.307955 6.528646
 1009 0.311578 6.525023
 1010 0.311578 6.521400
 1011 0.315201 6.517777
 1012 0.315201 6.514154
 1013 0.318824 6.510531
 1014 0.318824 6.506908
 1015 0.318824 6.503285
 1016 0.318824 6.499662
 1017 0.318824 6.496039
 1018 0.318824 6.492416
 1019 0.318824 6.488793
 1020 0.318824 6.485170
 1021 0.318824 6.481547
 1022 0.318824 6.477924
 1023 0.318824 6.474301
 1024 0.318824 6.470678
 1025 0.318824 6.467055
 1026 0.318824 6.463432
 1027 0.318824 6.459809
 1028 0.318824 6.456186
 1029 0.318824 6.452563
 1030 0.318824 6.448940
 1031 0.318824 6.445317
 1032 0.318824 6.441694
 1033 0.318824 6.438071
 1034 0.318824 6.434448
 1035 0.318824 6.430825
 1036 0.318824 6.427202
 1037 0.318824 6.423579
 1038 0.318824 6.419956
 1039 0.318824 6.416333
 1040 0.315201 6.412710
 1041 0.315201 6.409087
 1042 0.311578 6.405464
 1043 0.311578 6.401841
 1044 0.311578 6.398218
 1045 0.311578 6.394595
 1046 0.311578 6.390972
 1047 0.311578 6.387349
 1048 0.311578 6.383726
 1049 0.311578 6.380103
 1050 0.311578 6.376480
 1051 0.307955 6.372857
 1052 0.307955 6.369234
 1053 0.307955 6.365611
 1054 0.307955 6.361988
 1055 0.307955 6.358365
 1056 0.307955 6.354742
 1057 0.307955 6.351119
 1058 0.307955 6.347496
 1059 0.307955 6.343873
 1060 0.307955 6.340250
 1061 0.307955 6.336627
 1062 0.307955 6.333004
 1063 0.307955 6.329381
 1064 0.307955 6.325758
 1065 0.307955 6.322135
 1066 0.307955 6.318512
 1067 0.307955 6.314889
 1068 0.307955 6.311266
 1069 0.307955 6.307643
 1070 0.307955 6.304020
 1071 0.307955 6.300397
 1072 0.311578 6.296774
 1073 0.311578 6.293151
 1074 0.311578 6.289528
 1075 0.311578 6.285905
 1076 0.315201 6.282282
 1077 0.315201 6.278659
 1078 0.318824 6.275036
 1079 0.318824 6.271413
 1080 0.322447 6.267790
 1081 0.322447 6.264167
 1082 0.322447 6.260544
 1083 0.322447 6.256921
 1084 0.322447 6.253298
 1085 0.322447 6.249675
 1086 0.322447 6.246052
 1087 0.322447 6.242429
 1088 0.322447 6.238806
 1089 0.322447 6.235183
 1090 0.322447 6.231560
 1091 0.322447 6.227937
 1092 0.322447 6.224314
 1093 0.322447 6.220691
 1094 0.322447 6.217068
 1095 0.322447 6.213445
 1096 0.322447 6.209822
 1097 0.322447 6.206199
 1098 0.322447 6.202576
 1099 0.322447 6.198953
 1100 0.322447 6.195330
 1101 0.322447 6.191707
 1102 0.322447 6.188084
 1103 0.322447 6.184461
 1104 0.318824 6.180838
 1105 0.318824 6.177215
 1106 0.315201 6.173592
 1107 0.315201 6.169969
 1108 0.311578 6.166346
 1109 0.311578 6.162723
 1110 0.307955 6.159100
 1111 0.307955 6.155477
 1112 0.307955 6.151854
 1113 0.307955 6.148231
 1114 0.307955 6.144608
 1115 0.307955 6.140985
 1116 0.307955 6.137362
 1117 0.307955 6.133739
 1118 0.311578 6.130116
 1119 0.311578 6.126493
 1120 0.315201 6.122870
 1121 0.315201 6.119247
 1122 0.318824 6.115624
 1123 0.318824 6.112001
 1124 0.318824 6.108378
 1125 0.322447 6.104755
 1126 0.322447 6.101132
 1127 0.322447 6.097509
 1128 0.322447 6.093886
 1129 0.322447 6.090263
 1130 0.322447 6.086640
 1131 0.322447 6.083017
 1132 0.322447 6.079394
 1133 0.322447 6.075771
 1134 0.322447 6.072148
 1135 0.322447 6.068525
 1136 0.326070 6.064902
 1137 0.326070 6.061279
 1138 0.326070 6.057656
 1139 0.326070 6.054033
 1140 0.326070 6.050410
 1141 0.326070 6.046787
 1142 0.326070 6.043164
 1143 0.326070 6.039541
 1144 0.326070 6.035918
 1145 0.326070 6.032295
 1146 0.326070 6.028672
 1147 0.326070 6.025049
 1148 0.326070 6.021426
 1149 0.326070 6.017803
 1150 0.326070 6.014180
 1151 0.326070 6.010557
 1152 0.326070 6.006934
 1153 0.326070 6.003311
 1154 0.326070 5.999688
 1155 0.326070 5.996065
 1156 0.326070 5.992442
 1157 0.326070 5.988819
 1158 0.326070 5.985196
 1159 0.326070 5.981573
 1160 0.326070 5.977950
 1161 0.326070 5.974327
 1162 0.326070 5.970704
 1163 0.326070 5.967081
 1164 0.326070 5.963458
 1165 0.326070 5.959835
 1166 0.326070 5.956212
 1167 0.326070 5.952589
 1168 0.326070 5.948966
 1169 0.326070 5.945343
 1170 0.326070 5.941720
 1171 0.326070 5.938097
 1172 0.326070 5.934474
 1173 0.326070 5.930851
 1174 0.322447 5.927228
 1175 0.322447 5.923605
 1176 0.318824 5.919982
 1177 0.318824 5.916359
 1178 0.315201 5.912736
 1179 0.315201 5.909113
 1180 0.315201 5.905490
 1181 0.311578 5.901867
 1182 0.311578 5.898244
 1183 0.311578 5.894621
 1184 0.311578 5.890998
 1185 0.311578 5.887375
 1186 0.311578 5.883752
 1187 0.311578 5.880129
 1188 0.311578 5.876506
 1189 0.311578 5.872883
 1190 0.311578 5.869260
 1191 0.311578 5.865637
 1192 0.311578 5.862014
 1193 0.311578 5.858391
 1194 0.311578 5.854768
 1195 0.311578 5.851145
 1196 0.307955 5.847522
 1197 0.307955 5.843899
 1198 0.304332 5.840276
 1199 0.304332 5.836653
 1200 0.300709 5.833030
 1201 0.300709 5.829407
 1202 0.297086 5.825784
 1203 0.297086 5.822161
 1204 0.293463 5.818538
 1205 0.293463 5.814915
 1206 0.289840 5.811292
 1207 0.289840 5.807669
 1208 0.286217 5.804046
 1209 0.286217 5.800423
 1210 0.286217 5.796800
 1211 0.286217 5.793177
 1212 0.289840 5.789554
 1213 0.293463 5.785931
 1214 0.297086 5.782308
 1215 0.300709 5.778685
 1216 0.304332 5.775062
 1217 0.307955 5.775062
 1218 0.311578 5.771439
 1219 0.315201 5.771439
 1220 0.318824 5.767816
 1221 0.322447 5.767816
 1222 0.326070 5.764193
 1223 0.326070 5.760570
 1224 0.329693 5.756947
 1225 0.329693 5.753324
 1226 0.333316 5.749701
 1227 0.333316 5.746078
 1228 0.336939 5.742455
 1229 0.336939 5.738832
 1230 0.340562 5.735209
 1231 0.340562 5.731586
 1232 0.344185 5.727963
 1233 0.344185 5.724340
 1234 0.347808 5.720717
 1235 0.347808 5.717094
 1236 0.347808 5.713471
 1237 0.347808 5.709848
 1238 0.347808 5.706225
 1239 0.347808 5.702602
 1240 0.347808 5.698979
 1241 0.347808 5.695356
 1242 0.347808 5.691733
 1243 0.347808 5.688110
 1244 0.347808 5.684487
 1245 0.347808 5.680864
 1246 0.347808 5.677241
 1247 0.347808 5.673618
 1248 0.347808 5.669995
 1249 0.347808 5.666372
 1250 0.347808 5.662749
 1251 0.347808 5.659126
 1252 0.347808 5.655503
 1253 0.347808 5.651880
 1254 0.347808 5.648257
 1255 0.347808 5.644634
 1256 0.347808 5.641011
 1257 0.347808 5.637388
 1258 0.347808 5.633765
 1259 0.347808 5.630142
 1260 0.347808 5.626519
 1261 0.347808 5.622896
 1262 0.347808 5.619273
 1263 0.347808 5.615650
 1264 0.347808 5.612027
 1265 0.347808 5.608404
 1266 0.347808 5.604781
 1267 0.347808 5.601158
 1268 0.347808 5.597535
 1269 0.347808 5.593912
 1270 0.347808 5.590289
 1271 0.347808 5.586666
 1272 0.347808 5.583043
 1273 0.344185 5.579420
 1274 0.344185 5.575797
 1275 0.344185 5.572174
 1276 0.344185 5.568551
 1277 0.344185 5.564928
 1278 0.344185 5.561305
 1279 0.344185 5.557682
 1280 0.344185 5.554059
 1281 0.344185 5.550436
 1282 0.344185 5.546813
 1283 0.344185 5.543190
 1284 0.344185 5.539567
 1285 0.344185 5.535944
 1286 0.344185 5.532321
 1287 0.344185 5.528698
 1288 0.344185 5.525075
 1289 0.344185 5.521452
 1290 0.344185 5.517829
 1291 0.344185 5.514206
 1292 0.344185 5.510583
 1293 0.344185 5.506960
 1294 0.344185 5.503337
 1295 0.344185 5.499714
 1296 0.344185 5.496091
 1297 0.344185 5.492468
 1298 0.344185 5.488845
 1299 0.344185 5.485222
 1300 0.344185 5.481599
 1301 0.340562 5.477976
 1302 0.340562 5.474353
 1303 0.336939 5.470730
 1304 0.336939 5.467107
 1305 0.336939 5.463484
 1306 0.336939 5.459861
 1307 0.336939 5.456238
 1308 0.336939 5.452615
 1309 0.336939 5.448992
 1310 0.336939 5.445369
 1311 0.336939 5.441746
 1312 0.336939 5.438123
 1313 0.336939 5.434500
 1314 0.336939 5.430877
 1315 0.336939 5.427254
 1316 0.336939 5.423631
 1317 0.336939 5.420008
 1318 0.336939 5.416385
 1319 0.336939 5.412762
 1320 0.336939 5.409139
 1321 0.333316 5.405516
 1322 0.333316 5.401893
 1323 0.333316 5.398270
 1324 0.329693 5.394647
 1325 0.329693 5.391024
 1326 0.326070 5.387401
 1327 0.326070 5.383778
 1328 0.322447 5.380155
 1329 0.322447 5.376532
 1330 0.322447 5.372909
 1331 0.322447 5.369286
 1332 0.322447 5.365663
 1333 0.322447 5.362040
 1334 0.322447 5.358417
 1335 0.322447 5.354794
 1336 0.322447 5.351171
 1337 0.322447 5.347548
 1338 0.322447 5.343925
 1339 0.322447 5.340302
 1340 0.322447 5.336679
 1341 0.322447 5.333056
 1342 0.322447 5.329433
 1343 0.322447 5.325810
 1344 0.322447 5.322187
 1345 0.322447 5.318564
 1346 0.322447 5.314941
 1347 0.322447 5.311318
 1348 0.322447 5.307695
 1349 0.322447 5.304072
 1350 0.322447 5.300449
 1351 0.322447 5.296826
 1352 0.322447 5.293203
 1353 0.322447 5.289580
 1354 0.318824 5.285957
 1355 0.318824 5.282334
 1356 0.318824 5.278711
 1357 0.318824 5.275088
 1358 0.318824 5.271465
 1359 0.318824 5.267842
 1360 0.318824 5.264219
 1361 0.318824 5.260596
 1362 0.318824 5.256973
 1363 0.318824 5.253350
 1364 0.318824 5.249727
 1365 0.318824 5.246104
 1366 0.318824 5.242481
 1367 0.315201 5.238858
 1368 0.315201 5.235235
 1369 0.311578 5.231612
 1370 0.311578 5.227989
 1371 0.307955 5.224366
 1372 0.307955 5.220743
 1373 0.304332 5.217120
 1374 0.304332 5.213497
 1375 0.300709 5.209874
 1376 0.300709 5.206251
 1377 0.297086 5.202628
 1378 0.297086 5.199005
 1379 0.293463 5.195382
 1380 0.293463 5.191759
 1381 0.293463 5.188136
 1382 0.293463 5.184513
 1383 0.289840 5.180890
 1384 0.289840 5.177267
 1385 0.289840 5.173644
 1386 0.286217 5.170021
 1387 0.286217 5.166398
 1388 0.282594 5.162775
 1389 0.282594 5.159152
 1390 0.278971 5.155529
 1391 0.282594 5.151906
 1392 0.282594 5.148283
 1393 0.286217 5.144660
 1394 0.286217 5.141037
 1395 0.289840 5.137414
 1396 0.289840 5.133791
 1397 0.293463 5.130168
 1398 0.293463 5.126545
 1399 0.293463 5.122922
 1400 0.293463 5.119299
 1401 0.293463 5.115676
 1402 0.293463 5.112053
 1403 0.293463 5.108430
 1404 0.293463 5.104807
 1405 0.293463 5.101184
 1406 0.293463 5.097561
 1407 0.293463 5.093938
 1408 0.293463 5.090315
 1409 0.293463 5.086692
 1410 0.293463 5.083069
 1411 0.293463 5.079446
 1412 0.293463 5.075823
 1413 0.293463 5.072200
 1414 0.293463 5.068577
 1415 0.293463 5.064954
 1416 0.293463 5.061331
 1417 0.293463 5.057708
 1418 0.293463 5.054085
 1419 0.293463 5.050462
 1420 0.293463 5.046839
 1421 0.293463 5.043216
 1422 0.293463 5.039593
 1423 0.293463 5.035970
 1424 0.293463 5.032347
 1425 0.293463 5.028724
 1426 0.293463 5.025101
 1427 0.297086 5.021478
 1428 0.297086 5.017855
 1429 0.300709 5.014232
 1430 0.300709 5.010609
 1431 0.304332 5.006986
 1432 0.304332 5.003363
 1433 0.307955 4.999740
 1434 0.307955 4.996117
 1435 0.311578 4.992494
 1436 0.311578 4.988871
 1437 0.311578 4.985248
 1438 0.311578 4.981625
 1439 0.311578 4.978002
 1440 0.311578 4.974379
 1441 0.311578 4.970756
 1442 0.311578 4.967133
 1443 0.311578 4.963510
 1444 0.311578 4.959887
 1445 0.311578 4.956264
 1446 0.311578 4.952641
 1447 0.311578 4.949018
 1448 0.311578 4.945395
 1449 0.311578 4.941772
 1450 0.311578 4.938149
 1451 0.311578 4.934526
 1452 0.311578 4.930903
 1453 0.311578 4.927280
 1454 0.311578 4.923657
 1455 0.311578 4.920034
 1456 0.311578 4.916411
 1457 0.311578 4.912788
 1458 0.311578 4.909165
 1459 0.311578 4.905542
 1460 0.311578 4.901919
 1461 0.311578 4.898296
 1462 0.311578 4.894673
 1463 0.307955 4.891050
 1464 0.307955 4.887427
 1465 0.304332 4.883804
 1466 0.304332 4.880181
 1467 0.300709 4.876558
 1468 0.300709 4.872935
 1469 0.297086 4.869312
 1470 0.297086 4.865689
 1471 0.293463 4.862066
 1472 0.293463 4.858443
 1473 0.289840 4.854820
 1474 0.289840 4.851197
 1475 0.286217 4.847574
 1476 0.286217 4.843951
 1477 0.282594 4.840328
 1478 0.282594 4.836705
 1479 0.278971 4.833082
 1480 0.278971 4.829459
 1481 0.275348 4.825836
 1482 0.275348 4.822213
 1483 0.271725 4.818590
 1484 0.271725 4.814967
 1485 0.268102 4.811344
 1486 0.268102 4.807721
 1487 0.264479 4.804098
 1488 0.264479 4.800475
 1489 0.264479 4.796852
 1490 0.264479 4.793229
 1491 0.260856 4.789606
 1492 0.260856 4.785983
 1493 0.260856 4.782360
 1494 0.260856 4.778737
 1495 0.257233 4.775114
 1496 0.257233 4.771491
 1497 0.257233 4.767868
 1498 0.253610 4.764245
 1499 0.253610 4.760622
 1500 0.249987 4.756999
 1501 0.249987 4.753376
 1502 0.246364 4.749753
 1503 0.246364 4.746130
 1504 0.246364 4.742507
 1505 0.246364 4.738884
 1506 0.249987 4.735261
 1507 0.249987 4.731638
 1508 0.253610 4.728015
 1509 0.257233 4.724392
 1510 0.260856 4.720769
 1511 0.264479 4.717146
 1512 0.268102 4.713523
 1513 0.268102 4.709900
 1514 0.271725 4.706277
 1515 0.271725 4.702654
 1516 0.275348 4.699031
 1517 0.275348 4.695408
 1518 0.278971 4.691785
 1519 0.278971 4.688162
 1520 0.282594 4.684539
 1521 0.282594 4.680916
 1522 0.286217 4.677293
 1523 0.289840 4.673670
 1524 0.293463 4.670047
 1525 0.297086 4.670047
 1526 0.300709 4.666424
 1527 0.304332 4.662801
 1528 0.307955 4.659178
 1529 0.311578 4.655555
 1530 0.315201 4.651932
 1531 0.318824 4.648309
 1532 0.322447 4.644686
 1533 0.322447 4.641063
 1534 0.326070 4.637440
 1535 0.326070 4.633817
 1536 0.329693 4.630194
 1537 0.329693 4.626571
 1538 0.333316 4.622948
 1539 0.333316 4.619325
 1540 0.336939 4.615702
 1541 0.336939 4.612079
 1542 0.340562 4.608456
 1543 0.344185 4.604833
 1544 0.347808 4.604833
 1545 0.351431 4.601210
 1546 0.355054 4.597587
 1547 0.358677 4.593964
 1548 0.362300 4.590341
 1549 0.365923 4.586718
 1550 0.369546 4.583095
 1551 0.373169 4.579472
 1552 0.373169 4.575849
 1553 0.376792 4.572226
 1554 0.376792 4.568603
 1555 0.380415 4.564980
 1556 0.380415 4.561357
 1557 0.384038 4.557734
 1558 0.384038 4.554111
 1559 0.387661 4.550488
 1560 0.387661 4.546865
 1561 0.391284 4.543242
 1562 0.391284 4.539619
 1563 0.394907 4.535996
 1564 0.394907 4.532373
 1565 0.398530 4.528750
 1566 0.398530 4.525127
 1567 0.398530 4.521504
 1568 0.398530 4.517881
 1569 0.398530 4.514258
 1570 0.398530 4.510635
 1571 0.398530 4.507012
 1572 0.398530 4.503389
 1573 0.398530 4.499766
 1574 0.398530 4.496143
 1575 0.398530 4.492520
 1576 0.398530 4.488897
 1577 0.398530 4.485274
 1578 0.398530 4.481651
 1579 0.398530 4.478028
 1580 0.398530 4.474405
 1581 0.398530 4.470782
 1582 0.398530 4.467159
 1583 0.398530 4.463536
 1584 0.398530 4.459913
 1585 0.398530 4.456290
 1586 0.398530 4.452667
 1587 0.398530 4.449044
 1588 0.398530 4.445421
 1589 0.398530 4.441798
 1590 0.394907 4.438175
 1591 0.394907 4.434552
 1592 0.394907 4.430929
 1593 0.398530 4.427306
 1594 0.398530 4.423683
 1595 0.402153 4.420060
 1596 0.402153 4.416437
 1597 0.405776 4.412814
 1598 0.405776 4.409191
 1599 0.405776 4.405568
 1600 0.405776 4.401945
 1601 0.405776 4.398322
 1602 0.405776 4.394699
 1603 0.405776 4.391076
 1604 0.405776 4.387453
 1605 0.405776 4.383830
 1606 0.409399 4.380207
 1607 0.409399 4.376584
 1608 0.413022 4.372961
 1609 0.413022 4.369338
 1610 0.416645 4.365715
 1611 0.416645 4.362092
 1612 0.420268 4.358469
 1613 0.420268 4.354846
 1614 0.420268 4.351223
 1615 0.420268 4.347600
 1616 0.420268 4.343977
 1617 0.420268 4.340354
 1618 0.420268 4.336731
 1619 0.420268 4.333108
 1620 0.420268 4.329485
 1621 0.420268 4.325862
 1622 0.420268 4.322239
 1623 0.423891 4.318616
 1624 0.427514 4.314993
 1625 0.427514 4.311370
 1626 0.431137 4.307747
 1627 0.434760 4.307747
 1628 0.438383 4.304124
 1629 0.442006 4.304124
 1630 0.445629 4.300501
 1631 0.449252 4.300501
 1632 0.452875 4.296878
 1633 0.456498 4.296878
 1634 0.460121 4.293255
 1635 0.463744 4.289632
 1636 0.467367 4.286009
 1637 0.470990 4.282386
 1638 0.474613 4.278763
 1639 0.478236 4.275140
 1640 0.481859 4.271517
 1641 0.485482 4.267894
 1642 0.489105 4.264271
 1643 0.492728 4.264271
 1644 0.496351 4.264271
 1645 0.499974 4.264271
 1646 0.503597 4.264271
 1647 0.507220 4.264271
 1648 0.510843 4.264271
 1649 0.514466 4.264271
 1650 0.518089 4.264271
 1651 0.521712 4.264271
 1652 0.525335 4.260648
 1653 0.528958 4.260648
 1654 0.532581 4.257025
 1655 0.536204 4.257025
 1656 0.539827 4.253402
 1657 0.543450 4.253402
 1658 0.547073 4.249779
 1659 0.550696 4.249779
 1660 0.554319 4.246156
 1661 0.557942 4.246156
 1662 0.561565 4.242533
 1663 0.565188 4.242533
 1664 0.568811 4.238910
 1665 0.568811 4.235287
 1666 0.572434 4.231664
 1667 0.572434 4.228041
 1668 0.576057 4.224418
 1669 0.576057 4.220795
 1670 0.579680 4.217172
 1671 0.579680 4.213549
 1672 0.583303 4.209926
 1673 0.583303 4.206303
 1674 0.586926 4.202680
 1675 0.586926 4.199057
 1676 0.590549 4.195434
 1677 0.590549 4.191811
 1678 0.590549 4.188188
 1679 0.590549 4.184565
 1680 0.590549 4.180942
 1681 0.590549 4.177319
 1682 0.590549 4.173696
 1683 0.590549 4.170073
 1684 0.594172 4.166450
 1685 0.597795 4.162827
 1686 0.597795 4.159204
 1687 0.601418 4.155581
 1688 0.601418 4.151958
 1689 0.605041 4.148335
 1690 0.605041 4.144712
 1691 0.608664 4.141089
 1692 0.608664 4.137466
 1693 0.612287 4.137466
 1694 0.615910 4.133843
 1695 0.619533 4.133843
 1696 0.623156 4.130220
 1697 0.626779 4.130220
 1698 0.630402 4.126597
 1699 0.634025 4.126597
 1700 0.637648 4.122974
 1701 0.641271 4.122974
 1702 0.644894 4.119351
 1703 0.648517 4.119351
 1704 0.652140 4.115728
 1705 0.655763 4.115728
 1706 0.659386 4.112105
 1707 0.659386 4.108482
 1708 0.663009 4.104859
 1709 0.663009 4.101236
 1710 0.666632 4.097613
 1711 0.666632 4.093990
 1712 0.670255 4.090367
 1713 0.670255 4.086744
 1714 0.673878 4.083121
 1715 0.673878 4.079498
 1716 0.677501 4.075875
 1717 0.677501 4.072252
 1718 0.681124 4.068629
 1719 0.681124 4.065006
 1720 0.681124 4.061383
 1721 0.681124 4.057760
 1722 0.681124 4.054137
 1723 0.681124 4.050514
 1724 0.681124 4.046891
 1725 0.681124 4.043268
 1726 0.681124 4.039645
 1727 0.681124 4.036022
 1728 0.681124 4.032399
 1729 0.684747 4.028776
 1730 0.684747 4.025153
 1731 0.688370 4.021530
 1732 0.688370 4.017907
 1733 0.691993 4.014284
 1734 0.691993 4.010661
 1735 0.695616 4.007038
 1736 0.695616 4.003415
 1737 0.695616 3.999792
 1738 0.695616 3.996169
 1739 0.695616 3.992546
 1740 0.695616 3.988923
 1741 0.695616 3.985300
 1742 0.695616 3.981677
 1743 0.695616 3.978054
 1744 0.695616 3.974431
 1745 0.695616 3.970808
 1746 0.695616 3.967185
 1747 0.695616 3.963562
 1748 0.699239 3.959939
 1749 0.699239 3.956316
 1750 0.702862 3.952693
 1751 0.706485 3.949070
 1752 0.710108 3.945447
 1753 0.713731 3.941824
 1754 0.717354 3.938201
 1755 0.720977 3.934578
 1756 0.724600 3.930955
 1757 0.728223 3.927332
 1758 0.731846 3.927332
 1759 0.735469 3.923709
 1760 0.739092 3.923709
 1761 0.742715 3.920086
 1762 0.746338 3.916463
 1763 0.749961 3.912840
 1764 0.753584 3.909217
 1765 0.757207 3.905594
 1766 0.760830 3.901971
 1767 0.764453 3.898348
 1768 0.768076 3.894725
 1769 0.768076 3.891102
 1770 0.771699 3.887479
 1771 0.775322 3.887479
 1772 0.778945 3.883856
 1773 0.782568 3.883856
 1774 0.786191 3.880233
 1775 0.789814 3.880233
 1776 0.793437 3.876610
 1777 0.797060 3.876610
 1778 0.800683 3.872987
 1779 0.804306 3.869364
 1780 0.807929 3.865741
 1781 0.807929 3.862118
 1782 0.811552 3.858495
 1783 0.811552 3.854872
 1784 0.815175 3.851249
 1785 0.815175 3.847626
 1786 0.818798 3.844003
 1787 0.818798 3.840380
 1788 0.822421 3.836757
 1789 0.822421 3.833134
 1790 0.826044 3.829511
 1791 0.826044 3.825888
 1792 0.829667 3.822265
 1793 0.829667 3.818642
 1794 0.829667 3.815019
 1795 0.829667 3.811396
 1796 0.829667 3.807773
 1797 0.829667 3.804150
 1798 0.829667 3.800527
 1799 0.829667 3.796904
 1800 0.829667 3.793281
 1801 0.829667 3.789658
 1802 0.829667 3.786035
 1803 0.829667 3.782412
 1804 0.833290 3.778789
 1805 0.836913 3.775166
 1806 0.840536 3.771543
 1807 0.844159 3.767920
 1808 0.847782 3.764297
 1809 0.851405 3.760674
 1810 0.855028 3.757051
 1811 0.858651 3.757051
 1812 0.862274 3.753428
 1813 0.865897 3.753428
 1814 0.869520 3.749805
 1815 0.873143 3.749805
 1816 0.876766 3.746182
 1817 0.880389 3.742559
 1818 0.884012 3.738936
 1819 0.887635 3.735313
 1820 0.891258 3.731690
 1821 0.894881 3.728067
 1822 0.894881 3.724444
 1823 0.898504 3.720821
 1824 0.902127 3.717198
 1825 0.902127 3.713575
 1826 0.905750 3.709952
 1827 0.909373 3.709952
 1828 0.912996 3.706329
 1829 0.916619 3.706329
 1830 0.920242 3.702706
 1831 0.923865 3.702706
 1832 0.927488 3.699083
 1833 0.931111 3.699083
 1834 0.934734 3.695460
 1835 0.938357 3.695460
 1836 0.941980 3.691837
 1837 0.945603 3.691837
 1838 0.949226 3.688214
 1839 0.952849 3.684591
 1840 0.952849 3.680968
 1841 0.956472 3.677345
 1842 0.956472 3.673722
 1843 0.960095 3.670099
 1844 0.960095 3.666476
 1845 0.963718 3.662853
 1846 0.963718 3.659230
 1847 0.967341 3.655607
 1848 0.967341 3.651984
 1849 0.970964 3.648361
 1850 0.970964 3.644738
 1851 0.974587 3.641115
 1852 0.974587 3.637492
 1853 0.974587 3.633869
 1854 0.974587 3.630246
 1855 0.978210 3.626623
 1856 0.981833 3.626623
 1857 0.985456 3.623000
 1858 0.989079 3.623000
 1859 0.992702 3.619377
 1860 0.996325 3.619377
 1861 0.999948 3.615754
 1862 1.003571 3.612131
 1863 1.007194 3.608508
 1864 1.010817 3.604885
 1865 1.014440 3.601262
 1866 1.014440 3.597639
 1867 1.018063 3.594016
 1868 1.018063 3.590393
 1869 1.021686 3.586770
 1870 1.021686 3.583147
 1871 1.025309 3.579524
 1872 1.025309 3.575901
 1873 1.028932 3.572278
 1874 1.028932 3.568655
 1875 1.032555 3.565032
 1876 1.032555 3.561409
 1877 1.036178 3.557786
 1878 1.036178 3.554163
 1879 1.036178 3.550540
 1880 1.036178 3.546917
 1881 1.039801 3.543294
 1882 1.043424 3.543294
 1883 1.047047 3.539671
 1884 1.050670 3.539671
 1885 1.054293 3.536048
 1886 1.057916 3.532425
 1887 1.061539 3.528802
 1888 1.061539 3.525179
 1889 1.065162 3.521556
 1890 1.065162 3.517933
 1891 1.068785 3.514310
 1892 1.068785 3.510687
 1893 1.072408 3.507064
 1894 1.072408 3.503441
 1895 1.076031 3.499818
 1896 1.076031 3.496195
 1897 1.079654 3.492572
 1898 1.079654 3.488949
 1899 1.083277 3.485326
 1900 1.083277 3.481703
 1901 1.083277 3.478080
 1902 1.083277 3.474457
 1903 1.083277 3.470834
 1904 1.083277 3.467211
 1905 1.083277 3.463588
 1906 1.083277 3.459965
 1907 1.083277 3.456342
 1908 1.083277 3.452719
 1909 1.083277 3.449096
 1910 1.086900 3.445473
 1911 1.086900 3.441850
 1912 1.090523 3.438227
 1913 1.094146 3.434604
 1914 1.094146 3.430981
 1915 1.097769 3.427358
 1916 1.101392 3.423735
 1917 1.105015 3.420112
 1918 1.108638 3.416489
 1919 1.112261 3.412866
 1920 1.115884 3.409243
 1921 1.119507 3.409243
 1922 1.123130 3.405620
 1923 1.126753 3.405620
 1924 1.130376 3.401997
 1925 1.133999 3.401997
 1926 1.137622 3.398374
 1927 1.141245 3.398374
 1928 1.144868 3.394751
 1929 1.148491 3.391128
 1930 1.152114 3.387505
 1931 1.152114 3.383882
 1932 1.155737 3.380259
 1933 1.155737 3.376636
 1934 1.159360 3.373013
 1935 1.159360 3.369390
 1936 1.162983 3.365767
 1937 1.162983 3.362144
 1938 1.166606 3.358521
 1939 1.166606 3.354898
 1940 1.170229 3.351275
 1941 1.170229 3.347652
 1942 1.173852 3.344029
 1943 1.173852 3.340406
 1944 1.173852 3.336783
 1945 1.177475 3.333160
 1946 1.177475 3.329537
 1947 1.181098 3.325914
 1948 1.181098 3.322291
 1949 1.181098 3.318668
 1950 1.184721 3.315045
 1951 1.184721 3.311422
 1952 1.184721 3.307799
 1953 1.188344 3.304176
 1954 1.188344 3.300553
 1955 1.191967 3.296930
 1956 1.195590 3.293307
 1957 1.199213 3.289684
 1958 1.202836 3.286061
 1959 1.206459 3.282438
 1960 1.210082 3.278815
 1961 1.210082 3.275192
 1962 1.213705 3.271569
 1963 1.217328 3.271569
 1964 1.220951 3.267946
 1965 1.224574 3.267946
 1966 1.228197 3.264323
 1967 1.231820 3.260700
 1968 1.235443 3.257077
 1969 1.239066 3.253454
 1970 1.239066 3.249831
 1971 1.242689 3.246208
 1972 1.242689 3.242585
 1973 1.246312 3.238962
 1974 1.246312 3.235339
 1975 1.249935 3.231716
 1976 1.249935 3.228093
 1977 1.253558 3.224470
 1978 1.253558 3.220847
 1979 1.257181 3.217224
 1980 1.257181 3.213601
 1981 1.260804 3.209978
 1982 1.260804 3.206355
 1983 1.264427 3.202732
 1984 1.268050 3.199109
 1985 1.268050 3.195486
 1986 1.271673 3.191863
 1987 1.275296 3.188240
 1988 1.275296 3.184617
 1989 1.278919 3.180994
 1990 1.278919 3.177371
 1991 1.282542 3.173748
 1992 1.282542 3.170125
 1993 1.286165 3.166502
 1994 1.286165 3.162879
 1995 1.289788 3.159256
 1996 1.289788 3.155633
 1997 1.293411 3.152010
 1998 1.293411 3.148387
 1999 1.297034 3.144764
 2000 1.297034 3.141141
 2001 1.297034 3.137518
 2002 1.297034 3.133895
 2003 1.297034 3.130272
 2004 1.297034 3.126649
 2005 1.297034 3.123026
 2006 1.297034 3.119403
 2007 1.297034 3.115780
 2008 1.297034 3.112157
 2009 1.297034 3.108534
 2010 1.297034 3.104911
 2011 1.297034 3.101288
 2012 1.297034 3.097665
 2013 1.297034 3.094042
 2014 1.300657 3.090419
 2015 1.300657 3.086796
 2016 1.304280 3.083173
 2017 1.307903 3.079550
 2018 1.311526 3.075927
 2019 1.315149 3.072304
 2020 1.318772 3.072304
 2021 1.322395 3.068681
 2022 1.326018 3.065058
 2023 1.329641 3.061435
 2024 1.333264 3.057812
 2025 1.336887 3.054189
 2026 1.340510 3.050566
 2027 1.340510 3.046943
 2028 1.344133 3.043320
 2029 1.347756 3.039697
 2030 1.347756 3.036074
 2031 1.351379 3.032451
 2032 1.355002 3.032451
 2033 1.358625 3.028828
 2034 1.362248 3.028828
 2035 1.365871 3.025205
 2036 1.369494 3.025205
 2037 1.373117 3.021582
 2038 1.376740 3.017959
 2039 1.380363 3.014336
 2040 1.380363 3.010713
 2041 1.383986 3.007090
 2042 1.383986 3.003467
 2043 1.387609 2.999844
 2044 1.387609 2.996221
 2045 1.391232 2.992598
 2046 1.391232 2.988975
 2047 1.394855 2.985352
 2048 1.394855 2.981729
 2049 1.398478 2.978106
 2050 1.398478 2.974483
 2051 1.402101 2.970860
 2052 1.402101 2.967237
 2053 1.402101 2.963614
 2054 1.402101 2.959991
 2055 1.402101 2.956368
 2056 1.402101 2.952745
 2057 1.405724 2.949122
 2058 1.405724 2.945499
 2059 1.409347 2.945499
 2060 1.412970 2.941876
 2061 1.416593 2.938253
 2062 1.420216 2.934630
 2063 1.423839 2.931007
 2064 1.423839 2.927384
 2065 1.427462 2.923761
 2066 1.427462 2.920138
 2067 1.431085 2.916515
 2068 1.431085 2.912892
 2069 1.434708 2.909269
 2070 1.434708 2.905646
 2071 1.438331 2.902023
 2072 1.438331 2.898400
 2073 1.441954 2.894777
 2074 1.441954 2.891154
 2075 1.445577 2.887531
 2076 1.445577 2.883908
 2077 1.449200 2.880285
 2078 1.449200 2.876662
 2079 1.452823 2.873039
 2080 1.452823 2.869416
 2081 1.456446 2.865793
 2082 1.460069 2.862170
 2083 1.463692 2.858547
 2084 1.467315 2.854924
 2085 1.467315 2.851301
 2086 1.470938 2.847678
 2087 1.470938 2.844055
 2088 1.474561 2.840432
 2089 1.474561 2.836809
 2090 1.478184 2.833186
 2091 1.478184 2.829563
 2092 1.481807 2.825940
 2093 1.481807 2.822317
 2094 1.485430 2.818694
 2095 1.485430 2.815071
 2096 1.489053 2.811448
 2097 1.489053 2.807825
 2098 1.489053 2.804202
 2099 1.492676 2.800579
 2100 1.492676 2.796956
 2101 1.492676 2.793333
 2102 1.496299 2.789710
 2103 1.499922 2.786087
 2104 1.499922 2.782464
 2105 1.503545 2.778841
 2106 1.503545 2.775218
 2107 1.507168 2.771595
 2108 1.507168 2.767972
 2109 1.510791 2.764349
 2110 1.510791 2.760726
 2111 1.514414 2.757103
 2112 1.514414 2.753480
 2113 1.518037 2.749857
 2114 1.518037 2.746234
 2115 1.521660 2.742611
 2116 1.521660 2.738988
 2117 1.521660 2.735365
 2118 1.525283 2.731742
 2119 1.528906 2.728119
 2120 1.528906 2.724496
 2121 1.532529 2.720873
 2122 1.532529 2.717250
 2123 1.536152 2.713627
 2124 1.539775 2.710004
 2125 1.543398 2.706381
 2126 1.547021 2.702758
 2127 1.550644 2.699135
 2128 1.554267 2.699135
 2129 1.557890 2.695512
 2130 1.561513 2.695512
 2131 1.565136 2.691889
 2132 1.568759 2.691889
 2133 1.572382 2.688266
 2134 1.576005 2.684643
 2135 1.579628 2.681020
 2136 1.583251 2.677397
 2137 1.583251 2.673774
 2138 1.586874 2.670151
 2139 1.586874 2.666528
 2140 1.590497 2.662905
 2141 1.590497 2.659282
 2142 1.594120 2.655659
 2143 1.594120 2.652036
 2144 1.597743 2.648413
 2145 1.597743 2.644790
 2146 1.601366 2.641167
 2147 1.601366 2.637544
 2148 1.604989 2.633921
 2149 1.604989 2.630298
 2150 1.604989 2.626675
 2151 1.604989 2.623052
 2152 1.604989 2.619429
 2153 1.604989 2.615806
 2154 1.604989 2.612183
 2155 1.604989 2.608560
 2156 1.604989 2.604937
 2157 1.608612 2.601314
 2158 1.612235 2.597691
 2159 1.615858 2.594068
 2160 1.619481 2.590445
 2161 1.623104 2.586822
 2162 1.626727 2.583199
 2163 1.630350 2.579576
 2164 1.633973 2.575953
 2165 1.637596 2.572330
 2166 1.641219 2.568707
 2167 1.644842 2.565084
 2168 1.648465 2.561461
 2169 1.652088 2.557838
 2170 1.655711 2.557838
 2171 1.659334 2.554215
 2172 1.662957 2.554215
 2173 1.666580 2.550592
 2174 1.670203 2.550592
 2175 1.673826 2.546969
 2176 1.677449 2.546969
 2177 1.681072 2.543346
 2178 1.684695 2.543346
 2179 1.688318 2.539723
 2180 1.691941 2.539723
 2181 1.695564 2.536100
 2182 1.699187 2.532477
 2183 1.699187 2.528854
 2184 1.702810 2.525231
 2185 1.702810 2.521608
 2186 1.706433 2.517985
 2187 1.706433 2.514362
 2188 1.710056 2.510739
 2189 1.710056 2.507116
 2190 1.713679 2.503493
 2191 1.713679 2.499870
 2192 1.717302 2.496247
 2193 1.717302 2.492624
 2194 1.720925 2.489001
 2195 1.720925 2.485378
 2196 1.720925 2.481755
 2197 1.720925 2.478132
 2198 1.724548 2.474509
 2199 1.724548 2.470886
 2200 1.728171 2.467263
 2201 1.728171 2.463640
 2202 1.731794 2.460017
 2203 1.731794 2.456394
 2204 1.735417 2.452771
 2205 1.735417 2.449148
 2206 1.735417 2.445525
 2207 1.735417 2.441902
 2208 1.735417 2.438279
 2209 1.735417 2.434656
 2210 1.735417 2.431033
 2211 1.735417 2.427410
 2212 1.735417 2.423787
 2213 1.735417 2.420164
 2214 1.735417 2.416541
 2215 1.735417 2.412918
 2216 1.739040 2.409295
 2217 1.739040 2.405672
 2218 1.739040 2.402049
 2219 1.742663 2.398426
 2220 1.746286 2.394803
 2221 1.749909 2.391180
 2222 1.753532 2.387557
 2223 1.753532 2.383934
 2224 1.757155 2.380311
 2225 1.757155 2.376688
 2226 1.760778 2.373065
 2227 1.760778 2.369442
 2228 1.764401 2.365819
 2229 1.764401 2.362196
 2230 1.768024 2.358573
 2231 1.768024 2.354950
 2232 1.771647 2.351327
 2233 1.771647 2.347704
 2234 1.775270 2.344081
 2235 1.775270 2.340458
 2236 1.778893 2.336835
 2237 1.778893 2.333212
 2238 1.782516 2.329589
 2239 1.786139 2.325966
 2240 1.789762 2.325966
 2241 1.793385 2.322343
 2242 1.797008 2.322343
 2243 1.800631 2.318720
 2244 1.804254 2.318720
 2245 1.807877 2.315097
 2246 1.811500 2.315097
 2247 1.815123 2.311474
 2248 1.818746 2.311474
 2249 1.822369 2.307851
 2250 1.825992 2.307851
 2251 1.829615 2.304228
 2252 1.833238 2.300605
 2253 1.836861 2.296982
 2254 1.840484 2.293359
 2255 1.844107 2.289736
 2256 1.844107 2.286113
 2257 1.847730 2.282490
 2258 1.847730 2.278867
 2259 1.851353 2.275244
 2260 1.851353 2.271621
 2261 1.854976 2.271621
 2262 1.858599 2.271621
 2263 1.862222 2.267998
 2264 1.865845 2.267998
 2265 1.869468 2.264375
 2266 1.873091 2.264375
 2267 1.876714 2.260752
 2268 1.880337 2.260752
 2269 1.883960 2.257129
 2270 1.887583 2.257129
 2271 1.891206 2.253506
 2272 1.894829 2.253506
 2273 1.898452 2.249883
 2274 1.902075 2.249883
 2275 1.905698 2.246260
 2276 1.905698 2.242637
 2277 1.909321 2.239014
 2278 1.909321 2.235391
 2279 1.912944 2.231768
 2280 1.912944 2.228145
 2281 1.916567 2.224522
 2282 1.916567 2.220899
 2283 1.920190 2.217276
 2284 1.920190 2.213653
 2285 1.923813 2.210030
 2286 1.923813 2.206407
 2287 1.927436 2.202784
 2288 1.927436 2.199161
 2289 1.927436 2.195538
 2290 1.927436 2.191915
 2291 1.927436 2.188292
 2292 1.927436 2.184669
 2293 1.927436 2.181046
 2294 1.927436 2.177423
 2295 1.927436 2.173800
 2296 1.927436 2.170177
 2297 1.927436 2.166554
 2298 1.927436 2.162931
 2299 1.927436 2.159308
 2300 1.927436 2.155685
 2301 1.927436 2.152062
 2302 1.927436 2.148439
 2303 1.927436 2.144816
 2304 1.927436 2.141193
 2305 1.927436 2.137570
 2306 1.927436 2.133947
 2307 1.927436 2.130324
 2308 1.927436 2.126701
 2309 1.927436 2.123078
 2310 1.927436 2.119455
 2311 1.923813 2.115832
 2312 1.923813 2.112209
 2313 1.920190 2.108586
 2314 1.923813 2.104963
 2315 1.923813 2.101340
 2316 1.923813 2.097717
 2317 1.927436 2.094094
 2318 1.927436 2.090471
 2319 1.927436 2.086848
 2320 1.931059 2.083225
 2321 1.931059 2.079602
 2322 1.931059 2.075979
 2323 1.934682 2.072356
 2324 1.938305 2.068733
 2325 1.941928 2.068733
 2326 1.945551 2.065110
 2327 1.949174 2.061487
 2328 1.952797 2.057864
 2329 1.956420 2.054241
 2330 1.960043 2.050618
 2331 1.960043 2.046995
 2332 1.963666 2.043372
 2333 1.963666 2.039749
 2334 1.967289 2.036126
 2335 1.967289 2.032503
 2336 1.970912 2.028880
 2337 1.970912 2.025257
 2338 1.974535 2.021634
 2339 1.974535 2.018011
 2340 1.978158 2.014388
 2341 1.978158 2.010765
 2342 1.981781 2.007142
 2343 1.981781 2.003519
 2344 1.985404 1.999896
 2345 1.985404 1.996273
 2346 1.989027 1.992650
 2347 1.989027 1.989027
 2348 1.992650 1.985404
 2349 1.992650 1.981781
 2350 1.996273 1.978158
 2351 1.996273 1.974535
 2352 1.999896 1.970912
 2353 1.999896 1.967289
 2354 2.003519 1.963666
 2355 2.003519 1.960043
 2356 2.007142 1.956420
 2357 2.007142 1.952797
 2358 2.007142 1.949174
 2359 2.007142 1.945551
 2360 2.007142 1.941928
 2361 2.007142 1.938305
 2362 2.010765 1.934682
 2363 2.010765 1.931059
 2364 2.010765 1.927436
 2365 2.014388 1.923813
 2366 2.018011 1.920190
 2367 2.021634 1.916567
 2368 2.025257 1.912944
 2369 2.028880 1.912944
 2370 2.032503 1.909321
 2371 2.036126 1.909321
 2372 2.039749 1.905698
 2373 2.043372 1.905698
 2374 2.046995 1.902075
 2375 2.050618 1.898452
 2376 2.054241 1.894829
 2377 2.057864 1.891206
 2378 2.061487 1.887583
 2379 2.061487 1.883960
 2380 2.065110 1.880337
 2381 2.065110 1.876714
 2382 2.068733 1.873091
 2383 2.068733 1.869468
 2384 2.072356 1.865845
 2385 2.072356 1.862222
 2386 2.075979 1.858599
 2387 2.075979 1.854976
 2388 2.079602 1.851353
 2389 2.079602 1.847730
 2390 2.083225 1.844107
 2391 2.083225 1.840484
 2392 2.083225 1.836861
 2393 2.086848 1.833238
 2394 2.086848 1.829615
 2395 2.090471 1.825992
 2396 2.090471 1.822369
 2397 2.094094 1.818746
 2398 2.094094 1.815123
 2399 2.097717 1.811500
 2400 2.097717 1.807877
 2401 2.101340 1.804254
 2402 2.101340 1.800631
 2403 2.101340 1.797008
 2404 2.101340 1.793385
 2405 2.101340 1.789762
 2406 2.101340 1.786139
 2407 2.101340 1.782516
 2408 2.104963 1.778893
 2409 2.108586 1.775270
 2410 2.112209 1.771647
 2411 2.115832 1.768024
 2412 2.119455 1.764401
 2413 2.123078 1.764401
 2414 2.126701 1.760778
 2415 2.130324 1.757155
 2416 2.133947 1.753532
 2417 2.137570 1.749909
 2418 2.141193 1.746286
 2419 2.144816 1.742663
 2420 2.144816 1.739040
 2421 2.148439 1.735417
 2422 2.152062 1.731794
 2423 2.152062 1.728171
 2424 2.155685 1.724548
 2425 2.155685 1.720925
 2426 2.159308 1.717302
 2427 2.159308 1.713679
 2428 2.162931 1.710056
 2429 2.162931 1.706433
 2430 2.166554 1.702810
 2431 2.166554 1.699187
 2432 2.170177 1.695564
 2433 2.170177 1.691941
 2434 2.173800 1.688318
 2435 2.173800 1.684695
 2436 2.173800 1.681072
 2437 2.173800 1.677449
 2438 2.173800 1.673826
 2439 2.173800 1.670203
 2440 2.173800 1.666580
 2441 2.173800 1.662957
 2442 2.173800 1.659334
 2443 2.173800 1.655711
 2444 2.177423 1.652088
 2445 2.177423 1.648465
 2446 2.181046 1.644842
 2447 2.181046 1.641219
 2448 2.184669 1.637596
 2449 2.184669 1.633973
 2450 2.188292 1.630350
 2451 2.188292 1.626727
 2452 2.191915 1.623104
 2453 2.191915 1.619481
 2454 2.195538 1.615858
 2455 2.195538 1.612235
 2456 2.199161 1.608612
 2457 2.199161 1.604989
 2458 2.202784 1.601366
 2459 2.202784 1.597743
 2460 2.206407 1.594120
 2461 2.206407 1.590497
 2462 2.210030 1.586874
 2463 2.210030 1.583251
 2464 2.213653 1.579628
 2465 2.213653 1.576005
 2466 2.217276 1.572382
 2467 2.217276 1.568759
 2468 2.220899 1.565136
 2469 2.220899 1.561513
 2470 2.224522 1.557890
 2471 2.224522 1.554267
 2472 2.228145 1.550644
 2473 2.228145 1.547021
 2474 2.231768 1.543398
 2475 2.231768 1.539775
 2476 2.235391 1.536152
 2477 2.235391 1.532529
 2478 2.239014 1.528906
 2479 2.239014 1.525283
 2480 2.242637 1.521660
 2481 2.242637 1.518037
 2482 2.242637 1.514414
 2483 2.242637 1.510791
 2484 2.242637 1.507168
 2485 2.242637 1.503545
 2486 2.246260 1.499922
 2487 2.249883 1.496299
 2488 2.253506 1.496299
 2489 2.257129 1.492676
 2490 2.260752 1.492676
 2491 2.264375 1.489053
 2492 2.267998 1.485430
 2493 2.271621 1.481807
 2494 2.275244 1.478184
 2495 2.278867 1.474561
 2496 2.278867 1.470938
 2497 2.282490 1.467315
 2498 2.282490 1.463692
 2499 2.286113 1.460069
 2500 2.286113 1.456446
 2501 2.289736 1.452823
 2502 2.289736 1.449200
 2503 2.293359 1.445577
 2504 2.293359 1.441954
 2505 2.296982 1.438331
 2506 2.300605 1.434708
 2507 2.304228 1.431085
 2508 2.307851 1.427462
 2509 2.311474 1.423839
 2510 2.315097 1.420216
 2511 2.318720 1.416593
 2512 2.322343 1.412970
 2513 2.325966 1.409347
 2514 2.329589 1.409347
 2515 2.333212 1.405724
 2516 2.336835 1.405724
 2517 2.340458 1.405724
 2518 2.344081 1.405724
 2519 2.347704 1.405724
 2520 2.351327 1.405724
 2521 2.354950 1.405724
 2522 2.358573 1.402101
 2523 2.362196 1.402101
 2524 2.365819 1.398478
 2525 2.369442 1.398478
 2526 2.373065 1.394855
 2527 2.376688 1.394855
 2528 2.380311 1.391232
 2529 2.383934 1.391232
 2530 2.387557 1.387609
 2531 2.391180 1.387609
 2532 2.394803 1.383986
 2533 2.398426 1.383986
 2534 2.402049 1.380363
 2535 2.405672 1.376740
 2536 2.409295 1.376740
 2537 2.412918 1.373117
 2538 2.416541 1.373117
 2539 2.420164 1.369494
 2540 2.423787 1.369494
 2541 2.427410 1.365871
 2542 2.431033 1.365871
 2543 2.434656 1.362248
 2544 2.438279 1.358625
 2545 2.441902 1.355002
 2546 2.445525 1.351379
 2547 2.449148 1.347756
 2548 2.452771 1.344133
 2549 2.456394 1.340510
 2550 2.460017 1.336887
 2551 2.463640 1.333264
 2552 2.467263 1.329641
 2553 2.470886 1.326018
 2554 2.474509 1.322395
 2555 2.478132 1.322395
 2556 2.481755 1.322395
 2557 2.485378 1.322395
 2558 2.489001 1.322395
 2559 2.492624 1.322395
 2560 2.496247 1.322395
 2561 2.499870 1.322395
 2562 2.503493 1.322395
 2563 2.507116 1.322395
 2564 2.510739 1.322395
 2565 2.514362 1.318772
 2566 2.517985 1.318772
 2567 2.521608 1.315149
 2568 2.525231 1.315149
 2569 2.528854 1.311526
 2570 2.532477 1.311526
 2571 2.536100 1.307903
 2572 2.539723 1.307903
 2573 2.543346 1.304280
 2574 2.546969 1.304280
 2575 2.550592 1.300657
 2576 2.554215 1.300657
 2577 2.557838 1.297034
 2578 2.557838 1.293411
 2579 2.561461 1.289788
 2580 2.561461 1.286165
 2581 2.565084 1.282542
 2582 2.565084 1.278919
 2583 2.568707 1.275296
 2584 2.568707 1.271673
 2585 2.572330 1.268050
 2586 2.572330 1.264427
 2587 2.575953 1.260804
 2588 2.575953 1.257181
 2589 2.579576 1.253558
 2590 2.579576 1.249935
 2591 2.579576 1.246312
 2592 2.579576 1.242689
 2593 2.579576 1.239066
 2594 2.579576 1.235443
 2595 2.579576 1.231820
 2596 2.579576 1.228197
 2597 2.579576 1.224574
 2598 2.579576 1.220951
 2599 2.579576 1.217328
 2600 2.579576 1.213705
 2601 2.579576 1.210082
 2602 2.583199 1.206459
 2603 2.586822 1.202836
 2604 2.590445 1.199213
 2605 2.594068 1.195590
 2606 2.597691 1.191967
 2607 2.601314 1.188344
 2608 2.604937 1.184721
 2609 2.608560 1.181098
 2610 2.612183 1.177475
 2611 2.615806 1.177475
 2612 2.619429 1.177475
 2613 2.623052 1.173852
 2614 2.626675 1.173852
 2615 2.630298 1.170229
 2616 2.633921 1.170229
 2617 2.637544 1.166606
 2618 2.641167 1.166606
 2619 2.644790 1.162983
 2620 2.648413 1.162983
 2621 2.652036 1.159360
 2622 2.655659 1.159360
 2623 2.659282 1.155737
 2624 2.662905 1.155737
 2625 2.666528 1.152114
 2626 2.670151 1.148491
 2627 2.673774 1.148491
 2628 2.677397 1.144868
 2629 2.681020 1.144868
 2630 2.684643 1.141245
 2631 2.688266 1.137622
 2632 2.691889 1.133999
 2633 2.695512 1.130376
 2634 2.699135 1.126753
 2635 2.702758 1.123130
 2636 2.706381 1.119507
 2637 2.710004 1.115884
 2638 2.713627 1.112261
 2639 2.713627 1.108638
 2640 2.717250 1.108638
 2641 2.720873 1.108638
 2642 2.724496 1.108638
 2643 2.728119 1.108638
 2644 2.731742 1.105015
 2645 2.735365 1.105015
 2646 2.738988 1.105015
 2647 2.742611 1.105015
 2648 2.746234 1.105015
 2649 2.749857 1.105015
 2650 2.753480 1.105015
 2651 2.757103 1.105015
 2652 2.760726 1.105015
 2653 2.764349 1.105015
 2654 2.767972 1.105015
 2655 2.771595 1.105015
 2656 2.775218 1.105015
 2657 2.778841 1.105015
 2658 2.782464 1.105015
 2659 2.786087 1.105015
 2660 2.789710 1.101392
 2661 2.793333 1.101392
 2662 2.796956 1.097769
 2663 2.800579 1.097769
 2664 2.804202 1.094146
 2665 2.807825 1.094146
 2666 2.811448 1.090523
 2667 2.815071 1.090523
 2668 2.818694 1.086900
 2669 2.822317 1.086900
 2670 2.825940 1.086900
 2671 2.829563 1.086900
 2672 2.833186 1.086900
 2673 2.836809 1.086900
 2674 2.840432 1.086900
 2675 2.844055 1.086900
 2676 2.847678 1.086900
 2677 2.851301 1.086900
 2678 2.854924 1.086900
 2679 2.858547 1.086900
 2680 2.862170 1.086900
 2681 2.865793 1.086900
 2682 2.869416 1.086900
 2683 2.873039 1.086900
 2684 2.876662 1.083277
 2685 2.880285 1.083277
 2686 2.883908 1.079654
 2687 2.887531 1.079654
 2688 2.891154 1.076031
 2689 2.894777 1.076031
 2690 2.898400 1.072408
 2691 2.902023 1.072408
 2692 2.905646 1.072408
 2693 2.909269 1.072408
 2694 2.912892 1.072408
 2695 2.916515 1.072408
 2696 2.920138 1.072408
 2697 2.923761 1.072408
 2698 2.927384 1.072408
 2699 2.931007 1.072408
 2700 2.934630 1.072408
 2701 2.938253 1.072408
 2702 2.941876 1.072408
 2703 2.945499 1.072408
 2704 2.949122 1.072408
 2705 2.952745 1.072408
 2706 2.956368 1.072408
 2707 2.959991 1.072408
 2708 2.963614 1.072408
 2709 2.967237 1.072408
 2710 2.970860 1.072408
 2711 2.974483 1.072408
 2712 2.978106 1.072408
 2713 2.981729 1.072408
 2714 2.985352 1.072408
 2715 2.988975 1.072408
 2716 2.992598 1.068785
 2717 2.996221 1.068785
 2718 2.999844 1.065162
 2719 3.003467 1.065162
 2720 3.007090 1.061539
 2721 3.010713 1.061539
 2722 3.014336 1.057916
 2723 3.017959 1.057916
 2724 3.021582 1.054293
 2725 3.025205 1.054293
 2726 3.028828 1.050670
 2727 3.032451 1.050670
 2728 3.036074 1.047047
 2729 3.039697 1.043424
 2730 3.043320 1.043424
 2731 3.046943 1.039801
 2732 3.050566 1.039801
 2733 3.054189 1.036178
 2734 3.057812 1.032555
 2735 3.061435 1.028932
 2736 3.065058 1.025309
 2737 3.068681 1.021686
 2738 3.072304 1.018063
 2739 3.075927 1.018063
 2740 3.079550 1.018063
 2741 3.083173 1.018063
 2742 3.086796 1.021686
 2743 3.090419 1.021686
 2744 3.094042 1.025309
 2745 3.097665 1.025309
 2746 3.101288 1.025309
 2747 3.104911 1.025309
 2748 3.108534 1.025309
 2749 3.112157 1.025309
 2750 3.115780 1.025309
 2751 3.119403 1.025309
 2752 3.123026 1.025309
 2753 3.126649 1.025309
 2754 3.130272 1.025309
 2755 3.133895 1.025309
 2756 3.137518 1.025309
 2757 3.141141 1.025309
 2758 3.144764 1.025309
 2759 3.148387 1.025309
 2760 3.152010 1.025309
 2761 3.155633 1.025309
 2762 3.159256 1.025309
 2763 3.162879 1.025309
 2764 3.166502 1.025309
 2765 3.170125 1.025309
 2766 3.173748 1.025309
 2767 3.177371 1.021686
 2768 3.180994 1.021686
 2769 3.184617 1.018063
 2770 3.188240 1.018063
 2771 3.191863 1.018063
 2772 3.195486 1.018063
 2773 3.199109 1.018063
 2774 3.202732 1.018063
 2775 3.206355 1.018063
 2776 3.209978 1.018063
 2777 3.213601 1.018063
 2778 3.217224 1.014440
 2779 3.220847 1.014440
 2780 3.224470 1.010817
 2781 3.228093 1.010817
 2782 3.231716 1.007194
 2783 3.235339 1.007194
 2784 3.238962 1.003571
 2785 3.242585 1.003571
 2786 3.246208 0.999948
 2787 3.249831 0.999948
 2788 3.253454 0.996325
 2789 3.257077 0.996325
 2790 3.260700 0.992702
 2791 3.260700 0.989079
 2792 3.264323 0.985456
 2793 3.264323 0.981833
 2794 3.267946 0.978210
 2795 3.267946 0.974587
 2796 3.271569 0.970964
 2797 3.271569 0.967341
 2798 3.275192 0.963718
 2799 3.275192 0.960095
 2800 3.278815 0.956472
 2801 3.278815 0.952849
 2802 3.282438 0.949226
 2803 3.282438 0.945603
 2804 3.286061 0.941980
 2805 3.289684 0.938357
 2806 3.293307 0.934734
 2807 3.296930 0.931111
 2808 3.300553 0.927488
 2809 3.304176 0.923865
 2810 3.307799 0.920242
 2811 3.311422 0.920242
 2812 3.315045 0.916619
 2813 3.318668 0.916619
 2814 3.322291 0.916619
 2815 3.325914 0.916619
 2816 3.329537 0.916619
 2817 3.333160 0.916619
 2818 3.336783 0.916619
 2819 3.340406 0.916619
 2820 3.344029 0.916619
 2821 3.347652 0.916619
 2822 3.351275 0.916619
 2823 3.354898 0.916619
 2824 3.358521 0.916619
 2825 3.362144 0.916619
 2826 3.365767 0.916619
 2827 3.369390 0.916619
 2828 3.373013 0.916619
 2829 3.376636 0.916619
 2830 3.380259 0.916619
 2831 3.383882 0.916619
 2832 3.387505 0.916619
 2833 3.391128 0.916619
 2834 3.394751 0.916619
 2835 3.398374 0.916619
 2836 3.401997 0.916619
 2837 3.405620 0.916619
 2838 3.409243 0.916619
 2839 3.412866 0.916619
 2840 3.416489 0.916619
 2841 3.420112 0.916619
 2842 3.423735 0.912996
 2843 3.427358 0.912996
 2844 3.430981 0.909373
 2845 3.434604 0.909373
 2846 3.438227 0.909373
 2847 3.441850 0.909373
 2848 3.445473 0.909373
 2849 3.449096 0.909373
 2850 3.452719 0.909373
 2851 3.456342 0.909373
 2852 3.459965 0.909373
 2853 3.463588 0.909373
 2854 3.467211 0.909373
 2855 3.470834 0.909373
 2856 3.474457 0.909373
 2857 3.478080 0.909373
 2858 3.481703 0.909373
 2859 3.485326 0.909373
 2860 3.488949 0.909373
 2861 3.492572 0.905750
 2862 3.496195 0.905750
 2863 3.499818 0.902127
 2864 3.503441 0.902127
 2865 3.507064 0.898504
 2866 3.510687 0.898504
 2867 3.514310 0.894881
 2868 3.517933 0.894881
 2869 3.521556 0.891258
 2870 3.525179 0.891258
 2871 3.528802 0.887635
 2872 3.532425 0.887635
 2873 3.536048 0.884012
 2874 3.536048 0.880389
 2875 3.539671 0.876766
 2876 3.543294 0.873143
 2877 3.546917 0.869520
 2878 3.550540 0.865897
 2879 3.554163 0.862274
 2880 3.557786 0.858651
 2881 3.561409 0.858651
 2882 3.565032 0.858651
 2883 3.568655 0.858651
 2884 3.572278 0.858651
 2885 3.575901 0.858651
 2886 3.579524 0.858651
 2887 3.583147 0.858651
 2888 3.586770 0.858651
 2889 3.590393 0.858651
 2890 3.594016 0.858651
 2891 3.597639 0.858651
 2892 3.601262 0.858651
 2893 3.604885 0.858651
 2894 3.608508 0.858651
 2895 3.612131 0.858651
 2896 3.615754 0.858651
 2897 3.619377 0.858651
 2898 3.623000 0.855028
 2899 3.626623 0.855028
 2900 3.630246 0.851405
 2901 3.633869 0.851405
 2902 3.637492 0.851405
 2903 3.641115 0.851405
 2904 3.644738 0.851405
 2905 3.648361 0.851405
 2906 3.651984 0.851405
 2907 3.655607 0.851405
 2908 3.659230 0.851405
 2909 3.662853 0.851405
 2910 3.666476 0.851405
 2911 3.670099 0.851405
 2912 3.673722 0.847782
 2913 3.677345 0.847782
 2914 3.680968 0.847782
 2915 3.684591 0.847782
 2916 3.688214 0.847782
 2917 3.691837 0.847782
 2918 3.695460 0.847782
 2919 3.699083 0.847782
 2920 3.702706 0.847782
 2921 3.706329 0.844159
 2922 3.709952 0.844159
 2923 3.713575 0.840536
 2924 3.717198 0.840536
 2925 3.720821 0.836913
 2926 3.724444 0.836913
 2927 3.728067 0.833290
 2928 3.731690 0.833290
 2929 3.735313 0.829667
 2930 3.738936 0.829667
 2931 3.742559 0.826044
 2932 3.746182 0.826044
 2933 3.749805 0.826044
 2934 3.753428 0.822421
 2935 3.757051 0.822421
 2936 3.760674 0.818798
 2937 3.764297 0.818798
 2938 3.767920 0.815175
 2939 3.771543 0.815175
 2940 3.775166 0.811552
 2941 3.778789 0.811552
 2942 3.782412 0.807929
 2943 3.786035 0.807929
 2944 3.789658 0.804306
 2945 3.793281 0.804306
 2946 3.796904 0.800683
 2947 3.800527 0.797060
 2948 3.804150 0.797060
 2949 3.807773 0.797060
 2950 3.811396 0.797060
 2951 3.815019 0.797060
 2952 3.818642 0.793437
 2953 3.822265 0.793437
 2954 3.825888 0.793437
 2955 3.829511 0.793437
 2956 3.833134 0.793437
 2957 3.836757 0.793437
 2958 3.840380 0.789814
 2959 3.844003 0.789814
 2960 3.847626 0.786191
 2961 3.851249 0.786191
 2962 3.854872 0.782568
 2963 3.858495 0.782568
 2964 3.862118 0.778945
 2965 3.865741 0.778945
 2966 3.869364 0.775322
 2967 3.872987 0.775322
 2968 3.876610 0.771699
 2969 3.880233 0.771699
 2970 3.883856 0.771699
 2971 3.887479 0.771699
 2972 3.891102 0.771699
 2973 3.894725 0.768076
 2974 3.898348 0.768076
 2975 3.901971 0.764453
 2976 3.905594 0.764453
 2977 3.909217 0.760830
 2978 3.912840 0.760830
 2979 3.916463 0.757207
 2980 3.920086 0.757207
 2981 3.923709 0.757207
 2982 3.927332 0.757207
 2983 3.930955 0.757207
 2984 3.934578 0.753584
 2985 3.938201 0.753584
 2986 3.941824 0.749961
 2987 3.945447 0.749961
 2988 3.949070 0.746338
 2989 3.952693 0.746338
 2990 3.956316 0.742715
 2991 3.959939 0.742715
 2992 3.963562 0.739092
 2993 3.967185 0.739092
 2994 3.970808 0.735469
 2995 3.974431 0.735469
 2996 3.978054 0.731846
 2997 3.981677 0.728223
 2998 3.985300 0.728223
 2999 3.988923 0.728223
 3000 3.992546 0.724600
 3001 3.996169 0.724600
 3002 3.999792 0.720977
 3003 4.003415 0.720977
 3004 4.007038 0.717354
 3005 4.010661 0.717354
 3006 4.014284 0.713731
 3007 4.017907 0.713731
 3008 4.021530 0.710108
 3009 4.025153 0.710108
 3010 4.028776 0.706485
 3011 4.032399 0.706485
 3012 4.036022 0.702862
 3013 4.039645 0.699239
 3014 4.043268 0.695616
 3015 4.046891 0.691993
 3016 4.050514 0.688370
 3017 4.054137 0.684747
 3018 4.057760 0.681124
 3019 4.061383 0.681124
 3020 4.065006 0.681124
 3021 4.068629 0.681124
 3022 4.072252 0.677501
 3023 4.075875 0.677501
 3024 4.079498 0.677501
 3025 4.083121 0.677501
 3026 4.086744 0.677501
 3027 4.090367 0.677501
 3028 4.093990 0.677501
 3029 4.097613 0.677501
 3030 4.101236 0.677501
 3031 4.104859 0.677501
 3032 4.108482 0.677501
 3033 4.112105 0.673878
 3034 4.115728 0.673878
 3035 4.119351 0.670255
 3036 4.122974 0.670255
 3037 4.126597 0.666632
 3038 4.130220 0.666632
 3039 4.133843 0.663009
 3040 4.137466 0.663009
 3041 4.141089 0.659386
 3042 4.144712 0.659386
 3043 4.148335 0.655763
 3044 4.151958 0.655763
 3045 4.155581 0.652140
 3046 4.159204 0.648517
 3047 4.162827 0.644894
 3048 4.166450 0.641271
 3049 4.170073 0.637648
 3050 4.173696 0.637648
 3051 4.177319 0.634025
 3052 4.180942 0.634025
 3053 4.184565 0.634025
 3054 4.188188 0.634025
 3055 4.191811 0.634025
 3056 4.195434 0.634025
 3057 4.199057 0.630402
 3058 4.202680 0.630402
 3059 4.206303 0.626779
 3060 4.209926 0.626779
 3061 4.213549 0.623156
 3062 4.217172 0.623156
 3063 4.220795 0.619533
 3064 4.224418 0.619533
 3065 4.228041 0.615910
 3066 4.231664 0.615910
 3067 4.235287 0.612287
 3068 4.238910 0.612287
 3069 4.242533 0.608664
 3070 4.246156 0.605041
 3071 4.249779 0.605041
 3072 4.253402 0.601418
 3073 4.257025 0.601418
 3074 4.260648 0.601418
 3075 4.264271 0.597795
 3076 4.267894 0.597795
 3077 4.271517 0.597795
 3078 4.275140 0.597795
 3079 4.278763 0.594172
 3080 4.282386 0.594172
 3081 4.286009 0.590549
 3082 4.289632 0.590549
 3083 4.293255 0.590549
 3084 4.296878 0.590549
 3085 4.300501 0.590549
 3086 4.304124 0.590549
 3087 4.307747 0.590549
 3088 4.311370 0.590549
 3089 4.314993 0.590549
 3090 4.318616 0.590549
 3091 4.322239 0.586926
 3092 4.325862 0.586926
 3093 4.329485 0.583303
 3094 4.333108 0.583303
 3095 4.336731 0.579680
 3096 4.340354 0.579680
 3097 4.343977 0.576057
 3098 4.347600 0.576057
 3099 4.351223 0.572434
 3100 4.354846 0.572434
 3101 4.358469 0.572434
 3102 4.362092 0.572434
 3103 4.365715 0.568811
 3104 4.369338 0.568811
 3105 4.372961 0.565188
 3106 4.376584 0.565188
 3107 4.380207 0.561565
 3108 4.383830 0.561565
 3109 4.387453 0.557942
 3110 4.391076 0.557942
 3111 4.394699 0.557942
 3112 4.398322 0.557942
 3113 4.401945 0.557942
 3114 4.405568 0.557942
 3115 4.409191 0.557942
 3116 4.412814 0.557942
 3117 4.416437 0.557942
 3118 4.420060 0.557942
 3119 4.423683 0.557942
 3120 4.427306 0.557942
 3121 4.430929 0.557942
 3122 4.434552 0.557942
 3123 4.438175 0.557942
 3124 4.441798 0.557942
 3125 4.445421 0.557942
 3126 4.449044 0.557942
 3127 4.452667 0.557942
 3128 4.456290 0.557942
 3129 4.459913 0.557942
 3130 4.463536 0.557942
 3131 4.467159 0.557942
 3132 4.470782 0.557942
 3133 4.474405 0.557942
 3134 4.478028 0.557942
 3135 4.481651 0.554319
 3136 4.485274 0.554319
 3137 4.488897 0.550696
 3138 4.492520 0.550696
 3139 4.496143 0.547073
 3140 4.499766 0.547073
 3141 4.503389 0.543450
 3142 4.507012 0.543450
 3143 4.510635 0.539827
 3144 4.514258 0.539827
 3145 4.517881 0.536204
 3146 4.521504 0.536204
 3147 4.525127 0.532581
 3148 4.528750 0.528958
 3149 4.532373 0.525335
 3150 4.532373 0.521712
 3151 4.535996 0.518089
 3152 4.535996 0.514466
 3153 4.539619 0.510843
 3154 4.539619 0.507220
 3155 4.543242 0.503597
 3156 4.543242 0.499974
 3157 4.546865 0.496351
 3158 4.550488 0.496351
 3159 4.554111 0.492728
 3160 4.557734 0.492728
 3161 4.561357 0.489105
 3162 4.564980 0.489105
 3163 4.568603 0.485482
 3164 4.572226 0.485482
 3165 4.575849 0.481859
 3166 4.579472 0.481859
 3167 4.583095 0.478236
 3168 4.586718 0.478236
 3169 4.590341 0.474613
 3170 4.593964 0.474613
 3171 4.597587 0.470990
 3172 4.601210 0.470990
 3173 4.604833 0.467367
 3174 4.608456 0.463744
 3175 4.612079 0.460121
 3176 4.615702 0.456498
 3177 4.619325 0.452875
 3178 4.622948 0.452875
 3179 4.626571 0.452875
 3180 4.630194 0.452875
 3181 4.633817 0.452875
 3182 4.637440 0.452875
 3183 4.641063 0.452875
 3184 4.644686 0.449252
 3185 4.648309 0.449252
 3186 4.651932 0.449252
 3187 4.655555 0.449252
 3188 4.659178 0.449252
 3189 4.662801 0.449252
 3190 4.666424 0.449252
 3191 4.670047 0.449252
 3192 4.673670 0.449252
 3193 4.677293 0.449252
 3194 4.680916 0.449252
 3195 4.684539 0.449252
 3196 4.688162 0.449252
 3197 4.691785 0.449252
 3198 4.695408 0.449252
 3199 4.699031 0.449252
 3200 4.702654 0.449252
 3201 4.706277 0.449252
 3202 4.709900 0.449252
 3203 4.713523 0.449252
 3204 4.717146 0.449252
 3205 4.720769 0.445629
 3206 4.724392 0.445629
 3207 4.728015 0.442006
 3208 4.731638 0.442006
 3209 4.735261 0.438383
 3210 4.738884 0.438383
 3211 4.742507 0.434760
 3212 4.746130 0.434760
 3213 4.749753 0.431137
 3214 4.753376 0.431137
 3215 4.756999 0.427514
 3216 4.760622 0.427514
 3217 4.764245 0.423891
 3218 4.767868 0.420268
 3219 4.767868 0.416645
 3220 4.771491 0.413022
 3221 4.771491 0.409399
 3222 4.775114 0.405776
 3223 4.775114 0.402153
 3224 4.778737 0.398530
 3225 4.782360 0.394907
 3226 4.785983 0.394907
 3227 4.789606 0.394907
 3228 4.793229 0.391284
 3229 4.796852 0.391284
 3230 4.800475 0.391284
 3231 4.804098 0.391284
 3232 4.807721 0.391284
 3233 4.811344 0.391284
 3234 4.814967 0.391284
 3235 4.818590 0.387661
 3236 4.822213 0.387661
 3237 4.825836 0.384038
 3238 4.829459 0.384038
 3239 4.833082 0.380415
 3240 4.836705 0.380415
 3241 4.840328 0.376792
 3242 4.843951 0.376792
 3243 4.847574 0.376792
 3244 4.851197 0.376792
 3245 4.854820 0.376792
 3246 4.858443 0.376792
 3247 4.862066 0.376792
 3248 4.865689 0.376792
 3249 4.869312 0.376792
 3250 4.872935 0.376792
 3251 4.876558 0.376792
 3252 4.880181 0.376792
 3253 4.883804 0.376792
 3254 4.887427 0.376792
 3255 4.891050 0.376792
 3256 4.894673 0.376792
 3257 4.898296 0.376792
 3258 4.901919 0.376792
 3259 4.905542 0.376792
 3260 4.909165 0.376792
 3261 4.912788 0.376792
 3262 4.916411 0.376792
 3263 4.920034 0.380415
 3264 4.923657 0.380415
 3265 4.927280 0.380415
 3266 4.930903 0.384038
 3267 4.934526 0.384038
 3268 4.938149 0.384038
 3269 4.941772 0.384038
 3270 4.945395 0.384038
 3271 4.949018 0.384038
 3272 4.952641 0.384038
 3273 4.956264 0.384038
 3274 4.959887 0.384038
 3275 4.963510 0.384038
 3276 4.967133 0.384038
 3277 4.970756 0.384038
 3278 4.974379 0.384038
 3279 4.978002 0.384038
 3280 4.981625 0.384038
 3281 4.985248 0.384038
 3282 4.988871 0.384038
 3283 4.992494 0.384038
 3284 4.996117 0.384038
 3285 4.999740 0.384038
 3286 5.003363 0.384038
 3287 5.006986 0.384038
 3288 5.010609 0.384038
 3289 5.014232 0.384038
 3290 5.017855 0.384038
 3291 5.021478 0.384038
 3292 5.025101 0.384038
 3293 5.028724 0.384038
 3294 5.032347 0.384038
 3295 5.035970 0.384038
 3296 5.039593 0.384038
 3297 5.043216 0.384038
 3298 5.046839 0.384038
 3299 5.050462 0.384038
 3300 5.054085 0.384038
 3301 5.057708 0.380415
 3302 5.061331 0.380415
 3303 5.064954 0.376792
 3304 5.068577 0.376792
 3305 5.072200 0.373169
 3306 5.075823 0.373169
 3307 5.079446 0.369546
 3308 5.083069 0.369546
 3309 5.086692 0.365923
 3310 5.090315 0.365923
 3311 5.093938 0.365923
 3312 5.097561 0.365923
 3313 5.101184 0.365923
 3314 5.104807 0.365923
 3315 5.108430 0.365923
 3316 5.112053 0.365923
 3317 5.115676 0.365923
 3318 5.119299 0.365923
 3319 5.122922 0.365923
 3320 5.126545 0.365923
 3321 5.130168 0.365923
 3322 5.133791 0.365923
 3323 5.137414 0.365923
 3324 5.141037 0.365923
 3325 5.144660 0.365923
 3326 5.148283 0.365923
 3327 5.151906 0.365923
 3328 5.155529 0.365923
 3329 5.159152 0.365923
 3330 5.162775 0.365923
 3331 5.166398 0.365923
 3332 5.170021 0.365923
 3333 5.173644 0.365923
 3334 5.177267 0.365923
 3335 5.180890 0.365923
 3336 5.184513 0.365923
 3337 5.188136 0.365923
 3338 5.191759 0.365923
 3339 5.195382 0.365923
 3340 5.199005 0.365923
 3341 5.202628 0.365923
 3342 5.206251 0.365923
 3343 5.209874 0.365923
 3344 5.213497 0.365923
 3345 5.217120 0.365923
 3346 5.220743 0.365923
 3347 5.224366 0.365923
 3348 5.227989 0.365923
 3349 5.231612 0.365923
 3350 5.235235 0.365923
 3351 5.238858 0.365923
 3352 5.242481 0.365923
 3353 5.246104 0.365923
 3354 5.249727 0.365923
 3355 5.253350 0.365923
 3356 5.256973 0.365923
 3357 5.260596 0.365923
 3358 5.264219 0.365923
 3359 5.267842 0.365923
 3360 5.271465 0.365923
 3361 5.275088 0.365923
 3362 5.278711 0.365923
 3363 5.282334 0.365923
 3364 5.285957 0.365923
 3365 5.289580 0.365923
 3366 5.293203 0.365923
 3367 5.296826 0.365923
 3368 5.300449 0.365923
 3369 5.304072 0.365923
 3370 5.307695 0.365923
 3371 5.311318 0.365923
 3372 5.314941 0.365923
 3373 5.318564 0.365923
 3374 5.322187 0.365923
 3375 5.325810 0.365923
 3376 5.329433 0.365923
 3377 5.333056 0.365923
 3378 5.336679 0.365923
 3379 5.340302 0.365923
 3380 5.343925 0.365923
 3381 5.347548 0.365923
 3382 5.351171 0.365923
 3383 5.354794 0.365923
 3384 5.358417 0.365923
 3385 5.362040 0.365923
 3386 5.365663 0.365923
 3387 5.369286 0.365923
 3388 5.372909 0.365923
 3389 5.376532 0.365923
 3390 5.380155 0.365923
 3391 5.383778 0.365923
 3392 5.387401 0.365923
 3393 5.391024 0.365923
 3394 5.394647 0.369546
 3395 5.398270 0.369546
 3396 5.401893 0.373169
 3397 5.405516 0.373169
 3398 5.409139 0.376792
 3399 5.412762 0.376792
 3400 5.416385 0.380415
 3401 5.420008 0.380415
 3402 5.423631 0.380415
 3403 5.427254 0.380415
 3404 5.430877 0.380415
 3405 5.434500 0.380415
 3406 5.438123 0.380415
 3407 5.441746 0.380415
 3408 5.445369 0.380415
 3409 5.448992 0.380415
 3410 5.452615 0.380415
 3411 5.456238 0.380415
 3412 5.459861 0.380415
 3413 5.463484 0.380415
 3414 5.467107 0.380415
 3415 5.470730 0.380415
 3416 5.474353 0.380415
 3417 5.477976 0.380415
 3418 5.481599 0.380415
 3419 5.485222 0.380415
 3420 5.488845 0.384038
 3421 5.492468 0.384038
 3422 5.496091 0.384038
 3423 5.499714 0.384038
 3424 5.503337 0.384038
 3425 5.506960 0.384038
 3426 5.510583 0.384038
 3427 5.514206 0.384038
 3428 5.517829 0.384038
 3429 5.521452 0.384038
 3430 5.525075 0.384038
 3431 5.528698 0.384038
 3432 5.532321 0.384038
 3433 5.535944 0.384038
 3434 5.539567 0.384038
 3435 5.543190 0.384038
 3436 5.546813 0.384038
 3437 5.550436 0.384038
 3438 5.554059 0.384038
 3439 5.557682 0.384038
 3440 5.561305 0.384038
 3441 5.564928 0.384038
 3442 5.568551 0.384038
 3443 5.572174 0.380415
 3444 5.575797 0.380415
 3445 5.579420 0.376792
 3446 5.583043 0.376792
 3447 5.586666 0.373169
 3448 5.590289 0.373169
 3449 5.593912 0.369546
 3450 5.597535 0.369546
 3451 5.601158 0.365923
 3452 5.604781 0.365923
 3453 5.608404 0.362300
 3454 5.612027 0.362300
 3455 5.615650 0.358677
 3456 5.619273 0.355054
 3457 5.619273 0.351431
 3458 5.622896 0.347808
 3459 5.622896 0.344185
 3460 5.626519 0.340562
 3461 5.626519 0.336939
 3462 5.630142 0.333316
 3463 5.630142 0.329693
 3464 5.633765 0.326070
 3465 5.633765 0.322447
 3466 5.637388 0.318824
 3467 5.637388 0.315201
 3468 5.641011 0.311578
 3469 5.641011 0.307955
 3470 5.644634 0.304332
 3471 5.644634 0.300709
 3472 5.648257 0.297086
 3473 5.648257 0.293463
 3474 5.648257 0.289840
 3475 5.651880 0.286217
 3476 5.655503 0.286217
 3477 5.659126 0.282594
 3478 5.662749 0.282594
 3479 5.666372 0.278971
 3480 5.669995 0.278971
 3481 5.673618 0.282594
 3482 5.677241 0.286217
 3483 5.680864 0.289840
 3484 5.684487 0.293463
 3485 5.688110 0.297086
 3486 5.691733 0.297086
 3487 5.695356 0.300709
 3488 5.698979 0.300709
 3489 5.702602 0.304332
 3490 5.706225 0.304332
 3491 5.709848 0.307955
 3492 5.713471 0.307955
 3493 5.717094 0.311578
 3494 5.720717 0.311578
 3495 5.724340 0.315201
 3496 5.727963 0.318824
 3497 5.731586 0.322447
 3498 5.735209 0.326070
 3499 5.738832 0.329693
 3500 5.742455 0.333316
 3501 5.746078 0.336939
 3502 5.749701 0.340562
 3503 5.753324 0.344185
 3504 5.756947 0.344185
 3505 5.760570 0.347808
 3506 5.764193 0.347808
 3507 5.767816 0.351431
 3508 5.771439 0.351431
 3509 5.775062 0.355054
 3510 5.778685 0.355054
 3511 5.782308 0.358677
 3512 5.785931 0.358677
 3513 5.789554 0.362300
 3514 5.793177 0.362300
 3515 5.796800 0.365923
 3516 5.800423 0.369546
 3517 5.800423 0.373169
 3518 5.804046 0.376792
 3519 5.804046 0.380415
 3520 5.807669 0.384038
 3521 5.807669 0.387661
 3522 5.811292 0.391284
 3523 5.811292 0.394907
 3524 5.814915 0.398530
 3525 5.814915 0.402153
 3526 5.818538 0.405776
 3527 5.818538 0.409399
 3528 5.822161 0.413022
 3529 5.822161 0.416645
 3530 5.825784 0.420268
 3531 5.829407 0.420268
 3532 5.833030 0.423891
 3533 5.836653 0.423891
 3534 5.840276 0.427514
 3535 5.843899 0.427514
 3536 5.847522 0.431137
 3537 5.851145 0.431137
 3538 5.854768 0.434760
 3539 5.858391 0.434760
 3540 5.862014 0.438383
 3541 5.865637 0.438383
 3542 5.869260 0.442006
 3543 5.872883 0.442006
 3544 5.876506 0.442006
 3545 5.880129 0.442006
 3546 5.883752 0.442006
 3547 5.887375 0.442006
 3548 5.890998 0.442006
 3549 5.894621 0.442006
 3550 5.898244 0.445629
 3551 5.901867 0.445629
 3552 5.905490 0.445629
 3553 5.909113 0.445629
 3554 5.912736 0.445629
 3555 5.916359 0.445629
 3556 5.919982 0.445629
 3557 5.923605 0.445629
 3558 5.927228 0.445629
 3559 5.930851 0.445629
 3560 5.934474 0.445629
 3561 5.938097 0.445629
 3562 5.941720 0.445629
 3563 5.945343 0.445629
 3564 5.948966 0.445629
 3565 5.952589 0.445629
 3566 5.956212 0.445629
 3567 5.959835 0.445629
 3568 5.963458 0.445629
 3569 5.967081 0.445629
 3570 5.970704 0.445629
 3571 5.974327 0.445629
 3572 5.977950 0.445629
 3573 5.981573 0.445629
 3574 5.985196 0.445629
 3575 5.988819 0.445629
 3576 5.992442 0.445629
 3577 5.996065 0.445629
 3578 5.999688 0.445629
 3579 6.003311 0.445629
 3580 6.006934 0.445629
 3581 6.010557 0.445629
 3582 6.014180 0.445629
 3583 6.017803 0.445629
 3584 6.021426 0.445629
 3585 6.025049 0.445629
 3586 6.028672 0.445629
 3587 6.032295 0.445629
 3588 6.035918 0.445629
 3589 6.039541 0.445629
 3590 6.043164 0.445629
 3591 6.046787 0.445629
 3592 6.050410 0.445629
 3593 6.054033 0.445629
 3594 6.057656 0.445629
 3595 6.061279 0.445629
 3596 6.064902 0.445629
 3597 6.068525 0.445629
 3598 6.072148 0.445629
 3599 6.075771 0.445629
 3600 6.079394 0.445629
 3601 6.083017 0.445629
 3602 6.086640 0.445629
 3603 6.090263 0.445629
 3604 6.093886 0.445629
 3605 6.097509 0.445629
 3606 6.101132 0.445629
 3607 6.104755 0.445629
 3608 6.108378 0.445629
 3609 6.112001 0.445629
 3610 6.115624 0.445629
 3611 6.119247 0.445629
 3612 6.122870 0.442006
 3613 6.126493 0.442006
 3614 6.130116 0.438383
 3615 6.133739 0.438383
 3616 6.137362 0.434760
 3617 6.140985 0.434760
 3618 6.144608 0.434760
 3619 6.148231 0.434760
 3620 6.151854 0.434760
 3621 6.155477 0.434760
 3622 6.159100 0.438383
 3623 6.162723 0.438383
 3624 6.166346 0.442006
 3625 6.169969 0.442006
 3626 6.173592 0.445629
 3627 6.177215 0.445629
 3628 6.180838 0.449252
 3629 6.184461 0.449252
 3630 6.188084 0.449252
 3631 6.191707 0.449252
 3632 6.195330 0.449252
 3633 6.198953 0.449252
 3634 6.202576 0.449252
 3635 6.206199 0.449252
 3636 6.209822 0.449252
 3637 6.213445 0.449252
 3638 6.217068 0.449252
 3639 6.220691 0.449252
 3640 6.224314 0.449252
 3641 6.227937 0.449252
 3642 6.231560 0.449252
 3643 6.235183 0.449252
 3644 6.238806 0.452875
 3645 6.242429 0.452875
 3646 6.246052 0.452875
 3647 6.249675 0.452875
 3648 6.253298 0.452875
 3649 6.256921 0.456498
 3650 6.260544 0.456498
 3651 6.264167 0.460121
 3652 6.267790 0.460121
 3653 6.271413 0.463744
 3654 6.275036 0.463744
 3655 6.278659 0.467367
 3656 6.282282 0.467367
 3657 6.285905 0.467367
 3658 6.289528 0.467367
 3659 6.293151 0.467367
 3660 6.296774 0.467367
 3661 6.300397 0.467367
 3662 6.304020 0.467367
 3663 6.307643 0.467367
 3664 6.311266 0.467367
 3665 6.314889 0.467367
 3666 6.318512 0.467367
 3667 6.322135 0.467367
 3668 6.325758 0.467367
 3669 6.329381 0.467367
 3670 6.333004 0.467367
 3671 6.336627 0.467367
 3672 6.340250 0.467367
 3673 6.343873 0.467367
 3674 6.347496 0.467367
 3675 6.351119 0.467367
 3676 6.354742 0.467367
 3677 6.358365 0.467367
 3678 6.361988 0.467367
 3679 6.365611 0.470990
 3680 6.369234 0.470990
 3681 6.372857 0.474613
 3682 6.376480 0.474613
 3683 6.380103 0.478236
 3684 6.383726 0.478236
 3685 6.387349 0.478236
 3686 6.390972 0.478236
 3687 6.394595 0.478236
 3688 6.398218 0.478236
 3689 6.401841 0.478236
 3690 6.405464 0.478236
 3691 6.409087 0.478236
 3692 6.412710 0.478236
 3693 6.416333 0.478236
 3694 6.419956 0.478236
 3695 6.423579 0.478236
 3696 6.427202 0.478236
 3697 6.430825 0.478236
 3698 6.434448 0.478236
 3699 6.438071 0.478236
 3700 6.441694 0.478236
 3701 6.445317 0.478236
 3702 6.448940 0.478236
 3703 6.452563 0.478236
 3704 6.456186 0.478236
 3705 6.459809 0.478236
 3706 6.463432 0.478236
 3707 6.467055 0.478236
 3708 6.470678 0.478236
 3709 6.474301 0.478236
 3710 6.477924 0.478236
 3711 6.481547 0.478236
 3712 6.485170 0.478236
 3713 6.488793 0.478236
 3714 6.492416 0.478236
 3715 6.496039 0.478236
 3716 6.499662 0.478236
 3717 6.503285 0.478236
 3718 6.506908 0.478236
 3719 6.510531 0.478236
 3720 6.514154 0.478236
 3721 6.517777 0.478236
 3722 6.521400 0.478236
 3723 6.525023 0.478236
 3724 6.528646 0.478236
 3725 6.532269 0.478236
 3726 6.535892 0.474613
 3727 6.539515 0.474613
 3728 6.543138 0.470990
 3729 6.546761 0.470990
 3730 6.550384 0.467367
 3731 6.554007 0.467367
 3732 6.557630 0.463744
 3733 6.561253 0.463744
 3734 6.564876 0.463744
 3735 6.568499 0.463744
 3736 6.572122 0.463744
 3737 6.575745 0.463744
 3738 6.579368 0.463744
 3739 6.582991 0.463744
 3740 6.586614 0.463744
 3741 6.590237 0.463744
 3742 6.593860 0.463744
 3743 6.597483 0.463744
 3744 6.601106 0.463744
 3745 6.604729 0.467367
 3746 6.608352 0.467367
 3747 6.611975 0.470990
 3748 6.615598 0.470990
 3749 6.619221 0.470990
 3750 6.622844 0.474613
 3751 6.626467 0.474613
 3752 6.630090 0.474613
 3753 6.633713 0.474613
 3754 6.637336 0.474613
 3755 6.640959 0.474613
 3756 6.644582 0.474613
 3757 6.648205 0.474613
 3758 6.651828 0.478236
 3759 6.655451 0.478236
 3760 6.659074 0.478236
 3761 6.662697 0.478236
 3762 6.666320 0.478236
 3763 6.669943 0.478236
 3764 6.673566 0.478236
 3765 6.677189 0.478236
 3766 6.680812 0.481859
 3767 6.684435 0.481859
 3768 6.688058 0.485482
 3769 6.691681 0.485482
 3770 6.695304 0.489105
 3771 6.698927 0.489105
 3772 6.702550 0.492728
 3773 6.706173 0.492728
 3774 6.709796 0.492728
 3775 6.713419 0.492728
 3776 6.717042 0.492728
 3777 6.720665 0.492728
 3778 6.724288 0.492728
 3779 6.727911 0.492728
 3780 6.731534 0.492728
 3781 6.735157 0.492728
 3782 6.738780 0.492728
 3783 6.742403 0.492728
 3784 6.746026 0.492728
 3785 6.749649 0.492728
 3786 6.753272 0.492728
 3787 6.756895 0.492728
 3788 6.760518 0.492728
 3789 6.764141 0.492728
 3790 6.767764 0.492728
 3791 6.771387 0.492728
 3792 6.775010 0.492728
 3793 6.778633 0.492728
 3794 6.782256 0.492728
 3795 6.785879 0.489105
 3796 6.789502 0.489105
 3797 6.793125 0.485482
 3798 6.796748 0.485482
 3799 6.800371 0.481859
 3800 6.803994 0.481859
 3801 6.807617 0.478236
 3802 6.811240 0.478236
 3803 6.814863 0.474613
 3804 6.818486 0.474613
 3805 6.822109 0.474613
 3806 6.825732 0.474613
 3807 6.829355 0.474613
 3808 6.832978 0.474613
 3809 6.836601 0.478236
 3810 6.840224 0.481859
 3811 6.843847 0.485482
 3812 6.843847 0.489105
 3813 6.847470 0.492728
 3814 6.851093 0.496351
 3815 6.851093 0.499974
 3816 6.854716 0.503597
 3817 6.858339 0.507220
 3818 6.861962 0.510843
 3819 6.865585 0.514466
 3820 6.869208 0.514466
 3821 6.872831 0.518089
 3822 6.876454 0.521712
 3823 6.880077 0.521712
 3824 6.883700 0.525335
 3825 6.887323 0.528958
 3826 6.887323 0.532581
 3827 6.890946 0.536204
 3828 6.890946 0.539827
 3829 6.894569 0.543450
 3830 6.894569 0.547073
 3831 6.898192 0.550696
 3832 6.898192 0.554319
 3833 6.901815 0.557942
 3834 6.901815 0.561565
 3835 6.905438 0.565188
 3836 6.909061 0.568811
 3837 6.912684 0.572434
 3838 6.916307 0.572434
 3839 6.919930 0.576057
 3840 6.923553 0.576057
 3841 6.927176 0.579680
 3842 6.930799 0.579680
 3843 6.934422 0.583303
 3844 6.938045 0.583303
 3845 6.941668 0.586926
 3846 6.945291 0.586926
 3847 6.948914 0.590549
 3848 6.952537 0.594172
 3849 6.956160 0.597795
 3850 6.959783 0.601418
 3851 6.963406 0.605041
 3852 6.967029 0.608664
 3853 6.967029 0.612287
 3854 6.970652 0.615910
 3855 6.974275 0.615910
 3856 6.977898 0.619533
 3857 6.981521 0.619533
 3858 6.985144 0.623156
 3859 6.988767 0.623156
 3860 6.992390 0.626779
 3861 6.996013 0.626779
 3862 6.999636 0.630402
 3863 7.003259 0.630402
 3864 7.006882 0.634025
 3865 7.010505 0.634025
 3866 7.014128 0.637648
 3867 7.017751 0.637648
 3868 7.021374 0.637648
 3869 7.024997 0.637648
 3870 7.028620 0.637648
 3871 7.032243 0.637648
 3872 7.035866 0.637648
 3873 7.039489 0.637648
 3874 7.043112 0.637648
 3875 7.046735 0.637648
 3876 7.050358 0.637648
 3877 7.053981 0.637648
 3878 7.057604 0.637648
 3879 7.061227 0.641271
 3880 7.064850 0.641271
 3881 7.068473 0.644894
 3882 7.072096 0.644894
 3883 7.075719 0.648517
 3884 7.075719 0.652140
 3885 7.075719 0.655763
 3886 7.075719 0.659386
 3887 7.079342 0.663009
 3888 7.079342 0.666632
 3889 7.082965 0.670255
 3890 7.082965 0.673878
 3891 7.086588 0.677501
 3892 7.086588 0.681124
 3893 7.090211 0.684747
 3894 7.090211 0.688370
 3895 7.093834 0.691993
 3896 7.093834 0.695616
 3897 7.097457 0.699239
 3898 7.097457 0.702862
 3899 7.101080 0.706485
 3900 7.101080 0.710108
 3901 7.104703 0.713731
 3902 7.108326 0.717354
 3903 7.111949 0.720977
 3904 7.115572 0.724600
 3905 7.119195 0.728223
 3906 7.122818 0.728223
 3907 7.126441 0.731846
 3908 7.130064 0.735469
 3909 7.133687 0.735469
 3910 7.137310 0.739092
 3911 7.140933 0.742715
 3912 7.144556 0.746338
 3913 7.148179 0.746338
 3914 7.151802 0.749961
 3915 7.155425 0.753584
 3916 7.155425 0.757207
 3917 7.159048 0.760830
 3918 7.162671 0.764453
 3919 7.162671 0.768076
 3920 7.166294 0.771699
 3921 7.169917 0.775322
 3922 7.173540 0.775322
 3923 7.177163 0.778945
 3924 7.180786 0.778945
 3925 7.184409 0.782568
 3926 7.188032 0.782568
 3927 7.191655 0.786191
 3928 7.195278 0.786191
 3929 7.198901 0.789814
 3930 7.202524 0.789814
 3931 7.206147 0.793437
 3932 7.209770 0.793437
 3933 7.213393 0.797060
 3934 7.217016 0.797060
 3935 7.220639 0.797060
 3936 7.224262 0.797060
 3937 7.227885 0.797060
 3938 7.231508 0.797060
 3939 7.235131 0.797060
 3940 7.238754 0.797060
 3941 7.242377 0.797060
 3942 7.246000 0.797060
 3943 7.249623 0.797060
 3944 7.253246 0.797060
 3945 7.256869 0.797060
 3946 7.260492 0.797060
 3947 7.264115 0.797060
 3948 7.267738 0.797060
 3949 7.271361 0.797060
 3950 7.274984 0.797060
 3951 7.278607 0.797060
 3952 7.282230 0.797060
 3953 7.285853 0.797060
 3954 7.289476 0.797060
 3955 7.293099 0.797060
 3956 7.296722 0.797060
 3957 7.300345 0.793437
 3958 7.303968 0.793437
 3959 7.307591 0.793437
 3960 7.311214 0.793437
 3961 7.314837 0.793437
 3962 7.318460 0.793437
 3963 7.322083 0.793437
 3964 7.325706 0.797060
 3965 7.329329 0.797060
 3966 7.332952 0.797060
 3967 7.336575 0.800683
 3968 7.340198 0.800683
 3969 7.343821 0.800683
 3970 7.347444 0.804306
 3971 7.351067 0.807929
 3972 7.354690 0.811552
 3973 7.358313 0.815175
 3974 7.361936 0.818798
 3975 7.361936 0.822421
 3976 7.361936 0.826044
 3977 7.365559 0.829667
 3978 7.365559 0.833290
 3979 7.369182 0.836913
 3980 7.369182 0.840536
 3981 7.372805 0.844159
 3982 7.372805 0.847782
 3983 7.376428 0.851405
 3984 7.376428 0.855028
 3985 7.380051 0.858651
 3986 7.380051 0.862274
 3987 7.383674 0.865897
 3988 7.383674 0.869520
 3989 7.387297 0.873143
 3990 7.390920 0.873143
 3991 7.394543 0.876766
 3992 7.398166 0.876766
 3993 7.401789 0.880389
 3994 7.405412 0.880389
 3995 7.409035 0.884012
 3996 7.412658 0.884012
 3997 7.416281 0.887635
 3998 7.419904 0.887635
 3999 7.423527 0.891258
 4000 7.427150 0.891258
 4001 7.430773 0.894881
 4002 7.434396 0.894881
 4003 7.438019 0.894881
 4004 7.441642 0.894881
 4005 7.445265 0.894881
 4006 7.448888 0.894881
 4007 7.452511 0.894881
 4008 7.456134 0.894881
 4009 7.459757 0.894881
 4010 7.463380 0.894881
 4011 7.467003 0.894881
 4012 7.470626 0.894881
 4013 7.474249 0.894881
 4014 7.477872 0.894881
 4015 7.481495 0.894881
 4016 7.485118 0.894881
 4017 7.488741 0.894881
 4018 7.492364 0.894881
 4019 7.495987 0.894881
 4020 7.499610 0.894881
 4021 7.503233 0.894881
 4022 7.506856 0.894881
 4023 7.510479 0.894881
 4024 7.514102 0.891258
 4025 7.517725 0.891258
 4026 7.521348 0.887635
 4027 7.524971 0.887635
 4028 7.528594 0.887635
 4029 7.532217 0.887635
 4030 7.535840 0.891258
 4031 7.539463 0.894881
 4032 7.543086 0.898504
 4033 7.546709 0.902127
 4034 7.550332 0.905750
 4035 7.553955 0.909373
 4036 7.557578 0.912996
 4037 7.561201 0.916619
 4038 7.564824 0.916619
 4039 7.568447 0.920242
 4040 7.572070 0.923865
 4041 7.575693 0.923865
 4042 7.579316 0.927488
 4043 7.582939 0.931111
 4044 7.586562 0.934734
 4045 7.590185 0.938357
 4046 7.593808 0.941980
 4047 7.597431 0.941980
 4048 7.601054 0.945603
 4049 7.601054 0.949226
 4050 7.604677 0.952849
 4051 7.604677 0.956472
 4052 7.608300 0.960095
 4053 7.608300 0.963718
 4054 7.611923 0.967341
 4055 7.615546 0.970964
 4056 7.615546 0.974587
 4057 7.619169 0.978210
 4058 7.622792 0.981833
 4059 7.626415 0.985456
 4060 7.630038 0.985456
 4061 7.633661 0.989079
 4062 7.637284 0.992702
 4063 7.640907 0.992702
 4064 7.644530 0.996325
 4065 7.648153 0.996325
 4066 7.651776 0.999948
 4067 7.655399 1.003571
 4068 7.659022 1.003571
 4069 7.662645 1.007194
 4070 7.662645 1.010817
 4071 7.666268 1.014440
 4072 7.669891 1.018063
 4073 7.669891 1.021686
 4074 7.669891 1.025309
 4075 7.669891 1.028932
 4076 7.669891 1.032555
 4077 7.673514 1.036178
 4078 7.673514 1.039801
 4079 7.677137 1.043424
 4080 7.677137 1.047047
 4081 7.680760 1.050670
 4082 7.680760 1.054293
 4083 7.684383 1.057916
 4084 7.684383 1.061539
 4085 7.688006 1.065162
 4086 7.688006 1.068785
 4087 7.691629 1.072408
 4088 7.691629 1.076031
 4089 7.695252 1.079654
 4090 7.698875 1.083277
 4091 7.702498 1.083277
 4092 7.706121 1.086900
 4093 7.709744 1.086900
 4094 7.713367 1.090523
 4095 7.716990 1.090523
 4096 7.720613 1.094146
 4097 7.724236 1.094146
 4098 7.727859 1.097769
 4099 7.731482 1.097769
 4100 7.735105 1.101392
 4101 7.738728 1.101392
 4102 7.742351 1.105015
 4103 7.745974 1.108638
 4104 7.749597 1.112261
 4105 7.753220 1.115884
 4106 7.756843 1.119507
 4107 7.760466 1.119507
 4108 7.764089 1.123130
 4109 7.767712 1.126753
 4110 7.771335 1.126753
 4111 7.774958 1.130376
 4112 7.778581 1.133999
 4113 7.782204 1.137622
 4114 7.785827 1.141245
 4115 7.789450 1.144868
 4116 7.793073 1.148491
 4117 7.796696 1.152114
 4118 7.800319 1.155737
 4119 7.803942 1.159360
 4120 7.807565 1.162983
 4121 7.811188 1.166606
 4122 7.814811 1.170229
 4123 7.818434 1.173852
 4124 7.822057 1.173852
 4125 7.825680 1.177475
 4126 7.829303 1.177475
 4127 7.832926 1.181098
 4128 7.836549 1.181098
 4129 7.840172 1.184721
 4130 7.843795 1.184721
 4131 7.847418 1.188344
 4132 7.851041 1.188344
 4133 7.854664 1.191967
 4134 7.858287 1.195590
 4135 7.861910 1.199213
 4136 7.865533 1.202836
 4137 7.869156 1.206459
 4138 7.872779 1.210082
 4139 7.876402 1.213705
 4140 7.880025 1.213705
 4141 7.883648 1.217328
 4142 7.887271 1.217328
 4143 7.890894 1.220951
 4144 7.894517 1.220951
 4145 7.898140 1.224574
 4146 7.901763 1.224574
 4147 7.905386 1.228197
 4148 7.909009 1.228197
 4149 7.912632 1.231820
 4150 7.916255 1.231820
 4151 7.919878 1.235443
 4152 7.923501 1.235443
 4153 7.927124 1.239066
 4154 7.930747 1.239066
 4155 7.934370 1.242689
 4156 7.937993 1.246312
 4157 7.941616 1.249935
 4158 7.945239 1.253558
 4159 7.948862 1.257181
 4160 7.948862 1.260804
 4161 7.948862 1.264427
 4162 7.948862 1.268050
 4163 7.952485 1.271673
 4164 7.952485 1.275296
 4165 7.956108 1.278919
 4166 7.956108 1.282542
 4167 7.959731 1.286165
 4168 7.959731 1.289788
 4169 7.959731 1.293411
 4170 7.963354 1.297034
 4171 7.963354 1.300657
 4172 7.966977 1.304280
 4173 7.966977 1.307903
 4174 7.970600 1.311526
 4175 7.970600 1.315149
 4176 7.974223 1.318772
 4177 7.974223 1.322395
 4178 7.977846 1.326018
 4179 7.977846 1.329641
 4180 7.977846 1.333264
 4181 7.977846 1.336887
 4182 7.981469 1.340510
 4183 7.981469 1.344133
 4184 7.981469 1.347756
 4185 7.981469 1.351379
 4186 7.985092 1.355002
 4187 7.985092 1.358625
 4188 7.985092 1.362248
 4189 7.985092 1.365871
 4190 7.988715 1.369494
 4191 7.988715 1.373117
 4192 7.988715 1.376740
 4193 7.988715 1.380363
 4194 7.988715 1.383986
 4195 7.988715 1.387609
 4196 7.992338 1.391232
 4197 7.992338 1.394855
 4198 7.992338 1.398478
 4199 7.992338 1.402101
 4200 7.995961 1.405724
 4201 7.995961 1.409347
 4202 7.999584 1.412970
 4203 7.999584 1.416593
 4204 8.003207 1.420216
 4205 8.003207 1.423839
 4206 8.006830 1.427462
 4207 8.006830 1.431085
 4208 8.010453 1.434708
 4209 8.010453 1.438331
 4210 8.014076 1.441954
 4211 8.014076 1.445577
 4212 8.017699 1.449200
 4213 8.017699 1.452823
 4214 8.021322 1.456446
 4215 8.024945 1.460069
 4216 8.028568 1.460069
 4217 8.032191 1.463692
 4218 8.035814 1.463692
 4219 8.039437 1.467315
 4220 8.043060 1.467315
 4221 8.046683 1.470938
 4222 8.050306 1.470938
 4223 8.053929 1.474561
 4224 8.057552 1.474561
 4225 8.061175 1.478184
 4226 8.064798 1.481807
 4227 8.068421 1.485430
 4228 8.072044 1.489053
 4229 8.072044 1.492676
 4230 8.075667 1.496299
 4231 8.075667 1.499922
 4232 8.079290 1.503545
 4233 8.079290 1.507168
 4234 8.082913 1.510791
 4235 8.082913 1.514414
 4236 8.086536 1.518037
 4237 8.086536 1.521660
 4238 8.090159 1.525283
 4239 8.090159 1.528906
 4240 8.093782 1.532529
 4241 8.093782 1.536152
 4242 8.097405 1.539775
 4243 8.097405 1.543398
 4244 8.101028 1.547021
 4245 8.104651 1.550644
 4246 8.108274 1.550644
 4247 8.111897 1.554267
 4248 8.115520 1.557890
 4249 8.119143 1.557890
 4250 8.122766 1.561513
 4251 8.126389 1.565136
 4252 8.130012 1.568759
 4253 8.133635 1.572382
 4254 8.133635 1.576005
 4255 8.137258 1.579628
 4256 8.140881 1.583251
 4257 8.144504 1.583251
 4258 8.148127 1.586874
 4259 8.151750 1.586874
 4260 8.155373 1.590497
 4261 8.158996 1.590497
 4262 8.162619 1.594120
 4263 8.166242 1.594120
 4264 8.169865 1.597743
 4265 8.173488 1.597743
 4266 8.177111 1.601366
 4267 8.180734 1.601366
 4268 8.184357 1.604989
 4269 8.187980 1.608612
 4270 8.191603 1.612235
 4271 8.195226 1.615858
 4272 8.195226 1.619481
 4273 8.195226 1.623104
 4274 8.198849 1.626727
 4275 8.198849 1.630350
 4276 8.198849 1.633973
 4277 8.202472 1.637596
 4278 8.202472 1.641219
 4279 8.206095 1.644842
 4280 8.206095 1.648465
 4281 8.206095 1.652088
 4282 8.209718 1.655711
 4283 8.209718 1.659334
 4284 8.206095 1.662957
 4285 8.206095 1.666580
 4286 8.202472 1.670203
 4287 8.202472 1.673826
 4288 8.202472 1.677449
 4289 8.202472 1.681072
 4290 8.202472 1.684695
 4291 8.202472 1.688318
 4292 8.202472 1.691941
 4293 8.202472 1.695564
 4294 8.202472 1.699187
 4295 8.202472 1.702810
 4296 8.202472 1.706433
 4297 8.202472 1.710056
 4298 8.202472 1.713679
 4299 8.202472 1.717302
 4300 8.202472 1.720925
 4301 8.202472 1.724548
 4302 8.202472 1.728171
 4303 8.202472 1.731794
 4304 8.202472 1.735417
 4305 8.202472 1.739040
 4306 8.202472 1.742663
 4307 8.202472 1.746286
 4308 8.202472 1.749909
 4309 8.202472 1.753532
 4310 8.202472 1.757155
 4311 8.206095 1.760778
 4312 8.206095 1.764401
 4313 8.209718 1.768024
 4314 8.209718 1.771647
 4315 8.213341 1.775270
 4316 8.213341 1.778893
 4317 8.216964 1.782516
 4318 8.216964 1.786139
 4319 8.220587 1.789762
 4320 8.220587 1.793385
 4321 8.224210 1.797008
 4322 8.224210 1.800631
 4323 8.227833 1.804254
 4324 8.231456 1.804254
 4325 8.235079 1.807877
 4326 8.238702 1.807877
 4327 8.242325 1.811500
 4328 8.245948 1.815123
 4329 8.249571 1.818746
 4330 8.253194 1.822369
 4331 8.256817 1.825992
 4332 8.260440 1.825992
 4333 8.264063 1.829615
 4334 8.267686 1.829615
 4335 8.271309 1.833238
 4336 8.274932 1.833238
 4337 8.278555 1.836861
 4338 8.282178 1.836861
 4339 8.285801 1.840484
 4340 8.289424 1.840484
 4341 8.293047 1.844107
 4342 8.296670 1.844107
 4343 8.300293 1.847730
 4344 8.303916 1.847730
 4345 8.307539 1.847730
 4346 8.311162 1.851353
 4347 8.314785 1.854976
 4348 8.318408 1.858599
 4349 8.322031 1.862222
 4350 8.325654 1.865845
 4351 8.329277 1.869468
 4352 8.332900 1.873091
 4353 8.336523 1.876714
 4354 8.340146 1.880337
 4355 8.343769 1.883960
 4356 8.347392 1.883960
 4357 8.351015 1.887583
 4358 8.354638 1.891206
 4359 8.358261 1.891206
 4360 8.361884 1.894829
 4361 8.365507 1.894829
 4362 8.369130 1.898452
 4363 8.372753 1.898452
 4364 8.376376 1.902075
 4365 8.379999 1.902075
 4366 8.383622 1.905698
 4367 8.387245 1.905698
 4368 8.390868 1.909321
 4369 8.394491 1.909321
 4370 8.398114 1.912944
 4371 8.401737 1.916567
 4372 8.401737 1.920190
 4373 8.401737 1.923813
 4374 8.401737 1.927436
 4375 8.405360 1.931059
 4376 8.405360 1.934682
 4377 8.408983 1.938305
 4378 8.408983 1.941928
 4379 8.412606 1.945551
 4380 8.412606 1.949174
 4381 8.416229 1.952797
 4382 8.416229 1.956420
 4383 8.419852 1.960043
 4384 8.419852 1.963666
 4385 8.423475 1.967289
 4386 8.423475 1.970912
 4387 8.427098 1.974535
 4388 8.427098 1.978158
 4389 8.427098 1.981781
 4390 8.427098 1.985404
 4391 8.430721 1.989027
 4392 8.430721 1.992650
 4393 8.434344 1.996273
 4394 8.434344 1.999896
 4395 8.437967 2.003519
 4396 8.437967 2.007142
 4397 8.441590 2.010765
 4398 8.441590 2.014388
 4399 8.445213 2.018011
 4400 8.445213 2.021634
 4401 8.448836 2.025257
 4402 8.448836 2.028880
 4403 8.452459 2.032503
 4404 8.456082 2.036126
 4405 8.459705 2.039749
 4406 8.463328 2.039749
 4407 8.466951 2.043372
 4408 8.470574 2.046995
 4409 8.470574 2.050618
 4410 8.474197 2.054241
 4411 8.474197 2.057864
 4412 8.474197 2.061487
 4413 8.474197 2.065110
 4414 8.474197 2.068733
 4415 8.474197 2.072356
 4416 8.474197 2.075979
 4417 8.474197 2.079602
 4418 8.474197 2.083225
 4419 8.474197 2.086848
 4420 8.474197 2.090471
 4421 8.474197 2.094094
 4422 8.474197 2.097717
 4423 8.474197 2.101340
 4424 8.477820 2.104963
 4425 8.477820 2.108586
 4426 8.481443 2.112209
 4427 8.481443 2.115832
 4428 8.485066 2.119455
 4429 8.485066 2.123078
 4430 8.488689 2.126701
 4431 8.488689 2.130324
 4432 8.492312 2.133947
 4433 8.492312 2.137570
 4434 8.495935 2.141193
 4435 8.495935 2.144816
 4436 8.499558 2.148439
 4437 8.503181 2.152062
 4438 8.503181 2.155685
 4439 8.506804 2.159308
 4440 8.506804 2.162931
 4441 8.506804 2.166554
 4442 8.506804 2.170177
 4443 8.506804 2.173800
 4444 8.506804 2.177423
 4445 8.506804 2.181046
 4446 8.506804 2.184669
 4447 8.506804 2.188292
 4448 8.506804 2.191915
 4449 8.506804 2.195538
 4450 8.506804 2.199161
 4451 8.510427 2.202784
 4452 8.510427 2.206407
 4453 8.514050 2.210030
 4454 8.514050 2.213653
 4455 8.517673 2.217276
 4456 8.517673 2.220899
 4457 8.521296 2.224522
 4458 8.521296 2.228145
 4459 8.524919 2.231768
 4460 8.524919 2.235391
 4461 8.528542 2.239014
 4462 8.528542 2.242637
 4463 8.532165 2.246260
 4464 8.532165 2.249883
 4465 8.532165 2.253506
 4466 8.532165 2.257129
 4467 8.532165 2.260752
 4468 8.532165 2.264375
 4469 8.532165 2.267998
 4470 8.532165 2.271621
 4471 8.532165 2.275244
 4472 8.532165 2.278867
 4473 8.532165 2.282490
 4474 8.532165 2.286113
 4475 8.532165 2.289736
 4476 8.532165 2.293359
 4477 8.535788 2.296982
 4478 8.535788 2.300605
 4479 8.539411 2.304228
 4480 8.539411 2.307851
 4481 8.543034 2.311474
 4482 8.543034 2.315097
 4483 8.546657 2.318720
 4484 8.546657 2.322343
 4485 8.550280 2.325966
 4486 8.550280 2.329589
 4487 8.553903 2.333212
 4488 8.553903 2.336835
 4489 8.557526 2.340458
 4490 8.561149 2.344081
 4491 8.564772 2.344081
 4492 8.568395 2.347704
 4493 8.572018 2.347704
 4494 8.575641 2.351327
 4495 8.579264 2.351327
 4496 8.582887 2.354950
 4497 8.586510 2.354950
 4498 8.590133 2.358573
 4499 8.593756 2.358573
 4500 8.597379 2.362196
 4501 8.601002 2.362196
 4502 8.604625 2.365819
 4503 8.604625 2.369442
 4504 8.608248 2.373065
 4505 8.611871 2.376688
 4506 8.611871 2.380311
 4507 8.615494 2.383934
 4508 8.615494 2.387557
 4509 8.619117 2.391180
 4510 8.622740 2.394803
 4511 8.622740 2.398426
 4512 8.622740 2.402049
 4513 8.622740 2.405672
 4514 8.626363 2.409295
 4515 8.626363 2.412918
 4516 8.629986 2.416541
 4517 8.629986 2.420164
 4518 8.633609 2.423787
 4519 8.633609 2.427410
 4520 8.637232 2.431033
 4521 8.637232 2.434656
 4522 8.640855 2.438279
 4523 8.640855 2.441902
 4524 8.644478 2.445525
 4525 8.644478 2.449148
 4526 8.648101 2.452771
 4527 8.651724 2.456394
 4528 8.655347 2.460017
 4529 8.658970 2.463640
 4530 8.662593 2.463640
 4531 8.666216 2.467263
 4532 8.669839 2.467263
 4533 8.673462 2.470886
 4534 8.677085 2.470886
 4535 8.680708 2.474509
 4536 8.684331 2.474509
 4537 8.687954 2.478132
 4538 8.691577 2.478132
 4539 8.695200 2.481755
 4540 8.698823 2.481755
 4541 8.702446 2.485378
 4542 8.706069 2.485378
 4543 8.709692 2.489001
 4544 8.713315 2.489001
 4545 8.716938 2.492624
 4546 8.720561 2.492624
 4547 8.724184 2.492624
 4548 8.727807 2.492624
 4549 8.731430 2.492624
 4550 8.735053 2.492624
 4551 8.738676 2.492624
 4552 8.742299 2.492624
 4553 8.745922 2.492624
 4554 8.749545 2.492624
 4555 8.753168 2.496247
 4556 8.756791 2.499870
 4557 8.760414 2.503493
 4558 8.764037 2.507116
 4559 8.767660 2.510739
 4560 8.771283 2.514362
 4561 8.774906 2.517985
 4562 8.778529 2.521608
 4563 8.782152 2.525231
 4564 8.782152 2.528854
 4565 8.782152 2.532477
 4566 8.782152 2.536100
 4567 8.782152 2.539723
 4568 8.782152 2.543346
 4569 8.782152 2.546969
 4570 8.782152 2.550592
 4571 8.785775 2.554215
 4572 8.785775 2.557838
 4573 8.789398 2.561461
 4574 8.789398 2.565084
 4575 8.793021 2.568707
 4576 8.793021 2.572330
 4577 8.796644 2.575953
 4578 8.796644 2.579576
 4579 8.800267 2.583199
 4580 8.800267 2.586822
 4581 8.803890 2.590445
 4582 8.803890 2.594068
 4583 8.807513 2.597691
 4584 8.811136 2.601314
 4585 8.814759 2.604937
 4586 8.818382 2.608560
 4587 8.822005 2.612183
 4588 8.825628 2.615806
 4589 8.829251 2.619429
 4590 8.832874 2.623052
 4591 8.832874 2.626675
 4592 8.832874 2.630298
 4593 8.832874 2.633921
 4594 8.836497 2.637544
 4595 8.836497 2.641167
 4596 8.840120 2.644790
 4597 8.840120 2.648413
 4598 8.843743 2.652036
 4599 8.843743 2.655659
 4600 8.847366 2.659282
 4601 8.847366 2.662905
 4602 8.850989 2.666528
 4603 8.850989 2.670151
 4604 8.854612 2.673774
 4605 8.854612 2.677397
 4606 8.858235 2.681020
 4607 8.861858 2.684643
 4608 8.865481 2.688266
 4609 8.869104 2.691889
 4610 8.872727 2.695512
 4611 8.876350 2.699135
 4612 8.879973 2.702758
 4613 8.879973 2.706381
 4614 8.883596 2.710004
 4615 8.887219 2.713627
 4616 8.887219 2.717250
 4617 8.890842 2.720873
 4618 8.894465 2.724496
 4619 8.894465 2.728119
 4620 8.894465 2.731742
 4621 8.894465 2.735365
 4622 8.894465 2.738988
 4623 8.894465 2.742611
 4624 8.898088 2.746234
 4625 8.898088 2.749857
 4626 8.901711 2.753480
 4627 8.901711 2.757103
 4628 8.905334 2.760726
 4629 8.905334 2.764349
 4630 8.908957 2.767972
 4631 8.908957 2.771595
 4632 8.912580 2.775218
 4633 8.912580 2.778841
 4634 8.916203 2.782464
 4635 8.916203 2.786087
 4636 8.919826 2.789710
 4637 8.923449 2.793333
 4638 8.927072 2.796956
 4639 8.930695 2.800579
 4640 8.934318 2.800579
 4641 8.937941 2.804202
 4642 8.941564 2.807825
 4643 8.945187 2.807825
 4644 8.948810 2.811448
 4645 8.952433 2.815071
 4646 8.956056 2.815071
 4647 8.959679 2.818694
 4648 8.963302 2.818694
 4649 8.966925 2.822317
 4650 8.970548 2.822317
 4651 8.974171 2.825940
 4652 8.977794 2.829563
 4653 8.981417 2.833186
 4654 8.985040 2.836809
 4655 8.985040 2.840432
 4656 8.981417 2.844055
 4657 8.981417 2.847678
 4658 8.981417 2.851301
 4659 8.981417 2.854924
 4660 8.981417 2.858547
 4661 8.981417 2.862170
 4662 8.981417 2.865793
 4663 8.981417 2.869416
 4664 8.981417 2.873039
 4665 8.981417 2.876662
 4666 8.981417 2.880285
 4667 8.981417 2.883908
 4668 8.981417 2.887531
 4669 8.981417 2.891154
 4670 8.981417 2.894777
 4671 8.981417 2.898400
 4672 8.981417 2.902023
 4673 8.981417 2.905646
 4674 8.981417 2.909269
 4675 8.981417 2.912892
 4676 8.981417 2.916515
 4677 8.981417 2.920138
 4678 8.981417 2.923761
 4679 8.985040 2.927384
 4680 8.985040 2.931007
 4681 8.988663 2.934630
 4682 8.988663 2.938253
 4683 8.992286 2.941876
 4684 8.992286 2.945499
 4685 8.995909 2.949122
 4686 8.995909 2.952745
 4687 8.999532 2.956368
 4688 8.999532 2.959991
 4689 9.003155 2.963614
 4690 9.003155 2.967237
 4691 9.006778 2.970860
 4692 9.006778 2.974483
 4693 9.006778 2.978106
 4694 9.006778 2.981729
 4695 9.006778 2.985352
 4696 9.006778 2.988975
 4697 9.010401 2.992598
 4698 9.010401 2.996221
 4699 9.014024 2.999844
 4700 9.014024 3.003467
 4701 9.017647 3.007090
 4702 9.017647 3.010713
 4703 9.021270 3.014336
 4704 9.021270 3.017959
 4705 9.024893 3.021582
 4706 9.024893 3.025205
 4707 9.028516 3.028828
 4708 9.028516 3.032451
 4709 9.032139 3.036074
 4710 9.035762 3.039697
 4711 9.039385 3.043320
 4712 9.043008 3.043320
 4713 9.046631 3.046943
 4714 9.046631 3.050566
 4715 9.046631 3.054189
 4716 9.046631 3.057812
 4717 9.046631 3.061435
 4718 9.046631 3.065058
 4719 9.050254 3.068681
 4720 9.050254 3.072304
 4721 9.050254 3.075927
 4722 9.050254 3.079550
 4723 9.050254 3.083173
 4724 9.050254 3.086796
 4725 9.050254 3.090419
 4726 9.050254 3.094042
 4727 9.050254 3.097665
 4728 9.053877 3.101288
 4729 9.053877 3.104911
 4730 9.057500 3.108534
 4731 9.057500 3.112157
 4732 9.061123 3.115780
 4733 9.061123 3.119403
 4734 9.064746 3.123026
 4735 9.064746 3.126649
 4736 9.068369 3.130272
 4737 9.068369 3.133895
 4738 9.071992 3.137518
 4739 9.071992 3.141141
 4740 9.075615 3.144764
 4741 9.079238 3.144764
 4742 9.082861 3.148387
 4743 9.086484 3.148387
 4744 9.090107 3.152010
 4745 9.093730 3.152010
 4746 9.097353 3.155633
 4747 9.100976 3.155633
 4748 9.104599 3.159256
 4749 9.108222 3.159256
 4750 9.111845 3.162879
 4751 9.115468 3.162879
 4752 9.119091 3.166502
 4753 9.122714 3.166502
 4754 9.126337 3.166502
 4755 9.129960 3.166502
 4756 9.133583 3.166502
 4757 9.137206 3.170125
 4758 9.140829 3.170125
 4759 9.144452 3.170125
 4760 9.148075 3.173748
 4761 9.151698 3.177371
 4762 9.155321 3.180994
 4763 9.158944 3.184617
 4764 9.162567 3.188240
 4765 9.166190 3.191863
 4766 9.166190 3.195486
 4767 9.166190 3.199109
 4768 9.169813 3.202732
 4769 9.169813 3.206355
 4770 9.169813 3.209978
 4771 9.169813 3.213601
 4772 9.169813 3.217224
 4773 9.173436 3.220847
 4774 9.173436 3.224470
 4775 9.173436 3.228093
 4776 9.173436 3.231716
 4777 9.173436 3.235339
 4778 9.173436 3.238962
 4779 9.173436 3.242585
 4780 9.173436 3.246208
 4781 9.173436 3.249831
 4782 9.173436 3.253454
 4783 9.173436 3.257077
 4784 9.173436 3.260700
 4785 9.173436 3.264323
 4786 9.173436 3.267946
 4787 9.173436 3.271569
 4788 9.173436 3.275192
 4789 9.173436 3.278815
 4790 9.173436 3.282438
 4791 9.173436 3.286061
 4792 9.173436 3.289684
 4793 9.173436 3.293307
 4794 9.173436 3.296930
 4795 9.173436 3.300553
 4796 9.173436 3.304176
 4797 9.173436 3.307799
 4798 9.173436 3.311422
 4799 9.173436 3.315045
 4800 9.177059 3.318668
 4801 9.177059 3.322291
 4802 9.180682 3.325914
 4803 9.180682 3.329537
 4804 9.184305 3.333160
 4805 9.184305 3.336783
 4806 9.184305 3.340406
 4807 9.184305 3.344029
 4808 9.187928 3.347652
 4809 9.187928 3.351275
 4810 9.191551 3.354898
 4811 9.191551 3.358521
 4812 9.195174 3.362144
 4813 9.195174 3.365767
 4814 9.198797 3.369390
 4815 9.198797 3.373013
 4816 9.202420 3.376636
 4817 9.202420 3.380259
 4818 9.206043 3.383882
 4819 9.206043 3.387505
 4820 9.209666 3.391128
 4821 9.213289 3.394751
 4822 9.216912 3.394751
 4823 9.220535 3.398374
 4824 9.224158 3.401997
 4825 9.227781 3.401997
 4826 9.231404 3.405620
 4827 9.235027 3.409243
 4828 9.238650 3.412866
 4829 9.242273 3.412866
 4830 9.245896 3.416489
 4831 9.249519 3.420112
 4832 9.253142 3.420112
 4833 9.256765 3.423735
 4834 9.256765 3.427358
 4835 9.256765 3.430981
 4836 9.256765 3.434604
 4837 9.260388 3.438227
 4838 9.260388 3.441850
 4839 9.264011 3.445473
 4840 9.264011 3.449096
 4841 9.267634 3.452719
 4842 9.267634 3.456342
 4843 9.271257 3.459965
 4844 9.271257 3.463588
 4845 9.274880 3.467211
 4846 9.274880 3.470834
 4847 9.278503 3.474457
 4848 9.278503 3.478080
 4849 9.282126 3.481703
 4850 9.285749 3.481703
 4851 9.289372 3.485326
 4852 9.292995 3.485326
 4853 9.296618 3.488949
 4854 9.300241 3.488949
 4855 9.303864 3.492572
 4856 9.307487 3.492572
 4857 9.311110 3.496195
 4858 9.314733 3.496195
 4859 9.318356 3.499818
 4860 9.321979 3.499818
 4861 9.325602 3.503441
 4862 9.329225 3.503441
 4863 9.329225 3.507064
 4864 9.332848 3.510687
 4865 9.332848 3.514310
 4866 9.336471 3.517933
 4867 9.336471 3.521556
 4868 9.340094 3.525179
 4869 9.340094 3.528802
 4870 9.343717 3.532425
 4871 9.343717 3.536048
 4872 9.347340 3.539671
 4873 9.350963 3.543294
 4874 9.350963 3.546917
 4875 9.354586 3.550540
 4876 9.354586 3.554163
 4877 9.358209 3.557786
 4878 9.361832 3.561409
 4879 9.361832 3.565032
 4880 9.365455 3.568655
 4881 9.369078 3.572278
 4882 9.372701 3.572278
 4883 9.376324 3.575901
 4884 9.379947 3.575901
 4885 9.383570 3.579524
 4886 9.387193 3.579524
 4887 9.390816 3.583147
 4888 9.394439 3.583147
 4889 9.398062 3.586770
 4890 9.401685 3.586770
 4891 9.405308 3.590393
 4892 9.408931 3.590393
 4893 9.412554 3.594016
 4894 9.416177 3.597639
 4895 9.419800 3.601262
 4896 9.423423 3.604885
 4897 9.427046 3.608508
 4898 9.427046 3.612131
 4899 9.430669 3.615754
 4900 9.430669 3.619377
 4901 9.434292 3.623000
 4902 9.434292 3.626623
 4903 9.437915 3.630246
 4904 9.437915 3.633869
 4905 9.441538 3.637492
 4906 9.445161 3.641115
 4907 9.445161 3.644738
 4908 9.448784 3.648361
 4909 9.452407 3.651984
 4910 9.456030 3.655607
 4911 9.459653 3.655607
 4912 9.463276 3.659230
 4913 9.466899 3.662853
 4914 9.470522 3.662853
 4915 9.474145 3.666476
 4916 9.477768 3.666476
 4917 9.481391 3.670099
 4918 9.485014 3.673722
 4919 9.485014 3.677345
 4920 9.485014 3.680968
 4921 9.485014 3.684591
 4922 9.485014 3.688214
 4923 9.488637 3.691837
 4924 9.488637 3.695460
 4925 9.492260 3.699083
 4926 9.492260 3.702706
 4927 9.495883 3.706329
 4928 9.495883 3.709952
 4929 9.499506 3.713575
 4930 9.499506 3.717198
 4931 9.503129 3.720821
 4932 9.503129 3.724444
 4933 9.506752 3.728067
 4934 9.506752 3.731690
 4935 9.510375 3.735313
 4936 9.513998 3.738936
 4937 9.517621 3.742559
 4938 9.521244 3.742559
 4939 9.524867 3.746182
 4940 9.528490 3.749805
 4941 9.532113 3.749805
 4942 9.535736 3.753428
 4943 9.539359 3.753428
 4944 9.542982 3.757051
 4945 9.546605 3.760674
 4946 9.550228 3.764297
 4947 9.550228 3.767920
 4948 9.553851 3.771543
 4949 9.557474 3.775166
 4950 9.557474 3.778789
 4951 9.561097 3.782412
 4952 9.564720 3.786035
 4953 9.564720 3.789658
 4954 9.568343 3.793281
 4955 9.571966 3.796904
 4956 9.575589 3.800527
 4957 9.579212 3.804150
 4958 9.579212 3.807773
 4959 9.579212 3.811396
 4960 9.579212 3.815019
 4961 9.579212 3.818642
 4962 9.579212 3.822265
 4963 9.579212 3.825888
 4964 9.579212 3.829511
 4965 9.579212 3.833134
 4966 9.579212 3.836757
 4967 9.579212 3.840380
 4968 9.579212 3.844003
 4969 9.579212 3.847626
 4970 9.579212 3.851249
 4971 9.579212 3.854872
 4972 9.579212 3.858495
 4973 9.579212 3.862118
 4974 9.579212 3.865741
 4975 9.579212 3.869364
 4976 9.579212 3.872987
 4977 9.579212 3.876610
 4978 9.579212 3.880233
 4979 9.579212 3.883856
 4980 9.579212 3.887479
 4981 9.582835 3.891102
 4982 9.582835 3.894725
 4983 9.586458 3.898348
 4984 9.586458 3.901971
 4985 9.590081 3.905594
 4986 9.590081 3.909217
 4987 9.593704 3.912840
 4988 9.593704 3.916463
 4989 9.597327 3.920086
 4990 9.597327 3.923709
 4991 9.600950 3.927332
 4992 9.600950 3.930955
 4993 9.604573 3.934578
 4994 9.604573 3.938201
 4995 9.608196 3.941824
 4996 9.611819 3.945447
 4997 9.615442 3.949070
 4998 9.619065 3.949070
 4999 9.622688 3.952693
 5000 9.626311 3.952693
 5001 9.629934 3.956316
 5002 9.633557 3.956316
 5003 9.637180 3.959939
 5004 9.640803 3.959939
 5005 9.644426 3.963562
 5006 9.648049 3.963562
 5007 9.651672 3.967185
 5008 9.655295 3.967185
 5009 9.658918 3.970808
 5010 9.662541 3.970808
 5011 9.666164 3.970808
 5012 9.669787 3.970808
 5013 9.673410 3.974431
 5014 9.677033 3.978054
 5015 9.680656 3.981677
 5016 9.680656 3.985300
 5017 9.680656 3.988923
 5018 9.680656 3.992546
 5019 9.680656 3.996169
 5020 9.680656 3.999792
 5021 9.684279 4.003415
 5022 9.684279 4.007038
 5023 9.687902 4.010661
 5024 9.687902 4.014284
 5025 9.691525 4.017907
 5026 9.691525 4.021530
 5027 9.695148 4.025153
 5028 9.695148 4.028776
 5029 9.698771 4.032399
 5030 9.698771 4.036022
 5031 9.702394 4.039645
 5032 9.702394 4.043268
 5033 9.706017 4.046891
 5034 9.706017 4.050514
 5035 9.709640 4.054137
 5036 9.709640 4.057760
 5037 9.713263 4.061383
 5038 9.713263 4.065006
 5039 9.716886 4.068629
 5040 9.716886 4.072252
 5041 9.720509 4.075875
 5042 9.720509 4.079498
 5043 9.724132 4.083121
 5044 9.727755 4.086744
 5045 9.731378 4.090367
 5046 9.735001 4.093990
 5047 9.738624 4.093990
 5048 9.742247 4.097613
 5049 9.745870 4.097613
 5050 9.749493 4.101236
 5051 9.753116 4.101236
 5052 9.756739 4.104859
 5053 9.760362 4.104859
 5054 9.763985 4.108482
 5055 9.767608 4.112105
 5056 9.771231 4.115728
 5057 9.774854 4.119351
 5058 9.778477 4.122974
 5059 9.782100 4.126597
 5060 9.782100 4.130220
 5061 9.785723 4.133843
 5062 9.785723 4.137466
 5063 9.785723 4.141089
 5064 9.785723 4.144712
 5065 9.785723 4.148335
 5066 9.785723 4.151958
 5067 9.785723 4.155581
 5068 9.785723 4.159204
 5069 9.785723 4.162827
 5070 9.789346 4.166450
 5071 9.789346 4.170073
 5072 9.792969 4.173696
 5073 9.792969 4.177319
 5074 9.796592 4.180942
 5075 9.796592 4.184565
 5076 9.800215 4.188188
 5077 9.800215 4.191811
 5078 9.803838 4.195434
 5079 9.803838 4.199057
 5080 9.807461 4.202680
 5081 9.807461 4.206303
 5082 9.811084 4.209926
 5083 9.814707 4.209926
 5084 9.818330 4.213549
 5085 9.821953 4.213549
 5086 9.825576 4.217172
 5087 9.829199 4.217172
 5088 9.832822 4.220795
 5089 9.836445 4.220795
 5090 9.840068 4.224418
 5091 9.843691 4.224418
 5092 9.847314 4.228041
 5093 9.850937 4.228041
 5094 9.854560 4.231664
 5095 9.858183 4.231664
 5096 9.861806 4.231664
 5097 9.861806 4.235287
 5098 9.865429 4.238910
 5099 9.865429 4.242533
 5100 9.869052 4.246156
 5101 9.872675 4.249779
 5102 9.872675 4.253402
 5103 9.876298 4.257025
 5104 9.879921 4.260648
 5105 9.883544 4.264271
 5106 9.887167 4.264271
 5107 9.890790 4.267894
 5108 9.894413 4.267894
 5109 9.898036 4.271517
 5110 9.901659 4.271517
 5111 9.905282 4.275140
 5112 9.908905 4.275140
 5113 9.912528 4.278763
 5114 9.916151 4.278763
 5115 9.919774 4.282386
 5116 9.923397 4.282386
 5117 9.927020 4.286009
 5118 9.930643 4.286009
 5119 9.934266 4.286009
 5120 9.937889 4.286009
 5121 9.941512 4.286009
 5122 9.945135 4.286009
 5123 9.948758 4.289632
 5124 9.952381 4.289632
 5125 9.956004 4.289632
 5126 9.959627 4.293255
 5127 9.963250 4.293255
 5128 9.966873 4.296878
 5129 9.970496 4.300501
 5130 9.974119 4.304124
 5131 9.977742 4.307747
 5132 9.981365 4.311370
 5133 9.984988 4.314993
 5134 9.984988 4.318616
 5135 9.988611 4.322239
 5136 9.992234 4.325862
 5137 9.995857 4.329485
 5138 9.995857 4.333108
 5139 9.999480 4.336731
 5140 9.999480 4.340354
 5141 10.003103 4.343977
 5142 10.003103 4.347600
 5143 10.006726 4.351223
 5144 10.006726 4.354846
 5145 10.010349 4.358469
 5146 10.010349 4.362092
 5147 10.013972 4.365715
 5148 10.013972 4.369338
 5149 10.017595 4.372961
 5150 10.021218 4.376584
 5151 10.024841 4.380207
 5152 10.028464 4.383830
 5153 10.032087 4.383830
 5154 10.035710 4.387453
 5155 10.039333 4.387453
 5156 10.042956 4.391076
 5157 10.046579 4.391076
 5158 10.050202 4.394699
 5159 10.053825 4.394699
 5160 10.057448 4.398322
 5161 10.061071 4.398322
 5162 10.064694 4.401945
 5163 10.068317 4.405568
 5164 10.068317 4.409191
 5165 10.068317 4.412814
 5166 10.068317 4.416437
 5167 10.068317 4.420060
 5168 10.068317 4.423683
 5169 10.068317 4.427306
 5170 10.068317 4.430929
 5171 10.068317 4.434552
 5172 10.068317 4.438175
 5173 10.068317 4.441798
 5174 10.068317 4.445421
 5175 10.068317 4.449044
 5176 10.068317 4.452667
 5177 10.068317 4.456290
 5178 10.068317 4.459913
 5179 10.068317 4.463536
 5180 10.071940 4.467159
 5181 10.071940 4.470782
 5182 10.075563 4.474405
 5183 10.075563 4.478028
 5184 10.079186 4.481651
 5185 10.079186 4.485274
 5186 10.082809 4.488897
 5187 10.082809 4.492520
 5188 10.086432 4.496143
 5189 10.086432 4.499766
 5190 10.090055 4.503389
 5191 10.090055 4.507012
 5192 10.093678 4.510635
 5193 10.097301 4.514258
 5194 10.100924 4.517881
 5195 10.100924 4.521504
 5196 10.100924 4.525127
 5197 10.100924 4.528750
 5198 10.100924 4.532373
 5199 10.100924 4.535996
 5200 10.100924 4.539619
 5201 10.100924 4.543242
 5202 10.100924 4.546865
 5203 10.100924 4.550488
 5204 10.100924 4.554111
 5205 10.100924 4.557734
 5206 10.100924 4.561357
 5207 10.100924 4.564980
 5208 10.100924 4.568603
 5209 10.100924 4.572226
 5210 10.104547 4.575849
 5211 10.104547 4.579472
 5212 10.108170 4.583095
 5213 10.108170 4.586718
 5214 10.111793 4.590341
 5215 10.111793 4.593964
 5216 10.115416 4.597587
 5217 10.115416 4.601210
 5218 10.119039 4.604833
 5219 10.119039 4.608456
 5220 10.122662 4.612079
 5221 10.122662 4.615702
 5222 10.126285 4.619325
 5223 10.129908 4.619325
 5224 10.133531 4.622948
 5225 10.137154 4.622948
 5226 10.140777 4.626571
 5227 10.144400 4.626571
 5228 10.148023 4.630194
 5229 10.151646 4.630194
 5230 10.155269 4.633817
 5231 10.158892 4.633817
 5232 10.162515 4.637440
 5233 10.166138 4.637440
 5234 10.169761 4.641063
 5235 10.173384 4.641063
 5236 10.177007 4.641063
 5237 10.180630 4.644686
 5238 10.184253 4.644686
 5239 10.187876 4.648309
 5240 10.187876 4.651932
 5241 10.191499 4.655555
 5242 10.195122 4.659178
 5243 10.195122 4.662801
 5244 10.198745 4.666424
 5245 10.198745 4.670047
 5246 10.202368 4.673670
 5247 10.205991 4.677293
 5248 10.205991 4.680916
 5249 10.209614 4.684539
 5250 10.213237 4.688162
 5251 10.213237 4.691785
 5252 10.216860 4.695408
 5253 10.220483 4.699031
 5254 10.224106 4.702654
 5255 10.227729 4.706277
 5256 10.227729 4.709900
 5257 10.227729 4.713523
 5258 10.227729 4.717146
 5259 10.227729 4.720769
 5260 10.227729 4.724392
 5261 10.227729 4.728015
 5262 10.227729 4.731638
 5263 10.227729 4.735261
 5264 10.227729 4.738884
 5265 10.227729 4.742507
 5266 10.227729 4.746130
 5267 10.227729 4.749753
 5268 10.227729 4.753376
 5269 10.227729 4.756999
 5270 10.227729 4.760622
 5271 10.227729 4.764245
 5272 10.227729 4.767868
 5273 10.227729 4.771491
 5274 10.227729 4.775114
 5275 10.231352 4.778737
 5276 10.231352 4.782360
 5277 10.234975 4.785983
 5278 10.234975 4.789606
 5279 10.238598 4.793229
 5280 10.238598 4.796852
 5281 10.242221 4.800475
 5282 10.242221 4.804098
 5283 10.245844 4.807721
 5284 10.245844 4.811344
 5285 10.249467 4.814967
 5286 10.249467 4.818590
 5287 10.253090 4.822213
 5288 10.256713 4.825836
 5289 10.260336 4.825836
 5290 10.263959 4.829459
 5291 10.267582 4.829459
 5292 10.271205 4.833082
 5293 10.274828 4.836705
 5294 10.278451 4.840328
 5295 10.282074 4.843951
 5296 10.282074 4.847574
 5297 10.282074 4.851197
 5298 10.285697 4.854820
 5299 10.285697 4.858443
 5300 10.285697 4.862066
 5301 10.285697 4.865689
 5302 10.289320 4.869312
 5303 10.289320 4.872935
 5304 10.289320 4.876558
 5305 10.289320 4.880181
 5306 10.292943 4.883804
 5307 10.289320 4.887427
 5308 10.289320 4.891050
 5309 10.285697 4.894673
 5310 10.285697 4.898296
 5311 10.282074 4.901919
 5312 10.282074 4.905542
 5313 10.278451 4.909165
 5314 10.278451 4.912788
 5315 10.274828 4.916411
 5316 10.274828 4.920034
 5317 10.271205 4.923657
 5318 10.271205 4.927280
 5319 10.271205 4.930903
 5320 10.271205 4.934526
 5321 10.271205 4.938149
 5322 10.271205 4.941772
 5323 10.271205 4.945395
 5324 10.271205 4.949018
 5325 10.271205 4.952641
 5326 10.271205 4.956264
 5327 10.271205 4.959887
 5328 10.271205 4.963510
 5329 10.271205 4.967133
 5330 10.271205 4.970756
 5331 10.271205 4.974379
 5332 10.271205 4.978002
 5333 10.271205 4.981625
 5334 10.271205 4.985248
 5335 10.271205 4.988871
 5336 10.271205 4.992494
 5337 10.271205 4.996117
 5338 10.271205 4.999740
 5339 10.271205 5.003363
 5340 10.274828 5.006986
 5341 10.274828 5.010609
 5342 10.278451 5.014232
 5343 10.278451 5.017855
 5344 10.282074 5.021478
 5345 10.282074 5.025101
 5346 10.285697 5.028724
 5347 10.285697 5.032347
 5348 10.289320 5.035970
 5349 10.289320 5.039593
 5350 10.292943 5.043216
 5351 10.292943 5.046839
 5352 10.296566 5.050462
 5353 10.300189 5.054085
 5354 10.303812 5.057708
 5355 10.307435 5.061331
 5356 10.307435 5.064954
 5357 10.307435 5.068577
 5358 10.307435 5.072200
 5359 10.307435 5.075823
 5360 10.307435 5.079446
 5361 10.307435 5.083069
 5362 10.307435 5.086692
 5363 10.307435 5.090315
 5364 10.307435 5.093938
 5365 10.307435 5.097561
 5366 10.307435 5.101184
 5367 10.307435 5.104807
 5368 10.307435 5.108430
 5369 10.307435 5.112053
 5370 10.307435 5.115676
 5371 10.307435 5.119299
 5372 10.307435 5.122922
 5373 10.307435 5.126545
 5374 10.307435 5.130168
 5375 10.307435 5.133791
 5376 10.303812 5.137414
 5377 10.303812 5.141037
 5378 10.303812 5.144660
 5379 10.300189 5.148283
 5380 10.300189 5.151906
 5381 10.300189 5.155529
 5382 10.300189 5.159152
 5383 10.296566 5.162775
 5384 10.296566 5.166398
 5385 10.296566 5.170021
 5386 10.296566 5.173644
 5387 10.296566 5.177267
 5388 10.296566 5.180890
 5389 10.296566 5.184513
 5390 10.296566 5.188136
 5391 10.296566 5.191759
 5392 10.296566 5.195382
 5393 10.296566 5.199005
 5394 10.296566 5.202628
 5395 10.296566 5.206251
 5396 10.296566 5.209874
 5397 10.296566 5.213497
 5398 10.292943 5.217120
 5399 10.292943 5.220743
 5400 10.292943 5.224366
 5401 10.292943 5.227989
 5402 10.292943 5.231612
 5403 10.292943 5.235235
 5404 10.292943 5.238858
 5405 10.292943 5.242481
 5406 10.292943 5.246104
 5407 10.292943 5.249727
 5408 10.292943 5.253350
 5409 10.292943 5.256973
 5410 10.292943 5.260596
 5411 10.292943 5.264219
 5412 10.292943 5.267842
 5413 10.292943 5.271465
 5414 10.292943 5.275088
 5415 10.292943 5.278711
 5416 10.292943 5.282334
 5417 10.292943 5.285957
 5418 10.292943 5.289580
 5419 10.292943 5.293203
 5420 10.292943 5.296826
 5421 10.292943 5.300449
 5422 10.292943 5.304072
 5423 10.292943 5.307695
 5424 10.292943 5.311318
 5425 10.292943 5.314941
 5426 10.292943 5.318564
 5427 10.292943 5.322187
 5428 10.296566 5.325810
 5429 10.296566 5.329433
 5430 10.296566 5.333056
 5431 10.300189 5.336679
 5432 10.300189 5.340302
 5433 10.303812 5.343925
 5434 10.303812 5.347548
 5435 10.307435 5.351171
 5436 10.307435 5.354794
 5437 10.311058 5.358417
 5438 10.311058 5.362040
 5439 10.314681 5.365663
 5440 10.314681 5.369286
 5441 10.314681 5.372909
 5442 10.314681 5.376532
 5443 10.314681 5.380155
 5444 10.318304 5.383778
 5445 10.318304 5.387401
 5446 10.318304 5.391024
 5447 10.318304 5.394647
 5448 10.318304 5.398270
 5449 10.318304 5.401893
 5450 10.318304 5.405516
 5451 10.318304 5.409139
 5452 10.318304 5.412762
 5453 10.318304 5.416385
 5454 10.318304 5.420008
 5455 10.318304 5.423631
 5456 10.318304 5.427254
 5457 10.318304 5.430877
 5458 10.318304 5.434500
 5459 10.318304 5.438123
 5460 10.318304 5.441746
 5461 10.318304 5.445369
 5462 10.318304 5.448992
 5463 10.321927 5.452615
 5464 10.321927 5.456238
 5465 10.325550 5.459861
 5466 10.325550 5.463484
 5467 10.325550 5.467107
 5468 10.325550 5.470730
 5469 10.325550 5.474353
 5470 10.325550 5.477976
 5471 10.325550 5.481599
 5472 10.325550 5.485222
 5473 10.325550 5.488845
 5474 10.325550 5.492468
 5475 10.325550 5.496091
 5476 10.325550 5.499714
 5477 10.325550 5.503337
 5478 10.325550 5.506960
 5479 10.325550 5.510583
 5480 10.325550 5.514206
 5481 10.325550 5.517829
 5482 10.325550 5.521452
 5483 10.325550 5.525075
 5484 10.329173 5.528698
 5485 10.329173 5.532321
 5486 10.329173 5.535944
 5487 10.329173 5.539567
 5488 10.329173 5.543190
 5489 10.329173 5.546813
 5490 10.329173 5.550436
 5491 10.329173 5.554059
 5492 10.329173 5.557682
 5493 10.325550 5.561305
 5494 10.325550 5.564928
 5495 10.321927 5.568551
 5496 10.321927 5.572174
 5497 10.318304 5.575797
 5498 10.318304 5.579420
 5499 10.318304 5.583043
 5500 10.318304 5.586666
 5501 10.318304 5.590289
 5502 10.318304 5.593912
 5503 10.318304 5.597535
 5504 10.318304 5.601158
 5505 10.318304 5.604781
 5506 10.318304 5.608404
 5507 10.318304 5.612027
 5508 10.318304 5.615650
 5509 10.318304 5.619273
 5510 10.318304 5.622896
 5511 10.318304 5.626519
 5512 10.318304 5.630142
 5513 10.318304 5.633765
 5514 10.318304 5.637388
 5515 10.318304 5.641011
 5516 10.318304 5.644634
 5517 10.318304 5.648257
 5518 10.318304 5.651880
 5519 10.318304 5.655503
 5520 10.318304 5.659126
 5521 10.318304 5.662749
 5522 10.318304 5.666372
 5523 10.318304 5.669995
 5524 10.321927 5.673618
 5525 10.321927 5.677241
 5526 10.325550 5.680864
 5527 10.325550 5.684487
 5528 10.325550 5.688110
 5529 10.329173 5.691733
 5530 10.329173 5.695356
 5531 10.332796 5.698979
 5532 10.332796 5.702602
 5533 10.336419 5.706225
 5534 10.336419 5.709848
 5535 10.336419 5.713471
 5536 10.336419 5.717094
 5537 10.332796 5.720717
 5538 10.332796 5.724340
 5539 10.329173 5.727963
 5540 10.329173 5.731586
 5541 10.325550 5.735209
 5542 10.325550 5.738832
 5543 10.321927 5.742455
 5544 10.321927 5.746078
 5545 10.318304 5.749701
 5546 10.318304 5.753324
 5547 10.314681 5.756947
 5548 10.314681 5.760570
 5549 10.311058 5.764193
 5550 10.311058 5.767816
 5551 10.311058 5.771439
 5552 10.311058 5.775062
 5553 10.311058 5.778685
 5554 10.311058 5.782308
 5555 10.311058 5.785931
 5556 10.311058 5.789554
 5557 10.311058 5.793177
 5558 10.311058 5.796800
 5559 10.311058 5.800423
 5560 10.311058 5.804046
 5561 10.311058 5.807669
 5562 10.311058 5.811292
 5563 10.311058 5.814915
 5564 10.311058 5.818538
 5565 10.311058 5.822161
 5566 10.311058 5.825784
 5567 10.311058 5.829407
 5568 10.311058 5.833030
 5569 10.311058 5.836653
 5570 10.311058 5.840276
 5571 10.311058 5.843899
 5572 10.311058 5.847522
 5573 10.311058 5.851145
 5574 10.314681 5.854768
 5575 10.314681 5.858391
 5576 10.314681 5.862014
 5577 10.314681 5.865637
 5578 10.311058 5.869260
 5579 10.311058 5.872883
 5580 10.311058 5.876506
 5581 10.311058 5.880129
 5582 10.311058 5.883752
 5583 10.311058 5.887375
 5584 10.311058 5.890998
 5585 10.311058 5.894621
 5586 10.307435 5.898244
 5587 10.307435 5.901867
 5588 10.307435 5.905490
 5589 10.307435 5.909113
 5590 10.303812 5.912736
 5591 10.300189 5.916359
 5592 10.296566 5.916359
 5593 10.292943 5.919982
 5594 10.292943 5.923605
 5595 10.289320 5.927228
 5596 10.289320 5.930851
 5597 10.285697 5.934474
 5598 10.285697 5.938097
 5599 10.282074 5.941720
 5600 10.282074 5.945343
 5601 10.278451 5.948966
 5602 10.278451 5.952589
 5603 10.274828 5.956212
 5604 10.274828 5.959835
 5605 10.271205 5.963458
 5606 10.271205 5.967081
 5607 10.271205 5.970704
 5608 10.271205 5.974327
 5609 10.271205 5.977950
 5610 10.271205 5.981573
 5611 10.271205 5.985196
 5612 10.271205 5.988819
 5613 10.271205 5.992442
 5614 10.271205 5.996065
 5615 10.271205 5.999688
 5616 10.271205 6.003311
 5617 10.271205 6.006934
 5618 10.271205 6.010557
 5619 10.271205 6.014180
 5620 10.271205 6.017803
 5621 10.271205 6.021426
 5622 10.271205 6.025049
 5623 10.271205 6.028672
 5624 10.271205 6.032295
 5625 10.271205 6.035918
 5626 10.271205 6.039541
 5627 10.271205 6.043164
 5628 10.274828 6.046787
 5629 10.274828 6.050410
 5630 10.278451 6.054033
 5631 10.278451 6.057656
 5632 10.282074 6.061279
 5633 10.282074 6.064902
 5634 10.285697 6.068525
 5635 10.285697 6.072148
 5636 10.289320 6.075771
 5637 10.289320 6.079394
 5638 10.292943 6.083017
 5639 10.292943 6.086640
 5640 10.296566 6.090263
 5641 10.300189 6.093886
 5642 10.303812 6.093886
 5643 10.300189 6.097509
 5644 10.300189 6.101132
 5645 10.300189 6.104755
 5646 10.300189 6.108378
 5647 10.300189 6.112001
 5648 10.300189 6.115624
 5649 10.300189 6.119247
 5650 10.300189 6.122870
 5651 10.300189 6.126493
 5652 10.300189 6.130116
 5653 10.300189 6.133739
 5654 10.300189 6.137362
 5655 10.300189 6.140985
 5656 10.300189 6.144608
 5657 10.300189 6.148231
 5658 10.300189 6.151854
 5659 10.300189 6.155477
 5660 10.300189 6.159100
 5661 10.300189 6.162723
 5662 10.300189 6.166346
 5663 10.300189 6.169969
 5664 10.300189 6.173592
 5665 10.300189 6.177215
 5666 10.300189 6.180838
 5667 10.300189 6.184461
 5668 10.300189 6.188084
 5669 10.300189 6.191707
 5670 10.300189 6.195330
 5671 10.303812 6.198953
 5672 10.303812 6.202576
 5673 10.307435 6.206199
 5674 10.307435 6.209822
 5675 10.307435 6.213445
 5676 10.311058 6.217068
 5677 10.311058 6.220691
 5678 10.314681 6.224314
 5679 10.314681 6.227937
 5680 10.318304 6.231560
 5681 10.314681 6.235183
 5682 10.314681 6.238806
 5683 10.311058 6.242429
 5684 10.311058 6.246052
 5685 10.311058 6.249675
 5686 10.311058 6.253298
 5687 10.311058 6.256921
 5688 10.311058 6.260544
 5689 10.311058 6.264167
 5690 10.311058 6.267790
 5691 10.311058 6.271413
 5692 10.311058 6.275036
 5693 10.311058 6.278659
 5694 10.311058 6.282282
 5695 10.311058 6.285905
 5696 10.311058 6.289528
 5697 10.311058 6.293151
 5698 10.311058 6.296774
 5699 10.311058 6.300397
 5700 10.311058 6.304020
 5701 10.311058 6.307643
 5702 10.311058 6.311266
 5703 10.311058 6.314889
 5704 10.311058 6.318512
 5705 10.311058 6.322135
 5706 10.311058 6.325758
 5707 10.314681 6.329381
 5708 10.314681 6.333004
 5709 10.318304 6.336627
 5710 10.318304 6.340250
 5711 10.321927 6.343873
 5712 10.321927 6.347496
 5713 10.325550 6.351119
 5714 10.325550 6.354742
 5715 10.329173 6.358365
 5716 10.329173 6.361988
 5717 10.332796 6.365611
 5718 10.332796 6.369234
 5719 10.336419 6.372857
 5720 10.336419 6.376480
 5721 10.340042 6.380103
 5722 10.340042 6.383726
 5723 10.343665 6.387349
 5724 10.343665 6.390972
 5725 10.343665 6.394595
 5726 10.343665 6.398218
 5727 10.347288 6.401841
 5728 10.347288 6.405464
 5729 10.347288 6.409087
 5730 10.350911 6.412710
 5731 10.350911 6.416333
 5732 10.347288 6.419956
 5733 10.347288 6.423579
 5734 10.343665 6.427202
 5735 10.343665 6.430825
 5736 10.340042 6.434448
 5737 10.340042 6.438071
 5738 10.336419 6.441694
 5739 10.336419 6.445317
 5740 10.332796 6.448940
 5741 10.332796 6.452563
 5742 10.329173 6.456186
 5743 10.329173 6.459809
 5744 10.329173 6.463432
 5745 10.329173 6.467055
 5746 10.329173 6.470678
 5747 10.329173 6.474301
 5748 10.329173 6.477924
 5749 10.329173 6.481547
 5750 10.329173 6.485170
 5751 10.329173 6.488793
 5752 10.329173 6.492416
 5753 10.329173 6.496039
 5754 10.329173 6.499662
 5755 10.329173 6.503285
 5756 10.329173 6.506908
 5757 10.329173 6.510531
 5758 10.329173 6.514154
 5759 10.329173 6.517777
 5760 10.329173 6.521400
 5761 10.329173 6.525023
 5762 10.329173 6.528646
 5763 10.329173 6.532269
 5764 10.329173 6.535892
 5765 10.329173 6.539515
 5766 10.329173 6.543138
 5767 10.332796 6.546761
 5768 10.332796 6.550384
 5769 10.336419 6.554007
 5770 10.336419 6.557630
 5771 10.340042 6.561253
 5772 10.340042 6.564876
 5773 10.343665 6.568499
 5774 10.343665 6.572122
 5775 10.347288 6.575745
 5776 10.347288 6.579368
 5777 10.350911 6.582991
 5778 10.350911 6.586614
 5779 10.354534 6.590237
 5780 10.354534 6.593860
 5781 10.358157 6.597483
 5782 10.358157 6.601106
 5783 10.361780 6.604729
 5784 10.361780 6.608352
 5785 10.365403 6.611975
 5786 10.365403 6.615598
 5787 10.369026 6.619221
 5788 10.372649 6.622844
 5789 10.376272 6.626467
 5790 10.379895 6.630090
 5791 10.379895 6.633713
 5792 10.383518 6.637336
 5793 10.383518 6.640959
 5794 10.387141 6.644582
 5795 10.387141 6.648205
 5796 10.390764 6.651828
 5797 10.394387 6.655451
 5798 10.394387 6.659074
 5799 10.394387 6.662697
 5800 10.394387 6.666320
 5801 10.394387 6.669943
 5802 10.390764 6.673566
 5803 10.390764 6.677189
 5804 10.387141 6.680812
 5805 10.387141 6.684435
 5806 10.387141 6.688058
 5807 10.387141 6.691681
 5808 10.387141 6.695304
 5809 10.387141 6.698927
 5810 10.387141 6.702550
 5811 10.387141 6.706173
 5812 10.387141 6.709796
 5813 10.387141 6.713419
 5814 10.387141 6.717042
 5815 10.387141 6.720665
 5816 10.387141 6.724288
 5817 10.387141 6.727911
 5818 10.387141 6.731534
 5819 10.383518 6.735157
 5820 10.383518 6.738780
 5821 10.383518 6.742403
 5822 10.383518 6.746026
 5823 10.383518 6.749649
 5824 10.379895 6.753272
 5825 10.379895 6.756895
 5826 10.379895 6.760518
 5827 10.379895 6.764141
 5828 10.376272 6.767764
 5829 10.376272 6.771387
 5830 10.372649 6.775010
 5831 10.372649 6.778633
 5832 10.369026 6.782256
 5833 10.369026 6.785879
 5834 10.369026 6.789502
 5835 10.369026 6.793125
 5836 10.369026 6.796748
 5837 10.369026 6.800371
 5838 10.369026 6.803994
 5839 10.369026 6.807617
 5840 10.369026 6.811240
 5841 10.369026 6.814863
 5842 10.369026 6.818486
 5843 10.369026 6.822109
 5844 10.369026 6.825732
 5845 10.369026 6.829355
 5846 10.369026 6.832978
 5847 10.369026 6.836601
 5848 10.369026 6.840224
 5849 10.369026 6.843847
 5850 10.369026 6.847470
 5851 10.369026 6.851093
 5852 10.369026 6.854716
 5853 10.369026 6.858339
 5854 10.369026 6.861962
 5855 10.369026 6.865585
 5856 10.369026 6.869208
 5857 10.369026 6.872831
 5858 10.372649 6.876454
 5859 10.372649 6.880077
 5860 10.376272 6.883700
 5861 10.376272 6.887323
 5862 10.379895 6.890946
 5863 10.379895 6.894569
 5864 10.383518 6.898192
 5865 10.383518 6.901815
 5866 10.383518 6.905438
 5867 10.387141 6.909061
 5868 10.387141 6.912684
 5869 10.387141 6.916307
 5870 10.390764 6.919930
 5871 10.390764 6.923553
 5872 10.394387 6.927176
 5873 10.394387 6.930799
 5874 10.394387 6.934422
 5875 10.390764 6.938045
 5876 10.390764 6.941668
 5877 10.387141 6.945291
 5878 10.387141 6.948914
 5879 10.383518 6.952537
 5880 10.383518 6.956160
 5881 10.383518 6.959783
 5882 10.383518 6.963406
 5883 10.383518 6.967029
 5884 10.383518 6.970652
 5885 10.383518 6.974275
 5886 10.383518 6.977898
 5887 10.383518 6.981521
 5888 10.383518 6.985144
 5889 10.383518 6.988767
 5890 10.383518 6.992390
 5891 10.383518 6.996013
 5892 10.383518 6.999636
 5893 10.383518 7.003259
 5894 10.383518 7.006882
 5895 10.383518 7.010505
 5896 10.383518 7.014128
 5897 10.383518 7.017751
 5898 10.383518 7.021374
 5899 10.383518 7.024997
 5900 10.383518 7.028620
 5901 10.383518 7.032243
 5902 10.383518 7.035866
 5903 10.383518 7.039489
 5904 10.383518 7.043112
 5905 10.383518 7.046735
 5906 10.383518 7.050358
 5907 10.383518 7.053981
 5908 10.383518 7.057604
 5909 10.383518 7.061227
 5910 10.383518 7.064850
 5911 10.383518 7.068473
 5912 10.383518 7.072096
 5913 10.383518 7.075719
 5914 10.383518 7.079342
 5915 10.383518 7.082965
 5916 10.383518 7.086588
 5917 10.383518 7.090211
 5918 10.383518 7.093834
 5919 10.383518 7.097457
 5920 10.387141 7.101080
 5921 10.387141 7.104703
 5922 10.390764 7.108326
 5923 10.390764 7.111949
 5924 10.394387 7.115572
 5925 10.394387 7.119195
 5926 10.398010 7.122818
 5927 10.398010 7.126441
 5928 10.398010 7.130064
 5929 10.398010 7.133687
 5930 10.398010 7.137310
 5931 10.398010 7.140933
 5932 10.398010 7.144556
 5933 10.398010 7.148179
 5934 10.398010 7.151802
 5935 10.398010 7.155425
 5936 10.398010 7.159048
 5937 10.398010 7.162671
 5938 10.398010 7.166294
 5939 10.398010 7.169917
 5940 10.398010 7.173540
 5941 10.398010 7.177163
 5942 10.398010 7.180786
 5943 10.398010 7.184409
 5944 10.398010 7.188032
 5945 10.398010 7.191655
 5946 10.398010 7.195278
 5947 10.398010 7.198901
 5948 10.398010 7.202524
 5949 10.398010 7.206147
 5950 10.398010 7.209770
 5951 10.398010 7.213393
 5952 10.394387 7.217016
 5953 10.394387 7.220639
 5954 10.394387 7.224262
 5955 10.394387 7.227885
 5956 10.390764 7.231508
 5957 10.390764 7.235131
 5958 10.387141 7.238754
 5959 10.387141 7.242377
 5960 10.383518 7.246000
 5961 10.383518 7.249623
 5962 10.379895 7.253246
 5963 10.379895 7.256869
 5964 10.379895 7.260492
 5965 10.379895 7.264115
 5966 10.379895 7.267738
 5967 10.379895 7.271361
 5968 10.379895 7.274984
 5969 10.379895 7.278607
 5970 10.379895 7.282230
 5971 10.379895 7.285853
 5972 10.379895 7.289476
 5973 10.379895 7.293099
 5974 10.379895 7.296722
 5975 10.379895 7.300345
 5976 10.379895 7.303968
 5977 10.379895 7.307591
 5978 10.379895 7.311214
 5979 10.379895 7.314837
 5980 10.379895 7.318460
 5981 10.379895 7.322083
 5982 10.379895 7.325706
 5983 10.379895 7.329329
 5984 10.379895 7.332952
 5985 10.379895 7.336575
 5986 10.383518 7.340198
 5987 10.383518 7.343821
 5988 10.387141 7.347444
 5989 10.387141 7.351067
 5990 10.390764 7.354690
 5991 10.390764 7.358313
 5992 10.394387 7.361936
 5993 10.394387 7.365559
 5994 10.398010 7.369182
 5995 10.398010 7.372805
 5996 10.401633 7.376428
 5997 10.401633 7.380051
 5998 10.405256 7.383674
 5999 10.405256 7.387297
 6000 10.405256 7.390920
 6001 10.405256 7.394543
 6002 10.405256 7.398166
 6003 10.405256 7.401789
 6004 10.405256 7.405412
 6005 10.405256 7.409035
 6006 10.405256 7.412658
 6007 10.405256 7.416281
 6008 10.405256 7.419904
 6009 10.405256 7.423527
 6010 10.405256 7.427150
 6011 10.405256 7.430773
 6012 10.405256 7.434396
 6013 10.405256 7.438019
 6014 10.405256 7.441642
 6015 10.405256 7.445265
 6016 10.405256 7.448888
 6017 10.408879 7.452511
 6018 10.408879 7.456134
 6019 10.412502 7.459757
 6020 10.412502 7.463380
 6021 10.416125 7.467003
 6022 10.416125 7.470626
 6023 10.419748 7.474249
 6024 10.419748 7.477872
 6025 10.423371 7.481495
 6026 10.423371 7.485118
 6027 10.426994 7.488741
 6028 10.426994 7.492364
 6029 10.430617 7.495987
 6030 10.430617 7.499610
 6031 10.434240 7.503233
 6032 10.437863 7.506856
 6033 10.441486 7.510479
 6034 10.445109 7.514102
 6035 10.445109 7.517725
 6036 10.445109 7.521348
 6037 10.448732 7.524971
 6038 10.445109 7.528594
 6039 10.445109 7.532217
 6040 10.441486 7.535840
 6041 10.441486 7.539463
 6042 10.437863 7.543086
 6043 10.437863 7.546709
 6044 10.434240 7.550332
 6045 10.434240 7.553955
 6046 10.430617 7.557578
 6047 10.430617 7.561201
 6048 10.430617 7.564824
 6049 10.430617 7.568447
 6050 10.430617 7.572070
 6051 10.430617 7.575693
 6052 10.430617 7.579316
 6053 10.430617 7.582939
 6054 10.430617 7.586562
 6055 10.430617 7.590185
 6056 10.430617 7.593808
 6057 10.430617 7.597431
 6058 10.430617 7.601054
 6059 10.430617 7.604677
 6060 10.430617 7.608300
 6061 10.430617 7.611923
 6062 10.430617 7.615546
 6063 10.430617 7.619169
 6064 10.430617 7.622792
 6065 10.430617 7.626415
 6066 10.430617 7.630038
 6067 10.430617 7.633661
 6068 10.430617 7.637284
 6069 10.430617 7.640907
 6070 10.430617 7.644530
 6071 10.430617 7.648153
 6072 10.430617 7.651776
 6073 10.430617 7.655399
 6074 10.430617 7.659022
 6075 10.426994 7.662645
 6076 10.426994 7.666268
 6077 10.426994 7.669891
 6078 10.423371 7.673514
 6079 10.423371 7.677137
 6080 10.419748 7.680760
 6081 10.419748 7.684383
 6082 10.416125 7.688006
 6083 10.416125 7.691629
 6084 10.412502 7.695252
 6085 10.412502 7.698875
 6086 10.412502 7.702498
 6087 10.412502 7.706121
 6088 10.412502 7.709744
 6089 10.412502 7.713367
 6090 10.412502 7.716990
 6091 10.412502 7.720613
 6092 10.412502 7.724236
 6093 10.412502 7.727859
 6094 10.412502 7.731482
 6095 10.412502 7.735105
 6096 10.412502 7.738728
 6097 10.412502 7.742351
 6098 10.412502 7.745974
 6099 10.412502 7.749597
 6100 10.412502 7.753220
 6101 10.412502 7.756843
 6102 10.412502 7.760466
 6103 10.412502 7.764089
 6104 10.412502 7.767712
 6105 10.412502 7.771335
 6106 10.412502 7.774958
 6107 10.416125 7.778581
 6108 10.416125 7.782204
 6109 10.416125 7.785827
 6110 10.416125 7.789450
 6111 10.416125 7.793073
 6112 10.416125 7.796696
 6113 10.416125 7.800319
 6114 10.416125 7.803942
 6115 10.416125 7.807565
 6116 10.416125 7.811188
 6117 10.416125 7.814811
 6118 10.416125 7.818434
 6119 10.416125 7.822057
 6120 10.416125 7.825680
 6121 10.416125 7.829303
 6122 10.416125 7.832926
 6123 10.416125 7.836549
 6124 10.416125 7.840172
 6125 10.416125 7.843795
 6126 10.419748 7.847418
 6127 10.419748 7.851041
 6128 10.423371 7.854664
 6129 10.423371 7.858287
 6130 10.426994 7.861910
 6131 10.426994 7.865533
 6132 10.430617 7.869156
 6133 10.430617 7.872779
 6134 10.434240 7.876402
 6135 10.434240 7.880025
 6136 10.437863 7.883648
 6137 10.437863 7.887271
 6138 10.437863 7.890894
 6139 10.437863 7.894517
 6140 10.437863 7.898140
 6141 10.437863 7.901763
 6142 10.437863 7.905386
 6143 10.437863 7.909009
 6144 10.437863 7.912632
 6145 10.437863 7.916255
 6146 10.437863 7.919878
 6147 10.437863 7.923501
 6148 10.437863 7.927124
 6149 10.437863 7.930747
 6150 10.437863 7.934370
 6151 10.437863 7.937993
 6152 10.437863 7.941616
 6153 10.437863 7.945239
 6154 10.437863 7.948862
 6155 10.437863 7.952485
 6156 10.437863 7.956108
 6157 10.437863 7.959731
 6158 10.437863 7.963354
 6159 10.437863 7.966977
 6160 10.437863 7.970600
 6161 10.437863 7.974223
 6162 10.437863 7.977846
 6163 10.437863 7.981469
 6164 10.437863 7.985092
 6165 10.437863 7.988715
 6166 10.437863 7.992338
 6167 10.437863 7.995961
 6168 10.437863 7.999584
 6169 10.437863 8.003207
 6170 10.437863 8.006830
 6171 10.437863 8.010453
 6172 10.437863 8.014076
 6173 10.437863 8.017699
 6174 10.437863 8.021322
 6175 10.437863 8.024945
 6176 10.437863 8.028568
 6177 10.437863 8.032191
 6178 10.437863 8.035814
 6179 10.437863 8.039437
 6180 10.437863 8.043060
 6181 10.437863 8.046683
 6182 10.437863 8.050306
 6183 10.437863 8.053929
 6184 10.437863 8.057552
 6185 10.437863 8.061175
 6186 10.437863 8.064798
 6187 10.437863 8.068421
 6188 10.437863 8.072044
 6189 10.437863 8.075667
 6190 10.437863 8.079290
 6191 10.437863 8.082913
 6192 10.437863 8.086536
 6193 10.437863 8.090159
 6194 10.437863 8.093782
 6195 10.437863 8.097405
 6196 10.437863 8.101028
 6197 10.437863 8.104651
 6198 10.441486 8.108274
 6199 10.441486 8.111897
 6200 10.445109 8.115520
 6201 10.445109 8.119143
 6202 10.445109 8.122766
 6203 10.448732 8.126389
 6204 10.448732 8.130012
 6205 10.448732 8.133635
 6206 10.448732 8.137258
 6207 10.452355 8.140881
 6208 10.452355 8.144504
 6209 10.452355 8.148127
 6210 10.452355 8.151750
 6211 10.452355 8.155373
 6212 10.452355 8.158996
 6213 10.452355 8.162619
 6214 10.452355 8.166242
 6215 10.452355 8.169865
 6216 10.452355 8.173488
 6217 10.452355 8.177111
 6218 10.452355 8.180734
 6219 10.452355 8.184357
 6220 10.452355 8.187980
 6221 10.452355 8.191603
 6222 10.452355 8.195226
 6223 10.452355 8.198849
 6224 10.452355 8.202472
 6225 10.452355 8.206095
 6226 10.452355 8.209718
 6227 10.452355 8.213341
 6228 10.452355 8.216964
 6229 10.452355 8.220587
 6230 10.455978 8.224210
 6231 10.455978 8.227833
 6232 10.459601 8.231456
 6233 10.459601 8.235079
 6234 10.463224 8.238702
 6235 10.463224 8.242325
 6236 10.466847 8.245948
 6237 10.466847 8.249571
 6238 10.466847 8.253194
 6239 10.470470 8.256817
 6240 10.470470 8.260440
 6241 10.470470 8.264063
 6242 10.470470 8.267686
 6243 10.470470 8.271309
 6244 10.470470 8.274932
 6245 10.470470 8.278555
 6246 10.470470 8.282178
 6247 10.470470 8.285801
 6248 10.470470 8.289424
 6249 10.470470 8.293047
 6250 10.466847 8.296670
 6251 10.466847 8.300293
 6252 10.463224 8.303916
 6253 10.463224 8.307539
 6254 10.459601 8.311162
 6255 10.459601 8.314785
 6256 10.455978 8.318408
 6257 10.455978 8.322031
 6258 10.455978 8.325654
 6259 10.455978 8.329277
 6260 10.455978 8.332900
 6261 10.455978 8.336523
 6262 10.455978 8.340146
 6263 10.455978 8.343769
 6264 10.455978 8.347392
 6265 10.455978 8.351015
 6266 10.455978 8.354638
 6267 10.455978 8.358261
 6268 10.455978 8.361884
 6269 10.455978 8.365507
 6270 10.455978 8.369130
 6271 10.455978 8.372753
 6272 10.455978 8.376376
 6273 10.455978 8.379999
 6274 10.455978 8.383622
 6275 10.455978 8.387245
 6276 10.452355 8.390868
 6277 10.452355 8.394491
 6278 10.452355 8.398114
 6279 10.448732 8.401737
 6280 10.448732 8.405360
 6281 10.445109 8.408983
 6282 10.445109 8.412606
 6283 10.441486 8.416229
 6284 10.441486 8.419852
 6285 10.441486 8.423475
 6286 10.441486 8.427098
 6287 10.441486 8.430721
 6288 10.441486 8.434344
 6289 10.441486 8.437967
 6290 10.441486 8.441590
 6291 10.441486 8.445213
 6292 10.441486 8.448836
 6293 10.441486 8.452459
 6294 10.441486 8.456082
 6295 10.441486 8.459705
 6296 10.441486 8.463328
 6297 10.441486 8.466951
 6298 10.441486 8.470574
 6299 10.441486 8.474197
 6300 10.441486 8.477820
 6301 10.441486 8.481443
 6302 10.441486 8.485066
 6303 10.441486 8.488689
 6304 10.441486 8.492312
 6305 10.441486 8.495935
 6306 10.441486 8.499558
 6307 10.445109 8.503181
 6308 10.445109 8.506804
 6309 10.448732 8.510427
 6310 10.448732 8.514050
 6311 10.452355 8.517673
 6312 10.452355 8.521296
 6313 10.455978 8.524919
 6314 10.455978 8.528542
 6315 10.459601 8.532165
 6316 10.459601 8.535788
 6317 10.459601 8.539411
 6318 10.459601 8.543034
 6319 10.459601 8.546657
 6320 10.459601 8.550280
 6321 10.459601 8.553903
 6322 10.459601 8.557526
 6323 10.459601 8.561149
 6324 10.459601 8.564772
 6325 10.455978 8.568395
 6326 10.455978 8.572018
 6327 10.455978 8.575641
 6328 10.455978 8.579264
 6329 10.455978 8.582887
 6330 10.455978 8.586510
 6331 10.455978 8.590133
 6332 10.455978 8.593756
 6333 10.455978 8.597379
 6334 10.455978 8.601002
 6335 10.455978 8.604625
 6336 10.455978 8.608248
 6337 10.455978 8.611871
 6338 10.455978 8.615494
 6339 10.455978 8.619117
 6340 10.455978 8.622740
 6341 10.455978 8.626363
 6342 10.455978 8.629986
 6343 10.455978 8.633609
 6344 10.455978 8.637232
 6345 10.455978 8.640855
 6346 10.455978 8.644478
 6347 10.455978 8.648101
 6348 10.455978 8.651724
 6349 10.455978 8.655347
 6350 10.459601 8.658970
 6351 10.459601 8.662593
 6352 10.463224 8.666216
 6353 10.463224 8.669839
 6354 10.466847 8.673462
 6355 10.466847 8.677085
 6356 10.470470 8.680708
 6357 10.470470 8.684331
 6358 10.474093 8.687954
 6359 10.474093 8.691577
 6360 10.477716 8.695200
 6361 10.477716 8.698823
 6362 10.477716 8.702446
 6363 10.477716 8.706069
 6364 10.477716 8.709692
 6365 10.477716 8.713315
 6366 10.477716 8.716938
 6367 10.477716 8.720561
 6368 10.477716 8.724184
 6369 10.477716 8.727807
 6370 10.477716 8.731430
 6371 10.477716 8.735053
 6372 10.477716 8.738676
 6373 10.477716 8.742299
 6374 10.477716 8.745922
 6375 10.481339 8.749545
 6376 10.481339 8.753168
 6377 10.484962 8.756791
 6378 10.484962 8.760414
 6379 10.484962 8.764037
 6380 10.484962 8.767660
 6381 10.484962 8.771283
 6382 10.484962 8.774906
 6383 10.484962 8.778529
 6384 10.484962 8.782152
 6385 10.481339 8.785775
 6386 10.481339 8.789398
 6387 10.477716 8.793021
 6388 10.477716 8.796644
 6389 10.474093 8.800267
 6390 10.474093 8.803890
 6391 10.470470 8.807513
 6392 10.470470 8.811136
 6393 10.466847 8.814759
 6394 10.466847 8.818382
 6395 10.466847 8.822005
 6396 10.463224 8.825628
 6397 10.463224 8.829251
 6398 10.463224 8.832874
 6399 10.463224 8.836497
 6400 10.463224 8.840120
 6401 10.463224 8.843743
 6402 10.463224 8.847366
 6403 10.463224 8.850989
 6404 10.463224 8.854612
 6405 10.459601 8.858235
 6406 10.459601 8.861858
 6407 10.455978 8.865481
 6408 10.455978 8.869104
 6409 10.452355 8.872727
 6410 10.452355 8.876350
 6411 10.452355 8.879973
 6412 10.452355 8.883596
 6413 10.452355 8.887219
 6414 10.452355 8.890842
 6415 10.452355 8.894465
 6416 10.452355 8.898088
 6417 10.452355 8.901711
 6418 10.452355 8.905334
 6419 10.452355 8.908957
 6420 10.452355 8.912580
 6421 10.452355 8.916203
 6422 10.452355 8.919826
 6423 10.452355 8.923449
 6424 10.452355 8.927072
 6425 10.452355 8.930695
 6426 10.452355 8.934318
 6427 10.452355 8.937941
 6428 10.452355 8.941564
 6429 10.452355 8.945187
 6430 10.452355 8.948810
 6431 10.452355 8.952433
 6432 10.452355 8.956056
 6433 10.452355 8.959679
 6434 10.455978 8.963302
 6435 10.455978 8.966925
 6436 10.459601 8.970548
 6437 10.459601 8.974171
 6438 10.463224 8.977794
 6439 10.463224 8.981417
 6440 10.466847 8.985040
 6441 10.466847 8.988663
 6442 10.470470 8.992286
 6443 10.470470 8.995909
 6444 10.474093 8.999532
 6445 10.474093 9.003155
 6446 10.477716 9.006778
 6447 10.477716 9.010401
 6448 10.477716 9.014024
 6449 10.477716 9.017647
 6450 10.474093 9.021270
 6451 10.474093 9.024893
 6452 10.470470 9.028516
 6453 10.470470 9.032139
 6454 10.466847 9.035762
 6455 10.466847 9.039385
 6456 10.463224 9.043008
 6457 10.463224 9.046631
 6458 10.459601 9.050254
 6459 10.459601 9.053877
 6460 10.459601 9.057500
 6461 10.459601 9.061123
 6462 10.459601 9.064746
 6463 10.459601 9.068369
 6464 10.459601 9.071992
 6465 10.459601 9.075615
 6466 10.459601 9.079238
 6467 10.459601 9.082861
 6468 10.459601 9.086484
 6469 10.459601 9.090107
 6470 10.459601 9.093730
 6471 10.459601 9.097353
 6472 10.459601 9.100976
 6473 10.459601 9.104599
 6474 10.459601 9.108222
 6475 10.459601 9.111845
 6476 10.459601 9.115468
 6477 10.459601 9.119091
 6478 10.459601 9.122714
 6479 10.459601 9.126337
 6480 10.459601 9.129960
 6481 10.463224 9.133583
 6482 10.463224 9.137206
 6483 10.466847 9.140829
 6484 10.466847 9.144452
 6485 10.470470 9.148075
 6486 10.470470 9.151698
 6487 10.474093 9.155321
 6488 10.474093 9.158944
 6489 10.477716 9.162567
 6490 10.477716 9.166190
 6491 10.481339 9.169813
 6492 10.481339 9.173436
 6493 10.484962 9.177059
 6494 10.488585 9.180682
 6495 10.492208 9.180682
 6496 10.495831 9.184305
 6497 10.495831 9.187928
 6498 10.495831 9.191551
 6499 10.495831 9.195174
 6500 10.495831 9.198797
 6501 10.495831 9.202420
 6502 10.495831 9.206043
 6503 10.495831 9.209666
 6504 10.495831 9.213289
 6505 10.495831 9.216912
 6506 10.495831 9.220535
 6507 10.495831 9.224158
 6508 10.495831 9.227781
 6509 10.495831 9.231404
 6510 10.499454 9.235027
 6511 10.499454 9.238650
 6512 10.503077 9.242273
 6513 10.503077 9.245896
 6514 10.506700 9.249519
 6515 10.506700 9.253142
 6516 10.510323 9.256765
 6517 10.510323 9.260388
 6518 10.513946 9.264011
 6519 10.513946 9.267634
 6520 10.517569 9.271257
 6521 10.517569 9.274880
 6522 10.517569 9.278503
 6523 10.517569 9.282126
 6524 10.517569 9.285749
 6525 10.517569 9.289372
 6526 10.517569 9.292995
 6527 10.517569 9.296618
 6528 10.517569 9.300241
 6529 10.517569 9.303864
 6530 10.517569 9.307487
 6531 10.517569 9.311110
 6532 10.517569 9.314733
 6533 10.517569 9.318356
 6534 10.517569 9.321979
 6535 10.517569 9.325602
 6536 10.517569 9.329225
 6537 10.521192 9.332848
 6538 10.521192 9.336471
 6539 10.524815 9.340094
 6540 10.524815 9.343717
 6541 10.528438 9.347340
 6542 10.528438 9.350963
 6543 10.528438 9.354586
 6544 10.528438 9.358209
 6545 10.528438 9.361832
 6546 10.528438 9.365455
 6547 10.524815 9.369078
 6548 10.524815 9.372701
 6549 10.524815 9.376324
 6550 10.524815 9.379947
 6551 10.524815 9.383570
 6552 10.524815 9.387193
 6553 10.524815 9.390816
 6554 10.524815 9.394439
 6555 10.524815 9.398062
 6556 10.524815 9.401685
 6557 10.524815 9.405308
 6558 10.524815 9.408931
 6559 10.524815 9.412554
 6560 10.524815 9.416177
 6561 10.524815 9.419800
 6562 10.524815 9.423423
 6563 10.524815 9.427046
 6564 10.524815 9.430669
 6565 10.524815 9.434292
 6566 10.524815 9.437915
 6567 10.524815 9.441538
 6568 10.524815 9.445161
 6569 10.524815 9.448784
 6570 10.524815 9.452407
 6571 10.524815 9.456030
 6572 10.528438 9.459653
 6573 10.528438 9.463276
 6574 10.532061 9.466899
 6575 10.532061 9.470522
 6576 10.535684 9.474145
 6577 10.535684 9.477768
 6578 10.539307 9.481391
 6579 10.539307 9.485014
 6580 10.542930 9.488637
 6581 10.542930 9.492260
 6582 10.542930 9.495883
 6583 10.542930 9.499506
 6584 10.542930 9.503129
 6585 10.542930 9.506752
 6586 10.542930 9.510375
 6587 10.542930 9.513998
 6588 10.542930 9.517621
 6589 10.542930 9.521244
 6590 10.542930 9.524867
 6591 10.542930 9.528490
 6592 10.542930 9.532113
 6593 10.542930 9.535736
 6594 10.542930 9.539359
 6595 10.542930 9.542982
 6596 10.542930 9.546605
 6597 10.542930 9.550228
 6598 10.542930 9.553851
 6599 10.542930 9.557474
 6600 10.542930 9.561097
 6601 10.542930 9.564720
 6602 10.542930 9.568343
 6603 10.542930 9.571966
 6604 10.542930 9.575589
 6605 10.542930 9.579212
 6606 10.542930 9.582835
 6607 10.546553 9.586458
 6608 10.546553 9.590081
 6609 10.546553 9.593704
 6610 10.546553 9.597327
 6611 10.546553 9.600950
 6612 10.546553 9.604573
 6613 10.546553 9.608196
 6614 10.550176 9.611819
 6615 10.550176 9.615442
 6616 10.550176 9.619065
 6617 10.550176 9.622688
 6618 10.553799 9.626311
 6619 10.553799 9.629934
 6620 10.557422 9.633557
 6621 10.557422 9.637180
 6622 10.557422 9.640803
 6623 10.557422 9.644426
 6624 10.557422 9.648049
 6625 10.557422 9.651672
 6626 10.557422 9.655295
 6627 10.557422 9.658918
 6628 10.557422 9.662541
 6629 10.557422 9.666164
 6630 10.557422 9.669787
 6631 10.557422 9.673410
 6632 10.557422 9.677033
 6633 10.557422 9.680656
 6634 10.557422 9.684279
 6635 10.557422 9.687902
 6636 10.557422 9.691525
 6637 10.557422 9.695148
 6638 10.557422 9.698771
 6639 10.557422 9.702394
 6640 10.557422 9.706017
 6641 10.557422 9.709640
 6642 10.557422 9.713263
 6643 10.557422 9.716886
 6644 10.557422 9.720509
 6645 10.557422 9.724132
 6646 10.557422 9.727755
 6647 10.557422 9.731378
 6648 10.557422 9.735001
 6649 10.557422 9.738624
 6650 10.557422 9.742247
 6651 10.557422 9.745870
 6652 10.557422 9.749493
 6653 10.557422 9.753116
 6654 10.557422 9.756739
 6655 10.561045 9.760362
 6656 10.561045 9.763985
 6657 10.564668 9.767608
 6658 10.564668 9.771231
 6659 10.568291 9.774854
 6660 10.568291 9.778477
 6661 10.568291 9.782100
 6662 10.568291 9.785723
 6663 10.568291 9.789346
 6664 10.568291 9.792969
 6665 10.568291 9.796592
 6666 10.568291 9.800215
 6667 10.568291 9.803838
 6668 10.571914 9.807461
 6669 10.571914 9.811084
 6670 10.571914 9.814707
 6671 10.571914 9.818330
 6672 10.571914 9.821953
 6673 10.571914 9.825576
 6674 10.571914 9.829199
 6675 10.571914 9.832822
 6676 10.571914 9.836445
 6677 10.571914 9.840068
 6678 10.568291 9.843691
 6679 10.564668 9.847314
 6680 10.561045 9.850937
 6681 10.557422 9.854560
 6682 10.553799 9.854560
 6683 10.550176 9.858183
 6684 10.546553 9.858183
 6685 10.542930 9.861806
 6686 10.539307 9.861806
 6687 10.535684 9.865429
 6688 10.532061 9.865429
 6689 10.528438 9.869052
 6690 10.524815 9.872675
 6691 10.524815 9.876298
 6692 10.521192 9.879921
 6693 10.521192 9.883544
 6694 10.517569 9.887167
 6695 10.517569 9.890790
 6696 10.513946 9.894413
 6697 10.513946 9.898036
 6698 10.510323 9.901659
 6699 10.510323 9.905282
 6700 10.506700 9.908905
 6701 10.506700 9.912528
 6702 10.503077 9.916151
 6703 10.503077 9.919774
 6704 10.503077 9.923397
 6705 10.503077 9.927020
 6706 10.503077 9.930643
 6707 10.503077 9.934266
 6708 10.503077 9.937889
 6709 10.503077 9.941512
 6710 10.503077 9.945135
 6711 10.503077 9.948758
 6712 10.503077 9.952381
 6713 10.503077 9.956004
 6714 10.503077 9.959627
 6715 10.503077 9.963250
 6716 10.503077 9.966873
 6717 10.503077 9.970496
 6718 10.503077 9.974119
 6719 10.503077 9.977742
 6720 10.503077 9.981365
 6721 10.503077 9.984988
 6722 10.503077 9.988611
 6723 10.503077 9.992234
 6724 10.503077 9.995857
 6725 10.503077 9.999480
 6726 10.503077 10.003103
 6727 10.503077 10.006726
 6728 10.503077 10.010349
 6729 10.503077 10.013972
 6730 10.503077 10.017595
 6731 10.503077 10.021218
 6732 10.503077 10.024841
 6733 10.503077 10.028464
 6734 10.503077 10.032087
 6735 10.503077 10.035710
 6736 10.506700 10.039333
 6737 10.506700 10.042956
 6738 10.510323 10.046579
 6739 10.510323 10.050202
 6740 10.513946 10.053825
 6741 10.513946 10.057448
 6742 10.510323 10.061071
 6743 10.510323 10.064694
 6744 10.506700 10.068317
 6745 10.503077 10.071940
 6746 10.499454 10.075563
 6747 10.499454 10.079186
 6748 10.495831 10.082809
 6749 10.495831 10.086432
 6750 10.492208 10.090055
 6751 10.492208 10.093678
 6752 10.488585 10.097301
 6753 10.488585 10.100924
 6754 10.484962 10.104547
 6755 10.484962 10.108170
 6756 10.481339 10.111793
 6757 10.481339 10.115416
 6758 10.477716 10.119039
 6759 10.474093 10.122662
 6760 10.470470 10.126285
 6761 10.466847 10.129908
 6762 10.466847 10.133531
 6763 10.463224 10.137154
 6764 10.463224 10.140777
 6765 10.459601 10.144400
 6766 10.459601 10.148023
 6767 10.455978 10.151646
 6768 10.455978 10.155269
 6769 10.452355 10.158892
 6770 10.452355 10.162515
 6771 10.448732 10.166138
 6772 10.448732 10.169761
 6773 10.445109 10.173384
 6774 10.445109 10.177007
 6775 10.445109 10.180630
 6776 10.445109 10.184253
 6777 10.445109 10.187876
 6778 10.445109 10.191499
 6779 10.445109 10.195122
 6780 10.445109 10.198745
 6781 10.445109 10.202368
 6782 10.445109 10.205991
 6783 10.445109 10.209614
 6784 10.445109 10.213237
 6785 10.445109 10.216860
 6786 10.445109 10.220483
 6787 10.445109 10.224106
 6788 10.445109 10.227729
 6789 10.441486 10.231352
 6790 10.441486 10.234975
 6791 10.441486 10.238598
 6792 10.441486 10.242221
 6793 10.441486 10.245844
 6794 10.441486 10.249467
 6795 10.437863 10.253090
 6796 10.434240 10.256713
 6797 10.430617 10.260336
 6798 10.426994 10.263959
 6799 10.423371 10.267582
 6800 10.419748 10.271205
 6801 10.416125 10.274828
 6802 10.412502 10.278451
 6803 10.408879 10.282074
 6804 10.408879 10.285697
 6805 10.405256 10.289320
 6806 10.405256 10.292943
 6807 10.401633 10.296566
 6808 10.401633 10.300189
 6809 10.398010 10.303812
 6810 10.398010 10.307435
 6811 10.394387 10.311058
 6812 10.394387 10.314681
 6813 10.390764 10.318304
 6814 10.390764 10.321927
 6815 10.387141 10.321927
 6816 10.383518 10.325550
 6817 10.379895 10.329173
 6818 10.376272 10.332796
 6819 10.372649 10.336419
 6820 10.369026 10.340042
 6821 10.365403 10.343665
 6822 10.361780 10.347288
 6823 10.358157 10.350911
 6824 10.358157 10.354534
 6825 10.354534 10.358157
 6826 10.354534 10.361780
 6827 10.350911 10.365403
 6828 10.350911 10.369026
 6829 10.347288 10.372649
 6830 10.347288 10.376272
 6831 10.343665 10.379895
 6832 10.343665 10.383518
 6833 10.340042 10.387141
 6834 10.340042 10.390764
 6835 10.336419 10.394387
 6836 10.336419 10.398010
 6837 10.336419 10.401633
 6838 10.332796 10.401633
 6839 10.329173 10.405256
 6840 10.329173 10.408879
 6841 10.325550 10.412502
 6842 10.325550 10.416125
 6843 10.321927 10.419748
 6844 10.321927 10.423371
 6845 10.318304 10.426994
 6846 10.318304 10.430617
 6847 10.314681 10.434240
 6848 10.314681 10.437863
 6849 10.311058 10.441486
 6850 10.311058 10.445109
 6851 10.307435 10.448732
 6852 10.307435 10.452355
 6853 10.307435 10.455978
 6854 10.307435 10.459601
 6855 10.307435 10.463224
 6856 10.307435 10.466847
 6857 10.307435 10.470470
 6858 10.307435 10.474093
 6859 10.307435 10.477716
 6860 10.307435 10.481339
 6861 10.307435 10.484962
 6862 10.307435 10.488585
 6863 10.307435 10.492208
 6864 10.307435 10.495831
 6865 10.307435 10.499454
 6866 10.307435 10.503077
 6867 10.307435 10.506700
 6868 10.307435 10.510323
 6869 10.307435 10.513946
 6870 10.307435 10.517569
 6871 10.307435 10.521192
 6872 10.307435 10.524815
 6873 10.303812 10.528438
 6874 10.303812 10.532061
 6875 10.300189 10.535684
 6876 10.300189 10.539307
 6877 10.296566 10.542930
 6878 10.296566 10.546553
 6879 10.296566 10.550176
 6880 10.292943 10.553799
 6881 10.292943 10.557422
 6882 10.292943 10.561045
 6883 10.292943 10.564668
 6884 10.289320 10.568291
 6885 10.289320 10.571914
 6886 10.289320 10.575537
 6887 10.289320 10.579160
 6888 10.289320 10.582783
 6889 10.289320 10.586406
 6890 10.285697 10.590029
 6891 10.285697 10.593652
 6892 10.282074 10.597275
 6893 10.282074 10.600898
 6894 10.278451 10.604521
 6895 10.278451 10.608144
 6896 10.274828 10.611767
 6897 10.274828 10.615390
 6898 10.271205 10.619013
 6899 10.271205 10.622636
 6900 10.271205 10.626259
 6901 10.271205 10.629882
 6902 10.271205 10.633505
 6903 10.271205 10.637128
 6904 10.271205 10.640751
 6905 10.271205 10.644374
 6906 10.271205 10.647997
 6907 10.271205 10.651620
 6908 10.271205 10.655243
 6909 10.271205 10.658866
 6910 10.271205 10.662489
 6911 10.271205 10.666112
 6912 10.271205 10.669735
 6913 10.271205 10.673358
 6914 10.271205 10.676981
 6915 10.271205 10.680604
 6916 10.271205 10.684227
 6917 10.271205 10.687850
 6918 10.271205 10.691473
 6919 10.271205 10.695096
 6920 10.271205 10.698719
 6921 10.271205 10.702342
 6922 10.271205 10.705965
 6923 10.271205 10.709588
 6924 10.271205 10.713211
 6925 10.271205 10.716834
 6926 10.271205 10.720457
 6927 10.271205 10.724080
 6928 10.271205 10.727703
 6929 10.267582 10.731326
 6930 10.267582 10.734949
 6931 10.263959 10.738572
 6932 10.263959 10.742195
 6933 10.260336 10.745818
 6934 10.260336 10.749441
 6935 10.260336 10.753064
 6936 10.260336 10.756687
 6937 10.256713 10.760310
 6938 10.256713 10.763933
 6939 10.256713 10.767556
 6940 10.253090 10.771179
 6941 10.253090 10.774802
 6942 10.253090 10.778425
 6943 10.249467 10.782048
 6944 10.245844 10.785671
 6945 10.242221 10.789294
 6946 10.238598 10.792917
 6947 10.234975 10.796540
 6948 10.231352 10.800163
 6949 10.227729 10.803786
 6950 10.224106 10.807409
 6951 10.220483 10.811032
 6952 10.216860 10.811032
 6953 10.213237 10.814655
 6954 10.209614 10.814655
 6955 10.205991 10.818278
 6956 10.202368 10.818278
 6957 10.198745 10.821901
 6958 10.195122 10.821901
 6959 10.191499 10.825524
 6960 10.187876 10.825524
 6961 10.184253 10.829147
 6962 10.180630 10.832770
 6963 10.177007 10.836393
 6964 10.177007 10.840016
 6965 10.173384 10.843639
 6966 10.173384 10.847262
 6967 10.169761 10.850885
 6968 10.169761 10.854508
 6969 10.166138 10.858131
 6970 10.166138 10.861754
 6971 10.162515 10.865377
 6972 10.162515 10.869000
 6973 10.158892 10.872623
 6974 10.158892 10.876246
 6975 10.155269 10.879869
 6976 10.155269 10.883492
 6977 10.155269 10.887115
 6978 10.155269 10.890738
 6979 10.155269 10.894361
 6980 10.155269 10.897984
 6981 10.155269 10.901607
 6982 10.155269 10.905230
 6983 10.151646 10.908853
 6984 10.148023 10.912476
 6985 10.144400 10.916099
 6986 10.140777 10.919722
 6987 10.137154 10.919722
 6988 10.133531 10.923345
 6989 10.129908 10.926968
 6990 10.126285 10.930591
 6991 10.122662 10.934214
 6992 10.119039 10.937837
 6993 10.119039 10.941460
 6994 10.115416 10.945083
 6995 10.115416 10.948706
 6996 10.111793 10.952329
 6997 10.111793 10.955952
 6998 10.108170 10.959575
 6999 10.108170 10.963198
 7000 10.104547 10.966821
 7001 10.104547 10.970444
 7002 10.100924 10.974067
 7003 10.100924 10.977690
 7004 10.097301 10.981313
 7005 10.097301 10.984936
 7006 10.097301 10.988559
 7007 10.093678 10.992182
 7008 10.093678 10.995805
 7009 10.090055 10.999428
 7010 10.090055 11.003051
 7011 10.086432 11.006674
 7012 10.086432 11.010297
 7013 10.082809 11.013920
 7014 10.082809 11.017543
 7015 10.079186 11.021166
 7016 10.079186 11.024789
 7017 10.075563 11.028412
 7018 10.075563 11.032035
 7019 10.075563 11.035658
 7020 10.075563 11.039281
 7021 10.075563 11.042904
 7022 10.075563 11.046527
 7023 10.075563 11.050150
 7024 10.075563 11.053773
 7025 10.075563 11.057396
 7026 10.071940 11.061019
 7027 10.071940 11.064642
 7028 10.068317 11.068265
 7029 10.064694 11.071888
 7030 10.061071 11.075511
 7031 10.057448 11.079134
 7032 10.053825 11.082757
 7033 10.053825 11.086380
 7034 10.050202 11.090003
 7035 10.050202 11.093626
 7036 10.046579 11.097249
 7037 10.046579 11.100872
 7038 10.042956 11.104495
 7039 10.042956 11.108118
 7040 10.039333 11.111741
 7041 10.039333 11.115364
 7042 10.035710 11.118987
 7043 10.035710 11.122610
 7044 10.032087 11.126233
 7045 10.032087 11.129856
 7046 10.028464 11.133479
 7047 10.028464 11.137102
 7048 10.024841 11.140725
 7049 10.024841 11.144348
 7050 10.021218 11.147971
 7051 10.021218 11.151594
 7052 10.017595 11.155217
 7053 10.017595 11.158840
 7054 10.013972 11.162463
 7055 10.013972 11.166086
 7056 10.010349 11.169709
 7057 10.010349 11.173332
 7058 10.010349 11.176955
 7059 10.010349 11.180578
 7060 10.010349 11.184201
 7061 10.010349 11.187824
 7062 10.006726 11.191447
 7063 10.003103 11.195070
 7064 9.999480 11.198693
 7065 9.999480 11.202316
 7066 9.995857 11.205939
 7067 9.995857 11.209562
 7068 9.992234 11.213185
 7069 9.992234 11.216808
 7070 9.988611 11.220431
 7071 9.988611 11.224054
 7072 9.984988 11.227677
 7073 9.984988 11.231300
 7074 9.981365 11.234923
 7075 9.981365 11.238546
 7076 9.977742 11.242169
 7077 9.977742 11.245792
 7078 9.977742 11.249415
 7079 9.977742 11.253038
 7080 9.977742 11.256661
 7081 9.977742 11.260284
 7082 9.977742 11.263907
 7083 9.977742 11.267530
 7084 9.977742 11.271153
 7085 9.977742 11.274776
 7086 9.977742 11.278399
 7087 9.977742 11.282022
 7088 9.977742 11.285645
 7089 9.977742 11.289268
 7090 9.977742 11.292891
 7091 9.977742 11.296514
 7092 9.977742 11.300137
 7093 9.977742 11.303760
 7094 9.977742 11.307383
 7095 9.977742 11.311006
 7096 9.977742 11.314629
 7097 9.977742 11.318252
 7098 9.977742 11.321875
 7099 9.977742 11.325498
 7100 9.977742 11.329121
 7101 9.977742 11.332744
 7102 9.977742 11.336367
 7103 9.977742 11.339990
 7104 9.977742 11.343613
 7105 9.977742 11.347236
 7106 9.977742 11.350859
 7107 9.977742 11.354482
 7108 9.977742 11.358105
 7109 9.977742 11.361728
 7110 9.977742 11.365351
 7111 9.977742 11.368974
 7112 9.977742 11.372597
 7113 9.977742 11.376220
 7114 9.977742 11.379843
 7115 9.977742 11.383466
 7116 9.974119 11.387089
 7117 9.974119 11.390712
 7118 9.974119 11.394335
 7119 9.974119 11.397958
 7120 9.970496 11.401581
 7121 9.970496 11.405204
 7122 9.966873 11.408827
 7123 9.966873 11.412450
 7124 9.963250 11.416073
 7125 9.963250 11.419696
 7126 9.959627 11.423319
 7127 9.959627 11.426942
 7128 9.956004 11.430565
 7129 9.956004 11.434188
 7130 9.956004 11.437811
 7131 9.952381 11.441434
 7132 9.948758 11.445057
 7133 9.945135 11.448680
 7134 9.941512 11.452303
 7135 9.937889 11.455926
 7136 9.934266 11.459549
 7137 9.930643 11.463172
 7138 9.927020 11.466795
 7139 9.923397 11.470418
 7140 9.919774 11.474041
 7141 9.916151 11.477664
 7142 9.912528 11.481287
 7143 9.908905 11.484910
 7144 9.905282 11.484910
 7145 9.901659 11.488533
 7146 9.898036 11.488533
 7147 9.894413 11.492156
 7148 9.890790 11.495779
 7149 9.887167 11.499402
 7150 9.883544 11.503025
 7151 9.879921 11.506648
 7152 9.876298 11.510271
 7153 9.872675 11.513894
 7154 9.872675 11.517517
 7155 9.869052 11.521140
 7156 9.869052 11.524763
 7157 9.865429 11.528386
 7158 9.865429 11.532009
 7159 9.861806 11.535632
 7160 9.858183 11.539255
 7161 9.854560 11.542878
 7162 9.850937 11.546501
 7163 9.847314 11.550124
 7164 9.847314 11.553747
 7165 9.843691 11.557370
 7166 9.843691 11.560993
 7167 9.840068 11.564616
 7168 9.836445 11.564616
 7169 9.832822 11.568239
 7170 9.829199 11.571862
 7171 9.825576 11.575485
 7172 9.821953 11.579108
 7173 9.818330 11.582731
 7174 9.818330 11.586354
 7175 9.814707 11.589977
 7176 9.814707 11.593600
 7177 9.811084 11.597223
 7178 9.811084 11.600846
 7179 9.807461 11.604469
 7180 9.807461 11.608092
 7181 9.803838 11.611715
 7182 9.803838 11.615338
 7183 9.800215 11.618961
 7184 9.800215 11.622584
 7185 9.796592 11.626207
 7186 9.796592 11.629830
 7187 9.796592 11.633453
 7188 9.796592 11.637076
 7189 9.792969 11.640699
 7190 9.792969 11.644322
 7191 9.789346 11.647945
 7192 9.789346 11.651568
 7193 9.789346 11.655191
 7194 9.789346 11.658814
 7195 9.789346 11.662437
 7196 9.789346 11.666060
 7197 9.789346 11.669683
 7198 9.789346 11.673306
 7199 9.789346 11.676929
 7200 9.789346 11.680552
 7201 9.789346 11.684175
 7202 9.789346 11.687798
 7203 9.789346 11.691421
 7204 9.789346 11.695044
 7205 9.785723 11.698667
 7206 9.782100 11.702290
 7207 9.778477 11.705913
 7208 9.774854 11.709536
 7209 9.771231 11.713159
 7210 9.767608 11.716782
 7211 9.763985 11.720405
 7212 9.760362 11.724028
 7213 9.756739 11.727651
 7214 9.753116 11.731274
 7215 9.753116 11.734897
 7216 9.749493 11.738520
 7217 9.749493 11.742143
 7218 9.745870 11.745766
 7219 9.745870 11.749389
 7220 9.742247 11.753012
 7221 9.738624 11.756635
 7222 9.735001 11.760258
 7223 9.731378 11.763881
 7224 9.727755 11.767504
 7225 9.724132 11.771127
 7226 9.720509 11.774750
 7227 9.716886 11.778373
 7228 9.713263 11.781996
 7229 9.713263 11.785619
 7230 9.709640 11.789242
 7231 9.709640 11.792865
 7232 9.706017 11.796488
 7233 9.706017 11.800111
 7234 9.702394 11.803734
 7235 9.702394 11.807357
 7236 9.698771 11.810980
 7237 9.698771 11.814603
 7238 9.695148 11.818226
 7239 9.695148 11.821849
 7240 9.691525 11.825472
 7241 9.691525 11.829095
 7242 9.691525 11.832718
 7243 9.691525 11.836341
 7244 9.691525 11.839964
 7245 9.691525 11.843587
 7246 9.691525 11.847210
 7247 9.691525 11.850833
 7248 9.691525 11.854456
 7249 9.691525 11.858079
 7250 9.691525 11.861702
 7251 9.691525 11.865325
 7252 9.687902 11.868948
 7253 9.687902 11.872571
 7254 9.687902 11.876194
 7255 9.687902 11.879817
 7256 9.684279 11.883440
 7257 9.684279 11.887063
 7258 9.684279 11.890686
 7259 9.684279 11.894309
 7260 9.684279 11.897932
 7261 9.684279 11.901555
 7262 9.684279 11.905178
 7263 9.684279 11.908801
 7264 9.684279 11.912424
 7265 9.684279 11.916047
 7266 9.684279 11.919670
 7267 9.684279 11.923293
 7268 9.684279 11.926916
 7269 9.684279 11.930539
 7270 9.684279 11.934162
 7271 9.684279 11.937785
 7272 9.684279 11.941408
 7273 9.684279 11.945031
 7274 9.680656 11.948654
 7275 9.677033 11.952277
 7276 9.673410 11.955900
 7277 9.669787 11.959523
 7278 9.666164 11.963146
 7279 9.662541 11.966769
 7280 9.658918 11.970392
 7281 9.655295 11.974015
 7282 9.651672 11.977638
 7283 9.648049 11.981261
 7284 9.644426 11.984884
 7285 9.640803 11.988507
 7286 9.640803 11.992130
 7287 9.637180 11.995753
 7288 9.637180 11.999376
 7289 9.633557 12.002999
 7290 9.629934 12.006622
 7291 9.626311 12.010245
 7292 9.622688 12.013868
 7293 9.619065 12.017491
 7294 9.615442 12.021114
 7295 9.611819 12.024737
 7296 9.608196 12.024737
 7297 9.604573 12.028360
 7298 9.604573 12.031983
 7299 9.600950 12.035606
 7300 9.600950 12.039229
 7301 9.597327 12.042852
 7302 9.597327 12.046475
 7303 9.593704 12.050098
 7304 9.593704 12.053721
 7305 9.590081 12.057344
 7306 9.590081 12.060967
 7307 9.586458 12.064590
 7308 9.586458 12.068213
 7309 9.582835 12.071836
 7310 9.582835 12.075459
 7311 9.582835 12.079082
 7312 9.582835 12.082705
 7313 9.582835 12.086328
 7314 9.582835 12.089951
 7315 9.582835 12.093574
 7316 9.582835 12.097197
 7317 9.582835 12.100820
 7318 9.582835 12.104443
 7319 9.582835 12.108066
 7320 9.582835 12.111689
 7321 9.582835 12.115312
 7322 9.582835 12.118935
 7323 9.582835 12.122558
 7324 9.582835 12.126181
 7325 9.582835 12.129804
 7326 9.582835 12.133427
 7327 9.582835 12.137050
 7328 9.582835 12.140673
 7329 9.582835 12.144296
 7330 9.582835 12.147919
 7331 9.582835 12.151542
 7332 9.582835 12.155165
 7333 9.582835 12.158788
 7334 9.582835 12.162411
 7335 9.582835 12.166034
 7336 9.579212 12.169657
 7337 9.579212 12.173280
 7338 9.575589 12.176903
 7339 9.575589 12.180526
 7340 9.571966 12.184149
 7341 9.568343 12.187772
 7342 9.564720 12.191395
 7343 9.564720 12.195018
 7344 9.561097 12.198641
 7345 9.561097 12.202264
 7346 9.557474 12.205887
 7347 9.557474 12.209510
 7348 9.553851 12.213133
 7349 9.553851 12.216756
 7350 9.550228 12.220379
 7351 9.550228 12.224002
 7352 9.546605 12.227625
 7353 9.546605 12.231248
 7354 9.542982 12.234871
 7355 9.542982 12.238494
 7356 9.542982 12.242117
 7357 9.542982 12.245740
 7358 9.539359 12.249363
 7359 9.535736 12.252986
 7360 9.532113 12.256609
 7361 9.528490 12.260232
 7362 9.524867 12.263855
 7363 9.521244 12.267478
 7364 9.517621 12.271101
 7365 9.513998 12.271101
 7366 9.510375 12.274724
 7367 9.506752 12.278347
 7368 9.503129 12.281970
 7369 9.499506 12.285593
 7370 9.495883 12.289216
 7371 9.492260 12.292839
 7372 9.492260 12.296462
 7373 9.488637 12.300085
 7374 9.488637 12.303708
 7375 9.485014 12.307331
 7376 9.485014 12.310954
 7377 9.481391 12.314577
 7378 9.481391 12.318200
 7379 9.477768 12.321823
 7380 9.477768 12.325446
 7381 9.474145 12.329069
 7382 9.474145 12.332692
 7383 9.470522 12.336315
 7384 9.470522 12.339938
 7385 9.470522 12.343561
 7386 9.470522 12.347184
 7387 9.470522 12.350807
 7388 9.470522 12.354430
 7389 9.470522 12.358053
 7390 9.470522 12.361676
 7391 9.470522 12.365299
 7392 9.470522 12.368922
 7393 9.470522 12.372545
 7394 9.470522 12.376168
 7395 9.470522 12.379791
 7396 9.470522 12.383414
 7397 9.470522 12.387037
 7398 9.470522 12.390660
 7399 9.466899 12.390660
 7400 9.463276 12.390660
 7401 9.459653 12.390660
 7402 9.456030 12.390660
 7403 9.452407 12.390660
 7404 9.448784 12.390660
 7405 9.445161 12.390660
 7406 9.441538 12.390660
 7407 9.437915 12.390660
 7408 9.434292 12.390660
 7409 9.430669 12.390660
 7410 9.427046 12.390660
 7411 9.423423 12.390660
 7412 9.419800 12.390660
 7413 9.416177 12.390660
 7414 9.412554 12.390660
 7415 9.408931 12.390660
 7416 9.405308 12.390660
 7417 9.401685 12.390660
 7418 9.398062 12.390660
 7419 9.394439 12.390660
 7420 9.390816 12.390660
 7421 9.387193 12.390660
 7422 9.383570 12.390660
 7423 9.379947 12.390660
 7424 9.376324 12.390660
 7425 9.372701 12.390660
 7426 9.369078 12.390660
 7427 9.365455 12.390660
 7428 9.361832 12.390660
 7429 9.358209 12.390660
 7430 9.354586 12.390660
 7431 9.350963 12.390660
 7432 9.347340 12.390660
 7433 9.343717 12.390660
 7434 9.340094 12.390660
 7435 9.336471 12.390660
 7436 9.332848 12.390660
 7437 9.329225 12.390660
 7438 9.325602 12.390660
 7439 9.321979 12.390660
 7440 9.318356 12.390660
 7441 9.314733 12.390660
 7442 9.311110 12.390660
 7443 9.307487 12.390660
 7444 9.303864 12.390660
 7445 9.300241 12.390660
 7446 9.296618 12.390660
 7447 9.292995 12.390660
 7448 9.289372 12.390660
 7449 9.285749 12.390660
 7450 9.282126 12.390660
 7451 9.278503 12.390660
 7452 9.274880 12.390660
 7453 9.271257 12.390660
 7454 9.267634 12.390660
 7455 9.264011 12.390660
 7456 9.260388 12.390660
 7457 9.256765 12.390660
 7458 9.253142 12.390660
 7459 9.249519 12.390660
 7460 9.245896 12.390660
 7461 9.242273 12.390660
 7462 9.238650 12.390660
 7463 9.235027 12.390660
 7464 9.231404 12.390660
 7465 9.227781 12.390660
 7466 9.224158 12.390660
 7467 9.220535 12.390660
 7468 9.216912 12.390660
 7469 9.213289 12.390660
 7470 9.209666 12.390660
 7471 9.206043 12.390660
 7472 9.202420 12.390660
 7473 9.198797 12.390660
 7474 9.195174 12.390660
 7475 9.191551 12.390660
 7476 9.187928 12.390660
 7477 9.184305 12.390660
 7478 9.180682 12.390660
 7479 9.177059 12.390660
 7480 9.173436 12.390660
 7481 9.169813 12.390660
 7482 9.166190 12.390660
 7483 9.162567 12.390660
 7484 9.158944 12.390660
 7485 9.155321 12.390660
 7486 9.151698 12.390660
 7487 9.148075 12.390660
 7488 9.144452 12.390660
 7489 9.140829 12.390660
 7490 9.137206 12.390660
 7491 9.133583 12.390660
 7492 9.129960 12.390660
 7493 9.126337 12.390660
 7494 9.122714 12.390660
 7495 9.119091 12.390660
 7496 9.115468 12.390660
 7497 9.111845 12.390660
 7498 9.108222 12.390660
 7499 9.104599 12.390660
 7500 9.100976 12.390660
 7501 9.097353 12.390660
 7502 9.093730 12.390660
 7503 9.090107 12.390660
 7504 9.086484 12.390660
 7505 9.082861 12.390660
 7506 9.079238 12.390660
 7507 9.075615 12.390660
 7508 9.071992 12.390660
 7509 9.068369 12.390660
 7510 9.064746 12.390660
 7511 9.061123 12.390660
 7512 9.057500 12.390660
 7513 9.053877 12.390660
 7514 9.050254 12.390660
 7515 9.046631 12.390660
 7516 9.043008 12.390660
 7517 9.039385 12.390660
 7518 9.035762 12.390660
 7519 9.032139 12.390660
 7520 9.028516 12.390660
 7521 9.024893 12.390660
 7522 9.021270 12.390660
 7523 9.017647 12.390660
 7524 9.014024 12.390660
 7525 9.010401 12.390660
 7526 9.006778 12.390660
 7527 9.003155 12.390660
 7528 8.999532 12.390660
 7529 8.995909 12.390660
 7530 8.992286 12.390660
 7531 8.988663 12.390660
 7532 8.985040 12.390660
 7533 8.981417 12.390660
 7534 8.977794 12.390660
 7535 8.974171 12.390660
 7536 8.970548 12.390660
 7537 8.966925 12.390660
 7538 8.963302 12.390660
 7539 8.959679 12.390660
 7540 8.956056 12.390660
 7541 8.952433 12.390660
 7542 8.948810 12.390660
 7543 8.945187 12.390660
 7544 8.941564 12.390660
 7545 8.937941 12.390660
 7546 8.934318 12.390660
 7547 8.930695 12.390660
 7548 8.927072 12.390660
 7549 8.923449 12.390660
 7550 8.919826 12.390660
 7551 8.916203 12.390660
 7552 8.912580 12.390660
 7553 8.908957 12.390660
 7554 8.905334 12.390660
 7555 8.901711 12.390660
 7556 8.898088 12.390660
 7557 8.894465 12.390660
 7558 8.890842 12.390660
 7559 8.887219 12.390660
 7560 8.883596 12.390660
 7561 8.879973 12.390660
 7562 8.876350 12.390660
 7563 8.872727 12.390660
 7564 8.869104 12.390660
 7565 8.865481 12.390660
 7566 8.861858 12.390660
 7567 8.858235 12.390660
 7568 8.854612 12.390660
 7569 8.850989 12.390660
 7570 8.847366 12.390660
 7571 8.843743 12.390660
 7572 8.840120 12.390660
 7573 8.836497 12.390660
 7574 8.832874 12.390660
 7575 8.829251 12.390660
 7576 8.825628 12.390660
 7577 8.822005 12.390660
 7578 8.818382 12.390660
 7579 8.814759 12.390660
 7580 8.811136 12.390660
 7581 8.807513 12.390660
 7582 8.803890 12.390660
 7583 8.800267 12.390660
 7584 8.796644 12.390660
 7585 8.793021 12.390660
 7586 8.789398 12.390660
 7587 8.785775 12.390660
 7588 8.782152 12.390660
 7589 8.778529 12.390660
 7590 8.774906 12.390660
 7591 8.771283 12.390660
 7592 8.767660 12.390660
 7593 8.764037 12.390660
 7594 8.760414 12.390660
 7595 8.756791 12.390660
 7596 8.753168 12.390660
 7597 8.749545 12.390660
 7598 8.745922 12.390660
 7599 8.742299 12.390660
 7600 8.738676 12.390660
 7601 8.735053 12.390660
 7602 8.731430 12.390660
 7603 8.727807 12.390660
 7604 8.724184 12.390660
 7605 8.720561 12.390660
 7606 8.716938 12.390660
 7607 8.713315 12.390660
 7608 8.709692 12.390660
 7609 8.706069 12.390660
 7610 8.702446 12.390660
 7611 8.698823 12.390660
 7612 8.695200 12.390660
 7613 8.691577 12.390660
 7614 8.691577 12.387037
 7615 8.691577 12.383414
 7616 8.691577 12.379791
 7617 8.691577 12.376168
 7618 8.691577 12.372545
 7619 8.691577 12.368922
 7620 8.691577 12.365299
 7621 8.691577 12.361676
 7622 8.691577 12.358053
 7623 8.691577 12.354430
 7624 8.691577 12.350807
 7625 8.691577 12.347184
 7626 8.691577 12.343561
 7627 8.691577 12.339938
 7628 8.691577 12.336315
 7629 8.691577 12.332692
 7630 8.691577 12.329069
 7631 8.691577 12.325446
 7632 8.691577 12.321823
 7633 8.691577 12.318200
 7634 8.691577 12.314577
 7635 8.691577 12.310954
 7636 8.691577 12.307331
 7637 8.691577 12.303708
 7638 8.691577 12.300085
 7639 8.691577 12.296462
 7640 8.695200 12.292839
 7641 8.698823 12.289216
 7642 8.702446 12.285593
 7643 8.706069 12.281970
 7644 8.709692 12.278347
 7645 8.709692 12.274724
 7646 8.713315 12.271101
 7647 8.713315 12.267478
 7648 8.716938 12.263855
 7649 8.716938 12.260232
 7650 8.720561 12.256609
 7651 8.720561 12.252986
 7652 8.724184 12.249363
 7653 8.724184 12.245740
 7654 8.727807 12.242117
 7655 8.727807 12.238494
 7656 8.731430 12.234871
 7657 8.731430 12.231248
 7658 8.731430 12.227625
 7659 8.735053 12.224002
 7660 8.735053 12.220379
 7661 8.738676 12.216756
 7662 8.738676 12.213133
 7663 8.742299 12.209510
 7664 8.742299 12.205887
 7665 8.745922 12.202264
 7666 8.745922 12.198641
 7667 8.749545 12.195018
 7668 8.749545 12.191395
 7669 8.753168 12.187772
 7670 8.753168 12.184149
 7671 8.756791 12.180526
 7672 8.756791 12.176903
 7673 8.756791 12.173280
 7674 8.756791 12.169657
 7675 8.756791 12.166034
 7676 8.756791 12.162411
 7677 8.756791 12.158788
 7678 8.756791 12.155165
 7679 8.756791 12.151542
 7680 8.756791 12.147919
 7681 8.756791 12.144296
 7682 8.756791 12.140673
 7683 8.756791 12.137050
 7684 8.756791 12.133427
 7685 8.756791 12.129804
 7686 8.756791 12.126181
 7687 8.756791 12.122558
 7688 8.756791 12.118935
 7689 8.756791 12.115312
 7690 8.756791 12.111689
 7691 8.756791 12.108066
 7692 8.756791 12.104443
 7693 8.756791 12.100820
 7694 8.753168 12.097197
 7695 8.753168 12.093574
 7696 8.749545 12.089951
 7697 8.749545 12.086328
 7698 8.745922 12.082705
 7699 8.745922 12.079082
 7700 8.742299 12.075459
 7701 8.742299 12.071836
 7702 8.738676 12.068213
 7703 8.738676 12.064590
 7704 8.735053 12.060967
 7705 8.735053 12.057344
 7706 8.731430 12.053721
 7707 8.727807 12.050098
 7708 8.724184 12.050098
 7709 8.720561 12.046475
 7710 8.716938 12.046475
 7711 8.713315 12.042852
 7712 8.709692 12.042852
 7713 8.706069 12.039229
 7714 8.702446 12.039229
 7715 8.698823 12.035606
 7716 8.695200 12.035606
 7717 8.691577 12.031983
 7718 8.687954 12.031983
 7719 8.684331 12.028360
 7720 8.680708 12.028360
 7721 8.677085 12.028360
 7722 8.673462 12.028360
 7723 8.669839 12.028360
 7724 8.666216 12.028360
 7725 8.662593 12.028360
 7726 8.658970 12.028360
 7727 8.655347 12.028360
 7728 8.651724 12.028360
 7729 8.648101 12.024737
 7730 8.644478 12.024737
 7731 8.640855 12.024737
 7732 8.637232 12.024737
 7733 8.633609 12.024737
 7734 8.629986 12.024737
 7735 8.626363 12.024737
 7736 8.622740 12.024737
 7737 8.619117 12.024737
 7738 8.615494 12.024737
 7739 8.611871 12.024737
 7740 8.608248 12.024737
 7741 8.604625 12.024737
 7742 8.601002 12.024737
 7743 8.597379 12.024737
 7744 8.593756 12.024737
 7745 8.590133 12.024737
 7746 8.586510 12.024737
 7747 8.582887 12.024737
 7748 8.579264 12.024737
 7749 8.575641 12.024737
 7750 8.572018 12.024737
 7751 8.568395 12.024737
 7752 8.564772 12.024737
 7753 8.561149 12.024737
 7754 8.557526 12.024737
 7755 8.553903 12.024737
 7756 8.550280 12.024737
 7757 8.546657 12.024737
 7758 8.543034 12.028360
 7759 8.539411 12.028360
 7760 8.535788 12.031983
 7761 8.532165 12.031983
 7762 8.528542 12.031983
 7763 8.524919 12.031983
 7764 8.521296 12.031983
 7765 8.517673 12.031983
 7766 8.514050 12.031983
 7767 8.510427 12.031983
 7768 8.506804 12.031983
 7769 8.503181 12.031983
 7770 8.499558 12.031983
 7771 8.495935 12.031983
 7772 8.492312 12.031983
 7773 8.488689 12.031983
 7774 8.485066 12.031983
 7775 8.481443 12.031983
 7776 8.477820 12.031983
 7777 8.474197 12.031983
 7778 8.470574 12.031983
 7779 8.466951 12.031983
 7780 8.463328 12.031983
 7781 8.459705 12.031983
 7782 8.456082 12.031983
 7783 8.452459 12.035606
 7784 8.448836 12.035606
 7785 8.445213 12.035606
 7786 8.441590 12.035606
 7787 8.437967 12.035606
 7788 8.434344 12.031983
 7789 8.430721 12.031983
 7790 8.427098 12.031983
 7791 8.423475 12.028360
 7792 8.419852 12.028360
 7793 8.416229 12.028360
 7794 8.412606 12.024737
 7795 8.408983 12.024737
 7796 8.405360 12.021114
 7797 8.401737 12.021114
 7798 8.398114 12.021114
 7799 8.394491 12.021114
 7800 8.390868 12.021114
 7801 8.387245 12.021114
 7802 8.383622 12.021114
 7803 8.379999 12.021114
 7804 8.376376 12.021114
 7805 8.372753 12.021114
 7806 8.369130 12.021114
 7807 8.365507 12.021114
 7808 8.361884 12.021114
 7809 8.358261 12.021114
 7810 8.354638 12.021114
 7811 8.351015 12.021114
 7812 8.347392 12.021114
 7813 8.343769 12.021114
 7814 8.340146 12.021114
 7815 8.336523 12.021114
 7816 8.332900 12.021114
 7817 8.329277 12.021114
 7818 8.325654 12.021114
 7819 8.322031 12.021114
 7820 8.318408 12.021114
 7821 8.314785 12.021114
 7822 8.311162 12.017491
 7823 8.307539 12.017491
 7824 8.303916 12.013868
 7825 8.303916 12.010245
 7826 8.300293 12.006622
 7827 8.296670 12.006622
 7828 8.293047 12.002999
 7829 8.289424 12.002999
 7830 8.285801 11.999376
 7831 8.282178 11.999376
 7832 8.278555 11.995753
 7833 8.274932 11.995753
 7834 8.271309 11.992130
 7835 8.267686 11.992130
 7836 8.264063 11.988507
 7837 8.260440 11.988507
 7838 8.256817 11.984884
 7839 8.253194 11.984884
 7840 8.249571 11.984884
 7841 8.245948 11.984884
 7842 8.242325 11.984884
 7843 8.238702 11.984884
 7844 8.235079 11.984884
 7845 8.231456 11.984884
 7846 8.227833 11.984884
 7847 8.224210 11.984884
 7848 8.220587 11.984884
 7849 8.216964 11.984884
 7850 8.213341 11.984884
 7851 8.209718 11.984884
 7852 8.206095 11.984884
 7853 8.202472 11.984884
 7854 8.198849 11.984884
 7855 8.195226 11.984884
 7856 8.191603 11.984884
 7857 8.187980 11.984884
 7858 8.184357 11.984884
 7859 8.180734 11.984884
 7860 8.177111 11.984884
 7861 8.173488 11.984884
 7862 8.169865 11.988507
 7863 8.166242 11.988507
 7864 8.162619 11.992130
 7865 8.158996 11.992130
 7866 8.155373 11.995753
 7867 8.151750 11.995753
 7868 8.148127 11.999376
 7869 8.144504 11.999376
 7870 8.140881 12.002999
 7871 8.137258 12.002999
 7872 8.133635 12.006622
 7873 8.130012 12.006622
 7874 8.126389 12.010245
 7875 8.122766 12.010245
 7876 8.119143 12.013868
 7877 8.115520 12.013868
 7878 8.111897 12.013868
 7879 8.108274 12.013868
 7880 8.104651 12.010245
 7881 8.101028 12.010245
 7882 8.097405 12.010245
 7883 8.093782 12.006622
 7884 8.090159 12.006622
 7885 8.086536 12.006622
 7886 8.082913 12.006622
 7887 8.079290 12.006622
 7888 8.075667 12.006622
 7889 8.072044 12.006622
 7890 8.068421 12.006622
 7891 8.064798 12.006622
 7892 8.061175 12.002999
 7893 8.057552 11.999376
 7894 8.057552 11.995753
 7895 8.053929 11.992130
 7896 8.053929 11.988507
 7897 8.050306 11.984884
 7898 8.050306 11.981261
 7899 8.046683 11.977638
 7900 8.046683 11.974015
 7901 8.043060 11.970392
 7902 8.039437 11.966769
 7903 8.035814 11.966769
 7904 8.032191 11.963146
 7905 8.028568 11.963146
 7906 8.024945 11.959523
 7907 8.021322 11.959523
 7908 8.017699 11.955900
 7909 8.014076 11.955900
 7910 8.010453 11.952277
 7911 8.006830 11.952277
 7912 8.003207 11.948654
 7913 7.999584 11.948654
 7914 7.995961 11.945031
 7915 7.992338 11.945031
 7916 7.988715 11.945031
 7917 7.985092 11.945031
 7918 7.981469 11.945031
 7919 7.977846 11.945031
 7920 7.974223 11.945031
 7921 7.970600 11.941408
 7922 7.966977 11.941408
 7923 7.963354 11.941408
 7924 7.959731 11.941408
 7925 7.956108 11.937785
 7926 7.952485 11.937785
 7927 7.948862 11.934162
 7928 7.945239 11.934162
 7929 7.941616 11.930539
 7930 7.937993 11.930539
 7931 7.934370 11.930539
 7932 7.930747 11.926916
 7933 7.927124 11.926916
 7934 7.923501 11.926916
 7935 7.919878 11.926916
 7936 7.916255 11.926916
 7937 7.912632 11.926916
 7938 7.909009 11.926916
 7939 7.905386 11.926916
 7940 7.901763 11.926916
 7941 7.898140 11.926916
 7942 7.894517 11.926916
 7943 7.890894 11.926916
 7944 7.887271 11.926916
 7945 7.883648 11.926916
 7946 7.880025 11.926916
 7947 7.876402 11.926916
 7948 7.872779 11.926916
 7949 7.869156 11.926916
 7950 7.865533 11.926916
 7951 7.861910 11.926916
 7952 7.858287 11.926916
 7953 7.854664 11.926916
 7954 7.851041 11.926916
 7955 7.847418 11.926916
 7956 7.843795 11.926916
 7957 7.840172 11.926916
 7958 7.836549 11.926916
 7959 7.832926 11.926916
 7960 7.829303 11.926916
 7961 7.825680 11.926916
 7962 7.822057 11.926916
 7963 7.818434 11.926916
 7964 7.814811 11.926916
 7965 7.811188 11.926916
 7966 7.807565 11.926916
 7967 7.803942 11.926916
 7968 7.800319 11.930539
 7969 7.796696 11.930539
 7970 7.793073 11.930539
 7971 7.789450 11.930539
 7972 7.785827 11.930539
 7973 7.782204 11.930539
 7974 7.778581 11.930539
 7975 7.774958 11.930539
 7976 7.771335 11.926916
 7977 7.767712 11.926916
 7978 7.764089 11.923293
 7979 7.760466 11.923293
 7980 7.756843 11.919670
 7981 7.753220 11.919670
 7982 7.749597 11.916047
 7983 7.745974 11.916047
 7984 7.742351 11.912424
 7985 7.738728 11.912424
 7986 7.735105 11.912424
 7987 7.731482 11.912424
 7988 7.727859 11.912424
 7989 7.724236 11.912424
 7990 7.720613 11.912424
 7991 7.716990 11.912424
 7992 7.713367 11.912424
 7993 7.709744 11.912424
 7994 7.706121 11.912424
 7995 7.702498 11.912424
 7996 7.698875 11.912424
 7997 7.695252 11.912424
 7998 7.691629 11.912424
 7999 7.688006 11.912424
 8000 7.684383 11.912424
 8001 7.680760 11.912424
 8002 7.677137 11.912424
 8003 7.673514 11.912424
 8004 7.669891 11.912424
 8005 7.666268 11.912424
 8006 7.662645 11.912424
 8007 7.659022 11.912424
 8008 7.655399 11.916047
 8009 7.651776 11.916047
 8010 7.648153 11.916047
 8011 7.644530 11.916047
 8012 7.640907 11.916047
 8013 7.637284 11.916047
 8014 7.633661 11.916047
 8015 7.630038 11.916047
 8016 7.626415 11.916047
 8017 7.622792 11.916047
 8018 7.619169 11.916047
 8019 7.615546 11.916047
 8020 7.611923 11.916047
 8021 7.608300 11.916047
 8022 7.604677 11.916047
 8023 7.601054 11.916047
 8024 7.597431 11.916047
 8025 7.593808 11.916047
 8026 7.590185 11.912424
 8027 7.586562 11.912424
 8028 7.582939 11.908801
 8029 7.579316 11.908801
 8030 7.575693 11.905178
 8031 7.572070 11.905178
 8032 7.568447 11.901555
 8033 7.564824 11.901555
 8034 7.561201 11.897932
 8035 7.557578 11.897932
 8036 7.553955 11.894309
 8037 7.550332 11.894309
 8038 7.546709 11.890686
 8039 7.543086 11.890686
 8040 7.539463 11.890686
 8041 7.535840 11.890686
 8042 7.532217 11.890686
 8043 7.528594 11.890686
 8044 7.524971 11.890686
 8045 7.521348 11.890686
 8046 7.517725 11.890686
 8047 7.514102 11.890686
 8048 7.510479 11.890686
 8049 7.506856 11.890686
 8050 7.503233 11.890686
 8051 7.499610 11.890686
 8052 7.495987 11.890686
 8053 7.492364 11.890686
 8054 7.488741 11.890686
 8055 7.485118 11.890686
 8056 7.481495 11.890686
 8057 7.477872 11.890686
 8058 7.474249 11.890686
 8059 7.470626 11.890686
 8060 7.467003 11.890686
 8061 7.463380 11.890686
 8062 7.459757 11.887063
 8063 7.456134 11.887063
 8064 7.452511 11.883440
 8065 7.448888 11.883440
 8066 7.445265 11.879817
 8067 7.441642 11.879817
 8068 7.438019 11.879817
 8069 7.434396 11.879817
 8070 7.430773 11.879817
 8071 7.427150 11.879817
 8072 7.423527 11.879817
 8073 7.419904 11.879817
 8074 7.416281 11.879817
 8075 7.412658 11.879817
 8076 7.409035 11.879817
 8077 7.405412 11.879817
 8078 7.401789 11.879817
 8079 7.398166 11.879817
 8080 7.394543 11.879817
 8081 7.390920 11.879817
 8082 7.387297 11.879817
 8083 7.383674 11.879817
 8084 7.380051 11.879817
 8085 7.376428 11.879817
 8086 7.372805 11.879817
 8087 7.369182 11.879817
 8088 7.365559 11.879817
 8089 7.361936 11.883440
 8090 7.358313 11.883440
 8091 7.354690 11.887063
 8092 7.351067 11.887063
 8093 7.347444 11.890686
 8094 7.343821 11.890686
 8095 7.340198 11.894309
 8096 7.336575 11.894309
 8097 7.332952 11.897932
 8098 7.329329 11.897932
 8099 7.325706 11.901555
 8100 7.322083 11.901555
 8101 7.318460 11.905178
 8102 7.314837 11.905178
 8103 7.311214 11.901555
 8104 7.307591 11.901555
 8105 7.303968 11.901555
 8106 7.300345 11.897932
 8107 7.296722 11.897932
 8108 7.293099 11.897932
 8109 7.289476 11.894309
 8110 7.285853 11.894309
 8111 7.282230 11.894309
 8112 7.278607 11.894309
 8113 7.274984 11.894309
 8114 7.271361 11.894309
 8115 7.267738 11.894309
 8116 7.264115 11.894309
 8117 7.260492 11.894309
 8118 7.256869 11.894309
 8119 7.253246 11.894309
 8120 7.249623 11.894309
 8121 7.246000 11.890686
 8122 7.242377 11.890686
 8123 7.238754 11.887063
 8124 7.235131 11.883440
 8125 7.235131 11.879817
 8126 7.235131 11.876194
 8127 7.235131 11.872571
 8128 7.235131 11.868948
 8129 7.235131 11.865325
 8130 7.235131 11.861702
 8131 7.235131 11.858079
 8132 7.235131 11.854456
 8133 7.231508 11.850833
 8134 7.231508 11.847210
 8135 7.227885 11.843587
 8136 7.227885 11.839964
 8137 7.224262 11.836341
 8138 7.224262 11.832718
 8139 7.220639 11.829095
 8140 7.220639 11.825472
 8141 7.217016 11.821849
 8142 7.217016 11.818226
 8143 7.213393 11.814603
 8144 7.213393 11.810980
 8145 7.209770 11.807357
 8146 7.206147 11.807357
 8147 7.202524 11.803734
 8148 7.198901 11.803734
 8149 7.195278 11.800111
 8150 7.191655 11.800111
 8151 7.188032 11.796488
 8152 7.184409 11.796488
 8153 7.180786 11.792865
 8154 7.177163 11.792865
 8155 7.173540 11.789242
 8156 7.169917 11.789242
 8157 7.166294 11.785619
 8158 7.162671 11.785619
 8159 7.159048 11.785619
 8160 7.155425 11.785619
 8161 7.151802 11.785619
 8162 7.148179 11.785619
 8163 7.144556 11.785619
 8164 7.140933 11.785619
 8165 7.137310 11.785619
 8166 7.133687 11.785619
 8167 7.130064 11.785619
 8168 7.126441 11.785619
 8169 7.122818 11.785619
 8170 7.119195 11.785619
 8171 7.115572 11.785619
 8172 7.111949 11.785619
 8173 7.108326 11.785619
 8174 7.104703 11.785619
 8175 7.101080 11.785619
 8176 7.097457 11.785619
 8177 7.093834 11.785619
 8178 7.090211 11.785619
 8179 7.086588 11.785619
 8180 7.082965 11.785619
 8181 7.079342 11.785619
 8182 7.075719 11.785619
 8183 7.072096 11.781996
 8184 7.068473 11.778373
 8185 7.064850 11.774750
 8186 7.061227 11.771127
 8187 7.057604 11.767504
 8188 7.053981 11.767504
 8189 7.050358 11.763881
 8190 7.046735 11.763881
 8191 7.043112 11.760258
 8192 7.039489 11.760258
 8193 7.035866 11.756635
 8194 7.032243 11.756635
 8195 7.028620 11.753012
 8196 7.024997 11.753012
 8197 7.021374 11.749389
 8198 7.017751 11.749389
 8199 7.014128 11.745766
 8200 7.010505 11.745766
 8201 7.006882 11.745766
 8202 7.003259 11.745766
 8203 6.999636 11.745766
 8204 6.996013 11.745766
 8205 6.992390 11.745766
 8206 6.988767 11.745766
 8207 6.985144 11.745766
 8208 6.981521 11.745766
 8209 6.977898 11.745766
 8210 6.974275 11.745766
 8211 6.970652 11.745766
 8212 6.967029 11.742143
 8213 6.963406 11.742143
 8214 6.959783 11.742143
 8215 6.956160 11.742143
 8216 6.952537 11.742143
 8217 6.948914 11.742143
 8218 6.945291 11.742143
 8219 6.941668 11.742143
 8220 6.938045 11.742143
 8221 6.934422 11.742143
 8222 6.930799 11.742143
 8223 6.927176 11.742143
 8224 6.923553 11.742143
 8225 6.919930 11.742143
 8226 6.916307 11.742143
 8227 6.912684 11.742143
 8228 6.909061 11.742143
 8229 6.905438 11.742143
 8230 6.901815 11.742143
 8231 6.898192 11.742143
 8232 6.894569 11.742143
 8233 6.890946 11.742143
 8234 6.887323 11.742143
 8235 6.883700 11.742143
 8236 6.880077 11.742143
 8237 6.876454 11.745766
 8238 6.872831 11.745766
 8239 6.869208 11.749389
 8240 6.865585 11.749389
 8241 6.861962 11.753012
 8242 6.858339 11.753012
 8243 6.854716 11.756635
 8244 6.851093 11.756635
 8245 6.847470 11.760258
 8246 6.843847 11.760258
 8247 6.840224 11.763881
 8248 6.836601 11.763881
 8249 6.832978 11.767504
 8250 6.829355 11.771127
 8251 6.825732 11.774750
 8252 6.822109 11.778373
 8253 6.818486 11.778373
 8254 6.814863 11.774750
 8255 6.811240 11.771127
 8256 6.807617 11.767504
 8257 6.803994 11.763881
 8258 6.803994 11.760258
 8259 6.800371 11.756635
 8260 6.796748 11.753012
 8261 6.796748 11.749389
 8262 6.793125 11.745766
 8263 6.793125 11.742143
 8264 6.789502 11.738520
 8265 6.789502 11.734897
 8266 6.785879 11.731274
 8267 6.785879 11.727651
 8268 6.782256 11.724028
 8269 6.782256 11.720405
 8270 6.778633 11.716782
 8271 6.775010 11.713159
 8272 6.771387 11.713159
 8273 6.767764 11.709536
 8274 6.764141 11.709536
 8275 6.760518 11.705913
 8276 6.756895 11.705913
 8277 6.753272 11.702290
 8278 6.749649 11.702290
 8279 6.746026 11.698667
 8280 6.742403 11.698667
 8281 6.738780 11.695044
 8282 6.735157 11.695044
 8283 6.731534 11.691421
 8284 6.727911 11.691421
 8285 6.724288 11.691421
 8286 6.720665 11.691421
 8287 6.717042 11.691421
 8288 6.713419 11.691421
 8289 6.709796 11.691421
 8290 6.706173 11.691421
 8291 6.702550 11.691421
 8292 6.698927 11.691421
 8293 6.695304 11.691421
 8294 6.691681 11.691421
 8295 6.688058 11.691421
 8296 6.684435 11.691421
 8297 6.680812 11.691421
 8298 6.677189 11.691421
 8299 6.673566 11.691421
 8300 6.669943 11.691421
 8301 6.666320 11.691421
 8302 6.662697 11.691421
 8303 6.659074 11.691421
 8304 6.655451 11.691421
 8305 6.651828 11.691421
 8306 6.648205 11.691421
 8307 6.644582 11.695044
 8308 6.640959 11.695044
 8309 6.637336 11.698667
 8310 6.633713 11.698667
 8311 6.630090 11.698667
 8312 6.626467 11.698667
 8313 6.622844 11.698667
 8314 6.619221 11.702290
 8315 6.615598 11.702290
 8316 6.611975 11.702290
 8317 6.608352 11.702290
 8318 6.604729 11.702290
 8319 6.601106 11.702290
 8320 6.597483 11.702290
 8321 6.593860 11.698667
 8322 6.590237 11.695044
 8323 6.586614 11.691421
 8324 6.582991 11.687798
 8325 6.579368 11.684175
 8326 6.575745 11.684175
 8327 6.572122 11.680552
 8328 6.572122 11.676929
 8329 6.568499 11.673306
 8330 6.568499 11.669683
 8331 6.564876 11.666060
 8332 6.564876 11.662437
 8333 6.561253 11.658814
 8334 6.557630 11.658814
 8335 6.554007 11.655191
 8336 6.550384 11.655191
 8337 6.546761 11.651568
 8338 6.543138 11.651568
 8339 6.539515 11.647945
 8340 6.535892 11.647945
 8341 6.532269 11.644322
 8342 6.528646 11.644322
 8343 6.525023 11.640699
 8344 6.521400 11.640699
 8345 6.517777 11.637076
 8346 6.514154 11.637076
 8347 6.510531 11.637076
 8348 6.506908 11.637076
 8349 6.503285 11.637076
 8350 6.499662 11.637076
 8351 6.496039 11.637076
 8352 6.492416 11.637076
 8353 6.488793 11.637076
 8354 6.485170 11.637076
 8355 6.481547 11.637076
 8356 6.477924 11.637076
 8357 6.474301 11.637076
 8358 6.470678 11.637076
 8359 6.467055 11.637076
 8360 6.463432 11.637076
 8361 6.459809 11.637076
 8362 6.456186 11.637076
 8363 6.452563 11.637076
 8364 6.448940 11.637076
 8365 6.445317 11.637076
 8366 6.441694 11.637076
 8367 6.438071 11.637076
 8368 6.434448 11.637076
 8369 6.430825 11.637076
 8370 6.427202 11.633453
 8371 6.423579 11.633453
 8372 6.419956 11.629830
 8373 6.416333 11.629830
 8374 6.412710 11.626207
 8375 6.409087 11.626207
 8376 6.405464 11.622584
 8377 6.401841 11.622584
 8378 6.398218 11.618961
 8379 6.394595 11.618961
 8380 6.390972 11.615338
 8381 6.387349 11.615338
 8382 6.383726 11.615338
 8383 6.380103 11.611715
 8384 6.376480 11.611715
 8385 6.372857 11.611715
 8386 6.369234 11.608092
 8387 6.365611 11.608092
 8388 6.361988 11.608092
 8389 6.358365 11.604469
 8390 6.354742 11.600846
 8391 6.351119 11.600846
 8392 6.347496 11.597223
 8393 6.343873 11.597223
 8394 6.340250 11.593600
 8395 6.336627 11.593600
 8396 6.333004 11.589977
 8397 6.329381 11.589977
 8398 6.325758 11.586354
 8399 6.322135 11.586354
 8400 6.318512 11.582731
 8401 6.314889 11.582731
 8402 6.311266 11.579108
 8403 6.307643 11.579108
 8404 6.304020 11.575485
 8405 6.300397 11.575485
 8406 6.296774 11.575485
 8407 6.293151 11.575485
 8408 6.289528 11.575485
 8409 6.285905 11.575485
 8410 6.282282 11.575485
 8411 6.278659 11.575485
 8412 6.275036 11.575485
 8413 6.271413 11.575485
 8414 6.267790 11.575485
 8415 6.264167 11.575485
 8416 6.260544 11.575485
 8417 6.256921 11.575485
 8418 6.253298 11.575485
 8419 6.249675 11.575485
 8420 6.246052 11.575485
 8421 6.246052 11.571862
 8422 6.242429 11.568239
 8423 6.242429 11.564616
 8424 6.238806 11.560993
 8425 6.238806 11.557370
 8426 6.235183 11.553747
 8427 6.231560 11.553747
 8428 6.227937 11.550124
 8429 6.224314 11.550124
 8430 6.220691 11.546501
 8431 6.217068 11.546501
 8432 6.213445 11.542878
 8433 6.209822 11.542878
 8434 6.206199 11.539255
 8435 6.202576 11.539255
 8436 6.198953 11.535632
 8437 6.195330 11.535632
 8438 6.191707 11.532009
 8439 6.188084 11.532009
 8440 6.184461 11.532009
 8441 6.180838 11.532009
 8442 6.177215 11.532009
 8443 6.173592 11.532009
 8444 6.169969 11.532009
 8445 6.166346 11.532009
 8446 6.162723 11.532009
 8447 6.159100 11.532009
 8448 6.155477 11.532009
 8449 6.151854 11.532009
 8450 6.148231 11.532009
 8451 6.144608 11.532009
 8452 6.140985 11.532009
 8453 6.137362 11.532009
 8454 6.133739 11.532009
 8455 6.130116 11.532009
 8456 6.126493 11.532009
 8457 6.122870 11.532009
 8458 6.119247 11.532009
 8459 6.115624 11.532009
 8460 6.112001 11.532009
 8461 6.108378 11.535632
 8462 6.104755 11.535632
 8463 6.101132 11.539255
 8464 6.097509 11.539255
 8465 6.093886 11.542878
 8466 6.090263 11.542878
 8467 6.086640 11.546501
 8468 6.083017 11.546501
 8469 6.079394 11.550124
 8470 6.075771 11.550124
 8471 6.072148 11.553747
 8472 6.068525 11.553747
 8473 6.064902 11.557370
 8474 6.064902 11.560993
 8475 6.061279 11.564616
 8476 6.061279 11.568239
 8477 6.057656 11.571862
 8478 6.057656 11.575485
 8479 6.054033 11.579108
 8480 6.054033 11.582731
 8481 6.050410 11.586354
 8482 6.050410 11.589977
 8483 6.046787 11.593600
 8484 6.046787 11.597223
 8485 6.043164 11.600846
 8486 6.043164 11.604469
 8487 6.043164 11.608092
 8488 6.043164 11.611715
 8489 6.043164 11.615338
 8490 6.043164 11.618961
 8491 6.043164 11.622584
 8492 6.043164 11.626207
 8493 6.043164 11.629830
 8494 6.043164 11.633453
 8495 6.043164 11.637076
 8496 6.043164 11.640699
 8497 6.043164 11.644322
 8498 6.043164 11.647945
 8499 6.043164 11.651568
 8500 6.039541 11.655191
 8501 6.039541 11.658814
 8502 6.039541 11.662437
 8503 6.039541 11.666060
 8504 6.039541 11.669683
 8505 6.035918 11.673306
 8506 6.035918 11.676929
 8507 6.032295 11.676929
 8508 6.028672 11.680552
 8509 6.025049 11.680552
 8510 6.021426 11.684175
 8511 6.017803 11.684175
 8512 6.014180 11.687798
 8513 6.010557 11.687798
 8514 6.006934 11.691421
 8515 6.003311 11.695044
 8516 5.999688 11.698667
 8517 5.996065 11.702290
 8518 5.992442 11.705913
 8519 5.988819 11.709536
 8520 5.988819 11.713159
 8521 5.985196 11.716782
 8522 5.985196 11.720405
 8523 5.981573 11.724028
 8524 5.981573 11.727651
 8525 5.977950 11.731274
 8526 5.977950 11.734897
 8527 5.974327 11.738520
 8528 5.974327 11.742143
 8529 5.970704 11.745766
 8530 5.970704 11.749389
 8531 5.967081 11.753012
 8532 5.967081 11.756635
 8533 5.963458 11.760258
 8534 5.959835 11.760258
 8535 5.956212 11.763881
 8536 5.952589 11.767504
 8537 5.948966 11.771127
 8538 5.945343 11.774750
 8539 5.941720 11.778373
 8540 5.938097 11.778373
 8541 5.934474 11.778373
 8542 5.930851 11.778373
 8543 5.927228 11.778373
 8544 5.923605 11.778373
 8545 5.919982 11.778373
 8546 5.916359 11.778373
 8547 5.912736 11.778373
 8548 5.909113 11.778373
 8549 5.905490 11.778373
 8550 5.901867 11.778373
 8551 5.898244 11.778373
 8552 5.894621 11.778373
 8553 5.890998 11.778373
 8554 5.887375 11.778373
 8555 5.883752 11.778373
 8556 5.880129 11.778373
 8557 5.876506 11.778373
 8558 5.872883 11.781996
 8559 5.869260 11.781996
 8560 5.865637 11.785619
 8561 5.862014 11.785619
 8562 5.858391 11.789242
 8563 5.854768 11.789242
 8564 5.851145 11.792865
 8565 5.847522 11.792865
 8566 5.843899 11.796488
 8567 5.840276 11.796488
 8568 5.836653 11.800111
 8569 5.833030 11.800111
 8570 5.829407 11.803734
 8571 5.825784 11.803734
 8572 5.822161 11.807357
 8573 5.818538 11.807357
 8574 5.814915 11.810980
 8575 5.811292 11.810980
 8576 5.807669 11.814603
 8577 5.804046 11.814603
 8578 5.800423 11.818226
 8579 5.796800 11.818226
 8580 5.793177 11.821849
 8581 5.789554 11.825472
 8582 5.785931 11.829095
 8583 5.782308 11.832718
 8584 5.778685 11.832718
 8585 5.775062 11.836341
 8586 5.771439 11.839964
 8587 5.767816 11.839964
 8588 5.764193 11.839964
 8589 5.760570 11.839964
 8590 5.756947 11.839964
 8591 5.753324 11.839964
 8592 5.749701 11.839964
 8593 5.746078 11.839964
 8594 5.742455 11.839964
 8595 5.738832 11.839964
 8596 5.735209 11.839964
 8597 5.731586 11.839964
 8598 5.727963 11.839964
 8599 5.724340 11.839964
 8600 5.720717 11.839964
 8601 5.717094 11.839964
 8602 5.713471 11.839964
 8603 5.709848 11.839964
 8604 5.706225 11.839964
 8605 5.702602 11.839964
 8606 5.698979 11.839964
 8607 5.695356 11.839964
 8608 5.691733 11.839964
 8609 5.688110 11.839964
 8610 5.684487 11.839964
 8611 5.680864 11.843587
 8612 5.677241 11.843587
 8613 5.673618 11.847210
 8614 5.669995 11.847210
 8615 5.666372 11.850833
 8616 5.662749 11.850833
 8617 5.659126 11.854456
 8618 5.655503 11.854456
 8619 5.651880 11.858079
 8620 5.648257 11.858079
 8621 5.644634 11.861702
 8622 5.641011 11.861702
 8623 5.637388 11.865325
 8624 5.633765 11.868948
 8625 5.630142 11.872571
 8626 5.626519 11.876194
 8627 5.622896 11.879817
 8628 5.619273 11.883440
 8629 5.615650 11.887063
 8630 5.615650 11.890686
 8631 5.612027 11.894309
 8632 5.612027 11.897932
 8633 5.608404 11.901555
 8634 5.608404 11.905178
 8635 5.604781 11.908801
 8636 5.604781 11.912424
 8637 5.601158 11.916047
 8638 5.597535 11.919670
 8639 5.593912 11.923293
 8640 5.590289 11.926916
 8641 5.586666 11.930539
 8642 5.583043 11.930539
 8643 5.579420 11.934162
 8644 5.575797 11.934162
 8645 5.572174 11.937785
 8646 5.568551 11.937785
 8647 5.564928 11.941408
 8648 5.561305 11.941408
 8649 5.557682 11.945031
 8650 5.554059 11.945031
 8651 5.550436 11.948654
 8652 5.546813 11.948654
 8653 5.543190 11.952277
 8654 5.539567 11.952277
 8655 5.535944 11.955900
 8656 5.532321 11.959523
 8657 5.528698 11.963146
 8658 5.525075 11.966769
 8659 5.521452 11.970392
 8660 5.517829 11.974015
 8661 5.514206 11.974015
 8662 5.510583 11.977638
 8663 5.506960 11.981261
 8664 5.503337 11.984884
 8665 5.499714 11.984884
 8666 5.496091 11.984884
 8667 5.492468 11.984884
 8668 5.488845 11.984884
 8669 5.485222 11.984884
 8670 5.481599 11.984884
 8671 5.477976 11.984884
 8672 5.474353 11.984884
 8673 5.470730 11.984884
 8674 5.467107 11.984884
 8675 5.463484 11.984884
 8676 5.459861 11.984884
 8677 5.456238 11.984884
 8678 5.452615 11.984884
 8679 5.448992 11.984884
 8680 5.445369 11.984884
 8681 5.441746 11.984884
 8682 5.438123 11.984884
 8683 5.434500 11.984884
 8684 5.430877 11.984884
 8685 5.427254 11.988507
 8686 5.423631 11.988507
 8687 5.420008 11.992130
 8688 5.416385 11.992130
 8689 5.412762 11.995753
 8690 5.409139 11.995753
 8691 5.405516 11.999376
 8692 5.401893 11.999376
 8693 5.398270 12.002999
 8694 5.394647 12.002999
 8695 5.391024 12.006622
 8696 5.387401 12.006622
 8697 5.383778 12.010245
 8698 5.380155 12.013868
 8699 5.376532 12.013868
 8700 5.372909 12.017491
 8701 5.369286 12.017491
 8702 5.365663 12.017491
 8703 5.362040 12.017491
 8704 5.358417 12.017491
 8705 5.354794 12.017491
 8706 5.351171 12.021114
 8707 5.347548 12.021114
 8708 5.343925 12.024737
 8709 5.340302 12.024737
 8710 5.336679 12.028360
 8711 5.333056 12.028360
 8712 5.329433 12.031983
 8713 5.325810 12.031983
 8714 5.322187 12.035606
 8715 5.318564 12.035606
 8716 5.314941 12.039229
 8717 5.311318 12.039229
 8718 5.307695 12.042852
 8719 5.307695 12.046475
 8720 5.304072 12.050098
 8721 5.304072 12.053721
 8722 5.300449 12.057344
 8723 5.300449 12.060967
 8724 5.296826 12.064590
 8725 5.296826 12.068213
 8726 5.293203 12.071836
 8727 5.293203 12.075459
 8728 5.289580 12.079082
 8729 5.289580 12.082705
 8730 5.285957 12.086328
 8731 5.285957 12.089951
 8732 5.285957 12.093574
 8733 5.285957 12.097197
 8734 5.285957 12.100820
 8735 5.285957 12.104443
 8736 5.282334 12.108066
 8737 5.278711 12.111689
 8738 5.275088 12.115312
 8739 5.271465 12.118935
 8740 5.267842 12.118935
 8741 5.264219 12.122558
 8742 5.260596 12.122558
 8743 5.256973 12.122558
 8744 5.253350 12.126181
 8745 5.249727 12.122558
 8746 5.246104 12.122558
 8747 5.242481 12.122558
 8748 5.238858 12.118935
 8749 5.235235 12.118935
 8750 5.231612 12.115312
 8751 5.227989 12.115312
 8752 5.224366 12.111689
 8753 5.220743 12.111689
 8754 5.217120 12.108066
 8755 5.213497 12.108066
 8756 5.209874 12.104443
 8757 5.206251 12.104443
 8758 5.202628 12.100820
 8759 5.199005 12.100820
 8760 5.195382 12.100820
 8761 5.191759 12.100820
 8762 5.188136 12.100820
 8763 5.184513 12.100820
 8764 5.180890 12.100820
 8765 5.177267 12.100820
 8766 5.173644 12.100820
 8767 5.170021 12.100820
 8768 5.166398 12.100820
 8769 5.162775 12.100820
 8770 5.159152 12.100820
 8771 5.155529 12.100820
 8772 5.151906 12.100820
 8773 5.148283 12.100820
 8774 5.144660 12.100820
 8775 5.141037 12.100820
 8776 5.137414 12.100820
 8777 5.133791 12.100820
 8778 5.130168 12.100820
 8779 5.126545 12.100820
 8780 5.122922 12.100820
 8781 5.119299 12.100820
 8782 5.115676 12.104443
 8783 5.112053 12.104443
 8784 5.108430 12.108066
 8785 5.104807 12.108066
 8786 5.101184 12.108066
 8787 5.097561 12.108066
 8788 5.093938 12.111689
 8789 5.090315 12.111689
 8790 5.086692 12.115312
 8791 5.083069 12.115312
 8792 5.079446 12.118935
 8793 5.075823 12.118935
 8794 5.072200 12.122558
 8795 5.068577 12.122558
 8796 5.064954 12.126181
 8797 5.061331 12.126181
 8798 5.057708 12.126181
 8799 5.057708 12.122558
 8800 5.054085 12.118935
 8801 5.054085 12.115312
 8802 5.050462 12.111689
 8803 5.050462 12.108066
 8804 5.046839 12.104443
 8805 5.046839 12.100820
 8806 5.043216 12.097197
 8807 5.043216 12.093574
 8808 5.039593 12.089951
 8809 5.039593 12.086328
 8810 5.035970 12.082705
 8811 5.035970 12.079082
 8812 5.032347 12.075459
 8813 5.028724 12.075459
 8814 5.025101 12.071836
 8815 5.021478 12.071836
 8816 5.017855 12.068213
 8817 5.014232 12.068213
 8818 5.010609 12.064590
 8819 5.006986 12.064590
 8820 5.003363 12.060967
 8821 4.999740 12.060967
 8822 4.996117 12.057344
 8823 4.992494 12.057344
 8824 4.988871 12.053721
 8825 4.985248 12.053721
 8826 4.981625 12.053721
 8827 4.978002 12.053721
 8828 4.974379 12.053721
 8829 4.970756 12.053721
 8830 4.967133 12.053721
 8831 4.963510 12.053721
 8832 4.959887 12.053721
 8833 4.956264 12.053721
 8834 4.952641 12.053721
 8835 4.949018 12.053721
 8836 4.945395 12.053721
 8837 4.941772 12.053721
 8838 4.938149 12.053721
 8839 4.934526 12.053721
 8840 4.930903 12.053721
 8841 4.927280 12.053721
 8842 4.923657 12.053721
 8843 4.920034 12.053721
 8844 4.916411 12.053721
 8845 4.912788 12.053721
 8846 4.909165 12.053721
 8847 4.905542 12.053721
 8848 4.901919 12.057344
 8849 4.898296 12.057344
 8850 4.894673 12.060967
 8851 4.891050 12.060967
 8852 4.887427 12.064590
 8853 4.883804 12.064590
 8854 4.880181 12.068213
 8855 4.876558 12.068213
 8856 4.872935 12.068213
 8857 4.869312 12.071836
 8858 4.865689 12.071836
 8859 4.862066 12.071836
 8860 4.858443 12.071836
 8861 4.854820 12.068213
 8862 4.851197 12.068213
 8863 4.847574 12.068213
 8864 4.843951 12.064590
 8865 4.840328 12.064590
 8866 4.836705 12.060967
 8867 4.833082 12.060967
 8868 4.829459 12.057344
 8869 4.825836 12.057344
 8870 4.822213 12.057344
 8871 4.818590 12.057344
 8872 4.814967 12.057344
 8873 4.811344 12.057344
 8874 4.807721 12.057344
 8875 4.804098 12.057344
 8876 4.800475 12.057344
 8877 4.796852 12.057344
 8878 4.793229 12.057344
 8879 4.789606 12.057344
 8880 4.785983 12.057344
 8881 4.782360 12.057344
 8882 4.778737 12.057344
 8883 4.775114 12.057344
 8884 4.771491 12.057344
 8885 4.767868 12.057344
 8886 4.764245 12.057344
 8887 4.760622 12.057344
 8888 4.756999 12.057344
 8889 4.753376 12.057344
 8890 4.749753 12.057344
 8891 4.746130 12.057344
 8892 4.742507 12.060967
 8893 4.738884 12.060967
 8894 4.735261 12.064590
 8895 4.731638 12.064590
 8896 4.728015 12.068213
 8897 4.724392 12.068213
 8898 4.720769 12.071836
 8899 4.717146 12.071836
 8900 4.713523 12.075459
 8901 4.709900 12.075459
 8902 4.706277 12.079082
 8903 4.702654 12.079082
 8904 4.699031 12.082705
 8905 4.695408 12.082705
 8906 4.691785 12.086328
 8907 4.688162 12.086328
 8908 4.684539 12.086328
 8909 4.680916 12.086328
 8910 4.677293 12.089951
 8911 4.673670 12.089951
 8912 4.670047 12.093574
 8913 4.666424 12.089951
 8914 4.662801 12.089951
 8915 4.659178 12.086328
 8916 4.655555 12.086328
 8917 4.651932 12.082705
 8918 4.648309 12.082705
 8919 4.644686 12.079082
 8920 4.641063 12.079082
 8921 4.637440 12.075459
 8922 4.633817 12.075459
 8923 4.630194 12.075459
 8924 4.626571 12.075459
 8925 4.622948 12.075459
 8926 4.619325 12.075459
 8927 4.615702 12.075459
 8928 4.612079 12.075459
 8929 4.608456 12.075459
 8930 4.604833 12.075459
 8931 4.601210 12.075459
 8932 4.597587 12.075459
 8933 4.593964 12.075459
 8934 4.590341 12.075459
 8935 4.586718 12.075459
 8936 4.583095 12.075459
 8937 4.579472 12.075459
 8938 4.575849 12.075459
 8939 4.572226 12.075459
 8940 4.568603 12.075459
 8941 4.564980 12.075459
 8942 4.561357 12.075459
 8943 4.557734 12.075459
 8944 4.554111 12.075459
 8945 4.550488 12.075459
 8946 4.546865 12.075459
 8947 4.543242 12.079082
 8948 4.539619 12.079082
 8949 4.535996 12.082705
 8950 4.532373 12.082705
 8951 4.528750 12.086328
 8952 4.525127 12.086328
 8953 4.521504 12.089951
 8954 4.517881 12.089951
 8955 4.514258 12.093574
 8956 4.510635 12.093574
 8957 4.507012 12.097197
 8958 4.503389 12.097197
 8959 4.499766 12.097197
 8960 4.496143 12.097197
 8961 4.492520 12.097197
 8962 4.488897 12.097197
 8963 4.485274 12.097197
 8964 4.481651 12.097197
 8965 4.478028 12.097197
 8966 4.474405 12.097197
 8967 4.470782 12.097197
 8968 4.467159 12.097197
 8969 4.463536 12.097197
 8970 4.459913 12.100820
 8971 4.456290 12.100820
 8972 4.452667 12.104443
 8973 4.449044 12.104443
 8974 4.445421 12.108066
 8975 4.441798 12.108066
 8976 4.438175 12.111689
 8977 4.434552 12.111689
 8978 4.430929 12.115312
 8979 4.427306 12.115312
 8980 4.423683 12.118935
 8981 4.420060 12.118935
 8982 4.416437 12.122558
 8983 4.412814 12.126181
 8984 4.409191 12.129804
 8985 4.405568 12.133427
 8986 4.401945 12.137050
 8987 4.398322 12.140673
 8988 4.394699 12.144296
 8989 4.391076 12.144296
 8990 4.387453 12.147919
 8991 4.383830 12.151542
 8992 4.380207 12.151542
 8993 4.376584 12.151542
 8994 4.372961 12.151542
 8995 4.369338 12.147919
 8996 4.365715 12.147919
 8997 4.362092 12.147919
 8998 4.358469 12.147919
 8999 4.354846 12.147919
 9000 4.351223 12.147919
 9001 4.347600 12.147919
 9002 4.343977 12.147919
 9003 4.340354 12.147919
 9004 4.336731 12.147919
 9005 4.333108 12.147919
 9006 4.329485 12.147919
 9007 4.325862 12.147919
 9008 4.322239 12.147919
 9009 4.318616 12.147919
 9010 4.314993 12.147919
 9011 4.311370 12.147919
 9012 4.307747 12.147919
 9013 4.304124 12.147919
 9014 4.300501 12.147919
 9015 4.296878 12.147919
 9016 4.293255 12.147919
 9017 4.289632 12.147919
 9018 4.286009 12.151542
 9019 4.282386 12.151542
 9020 4.278763 12.155165
 9021 4.275140 12.155165
 9022 4.271517 12.155165
 9023 4.267894 12.155165
 9024 4.264271 12.155165
 9025 4.260648 12.155165
 9026 4.257025 12.155165
 9027 4.253402 12.155165
 9028 4.249779 12.155165
 9029 4.246156 12.155165
 9030 4.242533 12.155165
 9031 4.238910 12.155165
 9032 4.235287 12.155165
 9033 4.231664 12.155165
 9034 4.228041 12.155165
 9035 4.224418 12.155165
 9036 4.220795 12.155165
 9037 4.217172 12.158788
 9038 4.213549 12.158788
 9039 4.209926 12.162411
 9040 4.206303 12.162411
 9041 4.202680 12.166034
 9042 4.199057 12.166034
 9043 4.195434 12.169657
 9044 4.191811 12.169657
 9045 4.188188 12.173280
 9046 4.184565 12.173280
 9047 4.180942 12.176903
 9048 4.177319 12.176903
 9049 4.173696 12.180526
 9050 4.170073 12.184149
 9051 4.166450 12.187772
 9052 4.166450 12.191395
 9053 4.162827 12.195018
 9054 4.159204 12.198641
 9055 4.155581 12.202264
 9056 4.151958 12.205887
 9057 4.148335 12.209510
 9058 4.144712 12.209510
 9059 4.141089 12.213133
 9060 4.137466 12.213133
 9061 4.133843 12.216756
 9062 4.130220 12.216756
 9063 4.126597 12.220379
 9064 4.122974 12.220379
 9065 4.119351 12.224002
 9066 4.115728 12.227625
 9067 4.112105 12.231248
 9068 4.108482 12.234871
 9069 4.104859 12.238494
 9070 4.101236 12.242117
 9071 4.097613 12.245740
 9072 4.093990 12.249363
 9073 4.090367 12.249363
 9074 4.086744 12.249363
 9075 4.083121 12.249363
 9076 4.079498 12.252986
 9077 4.075875 12.252986
 9078 4.072252 12.252986
 9079 4.068629 12.252986
 9080 4.065006 12.252986
 9081 4.061383 12.256609
 9082 4.057760 12.252986
 9083 4.054137 12.252986
 9084 4.050514 12.252986
 9085 4.046891 12.252986
 9086 4.043268 12.252986
 9087 4.039645 12.252986
 9088 4.036022 12.252986
 9089 4.032399 12.252986
 9090 4.028776 12.252986
 9091 4.025153 12.252986
 9092 4.021530 12.252986
 9093 4.017907 12.252986
 9094 4.014284 12.252986
 9095 4.010661 12.252986
 9096 4.007038 12.252986
 9097 4.003415 12.252986
 9098 3.999792 12.252986
 9099 3.996169 12.252986
 9100 3.992546 12.252986
 9101 3.988923 12.252986
 9102 3.985300 12.252986
 9103 3.981677 12.252986
 9104 3.978054 12.252986
 9105 3.974431 12.252986
 9106 3.970808 12.252986
 9107 3.967185 12.256609
 9108 3.963562 12.256609
 9109 3.959939 12.256609
 9110 3.956316 12.256609
 9111 3.952693 12.260232
 9112 3.949070 12.260232
 9113 3.945447 12.260232
 9114 3.941824 12.260232
 9115 3.938201 12.260232
 9116 3.934578 12.263855
 9117 3.930955 12.260232
 9118 3.927332 12.256609
 9119 3.923709 12.252986
 9120 3.920086 12.249363
 9121 3.916463 12.245740
 9122 3.912840 12.242117
 9123 3.909217 12.242117
 9124 3.905594 12.238494
 9125 3.901971 12.234871
 9126 3.898348 12.234871
 9127 3.894725 12.231248
 9128 3.891102 12.227625
 9129 3.887479 12.224002
 9130 3.883856 12.220379
 9131 3.880233 12.216756
 9132 3.876610 12.213133
 9133 3.872987 12.209510
 9134 3.869364 12.209510
 9135 3.865741 12.205887
 9136 3.862118 12.205887
 9137 3.858495 12.202264
 9138 3.854872 12.202264
 9139 3.851249 12.198641
 9140 3.847626 12.198641
 9141 3.844003 12.195018
 9142 3.840380 12.195018
 9143 3.836757 12.191395
 9144 3.833134 12.191395
 9145 3.829511 12.187772
 9146 3.825888 12.187772
 9147 3.822265 12.187772
 9148 3.818642 12.187772
 9149 3.815019 12.187772
 9150 3.811396 12.187772
 9151 3.807773 12.187772
 9152 3.804150 12.187772
 9153 3.800527 12.187772
 9154 3.796904 12.187772
 9155 3.793281 12.187772
 9156 3.789658 12.187772
 9157 3.786035 12.187772
 9158 3.782412 12.187772
 9159 3.778789 12.187772
 9160 3.775166 12.187772
 9161 3.771543 12.187772
 9162 3.767920 12.187772
 9163 3.764297 12.187772
 9164 3.760674 12.187772
 9165 3.757051 12.187772
 9166 3.753428 12.187772
 9167 3.749805 12.187772
 9168 3.746182 12.187772
 9169 3.742559 12.191395
 9170 3.738936 12.191395
 9171 3.735313 12.195018
 9172 3.731690 12.195018
 9173 3.728067 12.198641
 9174 3.724444 12.198641
 9175 3.720821 12.202264
 9176 3.717198 12.202264
 9177 3.713575 12.202264
 9178 3.709952 12.202264
 9179 3.706329 12.202264
 9180 3.702706 12.202264
 9181 3.699083 12.202264
 9182 3.695460 12.202264
 9183 3.691837 12.202264
 9184 3.688214 12.202264
 9185 3.684591 12.202264
 9186 3.680968 12.202264
 9187 3.677345 12.202264
 9188 3.673722 12.202264
 9189 3.670099 12.202264
 9190 3.666476 12.202264
 9191 3.662853 12.202264
 9192 3.659230 12.202264
 9193 3.655607 12.205887
 9194 3.651984 12.205887
 9195 3.648361 12.209510
 9196 3.644738 12.209510
 9197 3.641115 12.213133
 9198 3.637492 12.213133
 9199 3.633869 12.216756
 9200 3.630246 12.216756
 9201 3.626623 12.220379
 9202 3.623000 12.220379
 9203 3.619377 12.224002
 9204 3.615754 12.224002
 9205 3.612131 12.227625
 9206 3.608508 12.231248
 9207 3.604885 12.234871
 9208 3.601262 12.238494
 9209 3.597639 12.242117
 9210 3.597639 12.245740
 9211 3.594016 12.245740
 9212 3.590393 12.245740
 9213 3.586770 12.245740
 9214 3.583147 12.245740
 9215 3.579524 12.242117
 9216 3.575901 12.242117
 9217 3.572278 12.242117
 9218 3.568655 12.242117
 9219 3.565032 12.242117
 9220 3.561409 12.242117
 9221 3.557786 12.242117
 9222 3.554163 12.242117
 9223 3.550540 12.242117
 9224 3.546917 12.242117
 9225 3.543294 12.242117
 9226 3.539671 12.242117
 9227 3.536048 12.242117
 9228 3.532425 12.242117
 9229 3.528802 12.242117
 9230 3.525179 12.242117
 9231 3.521556 12.242117
 9232 3.517933 12.242117
 9233 3.514310 12.242117
 9234 3.510687 12.242117
 9235 3.507064 12.242117
 9236 3.503441 12.242117
 9237 3.499818 12.242117
 9238 3.496195 12.242117
 9239 3.492572 12.242117
 9240 3.488949 12.245740
 9241 3.485326 12.245740
 9242 3.481703 12.245740
 9243 3.478080 12.245740
 9244 3.474457 12.245740
 9245 3.470834 12.245740
 9246 3.467211 12.245740
 9247 3.463588 12.245740
 9248 3.459965 12.245740
 9249 3.456342 12.245740
 9250 3.452719 12.245740
 9251 3.449096 12.245740
 9252 3.445473 12.245740
 9253 3.441850 12.245740
 9254 3.438227 12.245740
 9255 3.434604 12.245740
 9256 3.430981 12.245740
 9257 3.427358 12.245740
 9258 3.423735 12.245740
 9259 3.420112 12.245740
 9260 3.416489 12.245740
 9261 3.412866 12.245740
 9262 3.409243 12.245740
 9263 3.405620 12.245740
 9264 3.401997 12.245740
 9265 3.398374 12.245740
 9266 3.394751 12.245740
 9267 3.391128 12.245740
 9268 3.387505 12.245740
 9269 3.383882 12.245740
 9270 3.380259 12.245740
 9271 3.376636 12.245740
 9272 3.373013 12.245740
 9273 3.369390 12.245740
 9274 3.365767 12.242117
 9275 3.362144 12.238494
 9276 3.358521 12.238494
 9277 3.354898 12.234871
 9278 3.351275 12.234871
 9279 3.347652 12.231248
 9280 3.344029 12.231248
 9281 3.340406 12.227625
 9282 3.336783 12.227625
 9283 3.333160 12.224002
 9284 3.329537 12.224002
 9285 3.325914 12.220379
 9286 3.322291 12.220379
 9287 3.318668 12.216756
 9288 3.315045 12.216756
 9289 3.311422 12.216756
 9290 3.307799 12.216756
 9291 3.304176 12.213133
 9292 3.300553 12.213133
 9293 3.296930 12.213133
 9294 3.293307 12.213133
 9295 3.289684 12.213133
 9296 3.286061 12.213133
 9297 3.282438 12.213133
 9298 3.278815 12.213133
 9299 3.275192 12.213133
 9300 3.271569 12.213133
 9301 3.267946 12.213133
 9302 3.264323 12.213133
 9303 3.260700 12.213133
 9304 3.257077 12.213133
 9305 3.253454 12.213133
 9306 3.249831 12.213133
 9307 3.246208 12.213133
 9308 3.242585 12.213133
 9309 3.238962 12.213133
 9310 3.235339 12.213133
 9311 3.231716 12.213133
 9312 3.228093 12.213133
 9313 3.224470 12.213133
 9314 3.220847 12.213133
 9315 3.217224 12.213133
 9316 3.213601 12.213133
 9317 3.209978 12.213133
 9318 3.206355 12.213133
 9319 3.202732 12.213133
 9320 3.199109 12.213133
 9321 3.195486 12.213133
 9322 3.191863 12.209510
 9323 3.188240 12.209510
 9324 3.184617 12.209510
 9325 3.180994 12.205887
 9326 3.177371 12.205887
 9327 3.173748 12.205887
 9328 3.170125 12.205887
 9329 3.166502 12.205887
 9330 3.162879 12.205887
 9331 3.159256 12.205887
 9332 3.155633 12.205887
 9333 3.152010 12.205887
 9334 3.148387 12.205887
 9335 3.144764 12.205887
 9336 3.141141 12.205887
 9337 3.137518 12.205887
 9338 3.133895 12.205887
 9339 3.130272 12.205887
 9340 3.126649 12.205887
 9341 3.123026 12.205887
 9342 3.119403 12.205887
 9343 3.115780 12.205887
 9344 3.112157 12.205887
 9345 3.108534 12.205887
 9346 3.104911 12.205887
 9347 3.101288 12.205887
 9348 3.097665 12.205887
 9349 3.094042 12.209510
 9350 3.090419 12.209510
 9351 3.086796 12.213133
 9352 3.083173 12.213133
 9353 3.079550 12.216756
 9354 3.075927 12.216756
 9355 3.072304 12.220379
 9356 3.068681 12.220379
 9357 3.065058 12.224002
 9358 3.061435 12.224002
 9359 3.057812 12.227625
 9360 3.054189 12.227625
 9361 3.050566 12.227625
 9362 3.046943 12.227625
 9363 3.043320 12.227625
 9364 3.039697 12.227625
 9365 3.036074 12.227625
 9366 3.032451 12.227625
 9367 3.028828 12.231248
 9368 3.025205 12.231248
 9369 3.021582 12.231248
 9370 3.017959 12.231248
 9371 3.014336 12.234871
 9372 3.010713 12.234871
 9373 3.007090 12.238494
 9374 3.003467 12.238494
 9375 2.999844 12.242117
 9376 2.996221 12.242117
 9377 2.992598 12.245740
 9378 2.988975 12.245740
 9379 2.985352 12.245740
 9380 2.981729 12.245740
 9381 2.978106 12.245740
 9382 2.974483 12.249363
 9383 2.970860 12.249363
 9384 2.967237 12.249363
 9385 2.963614 12.249363
 9386 2.959991 12.249363
 9387 2.956368 12.249363
 9388 2.952745 12.249363
 9389 2.949122 12.249363
 9390 2.945499 12.249363
 9391 2.941876 12.249363
 9392 2.938253 12.249363
 9393 2.934630 12.249363
 9394 2.931007 12.249363
 9395 2.927384 12.249363
 9396 2.923761 12.249363
 9397 2.920138 12.252986
 9398 2.916515 12.252986
 9399 2.912892 12.252986
 9400 2.909269 12.252986
 9401 2.905646 12.256609
 9402 2.902023 12.256609
 9403 2.898400 12.260232
 9404 2.894777 12.260232
 9405 2.891154 12.260232
 9406 2.887531 12.260232
 9407 2.883908 12.260232
 9408 2.880285 12.260232
 9409 2.876662 12.260232
 9410 2.873039 12.260232
 9411 2.869416 12.260232
 9412 2.865793 12.260232
 9413 2.862170 12.256609
 9414 2.858547 12.256609
 9415 2.854924 12.256609
 9416 2.851301 12.256609
 9417 2.847678 12.256609
 9418 2.844055 12.256609
 9419 2.840432 12.256609
 9420 2.836809 12.256609
 9421 2.833186 12.256609
 9422 2.829563 12.256609
 9423 2.825940 12.256609
 9424 2.822317 12.256609
 9425 2.818694 12.256609
 9426 2.815071 12.256609
 9427 2.811448 12.256609
 9428 2.807825 12.256609
 9429 2.804202 12.256609
 9430 2.800579 12.256609
 9431 2.796956 12.256609
 9432 2.793333 12.256609
 9433 2.789710 12.256609
 9434 2.786087 12.256609
 9435 2.782464 12.256609
 9436 2.778841 12.260232
 9437 2.775218 12.260232
 9438 2.771595 12.263855
 9439 2.767972 12.263855
 9440 2.764349 12.267478
 9441 2.760726 12.267478
 9442 2.757103 12.271101
 9443 2.753480 12.271101
 9444 2.749857 12.274724
 9445 2.746234 12.274724
 9446 2.742611 12.274724
 9447 2.738988 12.278347
 9448 2.735365 12.278347
 9449 2.731742 12.278347
 9450 2.728119 12.278347
 9451 2.724496 12.278347
 9452 2.720873 12.278347
 9453 2.717250 12.278347
 9454 2.713627 12.278347
 9455 2.710004 12.274724
 9456 2.706381 12.274724
 9457 2.702758 12.274724
 9458 2.699135 12.271101
 9459 2.695512 12.271101
 9460 2.691889 12.267478
 9461 2.688266 12.267478
 9462 2.684643 12.263855
 9463 2.681020 12.263855
 9464 2.677397 12.260232
 9465 2.673774 12.260232
 9466 2.670151 12.256609
 9467 2.666528 12.256609
 9468 2.662905 12.252986
 9469 2.659282 12.252986
 9470 2.655659 12.252986
 9471 2.652036 12.252986
 9472 2.648413 12.252986
 9473 2.644790 12.252986
 9474 2.641167 12.252986
 9475 2.637544 12.252986
 9476 2.633921 12.252986
 9477 2.630298 12.252986
 9478 2.626675 12.252986
 9479 2.623052 12.252986
 9480 2.619429 12.252986
 9481 2.615806 12.252986
 9482 2.612183 12.252986
 9483 2.608560 12.252986
 9484 2.604937 12.252986
 9485 2.601314 12.252986
 9486 2.597691 12.252986
 9487 2.594068 12.252986
 9488 2.590445 12.252986
 9489 2.586822 12.252986
 9490 2.583199 12.252986
 9491 2.579576 12.256609
 9492 2.575953 12.256609
 9493 2.572330 12.260232
 9494 2.568707 12.260232
 9495 2.565084 12.263855
 9496 2.561461 12.263855
 9497 2.557838 12.267478
 9498 2.554215 12.267478
 9499 2.550592 12.271101
 9500 2.546969 12.271101
 9501 2.543346 12.274724
 9502 2.539723 12.274724
 9503 2.536100 12.278347
 9504 2.532477 12.278347
 9505 2.528854 12.281970
 9506 2.525231 12.281970
 9507 2.521608 12.285593
 9508 2.517985 12.285593
 9509 2.514362 12.289216
 9510 2.510739 12.292839
 9511 2.507116 12.292839
 9512 2.503493 12.296462
 9513 2.499870 12.296462
 9514 2.496247 12.300085
 9515 2.492624 12.300085
 9516 2.489001 12.303708
 9517 2.485378 12.303708
 9518 2.481755 12.307331
 9519 2.481755 12.310954
 9520 2.478132 12.314577
 9521 2.478132 12.318200
 9522 2.474509 12.321823
 9523 2.474509 12.325446
 9524 2.470886 12.329069
 9525 2.470886 12.332692
 9526 2.467263 12.336315
 9527 2.467263 12.339938
 9528 2.463640 12.343561
 9529 2.463640 12.347184
 9530 2.460017 12.350807
 9531 2.460017 12.354430
 9532 2.460017 12.358053
 9533 2.460017 12.361676
 9534 2.460017 12.365299
 9535 2.460017 12.368922
 9536 2.460017 12.372545
 9537 2.460017 12.376168
 9538 2.460017 12.379791
 9539 2.460017 12.383414
 9540 2.460017 12.387037
 9541 2.460017 12.390660
 9542 2.456394 12.390660
 9543 2.452771 12.390660
 9544 2.449148 12.390660
 9545 2.445525 12.390660
 9546 2.441902 12.390660
 9547 2.438279 12.390660
 9548 2.434656 12.390660
 9549 2.431033 12.390660
 9550 2.427410 12.390660
 9551 2.423787 12.390660
 9552 2.420164 12.390660
 9553 2.416541 12.390660
 9554 2.412918 12.390660
 9555 2.409295 12.390660
 9556 2.405672 12.390660
 9557 2.402049 12.390660
 9558 2.398426 12.390660
 9559 2.394803 12.390660
 9560 2.391180 12.390660
 9561 2.387557 12.390660
 9562 2.383934 12.390660
 9563 2.380311 12.390660
 9564 2.376688 12.390660
 9565 2.373065 12.390660
 9566 2.369442 12.390660
 9567 2.365819 12.390660
 9568 2.362196 12.390660
 9569 2.358573 12.390660
 9570 2.354950 12.390660
 9571 2.351327 12.390660
 9572 2.347704 12.390660
 9573 2.344081 12.390660
 9574 2.340458 12.390660
 9575 2.336835 12.390660
 9576 2.333212 12.390660
 9577 2.329589 12.390660
 9578 2.325966 12.390660
 9579 2.322343 12.390660
 9580 2.318720 12.390660
 9581 2.315097 12.390660
 9582 2.311474 12.390660
 9583 2.307851 12.390660
 9584 2.304228 12.390660
 9585 2.300605 12.390660
 9586 2.296982 12.390660
 9587 2.293359 12.390660
 9588 2.289736 12.390660
 9589 2.286113 12.390660
 9590 2.282490 12.390660
 9591 2.278867 12.390660
 9592 2.275244 12.390660
 9593 2.271621 12.390660
 9594 2.267998 12.390660
 9595 2.264375 12.390660
 9596 2.260752 12.390660
 9597 2.257129 12.390660
 9598 2.253506 12.390660
 9599 2.249883 12.390660
 9600 2.246260 12.390660
 9601 2.242637 12.390660
 9602 2.239014 12.390660
 9603 2.235391 12.390660
 9604 2.231768 12.390660
 9605 2.228145 12.390660
 9606 2.224522 12.390660
 9607 2.220899 12.390660
 9608 2.217276 12.390660
 9609 2.213653 12.390660
 9610 2.210030 12.390660
 9611 2.206407 12.390660
 9612 2.202784 12.390660
 9613 2.199161 12.390660
 9614 2.195538 12.390660
 9615 2.191915 12.390660
 9616 2.188292 12.390660
 9617 2.184669 12.390660
 9618 2.181046 12.390660
 9619 2.177423 12.390660
 9620 2.173800 12.390660
 9621 2.170177 12.390660
 9622 2.166554 12.390660
 9623 2.162931 12.390660
 9624 2.159308 12.390660
 9625 2.155685 12.390660
 9626 2.152062 12.390660
 9627 2.148439 12.390660
 9628 2.144816 12.390660
 9629 2.141193 12.390660
 9630 2.137570 12.390660
 9631 2.133947 12.390660
 9632 2.130324 12.390660
 9633 2.126701 12.390660
 9634 2.123078 12.390660
 9635 2.119455 12.390660
 9636 2.115832 12.390660
 9637 2.112209 12.390660
 9638 2.108586 12.390660
 9639 2.104963 12.390660
 9640 2.101340 12.390660
 9641 2.097717 12.390660
 9642 2.094094 12.390660
 9643 2.090471 12.390660
 9644 2.086848 12.390660
 9645 2.083225 12.390660
 9646 2.079602 12.390660
 9647 2.075979 12.390660
 9648 2.072356 12.390660
 9649 2.068733 12.390660
 9650 2.065110 12.390660
 9651 2.061487 12.390660
 9652 2.057864 12.390660
 9653 2.054241 12.390660
 9654 2.050618 12.390660
 9655 2.046995 12.390660
 9656 2.043372 12.390660
 9657 2.039749 12.390660
 9658 2.036126 12.390660
 9659 2.032503 12.390660
 9660 2.028880 12.390660
 9661 2.025257 12.390660
 9662 2.021634 12.390660
 9663 2.018011 12.390660
 9664 2.014388 12.390660
 9665 2.010765 12.390660
 9666 2.007142 12.390660
 9667 2.003519 12.390660
 9668 1.999896 12.390660
 9669 1.996273 12.390660
 9670 1.992650 12.390660
 9671 1.989027 12.390660
 9672 1.985404 12.390660
 9673 1.981781 12.390660
 9674 1.978158 12.390660
 9675 1.974535 12.390660
 9676 1.970912 12.390660
 9677 1.967289 12.390660
 9678 1.963666 12.390660
 9679 1.960043 12.390660
 9680 1.956420 12.390660
 9681 1.952797 12.390660
 9682 1.949174 12.390660
 9683 1.945551 12.390660
 9684 1.941928 12.390660
 9685 1.938305 12.390660
 9686 1.934682 12.390660
 9687 1.931059 12.390660
 9688 1.927436 12.390660
 9689 1.923813 12.390660
 9690 1.920190 12.390660
 9691 1.916567 12.390660
 9692 1.912944 12.390660
 9693 1.909321 12.390660
 9694 1.905698 12.390660
 9695 1.902075 12.390660
 9696 1.898452 12.390660
 9697 1.894829 12.390660
 9698 1.891206 12.390660
 9699 1.887583 12.390660
 9700 1.883960 12.390660
 9701 1.880337 12.390660
 9702 1.876714 12.390660
 9703 1.873091 12.390660
 9704 1.869468 12.390660
 9705 1.865845 12.390660
 9706 1.862222 12.390660
 9707 1.858599 12.390660
 9708 1.854976 12.390660
 9709 1.851353 12.390660
 9710 1.847730 12.390660
 9711 1.844107 12.390660
 9712 1.840484 12.390660
 9713 1.836861 12.390660
 9714 1.833238 12.390660
 9715 1.829615 12.390660
 9716 1.825992 12.390660
 9717 1.822369 12.390660
 9718 1.818746 12.390660
 9719 1.815123 12.390660
 9720 1.811500 12.390660
 9721 1.807877 12.390660
 9722 1.804254 12.390660
 9723 1.800631 12.390660
 9724 1.797008 12.390660
 9725 1.793385 12.390660
 9726 1.789762 12.390660
 9727 1.786139 12.390660
 9728 1.782516 12.390660
 9729 1.778893 12.390660
 9730 1.775270 12.390660
 9731 1.771647 12.390660
 9732 1.768024 12.390660
 9733 1.764401 12.390660
 9734 1.760778 12.390660
 9735 1.757155 12.390660
 9736 1.753532 12.390660
 9737 1.749909 12.390660
 9738 1.746286 12.390660
 9739 1.742663 12.390660
 9740 1.739040 12.390660
 9741 1.735417 12.390660
 9742 1.731794 12.390660
 9743 1.728171 12.390660
 9744 1.724548 12.390660
 9745 1.720925 12.390660
 9746 1.717302 12.390660
 9747 1.713679 12.390660
 9748 1.710056 12.390660
 9749 1.706433 12.390660
 9750 1.702810 12.390660
 9751 1.699187 12.390660
 9752 1.695564 12.390660
 9753 1.691941 12.390660
 9754 1.688318 12.390660
 9755 1.684695 12.390660
 9756 1.681072 12.390660
 9757 1.677449 12.390660
 9758 1.673826 12.390660
 9759 1.670203 12.390660
 9760 1.666580 12.390660
 9761 1.662957 12.390660
 9762 1.659334 12.390660
 9763 1.655711 12.390660
 9764 1.652088 12.390660
 9765 1.648465 12.390660
 9766 1.644842 12.390660
 9767 1.641219 12.390660
 9768 1.637596 12.390660
 9769 1.633973 12.390660
 9770 1.630350 12.390660
 9771 1.626727 12.390660
 9772 1.623104 12.390660
 9773 1.619481 12.390660
 9774 1.615858 12.390660
 9775 1.612235 12.390660
 9776 1.608612 12.390660
 9777 1.604989 12.390660
 9778 1.601366 12.390660
 9779 1.597743 12.390660
 9780 1.594120 12.390660
 9781 1.590497 12.390660
 9782 1.586874 12.390660
 9783 1.583251 12.390660
 9784 1.579628 12.390660
 9785 1.576005 12.390660
 9786 1.572382 12.390660
 9787 1.568759 12.390660
 9788 1.565136 12.390660
 9789 1.561513 12.390660
 9790 1.557890 12.390660
 9791 1.554267 12.390660
 9792 1.550644 12.390660
 9793 1.547021 12.390660
 9794 1.543398 12.390660
 9795 1.539775 12.390660
 9796 1.536152 12.390660
 9797 1.532529 12.390660
 9798 1.528906 12.390660
 9799 1.525283 12.390660
 9800 1.521660 12.390660
 9801 1.518037 12.390660
 9802 1.514414 12.390660
 9803 1.510791 12.390660
 9804 1.507168 12.390660
 9805 1.503545 12.390660
 9806 1.499922 12.390660
 9807 1.496299 12.390660
 9808 1.492676 12.390660
 9809 1.489053 12.390660
 9810 1.485430 12.390660
 9811 1.481807 12.390660
 9812 1.478184 12.390660
 9813 1.474561 12.390660
 9814 1.470938 12.390660
 9815 1.467315 12.390660
 9816 1.463692 12.390660
 9817 1.460069 12.390660
 9818 1.456446 12.390660
 9819 1.452823 12.390660
 9820 1.449200 12.390660
 9821 1.445577 12.390660
 9822 1.441954 12.390660
 9823 1.438331 12.390660
 9824 1.434708 12.390660
 9825 1.431085 12.390660
 9826 1.427462 12.390660
 9827 1.423839 12.390660
 9828 1.420216 12.390660
 9829 1.416593 12.390660
 9830 1.412970 12.390660
 9831 1.409347 12.390660
 9832 1.405724 12.390660
 9833 1.402101 12.390660
 9834 1.398478 12.390660
 9835 1.394855 12.390660
 9836 1.391232 12.390660
 9837 1.387609 12.390660
 9838 1.383986 12.390660
 9839 1.380363 12.390660
 9840 1.376740 12.390660
 9841 1.373117 12.390660
 9842 1.369494 12.390660
 9843 1.365871 12.390660
 9844 1.362248 12.390660
 9845 1.358625 12.390660
 9846 1.355002 12.390660
 9847 1.351379 12.390660
 9848 1.347756 12.390660
 9849 1.344133 12.390660
 9850 1.340510 12.390660
 9851 1.336887 12.390660
 9852 1.333264 12.390660
 9853 1.329641 12.390660
 9854 1.326018 12.390660
 9855 1.322395 12.390660
 9856 1.318772 12.390660
 9857 1.315149 12.390660
 9858 1.311526 12.390660
 9859 1.307903 12.390660
 9860 1.304280 12.390660
 9861 1.300657 12.390660
 9862 1.297034 12.390660
 9863 1.293411 12.390660
 9864 1.289788 12.390660
 9865 1.286165 12.390660
 9866 1.282542 12.390660
 9867 1.278919 12.390660
 9868 1.275296 12.390660
 9869 1.271673 12.390660
 9870 1.268050 12.390660
 9871 1.264427 12.390660
 9872 1.260804 12.390660
 9873 1.257181 12.390660
 9874 1.253558 12.390660
 9875 1.249935 12.390660
 9876 1.246312 12.390660
 9877 1.242689 12.390660
 9878 1.239066 12.390660
 9879 1.235443 12.390660
 9880 1.231820 12.390660
 9881 1.228197 12.390660
 9882 1.224574 12.390660
 9883 1.220951 12.390660
 9884 1.217328 12.390660
 9885 1.213705 12.390660
 9886 1.210082 12.390660
 9887 1.206459 12.390660
 9888 1.202836 12.390660
 9889 1.199213 12.390660
 9890 1.195590 12.390660
 9891 1.191967 12.390660
 9892 1.188344 12.390660
 9893 1.184721 12.390660
 9894 1.184721 12.387037
 9895 1.184721 12.383414
 9896 1.184721 12.379791
 9897 1.184721 12.376168
 9898 1.184721 12.372545
 9899 1.184721 12.368922
 9900 1.184721 12.365299
 9901 1.184721 12.361676
 9902 1.184721 12.358053
 9903 1.184721 12.354430
 9904 1.184721 12.350807
 9905 1.184721 12.347184
 9906 1.181098 12.343561
 9907 1.181098 12.339938
 9908 1.181098 12.336315
 9909 1.181098 12.332692
 9910 1.181098 12.329069
 9911 1.181098 12.325446
 9912 1.181098 12.321823
 9913 1.177475 12.318200
 9914 1.177475 12.314577
 9915 1.173852 12.310954
 9916 1.173852 12.307331
 9917 1.170229 12.303708
 9918 1.170229 12.300085
 9919 1.166606 12.296462
 9920 1.166606 12.292839
 9921 1.162983 12.289216
 9922 1.162983 12.285593
 9923 1.159360 12.281970
 9924 1.159360 12.278347
 9925 1.155737 12.274724
 9926 1.155737 12.271101
 9927 1.152114 12.267478
 9928 1.148491 12.263855
 9929 1.144868 12.260232
 9930 1.141245 12.256609
 9931 1.137622 12.252986
 9932 1.133999 12.252986
 9933 1.133999 12.249363
 9934 1.130376 12.245740
 9935 1.126753 12.242117
 9936 1.123130 12.238494
 9937 1.119507 12.234871
 9938 1.115884 12.231248
 9939 1.112261 12.227625
 9940 1.108638 12.224002
 9941 1.105015 12.220379
 9942 1.105015 12.216756
 9943 1.101392 12.213133
 9944 1.101392 12.209510
 9945 1.097769 12.205887
 9946 1.097769 12.202264
 9947 1.094146 12.198641
 9948 1.090523 12.195018
 9949 1.086900 12.191395
 9950 1.083277 12.187772
 9951 1.079654 12.184149
 9952 1.076031 12.180526
 9953 1.072408 12.176903
 9954 1.072408 12.173280
 9955 1.068785 12.169657
 9956 1.068785 12.166034
 9957 1.065162 12.162411
 9958 1.061539 12.158788
 9959 1.057916 12.155165
 9960 1.054293 12.151542
 9961 1.050670 12.147919
 9962 1.047047 12.144296
 9963 1.043424 12.140673
 9964 1.039801 12.137050
 9965 1.036178 12.133427
 9966 1.032555 12.129804
 9967 1.028932 12.126181
 9968 1.028932 12.122558
 9969 1.025309 12.118935
 9970 1.021686 12.115312
 9971 1.018063 12.111689
 9972 1.014440 12.108066
 9973 1.010817 12.104443
 9974 1.007194 12.100820
 9975 1.003571 12.097197
 9976 0.999948 12.097197
 9977 0.996325 12.093574
 9978 0.992702 12.089951
 9979 0.989079 12.086328
 9980 0.985456 12.082705
 9981 0.981833 12.079082
 9982 0.978210 12.075459
 9983 0.974587 12.071836
 9984 0.970964 12.068213
 9985 0.967341 12.064590
 9986 0.963718 12.060967
 9987 0.960095 12.057344
 9988 0.956472 12.053721
 9989 0.952849 12.050098
 9990 0.949226 12.046475
 9991 0.945603 12.042852
 9992 0.945603 12.039229
 9993 0.945603 12.035606
 9994 0.945603 12.031983
 9995 0.941980 12.028360
 9996 0.941980 12.024737
 9997 0.938357 12.021114
 9998 0.938357 12.017491
 9999 0.934734 12.013868
10000 0.934734 12.010245
10001 0.931111 12.006622
10002 0.931111 12.002999
10003 0.927488 11.999376
10004 0.927488 11.995753
10005 0.923865 11.992130
10006 0.923865 11.988507
10007 0.920242 11.984884
10008 0.916619 11.981261
10009 0.912996 11.981261
10010 0.909373 11.977638
10011 0.905750 11.977638
10012 0.902127 11.974015
10013 0.898504 11.974015
10014 0.894881 11.970392
10015 0.891258 11.970392
10016 0.887635 11.966769
10017 0.884012 11.966769
10018 0.880389 11.963146
10019 0.876766 11.963146
10020 0.873143 11.959523
10021 0.869520 11.955900
10022 0.865897 11.952277
10023 0.862274 11.948654
10024 0.858651 11.945031
10025 0.855028 11.941408
10026 0.851405 11.937785
10027 0.847782 11.934162
10028 0.844159 11.930539
10029 0.840536 11.926916
10030 0.836913 11.923293
10031 0.833290 11.919670
10032 0.829667 11.916047
10033 0.826044 11.912424
10034 0.822421 11.908801
10035 0.818798 11.905178
10036 0.818798 11.901555
10037 0.815175 11.897932
10038 0.815175 11.894309
10039 0.811552 11.890686
10040 0.811552 11.887063
10041 0.807929 11.883440
10042 0.807929 11.879817
10043 0.807929 11.876194
10044 0.807929 11.872571
10045 0.807929 11.868948
10046 0.807929 11.865325
10047 0.807929 11.861702
10048 0.807929 11.858079
10049 0.807929 11.854456
10050 0.807929 11.850833
10051 0.807929 11.847210
10052 0.807929 11.843587
10053 0.807929 11.839964
10054 0.807929 11.836341
10055 0.807929 11.832718
10056 0.807929 11.829095
10057 0.807929 11.825472
10058 0.807929 11.821849
10059 0.807929 11.818226
10060 0.807929 11.814603
10061 0.807929 11.810980
10062 0.807929 11.807357
10063 0.807929 11.803734
10064 0.807929 11.800111
10065 0.807929 11.796488
10066 0.807929 11.792865
10067 0.811552 11.789242
10068 0.811552 11.785619
10069 0.811552 11.781996
10070 0.815175 11.778373
10071 0.815175 11.774750
10072 0.815175 11.771127
10073 0.815175 11.767504
10074 0.815175 11.763881
10075 0.818798 11.760258
10076 0.818798 11.756635
10077 0.818798 11.753012
10078 0.822421 11.749389
10079 0.822421 11.745766
10080 0.826044 11.742143
10081 0.826044 11.738520
10082 0.826044 11.734897
10083 0.826044 11.731274
10084 0.826044 11.727651
10085 0.826044 11.724028
10086 0.826044 11.720405
10087 0.826044 11.716782
10088 0.826044 11.713159
10089 0.826044 11.709536
10090 0.826044 11.705913
10091 0.826044 11.702290
10092 0.826044 11.698667
10093 0.826044 11.695044
10094 0.826044 11.691421
10095 0.826044 11.687798
10096 0.826044 11.684175
10097 0.826044 11.680552
10098 0.826044 11.676929
10099 0.826044 11.673306
10100 0.826044 11.669683
10101 0.826044 11.666060
10102 0.826044 11.662437
10103 0.826044 11.658814
10104 0.826044 11.655191
10105 0.822421 11.651568
10106 0.822421 11.647945
10107 0.818798 11.644322
10108 0.818798 11.640699
10109 0.818798 11.637076
10110 0.818798 11.633453
10111 0.818798 11.629830
10112 0.818798 11.626207
10113 0.818798 11.622584
10114 0.818798 11.618961
10115 0.818798 11.615338
10116 0.818798 11.611715
10117 0.818798 11.608092
10118 0.818798 11.604469
10119 0.815175 11.600846
10120 0.815175 11.597223
10121 0.811552 11.593600
10122 0.811552 11.589977
10123 0.807929 11.586354
10124 0.807929 11.582731
10125 0.804306 11.579108
10126 0.804306 11.575485
10127 0.800683 11.571862
10128 0.800683 11.568239
10129 0.797060 11.564616
10130 0.797060 11.560993
10131 0.793437 11.557370
10132 0.789814 11.553747
10133 0.786191 11.553747
10134 0.782568 11.550124
10135 0.778945 11.550124
10136 0.775322 11.546501
10137 0.771699 11.546501
10138 0.768076 11.542878
10139 0.764453 11.542878
10140 0.760830 11.539255
10141 0.757207 11.539255
10142 0.753584 11.535632
10143 0.749961 11.535632
10144 0.746338 11.532009
10145 0.742715 11.532009
10146 0.739092 11.528386
10147 0.735469 11.528386
10148 0.731846 11.528386
10149 0.731846 11.524763
10150 0.728223 11.521140
10151 0.728223 11.517517
10152 0.724600 11.513894
10153 0.724600 11.510271
10154 0.720977 11.506648
10155 0.717354 11.503025
10156 0.713731 11.499402
10157 0.710108 11.495779
10158 0.706485 11.492156
10159 0.702862 11.488533
10160 0.699239 11.484910
10161 0.695616 11.484910
10162 0.691993 11.481287
10163 0.688370 11.477664
10164 0.684747 11.474041
10165 0.681124 11.470418
10166 0.677501 11.466795
10167 0.673878 11.463172
10168 0.670255 11.459549
10169 0.670255 11.455926
10170 0.666632 11.452303
10171 0.666632 11.448680
10172 0.666632 11.445057
10173 0.666632 11.441434
10174 0.666632 11.437811
10175 0.666632 11.434188
10176 0.666632 11.430565
10177 0.666632 11.426942
10178 0.666632 11.423319
10179 0.666632 11.419696
10180 0.666632 11.416073
10181 0.666632 11.412450
10182 0.666632 11.408827
10183 0.666632 11.405204
10184 0.666632 11.401581
10185 0.666632 11.397958
10186 0.666632 11.394335
10187 0.666632 11.390712
10188 0.666632 11.387089
10189 0.666632 11.383466
10190 0.666632 11.379843
10191 0.666632 11.376220
10192 0.666632 11.372597
10193 0.666632 11.368974
10194 0.666632 11.365351
10195 0.666632 11.361728
10196 0.666632 11.358105
10197 0.666632 11.354482
10198 0.666632 11.350859
10199 0.666632 11.347236
10200 0.663009 11.343613
10201 0.663009 11.339990
10202 0.659386 11.336367
10203 0.659386 11.332744
10204 0.655763 11.329121
10205 0.655763 11.325498
10206 0.652140 11.321875
10207 0.652140 11.318252
10208 0.648517 11.314629
10209 0.648517 11.311006
10210 0.644894 11.307383
10211 0.644894 11.303760
10212 0.641271 11.300137
10213 0.637648 11.296514
10214 0.634025 11.292891
10215 0.630402 11.289268
10216 0.626779 11.289268
10217 0.623156 11.285645
10218 0.619533 11.282022
10219 0.619533 11.278399
10220 0.615910 11.274776
10221 0.615910 11.271153
10222 0.612287 11.267530
10223 0.612287 11.263907
10224 0.612287 11.260284
10225 0.612287 11.256661
10226 0.608664 11.253038
10227 0.608664 11.249415
10228 0.608664 11.245792
10229 0.608664 11.242169
10230 0.608664 11.238546
10231 0.608664 11.234923
10232 0.608664 11.231300
10233 0.608664 11.227677
10234 0.608664 11.224054
10235 0.608664 11.220431
10236 0.608664 11.216808
10237 0.605041 11.213185
10238 0.605041 11.209562
10239 0.601418 11.205939
10240 0.601418 11.202316
10241 0.597795 11.198693
10242 0.597795 11.195070
10243 0.594172 11.191447
10244 0.594172 11.187824
10245 0.590549 11.184201
10246 0.590549 11.180578
10247 0.586926 11.176955
10248 0.586926 11.173332
10249 0.586926 11.169709
10250 0.586926 11.166086
10251 0.586926 11.162463
10252 0.586926 11.158840
10253 0.586926 11.155217
10254 0.586926 11.151594
10255 0.586926 11.147971
10256 0.583303 11.144348
10257 0.583303 11.140725
10258 0.579680 11.137102
10259 0.579680 11.133479
10260 0.576057 11.129856
10261 0.576057 11.126233
10262 0.572434 11.122610
10263 0.572434 11.118987
10264 0.568811 11.115364
10265 0.568811 11.111741
10266 0.565188 11.108118
10267 0.565188 11.104495
10268 0.561565 11.100872
10269 0.557942 11.097249
10270 0.554319 11.093626
10271 0.550696 11.090003
10272 0.547073 11.086380
10273 0.543450 11.082757
10274 0.539827 11.079134
10275 0.536204 11.075511
10276 0.532581 11.071888
10277 0.528958 11.068265
10278 0.525335 11.064642
10279 0.521712 11.061019
10280 0.518089 11.057396
10281 0.514466 11.053773
10282 0.514466 11.050150
10283 0.510843 11.046527
10284 0.510843 11.042904
10285 0.510843 11.039281
10286 0.510843 11.035658
10287 0.510843 11.032035
10288 0.510843 11.028412
10289 0.507220 11.024789
10290 0.507220 11.021166
10291 0.507220 11.017543
10292 0.507220 11.013920
10293 0.503597 11.010297
10294 0.503597 11.006674
10295 0.503597 11.003051
10296 0.503597 10.999428
10297 0.499974 10.995805
10298 0.499974 10.992182
10299 0.499974 10.988559
10300 0.499974 10.984936
10301 0.499974 10.981313
10302 0.496351 10.977690
10303 0.496351 10.974067
10304 0.496351 10.970444
10305 0.496351 10.966821
10306 0.496351 10.963198
10307 0.496351 10.959575
10308 0.496351 10.955952
10309 0.496351 10.952329
10310 0.496351 10.948706
10311 0.496351 10.945083
10312 0.496351 10.941460
10313 0.496351 10.937837
10314 0.496351 10.934214
10315 0.496351 10.930591
10316 0.496351 10.926968
10317 0.496351 10.923345
10318 0.496351 10.919722
10319 0.496351 10.916099
10320 0.496351 10.912476
10321 0.496351 10.908853
10322 0.496351 10.905230
10323 0.496351 10.901607
10324 0.496351 10.897984
10325 0.496351 10.894361
10326 0.496351 10.890738
10327 0.496351 10.887115
10328 0.492728 10.883492
10329 0.492728 10.879869
10330 0.489105 10.876246
10331 0.489105 10.872623
10332 0.485482 10.869000
10333 0.485482 10.865377
10334 0.481859 10.861754
10335 0.481859 10.858131
10336 0.478236 10.854508
10337 0.478236 10.850885
10338 0.474613 10.847262
10339 0.474613 10.843639
10340 0.470990 10.840016
10341 0.470990 10.836393
10342 0.467367 10.832770
10343 0.467367 10.829147
10344 0.463744 10.825524
10345 0.463744 10.821901
10346 0.460121 10.818278
10347 0.456498 10.814655
10348 0.452875 10.811032
10349 0.449252 10.807409
10350 0.445629 10.803786
10351 0.442006 10.803786
10352 0.438383 10.800163
10353 0.434760 10.800163
10354 0.431137 10.796540
10355 0.427514 10.796540
10356 0.423891 10.792917
10357 0.420268 10.792917
10358 0.416645 10.789294
10359 0.413022 10.789294
10360 0.413022 10.785671
10361 0.409399 10.782048
10362 0.409399 10.778425
10363 0.405776 10.774802
10364 0.402153 10.771179
10365 0.402153 10.767556
10366 0.402153 10.763933
10367 0.402153 10.760310
10368 0.402153 10.756687
10369 0.402153 10.753064
10370 0.398530 10.749441
10371 0.398530 10.745818
10372 0.398530 10.742195
10373 0.398530 10.738572
10374 0.398530 10.734949
10375 0.398530 10.731326
10376 0.398530 10.727703
10377 0.398530 10.724080
10378 0.398530 10.720457
10379 0.398530 10.716834
10380 0.394907 10.713211
10381 0.394907 10.709588
10382 0.394907 10.705965
10383 0.391284 10.702342
10384 0.391284 10.698719
10385 0.387661 10.695096
10386 0.387661 10.691473
10387 0.384038 10.687850
10388 0.384038 10.684227
10389 0.384038 10.680604
10390 0.384038 10.676981
10391 0.384038 10.673358
10392 0.384038 10.669735
10393 0.384038 10.666112
10394 0.380415 10.662489
10395 0.380415 10.658866
10396 0.376792 10.655243
10397 0.376792 10.651620
10398 0.373169 10.647997
10399 0.373169 10.644374
10400 0.369546 10.640751
10401 0.369546 10.637128
10402 0.365923 10.633505
10403 0.365923 10.629882
10404 0.362300 10.626259
10405 0.362300 10.622636
10406 0.358677 10.619013
10407 0.355054 10.615390
10408 0.351431 10.611767
10409 0.347808 10.608144
10410 0.344185 10.608144
10411 0.340562 10.604521
10412 0.336939 10.600898
10413 0.336939 10.597275
10414 0.336939 10.593652
10415 0.336939 10.590029
10416 0.336939 10.586406
10417 0.336939 10.582783
10418 0.333316 10.579160
10419 0.333316 10.575537
10420 0.329693 10.571914
10421 0.329693 10.568291
10422 0.326070 10.564668
10423 0.326070 10.561045
10424 0.322447 10.557422
10425 0.322447 10.553799
10426 0.318824 10.550176
10427 0.318824 10.546553
10428 0.315201 10.542930
10429 0.315201 10.539307
10430 0.311578 10.535684
10431 0.311578 10.532061
10432 0.307955 10.528438
10433 0.307955 10.524815
10434 0.304332 10.521192
10435 0.304332 10.517569
10436 0.300709 10.513946
10437 0.297086 10.510323
10438 0.293463 10.506700
10439 0.289840 10.503077
10440 0.286217 10.503077
10441 0.282594 10.499454
10442 0.278971 10.499454
10443 0.275348 10.495831
10444 0.271725 10.495831
10445 0.268102 10.492208
10446 0.264479 10.492208
10447 0.260856 10.488585
10448 0.257233 10.488585
10449 0.253610 10.484962
10450 0.249987 10.481339
10451 0.246364 10.477716
10452 0.242741 10.474093
10453 0.239118 10.470470
10454 0.235495 10.466847
10455 0.231872 10.463224
10456 0.231872 10.459601
10457 0.231872 10.455978
10458 0.231872 10.452355
10459 0.231872 10.448732
10460 0.231872 10.445109
10461 0.231872 10.441486
10462 0.231872 10.437863
10463 0.228249 10.434240
10464 0.228249 10.430617
10465 0.224626 10.426994
10466 0.224626 10.423371
10467 0.221003 10.419748
10468 0.221003 10.416125
10469 0.217380 10.412502
10470 0.217380 10.408879
10471 0.213757 10.405256
10472 0.213757 10.401633
10473 0.210134 10.398010
10474 0.210134 10.394387
10475 0.210134 10.390764
10476 0.210134 10.387141
10477 0.206511 10.383518
10478 0.206511 10.379895
10479 0.206511 10.376272
10480 0.206511 10.372649
10481 0.206511 10.369026
10482 0.206511 10.365403
10483 0.202888 10.361780
10484 0.202888 10.358157
10485 0.202888 10.354534
10486 0.202888 10.350911
10487 0.202888 10.347288
10488 0.199265 10.343665
10489 0.199265 10.340042
10490 0.195642 10.336419
10491 0.195642 10.332796
10492 0.192019 10.329173
10493 0.192019 10.325550
10494 0.188396 10.321927
10495 0.188396 10.318304
10496 0.184773 10.314681
10497 0.184773 10.311058
10498 0.181150 10.307435
10499 0.181150 10.303812
10500 0.177527 10.300189
10501 0.173904 10.296566
10502 0.170281 10.292943
10503 0.166658 10.289320
10504 0.163035 10.285697
10505 0.159412 10.282074
10506 0.159412 10.278451
10507 0.155789 10.274828
10508 0.155789 10.271205
10509 0.152166 10.267582
10510 0.152166 10.263959
10511 0.148543 10.260336
10512 0.148543 10.256713
10513 0.148543 10.253090
10514 0.144920 10.249467
10515 0.144920 10.245844
10516 0.144920 10.242221
10517 0.141297 10.238598
10518 0.141297 10.234975
10519 0.137674 10.231352
10520 0.137674 10.227729
10521 0.137674 10.224106
10522 0.137674 10.220483
10523 0.137674 10.216860
10524 0.137674 10.213237
10525 0.137674 10.209614
10526 0.137674 10.205991
10527 0.137674 10.202368
10528 0.137674 10.198745
10529 0.137674 10.195122
10530 0.137674 10.191499
10531 0.137674 10.187876
10532 0.137674 10.184253
10533 0.137674 10.180630
10534 0.137674 10.177007
10535 0.137674 10.173384
10536 0.137674 10.169761
10537 0.137674 10.166138
10538 0.137674 10.162515
10539 0.137674 10.158892
10540 0.137674 10.155269
10541 0.137674 10.151646
