# Supplementary material for: Statistical Mapping of Maize Bundle Intensity at the Stem Scale Using Spatial Normalisation of Replicated Images
Source: PLoS One. 2014 Mar 12;9(3):e90673. doi: 10.1371/journal.pone.0090673 (PMC3951278; doi:10.1371/journal.pone.0090673)
Supplement: File S2 — Data files containing bundle positions and slice contours. (ZIP) [file pone.0090673.s002.zip › data/macro/tables/contoursMm/s09gCntMm.txt]

name   x   y
    1 0.003623 6.727911
    2 0.007246 6.727911
    3 0.010869 6.727911
    4 0.014492 6.727911
    5 0.018115 6.727911
    6 0.021738 6.727911
    7 0.025361 6.727911
    8 0.028984 6.727911
    9 0.032607 6.727911
   10 0.036230 6.727911
   11 0.039853 6.727911
   12 0.043476 6.727911
   13 0.047099 6.724288
   14 0.050722 6.724288
   15 0.054345 6.720665
   16 0.057968 6.720665
   17 0.061591 6.717042
   18 0.065214 6.717042
   19 0.068837 6.713419
   20 0.072460 6.713419
   21 0.076083 6.709796
   22 0.079706 6.709796
   23 0.083329 6.706173
   24 0.086952 6.706173
   25 0.090575 6.702550
   26 0.090575 6.698927
   27 0.094198 6.695304
   28 0.094198 6.691681
   29 0.097821 6.688058
   30 0.097821 6.684435
   31 0.101444 6.680812
   32 0.101444 6.677189
   33 0.105067 6.673566
   34 0.105067 6.669943
   35 0.108690 6.666320
   36 0.108690 6.662697
   37 0.112313 6.659074
   38 0.112313 6.655451
   39 0.112313 6.651828
   40 0.115936 6.648205
   41 0.115936 6.644582
   42 0.119559 6.640959
   43 0.119559 6.637336
   44 0.119559 6.633713
   45 0.123182 6.630090
   46 0.126805 6.626467
   47 0.126805 6.622844
   48 0.130428 6.619221
   49 0.130428 6.615598
   50 0.134051 6.611975
   51 0.137674 6.611975
   52 0.141297 6.608352
   53 0.144920 6.608352
   54 0.148543 6.604729
   55 0.152166 6.604729
   56 0.155789 6.601106
   57 0.159412 6.601106
   58 0.163035 6.597483
   59 0.166658 6.597483
   60 0.170281 6.593860
   61 0.173904 6.590237
   62 0.177527 6.586614
   63 0.177527 6.582991
   64 0.181150 6.579368
   65 0.181150 6.575745
   66 0.184773 6.572122
   67 0.184773 6.568499
   68 0.188396 6.564876
   69 0.188396 6.561253
   70 0.192019 6.557630
   71 0.192019 6.554007
   72 0.195642 6.550384
   73 0.195642 6.546761
   74 0.199265 6.543138
   75 0.199265 6.539515
   76 0.199265 6.535892
   77 0.202888 6.532269
   78 0.206511 6.528646
   79 0.210134 6.528646
   80 0.213757 6.525023
   81 0.217380 6.525023
   82 0.221003 6.521400
   83 0.224626 6.521400
   84 0.228249 6.517777
   85 0.231872 6.517777
   86 0.235495 6.514154
   87 0.239118 6.510531
   88 0.242741 6.506908
   89 0.246364 6.503285
   90 0.249987 6.499662
   91 0.249987 6.496039
   92 0.253610 6.492416
   93 0.253610 6.488793
   94 0.257233 6.485170
   95 0.257233 6.481547
   96 0.260856 6.477924
   97 0.260856 6.474301
   98 0.264479 6.470678
   99 0.264479 6.467055
  100 0.268102 6.463432
  101 0.268102 6.459809
  102 0.271725 6.456186
  103 0.271725 6.452563
  104 0.271725 6.448940
  105 0.275348 6.445317
  106 0.275348 6.441694
  107 0.278971 6.438071
  108 0.278971 6.434448
  109 0.278971 6.430825
  110 0.282594 6.427202
  111 0.282594 6.423579
  112 0.282594 6.419956
  113 0.286217 6.416333
  114 0.286217 6.412710
  115 0.286217 6.409087
  116 0.289840 6.409087
  117 0.293463 6.405464
  118 0.297086 6.405464
  119 0.300709 6.401841
  120 0.304332 6.401841
  121 0.307955 6.398218
  122 0.311578 6.398218
  123 0.315201 6.394595
  124 0.318824 6.394595
  125 0.322447 6.390972
  126 0.326070 6.390972
  127 0.329693 6.387349
  128 0.333316 6.387349
  129 0.336939 6.383726
  130 0.340562 6.380103
  131 0.340562 6.376480
  132 0.344185 6.372857
  133 0.344185 6.369234
  134 0.347808 6.365611
  135 0.347808 6.361988
  136 0.351431 6.358365
  137 0.351431 6.354742
  138 0.355054 6.351119
  139 0.355054 6.347496
  140 0.358677 6.343873
  141 0.358677 6.340250
  142 0.362300 6.336627
  143 0.362300 6.333004
  144 0.362300 6.329381
  145 0.362300 6.325758
  146 0.362300 6.322135
  147 0.362300 6.318512
  148 0.362300 6.314889
  149 0.362300 6.311266
  150 0.362300 6.307643
  151 0.362300 6.304020
  152 0.362300 6.300397
  153 0.362300 6.296774
  154 0.362300 6.293151
  155 0.362300 6.289528
  156 0.362300 6.285905
  157 0.362300 6.282282
  158 0.362300 6.278659
  159 0.362300 6.275036
  160 0.362300 6.271413
  161 0.362300 6.267790
  162 0.362300 6.264167
  163 0.362300 6.260544
  164 0.362300 6.256921
  165 0.358677 6.253298
  166 0.358677 6.249675
  167 0.355054 6.246052
  168 0.355054 6.242429
  169 0.351431 6.238806
  170 0.351431 6.235183
  171 0.351431 6.231560
  172 0.351431 6.227937
  173 0.355054 6.224314
  174 0.355054 6.220691
  175 0.355054 6.217068
  176 0.358677 6.213445
  177 0.358677 6.209822
  178 0.362300 6.206199
  179 0.362300 6.202576
  180 0.362300 6.198953
  181 0.365923 6.195330
  182 0.365923 6.191707
  183 0.365923 6.188084
  184 0.365923 6.184461
  185 0.365923 6.180838
  186 0.365923 6.177215
  187 0.365923 6.173592
  188 0.365923 6.169969
  189 0.365923 6.166346
  190 0.365923 6.162723
  191 0.365923 6.159100
  192 0.365923 6.155477
  193 0.365923 6.151854
  194 0.365923 6.148231
  195 0.365923 6.144608
  196 0.365923 6.140985
  197 0.365923 6.137362
  198 0.365923 6.133739
  199 0.365923 6.130116
  200 0.365923 6.126493
  201 0.365923 6.122870
  202 0.365923 6.119247
  203 0.365923 6.115624
  204 0.365923 6.112001
  205 0.365923 6.108378
  206 0.365923 6.104755
  207 0.365923 6.101132
  208 0.365923 6.097509
  209 0.365923 6.093886
  210 0.365923 6.090263
  211 0.365923 6.086640
  212 0.365923 6.083017
  213 0.365923 6.079394
  214 0.365923 6.075771
  215 0.365923 6.072148
  216 0.365923 6.068525
  217 0.365923 6.064902
  218 0.365923 6.061279
  219 0.365923 6.057656
  220 0.365923 6.054033
  221 0.365923 6.050410
  222 0.365923 6.046787
  223 0.365923 6.043164
  224 0.369546 6.039541
  225 0.373169 6.035918
  226 0.373169 6.032295
  227 0.376792 6.028672
  228 0.376792 6.025049
  229 0.380415 6.021426
  230 0.384038 6.017803
  231 0.384038 6.014180
  232 0.387661 6.010557
  233 0.391284 6.006934
  234 0.394907 6.003311
  235 0.398530 5.999688
  236 0.402153 5.996065
  237 0.405776 5.992442
  238 0.409399 5.988819
  239 0.413022 5.985196
  240 0.416645 5.981573
  241 0.420268 5.977950
  242 0.420268 5.974327
  243 0.423891 5.970704
  244 0.423891 5.967081
  245 0.427514 5.963458
  246 0.427514 5.959835
  247 0.431137 5.956212
  248 0.431137 5.952589
  249 0.434760 5.948966
  250 0.434760 5.945343
  251 0.438383 5.941720
  252 0.438383 5.938097
  253 0.442006 5.934474
  254 0.442006 5.930851
  255 0.442006 5.927228
  256 0.442006 5.923605
  257 0.442006 5.919982
  258 0.445629 5.916359
  259 0.445629 5.912736
  260 0.445629 5.909113
  261 0.445629 5.905490
  262 0.445629 5.901867
  263 0.445629 5.898244
  264 0.445629 5.894621
  265 0.445629 5.890998
  266 0.445629 5.887375
  267 0.445629 5.883752
  268 0.445629 5.880129
  269 0.445629 5.876506
  270 0.449252 5.872883
  271 0.452875 5.869260
  272 0.456498 5.865637
  273 0.460121 5.862014
  274 0.463744 5.858391
  275 0.467367 5.854768
  276 0.470990 5.851145
  277 0.474613 5.847522
  278 0.478236 5.843899
  279 0.478236 5.840276
  280 0.481859 5.836653
  281 0.485482 5.833030
  282 0.485482 5.829407
  283 0.489105 5.825784
  284 0.489105 5.822161
  285 0.492728 5.822161
  286 0.496351 5.822161
  287 0.499974 5.818538
  288 0.503597 5.818538
  289 0.507220 5.814915
  290 0.510843 5.814915
  291 0.514466 5.811292
  292 0.518089 5.811292
  293 0.521712 5.807669
  294 0.525335 5.807669
  295 0.528958 5.804046
  296 0.532581 5.804046
  297 0.536204 5.800423
  298 0.539827 5.800423
  299 0.543450 5.796800
  300 0.547073 5.796800
  301 0.550696 5.793177
  302 0.554319 5.789554
  303 0.557942 5.785931
  304 0.561565 5.782308
  305 0.561565 5.778685
  306 0.565188 5.775062
  307 0.565188 5.771439
  308 0.568811 5.767816
  309 0.568811 5.764193
  310 0.572434 5.760570
  311 0.572434 5.756947
  312 0.576057 5.753324
  313 0.576057 5.749701
  314 0.579680 5.746078
  315 0.579680 5.742455
  316 0.583303 5.738832
  317 0.583303 5.735209
  318 0.583303 5.731586
  319 0.583303 5.727963
  320 0.583303 5.724340
  321 0.583303 5.720717
  322 0.583303 5.717094
  323 0.583303 5.713471
  324 0.583303 5.709848
  325 0.583303 5.706225
  326 0.583303 5.702602
  327 0.583303 5.698979
  328 0.583303 5.695356
  329 0.583303 5.691733
  330 0.586926 5.688110
  331 0.590549 5.684487
  332 0.594172 5.684487
  333 0.597795 5.680864
  334 0.601418 5.677241
  335 0.605041 5.677241
  336 0.608664 5.673618
  337 0.612287 5.673618
  338 0.615910 5.669995
  339 0.619533 5.666372
  340 0.619533 5.662749
  341 0.623156 5.659126
  342 0.623156 5.655503
  343 0.626779 5.651880
  344 0.626779 5.648257
  345 0.630402 5.644634
  346 0.630402 5.641011
  347 0.634025 5.637388
  348 0.634025 5.633765
  349 0.637648 5.630142
  350 0.637648 5.626519
  351 0.641271 5.622896
  352 0.641271 5.619273
  353 0.641271 5.615650
  354 0.641271 5.612027
  355 0.641271 5.608404
  356 0.641271 5.604781
  357 0.641271 5.601158
  358 0.641271 5.597535
  359 0.641271 5.593912
  360 0.641271 5.590289
  361 0.641271 5.586666
  362 0.641271 5.583043
  363 0.641271 5.579420
  364 0.641271 5.575797
  365 0.641271 5.572174
  366 0.641271 5.568551
  367 0.641271 5.564928
  368 0.641271 5.561305
  369 0.641271 5.557682
  370 0.641271 5.554059
  371 0.641271 5.550436
  372 0.641271 5.546813
  373 0.641271 5.543190
  374 0.641271 5.539567
  375 0.641271 5.535944
  376 0.641271 5.532321
  377 0.641271 5.528698
  378 0.641271 5.525075
  379 0.641271 5.521452
  380 0.641271 5.517829
  381 0.637648 5.514206
  382 0.637648 5.510583
  383 0.634025 5.506960
  384 0.634025 5.503337
  385 0.630402 5.499714
  386 0.630402 5.496091
  387 0.626779 5.492468
  388 0.626779 5.488845
  389 0.623156 5.485222
  390 0.623156 5.481599
  391 0.619533 5.477976
  392 0.619533 5.474353
  393 0.615910 5.470730
  394 0.615910 5.467107
  395 0.615910 5.463484
  396 0.615910 5.459861
  397 0.615910 5.456238
  398 0.612287 5.452615
  399 0.615910 5.448992
  400 0.615910 5.445369
  401 0.615910 5.441746
  402 0.619533 5.438123
  403 0.619533 5.434500
  404 0.623156 5.430877
  405 0.626779 5.427254
  406 0.630402 5.423631
  407 0.630402 5.420008
  408 0.634025 5.416385
  409 0.637648 5.412762
  410 0.641271 5.409139
  411 0.644894 5.405516
  412 0.648517 5.401893
  413 0.652140 5.398270
  414 0.655763 5.394647
  415 0.659386 5.391024
  416 0.663009 5.387401
  417 0.663009 5.383778
  418 0.666632 5.380155
  419 0.666632 5.376532
  420 0.670255 5.372909
  421 0.670255 5.369286
  422 0.673878 5.365663
  423 0.673878 5.362040
  424 0.677501 5.358417
  425 0.677501 5.354794
  426 0.681124 5.351171
  427 0.681124 5.347548
  428 0.684747 5.343925
  429 0.684747 5.340302
  430 0.684747 5.336679
  431 0.684747 5.333056
  432 0.688370 5.329433
  433 0.688370 5.325810
  434 0.688370 5.322187
  435 0.688370 5.318564
  436 0.691993 5.314941
  437 0.695616 5.311318
  438 0.699239 5.311318
  439 0.702862 5.307695
  440 0.706485 5.307695
  441 0.710108 5.304072
  442 0.713731 5.304072
  443 0.717354 5.300449
  444 0.720977 5.300449
  445 0.724600 5.296826
  446 0.728223 5.296826
  447 0.731846 5.293203
  448 0.731846 5.289580
  449 0.735469 5.285957
  450 0.735469 5.282334
  451 0.739092 5.278711
  452 0.739092 5.275088
  453 0.742715 5.271465
  454 0.742715 5.267842
  455 0.746338 5.264219
  456 0.746338 5.260596
  457 0.749961 5.256973
  458 0.749961 5.253350
  459 0.753584 5.249727
  460 0.753584 5.246104
  461 0.753584 5.242481
  462 0.753584 5.238858
  463 0.753584 5.235235
  464 0.753584 5.231612
  465 0.753584 5.227989
  466 0.753584 5.224366
  467 0.753584 5.220743
  468 0.753584 5.217120
  469 0.753584 5.213497
  470 0.753584 5.209874
  471 0.753584 5.206251
  472 0.753584 5.202628
  473 0.753584 5.199005
  474 0.753584 5.195382
  475 0.753584 5.191759
  476 0.753584 5.188136
  477 0.753584 5.184513
  478 0.753584 5.180890
  479 0.753584 5.177267
  480 0.753584 5.173644
  481 0.753584 5.170021
  482 0.749961 5.166398
  483 0.749961 5.162775
  484 0.746338 5.159152
  485 0.746338 5.155529
  486 0.742715 5.151906
  487 0.742715 5.148283
  488 0.746338 5.144660
  489 0.746338 5.141037
  490 0.749961 5.137414
  491 0.749961 5.133791
  492 0.753584 5.130168
  493 0.753584 5.126545
  494 0.753584 5.122922
  495 0.757207 5.119299
  496 0.757207 5.115676
  497 0.760830 5.112053
  498 0.760830 5.108430
  499 0.764453 5.104807
  500 0.768076 5.101184
  501 0.771699 5.097561
  502 0.775322 5.093938
  503 0.778945 5.090315
  504 0.778945 5.086692
  505 0.782568 5.083069
  506 0.782568 5.079446
  507 0.786191 5.075823
  508 0.786191 5.072200
  509 0.789814 5.068577
  510 0.789814 5.064954
  511 0.793437 5.061331
  512 0.793437 5.057708
  513 0.797060 5.054085
  514 0.797060 5.050462
  515 0.800683 5.046839
  516 0.800683 5.043216
  517 0.800683 5.039593
  518 0.800683 5.035970
  519 0.800683 5.032347
  520 0.800683 5.028724
  521 0.800683 5.025101
  522 0.800683 5.021478
  523 0.800683 5.017855
  524 0.800683 5.014232
  525 0.800683 5.010609
  526 0.800683 5.006986
  527 0.800683 5.003363
  528 0.800683 4.999740
  529 0.800683 4.996117
  530 0.800683 4.992494
  531 0.800683 4.988871
  532 0.800683 4.985248
  533 0.800683 4.981625
  534 0.800683 4.978002
  535 0.800683 4.974379
  536 0.800683 4.970756
  537 0.800683 4.967133
  538 0.800683 4.963510
  539 0.800683 4.959887
  540 0.804306 4.956264
  541 0.804306 4.952641
  542 0.807929 4.949018
  543 0.807929 4.945395
  544 0.811552 4.941772
  545 0.811552 4.938149
  546 0.811552 4.934526
  547 0.815175 4.930903
  548 0.815175 4.927280
  549 0.818798 4.923657
  550 0.822421 4.920034
  551 0.826044 4.920034
  552 0.829667 4.916411
  553 0.833290 4.916411
  554 0.836913 4.912788
  555 0.840536 4.909165
  556 0.844159 4.905542
  557 0.844159 4.901919
  558 0.847782 4.898296
  559 0.847782 4.894673
  560 0.851405 4.891050
  561 0.851405 4.887427
  562 0.855028 4.883804
  563 0.855028 4.880181
  564 0.858651 4.876558
  565 0.858651 4.872935
  566 0.862274 4.869312
  567 0.862274 4.865689
  568 0.865897 4.862066
  569 0.865897 4.858443
  570 0.865897 4.854820
  571 0.865897 4.851197
  572 0.869520 4.847574
  573 0.869520 4.843951
  574 0.869520 4.840328
  575 0.869520 4.836705
  576 0.869520 4.833082
  577 0.869520 4.829459
  578 0.869520 4.825836
  579 0.869520 4.822213
  580 0.869520 4.818590
  581 0.869520 4.814967
  582 0.869520 4.811344
  583 0.869520 4.807721
  584 0.869520 4.804098
  585 0.869520 4.800475
  586 0.869520 4.796852
  587 0.869520 4.793229
  588 0.869520 4.789606
  589 0.869520 4.785983
  590 0.869520 4.782360
  591 0.869520 4.778737
  592 0.869520 4.775114
  593 0.869520 4.771491
  594 0.869520 4.767868
  595 0.873143 4.764245
  596 0.873143 4.760622
  597 0.873143 4.756999
  598 0.873143 4.753376
  599 0.876766 4.749753
  600 0.876766 4.746130
  601 0.880389 4.742507
  602 0.884012 4.738884
  603 0.887635 4.735261
  604 0.887635 4.731638
  605 0.891258 4.728015
  606 0.891258 4.724392
  607 0.894881 4.720769
  608 0.894881 4.717146
  609 0.898504 4.713523
  610 0.898504 4.709900
  611 0.902127 4.706277
  612 0.902127 4.702654
  613 0.905750 4.699031
  614 0.905750 4.695408
  615 0.909373 4.691785
  616 0.909373 4.688162
  617 0.912996 4.684539
  618 0.912996 4.680916
  619 0.912996 4.677293
  620 0.912996 4.673670
  621 0.912996 4.670047
  622 0.916619 4.666424
  623 0.916619 4.662801
  624 0.916619 4.659178
  625 0.920242 4.655555
  626 0.920242 4.651932
  627 0.923865 4.648309
  628 0.923865 4.644686
  629 0.927488 4.641063
  630 0.931111 4.641063
  631 0.934734 4.637440
  632 0.938357 4.637440
  633 0.941980 4.633817
  634 0.945603 4.630194
  635 0.949226 4.626571
  636 0.952849 4.622948
  637 0.952849 4.619325
  638 0.956472 4.615702
  639 0.956472 4.612079
  640 0.960095 4.608456
  641 0.960095 4.604833
  642 0.963718 4.601210
  643 0.963718 4.597587
  644 0.967341 4.593964
  645 0.967341 4.590341
  646 0.970964 4.586718
  647 0.970964 4.583095
  648 0.974587 4.579472
  649 0.974587 4.575849
  650 0.974587 4.572226
  651 0.974587 4.568603
  652 0.974587 4.564980
  653 0.978210 4.561357
  654 0.981833 4.557734
  655 0.985456 4.557734
  656 0.989079 4.554111
  657 0.992702 4.550488
  658 0.996325 4.546865
  659 0.996325 4.543242
  660 0.999948 4.539619
  661 0.999948 4.535996
  662 1.003571 4.532373
  663 1.003571 4.528750
  664 1.007194 4.525127
  665 1.007194 4.521504
  666 1.010817 4.517881
  667 1.010817 4.514258
  668 1.014440 4.510635
  669 1.014440 4.507012
  670 1.018063 4.503389
  671 1.018063 4.499766
  672 1.018063 4.496143
  673 1.018063 4.492520
  674 1.018063 4.488897
  675 1.018063 4.485274
  676 1.018063 4.481651
  677 1.018063 4.478028
  678 1.018063 4.474405
  679 1.018063 4.470782
  680 1.021686 4.467159
  681 1.025309 4.463536
  682 1.028932 4.459913
  683 1.032555 4.456290
  684 1.032555 4.452667
  685 1.036178 4.449044
  686 1.036178 4.445421
  687 1.039801 4.441798
  688 1.039801 4.438175
  689 1.043424 4.434552
  690 1.043424 4.430929
  691 1.047047 4.427306
  692 1.047047 4.423683
  693 1.050670 4.420060
  694 1.050670 4.416437
  695 1.054293 4.412814
  696 1.054293 4.409191
  697 1.054293 4.405568
  698 1.054293 4.401945
  699 1.054293 4.398322
  700 1.054293 4.394699
  701 1.054293 4.391076
  702 1.054293 4.387453
  703 1.054293 4.383830
  704 1.054293 4.380207
  705 1.054293 4.376584
  706 1.054293 4.372961
  707 1.054293 4.369338
  708 1.054293 4.365715
  709 1.054293 4.362092
  710 1.054293 4.358469
  711 1.054293 4.354846
  712 1.054293 4.351223
  713 1.054293 4.347600
  714 1.054293 4.343977
  715 1.054293 4.340354
  716 1.054293 4.336731
  717 1.054293 4.333108
  718 1.050670 4.329485
  719 1.050670 4.325862
  720 1.050670 4.322239
  721 1.050670 4.318616
  722 1.050670 4.314993
  723 1.050670 4.311370
  724 1.050670 4.307747
  725 1.050670 4.304124
  726 1.050670 4.300501
  727 1.054293 4.296878
  728 1.054293 4.293255
  729 1.054293 4.289632
  730 1.054293 4.286009
  731 1.054293 4.282386
  732 1.057916 4.278763
  733 1.057916 4.275140
  734 1.061539 4.271517
  735 1.061539 4.267894
  736 1.065162 4.264271
  737 1.065162 4.260648
  738 1.068785 4.257025
  739 1.068785 4.253402
  740 1.072408 4.249779
  741 1.072408 4.246156
  742 1.076031 4.242533
  743 1.076031 4.238910
  744 1.079654 4.235287
  745 1.079654 4.231664
  746 1.083277 4.228041
  747 1.083277 4.224418
  748 1.086900 4.220795
  749 1.090523 4.217172
  750 1.094146 4.213549
  751 1.094146 4.209926
  752 1.097769 4.206303
  753 1.097769 4.202680
  754 1.101392 4.199057
  755 1.101392 4.195434
  756 1.105015 4.191811
  757 1.105015 4.188188
  758 1.108638 4.184565
  759 1.108638 4.180942
  760 1.112261 4.177319
  761 1.112261 4.173696
  762 1.115884 4.170073
  763 1.115884 4.166450
  764 1.115884 4.162827
  765 1.119507 4.159204
  766 1.119507 4.155581
  767 1.119507 4.151958
  768 1.123130 4.148335
  769 1.123130 4.144712
  770 1.126753 4.141089
  771 1.126753 4.137466
  772 1.130376 4.133843
  773 1.130376 4.130220
  774 1.133999 4.126597
  775 1.133999 4.122974
  776 1.137622 4.119351
  777 1.137622 4.115728
  778 1.137622 4.112105
  779 1.137622 4.108482
  780 1.137622 4.104859
  781 1.137622 4.101236
  782 1.137622 4.097613
  783 1.137622 4.093990
  784 1.141245 4.090367
  785 1.141245 4.086744
  786 1.141245 4.083121
  787 1.144868 4.079498
  788 1.144868 4.075875
  789 1.148491 4.072252
  790 1.148491 4.068629
  791 1.152114 4.065006
  792 1.152114 4.061383
  793 1.155737 4.057760
  794 1.155737 4.054137
  795 1.155737 4.050514
  796 1.155737 4.046891
  797 1.155737 4.043268
  798 1.155737 4.039645
  799 1.155737 4.036022
  800 1.155737 4.032399
  801 1.155737 4.028776
  802 1.155737 4.025153
  803 1.155737 4.021530
  804 1.155737 4.017907
  805 1.155737 4.014284
  806 1.155737 4.010661
  807 1.155737 4.007038
  808 1.155737 4.003415
  809 1.155737 3.999792
  810 1.155737 3.996169
  811 1.155737 3.992546
  812 1.155737 3.988923
  813 1.155737 3.985300
  814 1.155737 3.981677
  815 1.155737 3.978054
  816 1.152114 3.974431
  817 1.152114 3.970808
  818 1.152114 3.967185
  819 1.152114 3.963562
  820 1.152114 3.959939
  821 1.152114 3.956316
  822 1.152114 3.952693
  823 1.155737 3.949070
  824 1.155737 3.945447
  825 1.155737 3.941824
  826 1.159360 3.938201
  827 1.162983 3.934578
  828 1.166606 3.930955
  829 1.170229 3.927332
  830 1.173852 3.923709
  831 1.173852 3.920086
  832 1.177475 3.916463
  833 1.181098 3.912840
  834 1.181098 3.909217
  835 1.184721 3.905594
  836 1.188344 3.901971
  837 1.191967 3.898348
  838 1.195590 3.894725
  839 1.199213 3.891102
  840 1.202836 3.891102
  841 1.206459 3.887479
  842 1.210082 3.887479
  843 1.213705 3.883856
  844 1.217328 3.880233
  845 1.217328 3.876610
  846 1.220951 3.872987
  847 1.220951 3.869364
  848 1.224574 3.865741
  849 1.224574 3.862118
  850 1.228197 3.858495
  851 1.228197 3.854872
  852 1.231820 3.851249
  853 1.231820 3.847626
  854 1.235443 3.844003
  855 1.235443 3.840380
  856 1.239066 3.836757
  857 1.239066 3.833134
  858 1.239066 3.829511
  859 1.239066 3.825888
  860 1.239066 3.822265
  861 1.239066 3.818642
  862 1.239066 3.815019
  863 1.239066 3.811396
  864 1.239066 3.807773
  865 1.239066 3.804150
  866 1.239066 3.800527
  867 1.239066 3.796904
  868 1.239066 3.793281
  869 1.239066 3.789658
  870 1.239066 3.786035
  871 1.239066 3.782412
  872 1.239066 3.778789
  873 1.239066 3.775166
  874 1.242689 3.771543
  875 1.246312 3.767920
  876 1.249935 3.764297
  877 1.249935 3.760674
  878 1.253558 3.757051
  879 1.257181 3.753428
  880 1.260804 3.749805
  881 1.260804 3.746182
  882 1.264427 3.742559
  883 1.268050 3.738936
  884 1.271673 3.735313
  885 1.275296 3.731690
  886 1.278919 3.728067
  887 1.282542 3.728067
  888 1.286165 3.724444
  889 1.289788 3.720821
  890 1.293411 3.717198
  891 1.297034 3.713575
  892 1.297034 3.709952
  893 1.300657 3.706329
  894 1.300657 3.702706
  895 1.304280 3.699083
  896 1.304280 3.695460
  897 1.307903 3.691837
  898 1.307903 3.688214
  899 1.311526 3.684591
  900 1.311526 3.680968
  901 1.315149 3.677345
  902 1.315149 3.673722
  903 1.318772 3.670099
  904 1.318772 3.666476
  905 1.318772 3.662853
  906 1.318772 3.659230
  907 1.318772 3.655607
  908 1.318772 3.651984
  909 1.318772 3.648361
  910 1.318772 3.644738
  911 1.322395 3.641115
  912 1.322395 3.637492
  913 1.322395 3.633869
  914 1.322395 3.630246
  915 1.326018 3.626623
  916 1.326018 3.623000
  917 1.326018 3.619377
  918 1.326018 3.615754
  919 1.326018 3.612131
  920 1.326018 3.608508
  921 1.326018 3.604885
  922 1.326018 3.601262
  923 1.329641 3.597639
  924 1.329641 3.594016
  925 1.329641 3.590393
  926 1.333264 3.586770
  927 1.336887 3.583147
  928 1.340510 3.579524
  929 1.344133 3.579524
  930 1.347756 3.575901
  931 1.351379 3.572278
  932 1.355002 3.568655
  933 1.358625 3.565032
  934 1.362248 3.561409
  935 1.365871 3.557786
  936 1.365871 3.554163
  937 1.369494 3.550540
  938 1.369494 3.546917
  939 1.373117 3.543294
  940 1.373117 3.539671
  941 1.376740 3.536048
  942 1.376740 3.532425
  943 1.380363 3.528802
  944 1.380363 3.525179
  945 1.383986 3.521556
  946 1.383986 3.517933
  947 1.387609 3.514310
  948 1.387609 3.510687
  949 1.391232 3.507064
  950 1.391232 3.503441
  951 1.394855 3.499818
  952 1.394855 3.496195
  953 1.398478 3.492572
  954 1.398478 3.488949
  955 1.398478 3.485326
  956 1.398478 3.481703
  957 1.398478 3.478080
  958 1.398478 3.474457
  959 1.398478 3.470834
  960 1.398478 3.467211
  961 1.398478 3.463588
  962 1.398478 3.459965
  963 1.398478 3.456342
  964 1.398478 3.452719
  965 1.398478 3.449096
  966 1.398478 3.445473
  967 1.398478 3.441850
  968 1.398478 3.438227
  969 1.398478 3.434604
  970 1.398478 3.430981
  971 1.398478 3.427358
  972 1.398478 3.423735
  973 1.398478 3.420112
  974 1.398478 3.416489
  975 1.398478 3.412866
  976 1.402101 3.409243
  977 1.405724 3.405620
  978 1.405724 3.401997
  979 1.409347 3.398374
  980 1.409347 3.394751
  981 1.412970 3.391128
  982 1.412970 3.387505
  983 1.416593 3.383882
  984 1.416593 3.380259
  985 1.420216 3.376636
  986 1.420216 3.373013
  987 1.423839 3.369390
  988 1.423839 3.365767
  989 1.427462 3.362144
  990 1.427462 3.358521
  991 1.427462 3.354898
  992 1.427462 3.351275
  993 1.427462 3.347652
  994 1.431085 3.344029
  995 1.431085 3.340406
  996 1.434708 3.336783
  997 1.434708 3.333160
  998 1.438331 3.329537
  999 1.438331 3.325914
 1000 1.441954 3.322291
 1001 1.441954 3.318668
 1002 1.445577 3.315045
 1003 1.445577 3.311422
 1004 1.445577 3.307799
 1005 1.445577 3.304176
 1006 1.445577 3.300553
 1007 1.445577 3.296930
 1008 1.445577 3.293307
 1009 1.445577 3.289684
 1010 1.445577 3.286061
 1011 1.445577 3.282438
 1012 1.445577 3.278815
 1013 1.445577 3.275192
 1014 1.449200 3.271569
 1015 1.449200 3.267946
 1016 1.449200 3.264323
 1017 1.452823 3.260700
 1018 1.456446 3.257077
 1019 1.460069 3.253454
 1020 1.463692 3.253454
 1021 1.467315 3.249831
 1022 1.470938 3.246208
 1023 1.474561 3.242585
 1024 1.478184 3.238962
 1025 1.478184 3.235339
 1026 1.481807 3.231716
 1027 1.481807 3.228093
 1028 1.485430 3.224470
 1029 1.485430 3.220847
 1030 1.489053 3.217224
 1031 1.489053 3.213601
 1032 1.492676 3.209978
 1033 1.492676 3.206355
 1034 1.496299 3.202732
 1035 1.496299 3.199109
 1036 1.499922 3.195486
 1037 1.499922 3.191863
 1038 1.499922 3.188240
 1039 1.499922 3.184617
 1040 1.499922 3.180994
 1041 1.499922 3.177371
 1042 1.499922 3.173748
 1043 1.499922 3.170125
 1044 1.499922 3.166502
 1045 1.499922 3.162879
 1046 1.503545 3.159256
 1047 1.503545 3.155633
 1048 1.503545 3.152010
 1049 1.507168 3.148387
 1050 1.507168 3.144764
 1051 1.510791 3.141141
 1052 1.510791 3.137518
 1053 1.514414 3.133895
 1054 1.514414 3.130272
 1055 1.518037 3.126649
 1056 1.518037 3.123026
 1057 1.521660 3.119403
 1058 1.521660 3.115780
 1059 1.525283 3.112157
 1060 1.525283 3.108534
 1061 1.528906 3.104911
 1062 1.528906 3.101288
 1063 1.528906 3.097665
 1064 1.528906 3.094042
 1065 1.532529 3.090419
 1066 1.536152 3.086796
 1067 1.539775 3.083173
 1068 1.543398 3.079550
 1069 1.547021 3.075927
 1070 1.550644 3.072304
 1071 1.550644 3.068681
 1072 1.554267 3.065058
 1073 1.554267 3.061435
 1074 1.557890 3.057812
 1075 1.557890 3.054189
 1076 1.561513 3.050566
 1077 1.561513 3.046943
 1078 1.565136 3.043320
 1079 1.565136 3.039697
 1080 1.568759 3.036074
 1081 1.568759 3.032451
 1082 1.572382 3.028828
 1083 1.572382 3.025205
 1084 1.572382 3.021582
 1085 1.572382 3.017959
 1086 1.572382 3.014336
 1087 1.572382 3.010713
 1088 1.572382 3.007090
 1089 1.572382 3.003467
 1090 1.572382 2.999844
 1091 1.572382 2.996221
 1092 1.572382 2.992598
 1093 1.572382 2.988975
 1094 1.572382 2.985352
 1095 1.572382 2.981729
 1096 1.572382 2.978106
 1097 1.572382 2.974483
 1098 1.572382 2.970860
 1099 1.572382 2.967237
 1100 1.572382 2.963614
 1101 1.572382 2.959991
 1102 1.572382 2.956368
 1103 1.572382 2.952745
 1104 1.572382 2.949122
 1105 1.576005 2.945499
 1106 1.576005 2.941876
 1107 1.576005 2.938253
 1108 1.579628 2.934630
 1109 1.579628 2.931007
 1110 1.579628 2.927384
 1111 1.579628 2.923761
 1112 1.579628 2.920138
 1113 1.579628 2.916515
 1114 1.579628 2.912892
 1115 1.579628 2.909269
 1116 1.579628 2.905646
 1117 1.579628 2.902023
 1118 1.579628 2.898400
 1119 1.579628 2.894777
 1120 1.579628 2.891154
 1121 1.583251 2.887531
 1122 1.583251 2.883908
 1123 1.583251 2.880285
 1124 1.586874 2.876662
 1125 1.586874 2.873039
 1126 1.586874 2.869416
 1127 1.590497 2.865793
 1128 1.594120 2.862170
 1129 1.597743 2.858547
 1130 1.601366 2.854924
 1131 1.604989 2.851301
 1132 1.608612 2.847678
 1133 1.612235 2.844055
 1134 1.612235 2.840432
 1135 1.615858 2.836809
 1136 1.615858 2.833186
 1137 1.619481 2.829563
 1138 1.619481 2.825940
 1139 1.623104 2.822317
 1140 1.623104 2.818694
 1141 1.626727 2.815071
 1142 1.626727 2.811448
 1143 1.630350 2.807825
 1144 1.630350 2.804202
 1145 1.633973 2.800579
 1146 1.633973 2.796956
 1147 1.633973 2.793333
 1148 1.633973 2.789710
 1149 1.633973 2.786087
 1150 1.633973 2.782464
 1151 1.633973 2.778841
 1152 1.633973 2.775218
 1153 1.633973 2.771595
 1154 1.637596 2.767972
 1155 1.637596 2.764349
 1156 1.641219 2.760726
 1157 1.641219 2.757103
 1158 1.641219 2.753480
 1159 1.644842 2.749857
 1160 1.644842 2.746234
 1161 1.644842 2.742611
 1162 1.644842 2.738988
 1163 1.644842 2.735365
 1164 1.644842 2.731742
 1165 1.644842 2.728119
 1166 1.644842 2.724496
 1167 1.644842 2.720873
 1168 1.644842 2.717250
 1169 1.644842 2.713627
 1170 1.644842 2.710004
 1171 1.644842 2.706381
 1172 1.648465 2.702758
 1173 1.648465 2.699135
 1174 1.648465 2.695512
 1175 1.652088 2.691889
 1176 1.655711 2.688266
 1177 1.659334 2.684643
 1178 1.662957 2.681020
 1179 1.666580 2.677397
 1180 1.670203 2.673774
 1181 1.673826 2.670151
 1182 1.677449 2.666528
 1183 1.681072 2.662905
 1184 1.684695 2.659282
 1185 1.688318 2.655659
 1186 1.691941 2.652036
 1187 1.695564 2.648413
 1188 1.695564 2.644790
 1189 1.699187 2.641167
 1190 1.699187 2.637544
 1191 1.702810 2.633921
 1192 1.702810 2.630298
 1193 1.706433 2.626675
 1194 1.706433 2.623052
 1195 1.710056 2.619429
 1196 1.710056 2.615806
 1197 1.713679 2.612183
 1198 1.713679 2.608560
 1199 1.717302 2.604937
 1200 1.717302 2.601314
 1201 1.720925 2.597691
 1202 1.720925 2.594068
 1203 1.724548 2.590445
 1204 1.724548 2.586822
 1205 1.728171 2.583199
 1206 1.728171 2.579576
 1207 1.731794 2.575953
 1208 1.731794 2.572330
 1209 1.731794 2.568707
 1210 1.731794 2.565084
 1211 1.731794 2.561461
 1212 1.731794 2.557838
 1213 1.731794 2.554215
 1214 1.731794 2.550592
 1215 1.731794 2.546969
 1216 1.731794 2.543346
 1217 1.731794 2.539723
 1218 1.731794 2.536100
 1219 1.731794 2.532477
 1220 1.731794 2.528854
 1221 1.731794 2.525231
 1222 1.735417 2.521608
 1223 1.739040 2.517985
 1224 1.742663 2.514362
 1225 1.746286 2.514362
 1226 1.749909 2.510739
 1227 1.753532 2.510739
 1228 1.757155 2.507116
 1229 1.760778 2.507116
 1230 1.764401 2.503493
 1231 1.768024 2.499870
 1232 1.771647 2.496247
 1233 1.771647 2.492624
 1234 1.775270 2.489001
 1235 1.775270 2.485378
 1236 1.778893 2.481755
 1237 1.778893 2.478132
 1238 1.782516 2.474509
 1239 1.782516 2.470886
 1240 1.786139 2.467263
 1241 1.786139 2.463640
 1242 1.789762 2.460017
 1243 1.789762 2.456394
 1244 1.793385 2.452771
 1245 1.793385 2.449148
 1246 1.793385 2.445525
 1247 1.793385 2.441902
 1248 1.793385 2.438279
 1249 1.793385 2.434656
 1250 1.793385 2.431033
 1251 1.793385 2.427410
 1252 1.793385 2.423787
 1253 1.793385 2.420164
 1254 1.793385 2.416541
 1255 1.793385 2.412918
 1256 1.793385 2.409295
 1257 1.793385 2.405672
 1258 1.793385 2.402049
 1259 1.793385 2.398426
 1260 1.793385 2.394803
 1261 1.793385 2.391180
 1262 1.793385 2.387557
 1263 1.797008 2.383934
 1264 1.797008 2.380311
 1265 1.800631 2.376688
 1266 1.800631 2.373065
 1267 1.804254 2.369442
 1268 1.804254 2.365819
 1269 1.807877 2.362196
 1270 1.807877 2.358573
 1271 1.811500 2.354950
 1272 1.811500 2.351327
 1273 1.815123 2.347704
 1274 1.815123 2.344081
 1275 1.815123 2.340458
 1276 1.815123 2.336835
 1277 1.815123 2.333212
 1278 1.815123 2.329589
 1279 1.815123 2.325966
 1280 1.815123 2.322343
 1281 1.815123 2.318720
 1282 1.815123 2.315097
 1283 1.815123 2.311474
 1284 1.815123 2.307851
 1285 1.815123 2.304228
 1286 1.815123 2.300605
 1287 1.815123 2.296982
 1288 1.815123 2.293359
 1289 1.815123 2.289736
 1290 1.815123 2.286113
 1291 1.815123 2.282490
 1292 1.815123 2.278867
 1293 1.815123 2.275244
 1294 1.815123 2.271621
 1295 1.818746 2.267998
 1296 1.822369 2.264375
 1297 1.825992 2.260752
 1298 1.829615 2.257129
 1299 1.833238 2.253506
 1300 1.836861 2.249883
 1301 1.840484 2.246260
 1302 1.844107 2.242637
 1303 1.847730 2.239014
 1304 1.851353 2.239014
 1305 1.854976 2.235391
 1306 1.858599 2.235391
 1307 1.862222 2.231768
 1308 1.865845 2.231768
 1309 1.869468 2.228145
 1310 1.873091 2.224522
 1311 1.876714 2.224522
 1312 1.880337 2.220899
 1313 1.883960 2.220899
 1314 1.887583 2.217276
 1315 1.891206 2.217276
 1316 1.894829 2.213653
 1317 1.898452 2.213653
 1318 1.902075 2.210030
 1319 1.905698 2.206407
 1320 1.909321 2.206407
 1321 1.912944 2.202784
 1322 1.916567 2.202784
 1323 1.920190 2.199161
 1324 1.923813 2.195538
 1325 1.927436 2.191915
 1326 1.931059 2.188292
 1327 1.934682 2.184669
 1328 1.938305 2.181046
 1329 1.941928 2.177423
 1330 1.945551 2.173800
 1331 1.949174 2.170177
 1332 1.952797 2.166554
 1333 1.956420 2.162931
 1334 1.960043 2.159308
 1335 1.963666 2.155685
 1336 1.967289 2.152062
 1337 1.970912 2.148439
 1338 1.974535 2.148439
 1339 1.978158 2.148439
 1340 1.981781 2.148439
 1341 1.985404 2.148439
 1342 1.989027 2.148439
 1343 1.992650 2.148439
 1344 1.996273 2.148439
 1345 1.999896 2.148439
 1346 2.003519 2.148439
 1347 2.007142 2.148439
 1348 2.010765 2.148439
 1349 2.014388 2.148439
 1350 2.018011 2.144816
 1351 2.021634 2.144816
 1352 2.025257 2.141193
 1353 2.028880 2.141193
 1354 2.032503 2.137570
 1355 2.036126 2.137570
 1356 2.039749 2.133947
 1357 2.043372 2.133947
 1358 2.046995 2.130324
 1359 2.050618 2.130324
 1360 2.054241 2.126701
 1361 2.057864 2.126701
 1362 2.061487 2.123078
 1363 2.061487 2.119455
 1364 2.065110 2.115832
 1365 2.065110 2.112209
 1366 2.068733 2.108586
 1367 2.068733 2.104963
 1368 2.072356 2.101340
 1369 2.072356 2.097717
 1370 2.075979 2.094094
 1371 2.075979 2.090471
 1372 2.079602 2.086848
 1373 2.079602 2.083225
 1374 2.083225 2.079602
 1375 2.083225 2.075979
 1376 2.083225 2.072356
 1377 2.083225 2.068733
 1378 2.086848 2.065110
 1379 2.086848 2.061487
 1380 2.090471 2.057864
 1381 2.090471 2.054241
 1382 2.094094 2.050618
 1383 2.094094 2.046995
 1384 2.097717 2.043372
 1385 2.097717 2.039749
 1386 2.097717 2.036126
 1387 2.097717 2.032503
 1388 2.097717 2.028880
 1389 2.097717 2.025257
 1390 2.097717 2.021634
 1391 2.097717 2.018011
 1392 2.097717 2.014388
 1393 2.097717 2.010765
 1394 2.101340 2.007142
 1395 2.101340 2.003519
 1396 2.101340 1.999896
 1397 2.104963 1.996273
 1398 2.104963 1.992650
 1399 2.108586 1.989027
 1400 2.112209 1.985404
 1401 2.115832 1.981781
 1402 2.119455 1.978158
 1403 2.123078 1.978158
 1404 2.126701 1.978158
 1405 2.130324 1.978158
 1406 2.133947 1.978158
 1407 2.137570 1.978158
 1408 2.141193 1.978158
 1409 2.144816 1.978158
 1410 2.148439 1.978158
 1411 2.152062 1.978158
 1412 2.155685 1.978158
 1413 2.159308 1.978158
 1414 2.162931 1.974535
 1415 2.166554 1.974535
 1416 2.170177 1.970912
 1417 2.173800 1.970912
 1418 2.177423 1.967289
 1419 2.181046 1.967289
 1420 2.184669 1.963666
 1421 2.188292 1.963666
 1422 2.191915 1.963666
 1423 2.195538 1.963666
 1424 2.199161 1.963666
 1425 2.202784 1.963666
 1426 2.206407 1.963666
 1427 2.210030 1.963666
 1428 2.213653 1.963666
 1429 2.217276 1.963666
 1430 2.220899 1.963666
 1431 2.224522 1.963666
 1432 2.228145 1.963666
 1433 2.231768 1.960043
 1434 2.235391 1.960043
 1435 2.239014 1.956420
 1436 2.242637 1.956420
 1437 2.246260 1.952797
 1438 2.249883 1.952797
 1439 2.253506 1.949174
 1440 2.257129 1.949174
 1441 2.260752 1.945551
 1442 2.264375 1.945551
 1443 2.267998 1.941928
 1444 2.271621 1.941928
 1445 2.275244 1.938305
 1446 2.278867 1.934682
 1447 2.282490 1.931059
 1448 2.286113 1.927436
 1449 2.289736 1.923813
 1450 2.293359 1.920190
 1451 2.296982 1.916567
 1452 2.300605 1.912944
 1453 2.304228 1.909321
 1454 2.307851 1.905698
 1455 2.311474 1.905698
 1456 2.315097 1.905698
 1457 2.318720 1.905698
 1458 2.322343 1.905698
 1459 2.325966 1.902075
 1460 2.329589 1.902075
 1461 2.333212 1.898452
 1462 2.336835 1.898452
 1463 2.340458 1.894829
 1464 2.344081 1.894829
 1465 2.347704 1.891206
 1466 2.351327 1.891206
 1467 2.354950 1.887583
 1468 2.358573 1.887583
 1469 2.362196 1.883960
 1470 2.365819 1.883960
 1471 2.369442 1.880337
 1472 2.373065 1.876714
 1473 2.376688 1.873091
 1474 2.380311 1.873091
 1475 2.383934 1.873091
 1476 2.387557 1.869468
 1477 2.391180 1.869468
 1478 2.394803 1.865845
 1479 2.398426 1.865845
 1480 2.402049 1.862222
 1481 2.405672 1.862222
 1482 2.409295 1.858599
 1483 2.412918 1.858599
 1484 2.416541 1.854976
 1485 2.420164 1.854976
 1486 2.423787 1.851353
 1487 2.427410 1.851353
 1488 2.431033 1.847730
 1489 2.434656 1.847730
 1490 2.438279 1.844107
 1491 2.441902 1.844107
 1492 2.445525 1.840484
 1493 2.449148 1.836861
 1494 2.452771 1.833238
 1495 2.456394 1.829615
 1496 2.460017 1.825992
 1497 2.463640 1.822369
 1498 2.467263 1.818746
 1499 2.470886 1.815123
 1500 2.470886 1.811500
 1501 2.474509 1.807877
 1502 2.478132 1.804254
 1503 2.481755 1.800631
 1504 2.485378 1.800631
 1505 2.489001 1.797008
 1506 2.492624 1.797008
 1507 2.496247 1.793385
 1508 2.499870 1.793385
 1509 2.503493 1.789762
 1510 2.507116 1.789762
 1511 2.510739 1.786139
 1512 2.514362 1.786139
 1513 2.517985 1.782516
 1514 2.521608 1.782516
 1515 2.525231 1.778893
 1516 2.528854 1.775270
 1517 2.532477 1.775270
 1518 2.536100 1.771647
 1519 2.539723 1.771647
 1520 2.543346 1.768024
 1521 2.546969 1.768024
 1522 2.550592 1.764401
 1523 2.554215 1.764401
 1524 2.557838 1.760778
 1525 2.561461 1.760778
 1526 2.565084 1.757155
 1527 2.568707 1.757155
 1528 2.572330 1.753532
 1529 2.575953 1.749909
 1530 2.579576 1.746286
 1531 2.583199 1.742663
 1532 2.586822 1.739040
 1533 2.590445 1.735417
 1534 2.590445 1.731794
 1535 2.594068 1.728171
 1536 2.597691 1.724548
 1537 2.601314 1.720925
 1538 2.604937 1.717302
 1539 2.608560 1.713679
 1540 2.612183 1.713679
 1541 2.615806 1.710056
 1542 2.619429 1.710056
 1543 2.623052 1.706433
 1544 2.626675 1.706433
 1545 2.630298 1.702810
 1546 2.633921 1.702810
 1547 2.637544 1.699187
 1548 2.641167 1.699187
 1549 2.644790 1.695564
 1550 2.648413 1.695564
 1551 2.652036 1.691941
 1552 2.655659 1.691941
 1553 2.659282 1.688318
 1554 2.662905 1.684695
 1555 2.666528 1.681072
 1556 2.670151 1.677449
 1557 2.673774 1.673826
 1558 2.677397 1.670203
 1559 2.681020 1.666580
 1560 2.684643 1.662957
 1561 2.688266 1.659334
 1562 2.691889 1.655711
 1563 2.695512 1.652088
 1564 2.699135 1.648465
 1565 2.702758 1.648465
 1566 2.706381 1.644842
 1567 2.710004 1.641219
 1568 2.713627 1.637596
 1569 2.717250 1.633973
 1570 2.720873 1.630350
 1571 2.724496 1.626727
 1572 2.728119 1.623104
 1573 2.731742 1.619481
 1574 2.735365 1.615858
 1575 2.738988 1.612235
 1576 2.742611 1.608612
 1577 2.746234 1.604989
 1578 2.749857 1.601366
 1579 2.753480 1.597743
 1580 2.757103 1.594120
 1581 2.760726 1.590497
 1582 2.764349 1.586874
 1583 2.767972 1.583251
 1584 2.771595 1.579628
 1585 2.775218 1.576005
 1586 2.778841 1.572382
 1587 2.782464 1.568759
 1588 2.786087 1.565136
 1589 2.789710 1.561513
 1590 2.793333 1.557890
 1591 2.796956 1.554267
 1592 2.800579 1.554267
 1593 2.804202 1.550644
 1594 2.807825 1.550644
 1595 2.811448 1.547021
 1596 2.815071 1.547021
 1597 2.818694 1.543398
 1598 2.822317 1.539775
 1599 2.825940 1.536152
 1600 2.829563 1.536152
 1601 2.833186 1.536152
 1602 2.836809 1.536152
 1603 2.840432 1.536152
 1604 2.844055 1.536152
 1605 2.847678 1.536152
 1606 2.851301 1.536152
 1607 2.854924 1.536152
 1608 2.858547 1.536152
 1609 2.862170 1.536152
 1610 2.865793 1.532529
 1611 2.869416 1.532529
 1612 2.873039 1.528906
 1613 2.876662 1.528906
 1614 2.880285 1.525283
 1615 2.883908 1.525283
 1616 2.887531 1.521660
 1617 2.891154 1.521660
 1618 2.894777 1.518037
 1619 2.898400 1.518037
 1620 2.902023 1.514414
 1621 2.905646 1.514414
 1622 2.909269 1.510791
 1623 2.912892 1.507168
 1624 2.916515 1.503545
 1625 2.920138 1.499922
 1626 2.923761 1.496299
 1627 2.923761 1.492676
 1628 2.927384 1.489053
 1629 2.927384 1.485430
 1630 2.931007 1.481807
 1631 2.931007 1.478184
 1632 2.934630 1.474561
 1633 2.934630 1.470938
 1634 2.938253 1.467315
 1635 2.941876 1.463692
 1636 2.945499 1.463692
 1637 2.949122 1.460069
 1638 2.952745 1.460069
 1639 2.956368 1.456446
 1640 2.959991 1.456446
 1641 2.963614 1.452823
 1642 2.967237 1.452823
 1643 2.970860 1.449200
 1644 2.974483 1.449200
 1645 2.978106 1.445577
 1646 2.981729 1.445577
 1647 2.985352 1.441954
 1648 2.988975 1.441954
 1649 2.992598 1.438331
 1650 2.996221 1.438331
 1651 2.999844 1.434708
 1652 3.003467 1.431085
 1653 3.007090 1.427462
 1654 3.010713 1.427462
 1655 3.014336 1.427462
 1656 3.017959 1.423839
 1657 3.021582 1.423839
 1658 3.025205 1.420216
 1659 3.028828 1.420216
 1660 3.032451 1.416593
 1661 3.036074 1.416593
 1662 3.039697 1.412970
 1663 3.043320 1.412970
 1664 3.046943 1.409347
 1665 3.050566 1.409347
 1666 3.054189 1.405724
 1667 3.057812 1.405724
 1668 3.061435 1.402101
 1669 3.065058 1.402101
 1670 3.068681 1.398478
 1671 3.072304 1.398478
 1672 3.075927 1.394855
 1673 3.079550 1.394855
 1674 3.083173 1.391232
 1675 3.086796 1.391232
 1676 3.090419 1.387609
 1677 3.094042 1.387609
 1678 3.097665 1.383986
 1679 3.101288 1.383986
 1680 3.104911 1.380363
 1681 3.108534 1.380363
 1682 3.112157 1.376740
 1683 3.115780 1.373117
 1684 3.119403 1.369494
 1685 3.123026 1.365871
 1686 3.126649 1.362248
 1687 3.130272 1.362248
 1688 3.133895 1.362248
 1689 3.137518 1.358625
 1690 3.141141 1.358625
 1691 3.144764 1.355002
 1692 3.148387 1.355002
 1693 3.152010 1.351379
 1694 3.155633 1.351379
 1695 3.159256 1.347756
 1696 3.162879 1.347756
 1697 3.166502 1.344133
 1698 3.170125 1.344133
 1699 3.173748 1.340510
 1700 3.177371 1.340510
 1701 3.180994 1.336887
 1702 3.184617 1.333264
 1703 3.188240 1.329641
 1704 3.188240 1.326018
 1705 3.191863 1.322395
 1706 3.195486 1.322395
 1707 3.199109 1.318772
 1708 3.202732 1.315149
 1709 3.206355 1.311526
 1710 3.209978 1.307903
 1711 3.213601 1.304280
 1712 3.217224 1.300657
 1713 3.217224 1.297034
 1714 3.220847 1.293411
 1715 3.220847 1.289788
 1716 3.224470 1.286165
 1717 3.224470 1.282542
 1718 3.228093 1.278919
 1719 3.228093 1.275296
 1720 3.231716 1.271673
 1721 3.235339 1.268050
 1722 3.238962 1.264427
 1723 3.242585 1.260804
 1724 3.246208 1.257181
 1725 3.249831 1.253558
 1726 3.253454 1.249935
 1727 3.257077 1.249935
 1728 3.260700 1.249935
 1729 3.264323 1.246312
 1730 3.267946 1.246312
 1731 3.271569 1.242689
 1732 3.275192 1.242689
 1733 3.278815 1.239066
 1734 3.282438 1.239066
 1735 3.286061 1.235443
 1736 3.289684 1.235443
 1737 3.293307 1.231820
 1738 3.296930 1.231820
 1739 3.300553 1.228197
 1740 3.304176 1.228197
 1741 3.307799 1.224574
 1742 3.311422 1.220951
 1743 3.315045 1.220951
 1744 3.318668 1.217328
 1745 3.322291 1.217328
 1746 3.325914 1.217328
 1747 3.329537 1.217328
 1748 3.333160 1.217328
 1749 3.336783 1.220951
 1750 3.340406 1.220951
 1751 3.344029 1.220951
 1752 3.347652 1.220951
 1753 3.351275 1.220951
 1754 3.354898 1.220951
 1755 3.358521 1.220951
 1756 3.362144 1.220951
 1757 3.365767 1.220951
 1758 3.369390 1.220951
 1759 3.373013 1.220951
 1760 3.376636 1.220951
 1761 3.380259 1.220951
 1762 3.383882 1.220951
 1763 3.387505 1.220951
 1764 3.391128 1.220951
 1765 3.394751 1.220951
 1766 3.398374 1.220951
 1767 3.401997 1.220951
 1768 3.405620 1.220951
 1769 3.409243 1.220951
 1770 3.412866 1.220951
 1771 3.416489 1.220951
 1772 3.420112 1.220951
 1773 3.423735 1.217328
 1774 3.427358 1.217328
 1775 3.430981 1.213705
 1776 3.434604 1.213705
 1777 3.438227 1.210082
 1778 3.441850 1.210082
 1779 3.445473 1.206459
 1780 3.449096 1.206459
 1781 3.452719 1.202836
 1782 3.456342 1.202836
 1783 3.459965 1.199213
 1784 3.463588 1.199213
 1785 3.467211 1.195590
 1786 3.470834 1.195590
 1787 3.474457 1.195590
 1788 3.478080 1.195590
 1789 3.481703 1.195590
 1790 3.485326 1.199213
 1791 3.488949 1.199213
 1792 3.492572 1.202836
 1793 3.496195 1.202836
 1794 3.499818 1.202836
 1795 3.503441 1.206459
 1796 3.507064 1.206459
 1797 3.510687 1.206459
 1798 3.514310 1.210082
 1799 3.517933 1.210082
 1800 3.521556 1.210082
 1801 3.525179 1.210082
 1802 3.528802 1.213705
 1803 3.532425 1.213705
 1804 3.536048 1.213705
 1805 3.539671 1.213705
 1806 3.543294 1.217328
 1807 3.546917 1.217328
 1808 3.550540 1.217328
 1809 3.554163 1.220951
 1810 3.557786 1.220951
 1811 3.561409 1.220951
 1812 3.565032 1.220951
 1813 3.568655 1.220951
 1814 3.572278 1.220951
 1815 3.575901 1.220951
 1816 3.579524 1.220951
 1817 3.583147 1.220951
 1818 3.586770 1.220951
 1819 3.590393 1.220951
 1820 3.594016 1.220951
 1821 3.597639 1.220951
 1822 3.601262 1.220951
 1823 3.604885 1.220951
 1824 3.608508 1.220951
 1825 3.612131 1.220951
 1826 3.615754 1.220951
 1827 3.619377 1.220951
 1828 3.623000 1.220951
 1829 3.626623 1.220951
 1830 3.630246 1.220951
 1831 3.633869 1.220951
 1832 3.637492 1.220951
 1833 3.641115 1.220951
 1834 3.644738 1.220951
 1835 3.648361 1.220951
 1836 3.651984 1.220951
 1837 3.655607 1.220951
 1838 3.659230 1.220951
 1839 3.662853 1.220951
 1840 3.666476 1.220951
 1841 3.670099 1.220951
 1842 3.673722 1.220951
 1843 3.677345 1.220951
 1844 3.680968 1.217328
 1845 3.684591 1.217328
 1846 3.688214 1.213705
 1847 3.691837 1.213705
 1848 3.695460 1.210082
 1849 3.699083 1.210082
 1850 3.702706 1.206459
 1851 3.706329 1.206459
 1852 3.709952 1.202836
 1853 3.713575 1.202836
 1854 3.717198 1.199213
 1855 3.720821 1.199213
 1856 3.724444 1.195590
 1857 3.728067 1.191967
 1858 3.731690 1.188344
 1859 3.731690 1.184721
 1860 3.735313 1.181098
 1861 3.735313 1.177475
 1862 3.738936 1.173852
 1863 3.738936 1.170229
 1864 3.742559 1.166606
 1865 3.746182 1.162983
 1866 3.749805 1.159360
 1867 3.753428 1.155737
 1868 3.757051 1.152114
 1869 3.760674 1.148491
 1870 3.764297 1.144868
 1871 3.767920 1.141245
 1872 3.771543 1.137622
 1873 3.775166 1.137622
 1874 3.778789 1.137622
 1875 3.782412 1.137622
 1876 3.786035 1.137622
 1877 3.789658 1.137622
 1878 3.793281 1.137622
 1879 3.796904 1.137622
 1880 3.800527 1.137622
 1881 3.804150 1.137622
 1882 3.807773 1.137622
 1883 3.811396 1.137622
 1884 3.815019 1.137622
 1885 3.818642 1.137622
 1886 3.822265 1.137622
 1887 3.825888 1.137622
 1888 3.829511 1.133999
 1889 3.833134 1.133999
 1890 3.836757 1.130376
 1891 3.840380 1.130376
 1892 3.844003 1.126753
 1893 3.847626 1.126753
 1894 3.851249 1.123130
 1895 3.854872 1.123130
 1896 3.858495 1.119507
 1897 3.862118 1.119507
 1898 3.865741 1.115884
 1899 3.869364 1.115884
 1900 3.872987 1.112261
 1901 3.876610 1.108638
 1902 3.880233 1.105015
 1903 3.883856 1.101392
 1904 3.887479 1.097769
 1905 3.891102 1.094146
 1906 3.894725 1.090523
 1907 3.898348 1.090523
 1908 3.901971 1.086900
 1909 3.905594 1.083277
 1910 3.909217 1.083277
 1911 3.912840 1.083277
 1912 3.916463 1.083277
 1913 3.920086 1.083277
 1914 3.923709 1.083277
 1915 3.927332 1.083277
 1916 3.930955 1.083277
 1917 3.934578 1.083277
 1918 3.938201 1.083277
 1919 3.941824 1.083277
 1920 3.945447 1.083277
 1921 3.949070 1.083277
 1922 3.952693 1.083277
 1923 3.956316 1.083277
 1924 3.959939 1.083277
 1925 3.963562 1.083277
 1926 3.967185 1.083277
 1927 3.970808 1.083277
 1928 3.974431 1.083277
 1929 3.978054 1.083277
 1930 3.981677 1.083277
 1931 3.985300 1.083277
 1932 3.988923 1.083277
 1933 3.992546 1.083277
 1934 3.996169 1.083277
 1935 3.999792 1.083277
 1936 4.003415 1.083277
 1937 4.007038 1.083277
 1938 4.010661 1.083277
 1939 4.014284 1.083277
 1940 4.017907 1.083277
 1941 4.021530 1.083277
 1942 4.025153 1.083277
 1943 4.028776 1.079654
 1944 4.032399 1.079654
 1945 4.036022 1.076031
 1946 4.039645 1.076031
 1947 4.043268 1.072408
 1948 4.046891 1.072408
 1949 4.050514 1.068785
 1950 4.054137 1.068785
 1951 4.057760 1.065162
 1952 4.061383 1.065162
 1953 4.065006 1.061539
 1954 4.068629 1.061539
 1955 4.072252 1.057916
 1956 4.075875 1.054293
 1957 4.079498 1.050670
 1958 4.079498 1.047047
 1959 4.083121 1.043424
 1960 4.086744 1.039801
 1961 4.090367 1.039801
 1962 4.093990 1.036178
 1963 4.097613 1.036178
 1964 4.101236 1.036178
 1965 4.104859 1.036178
 1966 4.108482 1.036178
 1967 4.112105 1.036178
 1968 4.115728 1.036178
 1969 4.119351 1.036178
 1970 4.122974 1.036178
 1971 4.126597 1.036178
 1972 4.130220 1.036178
 1973 4.133843 1.036178
 1974 4.137466 1.036178
 1975 4.141089 1.036178
 1976 4.144712 1.036178
 1977 4.148335 1.036178
 1978 4.151958 1.036178
 1979 4.155581 1.036178
 1980 4.159204 1.036178
 1981 4.162827 1.036178
 1982 4.166450 1.036178
 1983 4.170073 1.036178
 1984 4.173696 1.036178
 1985 4.177319 1.036178
 1986 4.180942 1.036178
 1987 4.184565 1.032555
 1988 4.188188 1.032555
 1989 4.191811 1.028932
 1990 4.195434 1.028932
 1991 4.199057 1.025309
 1992 4.202680 1.025309
 1993 4.206303 1.021686
 1994 4.209926 1.021686
 1995 4.213549 1.018063
 1996 4.217172 1.018063
 1997 4.220795 1.018063
 1998 4.224418 1.018063
 1999 4.228041 1.018063
 2000 4.231664 1.018063
 2001 4.235287 1.014440
 2002 4.238910 1.014440
 2003 4.242533 1.014440
 2004 4.246156 1.014440
 2005 4.249779 1.014440
 2006 4.253402 1.014440
 2007 4.257025 1.014440
 2008 4.260648 1.014440
 2009 4.264271 1.014440
 2010 4.267894 1.014440
 2011 4.271517 1.014440
 2012 4.275140 1.014440
 2013 4.278763 1.014440
 2014 4.282386 1.014440
 2015 4.286009 1.014440
 2016 4.289632 1.010817
 2017 4.293255 1.010817
 2018 4.296878 1.007194
 2019 4.300501 1.007194
 2020 4.304124 1.003571
 2021 4.307747 1.003571
 2022 4.311370 0.999948
 2023 4.314993 0.999948
 2024 4.318616 0.996325
 2025 4.322239 0.996325
 2026 4.325862 0.992702
 2027 4.329485 0.992702
 2028 4.333108 0.989079
 2029 4.336731 0.985456
 2030 4.340354 0.981833
 2031 4.343977 0.978210
 2032 4.347600 0.974587
 2033 4.351223 0.970964
 2034 4.354846 0.970964
 2035 4.358469 0.967341
 2036 4.362092 0.967341
 2037 4.365715 0.967341
 2038 4.369338 0.967341
 2039 4.372961 0.967341
 2040 4.376584 0.967341
 2041 4.380207 0.967341
 2042 4.383830 0.967341
 2043 4.387453 0.963718
 2044 4.391076 0.963718
 2045 4.394699 0.960095
 2046 4.398322 0.960095
 2047 4.401945 0.956472
 2048 4.405568 0.956472
 2049 4.409191 0.952849
 2050 4.412814 0.952849
 2051 4.416437 0.952849
 2052 4.420060 0.949226
 2053 4.423683 0.949226
 2054 4.427306 0.949226
 2055 4.430929 0.949226
 2056 4.434552 0.945603
 2057 4.438175 0.945603
 2058 4.441798 0.941980
 2059 4.445421 0.941980
 2060 4.449044 0.938357
 2061 4.452667 0.938357
 2062 4.456290 0.934734
 2063 4.459913 0.934734
 2064 4.463536 0.931111
 2065 4.467159 0.931111
 2066 4.470782 0.927488
 2067 4.474405 0.927488
 2068 4.478028 0.923865
 2069 4.481651 0.923865
 2070 4.485274 0.920242
 2071 4.488897 0.920242
 2072 4.492520 0.920242
 2073 4.496143 0.916619
 2074 4.499766 0.916619
 2075 4.503389 0.916619
 2076 4.507012 0.912996
 2077 4.510635 0.912996
 2078 4.514258 0.912996
 2079 4.517881 0.912996
 2080 4.521504 0.912996
 2081 4.525127 0.912996
 2082 4.528750 0.912996
 2083 4.532373 0.912996
 2084 4.535996 0.912996
 2085 4.539619 0.912996
 2086 4.543242 0.912996
 2087 4.546865 0.912996
 2088 4.550488 0.912996
 2089 4.554111 0.912996
 2090 4.557734 0.912996
 2091 4.561357 0.912996
 2092 4.564980 0.912996
 2093 4.568603 0.912996
 2094 4.572226 0.912996
 2095 4.575849 0.909373
 2096 4.579472 0.909373
 2097 4.583095 0.905750
 2098 4.586718 0.905750
 2099 4.590341 0.905750
 2100 4.593964 0.902127
 2101 4.597587 0.902127
 2102 4.601210 0.898504
 2103 4.604833 0.898504
 2104 4.608456 0.894881
 2105 4.612079 0.894881
 2106 4.615702 0.891258
 2107 4.619325 0.891258
 2108 4.622948 0.887635
 2109 4.626571 0.887635
 2110 4.630194 0.884012
 2111 4.633817 0.884012
 2112 4.637440 0.880389
 2113 4.641063 0.876766
 2114 4.644686 0.876766
 2115 4.648309 0.876766
 2116 4.651932 0.873143
 2117 4.655555 0.876766
 2118 4.659178 0.876766
 2119 4.662801 0.876766
 2120 4.666424 0.880389
 2121 4.670047 0.880389
 2122 4.673670 0.880389
 2123 4.677293 0.884012
 2124 4.680916 0.884012
 2125 4.684539 0.884012
 2126 4.688162 0.884012
 2127 4.691785 0.884012
 2128 4.695408 0.884012
 2129 4.699031 0.884012
 2130 4.702654 0.884012
 2131 4.706277 0.884012
 2132 4.709900 0.884012
 2133 4.713523 0.884012
 2134 4.717146 0.884012
 2135 4.720769 0.884012
 2136 4.724392 0.884012
 2137 4.728015 0.884012
 2138 4.731638 0.884012
 2139 4.735261 0.884012
 2140 4.738884 0.884012
 2141 4.742507 0.884012
 2142 4.746130 0.884012
 2143 4.749753 0.884012
 2144 4.753376 0.884012
 2145 4.756999 0.884012
 2146 4.760622 0.884012
 2147 4.764245 0.884012
 2148 4.767868 0.884012
 2149 4.771491 0.884012
 2150 4.775114 0.884012
 2151 4.778737 0.884012
 2152 4.782360 0.880389
 2153 4.785983 0.880389
 2154 4.789606 0.876766
 2155 4.793229 0.876766
 2156 4.796852 0.873143
 2157 4.800475 0.873143
 2158 4.804098 0.869520
 2159 4.807721 0.869520
 2160 4.811344 0.865897
 2161 4.814967 0.865897
 2162 4.818590 0.862274
 2163 4.822213 0.862274
 2164 4.825836 0.862274
 2165 4.829459 0.862274
 2166 4.833082 0.862274
 2167 4.836705 0.862274
 2168 4.840328 0.862274
 2169 4.843951 0.862274
 2170 4.847574 0.858651
 2171 4.851197 0.858651
 2172 4.854820 0.855028
 2173 4.858443 0.855028
 2174 4.862066 0.851405
 2175 4.865689 0.851405
 2176 4.869312 0.847782
 2177 4.872935 0.847782
 2178 4.876558 0.844159
 2179 4.880181 0.844159
 2180 4.883804 0.840536
 2181 4.887427 0.840536
 2182 4.891050 0.836913
 2183 4.894673 0.833290
 2184 4.898296 0.829667
 2185 4.898296 0.826044
 2186 4.901919 0.822421
 2187 4.905542 0.818798
 2188 4.905542 0.815175
 2189 4.909165 0.811552
 2190 4.909165 0.807929
 2191 4.912788 0.804306
 2192 4.916411 0.804306
 2193 4.920034 0.800683
 2194 4.923657 0.800683
 2195 4.927280 0.800683
 2196 4.930903 0.800683
 2197 4.934526 0.800683
 2198 4.938149 0.800683
 2199 4.941772 0.800683
 2200 4.945395 0.800683
 2201 4.949018 0.800683
 2202 4.952641 0.800683
 2203 4.956264 0.800683
 2204 4.959887 0.800683
 2205 4.963510 0.800683
 2206 4.967133 0.800683
 2207 4.970756 0.800683
 2208 4.974379 0.800683
 2209 4.978002 0.800683
 2210 4.981625 0.800683
 2211 4.985248 0.800683
 2212 4.988871 0.800683
 2213 4.992494 0.800683
 2214 4.996117 0.800683
 2215 4.999740 0.800683
 2216 5.003363 0.800683
 2217 5.006986 0.800683
 2218 5.010609 0.800683
 2219 5.014232 0.800683
 2220 5.017855 0.800683
 2221 5.021478 0.800683
 2222 5.025101 0.800683
 2223 5.028724 0.800683
 2224 5.032347 0.800683
 2225 5.035970 0.800683
 2226 5.039593 0.800683
 2227 5.043216 0.800683
 2228 5.046839 0.800683
 2229 5.050462 0.800683
 2230 5.054085 0.800683
 2231 5.057708 0.800683
 2232 5.061331 0.800683
 2233 5.064954 0.800683
 2234 5.068577 0.800683
 2235 5.072200 0.804306
 2236 5.075823 0.804306
 2237 5.079446 0.804306
 2238 5.083069 0.807929
 2239 5.086692 0.807929
 2240 5.090315 0.807929
 2241 5.093938 0.807929
 2242 5.097561 0.807929
 2243 5.101184 0.807929
 2244 5.104807 0.807929
 2245 5.108430 0.807929
 2246 5.112053 0.807929
 2247 5.115676 0.807929
 2248 5.119299 0.807929
 2249 5.122922 0.807929
 2250 5.126545 0.807929
 2251 5.130168 0.807929
 2252 5.133791 0.811552
 2253 5.137414 0.811552
 2254 5.141037 0.811552
 2255 5.144660 0.815175
 2256 5.148283 0.815175
 2257 5.151906 0.815175
 2258 5.155529 0.815175
 2259 5.159152 0.815175
 2260 5.162775 0.815175
 2261 5.166398 0.815175
 2262 5.170021 0.815175
 2263 5.173644 0.815175
 2264 5.177267 0.815175
 2265 5.180890 0.815175
 2266 5.184513 0.815175
 2267 5.188136 0.815175
 2268 5.191759 0.815175
 2269 5.195382 0.818798
 2270 5.199005 0.818798
 2271 5.202628 0.818798
 2272 5.206251 0.818798
 2273 5.209874 0.818798
 2274 5.213497 0.818798
 2275 5.217120 0.818798
 2276 5.220743 0.818798
 2277 5.224366 0.818798
 2278 5.227989 0.818798
 2279 5.231612 0.818798
 2280 5.235235 0.818798
 2281 5.238858 0.818798
 2282 5.242481 0.818798
 2283 5.246104 0.818798
 2284 5.249727 0.818798
 2285 5.253350 0.822421
 2286 5.256973 0.822421
 2287 5.260596 0.822421
 2288 5.264219 0.826044
 2289 5.267842 0.826044
 2290 5.271465 0.826044
 2291 5.275088 0.829667
 2292 5.278711 0.829667
 2293 5.282334 0.829667
 2294 5.285957 0.829667
 2295 5.289580 0.829667
 2296 5.293203 0.829667
 2297 5.296826 0.829667
 2298 5.300449 0.829667
 2299 5.304072 0.829667
 2300 5.307695 0.829667
 2301 5.311318 0.829667
 2302 5.314941 0.829667
 2303 5.318564 0.829667
 2304 5.322187 0.829667
 2305 5.325810 0.829667
 2306 5.329433 0.829667
 2307 5.333056 0.829667
 2308 5.336679 0.829667
 2309 5.340302 0.829667
 2310 5.343925 0.829667
 2311 5.347548 0.829667
 2312 5.351171 0.829667
 2313 5.354794 0.829667
 2314 5.358417 0.829667
 2315 5.362040 0.829667
 2316 5.365663 0.829667
 2317 5.369286 0.829667
 2318 5.372909 0.829667
 2319 5.376532 0.829667
 2320 5.380155 0.829667
 2321 5.383778 0.826044
 2322 5.387401 0.826044
 2323 5.391024 0.822421
 2324 5.394647 0.822421
 2325 5.398270 0.822421
 2326 5.401893 0.822421
 2327 5.405516 0.822421
 2328 5.409139 0.818798
 2329 5.412762 0.818798
 2330 5.416385 0.818798
 2331 5.420008 0.818798
 2332 5.423631 0.815175
 2333 5.427254 0.815175
 2334 5.430877 0.811552
 2335 5.434500 0.811552
 2336 5.438123 0.807929
 2337 5.441746 0.807929
 2338 5.445369 0.804306
 2339 5.448992 0.804306
 2340 5.452615 0.804306
 2341 5.456238 0.804306
 2342 5.459861 0.807929
 2343 5.463484 0.807929
 2344 5.467107 0.811552
 2345 5.470730 0.811552
 2346 5.474353 0.815175
 2347 5.477976 0.815175
 2348 5.481599 0.818798
 2349 5.485222 0.818798
 2350 5.488845 0.822421
 2351 5.492468 0.822421
 2352 5.496091 0.826044
 2353 5.499714 0.826044
 2354 5.503337 0.829667
 2355 5.506960 0.829667
 2356 5.510583 0.829667
 2357 5.514206 0.829667
 2358 5.517829 0.829667
 2359 5.521452 0.829667
 2360 5.525075 0.829667
 2361 5.528698 0.829667
 2362 5.532321 0.829667
 2363 5.535944 0.829667
 2364 5.539567 0.829667
 2365 5.543190 0.829667
 2366 5.546813 0.829667
 2367 5.550436 0.829667
 2368 5.554059 0.829667
 2369 5.557682 0.829667
 2370 5.561305 0.829667
 2371 5.564928 0.829667
 2372 5.568551 0.829667
 2373 5.572174 0.829667
 2374 5.575797 0.829667
 2375 5.579420 0.829667
 2376 5.583043 0.829667
 2377 5.586666 0.829667
 2378 5.590289 0.829667
 2379 5.593912 0.829667
 2380 5.597535 0.829667
 2381 5.601158 0.829667
 2382 5.604781 0.829667
 2383 5.608404 0.826044
 2384 5.612027 0.826044
 2385 5.615650 0.826044
 2386 5.619273 0.826044
 2387 5.622896 0.826044
 2388 5.626519 0.826044
 2389 5.630142 0.826044
 2390 5.633765 0.829667
 2391 5.637388 0.829667
 2392 5.641011 0.829667
 2393 5.644634 0.829667
 2394 5.648257 0.833290
 2395 5.651880 0.833290
 2396 5.655503 0.833290
 2397 5.659126 0.833290
 2398 5.662749 0.833290
 2399 5.666372 0.833290
 2400 5.669995 0.833290
 2401 5.673618 0.833290
 2402 5.677241 0.833290
 2403 5.680864 0.833290
 2404 5.684487 0.833290
 2405 5.688110 0.833290
 2406 5.691733 0.833290
 2407 5.695356 0.833290
 2408 5.698979 0.833290
 2409 5.702602 0.833290
 2410 5.706225 0.833290
 2411 5.709848 0.833290
 2412 5.713471 0.833290
 2413 5.717094 0.833290
 2414 5.720717 0.833290
 2415 5.724340 0.833290
 2416 5.727963 0.836913
 2417 5.731586 0.836913
 2418 5.735209 0.836913
 2419 5.738832 0.840536
 2420 5.742455 0.840536
 2421 5.746078 0.840536
 2422 5.749701 0.840536
 2423 5.753324 0.840536
 2424 5.756947 0.840536
 2425 5.760570 0.840536
 2426 5.764193 0.840536
 2427 5.767816 0.840536
 2428 5.771439 0.840536
 2429 5.775062 0.844159
 2430 5.778685 0.844159
 2431 5.782308 0.844159
 2432 5.785931 0.847782
 2433 5.789554 0.847782
 2434 5.793177 0.847782
 2435 5.796800 0.847782
 2436 5.800423 0.847782
 2437 5.804046 0.847782
 2438 5.807669 0.847782
 2439 5.811292 0.847782
 2440 5.814915 0.851405
 2441 5.818538 0.851405
 2442 5.822161 0.855028
 2443 5.825784 0.855028
 2444 5.829407 0.855028
 2445 5.833030 0.858651
 2446 5.836653 0.858651
 2447 5.840276 0.862274
 2448 5.843899 0.862274
 2449 5.847522 0.862274
 2450 5.851145 0.862274
 2451 5.854768 0.862274
 2452 5.858391 0.862274
 2453 5.862014 0.862274
 2454 5.865637 0.862274
 2455 5.869260 0.862274
 2456 5.872883 0.862274
 2457 5.876506 0.862274
 2458 5.880129 0.862274
 2459 5.883752 0.862274
 2460 5.887375 0.862274
 2461 5.890998 0.862274
 2462 5.894621 0.862274
 2463 5.898244 0.862274
 2464 5.901867 0.862274
 2465 5.905490 0.862274
 2466 5.909113 0.862274
 2467 5.912736 0.862274
 2468 5.916359 0.862274
 2469 5.919982 0.862274
 2470 5.923605 0.862274
 2471 5.927228 0.858651
 2472 5.930851 0.858651
 2473 5.934474 0.855028
 2474 5.938097 0.855028
 2475 5.941720 0.855028
 2476 5.945343 0.855028
 2477 5.948966 0.855028
 2478 5.952589 0.855028
 2479 5.956212 0.855028
 2480 5.959835 0.855028
 2481 5.963458 0.855028
 2482 5.967081 0.855028
 2483 5.970704 0.855028
 2484 5.974327 0.855028
 2485 5.977950 0.855028
 2486 5.981573 0.855028
 2487 5.985196 0.855028
 2488 5.988819 0.855028
 2489 5.992442 0.855028
 2490 5.996065 0.855028
 2491 5.999688 0.855028
 2492 6.003311 0.855028
 2493 6.006934 0.855028
 2494 6.010557 0.855028
 2495 6.014180 0.858651
 2496 6.017803 0.858651
 2497 6.021426 0.858651
 2498 6.025049 0.858651
 2499 6.028672 0.858651
 2500 6.032295 0.862274
 2501 6.035918 0.862274
 2502 6.039541 0.865897
 2503 6.043164 0.865897
 2504 6.046787 0.865897
 2505 6.050410 0.869520
 2506 6.054033 0.869520
 2507 6.057656 0.869520
 2508 6.061279 0.873143
 2509 6.064902 0.873143
 2510 6.068525 0.873143
 2511 6.072148 0.873143
 2512 6.075771 0.873143
 2513 6.079394 0.873143
 2514 6.083017 0.873143
 2515 6.086640 0.873143
 2516 6.090263 0.873143
 2517 6.093886 0.873143
 2518 6.097509 0.873143
 2519 6.101132 0.873143
 2520 6.104755 0.876766
 2521 6.108378 0.876766
 2522 6.112001 0.876766
 2523 6.115624 0.876766
 2524 6.119247 0.876766
 2525 6.122870 0.876766
 2526 6.126493 0.876766
 2527 6.130116 0.880389
 2528 6.133739 0.880389
 2529 6.137362 0.884012
 2530 6.140985 0.884012
 2531 6.144608 0.887635
 2532 6.148231 0.887635
 2533 6.151854 0.891258
 2534 6.155477 0.891258
 2535 6.159100 0.894881
 2536 6.162723 0.894881
 2537 6.166346 0.898504
 2538 6.169969 0.898504
 2539 6.173592 0.898504
 2540 6.177215 0.898504
 2541 6.180838 0.898504
 2542 6.184461 0.898504
 2543 6.188084 0.898504
 2544 6.191707 0.898504
 2545 6.195330 0.898504
 2546 6.198953 0.898504
 2547 6.202576 0.898504
 2548 6.206199 0.898504
 2549 6.209822 0.898504
 2550 6.213445 0.898504
 2551 6.217068 0.898504
 2552 6.220691 0.898504
 2553 6.224314 0.898504
 2554 6.227937 0.898504
 2555 6.231560 0.898504
 2556 6.235183 0.898504
 2557 6.238806 0.898504
 2558 6.242429 0.898504
 2559 6.246052 0.898504
 2560 6.249675 0.898504
 2561 6.253298 0.898504
 2562 6.256921 0.898504
 2563 6.260544 0.894881
 2564 6.264167 0.894881
 2565 6.267790 0.891258
 2566 6.271413 0.891258
 2567 6.275036 0.891258
 2568 6.278659 0.891258
 2569 6.282282 0.891258
 2570 6.285905 0.891258
 2571 6.289528 0.891258
 2572 6.293151 0.887635
 2573 6.296774 0.891258
 2574 6.300397 0.894881
 2575 6.304020 0.898504
 2576 6.307643 0.898504
 2577 6.311266 0.902127
 2578 6.314889 0.905750
 2579 6.318512 0.905750
 2580 6.322135 0.909373
 2581 6.325758 0.912996
 2582 6.329381 0.916619
 2583 6.333004 0.920242
 2584 6.336627 0.923865
 2585 6.336627 0.927488
 2586 6.340250 0.931111
 2587 6.343873 0.934734
 2588 6.347496 0.938357
 2589 6.351119 0.941980
 2590 6.354742 0.941980
 2591 6.358365 0.945603
 2592 6.361988 0.949226
 2593 6.365611 0.949226
 2594 6.369234 0.952849
 2595 6.372857 0.956472
 2596 6.376480 0.960095
 2597 6.380103 0.963718
 2598 6.383726 0.967341
 2599 6.387349 0.970964
 2600 6.390972 0.974587
 2601 6.394595 0.978210
 2602 6.398218 0.978210
 2603 6.401841 0.981833
 2604 6.405464 0.981833
 2605 6.409087 0.985456
 2606 6.412710 0.985456
 2607 6.416333 0.989079
 2608 6.419956 0.989079
 2609 6.423579 0.992702
 2610 6.427202 0.992702
 2611 6.430825 0.996325
 2612 6.434448 0.996325
 2613 6.438071 0.999948
 2614 6.441694 0.999948
 2615 6.445317 1.003571
 2616 6.448940 1.003571
 2617 6.452563 1.003571
 2618 6.456186 1.003571
 2619 6.459809 1.003571
 2620 6.463432 1.003571
 2621 6.467055 1.007194
 2622 6.470678 1.007194
 2623 6.474301 1.007194
 2624 6.477924 1.010817
 2625 6.481547 1.010817
 2626 6.485170 1.010817
 2627 6.488793 1.010817
 2628 6.492416 1.010817
 2629 6.496039 1.010817
 2630 6.499662 1.010817
 2631 6.503285 1.014440
 2632 6.506908 1.014440
 2633 6.510531 1.014440
 2634 6.514154 1.014440
 2635 6.517777 1.018063
 2636 6.521400 1.021686
 2637 6.525023 1.025309
 2638 6.528646 1.028932
 2639 6.532269 1.032555
 2640 6.532269 1.036178
 2641 6.535892 1.039801
 2642 6.539515 1.039801
 2643 6.543138 1.043424
 2644 6.546761 1.043424
 2645 6.550384 1.047047
 2646 6.554007 1.047047
 2647 6.557630 1.050670
 2648 6.561253 1.050670
 2649 6.564876 1.054293
 2650 6.568499 1.054293
 2651 6.572122 1.057916
 2652 6.575745 1.057916
 2653 6.579368 1.061539
 2654 6.582991 1.061539
 2655 6.586614 1.061539
 2656 6.590237 1.061539
 2657 6.593860 1.065162
 2658 6.597483 1.065162
 2659 6.601106 1.065162
 2660 6.604729 1.065162
 2661 6.608352 1.068785
 2662 6.611975 1.068785
 2663 6.615598 1.072408
 2664 6.619221 1.072408
 2665 6.622844 1.072408
 2666 6.626467 1.076031
 2667 6.630090 1.076031
 2668 6.633713 1.076031
 2669 6.637336 1.079654
 2670 6.640959 1.079654
 2671 6.644582 1.083277
 2672 6.648205 1.086900
 2673 6.651828 1.086900
 2674 6.655451 1.090523
 2675 6.659074 1.094146
 2676 6.662697 1.094146
 2677 6.666320 1.097769
 2678 6.669943 1.101392
 2679 6.673566 1.105015
 2680 6.677189 1.108638
 2681 6.680812 1.112261
 2682 6.684435 1.115884
 2683 6.688058 1.119507
 2684 6.691681 1.123130
 2685 6.695304 1.126753
 2686 6.698927 1.130376
 2687 6.702550 1.133999
 2688 6.706173 1.137622
 2689 6.709796 1.141245
 2690 6.713419 1.141245
 2691 6.717042 1.144868
 2692 6.720665 1.144868
 2693 6.724288 1.148491
 2694 6.727911 1.148491
 2695 6.731534 1.152114
 2696 6.735157 1.152114
 2697 6.738780 1.155737
 2698 6.742403 1.155737
 2699 6.746026 1.159360
 2700 6.749649 1.159360
 2701 6.753272 1.162983
 2702 6.756895 1.162983
 2703 6.760518 1.162983
 2704 6.764141 1.162983
 2705 6.767764 1.162983
 2706 6.771387 1.162983
 2707 6.775010 1.162983
 2708 6.778633 1.166606
 2709 6.782256 1.170229
 2710 6.782256 1.173852
 2711 6.785879 1.177475
 2712 6.789502 1.181098
 2713 6.789502 1.184721
 2714 6.793125 1.188344
 2715 6.796748 1.191967
 2716 6.796748 1.195590
 2717 6.800371 1.199213
 2718 6.803994 1.202836
 2719 6.807617 1.206459
 2720 6.811240 1.210082
 2721 6.814863 1.210082
 2722 6.818486 1.213705
 2723 6.822109 1.213705
 2724 6.825732 1.217328
 2725 6.829355 1.217328
 2726 6.832978 1.220951
 2727 6.836601 1.220951
 2728 6.840224 1.224574
 2729 6.843847 1.228197
 2730 6.847470 1.231820
 2731 6.851093 1.235443
 2732 6.854716 1.239066
 2733 6.858339 1.242689
 2734 6.861962 1.246312
 2735 6.861962 1.249935
 2736 6.865585 1.253558
 2737 6.869208 1.257181
 2738 6.872831 1.260804
 2739 6.876454 1.260804
 2740 6.880077 1.264427
 2741 6.883700 1.264427
 2742 6.887323 1.268050
 2743 6.890946 1.268050
 2744 6.894569 1.271673
 2745 6.898192 1.271673
 2746 6.901815 1.275296
 2747 6.905438 1.275296
 2748 6.909061 1.278919
 2749 6.912684 1.278919
 2750 6.916307 1.282542
 2751 6.919930 1.282542
 2752 6.923553 1.282542
 2753 6.927176 1.282542
 2754 6.930799 1.282542
 2755 6.934422 1.282542
 2756 6.938045 1.282542
 2757 6.941668 1.282542
 2758 6.945291 1.286165
 2759 6.948914 1.286165
 2760 6.952537 1.289788
 2761 6.956160 1.289788
 2762 6.959783 1.293411
 2763 6.963406 1.297034
 2764 6.963406 1.300657
 2765 6.967029 1.304280
 2766 6.970652 1.307903
 2767 6.974275 1.311526
 2768 6.977898 1.311526
 2769 6.981521 1.315149
 2770 6.985144 1.315149
 2771 6.988767 1.318772
 2772 6.992390 1.318772
 2773 6.996013 1.322395
 2774 6.999636 1.322395
 2775 7.003259 1.326018
 2776 7.006882 1.326018
 2777 7.010505 1.329641
 2778 7.014128 1.329641
 2779 7.017751 1.333264
 2780 7.021374 1.333264
 2781 7.024997 1.333264
 2782 7.028620 1.333264
 2783 7.032243 1.333264
 2784 7.035866 1.333264
 2785 7.039489 1.333264
 2786 7.043112 1.333264
 2787 7.046735 1.333264
 2788 7.050358 1.333264
 2789 7.053981 1.333264
 2790 7.057604 1.333264
 2791 7.061227 1.333264
 2792 7.064850 1.333264
 2793 7.068473 1.333264
 2794 7.072096 1.333264
 2795 7.075719 1.333264
 2796 7.079342 1.333264
 2797 7.082965 1.333264
 2798 7.086588 1.333264
 2799 7.090211 1.333264
 2800 7.093834 1.333264
 2801 7.097457 1.333264
 2802 7.101080 1.333264
 2803 7.104703 1.329641
 2804 7.108326 1.329641
 2805 7.111949 1.329641
 2806 7.115572 1.329641
 2807 7.119195 1.333264
 2808 7.122818 1.333264
 2809 7.126441 1.336887
 2810 7.130064 1.336887
 2811 7.133687 1.340510
 2812 7.137310 1.344133
 2813 7.140933 1.347756
 2814 7.140933 1.351379
 2815 7.144556 1.355002
 2816 7.144556 1.358625
 2817 7.144556 1.362248
 2818 7.144556 1.365871
 2819 7.144556 1.369494
 2820 7.148179 1.373117
 2821 7.148179 1.376740
 2822 7.151802 1.380363
 2823 7.151802 1.383986
 2824 7.155425 1.387609
 2825 7.155425 1.391232
 2826 7.159048 1.394855
 2827 7.159048 1.398478
 2828 7.162671 1.402101
 2829 7.162671 1.405724
 2830 7.166294 1.409347
 2831 7.166294 1.412970
 2832 7.169917 1.416593
 2833 7.173540 1.420216
 2834 7.177163 1.423839
 2835 7.180786 1.427462
 2836 7.180786 1.431085
 2837 7.184409 1.434708
 2838 7.184409 1.438331
 2839 7.188032 1.441954
 2840 7.191655 1.445577
 2841 7.191655 1.449200
 2842 7.195278 1.452823
 2843 7.198901 1.456446
 2844 7.202524 1.460069
 2845 7.206147 1.463692
 2846 7.209770 1.463692
 2847 7.213393 1.467315
 2848 7.217016 1.470938
 2849 7.220639 1.470938
 2850 7.224262 1.474561
 2851 7.227885 1.478184
 2852 7.231508 1.481807
 2853 7.231508 1.485430
 2854 7.235131 1.489053
 2855 7.238754 1.492676
 2856 7.242377 1.496299
 2857 7.246000 1.496299
 2858 7.249623 1.499922
 2859 7.253246 1.499922
 2860 7.256869 1.503545
 2861 7.260492 1.503545
 2862 7.264115 1.507168
 2863 7.267738 1.507168
 2864 7.271361 1.510791
 2865 7.274984 1.510791
 2866 7.278607 1.514414
 2867 7.282230 1.514414
 2868 7.285853 1.518037
 2869 7.289476 1.518037
 2870 7.293099 1.518037
 2871 7.296722 1.518037
 2872 7.300345 1.521660
 2873 7.303968 1.521660
 2874 7.307591 1.521660
 2875 7.311214 1.521660
 2876 7.314837 1.521660
 2877 7.318460 1.525283
 2878 7.322083 1.525283
 2879 7.325706 1.525283
 2880 7.329329 1.528906
 2881 7.332952 1.528906
 2882 7.336575 1.528906
 2883 7.340198 1.532529
 2884 7.343821 1.532529
 2885 7.347444 1.532529
 2886 7.351067 1.532529
 2887 7.354690 1.532529
 2888 7.358313 1.532529
 2889 7.361936 1.532529
 2890 7.365559 1.532529
 2891 7.369182 1.532529
 2892 7.372805 1.532529
 2893 7.376428 1.532529
 2894 7.380051 1.532529
 2895 7.383674 1.532529
 2896 7.387297 1.536152
 2897 7.390920 1.536152
 2898 7.394543 1.539775
 2899 7.398166 1.539775
 2900 7.401789 1.543398
 2901 7.405412 1.547021
 2902 7.409035 1.547021
 2903 7.412658 1.550644
 2904 7.416281 1.554267
 2905 7.416281 1.557890
 2906 7.416281 1.561513
 2907 7.416281 1.565136
 2908 7.416281 1.568759
 2909 7.416281 1.572382
 2910 7.416281 1.576005
 2911 7.416281 1.579628
 2912 7.416281 1.583251
 2913 7.416281 1.586874
 2914 7.416281 1.590497
 2915 7.416281 1.594120
 2916 7.416281 1.597743
 2917 7.416281 1.601366
 2918 7.416281 1.604989
 2919 7.416281 1.608612
 2920 7.416281 1.612235
 2921 7.416281 1.615858
 2922 7.416281 1.619481
 2923 7.416281 1.623104
 2924 7.416281 1.626727
 2925 7.416281 1.630350
 2926 7.416281 1.633973
 2927 7.416281 1.637596
 2928 7.416281 1.641219
 2929 7.419904 1.644842
 2930 7.419904 1.648465
 2931 7.423527 1.652088
 2932 7.423527 1.655711
 2933 7.427150 1.659334
 2934 7.427150 1.662957
 2935 7.430773 1.666580
 2936 7.430773 1.670203
 2937 7.434396 1.673826
 2938 7.434396 1.677449
 2939 7.438019 1.681072
 2940 7.438019 1.684695
 2941 7.441642 1.688318
 2942 7.445265 1.688318
 2943 7.448888 1.691941
 2944 7.452511 1.691941
 2945 7.456134 1.695564
 2946 7.459757 1.695564
 2947 7.463380 1.699187
 2948 7.467003 1.699187
 2949 7.470626 1.702810
 2950 7.474249 1.702810
 2951 7.477872 1.706433
 2952 7.481495 1.706433
 2953 7.485118 1.710056
 2954 7.488741 1.710056
 2955 7.492364 1.710056
 2956 7.495987 1.710056
 2957 7.499610 1.710056
 2958 7.503233 1.710056
 2959 7.506856 1.710056
 2960 7.510479 1.710056
 2961 7.514102 1.710056
 2962 7.517725 1.710056
 2963 7.521348 1.710056
 2964 7.524971 1.710056
 2965 7.528594 1.710056
 2966 7.532217 1.710056
 2967 7.535840 1.710056
 2968 7.539463 1.710056
 2969 7.543086 1.710056
 2970 7.546709 1.710056
 2971 7.550332 1.710056
 2972 7.553955 1.710056
 2973 7.557578 1.710056
 2974 7.561201 1.710056
 2975 7.564824 1.710056
 2976 7.568447 1.710056
 2977 7.572070 1.710056
 2978 7.575693 1.713679
 2979 7.579316 1.717302
 2980 7.582939 1.720925
 2981 7.586562 1.724548
 2982 7.590185 1.724548
 2983 7.593808 1.728171
 2984 7.597431 1.728171
 2985 7.601054 1.731794
 2986 7.604677 1.731794
 2987 7.608300 1.735417
 2988 7.611923 1.735417
 2989 7.615546 1.739040
 2990 7.619169 1.739040
 2991 7.622792 1.742663
 2992 7.626415 1.742663
 2993 7.630038 1.746286
 2994 7.633661 1.746286
 2995 7.637284 1.749909
 2996 7.640907 1.749909
 2997 7.644530 1.753532
 2998 7.648153 1.753532
 2999 7.651776 1.757155
 3000 7.655399 1.757155
 3001 7.659022 1.760778
 3002 7.662645 1.760778
 3003 7.666268 1.764401
 3004 7.669891 1.764401
 3005 7.673514 1.768024
 3006 7.677137 1.768024
 3007 7.680760 1.768024
 3008 7.684383 1.768024
 3009 7.688006 1.768024
 3010 7.691629 1.768024
 3011 7.695252 1.768024
 3012 7.698875 1.771647
 3013 7.702498 1.775270
 3014 7.702498 1.778893
 3015 7.706121 1.782516
 3016 7.706121 1.786139
 3017 7.709744 1.789762
 3018 7.709744 1.793385
 3019 7.713367 1.797008
 3020 7.716990 1.800631
 3021 7.716990 1.804254
 3022 7.720613 1.807877
 3023 7.724236 1.811500
 3024 7.727859 1.811500
 3025 7.731482 1.815123
 3026 7.735105 1.815123
 3027 7.738728 1.818746
 3028 7.742351 1.818746
 3029 7.745974 1.822369
 3030 7.749597 1.822369
 3031 7.753220 1.825992
 3032 7.756843 1.825992
 3033 7.760466 1.829615
 3034 7.764089 1.829615
 3035 7.767712 1.833238
 3036 7.771335 1.833238
 3037 7.774958 1.833238
 3038 7.778581 1.833238
 3039 7.782204 1.833238
 3040 7.785827 1.833238
 3041 7.789450 1.836861
 3042 7.793073 1.836861
 3043 7.796696 1.836861
 3044 7.800319 1.840484
 3045 7.803942 1.840484
 3046 7.807565 1.844107
 3047 7.811188 1.847730
 3048 7.814811 1.851353
 3049 7.818434 1.854976
 3050 7.822057 1.858599
 3051 7.825680 1.862222
 3052 7.829303 1.865845
 3053 7.832926 1.869468
 3054 7.836549 1.873091
 3055 7.840172 1.876714
 3056 7.843795 1.876714
 3057 7.847418 1.880337
 3058 7.851041 1.883960
 3059 7.854664 1.883960
 3060 7.858287 1.887583
 3061 7.861910 1.887583
 3062 7.865533 1.891206
 3063 7.869156 1.894829
 3064 7.872779 1.898452
 3065 7.876402 1.902075
 3066 7.880025 1.905698
 3067 7.883648 1.909321
 3068 7.887271 1.912944
 3069 7.890894 1.912944
 3070 7.894517 1.916567
 3071 7.898140 1.916567
 3072 7.901763 1.920190
 3073 7.905386 1.920190
 3074 7.909009 1.923813
 3075 7.912632 1.923813
 3076 7.916255 1.927436
 3077 7.919878 1.927436
 3078 7.919878 1.931059
 3079 7.923501 1.934682
 3080 7.927124 1.938305
 3081 7.927124 1.941928
 3082 7.930747 1.945551
 3083 7.930747 1.949174
 3084 7.930747 1.952797
 3085 7.930747 1.956420
 3086 7.930747 1.960043
 3087 7.930747 1.963666
 3088 7.930747 1.967289
 3089 7.934370 1.970912
 3090 7.934370 1.974535
 3091 7.937993 1.978158
 3092 7.937993 1.981781
 3093 7.941616 1.985404
 3094 7.941616 1.989027
 3095 7.945239 1.992650
 3096 7.945239 1.996273
 3097 7.948862 1.999896
 3098 7.948862 2.003519
 3099 7.952485 2.007142
 3100 7.952485 2.010765
 3101 7.956108 2.014388
 3102 7.959731 2.018011
 3103 7.963354 2.021634
 3104 7.966977 2.021634
 3105 7.970600 2.025257
 3106 7.974223 2.028880
 3107 7.977846 2.028880
 3108 7.981469 2.032503
 3109 7.985092 2.032503
 3110 7.988715 2.036126
 3111 7.992338 2.036126
 3112 7.995961 2.039749
 3113 7.999584 2.039749
 3114 8.003207 2.043372
 3115 8.006830 2.043372
 3116 8.010453 2.046995
 3117 8.014076 2.046995
 3118 8.017699 2.050618
 3119 8.021322 2.050618
 3120 8.024945 2.054241
 3121 8.028568 2.054241
 3122 8.032191 2.054241
 3123 8.035814 2.054241
 3124 8.039437 2.054241
 3125 8.043060 2.054241
 3126 8.046683 2.054241
 3127 8.050306 2.054241
 3128 8.053929 2.054241
 3129 8.057552 2.054241
 3130 8.061175 2.054241
 3131 8.064798 2.054241
 3132 8.068421 2.054241
 3133 8.072044 2.054241
 3134 8.075667 2.054241
 3135 8.079290 2.054241
 3136 8.082913 2.054241
 3137 8.086536 2.054241
 3138 8.090159 2.054241
 3139 8.093782 2.054241
 3140 8.097405 2.054241
 3141 8.101028 2.054241
 3142 8.104651 2.054241
 3143 8.108274 2.054241
 3144 8.111897 2.054241
 3145 8.115520 2.050618
 3146 8.119143 2.050618
 3147 8.122766 2.050618
 3148 8.126389 2.050618
 3149 8.130012 2.050618
 3150 8.133635 2.050618
 3151 8.137258 2.050618
 3152 8.140881 2.046995
 3153 8.144504 2.046995
 3154 8.148127 2.046995
 3155 8.151750 2.046995
 3156 8.155373 2.050618
 3157 8.158996 2.054241
 3158 8.162619 2.057864
 3159 8.166242 2.061487
 3160 8.169865 2.065110
 3161 8.169865 2.068733
 3162 8.173488 2.072356
 3163 8.177111 2.075979
 3164 8.180734 2.079602
 3165 8.184357 2.079602
 3166 8.187980 2.083225
 3167 8.191603 2.086848
 3168 8.195226 2.086848
 3169 8.198849 2.090471
 3170 8.202472 2.090471
 3171 8.202472 2.094094
 3172 8.206095 2.097717
 3173 8.209718 2.101340
 3174 8.213341 2.101340
 3175 8.216964 2.104963
 3176 8.220587 2.104963
 3177 8.224210 2.108586
 3178 8.227833 2.108586
 3179 8.231456 2.112209
 3180 8.235079 2.112209
 3181 8.238702 2.115832
 3182 8.242325 2.115832
 3183 8.245948 2.119455
 3184 8.249571 2.119455
 3185 8.253194 2.123078
 3186 8.256817 2.123078
 3187 8.260440 2.123078
 3188 8.264063 2.123078
 3189 8.267686 2.123078
 3190 8.271309 2.123078
 3191 8.274932 2.123078
 3192 8.278555 2.123078
 3193 8.282178 2.123078
 3194 8.285801 2.123078
 3195 8.289424 2.123078
 3196 8.293047 2.123078
 3197 8.296670 2.126701
 3198 8.300293 2.126701
 3199 8.303916 2.126701
 3200 8.307539 2.126701
 3201 8.311162 2.130324
 3202 8.314785 2.133947
 3203 8.318408 2.137570
 3204 8.318408 2.141193
 3205 8.322031 2.144816
 3206 8.325654 2.148439
 3207 8.325654 2.152062
 3208 8.329277 2.155685
 3209 8.332900 2.159308
 3210 8.332900 2.162931
 3211 8.336523 2.166554
 3212 8.340146 2.166554
 3213 8.343769 2.170177
 3214 8.347392 2.170177
 3215 8.351015 2.173800
 3216 8.354638 2.173800
 3217 8.358261 2.177423
 3218 8.361884 2.177423
 3219 8.365507 2.181046
 3220 8.369130 2.181046
 3221 8.372753 2.184669
 3222 8.376376 2.184669
 3223 8.379999 2.188292
 3224 8.383622 2.188292
 3225 8.387245 2.188292
 3226 8.390868 2.191915
 3227 8.394491 2.191915
 3228 8.398114 2.195538
 3229 8.401737 2.195538
 3230 8.405360 2.199161
 3231 8.408983 2.199161
 3232 8.412606 2.202784
 3233 8.416229 2.202784
 3234 8.419852 2.206407
 3235 8.423475 2.206407
 3236 8.427098 2.210030
 3237 8.430721 2.210030
 3238 8.434344 2.213653
 3239 8.437967 2.213653
 3240 8.441590 2.217276
 3241 8.445213 2.217276
 3242 8.448836 2.217276
 3243 8.452459 2.217276
 3244 8.456082 2.217276
 3245 8.459705 2.217276
 3246 8.463328 2.217276
 3247 8.466951 2.217276
 3248 8.470574 2.217276
 3249 8.474197 2.220899
 3250 8.477820 2.220899
 3251 8.481443 2.224522
 3252 8.485066 2.224522
 3253 8.488689 2.228145
 3254 8.492312 2.228145
 3255 8.495935 2.231768
 3256 8.499558 2.231768
 3257 8.503181 2.235391
 3258 8.506804 2.235391
 3259 8.510427 2.235391
 3260 8.514050 2.235391
 3261 8.517673 2.239014
 3262 8.521296 2.239014
 3263 8.524919 2.242637
 3264 8.528542 2.242637
 3265 8.532165 2.246260
 3266 8.535788 2.249883
 3267 8.539411 2.249883
 3268 8.543034 2.253506
 3269 8.546657 2.253506
 3270 8.550280 2.257129
 3271 8.553903 2.257129
 3272 8.557526 2.260752
 3273 8.561149 2.260752
 3274 8.564772 2.264375
 3275 8.568395 2.264375
 3276 8.572018 2.267998
 3277 8.575641 2.267998
 3278 8.579264 2.271621
 3279 8.582887 2.271621
 3280 8.586510 2.275244
 3281 8.590133 2.275244
 3282 8.593756 2.275244
 3283 8.597379 2.275244
 3284 8.601002 2.275244
 3285 8.604625 2.275244
 3286 8.608248 2.275244
 3287 8.611871 2.275244
 3288 8.615494 2.278867
 3289 8.619117 2.282490
 3290 8.622740 2.286113
 3291 8.626363 2.289736
 3292 8.629986 2.293359
 3293 8.633609 2.296982
 3294 8.637232 2.300605
 3295 8.640855 2.304228
 3296 8.644478 2.307851
 3297 8.648101 2.307851
 3298 8.651724 2.311474
 3299 8.655347 2.311474
 3300 8.658970 2.315097
 3301 8.662593 2.315097
 3302 8.666216 2.318720
 3303 8.669839 2.318720
 3304 8.673462 2.322343
 3305 8.677085 2.322343
 3306 8.680708 2.325966
 3307 8.684331 2.325966
 3308 8.687954 2.329589
 3309 8.691577 2.329589
 3310 8.695200 2.329589
 3311 8.698823 2.329589
 3312 8.702446 2.329589
 3313 8.706069 2.333212
 3314 8.709692 2.336835
 3315 8.713315 2.340458
 3316 8.716938 2.344081
 3317 8.720561 2.347704
 3318 8.724184 2.351327
 3319 8.727807 2.354950
 3320 8.731430 2.358573
 3321 8.735053 2.362196
 3322 8.738676 2.362196
 3323 8.742299 2.365819
 3324 8.745922 2.365819
 3325 8.749545 2.369442
 3326 8.753168 2.369442
 3327 8.756791 2.373065
 3328 8.760414 2.373065
 3329 8.764037 2.376688
 3330 8.767660 2.376688
 3331 8.771283 2.380311
 3332 8.774906 2.383934
 3333 8.778529 2.387557
 3334 8.782152 2.391180
 3335 8.785775 2.394803
 3336 8.789398 2.398426
 3337 8.793021 2.402049
 3338 8.796644 2.405672
 3339 8.800267 2.409295
 3340 8.803890 2.412918
 3341 8.807513 2.416541
 3342 8.811136 2.420164
 3343 8.814759 2.423787
 3344 8.818382 2.427410
 3345 8.822005 2.431033
 3346 8.822005 2.434656
 3347 8.825628 2.438279
 3348 8.825628 2.441902
 3349 8.829251 2.445525
 3350 8.829251 2.449148
 3351 8.832874 2.452771
 3352 8.832874 2.456394
 3353 8.836497 2.460017
 3354 8.836497 2.463640
 3355 8.840120 2.467263
 3356 8.843743 2.470886
 3357 8.847366 2.474509
 3358 8.850989 2.478132
 3359 8.854612 2.481755
 3360 8.858235 2.481755
 3361 8.861858 2.485378
 3362 8.865481 2.485378
 3363 8.869104 2.489001
 3364 8.872727 2.489001
 3365 8.876350 2.492624
 3366 8.879973 2.492624
 3367 8.883596 2.496247
 3368 8.887219 2.496247
 3369 8.890842 2.499870
 3370 8.894465 2.499870
 3371 8.898088 2.503493
 3372 8.901711 2.503493
 3373 8.905334 2.503493
 3374 8.908957 2.503493
 3375 8.912580 2.503493
 3376 8.916203 2.503493
 3377 8.919826 2.503493
 3378 8.923449 2.503493
 3379 8.927072 2.503493
 3380 8.930695 2.503493
 3381 8.934318 2.503493
 3382 8.937941 2.507116
 3383 8.941564 2.510739
 3384 8.945187 2.514362
 3385 8.948810 2.517985
 3386 8.952433 2.521608
 3387 8.956056 2.525231
 3388 8.959679 2.528854
 3389 8.963302 2.532477
 3390 8.966925 2.536100
 3391 8.970548 2.539723
 3392 8.974171 2.543346
 3393 8.977794 2.546969
 3394 8.977794 2.550592
 3395 8.977794 2.554215
 3396 8.977794 2.557838
 3397 8.977794 2.561461
 3398 8.977794 2.565084
 3399 8.977794 2.568707
 3400 8.977794 2.572330
 3401 8.977794 2.575953
 3402 8.977794 2.579576
 3403 8.977794 2.583199
 3404 8.981417 2.586822
 3405 8.981417 2.590445
 3406 8.985040 2.594068
 3407 8.985040 2.597691
 3408 8.988663 2.601314
 3409 8.988663 2.604937
 3410 8.992286 2.608560
 3411 8.992286 2.612183
 3412 8.995909 2.615806
 3413 8.995909 2.619429
 3414 8.999532 2.623052
 3415 8.999532 2.626675
 3416 9.003155 2.630298
 3417 9.006778 2.633921
 3418 9.010401 2.637544
 3419 9.014024 2.641167
 3420 9.017647 2.644790
 3421 9.021270 2.648413
 3422 9.024893 2.652036
 3423 9.028516 2.655659
 3424 9.032139 2.659282
 3425 9.035762 2.662905
 3426 9.039385 2.666528
 3427 9.043008 2.670151
 3428 9.046631 2.673774
 3429 9.046631 2.677397
 3430 9.050254 2.681020
 3431 9.050254 2.684643
 3432 9.053877 2.688266
 3433 9.053877 2.691889
 3434 9.057500 2.695512
 3435 9.061123 2.699135
 3436 9.061123 2.702758
 3437 9.064746 2.706381
 3438 9.068369 2.710004
 3439 9.071992 2.713627
 3440 9.075615 2.717250
 3441 9.075615 2.720873
 3442 9.075615 2.724496
 3443 9.075615 2.728119
 3444 9.079238 2.731742
 3445 9.079238 2.735365
 3446 9.079238 2.738988
 3447 9.079238 2.742611
 3448 9.082861 2.746234
 3449 9.082861 2.749857
 3450 9.086484 2.753480
 3451 9.086484 2.757103
 3452 9.090107 2.760726
 3453 9.090107 2.764349
 3454 9.093730 2.767972
 3455 9.093730 2.771595
 3456 9.097353 2.775218
 3457 9.097353 2.778841
 3458 9.100976 2.782464
 3459 9.100976 2.786087
 3460 9.104599 2.789710
 3461 9.104599 2.793333
 3462 9.108222 2.796956
 3463 9.108222 2.800579
 3464 9.111845 2.804202
 3465 9.111845 2.807825
 3466 9.115468 2.811448
 3467 9.119091 2.815071
 3468 9.119091 2.818694
 3469 9.122714 2.822317
 3470 9.126337 2.825940
 3471 9.126337 2.829563
 3472 9.126337 2.833186
 3473 9.129960 2.836809
 3474 9.129960 2.840432
 3475 9.133583 2.844055
 3476 9.133583 2.847678
 3477 9.137206 2.851301
 3478 9.137206 2.854924
 3479 9.140829 2.858547
 3480 9.140829 2.862170
 3481 9.144452 2.865793
 3482 9.144452 2.869416
 3483 9.148075 2.873039
 3484 9.148075 2.876662
 3485 9.151698 2.880285
 3486 9.155321 2.883908
 3487 9.158944 2.887531
 3488 9.162567 2.891154
 3489 9.166190 2.894777
 3490 9.169813 2.898400
 3491 9.173436 2.902023
 3492 9.177059 2.905646
 3493 9.180682 2.909269
 3494 9.184305 2.912892
 3495 9.187928 2.916515
 3496 9.187928 2.920138
 3497 9.187928 2.923761
 3498 9.187928 2.927384
 3499 9.187928 2.931007
 3500 9.187928 2.934630
 3501 9.187928 2.938253
 3502 9.187928 2.941876
 3503 9.187928 2.945499
 3504 9.187928 2.949122
 3505 9.187928 2.952745
 3506 9.187928 2.956368
 3507 9.191551 2.959991
 3508 9.191551 2.963614
 3509 9.195174 2.967237
 3510 9.195174 2.970860
 3511 9.198797 2.974483
 3512 9.198797 2.978106
 3513 9.202420 2.981729
 3514 9.202420 2.985352
 3515 9.206043 2.988975
 3516 9.206043 2.992598
 3517 9.209666 2.996221
 3518 9.209666 2.999844
 3519 9.213289 3.003467
 3520 9.216912 3.007090
 3521 9.220535 3.010713
 3522 9.224158 3.014336
 3523 9.224158 3.017959
 3524 9.227781 3.021582
 3525 9.227781 3.025205
 3526 9.231404 3.028828
 3527 9.231404 3.032451
 3528 9.235027 3.036074
 3529 9.235027 3.039697
 3530 9.238650 3.043320
 3531 9.238650 3.046943
 3532 9.242273 3.050566
 3533 9.245896 3.054189
 3534 9.245896 3.057812
 3535 9.249519 3.061435
 3536 9.253142 3.065058
 3537 9.256765 3.068681
 3538 9.260388 3.072304
 3539 9.264011 3.075927
 3540 9.267634 3.079550
 3541 9.271257 3.083173
 3542 9.274880 3.086796
 3543 9.274880 3.090419
 3544 9.278503 3.094042
 3545 9.278503 3.097665
 3546 9.278503 3.101288
 3547 9.278503 3.104911
 3548 9.282126 3.108534
 3549 9.282126 3.112157
 3550 9.282126 3.115780
 3551 9.285749 3.119403
 3552 9.285749 3.123026
 3553 9.285749 3.126649
 3554 9.289372 3.130272
 3555 9.289372 3.133895
 3556 9.292995 3.137518
 3557 9.292995 3.141141
 3558 9.292995 3.144764
 3559 9.292995 3.148387
 3560 9.292995 3.152010
 3561 9.292995 3.155633
 3562 9.292995 3.159256
 3563 9.292995 3.162879
 3564 9.292995 3.166502
 3565 9.292995 3.170125
 3566 9.292995 3.173748
 3567 9.292995 3.177371
 3568 9.292995 3.180994
 3569 9.292995 3.184617
 3570 9.292995 3.188240
 3571 9.292995 3.191863
 3572 9.292995 3.195486
 3573 9.292995 3.199109
 3574 9.292995 3.202732
 3575 9.292995 3.206355
 3576 9.292995 3.209978
 3577 9.292995 3.213601
 3578 9.292995 3.217224
 3579 9.296618 3.220847
 3580 9.296618 3.224470
 3581 9.300241 3.228093
 3582 9.300241 3.231716
 3583 9.303864 3.235339
 3584 9.303864 3.238962
 3585 9.307487 3.242585
 3586 9.307487 3.246208
 3587 9.311110 3.249831
 3588 9.311110 3.253454
 3589 9.314733 3.257077
 3590 9.314733 3.260700
 3591 9.318356 3.264323
 3592 9.321979 3.264323
 3593 9.325602 3.267946
 3594 9.329225 3.267946
 3595 9.332848 3.271569
 3596 9.336471 3.271569
 3597 9.340094 3.275192
 3598 9.343717 3.275192
 3599 9.347340 3.278815
 3600 9.350963 3.278815
 3601 9.354586 3.282438
 3602 9.358209 3.282438
 3603 9.361832 3.286061
 3604 9.365455 3.286061
 3605 9.369078 3.286061
 3606 9.372701 3.286061
 3607 9.376324 3.289684
 3608 9.379947 3.293307
 3609 9.379947 3.296930
 3610 9.383570 3.300553
 3611 9.383570 3.304176
 3612 9.383570 3.307799
 3613 9.383570 3.311422
 3614 9.383570 3.315045
 3615 9.383570 3.318668
 3616 9.383570 3.322291
 3617 9.383570 3.325914
 3618 9.383570 3.329537
 3619 9.383570 3.333160
 3620 9.383570 3.336783
 3621 9.383570 3.340406
 3622 9.383570 3.344029
 3623 9.383570 3.347652
 3624 9.383570 3.351275
 3625 9.383570 3.354898
 3626 9.383570 3.358521
 3627 9.387193 3.362144
 3628 9.387193 3.365767
 3629 9.390816 3.369390
 3630 9.390816 3.373013
 3631 9.394439 3.376636
 3632 9.394439 3.380259
 3633 9.398062 3.383882
 3634 9.398062 3.387505
 3635 9.401685 3.391128
 3636 9.401685 3.394751
 3637 9.401685 3.398374
 3638 9.401685 3.401997
 3639 9.401685 3.405620
 3640 9.401685 3.409243
 3641 9.401685 3.412866
 3642 9.401685 3.416489
 3643 9.401685 3.420112
 3644 9.401685 3.423735
 3645 9.401685 3.427358
 3646 9.401685 3.430981
 3647 9.401685 3.434604
 3648 9.405308 3.438227
 3649 9.405308 3.441850
 3650 9.408931 3.445473
 3651 9.408931 3.449096
 3652 9.408931 3.452719
 3653 9.408931 3.456342
 3654 9.408931 3.459965
 3655 9.408931 3.463588
 3656 9.408931 3.467211
 3657 9.408931 3.470834
 3658 9.408931 3.474457
 3659 9.408931 3.478080
 3660 9.408931 3.481703
 3661 9.408931 3.485326
 3662 9.412554 3.488949
 3663 9.412554 3.492572
 3664 9.416177 3.496195
 3665 9.416177 3.499818
 3666 9.419800 3.503441
 3667 9.419800 3.507064
 3668 9.423423 3.510687
 3669 9.423423 3.514310
 3670 9.427046 3.517933
 3671 9.427046 3.521556
 3672 9.430669 3.525179
 3673 9.430669 3.528802
 3674 9.434292 3.532425
 3675 9.437915 3.536048
 3676 9.441538 3.539671
 3677 9.445161 3.543294
 3678 9.445161 3.546917
 3679 9.448784 3.550540
 3680 9.448784 3.554163
 3681 9.452407 3.557786
 3682 9.448784 3.561409
 3683 9.448784 3.565032
 3684 9.448784 3.568655
 3685 9.448784 3.572278
 3686 9.448784 3.575901
 3687 9.448784 3.579524
 3688 9.448784 3.583147
 3689 9.448784 3.586770
 3690 9.448784 3.590393
 3691 9.448784 3.594016
 3692 9.448784 3.597639
 3693 9.448784 3.601262
 3694 9.448784 3.604885
 3695 9.448784 3.608508
 3696 9.448784 3.612131
 3697 9.448784 3.615754
 3698 9.448784 3.619377
 3699 9.448784 3.623000
 3700 9.448784 3.626623
 3701 9.448784 3.630246
 3702 9.448784 3.633869
 3703 9.448784 3.637492
 3704 9.448784 3.641115
 3705 9.452407 3.644738
 3706 9.452407 3.648361
 3707 9.456030 3.651984
 3708 9.456030 3.655607
 3709 9.459653 3.659230
 3710 9.459653 3.662853
 3711 9.459653 3.666476
 3712 9.459653 3.670099
 3713 9.463276 3.673722
 3714 9.463276 3.677345
 3715 9.466899 3.680968
 3716 9.466899 3.684591
 3717 9.470522 3.688214
 3718 9.470522 3.691837
 3719 9.474145 3.695460
 3720 9.474145 3.699083
 3721 9.477768 3.702706
 3722 9.477768 3.706329
 3723 9.481391 3.709952
 3724 9.481391 3.713575
 3725 9.485014 3.717198
 3726 9.485014 3.720821
 3727 9.485014 3.724444
 3728 9.485014 3.728067
 3729 9.488637 3.731690
 3730 9.488637 3.735313
 3731 9.488637 3.738936
 3732 9.488637 3.742559
 3733 9.492260 3.746182
 3734 9.492260 3.749805
 3735 9.492260 3.753428
 3736 9.495883 3.757051
 3737 9.495883 3.760674
 3738 9.499506 3.764297
 3739 9.499506 3.767920
 3740 9.503129 3.771543
 3741 9.503129 3.775166
 3742 9.506752 3.778789
 3743 9.506752 3.782412
 3744 9.506752 3.786035
 3745 9.510375 3.789658
 3746 9.510375 3.793281
 3747 9.510375 3.796904
 3748 9.510375 3.800527
 3749 9.510375 3.804150
 3750 9.510375 3.807773
 3751 9.510375 3.811396
 3752 9.510375 3.815019
 3753 9.510375 3.818642
 3754 9.510375 3.822265
 3755 9.510375 3.825888
 3756 9.510375 3.829511
 3757 9.510375 3.833134
 3758 9.510375 3.836757
 3759 9.513998 3.840380
 3760 9.513998 3.844003
 3761 9.517621 3.847626
 3762 9.517621 3.851249
 3763 9.521244 3.854872
 3764 9.521244 3.858495
 3765 9.524867 3.862118
 3766 9.524867 3.865741
 3767 9.524867 3.869364
 3768 9.524867 3.872987
 3769 9.521244 3.876610
 3770 9.521244 3.880233
 3771 9.521244 3.883856
 3772 9.521244 3.887479
 3773 9.521244 3.891102
 3774 9.521244 3.894725
 3775 9.521244 3.898348
 3776 9.521244 3.901971
 3777 9.521244 3.905594
 3778 9.521244 3.909217
 3779 9.521244 3.912840
 3780 9.521244 3.916463
 3781 9.521244 3.920086
 3782 9.521244 3.923709
 3783 9.521244 3.927332
 3784 9.521244 3.930955
 3785 9.521244 3.934578
 3786 9.521244 3.938201
 3787 9.521244 3.941824
 3788 9.521244 3.945447
 3789 9.521244 3.949070
 3790 9.521244 3.952693
 3791 9.521244 3.956316
 3792 9.521244 3.959939
 3793 9.524867 3.963562
 3794 9.524867 3.967185
 3795 9.528490 3.970808
 3796 9.528490 3.974431
 3797 9.532113 3.978054
 3798 9.532113 3.981677
 3799 9.532113 3.985300
 3800 9.532113 3.988923
 3801 9.532113 3.992546
 3802 9.532113 3.996169
 3803 9.532113 3.999792
 3804 9.532113 4.003415
 3805 9.532113 4.007038
 3806 9.532113 4.010661
 3807 9.532113 4.014284
 3808 9.532113 4.017907
 3809 9.532113 4.021530
 3810 9.532113 4.025153
 3811 9.532113 4.028776
 3812 9.532113 4.032399
 3813 9.532113 4.036022
 3814 9.532113 4.039645
 3815 9.528490 4.043268
 3816 9.528490 4.046891
 3817 9.528490 4.050514
 3818 9.528490 4.054137
 3819 9.524867 4.057760
 3820 9.524867 4.061383
 3821 9.521244 4.065006
 3822 9.521244 4.068629
 3823 9.517621 4.072252
 3824 9.517621 4.075875
 3825 9.517621 4.079498
 3826 9.517621 4.083121
 3827 9.517621 4.086744
 3828 9.517621 4.090367
 3829 9.517621 4.093990
 3830 9.517621 4.097613
 3831 9.517621 4.101236
 3832 9.517621 4.104859
 3833 9.517621 4.108482
 3834 9.517621 4.112105
 3835 9.517621 4.115728
 3836 9.517621 4.119351
 3837 9.517621 4.122974
 3838 9.517621 4.126597
 3839 9.517621 4.130220
 3840 9.517621 4.133843
 3841 9.517621 4.137466
 3842 9.517621 4.141089
 3843 9.517621 4.144712
 3844 9.517621 4.148335
 3845 9.517621 4.151958
 3846 9.517621 4.155581
 3847 9.517621 4.159204
 3848 9.521244 4.162827
 3849 9.521244 4.166450
 3850 9.521244 4.170073
 3851 9.521244 4.173696
 3852 9.521244 4.177319
 3853 9.521244 4.180942
 3854 9.521244 4.184565
 3855 9.521244 4.188188
 3856 9.521244 4.191811
 3857 9.521244 4.195434
 3858 9.524867 4.199057
 3859 9.524867 4.202680
 3860 9.528490 4.206303
 3861 9.528490 4.209926
 3862 9.532113 4.213549
 3863 9.532113 4.217172
 3864 9.535736 4.220795
 3865 9.535736 4.224418
 3866 9.539359 4.228041
 3867 9.539359 4.231664
 3868 9.542982 4.235287
 3869 9.542982 4.238910
 3870 9.546605 4.242533
 3871 9.550228 4.242533
 3872 9.553851 4.246156
 3873 9.557474 4.246156
 3874 9.561097 4.249779
 3875 9.564720 4.249779
 3876 9.568343 4.253402
 3877 9.571966 4.253402
 3878 9.575589 4.257025
 3879 9.579212 4.257025
 3880 9.582835 4.260648
 3881 9.586458 4.260648
 3882 9.590081 4.264271
 3883 9.593704 4.264271
 3884 9.597327 4.267894
 3885 9.600950 4.267894
 3886 9.604573 4.267894
 3887 9.608196 4.271517
 3888 9.608196 4.275140
 3889 9.611819 4.278763
 3890 9.615442 4.282386
 3891 9.619065 4.286009
 3892 9.622688 4.289632
 3893 9.626311 4.293255
 3894 9.629934 4.296878
 3895 9.633557 4.300501
 3896 9.633557 4.304124
 3897 9.633557 4.307747
 3898 9.633557 4.311370
 3899 9.633557 4.314993
 3900 9.633557 4.318616
 3901 9.633557 4.322239
 3902 9.633557 4.325862
 3903 9.633557 4.329485
 3904 9.633557 4.333108
 3905 9.633557 4.336731
 3906 9.633557 4.340354
 3907 9.633557 4.343977
 3908 9.633557 4.347600
 3909 9.633557 4.351223
 3910 9.633557 4.354846
 3911 9.633557 4.358469
 3912 9.633557 4.362092
 3913 9.637180 4.365715
 3914 9.637180 4.369338
 3915 9.640803 4.372961
 3916 9.640803 4.376584
 3917 9.644426 4.380207
 3918 9.644426 4.383830
 3919 9.648049 4.387453
 3920 9.648049 4.391076
 3921 9.651672 4.394699
 3922 9.651672 4.398322
 3923 9.651672 4.401945
 3924 9.651672 4.405568
 3925 9.651672 4.409191
 3926 9.651672 4.412814
 3927 9.651672 4.416437
 3928 9.648049 4.420060
 3929 9.644426 4.423683
 3930 9.644426 4.427306
 3931 9.640803 4.430929
 3932 9.640803 4.434552
 3933 9.637180 4.438175
 3934 9.637180 4.441798
 3935 9.633557 4.445421
 3936 9.633557 4.449044
 3937 9.629934 4.452667
 3938 9.629934 4.456290
 3939 9.626311 4.459913
 3940 9.626311 4.463536
 3941 9.622688 4.467159
 3942 9.622688 4.470782
 3943 9.622688 4.474405
 3944 9.622688 4.478028
 3945 9.622688 4.481651
 3946 9.622688 4.485274
 3947 9.622688 4.488897
 3948 9.622688 4.492520
 3949 9.622688 4.496143
 3950 9.622688 4.499766
 3951 9.622688 4.503389
 3952 9.622688 4.507012
 3953 9.622688 4.510635
 3954 9.622688 4.514258
 3955 9.622688 4.517881
 3956 9.622688 4.521504
 3957 9.622688 4.525127
 3958 9.622688 4.528750
 3959 9.622688 4.532373
 3960 9.622688 4.535996
 3961 9.622688 4.539619
 3962 9.622688 4.543242
 3963 9.622688 4.546865
 3964 9.622688 4.550488
 3965 9.622688 4.554111
 3966 9.626311 4.557734
 3967 9.626311 4.561357
 3968 9.629934 4.564980
 3969 9.629934 4.568603
 3970 9.633557 4.572226
 3971 9.633557 4.575849
 3972 9.637180 4.579472
 3973 9.637180 4.583095
 3974 9.637180 4.586718
 3975 9.637180 4.590341
 3976 9.637180 4.593964
 3977 9.640803 4.597587
 3978 9.640803 4.601210
 3979 9.640803 4.604833
 3980 9.640803 4.608456
 3981 9.640803 4.612079
 3982 9.640803 4.615702
 3983 9.644426 4.619325
 3984 9.644426 4.622948
 3985 9.648049 4.626571
 3986 9.648049 4.630194
 3987 9.651672 4.633817
 3988 9.651672 4.637440
 3989 9.655295 4.641063
 3990 9.655295 4.644686
 3991 9.658918 4.648309
 3992 9.658918 4.651932
 3993 9.662541 4.655555
 3994 9.662541 4.659178
 3995 9.666164 4.662801
 3996 9.669787 4.666424
 3997 9.673410 4.670047
 3998 9.673410 4.673670
 3999 9.673410 4.677293
 4000 9.673410 4.680916
 4001 9.673410 4.684539
 4002 9.673410 4.688162
 4003 9.673410 4.691785
 4004 9.677033 4.695408
 4005 9.677033 4.699031
 4006 9.677033 4.702654
 4007 9.680656 4.706277
 4008 9.680656 4.709900
 4009 9.684279 4.713523
 4010 9.684279 4.717146
 4011 9.687902 4.720769
 4012 9.687902 4.724392
 4013 9.691525 4.728015
 4014 9.691525 4.731638
 4015 9.695148 4.735261
 4016 9.695148 4.738884
 4017 9.698771 4.742507
 4018 9.698771 4.746130
 4019 9.702394 4.749753
 4020 9.706017 4.753376
 4021 9.706017 4.756999
 4022 9.709640 4.760622
 4023 9.709640 4.764245
 4024 9.713263 4.767868
 4025 9.716886 4.771491
 4026 9.716886 4.775114
 4027 9.720509 4.778737
 4028 9.724132 4.778737
 4029 9.727755 4.782360
 4030 9.731378 4.782360
 4031 9.735001 4.785983
 4032 9.738624 4.785983
 4033 9.742247 4.789606
 4034 9.745870 4.789606
 4035 9.749493 4.793229
 4036 9.753116 4.793229
 4037 9.756739 4.796852
 4038 9.760362 4.796852
 4039 9.763985 4.800475
 4040 9.767608 4.800475
 4041 9.771231 4.804098
 4042 9.774854 4.807721
 4043 9.778477 4.811344
 4044 9.782100 4.814967
 4045 9.785723 4.818590
 4046 9.789346 4.822213
 4047 9.792969 4.825836
 4048 9.796592 4.829459
 4049 9.800215 4.833082
 4050 9.803838 4.836705
 4051 9.803838 4.840328
 4052 9.807461 4.843951
 4053 9.811084 4.847574
 4054 9.811084 4.851197
 4055 9.814707 4.854820
 4056 9.818330 4.858443
 4057 9.818330 4.862066
 4058 9.821953 4.865689
 4059 9.825576 4.869312
 4060 9.829199 4.872935
 4061 9.832822 4.876558
 4062 9.836445 4.880181
 4063 9.836445 4.883804
 4064 9.836445 4.887427
 4065 9.836445 4.891050
 4066 9.836445 4.894673
 4067 9.836445 4.898296
 4068 9.836445 4.901919
 4069 9.836445 4.905542
 4070 9.836445 4.909165
 4071 9.836445 4.912788
 4072 9.836445 4.916411
 4073 9.836445 4.920034
 4074 9.836445 4.923657
 4075 9.836445 4.927280
 4076 9.836445 4.930903
 4077 9.836445 4.934526
 4078 9.836445 4.938149
 4079 9.836445 4.941772
 4080 9.836445 4.945395
 4081 9.836445 4.949018
 4082 9.836445 4.952641
 4083 9.836445 4.956264
 4084 9.836445 4.959887
 4085 9.836445 4.963510
 4086 9.836445 4.967133
 4087 9.836445 4.970756
 4088 9.836445 4.974379
 4089 9.836445 4.978002
 4090 9.836445 4.981625
 4091 9.836445 4.985248
 4092 9.836445 4.988871
 4093 9.836445 4.992494
 4094 9.836445 4.996117
 4095 9.836445 4.999740
 4096 9.836445 5.003363
 4097 9.836445 5.006986
 4098 9.836445 5.010609
 4099 9.836445 5.014232
 4100 9.836445 5.017855
 4101 9.836445 5.021478
 4102 9.836445 5.025101
 4103 9.836445 5.028724
 4104 9.836445 5.032347
 4105 9.840068 5.035970
 4106 9.840068 5.039593
 4107 9.843691 5.043216
 4108 9.843691 5.046839
 4109 9.847314 5.050462
 4110 9.847314 5.054085
 4111 9.850937 5.057708
 4112 9.850937 5.061331
 4113 9.854560 5.064954
 4114 9.854560 5.068577
 4115 9.858183 5.072200
 4116 9.858183 5.075823
 4117 9.861806 5.079446
 4118 9.865429 5.083069
 4119 9.869052 5.083069
 4120 9.872675 5.086692
 4121 9.876298 5.086692
 4122 9.879921 5.090315
 4123 9.883544 5.090315
 4124 9.887167 5.093938
 4125 9.890790 5.093938
 4126 9.894413 5.097561
 4127 9.898036 5.097561
 4128 9.901659 5.101184
 4129 9.905282 5.104807
 4130 9.908905 5.108430
 4131 9.912528 5.112053
 4132 9.916151 5.115676
 4133 9.919774 5.119299
 4134 9.923397 5.122922
 4135 9.923397 5.126545
 4136 9.923397 5.130168
 4137 9.923397 5.133791
 4138 9.923397 5.137414
 4139 9.923397 5.141037
 4140 9.923397 5.144660
 4141 9.923397 5.148283
 4142 9.923397 5.151906
 4143 9.923397 5.155529
 4144 9.923397 5.159152
 4145 9.923397 5.162775
 4146 9.923397 5.166398
 4147 9.923397 5.170021
 4148 9.923397 5.173644
 4149 9.923397 5.177267
 4150 9.923397 5.180890
 4151 9.923397 5.184513
 4152 9.923397 5.188136
 4153 9.923397 5.191759
 4154 9.923397 5.195382
 4155 9.923397 5.199005
 4156 9.927020 5.202628
 4157 9.927020 5.206251
 4158 9.930643 5.209874
 4159 9.930643 5.213497
 4160 9.934266 5.217120
 4161 9.934266 5.220743
 4162 9.937889 5.224366
 4163 9.937889 5.227989
 4164 9.941512 5.231612
 4165 9.941512 5.235235
 4166 9.945135 5.238858
 4167 9.945135 5.242481
 4168 9.948758 5.246104
 4169 9.952381 5.249727
 4170 9.956004 5.253350
 4171 9.959627 5.256973
 4172 9.963250 5.260596
 4173 9.966873 5.264219
 4174 9.966873 5.267842
 4175 9.970496 5.271465
 4176 9.970496 5.275088
 4177 9.974119 5.278711
 4178 9.974119 5.282334
 4179 9.977742 5.285957
 4180 9.977742 5.289580
 4181 9.981365 5.293203
 4182 9.981365 5.296826
 4183 9.984988 5.300449
 4184 9.984988 5.304072
 4185 9.988611 5.307695
 4186 9.992234 5.311318
 4187 9.995857 5.314941
 4188 9.999480 5.318564
 4189 10.003103 5.322187
 4190 10.003103 5.325810
 4191 10.006726 5.329433
 4192 10.010349 5.333056
 4193 10.013972 5.336679
 4194 10.017595 5.336679
 4195 10.021218 5.340302
 4196 10.024841 5.340302
 4197 10.028464 5.343925
 4198 10.032087 5.343925
 4199 10.035710 5.347548
 4200 10.039333 5.347548
 4201 10.042956 5.351171
 4202 10.046579 5.351171
 4203 10.050202 5.354794
 4204 10.053825 5.354794
 4205 10.057448 5.358417
 4206 10.057448 5.362040
 4207 10.061071 5.365663
 4208 10.061071 5.369286
 4209 10.064694 5.372909
 4210 10.064694 5.376532
 4211 10.064694 5.380155
 4212 10.061071 5.383778
 4213 10.061071 5.387401
 4214 10.057448 5.391024
 4215 10.057448 5.394647
 4216 10.053825 5.398270
 4217 10.053825 5.401893
 4218 10.050202 5.405516
 4219 10.050202 5.409139
 4220 10.050202 5.412762
 4221 10.046579 5.416385
 4222 10.046579 5.420008
 4223 10.046579 5.423631
 4224 10.046579 5.427254
 4225 10.046579 5.430877
 4226 10.046579 5.434500
 4227 10.046579 5.438123
 4228 10.046579 5.441746
 4229 10.046579 5.445369
 4230 10.046579 5.448992
 4231 10.042956 5.452615
 4232 10.042956 5.456238
 4233 10.042956 5.459861
 4234 10.042956 5.463484
 4235 10.042956 5.467107
 4236 10.042956 5.470730
 4237 10.042956 5.474353
 4238 10.042956 5.477976
 4239 10.042956 5.481599
 4240 10.042956 5.485222
 4241 10.042956 5.488845
 4242 10.042956 5.492468
 4243 10.042956 5.496091
 4244 10.042956 5.499714
 4245 10.042956 5.503337
 4246 10.042956 5.506960
 4247 10.042956 5.510583
 4248 10.042956 5.514206
 4249 10.042956 5.517829
 4250 10.042956 5.521452
 4251 10.042956 5.525075
 4252 10.042956 5.528698
 4253 10.042956 5.532321
 4254 10.046579 5.535944
 4255 10.046579 5.539567
 4256 10.050202 5.543190
 4257 10.050202 5.546813
 4258 10.053825 5.550436
 4259 10.053825 5.554059
 4260 10.053825 5.557682
 4261 10.053825 5.561305
 4262 10.053825 5.564928
 4263 10.053825 5.568551
 4264 10.053825 5.572174
 4265 10.053825 5.575797
 4266 10.053825 5.579420
 4267 10.053825 5.583043
 4268 10.053825 5.586666
 4269 10.053825 5.590289
 4270 10.053825 5.593912
 4271 10.053825 5.597535
 4272 10.053825 5.601158
 4273 10.053825 5.604781
 4274 10.053825 5.608404
 4275 10.053825 5.612027
 4276 10.053825 5.615650
 4277 10.057448 5.619273
 4278 10.057448 5.622896
 4279 10.061071 5.626519
 4280 10.061071 5.630142
 4281 10.064694 5.633765
 4282 10.064694 5.637388
 4283 10.068317 5.641011
 4284 10.068317 5.644634
 4285 10.071940 5.648257
 4286 10.071940 5.651880
 4287 10.075563 5.655503
 4288 10.075563 5.659126
 4289 10.079186 5.662749
 4290 10.082809 5.662749
 4291 10.086432 5.666372
 4292 10.090055 5.669995
 4293 10.093678 5.669995
 4294 10.093678 5.673618
 4295 10.097301 5.677241
 4296 10.097301 5.680864
 4297 10.097301 5.684487
 4298 10.100924 5.688110
 4299 10.100924 5.691733
 4300 10.104547 5.695356
 4301 10.104547 5.698979
 4302 10.108170 5.702602
 4303 10.108170 5.706225
 4304 10.111793 5.709848
 4305 10.111793 5.713471
 4306 10.115416 5.717094
 4307 10.115416 5.720717
 4308 10.119039 5.724340
 4309 10.119039 5.727963
 4310 10.122662 5.731586
 4311 10.126285 5.735209
 4312 10.129908 5.738832
 4313 10.133531 5.742455
 4314 10.137154 5.746078
 4315 10.140777 5.749701
 4316 10.140777 5.753324
 4317 10.144400 5.756947
 4318 10.148023 5.760570
 4319 10.151646 5.760570
 4320 10.155269 5.764193
 4321 10.158892 5.764193
 4322 10.162515 5.767816
 4323 10.166138 5.767816
 4324 10.169761 5.771439
 4325 10.173384 5.771439
 4326 10.177007 5.775062
 4327 10.180630 5.775062
 4328 10.184253 5.778685
 4329 10.187876 5.778685
 4330 10.191499 5.782308
 4331 10.195122 5.782308
 4332 10.198745 5.782308
 4333 10.202368 5.782308
 4334 10.205991 5.782308
 4335 10.209614 5.782308
 4336 10.213237 5.782308
 4337 10.216860 5.782308
 4338 10.220483 5.782308
 4339 10.224106 5.782308
 4340 10.227729 5.782308
 4341 10.231352 5.782308
 4342 10.234975 5.785931
 4343 10.238598 5.789554
 4344 10.242221 5.789554
 4345 10.245844 5.793177
 4346 10.249467 5.793177
 4347 10.253090 5.796800
 4348 10.256713 5.796800
 4349 10.260336 5.800423
 4350 10.263959 5.800423
 4351 10.267582 5.804046
 4352 10.271205 5.807669
 4353 10.274828 5.811292
 4354 10.278451 5.814915
 4355 10.282074 5.818538
 4356 10.285697 5.822161
 4357 10.289320 5.825784
 4358 10.292943 5.829407
 4359 10.296566 5.833030
 4360 10.296566 5.836653
 4361 10.296566 5.840276
 4362 10.296566 5.843899
 4363 10.296566 5.847522
 4364 10.296566 5.851145
 4365 10.300189 5.854768
 4366 10.300189 5.858391
 4367 10.300189 5.862014
 4368 10.300189 5.865637
 4369 10.303812 5.869260
 4370 10.303812 5.872883
 4371 10.303812 5.876506
 4372 10.303812 5.880129
 4373 10.303812 5.883752
 4374 10.303812 5.887375
 4375 10.303812 5.890998
 4376 10.303812 5.894621
 4377 10.303812 5.898244
 4378 10.303812 5.901867
 4379 10.303812 5.905490
 4380 10.303812 5.909113
 4381 10.303812 5.912736
 4382 10.303812 5.916359
 4383 10.303812 5.919982
 4384 10.303812 5.923605
 4385 10.303812 5.927228
 4386 10.303812 5.930851
 4387 10.303812 5.934474
 4388 10.303812 5.938097
 4389 10.303812 5.941720
 4390 10.303812 5.945343
 4391 10.303812 5.948966
 4392 10.303812 5.952589
 4393 10.303812 5.956212
 4394 10.303812 5.959835
 4395 10.303812 5.963458
 4396 10.303812 5.967081
 4397 10.303812 5.970704
 4398 10.303812 5.974327
 4399 10.303812 5.977950
 4400 10.303812 5.981573
 4401 10.303812 5.985196
 4402 10.303812 5.988819
 4403 10.303812 5.992442
 4404 10.303812 5.996065
 4405 10.303812 5.999688
 4406 10.303812 6.003311
 4407 10.303812 6.006934
 4408 10.303812 6.010557
 4409 10.303812 6.014180
 4410 10.307435 6.017803
 4411 10.307435 6.021426
 4412 10.307435 6.025049
 4413 10.311058 6.028672
 4414 10.311058 6.032295
 4415 10.314681 6.035918
 4416 10.314681 6.039541
 4417 10.318304 6.043164
 4418 10.318304 6.046787
 4419 10.321927 6.050410
 4420 10.321927 6.054033
 4421 10.325550 6.057656
 4422 10.325550 6.061279
 4423 10.329173 6.064902
 4424 10.329173 6.068525
 4425 10.332796 6.072148
 4426 10.336419 6.075771
 4427 10.340042 6.079394
 4428 10.343665 6.083017
 4429 10.343665 6.086640
 4430 10.347288 6.090263
 4431 10.347288 6.093886
 4432 10.350911 6.097509
 4433 10.350911 6.101132
 4434 10.350911 6.104755
 4435 10.354534 6.108378
 4436 10.354534 6.112001
 4437 10.354534 6.115624
 4438 10.354534 6.119247
 4439 10.354534 6.122870
 4440 10.354534 6.126493
 4441 10.354534 6.130116
 4442 10.354534 6.133739
 4443 10.354534 6.137362
 4444 10.354534 6.140985
 4445 10.354534 6.144608
 4446 10.358157 6.148231
 4447 10.358157 6.151854
 4448 10.361780 6.155477
 4449 10.361780 6.159100
 4450 10.365403 6.162723
 4451 10.365403 6.166346
 4452 10.369026 6.169969
 4453 10.369026 6.173592
 4454 10.372649 6.177215
 4455 10.372649 6.180838
 4456 10.376272 6.184461
 4457 10.376272 6.188084
 4458 10.379895 6.191707
 4459 10.379895 6.195330
 4460 10.383518 6.198953
 4461 10.387141 6.202576
 4462 10.387141 6.206199
 4463 10.390764 6.209822
 4464 10.390764 6.213445
 4465 10.390764 6.217068
 4466 10.390764 6.220691
 4467 10.390764 6.224314
 4468 10.390764 6.227937
 4469 10.390764 6.231560
 4470 10.390764 6.235183
 4471 10.390764 6.238806
 4472 10.390764 6.242429
 4473 10.390764 6.246052
 4474 10.390764 6.249675
 4475 10.390764 6.253298
 4476 10.390764 6.256921
 4477 10.390764 6.260544
 4478 10.390764 6.264167
 4479 10.390764 6.267790
 4480 10.390764 6.271413
 4481 10.390764 6.275036
 4482 10.390764 6.278659
 4483 10.394387 6.282282
 4484 10.394387 6.285905
 4485 10.398010 6.289528
 4486 10.398010 6.293151
 4487 10.401633 6.296774
 4488 10.401633 6.300397
 4489 10.401633 6.304020
 4490 10.401633 6.307643
 4491 10.401633 6.311266
 4492 10.401633 6.314889
 4493 10.401633 6.318512
 4494 10.401633 6.322135
 4495 10.401633 6.325758
 4496 10.401633 6.329381
 4497 10.401633 6.333004
 4498 10.401633 6.336627
 4499 10.401633 6.340250
 4500 10.401633 6.343873
 4501 10.401633 6.347496
 4502 10.405256 6.351119
 4503 10.405256 6.354742
 4504 10.408879 6.358365
 4505 10.408879 6.361988
 4506 10.412502 6.365611
 4507 10.412502 6.369234
 4508 10.416125 6.372857
 4509 10.416125 6.376480
 4510 10.419748 6.380103
 4511 10.419748 6.383726
 4512 10.423371 6.387349
 4513 10.423371 6.390972
 4514 10.426994 6.394595
 4515 10.430617 6.394595
 4516 10.434240 6.398218
 4517 10.437863 6.398218
 4518 10.441486 6.401841
 4519 10.445109 6.401841
 4520 10.448732 6.405464
 4521 10.452355 6.405464
 4522 10.455978 6.409087
 4523 10.455978 6.412710
 4524 10.459601 6.416333
 4525 10.463224 6.419956
 4526 10.463224 6.423579
 4527 10.466847 6.427202
 4528 10.466847 6.430825
 4529 10.470470 6.434448
 4530 10.470470 6.438071
 4531 10.470470 6.441694
 4532 10.474093 6.445317
 4533 10.474093 6.448940
 4534 10.474093 6.452563
 4535 10.474093 6.456186
 4536 10.474093 6.459809
 4537 10.474093 6.463432
 4538 10.474093 6.467055
 4539 10.474093 6.470678
 4540 10.474093 6.474301
 4541 10.474093 6.477924
 4542 10.474093 6.481547
 4543 10.474093 6.485170
 4544 10.474093 6.488793
 4545 10.474093 6.492416
 4546 10.474093 6.496039
 4547 10.477716 6.499662
 4548 10.477716 6.503285
 4549 10.481339 6.506908
 4550 10.481339 6.510531
 4551 10.484962 6.514154
 4552 10.484962 6.517777
 4553 10.488585 6.521400
 4554 10.488585 6.525023
 4555 10.492208 6.528646
 4556 10.492208 6.532269
 4557 10.492208 6.535892
 4558 10.495831 6.539515
 4559 10.495831 6.543138
 4560 10.495831 6.546761
 4561 10.495831 6.550384
 4562 10.495831 6.554007
 4563 10.499454 6.557630
 4564 10.499454 6.561253
 4565 10.503077 6.564876
 4566 10.503077 6.568499
 4567 10.506700 6.572122
 4568 10.506700 6.575745
 4569 10.510323 6.579368
 4570 10.510323 6.582991
 4571 10.513946 6.586614
 4572 10.513946 6.590237
 4573 10.517569 6.593860
 4574 10.517569 6.597483
 4575 10.521192 6.601106
 4576 10.524815 6.601106
 4577 10.528438 6.604729
 4578 10.532061 6.604729
 4579 10.535684 6.608352
 4580 10.539307 6.608352
 4581 10.542930 6.611975
 4582 10.546553 6.611975
 4583 10.550176 6.615598
 4584 10.553799 6.615598
 4585 10.557422 6.619221
 4586 10.561045 6.619221
 4587 10.564668 6.622844
 4588 10.568291 6.622844
 4589 10.571914 6.622844
 4590 10.575537 6.622844
 4591 10.579160 6.622844
 4592 10.582783 6.626467
 4593 10.586406 6.626467
 4594 10.590029 6.626467
 4595 10.593652 6.630090
 4596 10.597275 6.630090
 4597 10.600898 6.633713
 4598 10.604521 6.633713
 4599 10.608144 6.637336
 4600 10.611767 6.637336
 4601 10.615390 6.640959
 4602 10.619013 6.640959
 4603 10.622636 6.644582
 4604 10.626259 6.644582
 4605 10.629882 6.648205
 4606 10.633505 6.648205
 4607 10.637128 6.651828
 4608 10.640751 6.651828
 4609 10.644374 6.651828
 4610 10.647997 6.655451
 4611 10.651620 6.655451
 4612 10.655243 6.659074
 4613 10.658866 6.662697
 4614 10.662489 6.666320
 4615 10.666112 6.669943
 4616 10.669735 6.673566
 4617 10.673358 6.677189
 4618 10.676981 6.680812
 4619 10.680604 6.684435
 4620 10.684227 6.688058
 4621 10.684227 6.691681
 4622 10.687850 6.695304
 4623 10.687850 6.698927
 4624 10.687850 6.702550
 4625 10.687850 6.706173
 4626 10.691473 6.709796
 4627 10.691473 6.713419
 4628 10.695096 6.717042
 4629 10.695096 6.720665
 4630 10.698719 6.724288
 4631 10.698719 6.727911
 4632 10.702342 6.731534
 4633 10.702342 6.735157
 4634 10.705965 6.738780
 4635 10.705965 6.742403
 4636 10.709588 6.746026
 4637 10.709588 6.749649
 4638 10.709588 6.753272
 4639 10.709588 6.756895
 4640 10.709588 6.760518
 4641 10.709588 6.764141
 4642 10.709588 6.767764
 4643 10.709588 6.771387
 4644 10.709588 6.775010
 4645 10.709588 6.778633
 4646 10.709588 6.782256
 4647 10.709588 6.785879
 4648 10.709588 6.789502
 4649 10.709588 6.793125
 4650 10.709588 6.796748
 4651 10.709588 6.800371
 4652 10.709588 6.803994
 4653 10.709588 6.807617
 4654 10.709588 6.811240
 4655 10.705965 6.814863
 4656 10.705965 6.818486
 4657 10.702342 6.822109
 4658 10.702342 6.825732
 4659 10.702342 6.829355
 4660 10.702342 6.832978
 4661 10.698719 6.836601
 4662 10.698719 6.840224
 4663 10.698719 6.843847
 4664 10.698719 6.847470
 4665 10.698719 6.851093
 4666 10.698719 6.854716
 4667 10.698719 6.858339
 4668 10.698719 6.861962
 4669 10.698719 6.865585
 4670 10.698719 6.869208
 4671 10.698719 6.872831
 4672 10.698719 6.876454
 4673 10.698719 6.880077
 4674 10.698719 6.883700
 4675 10.698719 6.887323
 4676 10.698719 6.890946
 4677 10.698719 6.894569
 4678 10.698719 6.898192
 4679 10.698719 6.901815
 4680 10.698719 6.905438
 4681 10.698719 6.909061
 4682 10.698719 6.912684
 4683 10.698719 6.916307
 4684 10.698719 6.919930
 4685 10.698719 6.923553
 4686 10.702342 6.927176
 4687 10.702342 6.930799
 4688 10.702342 6.934422
 4689 10.702342 6.938045
 4690 10.705965 6.941668
 4691 10.705965 6.945291
 4692 10.705965 6.948914
 4693 10.705965 6.952537
 4694 10.705965 6.956160
 4695 10.705965 6.959783
 4696 10.705965 6.963406
 4697 10.705965 6.967029
 4698 10.705965 6.970652
 4699 10.705965 6.974275
 4700 10.705965 6.977898
 4701 10.705965 6.981521
 4702 10.705965 6.985144
 4703 10.705965 6.988767
 4704 10.705965 6.992390
 4705 10.705965 6.996013
 4706 10.705965 6.999636
 4707 10.705965 7.003259
 4708 10.709588 7.006882
 4709 10.709588 7.010505
 4710 10.713211 7.014128
 4711 10.713211 7.017751
 4712 10.716834 7.021374
 4713 10.716834 7.024997
 4714 10.720457 7.028620
 4715 10.720457 7.032243
 4716 10.724080 7.035866
 4717 10.724080 7.039489
 4718 10.727703 7.043112
 4719 10.727703 7.046735
 4720 10.731326 7.050358
 4721 10.734949 7.053981
 4722 10.738572 7.053981
 4723 10.742195 7.057604
 4724 10.745818 7.061227
 4725 10.749441 7.064850
 4726 10.753064 7.068473
 4727 10.753064 7.072096
 4728 10.756687 7.075719
 4729 10.756687 7.079342
 4730 10.756687 7.082965
 4731 10.756687 7.086588
 4732 10.760310 7.090211
 4733 10.760310 7.093834
 4734 10.760310 7.097457
 4735 10.760310 7.101080
 4736 10.763933 7.104703
 4737 10.763933 7.108326
 4738 10.767556 7.111949
 4739 10.767556 7.115572
 4740 10.771179 7.119195
 4741 10.771179 7.122818
 4742 10.774802 7.126441
 4743 10.774802 7.130064
 4744 10.778425 7.133687
 4745 10.778425 7.137310
 4746 10.782048 7.140933
 4747 10.782048 7.144556
 4748 10.785671 7.148179
 4749 10.789294 7.151802
 4750 10.792917 7.155425
 4751 10.796540 7.159048
 4752 10.800163 7.162671
 4753 10.803786 7.166294
 4754 10.803786 7.169917
 4755 10.807409 7.173540
 4756 10.811032 7.173540
 4757 10.814655 7.177163
 4758 10.818278 7.177163
 4759 10.821901 7.180786
 4760 10.825524 7.180786
 4761 10.829147 7.184409
 4762 10.832770 7.184409
 4763 10.836393 7.188032
 4764 10.840016 7.188032
 4765 10.843639 7.191655
 4766 10.847262 7.191655
 4767 10.850885 7.195278
 4768 10.854508 7.195278
 4769 10.858131 7.195278
 4770 10.861754 7.195278
 4771 10.865377 7.195278
 4772 10.869000 7.195278
 4773 10.872623 7.195278
 4774 10.876246 7.195278
 4775 10.879869 7.195278
 4776 10.883492 7.195278
 4777 10.887115 7.195278
 4778 10.890738 7.195278
 4779 10.890738 7.198901
 4780 10.890738 7.202524
 4781 10.890738 7.206147
 4782 10.890738 7.209770
 4783 10.890738 7.213393
 4784 10.890738 7.217016
 4785 10.890738 7.220639
 4786 10.890738 7.224262
 4787 10.890738 7.227885
 4788 10.890738 7.231508
 4789 10.890738 7.235131
 4790 10.890738 7.238754
 4791 10.890738 7.242377
 4792 10.890738 7.246000
 4793 10.890738 7.249623
 4794 10.890738 7.253246
 4795 10.890738 7.256869
 4796 10.890738 7.260492
 4797 10.890738 7.264115
 4798 10.890738 7.267738
 4799 10.890738 7.271361
 4800 10.890738 7.274984
 4801 10.890738 7.278607
 4802 10.890738 7.282230
 4803 10.890738 7.285853
 4804 10.890738 7.289476
 4805 10.890738 7.293099
 4806 10.890738 7.296722
 4807 10.890738 7.300345
 4808 10.890738 7.303968
 4809 10.890738 7.307591
 4810 10.890738 7.311214
 4811 10.890738 7.314837
 4812 10.890738 7.318460
 4813 10.890738 7.322083
 4814 10.890738 7.325706
 4815 10.890738 7.329329
 4816 10.890738 7.332952
 4817 10.890738 7.336575
 4818 10.890738 7.340198
 4819 10.890738 7.343821
 4820 10.890738 7.347444
 4821 10.890738 7.351067
 4822 10.890738 7.354690
 4823 10.890738 7.358313
 4824 10.890738 7.361936
 4825 10.890738 7.365559
 4826 10.890738 7.369182
 4827 10.890738 7.372805
 4828 10.890738 7.376428
 4829 10.890738 7.380051
 4830 10.890738 7.383674
 4831 10.890738 7.387297
 4832 10.890738 7.390920
 4833 10.890738 7.394543
 4834 10.890738 7.398166
 4835 10.890738 7.401789
 4836 10.890738 7.405412
 4837 10.890738 7.409035
 4838 10.890738 7.412658
 4839 10.890738 7.416281
 4840 10.890738 7.419904
 4841 10.890738 7.423527
 4842 10.890738 7.427150
 4843 10.890738 7.430773
 4844 10.890738 7.434396
 4845 10.890738 7.438019
 4846 10.890738 7.441642
 4847 10.890738 7.445265
 4848 10.890738 7.448888
 4849 10.890738 7.452511
 4850 10.890738 7.456134
 4851 10.890738 7.459757
 4852 10.890738 7.463380
 4853 10.890738 7.467003
 4854 10.890738 7.470626
 4855 10.890738 7.474249
 4856 10.890738 7.477872
 4857 10.890738 7.481495
 4858 10.890738 7.485118
 4859 10.890738 7.488741
 4860 10.890738 7.492364
 4861 10.890738 7.495987
 4862 10.890738 7.499610
 4863 10.890738 7.503233
 4864 10.890738 7.506856
 4865 10.890738 7.510479
 4866 10.890738 7.514102
 4867 10.890738 7.517725
 4868 10.890738 7.521348
 4869 10.890738 7.524971
 4870 10.890738 7.528594
 4871 10.890738 7.532217
 4872 10.890738 7.535840
 4873 10.890738 7.539463
 4874 10.890738 7.543086
 4875 10.890738 7.546709
 4876 10.890738 7.550332
 4877 10.890738 7.553955
 4878 10.890738 7.557578
 4879 10.890738 7.561201
 4880 10.890738 7.564824
 4881 10.890738 7.568447
 4882 10.890738 7.572070
 4883 10.890738 7.575693
 4884 10.890738 7.579316
 4885 10.890738 7.582939
 4886 10.890738 7.586562
 4887 10.890738 7.590185
 4888 10.890738 7.593808
 4889 10.890738 7.597431
 4890 10.890738 7.601054
 4891 10.890738 7.604677
 4892 10.890738 7.608300
 4893 10.890738 7.611923
 4894 10.890738 7.615546
 4895 10.890738 7.619169
 4896 10.890738 7.622792
 4897 10.890738 7.626415
 4898 10.890738 7.630038
 4899 10.890738 7.633661
 4900 10.890738 7.637284
 4901 10.890738 7.640907
 4902 10.890738 7.644530
 4903 10.890738 7.648153
 4904 10.890738 7.651776
 4905 10.890738 7.655399
 4906 10.890738 7.659022
 4907 10.890738 7.662645
 4908 10.890738 7.666268
 4909 10.890738 7.669891
 4910 10.890738 7.673514
 4911 10.890738 7.677137
 4912 10.890738 7.680760
 4913 10.890738 7.684383
 4914 10.890738 7.688006
 4915 10.890738 7.691629
 4916 10.890738 7.695252
 4917 10.890738 7.698875
 4918 10.890738 7.702498
 4919 10.890738 7.706121
 4920 10.890738 7.709744
 4921 10.890738 7.713367
 4922 10.890738 7.716990
 4923 10.890738 7.720613
 4924 10.890738 7.724236
 4925 10.890738 7.727859
 4926 10.890738 7.731482
 4927 10.890738 7.735105
 4928 10.890738 7.738728
 4929 10.890738 7.742351
 4930 10.890738 7.745974
 4931 10.890738 7.749597
 4932 10.890738 7.753220
 4933 10.890738 7.756843
 4934 10.890738 7.760466
 4935 10.890738 7.764089
 4936 10.890738 7.767712
 4937 10.890738 7.771335
 4938 10.890738 7.774958
 4939 10.890738 7.778581
 4940 10.890738 7.782204
 4941 10.890738 7.785827
 4942 10.890738 7.789450
 4943 10.890738 7.793073
 4944 10.890738 7.796696
 4945 10.890738 7.800319
 4946 10.890738 7.803942
 4947 10.890738 7.807565
 4948 10.890738 7.811188
 4949 10.890738 7.814811
 4950 10.890738 7.818434
 4951 10.890738 7.822057
 4952 10.890738 7.825680
 4953 10.890738 7.829303
 4954 10.890738 7.832926
 4955 10.890738 7.836549
 4956 10.890738 7.840172
 4957 10.890738 7.843795
 4958 10.890738 7.847418
 4959 10.890738 7.851041
 4960 10.890738 7.854664
 4961 10.890738 7.858287
 4962 10.890738 7.861910
 4963 10.890738 7.865533
 4964 10.890738 7.869156
 4965 10.890738 7.872779
 4966 10.890738 7.876402
 4967 10.890738 7.880025
 4968 10.890738 7.883648
 4969 10.890738 7.887271
 4970 10.890738 7.890894
 4971 10.890738 7.894517
 4972 10.890738 7.898140
 4973 10.890738 7.901763
 4974 10.890738 7.905386
 4975 10.890738 7.909009
 4976 10.890738 7.912632
 4977 10.890738 7.916255
 4978 10.890738 7.919878
 4979 10.890738 7.923501
 4980 10.890738 7.927124
 4981 10.890738 7.930747
 4982 10.890738 7.934370
 4983 10.890738 7.937993
 4984 10.890738 7.941616
 4985 10.890738 7.945239
 4986 10.890738 7.948862
 4987 10.890738 7.952485
 4988 10.890738 7.956108
 4989 10.890738 7.959731
 4990 10.890738 7.963354
 4991 10.890738 7.966977
 4992 10.890738 7.970600
 4993 10.890738 7.974223
 4994 10.890738 7.977846
 4995 10.890738 7.981469
 4996 10.890738 7.985092
 4997 10.890738 7.988715
 4998 10.890738 7.992338
 4999 10.890738 7.995961
 5000 10.890738 7.999584
 5001 10.890738 8.003207
 5002 10.890738 8.006830
 5003 10.887115 8.006830
 5004 10.883492 8.006830
 5005 10.879869 8.006830
 5006 10.876246 8.006830
 5007 10.872623 8.006830
 5008 10.869000 8.006830
 5009 10.865377 8.006830
 5010 10.861754 8.006830
 5011 10.858131 8.006830
 5012 10.854508 8.006830
 5013 10.850885 8.006830
 5014 10.847262 8.006830
 5015 10.843639 8.010453
 5016 10.840016 8.010453
 5017 10.836393 8.014076
 5018 10.832770 8.014076
 5019 10.829147 8.017699
 5020 10.825524 8.017699
 5021 10.821901 8.021322
 5022 10.818278 8.021322
 5023 10.814655 8.024945
 5024 10.811032 8.024945
 5025 10.807409 8.028568
 5026 10.803786 8.028568
 5027 10.800163 8.032191
 5028 10.796540 8.032191
 5029 10.792917 8.035814
 5030 10.789294 8.039437
 5031 10.789294 8.043060
 5032 10.785671 8.046683
 5033 10.785671 8.050306
 5034 10.782048 8.053929
 5035 10.782048 8.057552
 5036 10.778425 8.061175
 5037 10.778425 8.064798
 5038 10.774802 8.068421
 5039 10.774802 8.072044
 5040 10.771179 8.075667
 5041 10.771179 8.079290
 5042 10.767556 8.082913
 5043 10.767556 8.086536
 5044 10.767556 8.090159
 5045 10.767556 8.093782
 5046 10.767556 8.097405
 5047 10.767556 8.101028
 5048 10.767556 8.104651
 5049 10.767556 8.108274
 5050 10.767556 8.111897
 5051 10.767556 8.115520
 5052 10.767556 8.119143
 5053 10.767556 8.122766
 5054 10.767556 8.126389
 5055 10.767556 8.130012
 5056 10.767556 8.133635
 5057 10.767556 8.137258
 5058 10.763933 8.140881
 5059 10.763933 8.144504
 5060 10.760310 8.148127
 5061 10.760310 8.151750
 5062 10.760310 8.155373
 5063 10.760310 8.158996
 5064 10.756687 8.162619
 5065 10.756687 8.166242
 5066 10.756687 8.169865
 5067 10.756687 8.173488
 5068 10.756687 8.177111
 5069 10.756687 8.180734
 5070 10.756687 8.184357
 5071 10.756687 8.187980
 5072 10.756687 8.191603
 5073 10.756687 8.195226
 5074 10.753064 8.198849
 5075 10.753064 8.202472
 5076 10.753064 8.206095
 5077 10.753064 8.209718
 5078 10.753064 8.213341
 5079 10.753064 8.216964
 5080 10.753064 8.220587
 5081 10.753064 8.224210
 5082 10.753064 8.227833
 5083 10.753064 8.231456
 5084 10.753064 8.235079
 5085 10.753064 8.238702
 5086 10.753064 8.242325
 5087 10.753064 8.245948
 5088 10.753064 8.249571
 5089 10.753064 8.253194
 5090 10.753064 8.256817
 5091 10.753064 8.260440
 5092 10.753064 8.264063
 5093 10.753064 8.267686
 5094 10.753064 8.271309
 5095 10.753064 8.274932
 5096 10.753064 8.278555
 5097 10.753064 8.282178
 5098 10.753064 8.285801
 5099 10.753064 8.289424
 5100 10.753064 8.293047
 5101 10.753064 8.296670
 5102 10.753064 8.300293
 5103 10.753064 8.303916
 5104 10.753064 8.307539
 5105 10.749441 8.311162
 5106 10.749441 8.314785
 5107 10.749441 8.318408
 5108 10.745818 8.322031
 5109 10.745818 8.325654
 5110 10.745818 8.329277
 5111 10.745818 8.332900
 5112 10.742195 8.336523
 5113 10.742195 8.340146
 5114 10.742195 8.343769
 5115 10.742195 8.347392
 5116 10.738572 8.351015
 5117 10.738572 8.354638
 5118 10.738572 8.358261
 5119 10.738572 8.361884
 5120 10.738572 8.365507
 5121 10.738572 8.369130
 5122 10.738572 8.372753
 5123 10.738572 8.376376
 5124 10.738572 8.379999
 5125 10.738572 8.383622
 5126 10.738572 8.387245
 5127 10.738572 8.390868
 5128 10.738572 8.394491
 5129 10.738572 8.398114
 5130 10.738572 8.401737
 5131 10.738572 8.405360
 5132 10.738572 8.408983
 5133 10.738572 8.412606
 5134 10.738572 8.416229
 5135 10.738572 8.419852
 5136 10.738572 8.423475
 5137 10.738572 8.427098
 5138 10.738572 8.430721
 5139 10.738572 8.434344
 5140 10.738572 8.437967
 5141 10.738572 8.441590
 5142 10.742195 8.445213
 5143 10.742195 8.448836
 5144 10.742195 8.452459
 5145 10.742195 8.456082
 5146 10.742195 8.459705
 5147 10.742195 8.463328
 5148 10.742195 8.466951
 5149 10.742195 8.470574
 5150 10.742195 8.474197
 5151 10.738572 8.477820
 5152 10.738572 8.481443
 5153 10.734949 8.485066
 5154 10.734949 8.488689
 5155 10.734949 8.492312
 5156 10.734949 8.495935
 5157 10.731326 8.499558
 5158 10.731326 8.503181
 5159 10.731326 8.506804
 5160 10.731326 8.510427
 5161 10.731326 8.514050
 5162 10.731326 8.517673
 5163 10.727703 8.521296
 5164 10.727703 8.524919
 5165 10.727703 8.528542
 5166 10.727703 8.532165
 5167 10.727703 8.535788
 5168 10.727703 8.539411
 5169 10.727703 8.543034
 5170 10.727703 8.546657
 5171 10.724080 8.550280
 5172 10.724080 8.553903
 5173 10.724080 8.557526
 5174 10.724080 8.561149
 5175 10.724080 8.564772
 5176 10.724080 8.568395
 5177 10.724080 8.572018
 5178 10.724080 8.575641
 5179 10.724080 8.579264
 5180 10.724080 8.582887
 5181 10.724080 8.586510
 5182 10.720457 8.590133
 5183 10.720457 8.593756
 5184 10.716834 8.597379
 5185 10.716834 8.601002
 5186 10.713211 8.604625
 5187 10.713211 8.608248
 5188 10.709588 8.611871
 5189 10.709588 8.615494
 5190 10.709588 8.619117
 5191 10.709588 8.622740
 5192 10.709588 8.626363
 5193 10.709588 8.629986
 5194 10.709588 8.633609
 5195 10.709588 8.637232
 5196 10.709588 8.640855
 5197 10.709588 8.644478
 5198 10.709588 8.648101
 5199 10.709588 8.651724
 5200 10.709588 8.655347
 5201 10.709588 8.658970
 5202 10.709588 8.662593
 5203 10.709588 8.666216
 5204 10.709588 8.669839
 5205 10.709588 8.673462
 5206 10.709588 8.677085
 5207 10.709588 8.680708
 5208 10.709588 8.684331
 5209 10.709588 8.687954
 5210 10.709588 8.691577
 5211 10.709588 8.695200
 5212 10.709588 8.698823
 5213 10.705965 8.702446
 5214 10.705965 8.706069
 5215 10.705965 8.709692
 5216 10.705965 8.713315
 5217 10.702342 8.716938
 5218 10.702342 8.720561
 5219 10.702342 8.724184
 5220 10.702342 8.727807
 5221 10.702342 8.731430
 5222 10.702342 8.735053
 5223 10.702342 8.738676
 5224 10.702342 8.742299
 5225 10.702342 8.745922
 5226 10.698719 8.749545
 5227 10.698719 8.753168
 5228 10.695096 8.756791
 5229 10.695096 8.760414
 5230 10.691473 8.764037
 5231 10.691473 8.767660
 5232 10.687850 8.771283
 5233 10.687850 8.774906
 5234 10.684227 8.778529
 5235 10.684227 8.782152
 5236 10.680604 8.785775
 5237 10.680604 8.789398
 5238 10.676981 8.793021
 5239 10.676981 8.796644
 5240 10.676981 8.800267
 5241 10.676981 8.803890
 5242 10.676981 8.807513
 5243 10.676981 8.811136
 5244 10.676981 8.814759
 5245 10.676981 8.818382
 5246 10.676981 8.822005
 5247 10.676981 8.825628
 5248 10.676981 8.829251
 5249 10.676981 8.832874
 5250 10.676981 8.836497
 5251 10.676981 8.840120
 5252 10.676981 8.843743
 5253 10.676981 8.847366
 5254 10.673358 8.850989
 5255 10.673358 8.854612
 5256 10.673358 8.858235
 5257 10.673358 8.861858
 5258 10.669735 8.865481
 5259 10.669735 8.869104
 5260 10.669735 8.872727
 5261 10.666112 8.876350
 5262 10.666112 8.879973
 5263 10.666112 8.883596
 5264 10.666112 8.887219
 5265 10.662489 8.890842
 5266 10.662489 8.894465
 5267 10.662489 8.898088
 5268 10.662489 8.901711
 5269 10.658866 8.905334
 5270 10.658866 8.908957
 5271 10.655243 8.912580
 5272 10.655243 8.916203
 5273 10.651620 8.919826
 5274 10.651620 8.923449
 5275 10.651620 8.927072
 5276 10.651620 8.930695
 5277 10.651620 8.934318
 5278 10.651620 8.937941
 5279 10.651620 8.941564
 5280 10.651620 8.945187
 5281 10.651620 8.948810
 5282 10.651620 8.952433
 5283 10.651620 8.956056
 5284 10.651620 8.959679
 5285 10.651620 8.963302
 5286 10.651620 8.966925
 5287 10.651620 8.970548
 5288 10.651620 8.974171
 5289 10.651620 8.977794
 5290 10.651620 8.981417
 5291 10.651620 8.985040
 5292 10.651620 8.988663
 5293 10.651620 8.992286
 5294 10.651620 8.995909
 5295 10.651620 8.999532
 5296 10.651620 9.003155
 5297 10.651620 9.006778
 5298 10.655243 9.010401
 5299 10.655243 9.014024
 5300 10.658866 9.017647
 5301 10.658866 9.021270
 5302 10.662489 9.024893
 5303 10.662489 9.028516
 5304 10.666112 9.032139
 5305 10.666112 9.035762
 5306 10.666112 9.039385
 5307 10.666112 9.043008
 5308 10.666112 9.046631
 5309 10.666112 9.050254
 5310 10.662489 9.053877
 5311 10.662489 9.057500
 5312 10.662489 9.061123
 5313 10.662489 9.064746
 5314 10.662489 9.068369
 5315 10.662489 9.071992
 5316 10.662489 9.075615
 5317 10.662489 9.079238
 5318 10.658866 9.082861
 5319 10.658866 9.086484
 5320 10.655243 9.090107
 5321 10.655243 9.093730
 5322 10.655243 9.097353
 5323 10.655243 9.100976
 5324 10.651620 9.104599
 5325 10.651620 9.108222
 5326 10.651620 9.111845
 5327 10.651620 9.115468
 5328 10.651620 9.119091
 5329 10.651620 9.122714
 5330 10.651620 9.126337
 5331 10.651620 9.129960
 5332 10.651620 9.133583
 5333 10.651620 9.137206
 5334 10.651620 9.140829
 5335 10.651620 9.144452
 5336 10.651620 9.148075
 5337 10.651620 9.151698
 5338 10.651620 9.155321
 5339 10.647997 9.158944
 5340 10.647997 9.162567
 5341 10.647997 9.166190
 5342 10.644374 9.169813
 5343 10.644374 9.173436
 5344 10.640751 9.177059
 5345 10.637128 9.180682
 5346 10.633505 9.184305
 5347 10.629882 9.184305
 5348 10.626259 9.187928
 5349 10.622636 9.187928
 5350 10.619013 9.191551
 5351 10.619013 9.195174
 5352 10.615390 9.198797
 5353 10.615390 9.202420
 5354 10.611767 9.206043
 5355 10.611767 9.209666
 5356 10.608144 9.213289
 5357 10.608144 9.216912
 5358 10.604521 9.220535
 5359 10.604521 9.224158
 5360 10.600898 9.227781
 5361 10.600898 9.231404
 5362 10.597275 9.235027
 5363 10.597275 9.238650
 5364 10.597275 9.242273
 5365 10.597275 9.245896
 5366 10.597275 9.249519
 5367 10.597275 9.253142
 5368 10.597275 9.256765
 5369 10.597275 9.260388
 5370 10.597275 9.264011
 5371 10.597275 9.267634
 5372 10.597275 9.271257
 5373 10.597275 9.274880
 5374 10.597275 9.278503
 5375 10.597275 9.282126
 5376 10.597275 9.285749
 5377 10.597275 9.289372
 5378 10.597275 9.292995
 5379 10.597275 9.296618
 5380 10.597275 9.300241
 5381 10.597275 9.303864
 5382 10.597275 9.307487
 5383 10.597275 9.311110
 5384 10.597275 9.314733
 5385 10.597275 9.318356
 5386 10.597275 9.321979
 5387 10.597275 9.325602
 5388 10.597275 9.329225
 5389 10.597275 9.332848
 5390 10.597275 9.336471
 5391 10.593652 9.340094
 5392 10.593652 9.343717
 5393 10.590029 9.347340
 5394 10.590029 9.350963
 5395 10.590029 9.354586
 5396 10.590029 9.358209
 5397 10.590029 9.361832
 5398 10.590029 9.365455
 5399 10.590029 9.369078
 5400 10.590029 9.372701
 5401 10.590029 9.376324
 5402 10.590029 9.379947
 5403 10.590029 9.383570
 5404 10.590029 9.387193
 5405 10.590029 9.390816
 5406 10.590029 9.394439
 5407 10.590029 9.398062
 5408 10.590029 9.401685
 5409 10.590029 9.405308
 5410 10.590029 9.408931
 5411 10.590029 9.412554
 5412 10.590029 9.416177
 5413 10.590029 9.419800
 5414 10.590029 9.423423
 5415 10.590029 9.427046
 5416 10.590029 9.430669
 5417 10.590029 9.434292
 5418 10.590029 9.437915
 5419 10.590029 9.441538
 5420 10.590029 9.445161
 5421 10.590029 9.448784
 5422 10.590029 9.452407
 5423 10.590029 9.456030
 5424 10.590029 9.459653
 5425 10.590029 9.463276
 5426 10.593652 9.466899
 5427 10.593652 9.470522
 5428 10.597275 9.474145
 5429 10.597275 9.477768
 5430 10.600898 9.481391
 5431 10.600898 9.485014
 5432 10.604521 9.488637
 5433 10.604521 9.492260
 5434 10.608144 9.495883
 5435 10.608144 9.499506
 5436 10.611767 9.503129
 5437 10.611767 9.506752
 5438 10.615390 9.510375
 5439 10.619013 9.513998
 5440 10.622636 9.517621
 5441 10.626259 9.521244
 5442 10.626259 9.524867
 5443 10.629882 9.528490
 5444 10.629882 9.532113
 5445 10.633505 9.535736
 5446 10.633505 9.539359
 5447 10.637128 9.542982
 5448 10.637128 9.546605
 5449 10.637128 9.550228
 5450 10.637128 9.553851
 5451 10.637128 9.557474
 5452 10.637128 9.561097
 5453 10.633505 9.564720
 5454 10.633505 9.568343
 5455 10.633505 9.571966
 5456 10.633505 9.575589
 5457 10.633505 9.579212
 5458 10.633505 9.582835
 5459 10.633505 9.586458
 5460 10.629882 9.590081
 5461 10.629882 9.593704
 5462 10.626259 9.597327
 5463 10.626259 9.600950
 5464 10.622636 9.604573
 5465 10.622636 9.608196
 5466 10.619013 9.611819
 5467 10.619013 9.615442
 5468 10.615390 9.619065
 5469 10.615390 9.622688
 5470 10.615390 9.626311
 5471 10.615390 9.629934
 5472 10.615390 9.633557
 5473 10.615390 9.637180
 5474 10.615390 9.640803
 5475 10.615390 9.644426
 5476 10.615390 9.648049
 5477 10.615390 9.651672
 5478 10.615390 9.655295
 5479 10.615390 9.658918
 5480 10.615390 9.662541
 5481 10.615390 9.666164
 5482 10.615390 9.669787
 5483 10.615390 9.673410
 5484 10.615390 9.677033
 5485 10.615390 9.680656
 5486 10.615390 9.684279
 5487 10.615390 9.687902
 5488 10.615390 9.691525
 5489 10.615390 9.695148
 5490 10.615390 9.698771
 5491 10.615390 9.702394
 5492 10.615390 9.706017
 5493 10.619013 9.709640
 5494 10.619013 9.713263
 5495 10.622636 9.716886
 5496 10.622636 9.720509
 5497 10.626259 9.724132
 5498 10.626259 9.727755
 5499 10.629882 9.731378
 5500 10.629882 9.735001
 5501 10.633505 9.738624
 5502 10.633505 9.742247
 5503 10.637128 9.745870
 5504 10.637128 9.749493
 5505 10.640751 9.753116
 5506 10.644374 9.756739
 5507 10.644374 9.760362
 5508 10.647997 9.763985
 5509 10.651620 9.767608
 5510 10.655243 9.771231
 5511 10.655243 9.774854
 5512 10.655243 9.778477
 5513 10.651620 9.782100
 5514 10.651620 9.785723
 5515 10.647997 9.789346
 5516 10.644374 9.792969
 5517 10.640751 9.796592
 5518 10.637128 9.800215
 5519 10.633505 9.800215
 5520 10.629882 9.803838
 5521 10.626259 9.803838
 5522 10.622636 9.807461
 5523 10.619013 9.807461
 5524 10.615390 9.811084
 5525 10.611767 9.814707
 5526 10.608144 9.818330
 5527 10.604521 9.821953
 5528 10.604521 9.825576
 5529 10.600898 9.829199
 5530 10.600898 9.832822
 5531 10.597275 9.836445
 5532 10.597275 9.840068
 5533 10.593652 9.843691
 5534 10.593652 9.847314
 5535 10.590029 9.850937
 5536 10.590029 9.854560
 5537 10.586406 9.858183
 5538 10.586406 9.861806
 5539 10.582783 9.865429
 5540 10.582783 9.869052
 5541 10.582783 9.872675
 5542 10.582783 9.876298
 5543 10.582783 9.879921
 5544 10.582783 9.883544
 5545 10.582783 9.887167
 5546 10.579160 9.890790
 5547 10.575537 9.894413
 5548 10.571914 9.898036
 5549 10.568291 9.901659
 5550 10.568291 9.905282
 5551 10.564668 9.908905
 5552 10.564668 9.912528
 5553 10.561045 9.916151
 5554 10.561045 9.919774
 5555 10.557422 9.923397
 5556 10.557422 9.927020
 5557 10.553799 9.930643
 5558 10.553799 9.934266
 5559 10.550176 9.937889
 5560 10.550176 9.941512
 5561 10.546553 9.945135
 5562 10.546553 9.948758
 5563 10.546553 9.952381
 5564 10.546553 9.956004
 5565 10.546553 9.959627
 5566 10.546553 9.963250
 5567 10.546553 9.966873
 5568 10.546553 9.970496
 5569 10.546553 9.974119
 5570 10.546553 9.977742
 5571 10.546553 9.981365
 5572 10.546553 9.984988
 5573 10.546553 9.988611
 5574 10.546553 9.992234
 5575 10.546553 9.995857
 5576 10.546553 9.999480
 5577 10.546553 10.003103
 5578 10.546553 10.006726
 5579 10.546553 10.010349
 5580 10.546553 10.013972
 5581 10.546553 10.017595
 5582 10.546553 10.021218
 5583 10.546553 10.024841
 5584 10.546553 10.028464
 5585 10.546553 10.032087
 5586 10.546553 10.035710
 5587 10.546553 10.039333
 5588 10.546553 10.042956
 5589 10.546553 10.046579
 5590 10.546553 10.050202
 5591 10.546553 10.053825
 5592 10.546553 10.057448
 5593 10.550176 10.061071
 5594 10.550176 10.064694
 5595 10.553799 10.068317
 5596 10.553799 10.071940
 5597 10.553799 10.075563
 5598 10.557422 10.079186
 5599 10.557422 10.082809
 5600 10.557422 10.086432
 5601 10.561045 10.090055
 5602 10.561045 10.093678
 5603 10.561045 10.097301
 5604 10.561045 10.100924
 5605 10.557422 10.104547
 5606 10.557422 10.108170
 5607 10.557422 10.111793
 5608 10.557422 10.115416
 5609 10.557422 10.119039
 5610 10.553799 10.122662
 5611 10.553799 10.126285
 5612 10.550176 10.129908
 5613 10.550176 10.133531
 5614 10.550176 10.137154
 5615 10.550176 10.140777
 5616 10.550176 10.144400
 5617 10.550176 10.148023
 5618 10.550176 10.151646
 5619 10.550176 10.155269
 5620 10.550176 10.158892
 5621 10.550176 10.162515
 5622 10.550176 10.166138
 5623 10.550176 10.169761
 5624 10.550176 10.173384
 5625 10.550176 10.177007
 5626 10.550176 10.180630
 5627 10.550176 10.184253
 5628 10.550176 10.187876
 5629 10.550176 10.191499
 5630 10.550176 10.195122
 5631 10.550176 10.198745
 5632 10.550176 10.202368
 5633 10.550176 10.205991
 5634 10.550176 10.209614
 5635 10.550176 10.213237
 5636 10.550176 10.216860
 5637 10.550176 10.220483
 5638 10.550176 10.224106
 5639 10.550176 10.227729
 5640 10.550176 10.231352
 5641 10.550176 10.234975
 5642 10.550176 10.238598
 5643 10.550176 10.242221
 5644 10.550176 10.245844
 5645 10.550176 10.249467
 5646 10.550176 10.253090
 5647 10.550176 10.256713
 5648 10.550176 10.260336
 5649 10.550176 10.263959
 5650 10.550176 10.267582
 5651 10.550176 10.271205
 5652 10.553799 10.274828
 5653 10.553799 10.278451
 5654 10.557422 10.282074
 5655 10.557422 10.285697
 5656 10.561045 10.289320
 5657 10.561045 10.292943
 5658 10.564668 10.296566
 5659 10.564668 10.300189
 5660 10.568291 10.303812
 5661 10.568291 10.307435
 5662 10.571914 10.311058
 5663 10.571914 10.314681
 5664 10.575537 10.318304
 5665 10.575537 10.321927
 5666 10.575537 10.325550
 5667 10.579160 10.329173
 5668 10.579160 10.332796
 5669 10.579160 10.336419
 5670 10.579160 10.340042
 5671 10.579160 10.343665
 5672 10.579160 10.347288
 5673 10.579160 10.350911
 5674 10.579160 10.354534
 5675 10.579160 10.358157
 5676 10.575537 10.361780
 5677 10.575537 10.365403
 5678 10.571914 10.369026
 5679 10.571914 10.372649
 5680 10.568291 10.376272
 5681 10.568291 10.379895
 5682 10.564668 10.383518
 5683 10.564668 10.387141
 5684 10.564668 10.390764
 5685 10.564668 10.394387
 5686 10.564668 10.398010
 5687 10.564668 10.401633
 5688 10.564668 10.405256
 5689 10.564668 10.408879
 5690 10.564668 10.412502
 5691 10.564668 10.416125
 5692 10.564668 10.419748
 5693 10.564668 10.423371
 5694 10.564668 10.426994
 5695 10.564668 10.430617
 5696 10.564668 10.434240
 5697 10.564668 10.437863
 5698 10.564668 10.441486
 5699 10.564668 10.445109
 5700 10.564668 10.448732
 5701 10.564668 10.452355
 5702 10.564668 10.455978
 5703 10.564668 10.459601
 5704 10.564668 10.463224
 5705 10.564668 10.466847
 5706 10.564668 10.470470
 5707 10.564668 10.474093
 5708 10.564668 10.477716
 5709 10.564668 10.481339
 5710 10.564668 10.484962
 5711 10.564668 10.488585
 5712 10.564668 10.492208
 5713 10.564668 10.495831
 5714 10.564668 10.499454
 5715 10.564668 10.503077
 5716 10.564668 10.506700
 5717 10.564668 10.510323
 5718 10.564668 10.513946
 5719 10.564668 10.517569
 5720 10.564668 10.521192
 5721 10.564668 10.524815
 5722 10.564668 10.528438
 5723 10.564668 10.532061
 5724 10.564668 10.535684
 5725 10.564668 10.539307
 5726 10.564668 10.542930
 5727 10.564668 10.546553
 5728 10.564668 10.550176
 5729 10.564668 10.553799
 5730 10.564668 10.557422
 5731 10.564668 10.561045
 5732 10.561045 10.564668
 5733 10.561045 10.568291
 5734 10.561045 10.571914
 5735 10.561045 10.575537
 5736 10.561045 10.579160
 5737 10.561045 10.582783
 5738 10.561045 10.586406
 5739 10.557422 10.590029
 5740 10.557422 10.593652
 5741 10.557422 10.597275
 5742 10.557422 10.600898
 5743 10.553799 10.604521
 5744 10.553799 10.608144
 5745 10.553799 10.611767
 5746 10.553799 10.615390
 5747 10.553799 10.619013
 5748 10.550176 10.622636
 5749 10.550176 10.626259
 5750 10.550176 10.629882
 5751 10.550176 10.633505
 5752 10.550176 10.637128
 5753 10.550176 10.640751
 5754 10.546553 10.644374
 5755 10.546553 10.647997
 5756 10.542930 10.651620
 5757 10.539307 10.655243
 5758 10.535684 10.658866
 5759 10.532061 10.662489
 5760 10.528438 10.666112
 5761 10.524815 10.669735
 5762 10.521192 10.673358
 5763 10.517569 10.676981
 5764 10.513946 10.680604
 5765 10.513946 10.684227
 5766 10.510323 10.687850
 5767 10.510323 10.691473
 5768 10.506700 10.695096
 5769 10.506700 10.698719
 5770 10.503077 10.702342
 5771 10.503077 10.705965
 5772 10.499454 10.709588
 5773 10.499454 10.713211
 5774 10.495831 10.716834
 5775 10.495831 10.720457
 5776 10.492208 10.724080
 5777 10.492208 10.727703
 5778 10.492208 10.731326
 5779 10.492208 10.734949
 5780 10.492208 10.738572
 5781 10.492208 10.742195
 5782 10.492208 10.745818
 5783 10.492208 10.749441
 5784 10.492208 10.753064
 5785 10.492208 10.756687
 5786 10.492208 10.760310
 5787 10.492208 10.763933
 5788 10.492208 10.767556
 5789 10.492208 10.771179
 5790 10.492208 10.774802
 5791 10.492208 10.778425
 5792 10.492208 10.782048
 5793 10.492208 10.785671
 5794 10.492208 10.789294
 5795 10.492208 10.792917
 5796 10.492208 10.796540
 5797 10.492208 10.800163
 5798 10.492208 10.803786
 5799 10.492208 10.807409
 5800 10.492208 10.811032
 5801 10.492208 10.814655
 5802 10.492208 10.818278
 5803 10.492208 10.821901
 5804 10.492208 10.825524
 5805 10.492208 10.829147
 5806 10.492208 10.832770
 5807 10.492208 10.836393
 5808 10.488585 10.840016
 5809 10.488585 10.843639
 5810 10.484962 10.847262
 5811 10.484962 10.850885
 5812 10.484962 10.854508
 5813 10.484962 10.858131
 5814 10.484962 10.861754
 5815 10.484962 10.865377
 5816 10.484962 10.869000
 5817 10.484962 10.872623
 5818 10.484962 10.876246
 5819 10.484962 10.879869
 5820 10.484962 10.883492
 5821 10.484962 10.887115
 5822 10.484962 10.890738
 5823 10.484962 10.894361
 5824 10.484962 10.897984
 5825 10.484962 10.901607
 5826 10.484962 10.905230
 5827 10.484962 10.908853
 5828 10.484962 10.912476
 5829 10.484962 10.916099
 5830 10.484962 10.919722
 5831 10.484962 10.923345
 5832 10.484962 10.926968
 5833 10.484962 10.930591
 5834 10.484962 10.934214
 5835 10.484962 10.937837
 5836 10.484962 10.941460
 5837 10.484962 10.945083
 5838 10.484962 10.948706
 5839 10.484962 10.952329
 5840 10.484962 10.955952
 5841 10.484962 10.959575
 5842 10.484962 10.963198
 5843 10.484962 10.966821
 5844 10.484962 10.970444
 5845 10.481339 10.974067
 5846 10.481339 10.977690
 5847 10.477716 10.981313
 5848 10.477716 10.984936
 5849 10.477716 10.988559
 5850 10.477716 10.992182
 5851 10.477716 10.995805
 5852 10.477716 10.999428
 5853 10.477716 11.003051
 5854 10.477716 11.006674
 5855 10.477716 11.010297
 5856 10.477716 11.013920
 5857 10.477716 11.017543
 5858 10.477716 11.021166
 5859 10.477716 11.024789
 5860 10.477716 11.028412
 5861 10.477716 11.032035
 5862 10.477716 11.035658
 5863 10.477716 11.039281
 5864 10.477716 11.042904
 5865 10.474093 11.046527
 5866 10.474093 11.050150
 5867 10.474093 11.053773
 5868 10.474093 11.057396
 5869 10.474093 11.061019
 5870 10.474093 11.064642
 5871 10.474093 11.068265
 5872 10.474093 11.071888
 5873 10.474093 11.075511
 5874 10.474093 11.079134
 5875 10.474093 11.082757
 5876 10.470470 11.086380
 5877 10.470470 11.090003
 5878 10.470470 11.093626
 5879 10.470470 11.097249
 5880 10.466847 11.100872
 5881 10.466847 11.104495
 5882 10.466847 11.108118
 5883 10.466847 11.111741
 5884 10.466847 11.115364
 5885 10.466847 11.118987
 5886 10.466847 11.122610
 5887 10.466847 11.126233
 5888 10.463224 11.129856
 5889 10.463224 11.133479
 5890 10.463224 11.137102
 5891 10.463224 11.140725
 5892 10.463224 11.144348
 5893 10.463224 11.147971
 5894 10.463224 11.151594
 5895 10.463224 11.155217
 5896 10.463224 11.158840
 5897 10.463224 11.162463
 5898 10.463224 11.166086
 5899 10.459601 11.169709
 5900 10.455978 11.173332
 5901 10.452355 11.176955
 5902 10.452355 11.180578
 5903 10.448732 11.180578
 5904 10.445109 11.184201
 5905 10.441486 11.184201
 5906 10.437863 11.187824
 5907 10.434240 11.187824
 5908 10.430617 11.191447
 5909 10.426994 11.191447
 5910 10.423371 11.195070
 5911 10.419748 11.198693
 5912 10.419748 11.202316
 5913 10.416125 11.205939
 5914 10.416125 11.209562
 5915 10.412502 11.213185
 5916 10.412502 11.216808
 5917 10.408879 11.220431
 5918 10.408879 11.224054
 5919 10.405256 11.227677
 5920 10.405256 11.231300
 5921 10.401633 11.234923
 5922 10.401633 11.238546
 5923 10.398010 11.242169
 5924 10.398010 11.245792
 5925 10.398010 11.249415
 5926 10.398010 11.253038
 5927 10.398010 11.256661
 5928 10.398010 11.260284
 5929 10.398010 11.263907
 5930 10.398010 11.267530
 5931 10.398010 11.271153
 5932 10.398010 11.274776
 5933 10.398010 11.278399
 5934 10.398010 11.282022
 5935 10.398010 11.285645
 5936 10.398010 11.289268
 5937 10.398010 11.292891
 5938 10.398010 11.296514
 5939 10.398010 11.300137
 5940 10.398010 11.303760
 5941 10.398010 11.307383
 5942 10.398010 11.311006
 5943 10.398010 11.314629
 5944 10.398010 11.318252
 5945 10.398010 11.321875
 5946 10.398010 11.325498
 5947 10.398010 11.329121
 5948 10.398010 11.332744
 5949 10.398010 11.336367
 5950 10.398010 11.339990
 5951 10.398010 11.343613
 5952 10.401633 11.347236
 5953 10.401633 11.350859
 5954 10.405256 11.354482
 5955 10.405256 11.358105
 5956 10.408879 11.361728
 5957 10.408879 11.365351
 5958 10.412502 11.368974
 5959 10.412502 11.372597
 5960 10.416125 11.376220
 5961 10.416125 11.379843
 5962 10.419748 11.383466
 5963 10.419748 11.387089
 5964 10.423371 11.390712
 5965 10.426994 11.394335
 5966 10.430617 11.397958
 5967 10.430617 11.401581
 5968 10.434240 11.405204
 5969 10.437863 11.408827
 5970 10.437863 11.412450
 5971 10.441486 11.416073
 5972 10.445109 11.419696
 5973 10.445109 11.423319
 5974 10.445109 11.426942
 5975 10.445109 11.430565
 5976 10.445109 11.434188
 5977 10.445109 11.437811
 5978 10.445109 11.441434
 5979 10.445109 11.445057
 5980 10.445109 11.448680
 5981 10.445109 11.452303
 5982 10.445109 11.455926
 5983 10.445109 11.459549
 5984 10.445109 11.463172
 5985 10.445109 11.466795
 5986 10.445109 11.470418
 5987 10.445109 11.474041
 5988 10.445109 11.477664
 5989 10.445109 11.481287
 5990 10.441486 11.484910
 5991 10.441486 11.488533
 5992 10.437863 11.492156
 5993 10.437863 11.495779
 5994 10.434240 11.499402
 5995 10.434240 11.503025
 5996 10.430617 11.506648
 5997 10.430617 11.510271
 5998 10.430617 11.513894
 5999 10.426994 11.517517
 6000 10.426994 11.521140
 6001 10.426994 11.524763
 6002 10.426994 11.528386
 6003 10.426994 11.532009
 6004 10.426994 11.535632
 6005 10.426994 11.539255
 6006 10.426994 11.542878
 6007 10.426994 11.546501
 6008 10.426994 11.550124
 6009 10.426994 11.553747
 6010 10.426994 11.557370
 6011 10.426994 11.560993
 6012 10.426994 11.564616
 6013 10.426994 11.568239
 6014 10.426994 11.571862
 6015 10.426994 11.575485
 6016 10.426994 11.579108
 6017 10.426994 11.582731
 6018 10.426994 11.586354
 6019 10.426994 11.589977
 6020 10.426994 11.593600
 6021 10.426994 11.597223
 6022 10.426994 11.600846
 6023 10.426994 11.604469
 6024 10.430617 11.608092
 6025 10.430617 11.611715
 6026 10.430617 11.615338
 6027 10.430617 11.618961
 6028 10.434240 11.622584
 6029 10.434240 11.626207
 6030 10.434240 11.629830
 6031 10.434240 11.633453
 6032 10.434240 11.637076
 6033 10.434240 11.640699
 6034 10.434240 11.644322
 6035 10.434240 11.647945
 6036 10.434240 11.651568
 6037 10.434240 11.655191
 6038 10.434240 11.658814
 6039 10.434240 11.662437
 6040 10.434240 11.666060
 6041 10.434240 11.669683
 6042 10.434240 11.673306
 6043 10.434240 11.676929
 6044 10.434240 11.680552
 6045 10.434240 11.684175
 6046 10.434240 11.687798
 6047 10.430617 11.691421
 6048 10.430617 11.695044
 6049 10.426994 11.698667
 6050 10.426994 11.702290
 6051 10.423371 11.705913
 6052 10.423371 11.709536
 6053 10.419748 11.713159
 6054 10.419748 11.716782
 6055 10.416125 11.720405
 6056 10.416125 11.724028
 6057 10.412502 11.727651
 6058 10.408879 11.731274
 6059 10.405256 11.734897
 6060 10.401633 11.738520
 6061 10.398010 11.742143
 6062 10.394387 11.745766
 6063 10.390764 11.749389
 6064 10.387141 11.753012
 6065 10.383518 11.756635
 6066 10.379895 11.760258
 6067 10.376272 11.763881
 6068 10.372649 11.767504
 6069 10.372649 11.771127
 6070 10.369026 11.774750
 6071 10.369026 11.778373
 6072 10.365403 11.781996
 6073 10.361780 11.785619
 6074 10.358157 11.789242
 6075 10.354534 11.792865
 6076 10.350911 11.796488
 6077 10.347288 11.800111
 6078 10.343665 11.803734
 6079 10.340042 11.807357
 6080 10.340042 11.810980
 6081 10.336419 11.814603
 6082 10.336419 11.818226
 6083 10.332796 11.821849
 6084 10.332796 11.825472
 6085 10.329173 11.829095
 6086 10.329173 11.832718
 6087 10.325550 11.836341
 6088 10.325550 11.839964
 6089 10.321927 11.843587
 6090 10.318304 11.847210
 6091 10.314681 11.850833
 6092 10.311058 11.854456
 6093 10.307435 11.858079
 6094 10.303812 11.861702
 6095 10.300189 11.865325
 6096 10.296566 11.868948
 6097 10.292943 11.872571
 6098 10.289320 11.876194
 6099 10.285697 11.879817
 6100 10.282074 11.879817
 6101 10.278451 11.883440
 6102 10.274828 11.887063
 6103 10.271205 11.890686
 6104 10.267582 11.894309
 6105 10.263959 11.897932
 6106 10.260336 11.901555
 6107 10.256713 11.905178
 6108 10.253090 11.908801
 6109 10.249467 11.912424
 6110 10.245844 11.916047
 6111 10.242221 11.919670
 6112 10.238598 11.923293
 6113 10.234975 11.926916
 6114 10.234975 11.930539
 6115 10.231352 11.934162
 6116 10.231352 11.937785
 6117 10.227729 11.941408
 6118 10.227729 11.945031
 6119 10.224106 11.948654
 6120 10.224106 11.952277
 6121 10.220483 11.955900
 6122 10.220483 11.959523
 6123 10.216860 11.963146
 6124 10.216860 11.966769
 6125 10.213237 11.970392
 6126 10.209614 11.974015
 6127 10.205991 11.977638
 6128 10.202368 11.981261
 6129 10.198745 11.984884
 6130 10.195122 11.984884
 6131 10.191499 11.988507
 6132 10.187876 11.988507
 6133 10.184253 11.992130
 6134 10.180630 11.992130
 6135 10.177007 11.995753
 6136 10.173384 11.999376
 6137 10.169761 12.002999
 6138 10.166138 12.006622
 6139 10.162515 12.010245
 6140 10.162515 12.013868
 6141 10.158892 12.017491
 6142 10.158892 12.021114
 6143 10.155269 12.024737
 6144 10.155269 12.028360
 6145 10.151646 12.031983
 6146 10.151646 12.035606
 6147 10.148023 12.039229
 6148 10.148023 12.042852
 6149 10.144400 12.046475
 6150 10.144400 12.050098
 6151 10.140777 12.053721
 6152 10.140777 12.057344
 6153 10.140777 12.060967
 6154 10.140777 12.064590
 6155 10.140777 12.068213
 6156 10.140777 12.071836
 6157 10.140777 12.075459
 6158 10.140777 12.079082
 6159 10.140777 12.082705
 6160 10.140777 12.086328
 6161 10.140777 12.089951
 6162 10.140777 12.093574
 6163 10.140777 12.097197
 6164 10.140777 12.100820
 6165 10.140777 12.104443
 6166 10.140777 12.108066
 6167 10.140777 12.111689
 6168 10.140777 12.115312
 6169 10.140777 12.118935
 6170 10.140777 12.122558
 6171 10.140777 12.126181
 6172 10.140777 12.129804
 6173 10.140777 12.133427
 6174 10.140777 12.137050
 6175 10.140777 12.140673
 6176 10.137154 12.144296
 6177 10.133531 12.147919
 6178 10.133531 12.151542
 6179 10.129908 12.155165
 6180 10.126285 12.158788
 6181 10.122662 12.162411
 6182 10.119039 12.166034
 6183 10.115416 12.166034
 6184 10.111793 12.169657
 6185 10.108170 12.169657
 6186 10.104547 12.173280
 6187 10.100924 12.176903
 6188 10.097301 12.180526
 6189 10.093678 12.184149
 6190 10.090055 12.187772
 6191 10.086432 12.191395
 6192 10.082809 12.195018
 6193 10.082809 12.198641
 6194 10.079186 12.202264
 6195 10.079186 12.205887
 6196 10.075563 12.209510
 6197 10.075563 12.213133
 6198 10.071940 12.216756
 6199 10.071940 12.220379
 6200 10.068317 12.224002
 6201 10.068317 12.227625
 6202 10.064694 12.231248
 6203 10.061071 12.234871
 6204 10.057448 12.238494
 6205 10.053825 12.238494
 6206 10.050202 12.242117
 6207 10.046579 12.242117
 6208 10.042956 12.245740
 6209 10.039333 12.249363
 6210 10.035710 12.252986
 6211 10.035710 12.256609
 6212 10.032087 12.260232
 6213 10.032087 12.263855
 6214 10.028464 12.267478
 6215 10.028464 12.271101
 6216 10.024841 12.274724
 6217 10.024841 12.278347
 6218 10.021218 12.281970
 6219 10.021218 12.285593
 6220 10.017595 12.289216
 6221 10.017595 12.292839
 6222 10.013972 12.296462
 6223 10.013972 12.300085
 6224 10.013972 12.303708
 6225 10.013972 12.307331
 6226 10.013972 12.310954
 6227 10.013972 12.314577
 6228 10.013972 12.318200
 6229 10.013972 12.321823
 6230 10.010349 12.325446
 6231 10.010349 12.329069
 6232 10.006726 12.332692
 6233 10.003103 12.336315
 6234 9.999480 12.339938
 6235 9.995857 12.343561
 6236 9.992234 12.347184
 6237 9.988611 12.350807
 6238 9.984988 12.354430
 6239 9.984988 12.358053
 6240 9.981365 12.361676
 6241 9.981365 12.365299
 6242 9.977742 12.368922
 6243 9.974119 12.372545
 6244 9.970496 12.376168
 6245 9.966873 12.379791
 6246 9.963250 12.383414
 6247 9.959627 12.387037
 6248 9.956004 12.387037
 6249 9.952381 12.390660
 6250 9.948758 12.390660
 6251 9.945135 12.394283
 6252 9.941512 12.394283
 6253 9.937889 12.397906
 6254 9.934266 12.397906
 6255 9.930643 12.401529
 6256 9.927020 12.401529
 6257 9.923397 12.405152
 6258 9.919774 12.405152
 6259 9.916151 12.408775
 6260 9.912528 12.412398
 6261 9.912528 12.416021
 6262 9.908905 12.419644
 6263 9.908905 12.423267
 6264 9.905282 12.426890
 6265 9.905282 12.430513
 6266 9.901659 12.434136
 6267 9.901659 12.437759
 6268 9.898036 12.441382
 6269 9.898036 12.445005
 6270 9.894413 12.448628
 6271 9.894413 12.452251
 6272 9.890790 12.455874
 6273 9.890790 12.459497
 6274 9.890790 12.463120
 6275 9.890790 12.466743
 6276 9.890790 12.470366
 6277 9.887167 12.473989
 6278 9.883544 12.477612
 6279 9.879921 12.481235
 6280 9.876298 12.484858
 6281 9.872675 12.488481
 6282 9.869052 12.488481
 6283 9.865429 12.492104
 6284 9.861806 12.492104
 6285 9.858183 12.495727
 6286 9.854560 12.495727
 6287 9.850937 12.499350
 6288 9.847314 12.502973
 6289 9.843691 12.506596
 6290 9.840068 12.510219
 6291 9.836445 12.513842
 6292 9.832822 12.517465
 6293 9.829199 12.521088
 6294 9.825576 12.524711
 6295 9.825576 12.528334
 6296 9.821953 12.531957
 6297 9.818330 12.535580
 6298 9.814707 12.539203
 6299 9.811084 12.542826
 6300 9.807461 12.546449
 6301 9.807461 12.550072
 6302 9.803838 12.553695
 6303 9.803838 12.557318
 6304 9.800215 12.560941
 6305 9.800215 12.564564
 6306 9.796592 12.568187
 6307 9.796592 12.571810
 6308 9.792969 12.575433
 6309 9.792969 12.579056
 6310 9.789346 12.582679
 6311 9.789346 12.586302
 6312 9.785723 12.589925
 6313 9.785723 12.593548
 6314 9.782100 12.597171
 6315 9.782100 12.600794
 6316 9.778477 12.604417
 6317 9.778477 12.608040
 6318 9.774854 12.611663
 6319 9.774854 12.615286
 6320 9.771231 12.618909
 6321 9.771231 12.622532
 6322 9.771231 12.626155
 6323 9.771231 12.629778
 6324 9.767608 12.633401
 6325 9.767608 12.637024
 6326 9.763985 12.640647
 6327 9.763985 12.644270
 6328 9.760362 12.647893
 6329 9.760362 12.651516
 6330 9.756739 12.655139
 6331 9.756739 12.658762
 6332 9.753116 12.662385
 6333 9.753116 12.666008
 6334 9.749493 12.669631
 6335 9.749493 12.673254
 6336 9.745870 12.676877
 6337 9.742247 12.680500
 6338 9.738624 12.684123
 6339 9.738624 12.687746
 6340 9.735001 12.691369
 6341 9.731378 12.694992
 6342 9.731378 12.698615
 6343 9.727755 12.702238
 6344 9.724132 12.705861
 6345 9.720509 12.709484
 6346 9.716886 12.713107
 6347 9.716886 12.716730
 6348 9.713263 12.716730
 6349 9.709640 12.720353
 6350 9.706017 12.720353
 6351 9.702394 12.723976
 6352 9.698771 12.723976
 6353 9.695148 12.727599
 6354 9.691525 12.727599
 6355 9.687902 12.731222
 6356 9.684279 12.731222
 6357 9.680656 12.734845
 6358 9.677033 12.738468
 6359 9.677033 12.742091
 6360 9.673410 12.745714
 6361 9.673410 12.749337
 6362 9.669787 12.752960
 6363 9.669787 12.756583
 6364 9.666164 12.760206
 6365 9.666164 12.763829
 6366 9.662541 12.767452
 6367 9.662541 12.771075
 6368 9.658918 12.774698
 6369 9.658918 12.778321
 6370 9.655295 12.781944
 6371 9.655295 12.785567
 6372 9.651672 12.789190
 6373 9.651672 12.792813
 6374 9.651672 12.796436
 6375 9.648049 12.800059
 6376 9.648049 12.803682
 6377 9.644426 12.803682
 6378 9.640803 12.807305
 6379 9.637180 12.810928
 6380 9.633557 12.814551
 6381 9.629934 12.814551
 6382 9.626311 12.818174
 6383 9.622688 12.818174
 6384 9.619065 12.821797
 6385 9.615442 12.821797
 6386 9.611819 12.825420
 6387 9.608196 12.829043
 6388 9.604573 12.832666
 6389 9.600950 12.832666
 6390 9.597327 12.836289
 6391 9.593704 12.836289
 6392 9.590081 12.839912
 6393 9.586458 12.839912
 6394 9.582835 12.843535
 6395 9.579212 12.843535
 6396 9.575589 12.847158
 6397 9.571966 12.847158
 6398 9.568343 12.850781
 6399 9.564720 12.854404
 6400 9.564720 12.858027
 6401 9.561097 12.861650
 6402 9.561097 12.865273
 6403 9.557474 12.868896
 6404 9.557474 12.872519
 6405 9.553851 12.876142
 6406 9.553851 12.879765
 6407 9.550228 12.883388
 6408 9.550228 12.887011
 6409 9.546605 12.890634
 6410 9.546605 12.894257
 6411 9.542982 12.897880
 6412 9.542982 12.901503
 6413 9.542982 12.905126
 6414 9.539359 12.908749
 6415 9.539359 12.912372
 6416 9.535736 12.915995
 6417 9.532113 12.919618
 6418 9.528490 12.923241
 6419 9.524867 12.926864
 6420 9.521244 12.930487
 6421 9.517621 12.934110
 6422 9.513998 12.934110
 6423 9.510375 12.937733
 6424 9.506752 12.937733
 6425 9.503129 12.941356
 6426 9.499506 12.941356
 6427 9.495883 12.944979
 6428 9.492260 12.944979
 6429 9.488637 12.948602
 6430 9.485014 12.952225
 6431 9.481391 12.955848
 6432 9.477768 12.959471
 6433 9.474145 12.963094
 6434 9.470522 12.966717
 6435 9.466899 12.970340
 6436 9.466899 12.973963
 6437 9.463276 12.977586
 6438 9.463276 12.981209
 6439 9.459653 12.984832
 6440 9.456030 12.988455
 6441 9.456030 12.992078
 6442 9.452407 12.995701
 6443 9.452407 12.999324
 6444 9.448784 13.002947
 6445 9.448784 13.006570
 6446 9.445161 13.010193
 6447 9.445161 13.013816
 6448 9.441538 13.017439
 6449 9.441538 13.021062
 6450 9.437915 13.024685
 6451 9.437915 13.028308
 6452 9.434292 13.031931
 6453 9.434292 13.035554
 6454 9.434292 13.039177
 6455 9.430669 13.042800
 6456 9.430669 13.046423
 6457 9.430669 13.050046
 6458 9.430669 13.053669
 6459 9.430669 13.057292
 6460 9.430669 13.060915
 6461 9.430669 13.064538
 6462 9.430669 13.068161
 6463 9.430669 13.071784
 6464 9.430669 13.075407
 6465 9.427046 13.079030
 6466 9.427046 13.082653
 6467 9.423423 13.086276
 6468 9.423423 13.089899
 6469 9.423423 13.093522
 6470 9.423423 13.097145
 6471 9.423423 13.100768
 6472 9.423423 13.104391
 6473 9.423423 13.108014
 6474 9.423423 13.111637
 6475 9.423423 13.115260
 6476 9.423423 13.118883
 6477 9.423423 13.122506
 6478 9.423423 13.126129
 6479 9.423423 13.129752
 6480 9.423423 13.133375
 6481 9.423423 13.136998
 6482 9.419800 13.140621
 6483 9.419800 13.144244
 6484 9.419800 13.147867
 6485 9.419800 13.151490
 6486 9.416177 13.155113
 6487 9.416177 13.158736
 6488 9.412554 13.162359
 6489 9.412554 13.165982
 6490 9.408931 13.169605
 6491 9.408931 13.173228
 6492 9.405308 13.176851
 6493 9.405308 13.180474
 6494 9.401685 13.184097
 6495 9.401685 13.187720
 6496 9.398062 13.191343
 6497 9.398062 13.194966
 6498 9.394439 13.198589
 6499 9.394439 13.202212
 6500 9.394439 13.205835
 6501 9.394439 13.209458
 6502 9.394439 13.213081
 6503 9.394439 13.216704
 6504 9.394439 13.220327
 6505 9.394439 13.223950
 6506 9.390816 13.227573
 6507 9.390816 13.231196
 6508 9.387193 13.234819
 6509 9.383570 13.238442
 6510 9.379947 13.238442
 6511 9.376324 13.242065
 6512 9.372701 13.245688
 6513 9.369078 13.249311
 6514 9.365455 13.252934
 6515 9.361832 13.256557
 6516 9.358209 13.260180
 6517 9.354586 13.263803
 6518 9.350963 13.267426
 6519 9.347340 13.271049
 6520 9.343717 13.274672
 6521 9.340094 13.278295
 6522 9.336471 13.278295
 6523 9.332848 13.281918
 6524 9.329225 13.281918
 6525 9.325602 13.285541
 6526 9.321979 13.285541
 6527 9.318356 13.289164
 6528 9.314733 13.289164
 6529 9.311110 13.292787
 6530 9.307487 13.292787
 6531 9.303864 13.296410
 6532 9.300241 13.300033
 6533 9.296618 13.303656
 6534 9.292995 13.307279
 6535 9.289372 13.310902
 6536 9.285749 13.314525
 6537 9.285749 13.318148
 6538 9.282126 13.321771
 6539 9.282126 13.325394
 6540 9.278503 13.329017
 6541 9.278503 13.332640
 6542 9.274880 13.336263
 6543 9.274880 13.339886
 6544 9.271257 13.343509
 6545 9.271257 13.347132
 6546 9.267634 13.350755
 6547 9.267634 13.354378
 6548 9.264011 13.358001
 6549 9.264011 13.361624
 6550 9.264011 13.365247
 6551 9.264011 13.368870
 6552 9.260388 13.372493
 6553 9.260388 13.376116
 6554 9.256765 13.379739
 6555 9.256765 13.383362
 6556 9.253142 13.386985
 6557 9.253142 13.390608
 6558 9.253142 13.394231
 6559 9.253142 13.397854
 6560 9.249519 13.401477
 6561 9.249519 13.405100
 6562 9.249519 13.408723
 6563 9.249519 13.412346
 6564 9.249519 13.415969
 6565 9.249519 13.419592
 6566 9.249519 13.423215
 6567 9.245896 13.426838
 6568 9.242273 13.430461
 6569 9.238650 13.434084
 6570 9.235027 13.437707
 6571 9.231404 13.441330
 6572 9.227781 13.444953
 6573 9.224158 13.448576
 6574 9.224158 13.452199
 6575 9.220535 13.455822
 6576 9.220535 13.459445
 6577 9.216912 13.463068
 6578 9.216912 13.466691
 6579 9.213289 13.470314
 6580 9.213289 13.473937
 6581 9.209666 13.477560
 6582 9.209666 13.481183
 6583 9.206043 13.484806
 6584 9.206043 13.488429
 6585 9.202420 13.492052
 6586 9.202420 13.495675
 6587 9.202420 13.499298
 6588 9.198797 13.502921
 6589 9.198797 13.506544
 6590 9.195174 13.510167
 6591 9.191551 13.510167
 6592 9.187928 13.510167
 6593 9.184305 13.513790
 6594 9.180682 13.513790
 6595 9.177059 13.513790
 6596 9.173436 13.513790
 6597 9.169813 13.513790
 6598 9.166190 13.513790
 6599 9.162567 13.513790
 6600 9.158944 13.513790
 6601 9.155321 13.513790
 6602 9.151698 13.513790
 6603 9.148075 13.513790
 6604 9.144452 13.513790
 6605 9.140829 13.513790
 6606 9.137206 13.513790
 6607 9.133583 13.513790
 6608 9.129960 13.513790
 6609 9.126337 13.513790
 6610 9.122714 13.513790
 6611 9.119091 13.513790
 6612 9.115468 13.513790
 6613 9.111845 13.513790
 6614 9.108222 13.513790
 6615 9.104599 13.513790
 6616 9.100976 13.513790
 6617 9.097353 13.513790
 6618 9.093730 13.513790
 6619 9.090107 13.513790
 6620 9.086484 13.513790
 6621 9.082861 13.513790
 6622 9.079238 13.513790
 6623 9.075615 13.513790
 6624 9.071992 13.513790
 6625 9.068369 13.513790
 6626 9.064746 13.513790
 6627 9.061123 13.513790
 6628 9.057500 13.513790
 6629 9.053877 13.513790
 6630 9.050254 13.517413
 6631 9.046631 13.517413
 6632 9.043008 13.521036
 6633 9.039385 13.521036
 6634 9.035762 13.524659
 6635 9.032139 13.524659
 6636 9.028516 13.528282
 6637 9.024893 13.528282
 6638 9.021270 13.531905
 6639 9.017647 13.531905
 6640 9.014024 13.535528
 6641 9.010401 13.535528
 6642 9.006778 13.539151
 6643 9.003155 13.542774
 6644 8.999532 13.546397
 6645 8.995909 13.550020
 6646 8.992286 13.553643
 6647 8.988663 13.557266
 6648 8.988663 13.560889
 6649 8.985040 13.564512
 6650 8.985040 13.568135
 6651 8.981417 13.571758
 6652 8.981417 13.575381
 6653 8.977794 13.579004
 6654 8.977794 13.582627
 6655 8.974171 13.586250
 6656 8.974171 13.589873
 6657 8.970548 13.593496
 6658 8.970548 13.597119
 6659 8.966925 13.600742
 6660 8.966925 13.604365
 6661 8.966925 13.607988
 6662 8.963302 13.611611
 6663 8.959679 13.615234
 6664 8.959679 13.618857
 6665 8.956056 13.618857
 6666 8.952433 13.618857
 6667 8.948810 13.618857
 6668 8.945187 13.618857
 6669 8.941564 13.618857
 6670 8.937941 13.618857
 6671 8.934318 13.618857
 6672 8.930695 13.618857
 6673 8.927072 13.618857
 6674 8.923449 13.618857
 6675 8.919826 13.618857
 6676 8.916203 13.618857
 6677 8.912580 13.618857
 6678 8.908957 13.618857
 6679 8.905334 13.618857
 6680 8.901711 13.618857
 6681 8.898088 13.618857
 6682 8.894465 13.618857
 6683 8.890842 13.618857
 6684 8.887219 13.618857
 6685 8.883596 13.618857
 6686 8.879973 13.618857
 6687 8.876350 13.618857
 6688 8.872727 13.618857
 6689 8.869104 13.618857
 6690 8.865481 13.618857
 6691 8.861858 13.622480
 6692 8.858235 13.622480
 6693 8.854612 13.622480
 6694 8.850989 13.622480
 6695 8.847366 13.622480
 6696 8.843743 13.618857
 6697 8.840120 13.618857
 6698 8.836497 13.615234
 6699 8.832874 13.615234
 6700 8.829251 13.611611
 6701 8.825628 13.611611
 6702 8.822005 13.611611
 6703 8.818382 13.607988
 6704 8.814759 13.607988
 6705 8.811136 13.607988
 6706 8.807513 13.604365
 6707 8.803890 13.604365
 6708 8.800267 13.604365
 6709 8.796644 13.604365
 6710 8.793021 13.604365
 6711 8.789398 13.604365
 6712 8.785775 13.604365
 6713 8.782152 13.604365
 6714 8.778529 13.604365
 6715 8.774906 13.604365
 6716 8.771283 13.604365
 6717 8.767660 13.604365
 6718 8.764037 13.604365
 6719 8.760414 13.604365
 6720 8.756791 13.604365
 6721 8.753168 13.604365
 6722 8.749545 13.604365
 6723 8.745922 13.604365
 6724 8.742299 13.604365
 6725 8.738676 13.604365
 6726 8.735053 13.604365
 6727 8.731430 13.604365
 6728 8.727807 13.604365
 6729 8.724184 13.604365
 6730 8.720561 13.604365
 6731 8.716938 13.607988
 6732 8.713315 13.607988
 6733 8.709692 13.607988
 6734 8.706069 13.611611
 6735 8.702446 13.611611
 6736 8.698823 13.611611
 6737 8.695200 13.611611
 6738 8.691577 13.611611
 6739 8.687954 13.611611
 6740 8.684331 13.611611
 6741 8.680708 13.611611
 6742 8.677085 13.611611
 6743 8.673462 13.611611
 6744 8.669839 13.611611
 6745 8.666216 13.611611
 6746 8.662593 13.611611
 6747 8.658970 13.611611
 6748 8.655347 13.611611
 6749 8.651724 13.611611
 6750 8.648101 13.615234
 6751 8.644478 13.615234
 6752 8.640855 13.615234
 6753 8.637232 13.615234
 6754 8.633609 13.618857
 6755 8.629986 13.618857
 6756 8.626363 13.622480
 6757 8.622740 13.622480
 6758 8.619117 13.626103
 6759 8.615494 13.626103
 6760 8.611871 13.626103
 6761 8.608248 13.626103
 6762 8.604625 13.626103
 6763 8.601002 13.629726
 6764 8.597379 13.629726
 6765 8.593756 13.629726
 6766 8.590133 13.629726
 6767 8.586510 13.629726
 6768 8.582887 13.629726
 6769 8.579264 13.629726
 6770 8.575641 13.626103
 6771 8.572018 13.626103
 6772 8.568395 13.622480
 6773 8.564772 13.622480
 6774 8.561149 13.618857
 6775 8.557526 13.618857
 6776 8.553903 13.618857
 6777 8.550280 13.618857
 6778 8.546657 13.618857
 6779 8.543034 13.618857
 6780 8.539411 13.618857
 6781 8.535788 13.618857
 6782 8.532165 13.618857
 6783 8.528542 13.618857
 6784 8.524919 13.618857
 6785 8.521296 13.618857
 6786 8.517673 13.618857
 6787 8.514050 13.618857
 6788 8.510427 13.618857
 6789 8.506804 13.618857
 6790 8.503181 13.615234
 6791 8.499558 13.615234
 6792 8.495935 13.615234
 6793 8.492312 13.615234
 6794 8.488689 13.615234
 6795 8.485066 13.615234
 6796 8.481443 13.615234
 6797 8.477820 13.615234
 6798 8.474197 13.615234
 6799 8.470574 13.611611
 6800 8.466951 13.611611
 6801 8.463328 13.607988
 6802 8.459705 13.604365
 6803 8.456082 13.604365
 6804 8.452459 13.600742
 6805 8.448836 13.600742
 6806 8.445213 13.597119
 6807 8.441590 13.597119
 6808 8.437967 13.593496
 6809 8.434344 13.593496
 6810 8.430721 13.589873
 6811 8.427098 13.589873
 6812 8.423475 13.586250
 6813 8.419852 13.586250
 6814 8.416229 13.582627
 6815 8.412606 13.582627
 6816 8.408983 13.582627
 6817 8.405360 13.582627
 6818 8.401737 13.582627
 6819 8.398114 13.582627
 6820 8.394491 13.582627
 6821 8.390868 13.582627
 6822 8.387245 13.579004
 6823 8.383622 13.579004
 6824 8.379999 13.575381
 6825 8.376376 13.575381
 6826 8.372753 13.571758
 6827 8.369130 13.571758
 6828 8.365507 13.568135
 6829 8.361884 13.568135
 6830 8.358261 13.564512
 6831 8.354638 13.564512
 6832 8.351015 13.560889
 6833 8.347392 13.560889
 6834 8.343769 13.560889
 6835 8.340146 13.560889
 6836 8.336523 13.560889
 6837 8.332900 13.560889
 6838 8.329277 13.560889
 6839 8.325654 13.560889
 6840 8.322031 13.560889
 6841 8.318408 13.560889
 6842 8.314785 13.560889
 6843 8.311162 13.560889
 6844 8.307539 13.560889
 6845 8.303916 13.560889
 6846 8.300293 13.560889
 6847 8.296670 13.560889
 6848 8.293047 13.560889
 6849 8.289424 13.560889
 6850 8.285801 13.560889
 6851 8.282178 13.560889
 6852 8.278555 13.560889
 6853 8.274932 13.560889
 6854 8.271309 13.560889
 6855 8.267686 13.560889
 6856 8.264063 13.560889
 6857 8.260440 13.560889
 6858 8.256817 13.560889
 6859 8.253194 13.564512
 6860 8.249571 13.564512
 6861 8.245948 13.568135
 6862 8.242325 13.568135
 6863 8.238702 13.571758
 6864 8.235079 13.571758
 6865 8.231456 13.575381
 6866 8.227833 13.575381
 6867 8.224210 13.579004
 6868 8.220587 13.579004
 6869 8.216964 13.582627
 6870 8.213341 13.582627
 6871 8.209718 13.586250
 6872 8.206095 13.586250
 6873 8.202472 13.586250
 6874 8.198849 13.586250
 6875 8.195226 13.586250
 6876 8.191603 13.586250
 6877 8.187980 13.586250
 6878 8.184357 13.586250
 6879 8.180734 13.586250
 6880 8.177111 13.586250
 6881 8.173488 13.586250
 6882 8.169865 13.586250
 6883 8.166242 13.586250
 6884 8.162619 13.586250
 6885 8.158996 13.586250
 6886 8.155373 13.586250
 6887 8.151750 13.586250
 6888 8.148127 13.586250
 6889 8.144504 13.586250
 6890 8.140881 13.586250
 6891 8.137258 13.586250
 6892 8.133635 13.586250
 6893 8.130012 13.589873
 6894 8.126389 13.589873
 6895 8.122766 13.589873
 6896 8.119143 13.589873
 6897 8.115520 13.589873
 6898 8.111897 13.589873
 6899 8.108274 13.589873
 6900 8.104651 13.589873
 6901 8.101028 13.589873
 6902 8.097405 13.589873
 6903 8.093782 13.589873
 6904 8.090159 13.589873
 6905 8.086536 13.589873
 6906 8.082913 13.589873
 6907 8.079290 13.589873
 6908 8.075667 13.589873
 6909 8.072044 13.589873
 6910 8.068421 13.589873
 6911 8.064798 13.589873
 6912 8.061175 13.589873
 6913 8.057552 13.589873
 6914 8.053929 13.589873
 6915 8.050306 13.589873
 6916 8.046683 13.589873
 6917 8.043060 13.589873
 6918 8.039437 13.589873
 6919 8.035814 13.589873
 6920 8.032191 13.586250
 6921 8.028568 13.586250
 6922 8.024945 13.586250
 6923 8.021322 13.586250
 6924 8.017699 13.586250
 6925 8.014076 13.586250
 6926 8.010453 13.582627
 6927 8.006830 13.582627
 6928 8.003207 13.582627
 6929 7.999584 13.579004
 6930 7.995961 13.579004
 6931 7.992338 13.579004
 6932 7.988715 13.579004
 6933 7.985092 13.575381
 6934 7.981469 13.575381
 6935 7.977846 13.575381
 6936 7.974223 13.575381
 6937 7.970600 13.571758
 6938 7.966977 13.571758
 6939 7.963354 13.571758
 6940 7.959731 13.571758
 6941 7.956108 13.571758
 6942 7.952485 13.571758
 6943 7.948862 13.571758
 6944 7.945239 13.571758
 6945 7.941616 13.571758
 6946 7.937993 13.571758
 6947 7.934370 13.571758
 6948 7.930747 13.571758
 6949 7.927124 13.571758
 6950 7.923501 13.571758
 6951 7.919878 13.571758
 6952 7.916255 13.571758
 6953 7.912632 13.571758
 6954 7.909009 13.571758
 6955 7.905386 13.571758
 6956 7.901763 13.571758
 6957 7.898140 13.571758
 6958 7.894517 13.571758
 6959 7.890894 13.571758
 6960 7.887271 13.571758
 6961 7.883648 13.571758
 6962 7.880025 13.571758
 6963 7.876402 13.571758
 6964 7.872779 13.571758
 6965 7.869156 13.571758
 6966 7.865533 13.571758
 6967 7.861910 13.571758
 6968 7.858287 13.571758
 6969 7.854664 13.575381
 6970 7.851041 13.575381
 6971 7.847418 13.575381
 6972 7.843795 13.575381
 6973 7.840172 13.579004
 6974 7.836549 13.579004
 6975 7.832926 13.579004
 6976 7.829303 13.582627
 6977 7.825680 13.582627
 6978 7.822057 13.582627
 6979 7.818434 13.582627
 6980 7.814811 13.579004
 6981 7.811188 13.575381
 6982 7.807565 13.571758
 6983 7.803942 13.568135
 6984 7.800319 13.564512
 6985 7.796696 13.560889
 6986 7.793073 13.557266
 6987 7.789450 13.557266
 6988 7.785827 13.553643
 6989 7.782204 13.553643
 6990 7.778581 13.550020
 6991 7.774958 13.550020
 6992 7.771335 13.546397
 6993 7.767712 13.546397
 6994 7.764089 13.542774
 6995 7.760466 13.542774
 6996 7.756843 13.539151
 6997 7.753220 13.539151
 6998 7.749597 13.535528
 6999 7.745974 13.535528
 7000 7.742351 13.535528
 7001 7.738728 13.535528
 7002 7.735105 13.535528
 7003 7.731482 13.535528
 7004 7.727859 13.535528
 7005 7.724236 13.535528
 7006 7.720613 13.535528
 7007 7.716990 13.535528
 7008 7.713367 13.535528
 7009 7.709744 13.535528
 7010 7.706121 13.535528
 7011 7.702498 13.535528
 7012 7.698875 13.535528
 7013 7.695252 13.535528
 7014 7.691629 13.535528
 7015 7.688006 13.535528
 7016 7.684383 13.535528
 7017 7.680760 13.535528
 7018 7.677137 13.535528
 7019 7.673514 13.535528
 7020 7.669891 13.535528
 7021 7.666268 13.535528
 7022 7.662645 13.535528
 7023 7.659022 13.535528
 7024 7.655399 13.535528
 7025 7.651776 13.535528
 7026 7.648153 13.539151
 7027 7.644530 13.539151
 7028 7.640907 13.539151
 7029 7.637284 13.539151
 7030 7.633661 13.539151
 7031 7.630038 13.539151
 7032 7.626415 13.539151
 7033 7.622792 13.539151
 7034 7.619169 13.539151
 7035 7.615546 13.539151
 7036 7.611923 13.539151
 7037 7.608300 13.539151
 7038 7.604677 13.542774
 7039 7.601054 13.542774
 7040 7.597431 13.542774
 7041 7.593808 13.542774
 7042 7.590185 13.542774
 7043 7.586562 13.542774
 7044 7.582939 13.542774
 7045 7.579316 13.542774
 7046 7.575693 13.542774
 7047 7.572070 13.542774
 7048 7.568447 13.542774
 7049 7.564824 13.542774
 7050 7.561201 13.542774
 7051 7.557578 13.542774
 7052 7.553955 13.542774
 7053 7.550332 13.542774
 7054 7.546709 13.542774
 7055 7.543086 13.542774
 7056 7.539463 13.542774
 7057 7.535840 13.542774
 7058 7.532217 13.542774
 7059 7.528594 13.542774
 7060 7.524971 13.542774
 7061 7.521348 13.546397
 7062 7.517725 13.546397
 7063 7.514102 13.550020
 7064 7.510479 13.550020
 7065 7.506856 13.553643
 7066 7.503233 13.553643
 7067 7.499610 13.553643
 7068 7.495987 13.553643
 7069 7.492364 13.553643
 7070 7.488741 13.553643
 7071 7.485118 13.553643
 7072 7.481495 13.553643
 7073 7.477872 13.553643
 7074 7.474249 13.557266
 7075 7.470626 13.557266
 7076 7.467003 13.557266
 7077 7.463380 13.557266
 7078 7.459757 13.560889
 7079 7.456134 13.560889
 7080 7.452511 13.560889
 7081 7.448888 13.564512
 7082 7.445265 13.564512
 7083 7.441642 13.564512
 7084 7.438019 13.568135
 7085 7.434396 13.568135
 7086 7.430773 13.568135
 7087 7.427150 13.568135
 7088 7.423527 13.568135
 7089 7.419904 13.568135
 7090 7.416281 13.568135
 7091 7.412658 13.568135
 7092 7.409035 13.568135
 7093 7.405412 13.564512
 7094 7.401789 13.564512
 7095 7.398166 13.564512
 7096 7.394543 13.564512
 7097 7.390920 13.564512
 7098 7.387297 13.560889
 7099 7.383674 13.560889
 7100 7.380051 13.557266
 7101 7.376428 13.557266
 7102 7.372805 13.553643
 7103 7.369182 13.553643
 7104 7.365559 13.550020
 7105 7.361936 13.550020
 7106 7.358313 13.550020
 7107 7.354690 13.550020
 7108 7.351067 13.550020
 7109 7.347444 13.550020
 7110 7.343821 13.550020
 7111 7.340198 13.550020
 7112 7.336575 13.550020
 7113 7.332952 13.550020
 7114 7.329329 13.550020
 7115 7.325706 13.550020
 7116 7.322083 13.550020
 7117 7.318460 13.550020
 7118 7.314837 13.550020
 7119 7.311214 13.550020
 7120 7.307591 13.550020
 7121 7.303968 13.550020
 7122 7.300345 13.550020
 7123 7.296722 13.550020
 7124 7.293099 13.550020
 7125 7.289476 13.550020
 7126 7.285853 13.550020
 7127 7.282230 13.550020
 7128 7.278607 13.553643
 7129 7.274984 13.553643
 7130 7.271361 13.553643
 7131 7.267738 13.557266
 7132 7.264115 13.557266
 7133 7.260492 13.560889
 7134 7.256869 13.560889
 7135 7.253246 13.560889
 7136 7.249623 13.560889
 7137 7.246000 13.560889
 7138 7.242377 13.560889
 7139 7.238754 13.560889
 7140 7.235131 13.560889
 7141 7.231508 13.557266
 7142 7.227885 13.557266
 7143 7.224262 13.557266
 7144 7.220639 13.553643
 7145 7.217016 13.553643
 7146 7.213393 13.553643
 7147 7.209770 13.553643
 7148 7.206147 13.553643
 7149 7.202524 13.553643
 7150 7.198901 13.553643
 7151 7.195278 13.553643
 7152 7.191655 13.553643
 7153 7.188032 13.553643
 7154 7.184409 13.553643
 7155 7.180786 13.553643
 7156 7.177163 13.553643
 7157 7.173540 13.553643
 7158 7.169917 13.553643
 7159 7.166294 13.553643
 7160 7.162671 13.550020
 7161 7.159048 13.550020
 7162 7.155425 13.546397
 7163 7.151802 13.546397
 7164 7.148179 13.542774
 7165 7.144556 13.542774
 7166 7.140933 13.539151
 7167 7.137310 13.539151
 7168 7.133687 13.539151
 7169 7.130064 13.539151
 7170 7.126441 13.539151
 7171 7.122818 13.539151
 7172 7.119195 13.539151
 7173 7.115572 13.539151
 7174 7.111949 13.539151
 7175 7.108326 13.539151
 7176 7.104703 13.539151
 7177 7.101080 13.539151
 7178 7.097457 13.539151
 7179 7.093834 13.539151
 7180 7.090211 13.539151
 7181 7.086588 13.539151
 7182 7.082965 13.539151
 7183 7.079342 13.539151
 7184 7.075719 13.539151
 7185 7.072096 13.539151
 7186 7.068473 13.539151
 7187 7.064850 13.539151
 7188 7.061227 13.539151
 7189 7.057604 13.542774
 7190 7.053981 13.542774
 7191 7.050358 13.546397
 7192 7.046735 13.546397
 7193 7.043112 13.546397
 7194 7.039489 13.546397
 7195 7.035866 13.546397
 7196 7.032243 13.546397
 7197 7.028620 13.546397
 7198 7.024997 13.542774
 7199 7.021374 13.542774
 7200 7.017751 13.542774
 7201 7.014128 13.542774
 7202 7.010505 13.542774
 7203 7.006882 13.539151
 7204 7.003259 13.539151
 7205 6.999636 13.539151
 7206 6.996013 13.535528
 7207 6.992390 13.535528
 7208 6.988767 13.531905
 7209 6.988767 13.528282
 7210 6.985144 13.524659
 7211 6.981521 13.524659
 7212 6.977898 13.521036
 7213 6.974275 13.521036
 7214 6.970652 13.517413
 7215 6.967029 13.517413
 7216 6.963406 13.513790
 7217 6.959783 13.513790
 7218 6.956160 13.510167
 7219 6.952537 13.510167
 7220 6.948914 13.506544
 7221 6.945291 13.506544
 7222 6.941668 13.502921
 7223 6.938045 13.502921
 7224 6.934422 13.502921
 7225 6.930799 13.502921
 7226 6.927176 13.502921
 7227 6.923553 13.502921
 7228 6.919930 13.502921
 7229 6.916307 13.502921
 7230 6.912684 13.502921
 7231 6.909061 13.502921
 7232 6.905438 13.502921
 7233 6.901815 13.502921
 7234 6.898192 13.502921
 7235 6.894569 13.502921
 7236 6.890946 13.502921
 7237 6.887323 13.502921
 7238 6.883700 13.502921
 7239 6.880077 13.502921
 7240 6.876454 13.502921
 7241 6.872831 13.502921
 7242 6.869208 13.502921
 7243 6.865585 13.502921
 7244 6.861962 13.502921
 7245 6.858339 13.502921
 7246 6.854716 13.506544
 7247 6.851093 13.506544
 7248 6.847470 13.510167
 7249 6.843847 13.510167
 7250 6.840224 13.513790
 7251 6.836601 13.513790
 7252 6.832978 13.517413
 7253 6.829355 13.517413
 7254 6.825732 13.521036
 7255 6.822109 13.521036
 7256 6.818486 13.524659
 7257 6.814863 13.524659
 7258 6.811240 13.528282
 7259 6.807617 13.528282
 7260 6.803994 13.528282
 7261 6.800371 13.524659
 7262 6.796748 13.524659
 7263 6.793125 13.524659
 7264 6.789502 13.524659
 7265 6.785879 13.521036
 7266 6.782256 13.521036
 7267 6.778633 13.521036
 7268 6.775010 13.521036
 7269 6.771387 13.517413
 7270 6.767764 13.517413
 7271 6.764141 13.517413
 7272 6.760518 13.517413
 7273 6.756895 13.517413
 7274 6.753272 13.517413
 7275 6.749649 13.517413
 7276 6.746026 13.517413
 7277 6.742403 13.517413
 7278 6.738780 13.517413
 7279 6.735157 13.517413
 7280 6.731534 13.517413
 7281 6.727911 13.517413
 7282 6.724288 13.517413
 7283 6.720665 13.517413
 7284 6.717042 13.517413
 7285 6.713419 13.517413
 7286 6.709796 13.517413
 7287 6.706173 13.517413
 7288 6.702550 13.517413
 7289 6.698927 13.517413
 7290 6.695304 13.517413
 7291 6.691681 13.517413
 7292 6.688058 13.517413
 7293 6.684435 13.517413
 7294 6.680812 13.517413
 7295 6.677189 13.521036
 7296 6.673566 13.521036
 7297 6.669943 13.524659
 7298 6.666320 13.524659
 7299 6.662697 13.528282
 7300 6.659074 13.528282
 7301 6.655451 13.531905
 7302 6.651828 13.531905
 7303 6.648205 13.535528
 7304 6.644582 13.535528
 7305 6.640959 13.535528
 7306 6.637336 13.535528
 7307 6.633713 13.535528
 7308 6.630090 13.535528
 7309 6.626467 13.531905
 7310 6.622844 13.531905
 7311 6.619221 13.528282
 7312 6.615598 13.528282
 7313 6.611975 13.524659
 7314 6.608352 13.524659
 7315 6.604729 13.521036
 7316 6.601106 13.521036
 7317 6.597483 13.517413
 7318 6.593860 13.517413
 7319 6.590237 13.513790
 7320 6.586614 13.513790
 7321 6.582991 13.510167
 7322 6.579368 13.510167
 7323 6.575745 13.510167
 7324 6.572122 13.510167
 7325 6.568499 13.510167
 7326 6.564876 13.510167
 7327 6.561253 13.510167
 7328 6.557630 13.510167
 7329 6.554007 13.510167
 7330 6.550384 13.510167
 7331 6.546761 13.510167
 7332 6.543138 13.510167
 7333 6.539515 13.510167
 7334 6.535892 13.510167
 7335 6.532269 13.510167
 7336 6.528646 13.510167
 7337 6.525023 13.510167
 7338 6.521400 13.510167
 7339 6.517777 13.510167
 7340 6.514154 13.510167
 7341 6.510531 13.510167
 7342 6.506908 13.510167
 7343 6.503285 13.510167
 7344 6.499662 13.510167
 7345 6.496039 13.510167
 7346 6.492416 13.510167
 7347 6.488793 13.510167
 7348 6.485170 13.510167
 7349 6.481547 13.510167
 7350 6.477924 13.510167
 7351 6.474301 13.510167
 7352 6.470678 13.513790
 7353 6.467055 13.513790
 7354 6.463432 13.513790
 7355 6.459809 13.513790
 7356 6.456186 13.517413
 7357 6.452563 13.517413
 7358 6.448940 13.517413
 7359 6.445317 13.517413
 7360 6.441694 13.517413
 7361 6.438071 13.517413
 7362 6.434448 13.517413
 7363 6.430825 13.521036
 7364 6.427202 13.521036
 7365 6.423579 13.521036
 7366 6.419956 13.521036
 7367 6.416333 13.517413
 7368 6.412710 13.517413
 7369 6.409087 13.513790
 7370 6.405464 13.513790
 7371 6.401841 13.510167
 7372 6.398218 13.510167
 7373 6.394595 13.506544
 7374 6.390972 13.506544
 7375 6.387349 13.502921
 7376 6.383726 13.502921
 7377 6.380103 13.499298
 7378 6.376480 13.499298
 7379 6.372857 13.495675
 7380 6.369234 13.495675
 7381 6.365611 13.495675
 7382 6.361988 13.495675
 7383 6.358365 13.495675
 7384 6.354742 13.495675
 7385 6.351119 13.495675
 7386 6.347496 13.495675
 7387 6.343873 13.495675
 7388 6.340250 13.495675
 7389 6.336627 13.495675
 7390 6.333004 13.495675
 7391 6.329381 13.495675
 7392 6.325758 13.495675
 7393 6.322135 13.495675
 7394 6.318512 13.495675
 7395 6.314889 13.495675
 7396 6.311266 13.495675
 7397 6.307643 13.495675
 7398 6.304020 13.495675
 7399 6.300397 13.495675
 7400 6.296774 13.492052
 7401 6.293151 13.492052
 7402 6.289528 13.488429
 7403 6.285905 13.488429
 7404 6.282282 13.484806
 7405 6.278659 13.484806
 7406 6.275036 13.481183
 7407 6.271413 13.481183
 7408 6.267790 13.481183
 7409 6.264167 13.481183
 7410 6.260544 13.481183
 7411 6.256921 13.481183
 7412 6.253298 13.481183
 7413 6.249675 13.481183
 7414 6.246052 13.481183
 7415 6.242429 13.481183
 7416 6.238806 13.481183
 7417 6.235183 13.481183
 7418 6.231560 13.481183
 7419 6.227937 13.481183
 7420 6.224314 13.481183
 7421 6.220691 13.481183
 7422 6.217068 13.481183
 7423 6.213445 13.481183
 7424 6.209822 13.481183
 7425 6.206199 13.481183
 7426 6.202576 13.481183
 7427 6.198953 13.481183
 7428 6.195330 13.481183
 7429 6.191707 13.484806
 7430 6.188084 13.484806
 7431 6.184461 13.488429
 7432 6.180838 13.488429
 7433 6.177215 13.492052
 7434 6.173592 13.492052
 7435 6.169969 13.492052
 7436 6.166346 13.492052
 7437 6.162723 13.495675
 7438 6.159100 13.495675
 7439 6.155477 13.495675
 7440 6.151854 13.495675
 7441 6.148231 13.495675
 7442 6.144608 13.492052
 7443 6.140985 13.492052
 7444 6.137362 13.488429
 7445 6.133739 13.488429
 7446 6.130116 13.484806
 7447 6.126493 13.484806
 7448 6.122870 13.484806
 7449 6.119247 13.484806
 7450 6.115624 13.484806
 7451 6.112001 13.484806
 7452 6.108378 13.484806
 7453 6.104755 13.484806
 7454 6.101132 13.484806
 7455 6.097509 13.484806
 7456 6.093886 13.484806
 7457 6.090263 13.484806
 7458 6.086640 13.484806
 7459 6.083017 13.484806
 7460 6.079394 13.484806
 7461 6.075771 13.484806
 7462 6.072148 13.484806
 7463 6.068525 13.484806
 7464 6.064902 13.484806
 7465 6.061279 13.484806
 7466 6.057656 13.484806
 7467 6.054033 13.484806
 7468 6.050410 13.484806
 7469 6.046787 13.484806
 7470 6.043164 13.484806
 7471 6.039541 13.484806
 7472 6.035918 13.484806
 7473 6.032295 13.484806
 7474 6.028672 13.484806
 7475 6.025049 13.484806
 7476 6.021426 13.484806
 7477 6.017803 13.484806
 7478 6.014180 13.484806
 7479 6.010557 13.484806
 7480 6.006934 13.484806
 7481 6.003311 13.484806
 7482 5.999688 13.484806
 7483 5.996065 13.484806
 7484 5.992442 13.484806
 7485 5.988819 13.484806
 7486 5.985196 13.484806
 7487 5.981573 13.484806
 7488 5.977950 13.488429
 7489 5.974327 13.488429
 7490 5.970704 13.492052
 7491 5.967081 13.492052
 7492 5.963458 13.495675
 7493 5.959835 13.495675
 7494 5.956212 13.499298
 7495 5.952589 13.499298
 7496 5.948966 13.502921
 7497 5.945343 13.502921
 7498 5.941720 13.502921
 7499 5.938097 13.502921
 7500 5.934474 13.502921
 7501 5.930851 13.502921
 7502 5.927228 13.502921
 7503 5.923605 13.502921
 7504 5.919982 13.502921
 7505 5.916359 13.502921
 7506 5.912736 13.502921
 7507 5.909113 13.502921
 7508 5.905490 13.502921
 7509 5.901867 13.502921
 7510 5.898244 13.502921
 7511 5.894621 13.502921
 7512 5.890998 13.502921
 7513 5.887375 13.502921
 7514 5.883752 13.502921
 7515 5.880129 13.506544
 7516 5.876506 13.506544
 7517 5.872883 13.510167
 7518 5.869260 13.510167
 7519 5.865637 13.510167
 7520 5.862014 13.510167
 7521 5.858391 13.506544
 7522 5.854768 13.506544
 7523 5.851145 13.502921
 7524 5.847522 13.502921
 7525 5.843899 13.502921
 7526 5.840276 13.502921
 7527 5.836653 13.502921
 7528 5.833030 13.502921
 7529 5.829407 13.502921
 7530 5.825784 13.502921
 7531 5.822161 13.502921
 7532 5.818538 13.502921
 7533 5.814915 13.502921
 7534 5.811292 13.502921
 7535 5.807669 13.502921
 7536 5.804046 13.502921
 7537 5.800423 13.502921
 7538 5.796800 13.502921
 7539 5.793177 13.502921
 7540 5.789554 13.502921
 7541 5.785931 13.502921
 7542 5.782308 13.502921
 7543 5.778685 13.502921
 7544 5.775062 13.502921
 7545 5.771439 13.499298
 7546 5.767816 13.499298
 7547 5.764193 13.495675
 7548 5.760570 13.495675
 7549 5.756947 13.495675
 7550 5.753324 13.495675
 7551 5.749701 13.495675
 7552 5.746078 13.495675
 7553 5.742455 13.495675
 7554 5.738832 13.495675
 7555 5.735209 13.495675
 7556 5.731586 13.495675
 7557 5.727963 13.495675
 7558 5.724340 13.495675
 7559 5.720717 13.495675
 7560 5.717094 13.495675
 7561 5.713471 13.495675
 7562 5.709848 13.495675
 7563 5.706225 13.495675
 7564 5.702602 13.495675
 7565 5.698979 13.495675
 7566 5.695356 13.495675
 7567 5.691733 13.495675
 7568 5.688110 13.495675
 7569 5.684487 13.495675
 7570 5.680864 13.499298
 7571 5.677241 13.499298
 7572 5.673618 13.502921
 7573 5.669995 13.502921
 7574 5.666372 13.506544
 7575 5.662749 13.506544
 7576 5.659126 13.510167
 7577 5.655503 13.510167
 7578 5.651880 13.513790
 7579 5.648257 13.513790
 7580 5.644634 13.517413
 7581 5.641011 13.517413
 7582 5.637388 13.521036
 7583 5.633765 13.521036
 7584 5.630142 13.521036
 7585 5.626519 13.524659
 7586 5.622896 13.524659
 7587 5.619273 13.524659
 7588 5.615650 13.524659
 7589 5.612027 13.524659
 7590 5.608404 13.524659
 7591 5.604781 13.524659
 7592 5.601158 13.524659
 7593 5.597535 13.524659
 7594 5.593912 13.524659
 7595 5.590289 13.524659
 7596 5.586666 13.524659
 7597 5.583043 13.524659
 7598 5.579420 13.524659
 7599 5.575797 13.524659
 7600 5.572174 13.524659
 7601 5.568551 13.524659
 7602 5.564928 13.524659
 7603 5.561305 13.524659
 7604 5.557682 13.524659
 7605 5.554059 13.524659
 7606 5.550436 13.524659
 7607 5.546813 13.524659
 7608 5.543190 13.524659
 7609 5.539567 13.524659
 7610 5.535944 13.524659
 7611 5.532321 13.524659
 7612 5.528698 13.524659
 7613 5.525075 13.524659
 7614 5.521452 13.524659
 7615 5.517829 13.524659
 7616 5.514206 13.524659
 7617 5.510583 13.524659
 7618 5.506960 13.524659
 7619 5.503337 13.524659
 7620 5.499714 13.524659
 7621 5.496091 13.524659
 7622 5.492468 13.524659
 7623 5.488845 13.524659
 7624 5.485222 13.524659
 7625 5.481599 13.524659
 7626 5.477976 13.524659
 7627 5.474353 13.524659
 7628 5.470730 13.524659
 7629 5.467107 13.524659
 7630 5.463484 13.524659
 7631 5.459861 13.524659
 7632 5.456238 13.524659
 7633 5.452615 13.524659
 7634 5.448992 13.524659
 7635 5.445369 13.524659
 7636 5.441746 13.524659
 7637 5.438123 13.524659
 7638 5.434500 13.524659
 7639 5.430877 13.524659
 7640 5.427254 13.521036
 7641 5.423631 13.521036
 7642 5.420008 13.521036
 7643 5.416385 13.517413
 7644 5.412762 13.517413
 7645 5.409139 13.517413
 7646 5.405516 13.517413
 7647 5.401893 13.517413
 7648 5.398270 13.517413
 7649 5.394647 13.517413
 7650 5.391024 13.517413
 7651 5.387401 13.517413
 7652 5.383778 13.517413
 7653 5.380155 13.517413
 7654 5.376532 13.517413
 7655 5.372909 13.517413
 7656 5.369286 13.517413
 7657 5.365663 13.517413
 7658 5.362040 13.513790
 7659 5.358417 13.513790
 7660 5.354794 13.513790
 7661 5.351171 13.510167
 7662 5.347548 13.510167
 7663 5.343925 13.506544
 7664 5.340302 13.506544
 7665 5.336679 13.502921
 7666 5.333056 13.502921
 7667 5.329433 13.499298
 7668 5.325810 13.499298
 7669 5.322187 13.495675
 7670 5.318564 13.495675
 7671 5.314941 13.492052
 7672 5.311318 13.492052
 7673 5.307695 13.488429
 7674 5.304072 13.488429
 7675 5.300449 13.488429
 7676 5.296826 13.488429
 7677 5.293203 13.488429
 7678 5.289580 13.488429
 7679 5.285957 13.488429
 7680 5.282334 13.488429
 7681 5.278711 13.488429
 7682 5.275088 13.488429
 7683 5.271465 13.488429
 7684 5.267842 13.488429
 7685 5.264219 13.488429
 7686 5.260596 13.488429
 7687 5.256973 13.488429
 7688 5.253350 13.488429
 7689 5.249727 13.488429
 7690 5.246104 13.488429
 7691 5.242481 13.488429
 7692 5.238858 13.488429
 7693 5.235235 13.488429
 7694 5.231612 13.488429
 7695 5.227989 13.488429
 7696 5.224366 13.488429
 7697 5.220743 13.488429
 7698 5.217120 13.488429
 7699 5.213497 13.488429
 7700 5.209874 13.488429
 7701 5.206251 13.488429
 7702 5.202628 13.492052
 7703 5.199005 13.492052
 7704 5.195382 13.495675
 7705 5.191759 13.495675
 7706 5.188136 13.499298
 7707 5.184513 13.499298
 7708 5.180890 13.502921
 7709 5.177267 13.502921
 7710 5.173644 13.506544
 7711 5.170021 13.506544
 7712 5.166398 13.506544
 7713 5.162775 13.506544
 7714 5.159152 13.506544
 7715 5.155529 13.506544
 7716 5.151906 13.506544
 7717 5.148283 13.506544
 7718 5.144660 13.506544
 7719 5.141037 13.506544
 7720 5.137414 13.510167
 7721 5.133791 13.510167
 7722 5.130168 13.510167
 7723 5.126545 13.510167
 7724 5.122922 13.510167
 7725 5.119299 13.510167
 7726 5.115676 13.510167
 7727 5.112053 13.510167
 7728 5.108430 13.510167
 7729 5.104807 13.510167
 7730 5.101184 13.510167
 7731 5.097561 13.510167
 7732 5.093938 13.510167
 7733 5.090315 13.510167
 7734 5.086692 13.510167
 7735 5.083069 13.510167
 7736 5.079446 13.510167
 7737 5.075823 13.510167
 7738 5.072200 13.510167
 7739 5.068577 13.510167
 7740 5.064954 13.510167
 7741 5.061331 13.510167
 7742 5.057708 13.510167
 7743 5.054085 13.510167
 7744 5.050462 13.510167
 7745 5.046839 13.510167
 7746 5.043216 13.510167
 7747 5.039593 13.510167
 7748 5.035970 13.510167
 7749 5.032347 13.510167
 7750 5.028724 13.510167
 7751 5.025101 13.510167
 7752 5.021478 13.510167
 7753 5.017855 13.510167
 7754 5.014232 13.510167
 7755 5.010609 13.510167
 7756 5.006986 13.510167
 7757 5.003363 13.510167
 7758 4.999740 13.510167
 7759 4.996117 13.510167
 7760 4.992494 13.510167
 7761 4.988871 13.510167
 7762 4.985248 13.510167
 7763 4.981625 13.510167
 7764 4.978002 13.510167
 7765 4.974379 13.510167
 7766 4.970756 13.510167
 7767 4.967133 13.510167
 7768 4.963510 13.510167
 7769 4.959887 13.510167
 7770 4.956264 13.510167
 7771 4.952641 13.513790
 7772 4.949018 13.513790
 7773 4.945395 13.517413
 7774 4.941772 13.517413
 7775 4.938149 13.521036
 7776 4.934526 13.521036
 7777 4.930903 13.521036
 7778 4.927280 13.521036
 7779 4.923657 13.521036
 7780 4.920034 13.521036
 7781 4.916411 13.521036
 7782 4.912788 13.521036
 7783 4.909165 13.517413
 7784 4.905542 13.517413
 7785 4.901919 13.513790
 7786 4.898296 13.513790
 7787 4.894673 13.510167
 7788 4.891050 13.510167
 7789 4.887427 13.506544
 7790 4.883804 13.506544
 7791 4.880181 13.502921
 7792 4.876558 13.502921
 7793 4.872935 13.499298
 7794 4.869312 13.499298
 7795 4.865689 13.495675
 7796 4.862066 13.495675
 7797 4.858443 13.492052
 7798 4.854820 13.492052
 7799 4.851197 13.492052
 7800 4.847574 13.492052
 7801 4.843951 13.492052
 7802 4.840328 13.492052
 7803 4.836705 13.492052
 7804 4.833082 13.492052
 7805 4.829459 13.492052
 7806 4.825836 13.492052
 7807 4.822213 13.492052
 7808 4.818590 13.492052
 7809 4.814967 13.492052
 7810 4.811344 13.492052
 7811 4.807721 13.492052
 7812 4.804098 13.492052
 7813 4.800475 13.492052
 7814 4.796852 13.492052
 7815 4.793229 13.492052
 7816 4.789606 13.492052
 7817 4.785983 13.492052
 7818 4.782360 13.492052
 7819 4.778737 13.492052
 7820 4.775114 13.492052
 7821 4.771491 13.495675
 7822 4.767868 13.495675
 7823 4.764245 13.499298
 7824 4.760622 13.499298
 7825 4.756999 13.499298
 7826 4.753376 13.499298
 7827 4.749753 13.499298
 7828 4.746130 13.499298
 7829 4.742507 13.499298
 7830 4.738884 13.499298
 7831 4.735261 13.499298
 7832 4.731638 13.499298
 7833 4.728015 13.499298
 7834 4.724392 13.499298
 7835 4.720769 13.502921
 7836 4.717146 13.502921
 7837 4.713523 13.506544
 7838 4.709900 13.506544
 7839 4.706277 13.510167
 7840 4.702654 13.510167
 7841 4.699031 13.513790
 7842 4.695408 13.513790
 7843 4.691785 13.517413
 7844 4.688162 13.517413
 7845 4.684539 13.513790
 7846 4.680916 13.513790
 7847 4.677293 13.510167
 7848 4.673670 13.510167
 7849 4.670047 13.506544
 7850 4.666424 13.506544
 7851 4.662801 13.506544
 7852 4.659178 13.506544
 7853 4.655555 13.506544
 7854 4.651932 13.506544
 7855 4.648309 13.506544
 7856 4.644686 13.506544
 7857 4.641063 13.506544
 7858 4.637440 13.506544
 7859 4.633817 13.506544
 7860 4.630194 13.506544
 7861 4.626571 13.506544
 7862 4.622948 13.506544
 7863 4.619325 13.506544
 7864 4.615702 13.506544
 7865 4.612079 13.506544
 7866 4.608456 13.506544
 7867 4.604833 13.506544
 7868 4.601210 13.506544
 7869 4.597587 13.506544
 7870 4.593964 13.506544
 7871 4.590341 13.506544
 7872 4.586718 13.506544
 7873 4.583095 13.506544
 7874 4.579472 13.506544
 7875 4.575849 13.506544
 7876 4.572226 13.506544
 7877 4.568603 13.506544
 7878 4.564980 13.506544
 7879 4.561357 13.506544
 7880 4.557734 13.506544
 7881 4.554111 13.506544
 7882 4.550488 13.506544
 7883 4.546865 13.506544
 7884 4.543242 13.506544
 7885 4.539619 13.506544
 7886 4.535996 13.506544
 7887 4.532373 13.506544
 7888 4.528750 13.510167
 7889 4.525127 13.510167
 7890 4.521504 13.513790
 7891 4.517881 13.513790
 7892 4.514258 13.517413
 7893 4.510635 13.517413
 7894 4.507012 13.521036
 7895 4.503389 13.521036
 7896 4.499766 13.524659
 7897 4.496143 13.524659
 7898 4.492520 13.528282
 7899 4.488897 13.528282
 7900 4.485274 13.531905
 7901 4.481651 13.535528
 7902 4.478028 13.539151
 7903 4.474405 13.539151
 7904 4.470782 13.539151
 7905 4.467159 13.539151
 7906 4.463536 13.539151
 7907 4.459913 13.539151
 7908 4.456290 13.539151
 7909 4.452667 13.539151
 7910 4.449044 13.539151
 7911 4.445421 13.539151
 7912 4.441798 13.535528
 7913 4.438175 13.535528
 7914 4.434552 13.531905
 7915 4.430929 13.531905
 7916 4.427306 13.528282
 7917 4.423683 13.528282
 7918 4.420060 13.524659
 7919 4.416437 13.524659
 7920 4.412814 13.521036
 7921 4.409191 13.521036
 7922 4.405568 13.517413
 7923 4.401945 13.517413
 7924 4.398322 13.513790
 7925 4.394699 13.513790
 7926 4.391076 13.513790
 7927 4.387453 13.513790
 7928 4.383830 13.513790
 7929 4.380207 13.513790
 7930 4.376584 13.513790
 7931 4.372961 13.513790
 7932 4.369338 13.513790
 7933 4.365715 13.513790
 7934 4.362092 13.513790
 7935 4.358469 13.513790
 7936 4.354846 13.513790
 7937 4.351223 13.513790
 7938 4.347600 13.513790
 7939 4.343977 13.513790
 7940 4.340354 13.513790
 7941 4.336731 13.513790
 7942 4.333108 13.513790
 7943 4.329485 13.513790
 7944 4.325862 13.513790
 7945 4.322239 13.513790
 7946 4.318616 13.513790
 7947 4.314993 13.513790
 7948 4.311370 13.513790
 7949 4.307747 13.513790
 7950 4.304124 13.513790
 7951 4.300501 13.513790
 7952 4.296878 13.513790
 7953 4.293255 13.513790
 7954 4.289632 13.513790
 7955 4.286009 13.513790
 7956 4.282386 13.513790
 7957 4.278763 13.513790
 7958 4.275140 13.513790
 7959 4.271517 13.513790
 7960 4.267894 13.513790
 7961 4.264271 13.513790
 7962 4.260648 13.513790
 7963 4.257025 13.513790
 7964 4.253402 13.513790
 7965 4.249779 13.513790
 7966 4.246156 13.513790
 7967 4.242533 13.513790
 7968 4.238910 13.513790
 7969 4.235287 13.513790
 7970 4.231664 13.517413
 7971 4.228041 13.517413
 7972 4.224418 13.521036
 7973 4.220795 13.521036
 7974 4.217172 13.524659
 7975 4.213549 13.524659
 7976 4.209926 13.524659
 7977 4.206303 13.524659
 7978 4.202680 13.524659
 7979 4.199057 13.524659
 7980 4.195434 13.524659
 7981 4.191811 13.521036
 7982 4.188188 13.521036
 7983 4.184565 13.521036
 7984 4.180942 13.517413
 7985 4.177319 13.517413
 7986 4.173696 13.517413
 7987 4.170073 13.513790
 7988 4.166450 13.513790
 7989 4.162827 13.513790
 7990 4.159204 13.510167
 7991 4.155581 13.510167
 7992 4.151958 13.510167
 7993 4.148335 13.510167
 7994 4.144712 13.510167
 7995 4.141089 13.510167
 7996 4.137466 13.510167
 7997 4.133843 13.510167
 7998 4.130220 13.510167
 7999 4.126597 13.510167
 8000 4.122974 13.510167
 8001 4.119351 13.510167
 8002 4.115728 13.510167
 8003 4.112105 13.510167
 8004 4.108482 13.506544
 8005 4.104859 13.506544
 8006 4.101236 13.502921
 8007 4.097613 13.502921
 8008 4.093990 13.499298
 8009 4.090367 13.499298
 8010 4.086744 13.495675
 8011 4.083121 13.495675
 8012 4.079498 13.495675
 8013 4.075875 13.495675
 8014 4.072252 13.495675
 8015 4.068629 13.495675
 8016 4.065006 13.495675
 8017 4.061383 13.495675
 8018 4.057760 13.495675
 8019 4.054137 13.495675
 8020 4.050514 13.495675
 8021 4.046891 13.495675
 8022 4.043268 13.495675
 8023 4.039645 13.495675
 8024 4.036022 13.495675
 8025 4.032399 13.495675
 8026 4.028776 13.495675
 8027 4.025153 13.495675
 8028 4.021530 13.495675
 8029 4.017907 13.495675
 8030 4.014284 13.495675
 8031 4.010661 13.495675
 8032 4.007038 13.495675
 8033 4.003415 13.495675
 8034 3.999792 13.495675
 8035 3.996169 13.499298
 8036 3.992546 13.499298
 8037 3.988923 13.499298
 8038 3.985300 13.499298
 8039 3.981677 13.499298
 8040 3.978054 13.499298
 8041 3.974431 13.499298
 8042 3.970808 13.499298
 8043 3.967185 13.499298
 8044 3.963562 13.502921
 8045 3.959939 13.502921
 8046 3.956316 13.502921
 8047 3.952693 13.506544
 8048 3.949070 13.506544
 8049 3.945447 13.510167
 8050 3.941824 13.510167
 8051 3.938201 13.513790
 8052 3.934578 13.513790
 8053 3.930955 13.517413
 8054 3.927332 13.517413
 8055 3.923709 13.521036
 8056 3.920086 13.521036
 8057 3.916463 13.524659
 8058 3.912840 13.524659
 8059 3.909217 13.528282
 8060 3.905594 13.528282
 8061 3.901971 13.531905
 8062 3.898348 13.535528
 8063 3.894725 13.535528
 8064 3.891102 13.535528
 8065 3.887479 13.535528
 8066 3.883856 13.535528
 8067 3.880233 13.535528
 8068 3.876610 13.535528
 8069 3.872987 13.535528
 8070 3.869364 13.531905
 8071 3.865741 13.531905
 8072 3.862118 13.531905
 8073 3.858495 13.528282
 8074 3.854872 13.528282
 8075 3.851249 13.528282
 8076 3.847626 13.528282
 8077 3.844003 13.528282
 8078 3.840380 13.528282
 8079 3.836757 13.528282
 8080 3.833134 13.528282
 8081 3.829511 13.528282
 8082 3.825888 13.528282
 8083 3.822265 13.528282
 8084 3.818642 13.528282
 8085 3.815019 13.528282
 8086 3.811396 13.528282
 8087 3.807773 13.528282
 8088 3.804150 13.528282
 8089 3.800527 13.528282
 8090 3.796904 13.528282
 8091 3.793281 13.528282
 8092 3.789658 13.528282
 8093 3.786035 13.528282
 8094 3.782412 13.528282
 8095 3.778789 13.528282
 8096 3.775166 13.528282
 8097 3.771543 13.528282
 8098 3.767920 13.528282
 8099 3.764297 13.528282
 8100 3.760674 13.528282
 8101 3.757051 13.531905
 8102 3.753428 13.531905
 8103 3.749805 13.531905
 8104 3.746182 13.531905
 8105 3.742559 13.535528
 8106 3.738936 13.535528
 8107 3.735313 13.539151
 8108 3.731690 13.539151
 8109 3.728067 13.539151
 8110 3.724444 13.539151
 8111 3.720821 13.539151
 8112 3.717198 13.539151
 8113 3.713575 13.539151
 8114 3.709952 13.539151
 8115 3.706329 13.542774
 8116 3.702706 13.542774
 8117 3.699083 13.542774
 8118 3.695460 13.542774
 8119 3.691837 13.542774
 8120 3.688214 13.542774
 8121 3.684591 13.542774
 8122 3.680968 13.542774
 8123 3.677345 13.542774
 8124 3.673722 13.542774
 8125 3.670099 13.542774
 8126 3.666476 13.542774
 8127 3.662853 13.542774
 8128 3.659230 13.542774
 8129 3.655607 13.542774
 8130 3.651984 13.542774
 8131 3.648361 13.542774
 8132 3.644738 13.539151
 8133 3.641115 13.539151
 8134 3.637492 13.539151
 8135 3.633869 13.535528
 8136 3.630246 13.535528
 8137 3.626623 13.535528
 8138 3.623000 13.531905
 8139 3.619377 13.531905
 8140 3.615754 13.531905
 8141 3.612131 13.531905
 8142 3.608508 13.531905
 8143 3.604885 13.531905
 8144 3.601262 13.531905
 8145 3.597639 13.531905
 8146 3.594016 13.531905
 8147 3.590393 13.531905
 8148 3.586770 13.531905
 8149 3.583147 13.531905
 8150 3.579524 13.531905
 8151 3.575901 13.531905
 8152 3.572278 13.531905
 8153 3.568655 13.531905
 8154 3.565032 13.531905
 8155 3.561409 13.531905
 8156 3.557786 13.531905
 8157 3.554163 13.531905
 8158 3.550540 13.531905
 8159 3.546917 13.531905
 8160 3.543294 13.531905
 8161 3.539671 13.531905
 8162 3.536048 13.531905
 8163 3.532425 13.531905
 8164 3.528802 13.531905
 8165 3.525179 13.531905
 8166 3.521556 13.528282
 8167 3.517933 13.528282
 8168 3.514310 13.524659
 8169 3.510687 13.524659
 8170 3.507064 13.521036
 8171 3.503441 13.521036
 8172 3.499818 13.521036
 8173 3.496195 13.521036
 8174 3.492572 13.521036
 8175 3.488949 13.521036
 8176 3.485326 13.521036
 8177 3.481703 13.521036
 8178 3.478080 13.521036
 8179 3.474457 13.521036
 8180 3.470834 13.521036
 8181 3.467211 13.521036
 8182 3.463588 13.521036
 8183 3.459965 13.521036
 8184 3.456342 13.521036
 8185 3.452719 13.521036
 8186 3.449096 13.521036
 8187 3.445473 13.521036
 8188 3.441850 13.521036
 8189 3.438227 13.521036
 8190 3.434604 13.521036
 8191 3.430981 13.521036
 8192 3.427358 13.521036
 8193 3.423735 13.521036
 8194 3.420112 13.524659
 8195 3.416489 13.524659
 8196 3.412866 13.528282
 8197 3.409243 13.528282
 8198 3.405620 13.531905
 8199 3.401997 13.531905
 8200 3.398374 13.535528
 8201 3.394751 13.535528
 8202 3.391128 13.539151
 8203 3.387505 13.539151
 8204 3.383882 13.539151
 8205 3.380259 13.542774
 8206 3.376636 13.542774
 8207 3.373013 13.542774
 8208 3.369390 13.542774
 8209 3.365767 13.542774
 8210 3.362144 13.542774
 8211 3.358521 13.542774
 8212 3.354898 13.542774
 8213 3.351275 13.542774
 8214 3.347652 13.542774
 8215 3.344029 13.542774
 8216 3.340406 13.542774
 8217 3.336783 13.542774
 8218 3.333160 13.542774
 8219 3.329537 13.542774
 8220 3.325914 13.546397
 8221 3.322291 13.546397
 8222 3.318668 13.550020
 8223 3.315045 13.550020
 8224 3.311422 13.553643
 8225 3.307799 13.553643
 8226 3.304176 13.557266
 8227 3.300553 13.557266
 8228 3.296930 13.560889
 8229 3.293307 13.560889
 8230 3.289684 13.560889
 8231 3.286061 13.560889
 8232 3.282438 13.560889
 8233 3.278815 13.560889
 8234 3.275192 13.560889
 8235 3.271569 13.557266
 8236 3.267946 13.557266
 8237 3.264323 13.553643
 8238 3.260700 13.553643
 8239 3.257077 13.553643
 8240 3.253454 13.553643
 8241 3.249831 13.553643
 8242 3.246208 13.553643
 8243 3.242585 13.553643
 8244 3.238962 13.553643
 8245 3.235339 13.553643
 8246 3.231716 13.553643
 8247 3.228093 13.553643
 8248 3.224470 13.553643
 8249 3.220847 13.553643
 8250 3.217224 13.553643
 8251 3.213601 13.553643
 8252 3.209978 13.553643
 8253 3.206355 13.553643
 8254 3.202732 13.553643
 8255 3.199109 13.553643
 8256 3.195486 13.553643
 8257 3.191863 13.553643
 8258 3.188240 13.553643
 8259 3.184617 13.553643
 8260 3.180994 13.553643
 8261 3.177371 13.553643
 8262 3.173748 13.553643
 8263 3.170125 13.557266
 8264 3.166502 13.557266
 8265 3.162879 13.560889
 8266 3.159256 13.560889
 8267 3.155633 13.560889
 8268 3.152010 13.560889
 8269 3.148387 13.557266
 8270 3.144764 13.557266
 8271 3.141141 13.557266
 8272 3.137518 13.553643
 8273 3.133895 13.553643
 8274 3.130272 13.553643
 8275 3.126649 13.550020
 8276 3.123026 13.550020
 8277 3.119403 13.550020
 8278 3.115780 13.550020
 8279 3.112157 13.550020
 8280 3.108534 13.550020
 8281 3.104911 13.550020
 8282 3.101288 13.550020
 8283 3.097665 13.550020
 8284 3.094042 13.546397
 8285 3.090419 13.546397
 8286 3.086796 13.546397
 8287 3.083173 13.546397
 8288 3.079550 13.546397
 8289 3.075927 13.546397
 8290 3.072304 13.546397
 8291 3.068681 13.546397
 8292 3.065058 13.546397
 8293 3.061435 13.546397
 8294 3.057812 13.546397
 8295 3.054189 13.546397
 8296 3.050566 13.546397
 8297 3.046943 13.546397
 8298 3.043320 13.546397
 8299 3.039697 13.546397
 8300 3.036074 13.546397
 8301 3.032451 13.546397
 8302 3.028828 13.546397
 8303 3.025205 13.546397
 8304 3.021582 13.546397
 8305 3.017959 13.546397
 8306 3.014336 13.546397
 8307 3.010713 13.546397
 8308 3.007090 13.546397
 8309 3.003467 13.546397
 8310 2.999844 13.546397
 8311 2.996221 13.546397
 8312 2.992598 13.546397
 8313 2.988975 13.546397
 8314 2.985352 13.546397
 8315 2.981729 13.546397
 8316 2.978106 13.550020
 8317 2.974483 13.550020
 8318 2.970860 13.553643
 8319 2.967237 13.553643
 8320 2.963614 13.557266
 8321 2.959991 13.557266
 8322 2.956368 13.560889
 8323 2.952745 13.560889
 8324 2.949122 13.564512
 8325 2.945499 13.564512
 8326 2.941876 13.568135
 8327 2.938253 13.568135
 8328 2.934630 13.568135
 8329 2.931007 13.568135
 8330 2.927384 13.568135
 8331 2.923761 13.568135
 8332 2.920138 13.568135
 8333 2.916515 13.568135
 8334 2.912892 13.568135
 8335 2.909269 13.564512
 8336 2.905646 13.564512
 8337 2.902023 13.560889
 8338 2.898400 13.560889
 8339 2.894777 13.557266
 8340 2.891154 13.557266
 8341 2.887531 13.553643
 8342 2.883908 13.553643
 8343 2.880285 13.553643
 8344 2.876662 13.553643
 8345 2.873039 13.553643
 8346 2.869416 13.553643
 8347 2.865793 13.553643
 8348 2.862170 13.553643
 8349 2.858547 13.553643
 8350 2.854924 13.553643
 8351 2.851301 13.553643
 8352 2.847678 13.553643
 8353 2.844055 13.553643
 8354 2.840432 13.553643
 8355 2.836809 13.553643
 8356 2.833186 13.553643
 8357 2.829563 13.553643
 8358 2.825940 13.553643
 8359 2.822317 13.553643
 8360 2.818694 13.553643
 8361 2.815071 13.553643
 8362 2.811448 13.553643
 8363 2.807825 13.553643
 8364 2.804202 13.553643
 8365 2.800579 13.553643
 8366 2.796956 13.553643
 8367 2.793333 13.553643
 8368 2.789710 13.557266
 8369 2.786087 13.557266
 8370 2.782464 13.560889
 8371 2.778841 13.560889
 8372 2.775218 13.564512
 8373 2.771595 13.564512
 8374 2.767972 13.568135
 8375 2.764349 13.568135
 8376 2.760726 13.571758
 8377 2.757103 13.571758
 8378 2.753480 13.575381
 8379 2.749857 13.575381
 8380 2.746234 13.579004
 8381 2.742611 13.579004
 8382 2.738988 13.579004
 8383 2.735365 13.582627
 8384 2.731742 13.582627
 8385 2.728119 13.582627
 8386 2.724496 13.582627
 8387 2.720873 13.579004
 8388 2.717250 13.579004
 8389 2.713627 13.579004
 8390 2.710004 13.579004
 8391 2.706381 13.579004
 8392 2.702758 13.579004
 8393 2.699135 13.579004
 8394 2.695512 13.579004
 8395 2.691889 13.579004
 8396 2.688266 13.579004
 8397 2.684643 13.579004
 8398 2.681020 13.579004
 8399 2.677397 13.579004
 8400 2.673774 13.579004
 8401 2.670151 13.579004
 8402 2.666528 13.579004
 8403 2.662905 13.579004
 8404 2.659282 13.579004
 8405 2.655659 13.579004
 8406 2.652036 13.579004
 8407 2.648413 13.579004
 8408 2.644790 13.579004
 8409 2.641167 13.579004
 8410 2.637544 13.582627
 8411 2.633921 13.582627
 8412 2.630298 13.586250
 8413 2.626675 13.586250
 8414 2.623052 13.589873
 8415 2.619429 13.589873
 8416 2.615806 13.593496
 8417 2.612183 13.593496
 8418 2.608560 13.597119
 8419 2.604937 13.597119
 8420 2.601314 13.600742
 8421 2.597691 13.600742
 8422 2.594068 13.600742
 8423 2.590445 13.600742
 8424 2.586822 13.600742
 8425 2.583199 13.600742
 8426 2.579576 13.600742
 8427 2.575953 13.600742
 8428 2.572330 13.600742
 8429 2.568707 13.600742
 8430 2.565084 13.600742
 8431 2.561461 13.604365
 8432 2.557838 13.604365
 8433 2.554215 13.604365
 8434 2.550592 13.604365
 8435 2.546969 13.604365
 8436 2.543346 13.604365
 8437 2.539723 13.604365
 8438 2.536100 13.604365
 8439 2.532477 13.604365
 8440 2.528854 13.604365
 8441 2.525231 13.604365
 8442 2.521608 13.604365
 8443 2.517985 13.604365
 8444 2.514362 13.604365
 8445 2.510739 13.604365
 8446 2.507116 13.604365
 8447 2.503493 13.604365
 8448 2.499870 13.604365
 8449 2.496247 13.604365
 8450 2.492624 13.604365
 8451 2.489001 13.604365
 8452 2.485378 13.604365
 8453 2.481755 13.604365
 8454 2.478132 13.604365
 8455 2.474509 13.604365
 8456 2.470886 13.604365
 8457 2.467263 13.604365
 8458 2.463640 13.604365
 8459 2.460017 13.604365
 8460 2.456394 13.604365
 8461 2.452771 13.604365
 8462 2.449148 13.604365
 8463 2.445525 13.604365
 8464 2.441902 13.604365
 8465 2.438279 13.604365
 8466 2.434656 13.604365
 8467 2.431033 13.604365
 8468 2.427410 13.604365
 8469 2.423787 13.604365
 8470 2.420164 13.604365
 8471 2.416541 13.604365
 8472 2.412918 13.604365
 8473 2.409295 13.604365
 8474 2.405672 13.604365
 8475 2.402049 13.604365
 8476 2.398426 13.604365
 8477 2.394803 13.604365
 8478 2.391180 13.604365
 8479 2.387557 13.604365
 8480 2.383934 13.604365
 8481 2.380311 13.604365
 8482 2.376688 13.604365
 8483 2.373065 13.604365
 8484 2.369442 13.604365
 8485 2.365819 13.604365
 8486 2.362196 13.604365
 8487 2.358573 13.604365
 8488 2.354950 13.604365
 8489 2.351327 13.604365
 8490 2.347704 13.607988
 8491 2.344081 13.607988
 8492 2.340458 13.607988
 8493 2.336835 13.607988
 8494 2.333212 13.611611
 8495 2.329589 13.611611
 8496 2.325966 13.615234
 8497 2.322343 13.615234
 8498 2.318720 13.618857
 8499 2.315097 13.618857
 8500 2.311474 13.618857
 8501 2.307851 13.622480
 8502 2.304228 13.622480
 8503 2.300605 13.622480
 8504 2.296982 13.622480
 8505 2.293359 13.622480
 8506 2.289736 13.618857
 8507 2.286113 13.618857
 8508 2.282490 13.618857
 8509 2.278867 13.618857
 8510 2.275244 13.618857
 8511 2.271621 13.618857
 8512 2.267998 13.618857
 8513 2.264375 13.618857
 8514 2.260752 13.618857
 8515 2.257129 13.618857
 8516 2.253506 13.618857
 8517 2.249883 13.618857
 8518 2.246260 13.618857
 8519 2.242637 13.618857
 8520 2.239014 13.618857
 8521 2.235391 13.618857
 8522 2.231768 13.618857
 8523 2.228145 13.618857
 8524 2.224522 13.618857
 8525 2.220899 13.618857
 8526 2.217276 13.618857
 8527 2.213653 13.618857
 8528 2.210030 13.618857
 8529 2.206407 13.618857
 8530 2.202784 13.618857
 8531 2.199161 13.618857
 8532 2.195538 13.618857
 8533 2.191915 13.618857
 8534 2.188292 13.618857
 8535 2.184669 13.618857
 8536 2.181046 13.618857
 8537 2.177423 13.618857
 8538 2.173800 13.618857
 8539 2.170177 13.618857
 8540 2.166554 13.618857
 8541 2.162931 13.618857
 8542 2.159308 13.622480
 8543 2.155685 13.622480
 8544 2.152062 13.622480
 8545 2.148439 13.622480
 8546 2.144816 13.622480
 8547 2.141193 13.622480
 8548 2.137570 13.622480
 8549 2.133947 13.622480
 8550 2.130324 13.622480
 8551 2.126701 13.622480
 8552 2.123078 13.622480
 8553 2.119455 13.622480
 8554 2.115832 13.622480
 8555 2.112209 13.622480
 8556 2.108586 13.622480
 8557 2.104963 13.622480
 8558 2.101340 13.622480
 8559 2.097717 13.622480
 8560 2.094094 13.622480
 8561 2.090471 13.622480
 8562 2.086848 13.622480
 8563 2.083225 13.622480
 8564 2.079602 13.622480
 8565 2.075979 13.622480
 8566 2.072356 13.622480
 8567 2.068733 13.626103
 8568 2.065110 13.626103
 8569 2.061487 13.629726
 8570 2.057864 13.629726
 8571 2.054241 13.633349
 8572 2.050618 13.633349
 8573 2.046995 13.636972
 8574 2.043372 13.636972
 8575 2.039749 13.640595
 8576 2.036126 13.640595
 8577 2.032503 13.640595
 8578 2.028880 13.640595
 8579 2.025257 13.640595
 8580 2.021634 13.636972
 8581 2.018011 13.636972
 8582 2.014388 13.636972
 8583 2.010765 13.636972
 8584 2.007142 13.636972
 8585 2.003519 13.633349
 8586 1.999896 13.633349
 8587 1.996273 13.629726
 8588 1.992650 13.629726
 8589 1.989027 13.626103
 8590 1.985404 13.626103
 8591 1.981781 13.622480
 8592 1.978158 13.622480
 8593 1.974535 13.618857
 8594 1.970912 13.618857
 8595 1.967289 13.618857
 8596 1.963666 13.618857
 8597 1.960043 13.618857
 8598 1.956420 13.618857
 8599 1.952797 13.618857
 8600 1.949174 13.618857
 8601 1.945551 13.618857
 8602 1.941928 13.618857
 8603 1.938305 13.618857
 8604 1.934682 13.618857
 8605 1.931059 13.618857
 8606 1.927436 13.618857
 8607 1.923813 13.618857
 8608 1.920190 13.618857
 8609 1.916567 13.618857
 8610 1.912944 13.618857
 8611 1.909321 13.618857
 8612 1.905698 13.618857
 8613 1.902075 13.618857
 8614 1.898452 13.618857
 8615 1.894829 13.618857
 8616 1.891206 13.618857
 8617 1.887583 13.618857
 8618 1.883960 13.618857
 8619 1.880337 13.618857
 8620 1.876714 13.618857
 8621 1.873091 13.618857
 8622 1.869468 13.618857
 8623 1.865845 13.618857
 8624 1.862222 13.618857
 8625 1.858599 13.618857
 8626 1.854976 13.618857
 8627 1.851353 13.618857
 8628 1.847730 13.618857
 8629 1.844107 13.622480
 8630 1.840484 13.622480
 8631 1.836861 13.626103
 8632 1.833238 13.626103
 8633 1.829615 13.629726
 8634 1.825992 13.629726
 8635 1.822369 13.633349
 8636 1.818746 13.633349
 8637 1.815123 13.633349
 8638 1.811500 13.633349
 8639 1.807877 13.633349
 8640 1.804254 13.633349
 8641 1.800631 13.633349
 8642 1.797008 13.633349
 8643 1.793385 13.633349
 8644 1.789762 13.633349
 8645 1.786139 13.633349
 8646 1.782516 13.633349
 8647 1.778893 13.633349
 8648 1.775270 13.633349
 8649 1.771647 13.633349
 8650 1.768024 13.633349
 8651 1.764401 13.633349
 8652 1.760778 13.633349
 8653 1.757155 13.633349
 8654 1.753532 13.636972
 8655 1.749909 13.633349
 8656 1.746286 13.629726
 8657 1.742663 13.626103
 8658 1.739040 13.622480
 8659 1.739040 13.618857
 8660 1.739040 13.615234
 8661 1.735417 13.611611
 8662 1.735417 13.607988
 8663 1.735417 13.604365
 8664 1.731794 13.600742
 8665 1.731794 13.597119
 8666 1.728171 13.593496
 8667 1.728171 13.589873
 8668 1.728171 13.586250
 8669 1.724548 13.582627
 8670 1.724548 13.579004
 8671 1.724548 13.575381
 8672 1.720925 13.571758
 8673 1.720925 13.568135
 8674 1.717302 13.564512
 8675 1.717302 13.560889
 8676 1.713679 13.557266
 8677 1.713679 13.553643
 8678 1.713679 13.550020
 8679 1.713679 13.546397
 8680 1.713679 13.542774
 8681 1.713679 13.539151
 8682 1.713679 13.535528
 8683 1.717302 13.531905
 8684 1.717302 13.528282
 8685 1.717302 13.524659
 8686 1.720925 13.521036
 8687 1.720925 13.517413
 8688 1.720925 13.513790
 8689 1.720925 13.510167
 8690 1.720925 13.506544
 8691 1.720925 13.502921
 8692 1.720925 13.499298
 8693 1.720925 13.495675
 8694 1.720925 13.492052
 8695 1.720925 13.488429
 8696 1.720925 13.484806
 8697 1.720925 13.481183
 8698 1.720925 13.477560
 8699 1.720925 13.473937
 8700 1.720925 13.470314
 8701 1.720925 13.466691
 8702 1.720925 13.463068
 8703 1.720925 13.459445
 8704 1.720925 13.455822
 8705 1.720925 13.452199
 8706 1.720925 13.448576
 8707 1.720925 13.444953
 8708 1.720925 13.441330
 8709 1.720925 13.437707
 8710 1.720925 13.434084
 8711 1.720925 13.430461
 8712 1.720925 13.426838
 8713 1.720925 13.423215
 8714 1.720925 13.419592
 8715 1.720925 13.415969
 8716 1.720925 13.412346
 8717 1.720925 13.408723
 8718 1.720925 13.405100
 8719 1.717302 13.401477
 8720 1.717302 13.397854
 8721 1.717302 13.394231
 8722 1.713679 13.390608
 8723 1.713679 13.386985
 8724 1.710056 13.383362
 8725 1.710056 13.379739
 8726 1.706433 13.376116
 8727 1.706433 13.372493
 8728 1.702810 13.368870
 8729 1.702810 13.365247
 8730 1.699187 13.361624
 8731 1.699187 13.358001
 8732 1.695564 13.354378
 8733 1.695564 13.350755
 8734 1.691941 13.347132
 8735 1.691941 13.343509
 8736 1.688318 13.339886
 8737 1.688318 13.336263
 8738 1.684695 13.332640
 8739 1.681072 13.329017
 8740 1.677449 13.329017
 8741 1.673826 13.325394
 8742 1.670203 13.325394
 8743 1.666580 13.321771
 8744 1.662957 13.321771
 8745 1.659334 13.318148
 8746 1.655711 13.318148
 8747 1.652088 13.314525
 8748 1.648465 13.310902
 8749 1.644842 13.307279
 8750 1.641219 13.303656
 8751 1.637596 13.300033
 8752 1.637596 13.296410
 8753 1.633973 13.292787
 8754 1.633973 13.289164
 8755 1.630350 13.285541
 8756 1.630350 13.281918
 8757 1.630350 13.278295
 8758 1.630350 13.274672
 8759 1.630350 13.271049
 8760 1.630350 13.267426
 8761 1.630350 13.263803
 8762 1.630350 13.260180
 8763 1.630350 13.256557
 8764 1.630350 13.252934
 8765 1.630350 13.249311
 8766 1.630350 13.245688
 8767 1.630350 13.242065
 8768 1.630350 13.238442
 8769 1.630350 13.234819
 8770 1.630350 13.231196
 8771 1.630350 13.227573
 8772 1.630350 13.223950
 8773 1.630350 13.220327
 8774 1.630350 13.216704
 8775 1.630350 13.213081
 8776 1.630350 13.209458
 8777 1.630350 13.205835
 8778 1.626727 13.202212
 8779 1.626727 13.198589
 8780 1.623104 13.194966
 8781 1.623104 13.191343
 8782 1.619481 13.187720
 8783 1.619481 13.184097
 8784 1.615858 13.180474
 8785 1.615858 13.176851
 8786 1.612235 13.173228
 8787 1.612235 13.169605
 8788 1.608612 13.165982
 8789 1.608612 13.162359
 8790 1.608612 13.158736
 8791 1.608612 13.155113
 8792 1.608612 13.151490
 8793 1.608612 13.147867
 8794 1.608612 13.144244
 8795 1.608612 13.140621
 8796 1.608612 13.136998
 8797 1.608612 13.133375
 8798 1.608612 13.129752
 8799 1.608612 13.126129
 8800 1.608612 13.122506
 8801 1.608612 13.118883
 8802 1.608612 13.115260
 8803 1.608612 13.111637
 8804 1.608612 13.108014
 8805 1.608612 13.104391
 8806 1.608612 13.100768
 8807 1.608612 13.097145
 8808 1.608612 13.093522
 8809 1.608612 13.089899
 8810 1.604989 13.086276
 8811 1.604989 13.082653
 8812 1.601366 13.079030
 8813 1.601366 13.075407
 8814 1.597743 13.071784
 8815 1.597743 13.068161
 8816 1.594120 13.064538
 8817 1.594120 13.060915
 8818 1.590497 13.057292
 8819 1.590497 13.053669
 8820 1.586874 13.050046
 8821 1.586874 13.046423
 8822 1.583251 13.042800
 8823 1.579628 13.039177
 8824 1.576005 13.039177
 8825 1.572382 13.035554
 8826 1.568759 13.035554
 8827 1.565136 13.031931
 8828 1.561513 13.031931
 8829 1.557890 13.028308
 8830 1.554267 13.028308
 8831 1.550644 13.024685
 8832 1.547021 13.024685
 8833 1.543398 13.021062
 8834 1.539775 13.021062
 8835 1.536152 13.017439
 8836 1.532529 13.013816
 8837 1.528906 13.010193
 8838 1.528906 13.006570
 8839 1.525283 13.002947
 8840 1.521660 12.999324
 8841 1.521660 12.995701
 8842 1.518037 12.992078
 8843 1.518037 12.988455
 8844 1.514414 12.984832
 8845 1.514414 12.981209
 8846 1.514414 12.977586
 8847 1.514414 12.973963
 8848 1.514414 12.970340
 8849 1.514414 12.966717
 8850 1.514414 12.963094
 8851 1.514414 12.959471
 8852 1.514414 12.955848
 8853 1.514414 12.952225
 8854 1.514414 12.948602
 8855 1.514414 12.944979
 8856 1.514414 12.941356
 8857 1.514414 12.937733
 8858 1.514414 12.934110
 8859 1.514414 12.930487
 8860 1.514414 12.926864
 8861 1.514414 12.923241
 8862 1.514414 12.919618
 8863 1.510791 12.915995
 8864 1.510791 12.912372
 8865 1.510791 12.908749
 8866 1.507168 12.905126
 8867 1.507168 12.901503
 8868 1.503545 12.897880
 8869 1.503545 12.894257
 8870 1.503545 12.890634
 8871 1.503545 12.887011
 8872 1.503545 12.883388
 8873 1.503545 12.879765
 8874 1.503545 12.876142
 8875 1.503545 12.872519
 8876 1.503545 12.868896
 8877 1.503545 12.865273
 8878 1.503545 12.861650
 8879 1.503545 12.858027
 8880 1.499922 12.854404
 8881 1.499922 12.850781
 8882 1.496299 12.847158
 8883 1.496299 12.843535
 8884 1.492676 12.839912
 8885 1.492676 12.836289
 8886 1.489053 12.832666
 8887 1.489053 12.829043
 8888 1.485430 12.825420
 8889 1.485430 12.821797
 8890 1.481807 12.818174
 8891 1.481807 12.814551
 8892 1.478184 12.810928
 8893 1.474561 12.807305
 8894 1.470938 12.803682
 8895 1.467315 12.803682
 8896 1.467315 12.800059
 8897 1.467315 12.796436
 8898 1.467315 12.792813
 8899 1.467315 12.789190
 8900 1.467315 12.785567
 8901 1.467315 12.781944
 8902 1.463692 12.778321
 8903 1.463692 12.774698
 8904 1.463692 12.771075
 8905 1.463692 12.767452
 8906 1.463692 12.763829
 8907 1.463692 12.760206
 8908 1.463692 12.756583
 8909 1.463692 12.752960
 8910 1.463692 12.749337
 8911 1.463692 12.745714
 8912 1.463692 12.742091
 8913 1.463692 12.738468
 8914 1.460069 12.734845
 8915 1.460069 12.731222
 8916 1.456446 12.727599
 8917 1.456446 12.723976
 8918 1.452823 12.720353
 8919 1.452823 12.716730
 8920 1.449200 12.713107
 8921 1.449200 12.709484
 8922 1.445577 12.705861
 8923 1.445577 12.702238
 8924 1.441954 12.698615
 8925 1.441954 12.694992
 8926 1.438331 12.691369
 8927 1.434708 12.687746
 8928 1.431085 12.684123
 8929 1.427462 12.680500
 8930 1.427462 12.676877
 8931 1.423839 12.673254
 8932 1.423839 12.669631
 8933 1.423839 12.666008
 8934 1.423839 12.662385
 8935 1.423839 12.658762
 8936 1.423839 12.655139
 8937 1.423839 12.651516
 8938 1.423839 12.647893
 8939 1.423839 12.644270
 8940 1.423839 12.640647
 8941 1.423839 12.637024
 8942 1.423839 12.633401
 8943 1.423839 12.629778
 8944 1.423839 12.626155
 8945 1.423839 12.622532
 8946 1.423839 12.618909
 8947 1.423839 12.615286
 8948 1.420216 12.611663
 8949 1.420216 12.608040
 8950 1.416593 12.604417
 8951 1.416593 12.600794
 8952 1.412970 12.597171
 8953 1.412970 12.593548
 8954 1.409347 12.589925
 8955 1.409347 12.586302
 8956 1.405724 12.582679
 8957 1.405724 12.579056
 8958 1.402101 12.575433
 8959 1.402101 12.571810
 8960 1.398478 12.568187
 8961 1.394855 12.564564
 8962 1.394855 12.560941
 8963 1.391232 12.557318
 8964 1.391232 12.553695
 8965 1.391232 12.550072
 8966 1.391232 12.546449
 8967 1.391232 12.542826
 8968 1.391232 12.539203
 8969 1.387609 12.535580
 8970 1.387609 12.531957
 8971 1.387609 12.528334
 8972 1.387609 12.524711
 8973 1.387609 12.521088
 8974 1.383986 12.517465
 8975 1.383986 12.513842
 8976 1.383986 12.510219
 8977 1.383986 12.506596
 8978 1.383986 12.502973
 8979 1.383986 12.499350
 8980 1.383986 12.495727
 8981 1.383986 12.492104
 8982 1.383986 12.488481
 8983 1.383986 12.484858
 8984 1.383986 12.481235
 8985 1.383986 12.477612
 8986 1.383986 12.473989
 8987 1.383986 12.470366
 8988 1.383986 12.466743
 8989 1.383986 12.463120
 8990 1.383986 12.459497
 8991 1.383986 12.455874
 8992 1.383986 12.452251
 8993 1.383986 12.448628
 8994 1.383986 12.445005
 8995 1.383986 12.441382
 8996 1.383986 12.437759
 8997 1.383986 12.434136
 8998 1.383986 12.430513
 8999 1.380363 12.426890
 9000 1.380363 12.423267
 9001 1.376740 12.419644
 9002 1.376740 12.416021
 9003 1.373117 12.412398
 9004 1.373117 12.408775
 9005 1.369494 12.405152
 9006 1.369494 12.401529
 9007 1.365871 12.397906
 9008 1.365871 12.394283
 9009 1.362248 12.390660
 9010 1.362248 12.387037
 9011 1.358625 12.383414
 9012 1.355002 12.383414
 9013 1.351379 12.379791
 9014 1.347756 12.376168
 9015 1.344133 12.376168
 9016 1.340510 12.372545
 9017 1.336887 12.368922
 9018 1.333264 12.368922
 9019 1.329641 12.365299
 9020 1.326018 12.361676
 9021 1.322395 12.358053
 9022 1.318772 12.354430
 9023 1.315149 12.350807
 9024 1.315149 12.347184
 9025 1.311526 12.343561
 9026 1.311526 12.339938
 9027 1.307903 12.336315
 9028 1.307903 12.332692
 9029 1.304280 12.329069
 9030 1.304280 12.325446
 9031 1.304280 12.321823
 9032 1.304280 12.318200
 9033 1.304280 12.314577
 9034 1.304280 12.310954
 9035 1.304280 12.307331
 9036 1.304280 12.303708
 9037 1.304280 12.300085
 9038 1.304280 12.296462
 9039 1.304280 12.292839
 9040 1.300657 12.289216
 9041 1.300657 12.285593
 9042 1.297034 12.281970
 9043 1.297034 12.278347
 9044 1.293411 12.274724
 9045 1.293411 12.271101
 9046 1.289788 12.267478
 9047 1.289788 12.263855
 9048 1.286165 12.260232
 9049 1.286165 12.256609
 9050 1.282542 12.252986
 9051 1.282542 12.249363
 9052 1.278919 12.245740
 9053 1.275296 12.242117
 9054 1.271673 12.238494
 9055 1.268050 12.234871
 9056 1.264427 12.231248
 9057 1.260804 12.227625
 9058 1.257181 12.224002
 9059 1.257181 12.220379
 9060 1.253558 12.216756
 9061 1.253558 12.213133
 9062 1.249935 12.209510
 9063 1.249935 12.205887
 9064 1.246312 12.202264
 9065 1.242689 12.198641
 9066 1.242689 12.195018
 9067 1.242689 12.191395
 9068 1.242689 12.187772
 9069 1.242689 12.184149
 9070 1.242689 12.180526
 9071 1.242689 12.176903
 9072 1.242689 12.173280
 9073 1.242689 12.169657
 9074 1.242689 12.166034
 9075 1.242689 12.162411
 9076 1.242689 12.158788
 9077 1.242689 12.155165
 9078 1.242689 12.151542
 9079 1.242689 12.147919
 9080 1.242689 12.144296
 9081 1.242689 12.140673
 9082 1.242689 12.137050
 9083 1.242689 12.133427
 9084 1.242689 12.129804
 9085 1.242689 12.126181
 9086 1.242689 12.122558
 9087 1.242689 12.118935
 9088 1.242689 12.115312
 9089 1.242689 12.111689
 9090 1.242689 12.108066
 9091 1.242689 12.104443
 9092 1.242689 12.100820
 9093 1.242689 12.097197
 9094 1.242689 12.093574
 9095 1.242689 12.089951
 9096 1.242689 12.086328
 9097 1.239066 12.082705
 9098 1.239066 12.079082
 9099 1.235443 12.075459
 9100 1.235443 12.071836
 9101 1.231820 12.068213
 9102 1.231820 12.064590
 9103 1.231820 12.060967
 9104 1.231820 12.057344
 9105 1.231820 12.053721
 9106 1.231820 12.050098
 9107 1.231820 12.046475
 9108 1.231820 12.042852
 9109 1.231820 12.039229
 9110 1.231820 12.035606
 9111 1.231820 12.031983
 9112 1.231820 12.028360
 9113 1.231820 12.024737
 9114 1.231820 12.021114
 9115 1.231820 12.017491
 9116 1.231820 12.013868
 9117 1.231820 12.010245
 9118 1.231820 12.006622
 9119 1.231820 12.002999
 9120 1.231820 11.999376
 9121 1.231820 11.995753
 9122 1.228197 11.992130
 9123 1.228197 11.988507
 9124 1.224574 11.984884
 9125 1.224574 11.981261
 9126 1.220951 11.977638
 9127 1.220951 11.974015
 9128 1.217328 11.970392
 9129 1.217328 11.966769
 9130 1.213705 11.963146
 9131 1.213705 11.959523
 9132 1.210082 11.955900
 9133 1.210082 11.952277
 9134 1.206459 11.948654
 9135 1.202836 11.945031
 9136 1.199213 11.945031
 9137 1.195590 11.941408
 9138 1.191967 11.941408
 9139 1.188344 11.937785
 9140 1.184721 11.934162
 9141 1.181098 11.934162
 9142 1.181098 11.930539
 9143 1.181098 11.926916
 9144 1.181098 11.923293
 9145 1.181098 11.919670
 9146 1.181098 11.916047
 9147 1.181098 11.912424
 9148 1.181098 11.908801
 9149 1.181098 11.905178
 9150 1.181098 11.901555
 9151 1.181098 11.897932
 9152 1.181098 11.894309
 9153 1.181098 11.890686
 9154 1.181098 11.887063
 9155 1.181098 11.883440
 9156 1.181098 11.879817
 9157 1.181098 11.876194
 9158 1.181098 11.872571
 9159 1.177475 11.868948
 9160 1.177475 11.865325
 9161 1.181098 11.865325
 9162 1.184721 11.861702
 9163 1.188344 11.861702
 9164 1.191967 11.858079
 9165 1.195590 11.854456
 9166 1.199213 11.854456
 9167 1.202836 11.850833
 9168 1.202836 11.847210
 9169 1.206459 11.843587
 9170 1.206459 11.839964
 9171 1.210082 11.836341
 9172 1.210082 11.832718
 9173 1.213705 11.829095
 9174 1.213705 11.825472
 9175 1.217328 11.821849
 9176 1.217328 11.818226
 9177 1.220951 11.814603
 9178 1.220951 11.810980
 9179 1.224574 11.807357
 9180 1.224574 11.803734
 9181 1.224574 11.800111
 9182 1.224574 11.796488
 9183 1.224574 11.792865
 9184 1.224574 11.789242
 9185 1.224574 11.785619
 9186 1.224574 11.781996
 9187 1.224574 11.778373
 9188 1.224574 11.774750
 9189 1.224574 11.771127
 9190 1.224574 11.767504
 9191 1.224574 11.763881
 9192 1.224574 11.760258
 9193 1.224574 11.756635
 9194 1.224574 11.753012
 9195 1.224574 11.749389
 9196 1.224574 11.745766
 9197 1.224574 11.742143
 9198 1.224574 11.738520
 9199 1.224574 11.734897
 9200 1.224574 11.731274
 9201 1.224574 11.727651
 9202 1.220951 11.724028
 9203 1.220951 11.720405
 9204 1.217328 11.716782
 9205 1.217328 11.713159
 9206 1.213705 11.709536
 9207 1.213705 11.705913
 9208 1.210082 11.702290
 9209 1.210082 11.698667
 9210 1.206459 11.695044
 9211 1.206459 11.691421
 9212 1.202836 11.687798
 9213 1.202836 11.684175
 9214 1.199213 11.680552
 9215 1.195590 11.680552
 9216 1.191967 11.676929
 9217 1.188344 11.676929
 9218 1.184721 11.673306
 9219 1.181098 11.673306
 9220 1.181098 11.669683
 9221 1.181098 11.666060
 9222 1.181098 11.662437
 9223 1.181098 11.658814
 9224 1.177475 11.655191
 9225 1.177475 11.651568
 9226 1.173852 11.647945
 9227 1.173852 11.644322
 9228 1.170229 11.640699
 9229 1.170229 11.637076
 9230 1.166606 11.633453
 9231 1.166606 11.629830
 9232 1.162983 11.626207
 9233 1.162983 11.622584
 9234 1.159360 11.618961
 9235 1.159360 11.615338
 9236 1.155737 11.611715
 9237 1.155737 11.608092
 9238 1.152114 11.604469
 9239 1.148491 11.600846
 9240 1.144868 11.600846
 9241 1.141245 11.597223
 9242 1.137622 11.593600
 9243 1.133999 11.593600
 9244 1.130376 11.589977
 9245 1.126753 11.586354
 9246 1.123130 11.586354
 9247 1.119507 11.582731
 9248 1.115884 11.579108
 9249 1.112261 11.579108
 9250 1.108638 11.575485
 9251 1.105015 11.575485
 9252 1.101392 11.571862
 9253 1.097769 11.568239
 9254 1.097769 11.564616
 9255 1.097769 11.560993
 9256 1.097769 11.557370
 9257 1.097769 11.553747
 9258 1.097769 11.550124
 9259 1.097769 11.546501
 9260 1.097769 11.542878
 9261 1.097769 11.539255
 9262 1.097769 11.535632
 9263 1.094146 11.532009
 9264 1.094146 11.528386
 9265 1.090523 11.524763
 9266 1.090523 11.521140
 9267 1.086900 11.517517
 9268 1.086900 11.513894
 9269 1.083277 11.510271
 9270 1.083277 11.506648
 9271 1.079654 11.503025
 9272 1.079654 11.499402
 9273 1.076031 11.495779
 9274 1.076031 11.492156
 9275 1.072408 11.488533
 9276 1.068785 11.484910
 9277 1.065162 11.484910
 9278 1.061539 11.481287
 9279 1.057916 11.477664
 9280 1.054293 11.477664
 9281 1.050670 11.474041
 9282 1.047047 11.470418
 9283 1.043424 11.466795
 9284 1.039801 11.463172
 9285 1.036178 11.463172
 9286 1.032555 11.459549
 9287 1.028932 11.455926
 9288 1.025309 11.452303
 9289 1.021686 11.448680
 9290 1.018063 11.445057
 9291 1.018063 11.441434
 9292 1.018063 11.437811
 9293 1.018063 11.434188
 9294 1.018063 11.430565
 9295 1.018063 11.426942
 9296 1.018063 11.423319
 9297 1.018063 11.419696
 9298 1.018063 11.416073
 9299 1.018063 11.412450
 9300 1.018063 11.408827
 9301 1.018063 11.405204
 9302 1.018063 11.401581
 9303 1.018063 11.397958
 9304 1.018063 11.394335
 9305 1.018063 11.390712
 9306 1.018063 11.387089
 9307 1.018063 11.383466
 9308 1.018063 11.379843
 9309 1.018063 11.376220
 9310 1.018063 11.372597
 9311 1.018063 11.368974
 9312 1.018063 11.365351
 9313 1.018063 11.361728
 9314 1.014440 11.358105
 9315 1.014440 11.354482
 9316 1.010817 11.350859
 9317 1.010817 11.347236
 9318 1.007194 11.343613
 9319 1.007194 11.339990
 9320 1.003571 11.336367
 9321 1.003571 11.332744
 9322 0.999948 11.329121
 9323 0.999948 11.325498
 9324 0.996325 11.321875
 9325 0.996325 11.318252
 9326 0.992702 11.314629
 9327 0.992702 11.311006
 9328 0.992702 11.307383
 9329 0.992702 11.303760
 9330 0.992702 11.300137
 9331 0.992702 11.296514
 9332 0.992702 11.292891
 9333 0.992702 11.289268
 9334 0.992702 11.285645
 9335 0.992702 11.282022
 9336 0.992702 11.278399
 9337 0.992702 11.274776
 9338 0.992702 11.271153
 9339 0.989079 11.267530
 9340 0.989079 11.263907
 9341 0.985456 11.260284
 9342 0.985456 11.256661
 9343 0.981833 11.253038
 9344 0.981833 11.249415
 9345 0.978210 11.245792
 9346 0.978210 11.242169
 9347 0.974587 11.238546
 9348 0.974587 11.234923
 9349 0.970964 11.231300
 9350 0.970964 11.227677
 9351 0.967341 11.224054
 9352 0.963718 11.220431
 9353 0.960095 11.216808
 9354 0.956472 11.213185
 9355 0.952849 11.209562
 9356 0.949226 11.205939
 9357 0.945603 11.202316
 9358 0.941980 11.198693
 9359 0.938357 11.195070
 9360 0.938357 11.191447
 9361 0.938357 11.187824
 9362 0.938357 11.184201
 9363 0.938357 11.180578
 9364 0.938357 11.176955
 9365 0.938357 11.173332
 9366 0.938357 11.169709
 9367 0.938357 11.166086
 9368 0.938357 11.162463
 9369 0.938357 11.158840
 9370 0.938357 11.155217
 9371 0.938357 11.151594
 9372 0.938357 11.147971
 9373 0.934734 11.144348
 9374 0.934734 11.140725
 9375 0.931111 11.137102
 9376 0.931111 11.133479
 9377 0.927488 11.129856
 9378 0.927488 11.126233
 9379 0.923865 11.122610
 9380 0.923865 11.118987
 9381 0.920242 11.115364
 9382 0.920242 11.111741
 9383 0.916619 11.108118
 9384 0.916619 11.104495
 9385 0.912996 11.100872
 9386 0.909373 11.100872
 9387 0.909373 11.097249
 9388 0.905750 11.093626
 9389 0.905750 11.090003
 9390 0.902127 11.086380
 9391 0.902127 11.082757
 9392 0.898504 11.079134
 9393 0.898504 11.075511
 9394 0.894881 11.071888
 9395 0.891258 11.068265
 9396 0.887635 11.064642
 9397 0.884012 11.061019
 9398 0.880389 11.057396
 9399 0.876766 11.053773
 9400 0.873143 11.050150
 9401 0.869520 11.050150
 9402 0.865897 11.046527
 9403 0.865897 11.042904
 9404 0.862274 11.039281
 9405 0.858651 11.035658
 9406 0.855028 11.032035
 9407 0.851405 11.028412
 9408 0.851405 11.024789
 9409 0.847782 11.021166
 9410 0.847782 11.017543
 9411 0.844159 11.013920
 9412 0.844159 11.010297
 9413 0.840536 11.006674
 9414 0.840536 11.003051
 9415 0.836913 10.999428
 9416 0.836913 10.995805
 9417 0.833290 10.992182
 9418 0.833290 10.988559
 9419 0.829667 10.984936
 9420 0.829667 10.981313
 9421 0.826044 10.977690
 9422 0.822421 10.974067
 9423 0.818798 10.970444
 9424 0.815175 10.966821
 9425 0.815175 10.963198
 9426 0.815175 10.959575
 9427 0.815175 10.955952
 9428 0.811552 10.952329
 9429 0.811552 10.948706
 9430 0.811552 10.945083
 9431 0.811552 10.941460
 9432 0.807929 10.937837
 9433 0.807929 10.934214
 9434 0.807929 10.930591
 9435 0.804306 10.926968
 9436 0.804306 10.923345
 9437 0.804306 10.919722
 9438 0.800683 10.916099
 9439 0.800683 10.912476
 9440 0.800683 10.908853
 9441 0.797060 10.905230
 9442 0.797060 10.901607
 9443 0.797060 10.897984
 9444 0.793437 10.894361
 9445 0.793437 10.890738
 9446 0.793437 10.887115
 9447 0.789814 10.883492
 9448 0.789814 10.879869
 9449 0.789814 10.876246
 9450 0.786191 10.872623
 9451 0.786191 10.869000
 9452 0.782568 10.865377
 9453 0.782568 10.861754
 9454 0.782568 10.858131
 9455 0.782568 10.854508
 9456 0.778945 10.850885
 9457 0.778945 10.847262
 9458 0.778945 10.843639
 9459 0.775322 10.840016
 9460 0.775322 10.836393
 9461 0.771699 10.832770
 9462 0.771699 10.829147
 9463 0.768076 10.825524
 9464 0.768076 10.821901
 9465 0.768076 10.818278
 9466 0.768076 10.814655
 9467 0.768076 10.811032
 9468 0.768076 10.807409
 9469 0.768076 10.803786
 9470 0.768076 10.800163
 9471 0.768076 10.796540
 9472 0.768076 10.792917
 9473 0.768076 10.789294
 9474 0.768076 10.785671
 9475 0.764453 10.782048
 9476 0.764453 10.778425
 9477 0.760830 10.774802
 9478 0.760830 10.771179
 9479 0.757207 10.767556
 9480 0.757207 10.763933
 9481 0.753584 10.760310
 9482 0.753584 10.756687
 9483 0.749961 10.753064
 9484 0.749961 10.749441
 9485 0.746338 10.745818
 9486 0.746338 10.742195
 9487 0.742715 10.738572
 9488 0.739092 10.734949
 9489 0.735469 10.731326
 9490 0.731846 10.727703
 9491 0.728223 10.724080
 9492 0.724600 10.720457
 9493 0.720977 10.716834
 9494 0.720977 10.713211
 9495 0.720977 10.709588
 9496 0.720977 10.705965
 9497 0.720977 10.702342
 9498 0.720977 10.698719
 9499 0.720977 10.695096
 9500 0.720977 10.691473
 9501 0.720977 10.687850
 9502 0.720977 10.684227
 9503 0.720977 10.680604
 9504 0.720977 10.676981
 9505 0.720977 10.673358
 9506 0.720977 10.669735
 9507 0.720977 10.666112
 9508 0.720977 10.662489
 9509 0.720977 10.658866
 9510 0.720977 10.655243
 9511 0.720977 10.651620
 9512 0.720977 10.647997
 9513 0.720977 10.644374
 9514 0.720977 10.640751
 9515 0.720977 10.637128
 9516 0.717354 10.633505
 9517 0.717354 10.629882
 9518 0.713731 10.626259
 9519 0.713731 10.622636
 9520 0.713731 10.619013
 9521 0.710108 10.615390
 9522 0.710108 10.611767
 9523 0.706485 10.608144
 9524 0.706485 10.604521
 9525 0.706485 10.600898
 9526 0.706485 10.597275
 9527 0.706485 10.593652
 9528 0.706485 10.590029
 9529 0.706485 10.586406
 9530 0.706485 10.582783
 9531 0.706485 10.579160
 9532 0.706485 10.575537
 9533 0.706485 10.571914
 9534 0.706485 10.568291
 9535 0.706485 10.564668
 9536 0.706485 10.561045
 9537 0.706485 10.557422
 9538 0.706485 10.553799
 9539 0.706485 10.550176
 9540 0.706485 10.546553
 9541 0.706485 10.542930
 9542 0.706485 10.539307
 9543 0.706485 10.535684
 9544 0.702862 10.532061
 9545 0.702862 10.528438
 9546 0.699239 10.524815
 9547 0.699239 10.521192
 9548 0.695616 10.517569
 9549 0.695616 10.513946
 9550 0.691993 10.510323
 9551 0.691993 10.506700
 9552 0.688370 10.503077
 9553 0.688370 10.499454
 9554 0.684747 10.495831
 9555 0.684747 10.492208
 9556 0.681124 10.488585
 9557 0.677501 10.484962
 9558 0.673878 10.481339
 9559 0.670255 10.477716
 9560 0.670255 10.474093
 9561 0.666632 10.470470
 9562 0.663009 10.466847
 9563 0.659386 10.463224
 9564 0.655763 10.459601
 9565 0.652140 10.455978
 9566 0.648517 10.455978
 9567 0.644894 10.452355
 9568 0.641271 10.452355
 9569 0.637648 10.448732
 9570 0.634025 10.448732
 9571 0.630402 10.445109
 9572 0.626779 10.445109
 9573 0.626779 10.441486
 9574 0.626779 10.437863
 9575 0.626779 10.434240
 9576 0.626779 10.430617
 9577 0.623156 10.426994
 9578 0.623156 10.423371
 9579 0.623156 10.419748
 9580 0.619533 10.416125
 9581 0.619533 10.412502
 9582 0.619533 10.408879
 9583 0.619533 10.405256
 9584 0.615910 10.401633
 9585 0.615910 10.398010
 9586 0.612287 10.394387
 9587 0.612287 10.390764
 9588 0.608664 10.387141
 9589 0.608664 10.383518
 9590 0.605041 10.379895
 9591 0.605041 10.376272
 9592 0.601418 10.372649
 9593 0.601418 10.369026
 9594 0.597795 10.365403
 9595 0.597795 10.361780
 9596 0.594172 10.358157
 9597 0.594172 10.354534
 9598 0.590549 10.350911
 9599 0.586926 10.347288
 9600 0.586926 10.343665
 9601 0.586926 10.340042
 9602 0.583303 10.336419
 9603 0.583303 10.332796
 9604 0.583303 10.329173
 9605 0.579680 10.325550
 9606 0.579680 10.321927
 9607 0.579680 10.318304
 9608 0.579680 10.314681
 9609 0.579680 10.311058
 9610 0.579680 10.307435
 9611 0.579680 10.303812
 9612 0.579680 10.300189
 9613 0.579680 10.296566
 9614 0.579680 10.292943
 9615 0.579680 10.289320
 9616 0.579680 10.285697
 9617 0.579680 10.282074
 9618 0.579680 10.278451
 9619 0.579680 10.274828
 9620 0.579680 10.271205
 9621 0.579680 10.267582
 9622 0.579680 10.263959
 9623 0.579680 10.260336
 9624 0.579680 10.256713
 9625 0.579680 10.253090
 9626 0.579680 10.249467
 9627 0.579680 10.245844
 9628 0.579680 10.242221
 9629 0.579680 10.238598
 9630 0.579680 10.234975
 9631 0.579680 10.231352
 9632 0.579680 10.227729
 9633 0.579680 10.224106
 9634 0.579680 10.220483
 9635 0.579680 10.216860
 9636 0.576057 10.213237
 9637 0.576057 10.209614
 9638 0.572434 10.205991
 9639 0.572434 10.202368
 9640 0.568811 10.198745
 9641 0.568811 10.195122
 9642 0.565188 10.191499
 9643 0.565188 10.187876
 9644 0.565188 10.184253
 9645 0.565188 10.180630
 9646 0.565188 10.177007
 9647 0.565188 10.173384
 9648 0.561565 10.169761
 9649 0.561565 10.166138
 9650 0.557942 10.162515
 9651 0.557942 10.158892
 9652 0.554319 10.155269
 9653 0.554319 10.151646
 9654 0.550696 10.148023
 9655 0.550696 10.144400
 9656 0.547073 10.140777
 9657 0.547073 10.137154
 9658 0.543450 10.133531
 9659 0.543450 10.129908
 9660 0.539827 10.126285
 9661 0.536204 10.122662
 9662 0.532581 10.119039
 9663 0.528958 10.115416
 9664 0.525335 10.111793
 9665 0.521712 10.108170
 9666 0.518089 10.104547
 9667 0.518089 10.100924
 9668 0.518089 10.097301
 9669 0.518089 10.093678
 9670 0.518089 10.090055
 9671 0.518089 10.086432
 9672 0.518089 10.082809
 9673 0.518089 10.079186
 9674 0.518089 10.075563
 9675 0.518089 10.071940
 9676 0.518089 10.068317
 9677 0.518089 10.064694
 9678 0.518089 10.061071
 9679 0.514466 10.057448
 9680 0.514466 10.053825
 9681 0.510843 10.050202
 9682 0.510843 10.046579
 9683 0.507220 10.042956
 9684 0.507220 10.039333
 9685 0.503597 10.035710
 9686 0.503597 10.032087
 9687 0.499974 10.028464
 9688 0.499974 10.024841
 9689 0.496351 10.021218
 9690 0.496351 10.017595
 9691 0.496351 10.013972
 9692 0.492728 10.010349
 9693 0.492728 10.006726
 9694 0.489105 10.003103
 9695 0.489105 9.999480
 9696 0.485482 9.995857
 9697 0.485482 9.992234
 9698 0.485482 9.988611
 9699 0.485482 9.984988
 9700 0.485482 9.981365
 9701 0.485482 9.977742
 9702 0.485482 9.974119
 9703 0.481859 9.970496
 9704 0.481859 9.966873
 9705 0.481859 9.963250
 9706 0.478236 9.959627
 9707 0.478236 9.956004
 9708 0.474613 9.952381
 9709 0.474613 9.948758
 9710 0.470990 9.945135
 9711 0.470990 9.941512
 9712 0.470990 9.937889
 9713 0.467367 9.934266
 9714 0.467367 9.930643
 9715 0.463744 9.927020
 9716 0.463744 9.923397
 9717 0.460121 9.919774
 9718 0.460121 9.916151
 9719 0.456498 9.912528
 9720 0.456498 9.908905
 9721 0.452875 9.905282
 9722 0.452875 9.901659
 9723 0.449252 9.898036
 9724 0.449252 9.894413
 9725 0.445629 9.890790
 9726 0.442006 9.887167
 9727 0.438383 9.883544
 9728 0.434760 9.879921
 9729 0.431137 9.879921
 9730 0.427514 9.876298
 9731 0.423891 9.872675
 9732 0.420268 9.869052
 9733 0.416645 9.865429
 9734 0.413022 9.861806
 9735 0.409399 9.858183
 9736 0.405776 9.854560
 9737 0.402153 9.850937
 9738 0.398530 9.847314
 9739 0.398530 9.843691
 9740 0.398530 9.840068
 9741 0.398530 9.836445
 9742 0.398530 9.832822
 9743 0.398530 9.829199
 9744 0.398530 9.825576
 9745 0.398530 9.821953
 9746 0.398530 9.818330
 9747 0.398530 9.814707
 9748 0.398530 9.811084
 9749 0.398530 9.807461
 9750 0.398530 9.803838
 9751 0.398530 9.800215
 9752 0.394907 9.796592
 9753 0.394907 9.792969
 9754 0.391284 9.789346
 9755 0.391284 9.785723
 9756 0.387661 9.782100
 9757 0.387661 9.778477
 9758 0.384038 9.774854
 9759 0.384038 9.771231
 9760 0.380415 9.767608
 9761 0.380415 9.763985
 9762 0.376792 9.760362
 9763 0.376792 9.756739
 9764 0.373169 9.753116
 9765 0.369546 9.749493
 9766 0.365923 9.745870
 9767 0.365923 9.742247
 9768 0.362300 9.738624
 9769 0.362300 9.735001
 9770 0.358677 9.731378
 9771 0.358677 9.727755
 9772 0.362300 9.724132
 9773 0.362300 9.720509
 9774 0.362300 9.716886
 9775 0.365923 9.713263
 9776 0.365923 9.709640
 9777 0.365923 9.706017
 9778 0.365923 9.702394
 9779 0.365923 9.698771
 9780 0.365923 9.695148
 9781 0.365923 9.691525
 9782 0.365923 9.687902
 9783 0.365923 9.684279
 9784 0.365923 9.680656
 9785 0.365923 9.677033
 9786 0.365923 9.673410
 9787 0.365923 9.669787
 9788 0.365923 9.666164
 9789 0.365923 9.662541
 9790 0.365923 9.658918
 9791 0.365923 9.655295
 9792 0.365923 9.651672
 9793 0.365923 9.648049
 9794 0.365923 9.644426
 9795 0.365923 9.640803
 9796 0.365923 9.637180
 9797 0.365923 9.633557
 9798 0.365923 9.629934
 9799 0.365923 9.626311
 9800 0.365923 9.622688
 9801 0.365923 9.619065
 9802 0.365923 9.615442
 9803 0.365923 9.611819
 9804 0.365923 9.608196
 9805 0.365923 9.604573
 9806 0.365923 9.600950
 9807 0.365923 9.597327
 9808 0.365923 9.593704
 9809 0.365923 9.590081
 9810 0.365923 9.586458
 9811 0.365923 9.582835
 9812 0.365923 9.579212
 9813 0.362300 9.575589
 9814 0.362300 9.571966
 9815 0.358677 9.568343
 9816 0.358677 9.564720
 9817 0.355054 9.561097
 9818 0.355054 9.557474
 9819 0.351431 9.553851
 9820 0.351431 9.550228
 9821 0.347808 9.546605
 9822 0.347808 9.542982
 9823 0.344185 9.539359
 9824 0.344185 9.535736
 9825 0.340562 9.532113
 9826 0.336939 9.532113
 9827 0.333316 9.528490
 9828 0.329693 9.528490
 9829 0.326070 9.524867
 9830 0.322447 9.524867
 9831 0.318824 9.521244
 9832 0.315201 9.521244
 9833 0.311578 9.517621
 9834 0.307955 9.517621
 9835 0.304332 9.513998
 9836 0.300709 9.513998
 9837 0.297086 9.510375
 9838 0.293463 9.510375
 9839 0.289840 9.506752
 9840 0.286217 9.503129
 9841 0.282594 9.499506
 9842 0.282594 9.495883
 9843 0.282594 9.492260
 9844 0.278971 9.488637
 9845 0.278971 9.485014
 9846 0.278971 9.481391
 9847 0.275348 9.477768
 9848 0.275348 9.474145
 9849 0.271725 9.470522
 9850 0.271725 9.466899
 9851 0.268102 9.463276
 9852 0.268102 9.459653
 9853 0.264479 9.456030
 9854 0.264479 9.452407
 9855 0.264479 9.448784
 9856 0.264479 9.445161
 9857 0.264479 9.441538
 9858 0.268102 9.437915
 9859 0.268102 9.434292
 9860 0.268102 9.430669
 9861 0.268102 9.427046
 9862 0.268102 9.423423
 9863 0.268102 9.419800
 9864 0.268102 9.416177
 9865 0.268102 9.412554
 9866 0.268102 9.408931
 9867 0.268102 9.405308
 9868 0.268102 9.401685
 9869 0.268102 9.398062
 9870 0.268102 9.394439
 9871 0.268102 9.390816
 9872 0.268102 9.387193
 9873 0.268102 9.383570
 9874 0.268102 9.379947
 9875 0.268102 9.376324
 9876 0.268102 9.372701
 9877 0.268102 9.369078
 9878 0.268102 9.365455
 9879 0.268102 9.361832
 9880 0.268102 9.358209
 9881 0.268102 9.354586
 9882 0.264479 9.350963
 9883 0.264479 9.347340
 9884 0.260856 9.343717
 9885 0.260856 9.340094
 9886 0.257233 9.336471
 9887 0.257233 9.332848
 9888 0.253610 9.329225
 9889 0.253610 9.325602
 9890 0.249987 9.321979
 9891 0.249987 9.318356
 9892 0.246364 9.314733
 9893 0.246364 9.311110
 9894 0.242741 9.307487
 9895 0.239118 9.307487
 9896 0.235495 9.303864
 9897 0.231872 9.303864
 9898 0.228249 9.300241
 9899 0.224626 9.296618
 9900 0.221003 9.292995
 9901 0.221003 9.289372
 9902 0.221003 9.285749
 9903 0.221003 9.282126
 9904 0.217380 9.278503
 9905 0.217380 9.274880
 9906 0.217380 9.271257
 9907 0.217380 9.267634
 9908 0.217380 9.264011
 9909 0.217380 9.260388
 9910 0.217380 9.256765
 9911 0.217380 9.253142
 9912 0.217380 9.249519
 9913 0.217380 9.245896
 9914 0.213757 9.242273
 9915 0.213757 9.238650
 9916 0.210134 9.235027
 9917 0.210134 9.231404
 9918 0.206511 9.227781
 9919 0.206511 9.224158
 9920 0.202888 9.220535
 9921 0.202888 9.216912
 9922 0.199265 9.213289
 9923 0.199265 9.209666
 9924 0.195642 9.206043
 9925 0.195642 9.202420
 9926 0.192019 9.198797
 9927 0.188396 9.195174
 9928 0.184773 9.191551
 9929 0.181150 9.187928
 9930 0.181150 9.184305
 9931 0.181150 9.180682
 9932 0.181150 9.177059
 9933 0.181150 9.173436
 9934 0.181150 9.169813
 9935 0.181150 9.166190
 9936 0.181150 9.162567
 9937 0.181150 9.158944
 9938 0.181150 9.155321
 9939 0.181150 9.151698
 9940 0.181150 9.148075
 9941 0.181150 9.144452
 9942 0.181150 9.140829
 9943 0.181150 9.137206
 9944 0.177527 9.133583
 9945 0.177527 9.129960
 9946 0.173904 9.126337
 9947 0.173904 9.122714
 9948 0.170281 9.119091
 9949 0.170281 9.115468
 9950 0.166658 9.111845
 9951 0.166658 9.108222
 9952 0.163035 9.104599
 9953 0.163035 9.100976
 9954 0.159412 9.097353
 9955 0.159412 9.093730
 9956 0.155789 9.090107
 9957 0.152166 9.086484
 9958 0.148543 9.082861
 9959 0.144920 9.079238
 9960 0.144920 9.075615
 9961 0.144920 9.071992
 9962 0.144920 9.068369
 9963 0.144920 9.064746
 9964 0.144920 9.061123
 9965 0.144920 9.057500
 9966 0.141297 9.053877
 9967 0.141297 9.050254
 9968 0.137674 9.046631
 9969 0.137674 9.043008
 9970 0.134051 9.039385
 9971 0.134051 9.035762
 9972 0.130428 9.032139
 9973 0.130428 9.028516
 9974 0.126805 9.024893
 9975 0.126805 9.021270
 9976 0.123182 9.017647
 9977 0.123182 9.014024
 9978 0.119559 9.010401
 9979 0.115936 9.006778
 9980 0.115936 9.003155
 9981 0.115936 8.999532
 9982 0.115936 8.995909
 9983 0.115936 8.992286
 9984 0.115936 8.988663
 9985 0.115936 8.985040
 9986 0.119559 8.981417
 9987 0.119559 8.977794
 9988 0.119559 8.974171
 9989 0.123182 8.970548
 9990 0.123182 8.966925
 9991 0.123182 8.963302
 9992 0.123182 8.959679
 9993 0.126805 8.956056
 9994 0.126805 8.952433
 9995 0.130428 8.948810
 9996 0.130428 8.945187
 9997 0.130428 8.941564
 9998 0.130428 8.937941
 9999 0.130428 8.934318
10000 0.130428 8.930695
10001 0.130428 8.927072
10002 0.130428 8.923449
10003 0.130428 8.919826
10004 0.130428 8.916203
10005 0.130428 8.912580
10006 0.130428 8.908957
10007 0.130428 8.905334
10008 0.130428 8.901711
10009 0.130428 8.898088
10010 0.130428 8.894465
10011 0.130428 8.890842
10012 0.130428 8.887219
10013 0.130428 8.883596
10014 0.130428 8.879973
10015 0.130428 8.876350
10016 0.130428 8.872727
10017 0.130428 8.869104
10018 0.126805 8.865481
10019 0.126805 8.861858
10020 0.123182 8.858235
10021 0.123182 8.854612
10022 0.119559 8.850989
10023 0.119559 8.847366
10024 0.119559 8.843743
10025 0.119559 8.840120
10026 0.119559 8.836497
10027 0.119559 8.832874
10028 0.119559 8.829251
10029 0.119559 8.825628
10030 0.119559 8.822005
10031 0.119559 8.818382
10032 0.119559 8.814759
10033 0.119559 8.811136
10034 0.119559 8.807513
10035 0.119559 8.803890
10036 0.119559 8.800267
10037 0.119559 8.796644
10038 0.119559 8.793021
10039 0.119559 8.789398
10040 0.119559 8.785775
10041 0.119559 8.782152
10042 0.119559 8.778529
10043 0.119559 8.774906
10044 0.119559 8.771283
10045 0.119559 8.767660
10046 0.119559 8.764037
10047 0.119559 8.760414
10048 0.123182 8.756791
10049 0.123182 8.753168
10050 0.126805 8.749545
10051 0.126805 8.745922
10052 0.130428 8.742299
10053 0.130428 8.738676
10054 0.130428 8.735053
10055 0.130428 8.731430
10056 0.130428 8.727807
10057 0.130428 8.724184
10058 0.130428 8.720561
10059 0.130428 8.716938
10060 0.130428 8.713315
10061 0.130428 8.709692
10062 0.130428 8.706069
10063 0.130428 8.702446
10064 0.130428 8.698823
10065 0.130428 8.695200
10066 0.130428 8.691577
10067 0.130428 8.687954
10068 0.130428 8.684331
10069 0.130428 8.680708
10070 0.130428 8.677085
10071 0.130428 8.673462
10072 0.130428 8.669839
10073 0.130428 8.666216
10074 0.130428 8.662593
10075 0.130428 8.658970
10076 0.130428 8.655347
10077 0.126805 8.651724
10078 0.126805 8.648101
10079 0.126805 8.644478
10080 0.126805 8.640855
10081 0.126805 8.637232
10082 0.126805 8.633609
10083 0.126805 8.629986
10084 0.126805 8.626363
10085 0.126805 8.622740
10086 0.126805 8.619117
10087 0.126805 8.615494
10088 0.123182 8.611871
10089 0.123182 8.608248
10090 0.123182 8.604625
10091 0.119559 8.601002
10092 0.119559 8.597379
10093 0.115936 8.593756
10094 0.115936 8.590133
10095 0.115936 8.586510
10096 0.115936 8.582887
10097 0.119559 8.579264
10098 0.119559 8.575641
10099 0.123182 8.572018
10100 0.123182 8.568395
10101 0.126805 8.564772
10102 0.126805 8.561149
10103 0.130428 8.557526
10104 0.130428 8.553903
10105 0.134051 8.550280
10106 0.134051 8.546657
10107 0.134051 8.543034
10108 0.134051 8.539411
10109 0.134051 8.535788
10110 0.134051 8.532165
10111 0.134051 8.528542
10112 0.134051 8.524919
10113 0.137674 8.521296
10114 0.137674 8.517673
10115 0.137674 8.514050
10116 0.137674 8.510427
10117 0.137674 8.506804
10118 0.141297 8.503181
10119 0.141297 8.499558
10120 0.144920 8.495935
10121 0.144920 8.492312
10122 0.148543 8.488689
10123 0.148543 8.485066
10124 0.152166 8.481443
10125 0.152166 8.477820
10126 0.155789 8.474197
10127 0.155789 8.470574
10128 0.159412 8.466951
10129 0.159412 8.463328
10130 0.159412 8.459705
10131 0.159412 8.456082
10132 0.159412 8.452459
10133 0.159412 8.448836
10134 0.159412 8.445213
10135 0.159412 8.441590
10136 0.159412 8.437967
10137 0.159412 8.434344
10138 0.159412 8.430721
10139 0.159412 8.427098
10140 0.159412 8.423475
10141 0.159412 8.419852
10142 0.159412 8.416229
10143 0.159412 8.412606
10144 0.159412 8.408983
10145 0.159412 8.405360
10146 0.159412 8.401737
10147 0.159412 8.398114
10148 0.159412 8.394491
10149 0.159412 8.390868
10150 0.159412 8.387245
10151 0.159412 8.383622
10152 0.159412 8.379999
10153 0.155789 8.376376
10154 0.155789 8.372753
10155 0.152166 8.369130
10156 0.152166 8.365507
10157 0.148543 8.361884
10158 0.148543 8.358261
10159 0.144920 8.354638
10160 0.144920 8.351015
10161 0.141297 8.347392
10162 0.141297 8.343769
10163 0.137674 8.340146
10164 0.137674 8.336523
10165 0.134051 8.332900
10166 0.130428 8.332900
10167 0.130428 8.329277
10168 0.130428 8.325654
10169 0.130428 8.322031
10170 0.130428 8.318408
10171 0.130428 8.314785
10172 0.130428 8.311162
10173 0.130428 8.307539
10174 0.130428 8.303916
10175 0.130428 8.300293
10176 0.130428 8.296670
10177 0.130428 8.293047
10178 0.130428 8.289424
10179 0.130428 8.285801
10180 0.130428 8.282178
10181 0.130428 8.278555
10182 0.126805 8.274932
10183 0.126805 8.271309
10184 0.123182 8.267686
10185 0.123182 8.264063
10186 0.119559 8.260440
10187 0.119559 8.256817
10188 0.115936 8.253194
10189 0.115936 8.249571
10190 0.112313 8.245948
10191 0.112313 8.242325
10192 0.108690 8.238702
10193 0.108690 8.235079
10194 0.105067 8.231456
10195 0.101444 8.227833
10196 0.097821 8.224210
10197 0.094198 8.220587
10198 0.090575 8.216964
10199 0.090575 8.213341
10200 0.086952 8.209718
10201 0.083329 8.209718
10202 0.083329 8.206095
10203 0.086952 8.206095
10204 0.090575 8.202472
10205 0.090575 8.198849
10206 0.094198 8.195226
10207 0.094198 8.191603
10208 0.097821 8.187980
10209 0.097821 8.184357
10210 0.101444 8.180734
10211 0.101444 8.177111
10212 0.105067 8.173488
10213 0.108690 8.169865
10214 0.112313 8.166242
10215 0.115936 8.162619
10216 0.119559 8.158996
10217 0.123182 8.155373
10218 0.126805 8.151750
10219 0.126805 8.148127
10220 0.130428 8.144504
10221 0.130428 8.140881
10222 0.134051 8.137258
10223 0.134051 8.133635
10224 0.137674 8.130012
10225 0.137674 8.126389
10226 0.141297 8.122766
10227 0.141297 8.119143
10228 0.144920 8.115520
10229 0.144920 8.111897
10230 0.148543 8.108274
10231 0.148543 8.104651
10232 0.148543 8.101028
10233 0.148543 8.097405
10234 0.148543 8.093782
10235 0.148543 8.090159
10236 0.148543 8.086536
10237 0.148543 8.082913
10238 0.148543 8.079290
10239 0.148543 8.075667
10240 0.148543 8.072044
10241 0.148543 8.068421
10242 0.148543 8.064798
10243 0.148543 8.061175
10244 0.148543 8.057552
10245 0.148543 8.053929
10246 0.148543 8.050306
10247 0.148543 8.046683
10248 0.148543 8.043060
10249 0.148543 8.039437
10250 0.148543 8.035814
10251 0.148543 8.032191
10252 0.148543 8.028568
10253 0.148543 8.024945
10254 0.148543 8.021322
10255 0.148543 8.017699
10256 0.148543 8.014076
10257 0.148543 8.010453
10258 0.148543 8.006830
10259 0.148543 8.003207
10260 0.148543 7.999584
10261 0.148543 7.995961
10262 0.148543 7.992338
10263 0.148543 7.988715
10264 0.148543 7.985092
10265 0.148543 7.981469
10266 0.148543 7.977846
10267 0.148543 7.974223
10268 0.148543 7.970600
10269 0.148543 7.966977
10270 0.148543 7.963354
10271 0.148543 7.959731
10272 0.144920 7.956108
10273 0.144920 7.952485
10274 0.141297 7.948862
10275 0.141297 7.945239
10276 0.137674 7.941616
10277 0.137674 7.937993
10278 0.134051 7.934370
10279 0.134051 7.930747
10280 0.130428 7.927124
10281 0.130428 7.923501
10282 0.126805 7.919878
10283 0.126805 7.916255
10284 0.123182 7.912632
10285 0.119559 7.909009
10286 0.115936 7.905386
10287 0.112313 7.901763
10288 0.112313 7.898140
10289 0.112313 7.894517
10290 0.112313 7.890894
10291 0.112313 7.887271
10292 0.112313 7.883648
10293 0.112313 7.880025
10294 0.112313 7.876402
10295 0.112313 7.872779
10296 0.112313 7.869156
10297 0.112313 7.865533
10298 0.112313 7.861910
10299 0.112313 7.858287
10300 0.112313 7.854664
10301 0.112313 7.851041
10302 0.112313 7.847418
10303 0.112313 7.843795
10304 0.108690 7.840172
10305 0.108690 7.836549
10306 0.105067 7.832926
10307 0.105067 7.829303
10308 0.101444 7.825680
10309 0.105067 7.822057
10310 0.105067 7.818434
10311 0.108690 7.814811
10312 0.112313 7.811188
10313 0.115936 7.807565
10314 0.115936 7.803942
10315 0.119559 7.800319
10316 0.119559 7.796696
10317 0.123182 7.793073
10318 0.123182 7.789450
10319 0.126805 7.785827
10320 0.126805 7.782204
10321 0.130428 7.778581
10322 0.130428 7.774958
10323 0.134051 7.771335
10324 0.134051 7.767712
10325 0.137674 7.764089
10326 0.137674 7.760466
10327 0.137674 7.756843
10328 0.137674 7.753220
10329 0.137674 7.749597
10330 0.137674 7.745974
10331 0.137674 7.742351
10332 0.137674 7.738728
10333 0.141297 7.735105
10334 0.141297 7.731482
10335 0.144920 7.727859
10336 0.144920 7.724236
10337 0.148543 7.720613
10338 0.148543 7.716990
10339 0.152166 7.713367
10340 0.152166 7.709744
10341 0.155789 7.706121
10342 0.155789 7.702498
10343 0.155789 7.698875
10344 0.155789 7.695252
10345 0.155789 7.691629
10346 0.155789 7.688006
10347 0.155789 7.684383
10348 0.155789 7.680760
10349 0.155789 7.677137
10350 0.155789 7.673514
10351 0.155789 7.669891
10352 0.155789 7.666268
10353 0.155789 7.662645
10354 0.155789 7.659022
10355 0.155789 7.655399
10356 0.155789 7.651776
10357 0.155789 7.648153
10358 0.155789 7.644530
10359 0.155789 7.640907
10360 0.155789 7.637284
10361 0.155789 7.633661
10362 0.155789 7.630038
10363 0.155789 7.626415
10364 0.155789 7.622792
10365 0.152166 7.619169
10366 0.152166 7.615546
10367 0.155789 7.611923
10368 0.155789 7.608300
10369 0.159412 7.604677
10370 0.159412 7.601054
10371 0.163035 7.597431
10372 0.163035 7.593808
10373 0.163035 7.590185
10374 0.163035 7.586562
10375 0.163035 7.582939
10376 0.163035 7.579316
10377 0.163035 7.575693
10378 0.163035 7.572070
10379 0.163035 7.568447
10380 0.163035 7.564824
10381 0.163035 7.561201
10382 0.163035 7.557578
10383 0.163035 7.553955
10384 0.163035 7.550332
10385 0.163035 7.546709
10386 0.163035 7.543086
10387 0.163035 7.539463
10388 0.163035 7.535840
10389 0.163035 7.532217
10390 0.163035 7.528594
10391 0.163035 7.524971
10392 0.163035 7.521348
10393 0.163035 7.517725
10394 0.163035 7.514102
10395 0.159412 7.510479
10396 0.159412 7.506856
10397 0.155789 7.503233
10398 0.155789 7.499610
10399 0.152166 7.495987
10400 0.152166 7.492364
10401 0.148543 7.488741
10402 0.148543 7.485118
10403 0.144920 7.481495
10404 0.144920 7.477872
10405 0.141297 7.474249
10406 0.141297 7.470626
10407 0.137674 7.467003
10408 0.134051 7.463380
10409 0.130428 7.463380
10410 0.126805 7.459757
10411 0.126805 7.456134
10412 0.126805 7.452511
10413 0.126805 7.448888
10414 0.123182 7.445265
10415 0.123182 7.441642
10416 0.119559 7.438019
10417 0.119559 7.434396
10418 0.115936 7.430773
10419 0.115936 7.427150
10420 0.112313 7.423527
10421 0.112313 7.419904
10422 0.108690 7.416281
10423 0.108690 7.412658
10424 0.105067 7.409035
10425 0.105067 7.405412
10426 0.101444 7.401789
10427 0.097821 7.398166
10428 0.094198 7.398166
10429 0.090575 7.394543
10430 0.086952 7.394543
10431 0.083329 7.390920
10432 0.079706 7.390920
10433 0.076083 7.387297
10434 0.072460 7.387297
10435 0.068837 7.383674
10436 0.065214 7.383674
10437 0.061591 7.380051
10438 0.057968 7.380051
10439 0.054345 7.376428
10440 0.050722 7.376428
10441 0.047099 7.372805
10442 0.043476 7.372805
10443 0.039853 7.372805
10444 0.036230 7.372805
10445 0.032607 7.372805
10446 0.028984 7.372805
10447 0.025361 7.372805
10448 0.021738 7.372805
10449 0.018115 7.372805
10450 0.014492 7.372805
10451 0.010869 7.372805
10452 0.007246 7.372805
10453 0.003623 7.372805
10454 0.003623 7.369182
10455 0.003623 7.365559
10456 0.003623 7.361936
10457 0.003623 7.358313
10458 0.003623 7.354690
10459 0.003623 7.351067
10460 0.003623 7.347444
10461 0.003623 7.343821
10462 0.003623 7.340198
10463 0.003623 7.336575
10464 0.003623 7.332952
10465 0.003623 7.329329
10466 0.003623 7.325706
10467 0.003623 7.322083
10468 0.003623 7.318460
10469 0.003623 7.314837
10470 0.003623 7.311214
10471 0.003623 7.307591
10472 0.003623 7.303968
10473 0.003623 7.300345
10474 0.003623 7.296722
10475 0.003623 7.293099
10476 0.003623 7.289476
10477 0.003623 7.285853
10478 0.003623 7.282230
10479 0.003623 7.278607
10480 0.003623 7.274984
10481 0.003623 7.271361
10482 0.003623 7.267738
10483 0.003623 7.264115
10484 0.003623 7.260492
10485 0.003623 7.256869
10486 0.003623 7.253246
10487 0.003623 7.249623
10488 0.003623 7.246000
10489 0.003623 7.242377
10490 0.003623 7.238754
10491 0.003623 7.235131
10492 0.003623 7.231508
10493 0.003623 7.227885
10494 0.003623 7.224262
10495 0.003623 7.220639
10496 0.003623 7.217016
10497 0.003623 7.213393
10498 0.003623 7.209770
10499 0.003623 7.206147
10500 0.003623 7.202524
10501 0.003623 7.198901
10502 0.003623 7.195278
10503 0.003623 7.191655
10504 0.003623 7.188032
10505 0.003623 7.184409
10506 0.003623 7.180786
10507 0.003623 7.177163
10508 0.003623 7.173540
10509 0.003623 7.169917
10510 0.003623 7.166294
10511 0.003623 7.162671
10512 0.003623 7.159048
10513 0.003623 7.155425
10514 0.003623 7.151802
10515 0.003623 7.148179
10516 0.003623 7.144556
10517 0.003623 7.140933
10518 0.003623 7.137310
10519 0.003623 7.133687
10520 0.003623 7.130064
10521 0.003623 7.126441
10522 0.003623 7.122818
10523 0.003623 7.119195
10524 0.003623 7.115572
10525 0.003623 7.111949
10526 0.003623 7.108326
10527 0.003623 7.104703
10528 0.003623 7.101080
10529 0.003623 7.097457
10530 0.003623 7.093834
10531 0.003623 7.090211
10532 0.003623 7.086588
10533 0.003623 7.082965
10534 0.003623 7.079342
10535 0.003623 7.075719
10536 0.003623 7.072096
10537 0.003623 7.068473
10538 0.003623 7.064850
10539 0.003623 7.061227
10540 0.003623 7.057604
10541 0.003623 7.053981
10542 0.003623 7.050358
10543 0.003623 7.046735
10544 0.003623 7.043112
10545 0.003623 7.039489
10546 0.003623 7.035866
10547 0.003623 7.032243
10548 0.003623 7.028620
10549 0.003623 7.024997
10550 0.003623 7.021374
10551 0.003623 7.017751
10552 0.003623 7.014128
10553 0.003623 7.010505
10554 0.003623 7.006882
10555 0.003623 7.003259
10556 0.003623 6.999636
10557 0.003623 6.996013
10558 0.003623 6.992390
10559 0.003623 6.988767
10560 0.003623 6.985144
10561 0.003623 6.981521
10562 0.003623 6.977898
10563 0.003623 6.974275
10564 0.003623 6.970652
10565 0.003623 6.967029
10566 0.003623 6.963406
10567 0.003623 6.959783
10568 0.003623 6.956160
10569 0.003623 6.952537
10570 0.003623 6.948914
10571 0.003623 6.945291
10572 0.003623 6.941668
10573 0.003623 6.938045
10574 0.003623 6.934422
10575 0.003623 6.930799
10576 0.003623 6.927176
10577 0.003623 6.923553
10578 0.003623 6.919930
10579 0.003623 6.916307
10580 0.003623 6.912684
10581 0.003623 6.909061
10582 0.003623 6.905438
10583 0.003623 6.901815
10584 0.003623 6.898192
10585 0.003623 6.894569
10586 0.003623 6.890946
10587 0.003623 6.887323
10588 0.003623 6.883700
10589 0.003623 6.880077
10590 0.003623 6.876454
10591 0.003623 6.872831
10592 0.003623 6.869208
10593 0.003623 6.865585
10594 0.003623 6.861962
10595 0.003623 6.858339
10596 0.003623 6.854716
10597 0.003623 6.851093
10598 0.003623 6.847470
10599 0.003623 6.843847
10600 0.003623 6.840224
10601 0.003623 6.836601
10602 0.003623 6.832978
10603 0.003623 6.829355
10604 0.003623 6.825732
10605 0.003623 6.822109
10606 0.003623 6.818486
10607 0.003623 6.814863
10608 0.003623 6.811240
10609 0.003623 6.807617
10610 0.003623 6.803994
10611 0.003623 6.800371
10612 0.003623 6.796748
10613 0.003623 6.793125
10614 0.003623 6.789502
10615 0.003623 6.785879
10616 0.003623 6.782256
10617 0.003623 6.778633
10618 0.003623 6.775010
10619 0.003623 6.771387
10620 0.003623 6.767764
10621 0.003623 6.764141
10622 0.003623 6.760518
10623 0.003623 6.756895
10624 0.003623 6.753272
10625 0.003623 6.749649
10626 0.003623 6.746026
10627 0.003623 6.742403
10628 0.003623 6.738780
10629 0.003623 6.735157
10630 0.003623 6.731534
10631 0.003623 6.727911
