# Supplementary material for: Statistical Mapping of Maize Bundle Intensity at the Stem Scale Using Spatial Normalisation of Replicated Images
Source: PLoS One. 2014 Mar 12;9(3):e90673. doi: 10.1371/journal.pone.0090673 (PMC3951278; doi:10.1371/journal.pone.0090673)
Supplement: File S2 — Data files containing bundle positions and slice contours. (ZIP) [file pone.0090673.s002.zip › data/macro/tables/contoursMm/s11aCntMm.txt]

name   x   y
    1 1.655711 9.485014
    2 1.659334 9.481391
    3 1.659334 9.477768
    4 1.662957 9.474145
    5 1.662957 9.470522
    6 1.662957 9.466899
    7 1.666580 9.463276
    8 1.666580 9.459653
    9 1.666580 9.456030
   10 1.666580 9.452407
   11 1.666580 9.448784
   12 1.666580 9.445161
   13 1.666580 9.441538
   14 1.666580 9.437915
   15 1.666580 9.434292
   16 1.666580 9.430669
   17 1.666580 9.427046
   18 1.666580 9.423423
   19 1.666580 9.419800
   20 1.670203 9.416177
   21 1.670203 9.412554
   22 1.670203 9.408931
   23 1.670203 9.405308
   24 1.670203 9.401685
   25 1.673826 9.398062
   26 1.673826 9.394439
   27 1.677449 9.390816
   28 1.677449 9.387193
   29 1.681072 9.383570
   30 1.681072 9.379947
   31 1.684695 9.376324
   32 1.684695 9.372701
   33 1.684695 9.369078
   34 1.684695 9.365455
   35 1.684695 9.361832
   36 1.684695 9.358209
   37 1.684695 9.354586
   38 1.684695 9.350963
   39 1.684695 9.347340
   40 1.684695 9.343717
   41 1.684695 9.340094
   42 1.684695 9.336471
   43 1.684695 9.332848
   44 1.684695 9.329225
   45 1.684695 9.325602
   46 1.688318 9.321979
   47 1.688318 9.318356
   48 1.688318 9.314733
   49 1.688318 9.311110
   50 1.691941 9.307487
   51 1.691941 9.303864
   52 1.695564 9.300241
   53 1.695564 9.296618
   54 1.699187 9.292995
   55 1.699187 9.289372
   56 1.702810 9.285749
   57 1.702810 9.282126
   58 1.706433 9.278503
   59 1.706433 9.274880
   60 1.710056 9.271257
   61 1.710056 9.267634
   62 1.713679 9.264011
   63 1.713679 9.260388
   64 1.717302 9.256765
   65 1.717302 9.253142
   66 1.720925 9.249519
   67 1.720925 9.245896
   68 1.724548 9.242273
   69 1.724548 9.238650
   70 1.728171 9.235027
   71 1.728171 9.231404
   72 1.731794 9.227781
   73 1.731794 9.224158
   74 1.731794 9.220535
   75 1.731794 9.216912
   76 1.731794 9.213289
   77 1.731794 9.209666
   78 1.731794 9.206043
   79 1.731794 9.202420
   80 1.731794 9.198797
   81 1.735417 9.195174
   82 1.735417 9.191551
   83 1.735417 9.187928
   84 1.739040 9.184305
   85 1.739040 9.180682
   86 1.742663 9.177059
   87 1.742663 9.173436
   88 1.742663 9.169813
   89 1.746286 9.166190
   90 1.746286 9.162567
   91 1.746286 9.158944
   92 1.746286 9.155321
   93 1.746286 9.151698
   94 1.749909 9.148075
   95 1.753532 9.144452
   96 1.753532 9.140829
   97 1.757155 9.137206
   98 1.757155 9.133583
   99 1.760778 9.129960
  100 1.760778 9.126337
  101 1.764401 9.122714
  102 1.764401 9.119091
  103 1.768024 9.115468
  104 1.768024 9.111845
  105 1.771647 9.108222
  106 1.771647 9.104599
  107 1.775270 9.100976
  108 1.775270 9.097353
  109 1.775270 9.093730
  110 1.775270 9.090107
  111 1.775270 9.086484
  112 1.775270 9.082861
  113 1.778893 9.079238
  114 1.778893 9.075615
  115 1.782516 9.071992
  116 1.782516 9.068369
  117 1.786139 9.064746
  118 1.786139 9.061123
  119 1.786139 9.057500
  120 1.786139 9.053877
  121 1.786139 9.050254
  122 1.786139 9.046631
  123 1.786139 9.043008
  124 1.786139 9.039385
  125 1.786139 9.035762
  126 1.786139 9.032139
  127 1.786139 9.028516
  128 1.786139 9.024893
  129 1.786139 9.021270
  130 1.786139 9.017647
  131 1.786139 9.014024
  132 1.786139 9.010401
  133 1.786139 9.006778
  134 1.786139 9.003155
  135 1.786139 8.999532
  136 1.786139 8.995909
  137 1.786139 8.992286
  138 1.786139 8.988663
  139 1.789762 8.985040
  140 1.789762 8.981417
  141 1.793385 8.977794
  142 1.793385 8.974171
  143 1.793385 8.970548
  144 1.793385 8.966925
  145 1.793385 8.963302
  146 1.793385 8.959679
  147 1.793385 8.956056
  148 1.793385 8.952433
  149 1.793385 8.948810
  150 1.793385 8.945187
  151 1.793385 8.941564
  152 1.793385 8.937941
  153 1.793385 8.934318
  154 1.793385 8.930695
  155 1.793385 8.927072
  156 1.793385 8.923449
  157 1.793385 8.919826
  158 1.793385 8.916203
  159 1.793385 8.912580
  160 1.793385 8.908957
  161 1.793385 8.905334
  162 1.793385 8.901711
  163 1.793385 8.898088
  164 1.793385 8.894465
  165 1.793385 8.890842
  166 1.797008 8.887219
  167 1.797008 8.883596
  168 1.797008 8.879973
  169 1.797008 8.876350
  170 1.797008 8.872727
  171 1.797008 8.869104
  172 1.797008 8.865481
  173 1.797008 8.861858
  174 1.797008 8.858235
  175 1.797008 8.854612
  176 1.797008 8.850989
  177 1.797008 8.847366
  178 1.797008 8.843743
  179 1.797008 8.840120
  180 1.797008 8.836497
  181 1.797008 8.832874
  182 1.797008 8.829251
  183 1.797008 8.825628
  184 1.797008 8.822005
  185 1.797008 8.818382
  186 1.797008 8.814759
  187 1.797008 8.811136
  188 1.797008 8.807513
  189 1.797008 8.803890
  190 1.793385 8.800267
  191 1.793385 8.796644
  192 1.797008 8.793021
  193 1.797008 8.789398
  194 1.797008 8.785775
  195 1.797008 8.782152
  196 1.797008 8.778529
  197 1.800631 8.774906
  198 1.800631 8.771283
  199 1.804254 8.767660
  200 1.804254 8.764037
  201 1.807877 8.760414
  202 1.807877 8.756791
  203 1.811500 8.753168
  204 1.811500 8.749545
  205 1.815123 8.745922
  206 1.815123 8.742299
  207 1.818746 8.738676
  208 1.818746 8.735053
  209 1.822369 8.731430
  210 1.822369 8.727807
  211 1.822369 8.724184
  212 1.822369 8.720561
  213 1.822369 8.716938
  214 1.822369 8.713315
  215 1.822369 8.709692
  216 1.822369 8.706069
  217 1.822369 8.702446
  218 1.822369 8.698823
  219 1.822369 8.695200
  220 1.822369 8.691577
  221 1.825992 8.687954
  222 1.825992 8.684331
  223 1.829615 8.680708
  224 1.829615 8.677085
  225 1.833238 8.673462
  226 1.833238 8.669839
  227 1.836861 8.666216
  228 1.836861 8.662593
  229 1.840484 8.658970
  230 1.840484 8.655347
  231 1.844107 8.651724
  232 1.844107 8.648101
  233 1.844107 8.644478
  234 1.844107 8.640855
  235 1.844107 8.637232
  236 1.847730 8.633609
  237 1.847730 8.629986
  238 1.847730 8.626363
  239 1.851353 8.622740
  240 1.851353 8.619117
  241 1.851353 8.615494
  242 1.854976 8.611871
  243 1.854976 8.608248
  244 1.854976 8.604625
  245 1.858599 8.601002
  246 1.858599 8.597379
  247 1.858599 8.593756
  248 1.862222 8.590133
  249 1.862222 8.586510
  250 1.862222 8.582887
  251 1.862222 8.579264
  252 1.862222 8.575641
  253 1.862222 8.572018
  254 1.862222 8.568395
  255 1.865845 8.564772
  256 1.865845 8.561149
  257 1.869468 8.557526
  258 1.869468 8.553903
  259 1.873091 8.550280
  260 1.873091 8.546657
  261 1.876714 8.543034
  262 1.876714 8.539411
  263 1.876714 8.535788
  264 1.876714 8.532165
  265 1.876714 8.528542
  266 1.876714 8.524919
  267 1.876714 8.521296
  268 1.876714 8.517673
  269 1.876714 8.514050
  270 1.876714 8.510427
  271 1.876714 8.506804
  272 1.876714 8.503181
  273 1.876714 8.499558
  274 1.876714 8.495935
  275 1.876714 8.492312
  276 1.880337 8.488689
  277 1.880337 8.485066
  278 1.883960 8.481443
  279 1.883960 8.477820
  280 1.887583 8.474197
  281 1.887583 8.470574
  282 1.891206 8.466951
  283 1.891206 8.463328
  284 1.894829 8.459705
  285 1.894829 8.456082
  286 1.898452 8.452459
  287 1.898452 8.448836
  288 1.902075 8.445213
  289 1.902075 8.441590
  290 1.905698 8.437967
  291 1.905698 8.434344
  292 1.905698 8.430721
  293 1.905698 8.427098
  294 1.905698 8.423475
  295 1.905698 8.419852
  296 1.905698 8.416229
  297 1.905698 8.412606
  298 1.905698 8.408983
  299 1.905698 8.405360
  300 1.905698 8.401737
  301 1.905698 8.398114
  302 1.905698 8.394491
  303 1.905698 8.390868
  304 1.905698 8.387245
  305 1.905698 8.383622
  306 1.905698 8.379999
  307 1.905698 8.376376
  308 1.905698 8.372753
  309 1.905698 8.369130
  310 1.905698 8.365507
  311 1.905698 8.361884
  312 1.905698 8.358261
  313 1.905698 8.354638
  314 1.905698 8.351015
  315 1.905698 8.347392
  316 1.909321 8.343769
  317 1.909321 8.340146
  318 1.912944 8.336523
  319 1.912944 8.332900
  320 1.916567 8.329277
  321 1.916567 8.325654
  322 1.920190 8.322031
  323 1.920190 8.318408
  324 1.920190 8.314785
  325 1.920190 8.311162
  326 1.920190 8.307539
  327 1.920190 8.303916
  328 1.920190 8.300293
  329 1.920190 8.296670
  330 1.920190 8.293047
  331 1.920190 8.289424
  332 1.920190 8.285801
  333 1.920190 8.282178
  334 1.920190 8.278555
  335 1.920190 8.274932
  336 1.920190 8.271309
  337 1.920190 8.267686
  338 1.920190 8.264063
  339 1.920190 8.260440
  340 1.920190 8.256817
  341 1.923813 8.253194
  342 1.923813 8.249571
  343 1.927436 8.245948
  344 1.927436 8.242325
  345 1.931059 8.238702
  346 1.931059 8.235079
  347 1.934682 8.231456
  348 1.934682 8.227833
  349 1.938305 8.224210
  350 1.938305 8.220587
  351 1.941928 8.216964
  352 1.941928 8.213341
  353 1.945551 8.209718
  354 1.945551 8.206095
  355 1.945551 8.202472
  356 1.945551 8.198849
  357 1.945551 8.195226
  358 1.945551 8.191603
  359 1.945551 8.187980
  360 1.945551 8.184357
  361 1.945551 8.180734
  362 1.945551 8.177111
  363 1.945551 8.173488
  364 1.945551 8.169865
  365 1.945551 8.166242
  366 1.945551 8.162619
  367 1.945551 8.158996
  368 1.945551 8.155373
  369 1.945551 8.151750
  370 1.945551 8.148127
  371 1.945551 8.144504
  372 1.945551 8.140881
  373 1.945551 8.137258
  374 1.945551 8.133635
  375 1.945551 8.130012
  376 1.945551 8.126389
  377 1.945551 8.122766
  378 1.945551 8.119143
  379 1.945551 8.115520
  380 1.945551 8.111897
  381 1.945551 8.108274
  382 1.949174 8.104651
  383 1.949174 8.101028
  384 1.949174 8.097405
  385 1.952797 8.093782
  386 1.952797 8.090159
  387 1.956420 8.086536
  388 1.960043 8.082913
  389 1.960043 8.079290
  390 1.963666 8.075667
  391 1.963666 8.072044
  392 1.967289 8.068421
  393 1.967289 8.064798
  394 1.970912 8.061175
  395 1.970912 8.057552
  396 1.974535 8.053929
  397 1.974535 8.050306
  398 1.978158 8.046683
  399 1.978158 8.043060
  400 1.981781 8.039437
  401 1.981781 8.035814
  402 1.985404 8.032191
  403 1.989027 8.028568
  404 1.989027 8.024945
  405 1.992650 8.021322
  406 1.992650 8.017699
  407 1.996273 8.014076
  408 1.996273 8.010453
  409 1.999896 8.006830
  410 1.999896 8.003207
  411 2.003519 7.999584
  412 2.003519 7.995961
  413 2.007142 7.992338
  414 2.010765 7.988715
  415 2.014388 7.985092
  416 2.018011 7.981469
  417 2.021634 7.977846
  418 2.021634 7.974223
  419 2.025257 7.970600
  420 2.025257 7.966977
  421 2.028880 7.963354
  422 2.028880 7.959731
  423 2.032503 7.956108
  424 2.032503 7.952485
  425 2.036126 7.948862
  426 2.036126 7.945239
  427 2.039749 7.945239
  428 2.043372 7.941616
  429 2.046995 7.941616
  430 2.050618 7.937993
  431 2.050618 7.934370
  432 2.054241 7.930747
  433 2.054241 7.927124
  434 2.057864 7.923501
  435 2.057864 7.919878
  436 2.061487 7.916255
  437 2.061487 7.912632
  438 2.065110 7.909009
  439 2.065110 7.905386
  440 2.068733 7.901763
  441 2.068733 7.898140
  442 2.072356 7.894517
  443 2.072356 7.890894
  444 2.072356 7.887271
  445 2.072356 7.883648
  446 2.072356 7.880025
  447 2.072356 7.876402
  448 2.072356 7.872779
  449 2.072356 7.869156
  450 2.072356 7.865533
  451 2.072356 7.861910
  452 2.072356 7.858287
  453 2.072356 7.854664
  454 2.072356 7.851041
  455 2.072356 7.847418
  456 2.072356 7.843795
  457 2.072356 7.840172
  458 2.072356 7.836549
  459 2.072356 7.832926
  460 2.072356 7.829303
  461 2.072356 7.825680
  462 2.072356 7.822057
  463 2.072356 7.818434
  464 2.072356 7.814811
  465 2.068733 7.811188
  466 2.068733 7.807565
  467 2.065110 7.803942
  468 2.065110 7.800319
  469 2.061487 7.796696
  470 2.061487 7.793073
  471 2.057864 7.789450
  472 2.057864 7.785827
  473 2.054241 7.782204
  474 2.057864 7.778581
  475 2.057864 7.774958
  476 2.061487 7.771335
  477 2.061487 7.767712
  478 2.061487 7.764089
  479 2.061487 7.760466
  480 2.061487 7.756843
  481 2.061487 7.753220
  482 2.061487 7.749597
  483 2.061487 7.745974
  484 2.061487 7.742351
  485 2.061487 7.738728
  486 2.061487 7.735105
  487 2.061487 7.731482
  488 2.061487 7.727859
  489 2.061487 7.724236
  490 2.061487 7.720613
  491 2.061487 7.716990
  492 2.061487 7.713367
  493 2.061487 7.709744
  494 2.061487 7.706121
  495 2.061487 7.702498
  496 2.061487 7.698875
  497 2.061487 7.695252
  498 2.061487 7.691629
  499 2.057864 7.688006
  500 2.057864 7.684383
  501 2.057864 7.680760
  502 2.057864 7.677137
  503 2.057864 7.673514
  504 2.057864 7.669891
  505 2.057864 7.666268
  506 2.054241 7.662645
  507 2.054241 7.659022
  508 2.054241 7.655399
  509 2.050618 7.651776
  510 2.050618 7.648153
  511 2.050618 7.644530
  512 2.046995 7.640907
  513 2.046995 7.637284
  514 2.046995 7.633661
  515 2.043372 7.630038
  516 2.043372 7.626415
  517 2.039749 7.622792
  518 2.039749 7.619169
  519 2.039749 7.615546
  520 2.039749 7.611923
  521 2.039749 7.608300
  522 2.039749 7.604677
  523 2.043372 7.601054
  524 2.043372 7.597431
  525 2.043372 7.593808
  526 2.043372 7.590185
  527 2.043372 7.586562
  528 2.046995 7.582939
  529 2.046995 7.579316
  530 2.046995 7.575693
  531 2.046995 7.572070
  532 2.050618 7.568447
  533 2.050618 7.564824
  534 2.054241 7.561201
  535 2.054241 7.557578
  536 2.057864 7.553955
  537 2.057864 7.550332
  538 2.061487 7.546709
  539 2.061487 7.543086
  540 2.065110 7.539463
  541 2.065110 7.535840
  542 2.068733 7.532217
  543 2.068733 7.528594
  544 2.072356 7.524971
  545 2.072356 7.521348
  546 2.075979 7.517725
  547 2.075979 7.514102
  548 2.075979 7.510479
  549 2.075979 7.506856
  550 2.075979 7.503233
  551 2.075979 7.499610
  552 2.075979 7.495987
  553 2.075979 7.492364
  554 2.075979 7.488741
  555 2.075979 7.485118
  556 2.075979 7.481495
  557 2.075979 7.477872
  558 2.075979 7.474249
  559 2.079602 7.470626
  560 2.079602 7.467003
  561 2.083225 7.463380
  562 2.083225 7.459757
  563 2.086848 7.456134
  564 2.086848 7.452511
  565 2.090471 7.448888
  566 2.090471 7.445265
  567 2.094094 7.441642
  568 2.094094 7.438019
  569 2.097717 7.434396
  570 2.097717 7.430773
  571 2.101340 7.427150
  572 2.101340 7.423527
  573 2.104963 7.419904
  574 2.104963 7.416281
  575 2.104963 7.412658
  576 2.104963 7.409035
  577 2.104963 7.405412
  578 2.104963 7.401789
  579 2.108586 7.398166
  580 2.108586 7.394543
  581 2.108586 7.390920
  582 2.108586 7.387297
  583 2.108586 7.383674
  584 2.112209 7.380051
  585 2.112209 7.376428
  586 2.112209 7.372805
  587 2.115832 7.369182
  588 2.115832 7.365559
  589 2.115832 7.361936
  590 2.119455 7.358313
  591 2.119455 7.354690
  592 2.123078 7.351067
  593 2.123078 7.347444
  594 2.126701 7.343821
  595 2.126701 7.340198
  596 2.130324 7.336575
  597 2.130324 7.332952
  598 2.130324 7.329329
  599 2.130324 7.325706
  600 2.130324 7.322083
  601 2.130324 7.318460
  602 2.130324 7.314837
  603 2.130324 7.311214
  604 2.130324 7.307591
  605 2.130324 7.303968
  606 2.130324 7.300345
  607 2.130324 7.296722
  608 2.130324 7.293099
  609 2.130324 7.289476
  610 2.130324 7.285853
  611 2.130324 7.282230
  612 2.130324 7.278607
  613 2.130324 7.274984
  614 2.130324 7.271361
  615 2.130324 7.267738
  616 2.130324 7.264115
  617 2.130324 7.260492
  618 2.130324 7.256869
  619 2.130324 7.253246
  620 2.130324 7.249623
  621 2.130324 7.246000
  622 2.130324 7.242377
  623 2.130324 7.238754
  624 2.130324 7.235131
  625 2.130324 7.231508
  626 2.130324 7.227885
  627 2.126701 7.224262
  628 2.126701 7.220639
  629 2.123078 7.217016
  630 2.123078 7.213393
  631 2.119455 7.209770
  632 2.119455 7.206147
  633 2.115832 7.202524
  634 2.115832 7.198901
  635 2.115832 7.195278
  636 2.115832 7.191655
  637 2.115832 7.188032
  638 2.119455 7.184409
  639 2.119455 7.180786
  640 2.123078 7.177163
  641 2.126701 7.173540
  642 2.126701 7.169917
  643 2.130324 7.166294
  644 2.130324 7.162671
  645 2.133947 7.159048
  646 2.133947 7.155425
  647 2.137570 7.151802
  648 2.137570 7.148179
  649 2.141193 7.144556
  650 2.141193 7.140933
  651 2.144816 7.137310
  652 2.144816 7.133687
  653 2.148439 7.130064
  654 2.148439 7.126441
  655 2.152062 7.122818
  656 2.152062 7.119195
  657 2.155685 7.115572
  658 2.155685 7.111949
  659 2.159308 7.108326
  660 2.159308 7.104703
  661 2.159308 7.101080
  662 2.162931 7.097457
  663 2.162931 7.093834
  664 2.162931 7.090211
  665 2.166554 7.086588
  666 2.166554 7.082965
  667 2.170177 7.079342
  668 2.170177 7.075719
  669 2.170177 7.072096
  670 2.170177 7.068473
  671 2.170177 7.064850
  672 2.170177 7.061227
  673 2.170177 7.057604
  674 2.170177 7.053981
  675 2.170177 7.050358
  676 2.170177 7.046735
  677 2.170177 7.043112
  678 2.170177 7.039489
  679 2.170177 7.035866
  680 2.170177 7.032243
  681 2.170177 7.028620
  682 2.170177 7.024997
  683 2.170177 7.021374
  684 2.170177 7.017751
  685 2.170177 7.014128
  686 2.170177 7.010505
  687 2.170177 7.006882
  688 2.170177 7.003259
  689 2.170177 6.999636
  690 2.170177 6.996013
  691 2.170177 6.992390
  692 2.170177 6.988767
  693 2.166554 6.985144
  694 2.166554 6.981521
  695 2.166554 6.977898
  696 2.166554 6.974275
  697 2.166554 6.970652
  698 2.166554 6.967029
  699 2.166554 6.963406
  700 2.166554 6.959783
  701 2.166554 6.956160
  702 2.166554 6.952537
  703 2.166554 6.948914
  704 2.166554 6.945291
  705 2.166554 6.941668
  706 2.166554 6.938045
  707 2.166554 6.934422
  708 2.166554 6.930799
  709 2.166554 6.927176
  710 2.166554 6.923553
  711 2.166554 6.919930
  712 2.166554 6.916307
  713 2.162931 6.912684
  714 2.162931 6.909061
  715 2.162931 6.905438
  716 2.162931 6.901815
  717 2.162931 6.898192
  718 2.162931 6.894569
  719 2.162931 6.890946
  720 2.162931 6.887323
  721 2.162931 6.883700
  722 2.162931 6.880077
  723 2.166554 6.876454
  724 2.166554 6.872831
  725 2.166554 6.869208
  726 2.166554 6.865585
  727 2.170177 6.861962
  728 2.170177 6.858339
  729 2.173800 6.854716
  730 2.173800 6.851093
  731 2.177423 6.847470
  732 2.177423 6.843847
  733 2.181046 6.840224
  734 2.181046 6.836601
  735 2.184669 6.832978
  736 2.184669 6.829355
  737 2.184669 6.825732
  738 2.184669 6.822109
  739 2.184669 6.818486
  740 2.188292 6.814863
  741 2.188292 6.811240
  742 2.188292 6.807617
  743 2.191915 6.803994
  744 2.191915 6.800371
  745 2.195538 6.796748
  746 2.195538 6.793125
  747 2.199161 6.789502
  748 2.199161 6.785879
  749 2.202784 6.782256
  750 2.202784 6.778633
  751 2.206407 6.775010
  752 2.206407 6.771387
  753 2.210030 6.767764
  754 2.210030 6.764141
  755 2.213653 6.760518
  756 2.213653 6.756895
  757 2.217276 6.753272
  758 2.217276 6.749649
  759 2.217276 6.746026
  760 2.217276 6.742403
  761 2.217276 6.738780
  762 2.217276 6.735157
  763 2.217276 6.731534
  764 2.217276 6.727911
  765 2.220899 6.724288
  766 2.220899 6.720665
  767 2.224522 6.720665
  768 2.228145 6.717042
  769 2.231768 6.717042
  770 2.235391 6.713419
  771 2.239014 6.709796
  772 2.242637 6.706173
  773 2.246260 6.702550
  774 2.249883 6.698927
  775 2.253506 6.695304
  776 2.253506 6.691681
  777 2.257129 6.688058
  778 2.257129 6.684435
  779 2.260752 6.680812
  780 2.260752 6.677189
  781 2.264375 6.673566
  782 2.264375 6.669943
  783 2.267998 6.666320
  784 2.271621 6.662697
  785 2.275244 6.659074
  786 2.275244 6.655451
  787 2.278867 6.651828
  788 2.278867 6.648205
  789 2.282490 6.644582
  790 2.282490 6.640959
  791 2.286113 6.637336
  792 2.286113 6.633713
  793 2.289736 6.630090
  794 2.289736 6.626467
  795 2.293359 6.622844
  796 2.293359 6.619221
  797 2.296982 6.615598
  798 2.296982 6.611975
  799 2.296982 6.608352
  800 2.296982 6.604729
  801 2.296982 6.601106
  802 2.296982 6.597483
  803 2.296982 6.593860
  804 2.296982 6.590237
  805 2.296982 6.586614
  806 2.296982 6.582991
  807 2.296982 6.579368
  808 2.296982 6.575745
  809 2.296982 6.572122
  810 2.296982 6.568499
  811 2.296982 6.564876
  812 2.296982 6.561253
  813 2.296982 6.557630
  814 2.296982 6.554007
  815 2.296982 6.550384
  816 2.296982 6.546761
  817 2.296982 6.543138
  818 2.296982 6.539515
  819 2.296982 6.535892
  820 2.296982 6.532269
  821 2.296982 6.528646
  822 2.296982 6.525023
  823 2.296982 6.521400
  824 2.296982 6.517777
  825 2.296982 6.514154
  826 2.300605 6.510531
  827 2.300605 6.506908
  828 2.304228 6.503285
  829 2.304228 6.499662
  830 2.307851 6.496039
  831 2.307851 6.492416
  832 2.311474 6.488793
  833 2.311474 6.485170
  834 2.315097 6.481547
  835 2.315097 6.477924
  836 2.318720 6.474301
  837 2.318720 6.470678
  838 2.318720 6.467055
  839 2.318720 6.463432
  840 2.318720 6.459809
  841 2.318720 6.456186
  842 2.318720 6.452563
  843 2.318720 6.448940
  844 2.318720 6.445317
  845 2.318720 6.441694
  846 2.318720 6.438071
  847 2.318720 6.434448
  848 2.318720 6.430825
  849 2.318720 6.427202
  850 2.318720 6.423579
  851 2.318720 6.419956
  852 2.318720 6.416333
  853 2.318720 6.412710
  854 2.318720 6.409087
  855 2.318720 6.405464
  856 2.318720 6.401841
  857 2.318720 6.398218
  858 2.322343 6.394595
  859 2.322343 6.390972
  860 2.322343 6.387349
  861 2.325966 6.383726
  862 2.325966 6.380103
  863 2.325966 6.376480
  864 2.325966 6.372857
  865 2.325966 6.369234
  866 2.325966 6.365611
  867 2.325966 6.361988
  868 2.325966 6.358365
  869 2.325966 6.354742
  870 2.325966 6.351119
  871 2.325966 6.347496
  872 2.325966 6.343873
  873 2.325966 6.340250
  874 2.325966 6.336627
  875 2.325966 6.333004
  876 2.325966 6.329381
  877 2.325966 6.325758
  878 2.325966 6.322135
  879 2.325966 6.318512
  880 2.325966 6.314889
  881 2.325966 6.311266
  882 2.325966 6.307643
  883 2.325966 6.304020
  884 2.325966 6.300397
  885 2.325966 6.296774
  886 2.325966 6.293151
  887 2.322343 6.289528
  888 2.322343 6.285905
  889 2.318720 6.282282
  890 2.318720 6.278659
  891 2.318720 6.275036
  892 2.318720 6.271413
  893 2.318720 6.267790
  894 2.318720 6.264167
  895 2.318720 6.260544
  896 2.318720 6.256921
  897 2.322343 6.253298
  898 2.322343 6.249675
  899 2.322343 6.246052
  900 2.325966 6.242429
  901 2.325966 6.238806
  902 2.329589 6.235183
  903 2.329589 6.231560
  904 2.333212 6.227937
  905 2.336835 6.224314
  906 2.336835 6.220691
  907 2.340458 6.217068
  908 2.344081 6.213445
  909 2.347704 6.209822
  910 2.347704 6.206199
  911 2.351327 6.202576
  912 2.351327 6.198953
  913 2.354950 6.195330
  914 2.354950 6.191707
  915 2.358573 6.188084
  916 2.358573 6.184461
  917 2.362196 6.180838
  918 2.362196 6.177215
  919 2.365819 6.173592
  920 2.365819 6.169969
  921 2.369442 6.166346
  922 2.369442 6.162723
  923 2.369442 6.159100
  924 2.369442 6.155477
  925 2.369442 6.151854
  926 2.369442 6.148231
  927 2.369442 6.144608
  928 2.369442 6.140985
  929 2.369442 6.137362
  930 2.369442 6.133739
  931 2.369442 6.130116
  932 2.369442 6.126493
  933 2.369442 6.122870
  934 2.369442 6.119247
  935 2.369442 6.115624
  936 2.369442 6.112001
  937 2.369442 6.108378
  938 2.369442 6.104755
  939 2.369442 6.101132
  940 2.369442 6.097509
  941 2.369442 6.093886
  942 2.369442 6.090263
  943 2.369442 6.086640
  944 2.369442 6.083017
  945 2.369442 6.079394
  946 2.373065 6.075771
  947 2.376688 6.072148
  948 2.380311 6.068525
  949 2.383934 6.068525
  950 2.387557 6.064902
  951 2.391180 6.064902
  952 2.394803 6.061279
  953 2.394803 6.057656
  954 2.398426 6.054033
  955 2.398426 6.050410
  956 2.402049 6.046787
  957 2.402049 6.043164
  958 2.405672 6.039541
  959 2.405672 6.035918
  960 2.409295 6.032295
  961 2.409295 6.028672
  962 2.412918 6.025049
  963 2.412918 6.021426
  964 2.416541 6.017803
  965 2.416541 6.014180
  966 2.416541 6.010557
  967 2.416541 6.006934
  968 2.416541 6.003311
  969 2.416541 5.999688
  970 2.416541 5.996065
  971 2.416541 5.992442
  972 2.416541 5.988819
  973 2.416541 5.985196
  974 2.416541 5.981573
  975 2.416541 5.977950
  976 2.416541 5.974327
  977 2.416541 5.970704
  978 2.416541 5.967081
  979 2.416541 5.963458
  980 2.416541 5.959835
  981 2.416541 5.956212
  982 2.416541 5.952589
  983 2.416541 5.948966
  984 2.416541 5.945343
  985 2.416541 5.941720
  986 2.416541 5.938097
  987 2.416541 5.934474
  988 2.416541 5.930851
  989 2.416541 5.927228
  990 2.416541 5.923605
  991 2.416541 5.919982
  992 2.420164 5.916359
  993 2.420164 5.912736
  994 2.420164 5.909113
  995 2.420164 5.905490
  996 2.420164 5.901867
  997 2.423787 5.898244
  998 2.423787 5.894621
  999 2.427410 5.890998
 1000 2.427410 5.887375
 1001 2.431033 5.883752
 1002 2.431033 5.880129
 1003 2.434656 5.876506
 1004 2.434656 5.872883
 1005 2.438279 5.869260
 1006 2.438279 5.865637
 1007 2.441902 5.862014
 1008 2.441902 5.858391
 1009 2.445525 5.854768
 1010 2.445525 5.851145
 1011 2.445525 5.847522
 1012 2.445525 5.843899
 1013 2.445525 5.840276
 1014 2.445525 5.836653
 1015 2.445525 5.833030
 1016 2.445525 5.829407
 1017 2.445525 5.825784
 1018 2.445525 5.822161
 1019 2.445525 5.818538
 1020 2.445525 5.814915
 1021 2.445525 5.811292
 1022 2.445525 5.807669
 1023 2.445525 5.804046
 1024 2.445525 5.800423
 1025 2.445525 5.796800
 1026 2.445525 5.793177
 1027 2.445525 5.789554
 1028 2.445525 5.785931
 1029 2.445525 5.782308
 1030 2.445525 5.778685
 1031 2.445525 5.775062
 1032 2.445525 5.771439
 1033 2.445525 5.767816
 1034 2.441902 5.764193
 1035 2.441902 5.760570
 1036 2.441902 5.756947
 1037 2.441902 5.753324
 1038 2.441902 5.749701
 1039 2.441902 5.746078
 1040 2.441902 5.742455
 1041 2.441902 5.738832
 1042 2.438279 5.735209
 1043 2.438279 5.731586
 1044 2.438279 5.727963
 1045 2.438279 5.724340
 1046 2.441902 5.720717
 1047 2.441902 5.717094
 1048 2.445525 5.713471
 1049 2.445525 5.709848
 1050 2.449148 5.706225
 1051 2.449148 5.702602
 1052 2.452771 5.698979
 1053 2.452771 5.695356
 1054 2.456394 5.691733
 1055 2.456394 5.688110
 1056 2.460017 5.684487
 1057 2.460017 5.680864
 1058 2.460017 5.677241
 1059 2.460017 5.673618
 1060 2.460017 5.669995
 1061 2.460017 5.666372
 1062 2.460017 5.662749
 1063 2.460017 5.659126
 1064 2.463640 5.655503
 1065 2.467263 5.651880
 1066 2.470886 5.648257
 1067 2.474509 5.644634
 1068 2.478132 5.644634
 1069 2.481755 5.641011
 1070 2.485378 5.641011
 1071 2.489001 5.637388
 1072 2.492624 5.637388
 1073 2.496247 5.633765
 1074 2.499870 5.630142
 1075 2.499870 5.626519
 1076 2.503493 5.622896
 1077 2.503493 5.619273
 1078 2.507116 5.615650
 1079 2.507116 5.612027
 1080 2.510739 5.608404
 1081 2.510739 5.604781
 1082 2.514362 5.601158
 1083 2.514362 5.597535
 1084 2.517985 5.593912
 1085 2.517985 5.590289
 1086 2.521608 5.586666
 1087 2.521608 5.583043
 1088 2.521608 5.579420
 1089 2.521608 5.575797
 1090 2.521608 5.572174
 1091 2.521608 5.568551
 1092 2.521608 5.564928
 1093 2.521608 5.561305
 1094 2.521608 5.557682
 1095 2.521608 5.554059
 1096 2.521608 5.550436
 1097 2.521608 5.546813
 1098 2.521608 5.543190
 1099 2.521608 5.539567
 1100 2.521608 5.535944
 1101 2.521608 5.532321
 1102 2.521608 5.528698
 1103 2.521608 5.525075
 1104 2.521608 5.521452
 1105 2.521608 5.517829
 1106 2.521608 5.514206
 1107 2.521608 5.510583
 1108 2.521608 5.506960
 1109 2.517985 5.503337
 1110 2.517985 5.499714
 1111 2.514362 5.496091
 1112 2.514362 5.492468
 1113 2.510739 5.488845
 1114 2.510739 5.485222
 1115 2.507116 5.481599
 1116 2.507116 5.477976
 1117 2.503493 5.474353
 1118 2.503493 5.470730
 1119 2.499870 5.467107
 1120 2.499870 5.463484
 1121 2.496247 5.459861
 1122 2.492624 5.459861
 1123 2.492624 5.456238
 1124 2.489001 5.452615
 1125 2.489001 5.448992
 1126 2.485378 5.445369
 1127 2.485378 5.441746
 1128 2.485378 5.438123
 1129 2.485378 5.434500
 1130 2.485378 5.430877
 1131 2.485378 5.427254
 1132 2.485378 5.423631
 1133 2.485378 5.420008
 1134 2.485378 5.416385
 1135 2.485378 5.412762
 1136 2.485378 5.409139
 1137 2.485378 5.405516
 1138 2.485378 5.401893
 1139 2.485378 5.398270
 1140 2.485378 5.394647
 1141 2.485378 5.391024
 1142 2.485378 5.387401
 1143 2.485378 5.383778
 1144 2.481755 5.380155
 1145 2.481755 5.376532
 1146 2.478132 5.372909
 1147 2.478132 5.369286
 1148 2.474509 5.365663
 1149 2.474509 5.362040
 1150 2.474509 5.358417
 1151 2.478132 5.354794
 1152 2.478132 5.351171
 1153 2.481755 5.347548
 1154 2.485378 5.343925
 1155 2.485378 5.340302
 1156 2.489001 5.340302
 1157 2.492624 5.336679
 1158 2.496247 5.336679
 1159 2.499870 5.333056
 1160 2.503493 5.333056
 1161 2.507116 5.329433
 1162 2.507116 5.325810
 1163 2.510739 5.322187
 1164 2.510739 5.318564
 1165 2.514362 5.314941
 1166 2.514362 5.311318
 1167 2.517985 5.307695
 1168 2.517985 5.304072
 1169 2.521608 5.300449
 1170 2.521608 5.296826
 1171 2.525231 5.293203
 1172 2.525231 5.289580
 1173 2.528854 5.285957
 1174 2.528854 5.282334
 1175 2.528854 5.278711
 1176 2.528854 5.275088
 1177 2.528854 5.271465
 1178 2.528854 5.267842
 1179 2.528854 5.264219
 1180 2.528854 5.260596
 1181 2.528854 5.256973
 1182 2.528854 5.253350
 1183 2.528854 5.249727
 1184 2.528854 5.246104
 1185 2.528854 5.242481
 1186 2.528854 5.238858
 1187 2.528854 5.235235
 1188 2.528854 5.231612
 1189 2.528854 5.227989
 1190 2.528854 5.224366
 1191 2.528854 5.220743
 1192 2.528854 5.217120
 1193 2.528854 5.213497
 1194 2.528854 5.209874
 1195 2.528854 5.206251
 1196 2.528854 5.202628
 1197 2.528854 5.199005
 1198 2.528854 5.195382
 1199 2.528854 5.191759
 1200 2.528854 5.188136
 1201 2.528854 5.184513
 1202 2.528854 5.180890
 1203 2.528854 5.177267
 1204 2.528854 5.173644
 1205 2.528854 5.170021
 1206 2.528854 5.166398
 1207 2.528854 5.162775
 1208 2.528854 5.159152
 1209 2.528854 5.155529
 1210 2.528854 5.151906
 1211 2.528854 5.148283
 1212 2.528854 5.144660
 1213 2.528854 5.141037
 1214 2.528854 5.137414
 1215 2.525231 5.133791
 1216 2.525231 5.130168
 1217 2.525231 5.126545
 1218 2.528854 5.122922
 1219 2.528854 5.119299
 1220 2.528854 5.115676
 1221 2.528854 5.112053
 1222 2.532477 5.108430
 1223 2.532477 5.104807
 1224 2.536100 5.101184
 1225 2.536100 5.097561
 1226 2.536100 5.093938
 1227 2.539723 5.090315
 1228 2.539723 5.086692
 1229 2.539723 5.083069
 1230 2.543346 5.079446
 1231 2.543346 5.075823
 1232 2.546969 5.072200
 1233 2.546969 5.068577
 1234 2.550592 5.064954
 1235 2.550592 5.061331
 1236 2.554215 5.057708
 1237 2.554215 5.054085
 1238 2.554215 5.050462
 1239 2.554215 5.046839
 1240 2.554215 5.043216
 1241 2.554215 5.039593
 1242 2.554215 5.035970
 1243 2.554215 5.032347
 1244 2.554215 5.028724
 1245 2.554215 5.025101
 1246 2.554215 5.021478
 1247 2.554215 5.017855
 1248 2.554215 5.014232
 1249 2.554215 5.010609
 1250 2.554215 5.006986
 1251 2.554215 5.003363
 1252 2.554215 4.999740
 1253 2.554215 4.996117
 1254 2.554215 4.992494
 1255 2.554215 4.988871
 1256 2.554215 4.985248
 1257 2.554215 4.981625
 1258 2.554215 4.978002
 1259 2.550592 4.974379
 1260 2.550592 4.970756
 1261 2.546969 4.967133
 1262 2.546969 4.963510
 1263 2.543346 4.959887
 1264 2.543346 4.956264
 1265 2.539723 4.952641
 1266 2.539723 4.949018
 1267 2.539723 4.945395
 1268 2.539723 4.941772
 1269 2.539723 4.938149
 1270 2.539723 4.934526
 1271 2.539723 4.930903
 1272 2.543346 4.927280
 1273 2.543346 4.923657
 1274 2.543346 4.920034
 1275 2.543346 4.916411
 1276 2.543346 4.912788
 1277 2.543346 4.909165
 1278 2.543346 4.905542
 1279 2.543346 4.901919
 1280 2.543346 4.898296
 1281 2.543346 4.894673
 1282 2.543346 4.891050
 1283 2.543346 4.887427
 1284 2.543346 4.883804
 1285 2.543346 4.880181
 1286 2.543346 4.876558
 1287 2.543346 4.872935
 1288 2.543346 4.869312
 1289 2.543346 4.865689
 1290 2.543346 4.862066
 1291 2.543346 4.858443
 1292 2.543346 4.854820
 1293 2.543346 4.851197
 1294 2.543346 4.847574
 1295 2.543346 4.843951
 1296 2.539723 4.840328
 1297 2.539723 4.836705
 1298 2.536100 4.833082
 1299 2.536100 4.829459
 1300 2.532477 4.825836
 1301 2.532477 4.822213
 1302 2.528854 4.818590
 1303 2.528854 4.814967
 1304 2.528854 4.811344
 1305 2.528854 4.807721
 1306 2.528854 4.804098
 1307 2.528854 4.800475
 1308 2.528854 4.796852
 1309 2.528854 4.793229
 1310 2.528854 4.789606
 1311 2.528854 4.785983
 1312 2.528854 4.782360
 1313 2.528854 4.778737
 1314 2.528854 4.775114
 1315 2.528854 4.771491
 1316 2.528854 4.767868
 1317 2.528854 4.764245
 1318 2.528854 4.760622
 1319 2.528854 4.756999
 1320 2.528854 4.753376
 1321 2.528854 4.749753
 1322 2.528854 4.746130
 1323 2.528854 4.742507
 1324 2.528854 4.738884
 1325 2.528854 4.735261
 1326 2.528854 4.731638
 1327 2.528854 4.728015
 1328 2.528854 4.724392
 1329 2.528854 4.720769
 1330 2.528854 4.717146
 1331 2.528854 4.713523
 1332 2.528854 4.709900
 1333 2.528854 4.706277
 1334 2.528854 4.702654
 1335 2.528854 4.699031
 1336 2.528854 4.695408
 1337 2.528854 4.691785
 1338 2.528854 4.688162
 1339 2.528854 4.684539
 1340 2.528854 4.680916
 1341 2.528854 4.677293
 1342 2.528854 4.673670
 1343 2.528854 4.670047
 1344 2.528854 4.666424
 1345 2.528854 4.662801
 1346 2.528854 4.659178
 1347 2.528854 4.655555
 1348 2.528854 4.651932
 1349 2.532477 4.648309
 1350 2.532477 4.644686
 1351 2.532477 4.641063
 1352 2.536100 4.637440
 1353 2.539723 4.633817
 1354 2.543346 4.630194
 1355 2.546969 4.626571
 1356 2.550592 4.622948
 1357 2.550592 4.619325
 1358 2.554215 4.615702
 1359 2.554215 4.612079
 1360 2.557838 4.608456
 1361 2.557838 4.604833
 1362 2.561461 4.601210
 1363 2.561461 4.597587
 1364 2.565084 4.593964
 1365 2.565084 4.590341
 1366 2.568707 4.586718
 1367 2.568707 4.583095
 1368 2.572330 4.579472
 1369 2.572330 4.575849
 1370 2.572330 4.572226
 1371 2.572330 4.568603
 1372 2.572330 4.564980
 1373 2.572330 4.561357
 1374 2.572330 4.557734
 1375 2.572330 4.554111
 1376 2.572330 4.550488
 1377 2.572330 4.546865
 1378 2.572330 4.543242
 1379 2.572330 4.539619
 1380 2.572330 4.535996
 1381 2.572330 4.532373
 1382 2.572330 4.528750
 1383 2.572330 4.525127
 1384 2.572330 4.521504
 1385 2.572330 4.517881
 1386 2.572330 4.514258
 1387 2.572330 4.510635
 1388 2.572330 4.507012
 1389 2.572330 4.503389
 1390 2.572330 4.499766
 1391 2.572330 4.496143
 1392 2.572330 4.492520
 1393 2.568707 4.488897
 1394 2.568707 4.485274
 1395 2.565084 4.481651
 1396 2.565084 4.478028
 1397 2.561461 4.474405
 1398 2.561461 4.470782
 1399 2.557838 4.467159
 1400 2.557838 4.463536
 1401 2.554215 4.459913
 1402 2.554215 4.456290
 1403 2.550592 4.452667
 1404 2.550592 4.449044
 1405 2.550592 4.445421
 1406 2.550592 4.441798
 1407 2.550592 4.438175
 1408 2.550592 4.434552
 1409 2.550592 4.430929
 1410 2.550592 4.427306
 1411 2.550592 4.423683
 1412 2.550592 4.420060
 1413 2.550592 4.416437
 1414 2.550592 4.412814
 1415 2.550592 4.409191
 1416 2.550592 4.405568
 1417 2.550592 4.401945
 1418 2.550592 4.398322
 1419 2.550592 4.394699
 1420 2.550592 4.391076
 1421 2.550592 4.387453
 1422 2.550592 4.383830
 1423 2.554215 4.380207
 1424 2.554215 4.376584
 1425 2.554215 4.372961
 1426 2.554215 4.369338
 1427 2.554215 4.365715
 1428 2.554215 4.362092
 1429 2.554215 4.358469
 1430 2.554215 4.354846
 1431 2.554215 4.351223
 1432 2.554215 4.347600
 1433 2.554215 4.343977
 1434 2.554215 4.340354
 1435 2.554215 4.336731
 1436 2.554215 4.333108
 1437 2.554215 4.329485
 1438 2.554215 4.325862
 1439 2.554215 4.322239
 1440 2.554215 4.318616
 1441 2.554215 4.314993
 1442 2.554215 4.311370
 1443 2.554215 4.307747
 1444 2.554215 4.304124
 1445 2.557838 4.300501
 1446 2.557838 4.296878
 1447 2.561461 4.293255
 1448 2.561461 4.289632
 1449 2.565084 4.286009
 1450 2.565084 4.282386
 1451 2.568707 4.278763
 1452 2.568707 4.275140
 1453 2.572330 4.271517
 1454 2.572330 4.267894
 1455 2.575953 4.264271
 1456 2.575953 4.260648
 1457 2.575953 4.257025
 1458 2.575953 4.253402
 1459 2.575953 4.249779
 1460 2.575953 4.246156
 1461 2.575953 4.242533
 1462 2.575953 4.238910
 1463 2.579576 4.235287
 1464 2.579576 4.231664
 1465 2.579576 4.228041
 1466 2.579576 4.224418
 1467 2.579576 4.220795
 1468 2.579576 4.217172
 1469 2.579576 4.213549
 1470 2.579576 4.209926
 1471 2.579576 4.206303
 1472 2.579576 4.202680
 1473 2.579576 4.199057
 1474 2.579576 4.195434
 1475 2.579576 4.191811
 1476 2.579576 4.188188
 1477 2.579576 4.184565
 1478 2.579576 4.180942
 1479 2.583199 4.177319
 1480 2.586822 4.173696
 1481 2.590445 4.170073
 1482 2.590445 4.166450
 1483 2.594068 4.162827
 1484 2.594068 4.159204
 1485 2.597691 4.155581
 1486 2.597691 4.151958
 1487 2.601314 4.148335
 1488 2.601314 4.144712
 1489 2.604937 4.141089
 1490 2.604937 4.137466
 1491 2.608560 4.133843
 1492 2.608560 4.130220
 1493 2.612183 4.126597
 1494 2.612183 4.122974
 1495 2.612183 4.119351
 1496 2.612183 4.115728
 1497 2.612183 4.112105
 1498 2.612183 4.108482
 1499 2.612183 4.104859
 1500 2.612183 4.101236
 1501 2.612183 4.097613
 1502 2.612183 4.093990
 1503 2.612183 4.090367
 1504 2.612183 4.086744
 1505 2.612183 4.083121
 1506 2.612183 4.079498
 1507 2.612183 4.075875
 1508 2.612183 4.072252
 1509 2.612183 4.068629
 1510 2.612183 4.065006
 1511 2.612183 4.061383
 1512 2.612183 4.057760
 1513 2.612183 4.054137
 1514 2.612183 4.050514
 1515 2.612183 4.046891
 1516 2.612183 4.043268
 1517 2.612183 4.039645
 1518 2.612183 4.036022
 1519 2.612183 4.032399
 1520 2.612183 4.028776
 1521 2.612183 4.025153
 1522 2.612183 4.021530
 1523 2.612183 4.017907
 1524 2.612183 4.014284
 1525 2.612183 4.010661
 1526 2.612183 4.007038
 1527 2.612183 4.003415
 1528 2.612183 3.999792
 1529 2.612183 3.996169
 1530 2.612183 3.992546
 1531 2.612183 3.988923
 1532 2.612183 3.985300
 1533 2.612183 3.981677
 1534 2.612183 3.978054
 1535 2.612183 3.974431
 1536 2.612183 3.970808
 1537 2.612183 3.967185
 1538 2.612183 3.963562
 1539 2.612183 3.959939
 1540 2.612183 3.956316
 1541 2.615806 3.952693
 1542 2.619429 3.949070
 1543 2.619429 3.945447
 1544 2.623052 3.941824
 1545 2.626675 3.938201
 1546 2.626675 3.934578
 1547 2.630298 3.930955
 1548 2.633921 3.927332
 1549 2.637544 3.923709
 1550 2.641167 3.920086
 1551 2.644790 3.916463
 1552 2.648413 3.912840
 1553 2.652036 3.909217
 1554 2.655659 3.905594
 1555 2.659282 3.901971
 1556 2.662905 3.901971
 1557 2.666528 3.898348
 1558 2.670151 3.898348
 1559 2.673774 3.894725
 1560 2.677397 3.894725
 1561 2.681020 3.891102
 1562 2.684643 3.891102
 1563 2.688266 3.887479
 1564 2.691889 3.883856
 1565 2.695512 3.880233
 1566 2.699135 3.876610
 1567 2.702758 3.872987
 1568 2.706381 3.869364
 1569 2.710004 3.865741
 1570 2.713627 3.862118
 1571 2.717250 3.862118
 1572 2.720873 3.858495
 1573 2.724496 3.858495
 1574 2.728119 3.854872
 1575 2.731742 3.854872
 1576 2.735365 3.851249
 1577 2.738988 3.851249
 1578 2.742611 3.847626
 1579 2.746234 3.847626
 1580 2.749857 3.844003
 1581 2.753480 3.844003
 1582 2.757103 3.840380
 1583 2.760726 3.836757
 1584 2.764349 3.833134
 1585 2.767972 3.829511
 1586 2.771595 3.829511
 1587 2.775218 3.825888
 1588 2.778841 3.825888
 1589 2.782464 3.822265
 1590 2.786087 3.822265
 1591 2.789710 3.818642
 1592 2.793333 3.818642
 1593 2.796956 3.815019
 1594 2.800579 3.811396
 1595 2.804202 3.807773
 1596 2.807825 3.804150
 1597 2.811448 3.800527
 1598 2.815071 3.796904
 1599 2.818694 3.796904
 1600 2.822317 3.793281
 1601 2.825940 3.793281
 1602 2.829563 3.789658
 1603 2.833186 3.789658
 1604 2.836809 3.786035
 1605 2.840432 3.782412
 1606 2.844055 3.778789
 1607 2.847678 3.775166
 1608 2.851301 3.771543
 1609 2.854924 3.767920
 1610 2.858547 3.767920
 1611 2.862170 3.764297
 1612 2.865793 3.764297
 1613 2.869416 3.760674
 1614 2.873039 3.760674
 1615 2.876662 3.757051
 1616 2.880285 3.757051
 1617 2.883908 3.753428
 1618 2.887531 3.753428
 1619 2.891154 3.749805
 1620 2.894777 3.749805
 1621 2.898400 3.746182
 1622 2.902023 3.746182
 1623 2.905646 3.742559
 1624 2.909269 3.738936
 1625 2.912892 3.735313
 1626 2.912892 3.731690
 1627 2.916515 3.728067
 1628 2.920138 3.724444
 1629 2.920138 3.720821
 1630 2.923761 3.717198
 1631 2.927384 3.717198
 1632 2.931007 3.713575
 1633 2.934630 3.713575
 1634 2.938253 3.709952
 1635 2.941876 3.709952
 1636 2.945499 3.706329
 1637 2.949122 3.706329
 1638 2.952745 3.702706
 1639 2.956368 3.702706
 1640 2.959991 3.702706
 1641 2.963614 3.699083
 1642 2.967237 3.699083
 1643 2.970860 3.695460
 1644 2.974483 3.695460
 1645 2.978106 3.695460
 1646 2.981729 3.691837
 1647 2.985352 3.691837
 1648 2.988975 3.691837
 1649 2.992598 3.691837
 1650 2.996221 3.691837
 1651 2.999844 3.691837
 1652 3.003467 3.691837
 1653 3.007090 3.691837
 1654 3.010713 3.691837
 1655 3.014336 3.688214
 1656 3.017959 3.688214
 1657 3.021582 3.684591
 1658 3.025205 3.684591
 1659 3.028828 3.680968
 1660 3.032451 3.680968
 1661 3.036074 3.677345
 1662 3.039697 3.677345
 1663 3.043320 3.673722
 1664 3.046943 3.673722
 1665 3.050566 3.670099
 1666 3.054189 3.670099
 1667 3.057812 3.666476
 1668 3.061435 3.662853
 1669 3.065058 3.659230
 1670 3.068681 3.655607
 1671 3.068681 3.651984
 1672 3.072304 3.651984
 1673 3.075927 3.648361
 1674 3.079550 3.648361
 1675 3.083173 3.644738
 1676 3.086796 3.644738
 1677 3.090419 3.641115
 1678 3.094042 3.637492
 1679 3.097665 3.633869
 1680 3.101288 3.630246
 1681 3.101288 3.626623
 1682 3.104911 3.623000
 1683 3.104911 3.619377
 1684 3.108534 3.615754
 1685 3.108534 3.612131
 1686 3.112157 3.608508
 1687 3.112157 3.604885
 1688 3.115780 3.601262
 1689 3.115780 3.597639
 1690 3.119403 3.594016
 1691 3.119403 3.590393
 1692 3.123026 3.586770
 1693 3.123026 3.583147
 1694 3.123026 3.579524
 1695 3.123026 3.575901
 1696 3.126649 3.572278
 1697 3.126649 3.568655
 1698 3.130272 3.565032
 1699 3.130272 3.561409
 1700 3.133895 3.557786
 1701 3.133895 3.554163
 1702 3.133895 3.550540
 1703 3.133895 3.546917
 1704 3.133895 3.543294
 1705 3.133895 3.539671
 1706 3.133895 3.536048
 1707 3.137518 3.532425
 1708 3.141141 3.528802
 1709 3.141141 3.525179
 1710 3.144764 3.521556
 1711 3.148387 3.517933
 1712 3.152010 3.514310
 1713 3.155633 3.510687
 1714 3.159256 3.507064
 1715 3.162879 3.507064
 1716 3.166502 3.507064
 1717 3.170125 3.507064
 1718 3.173748 3.507064
 1719 3.177371 3.507064
 1720 3.180994 3.507064
 1721 3.184617 3.507064
 1722 3.188240 3.507064
 1723 3.191863 3.503441
 1724 3.195486 3.503441
 1725 3.199109 3.499818
 1726 3.202732 3.499818
 1727 3.206355 3.496195
 1728 3.209978 3.496195
 1729 3.213601 3.492572
 1730 3.217224 3.492572
 1731 3.220847 3.488949
 1732 3.224470 3.488949
 1733 3.228093 3.485326
 1734 3.231716 3.485326
 1735 3.235339 3.481703
 1736 3.238962 3.481703
 1737 3.242585 3.478080
 1738 3.246208 3.478080
 1739 3.249831 3.474457
 1740 3.253454 3.474457
 1741 3.257077 3.470834
 1742 3.260700 3.467211
 1743 3.264323 3.463588
 1744 3.267946 3.459965
 1745 3.267946 3.456342
 1746 3.271569 3.452719
 1747 3.271569 3.449096
 1748 3.275192 3.445473
 1749 3.275192 3.441850
 1750 3.278815 3.438227
 1751 3.278815 3.434604
 1752 3.282438 3.430981
 1753 3.282438 3.427358
 1754 3.286061 3.423735
 1755 3.286061 3.420112
 1756 3.289684 3.416489
 1757 3.289684 3.412866
 1758 3.289684 3.409243
 1759 3.289684 3.405620
 1760 3.289684 3.401997
 1761 3.289684 3.398374
 1762 3.289684 3.394751
 1763 3.289684 3.391128
 1764 3.289684 3.387505
 1765 3.289684 3.383882
 1766 3.289684 3.380259
 1767 3.293307 3.376636
 1768 3.293307 3.373013
 1769 3.293307 3.369390
 1770 3.296930 3.365767
 1771 3.300553 3.362144
 1772 3.304176 3.358521
 1773 3.307799 3.358521
 1774 3.311422 3.354898
 1775 3.315045 3.354898
 1776 3.318668 3.351275
 1777 3.322291 3.351275
 1778 3.325914 3.347652
 1779 3.329537 3.347652
 1780 3.333160 3.344029
 1781 3.336783 3.344029
 1782 3.340406 3.340406
 1783 3.344029 3.340406
 1784 3.347652 3.336783
 1785 3.351275 3.333160
 1786 3.354898 3.329537
 1787 3.358521 3.329537
 1788 3.362144 3.325914
 1789 3.365767 3.322291
 1790 3.369390 3.322291
 1791 3.373013 3.322291
 1792 3.376636 3.322291
 1793 3.380259 3.322291
 1794 3.383882 3.322291
 1795 3.387505 3.322291
 1796 3.391128 3.322291
 1797 3.394751 3.322291
 1798 3.398374 3.322291
 1799 3.401997 3.322291
 1800 3.405620 3.322291
 1801 3.409243 3.318668
 1802 3.412866 3.318668
 1803 3.416489 3.315045
 1804 3.420112 3.315045
 1805 3.423735 3.315045
 1806 3.427358 3.315045
 1807 3.430981 3.315045
 1808 3.434604 3.315045
 1809 3.438227 3.311422
 1810 3.441850 3.311422
 1811 3.445473 3.307799
 1812 3.449096 3.307799
 1813 3.452719 3.304176
 1814 3.456342 3.304176
 1815 3.459965 3.300553
 1816 3.463588 3.300553
 1817 3.467211 3.296930
 1818 3.470834 3.296930
 1819 3.474457 3.293307
 1820 3.478080 3.293307
 1821 3.481703 3.289684
 1822 3.485326 3.289684
 1823 3.488949 3.286061
 1824 3.492572 3.282438
 1825 3.496195 3.282438
 1826 3.499818 3.278815
 1827 3.503441 3.275192
 1828 3.507064 3.271569
 1829 3.510687 3.267946
 1830 3.514310 3.264323
 1831 3.517933 3.260700
 1832 3.521556 3.257077
 1833 3.525179 3.253454
 1834 3.528802 3.249831
 1835 3.528802 3.246208
 1836 3.532425 3.242585
 1837 3.536048 3.242585
 1838 3.539671 3.238962
 1839 3.543294 3.235339
 1840 3.546917 3.231716
 1841 3.550540 3.228093
 1842 3.554163 3.224470
 1843 3.557786 3.220847
 1844 3.561409 3.217224
 1845 3.565032 3.213601
 1846 3.565032 3.209978
 1847 3.568655 3.206355
 1848 3.568655 3.202732
 1849 3.572278 3.199109
 1850 3.572278 3.195486
 1851 3.575901 3.191863
 1852 3.575901 3.188240
 1853 3.579524 3.184617
 1854 3.583147 3.180994
 1855 3.586770 3.177371
 1856 3.590393 3.173748
 1857 3.594016 3.170125
 1858 3.597639 3.170125
 1859 3.601262 3.170125
 1860 3.604885 3.170125
 1861 3.608508 3.170125
 1862 3.612131 3.170125
 1863 3.615754 3.170125
 1864 3.619377 3.170125
 1865 3.623000 3.170125
 1866 3.626623 3.170125
 1867 3.630246 3.166502
 1868 3.633869 3.166502
 1869 3.637492 3.162879
 1870 3.641115 3.162879
 1871 3.644738 3.159256
 1872 3.648361 3.159256
 1873 3.651984 3.155633
 1874 3.655607 3.155633
 1875 3.659230 3.152010
 1876 3.662853 3.152010
 1877 3.666476 3.148387
 1878 3.670099 3.148387
 1879 3.673722 3.144764
 1880 3.677345 3.141141
 1881 3.680968 3.137518
 1882 3.680968 3.133895
 1883 3.684591 3.130272
 1884 3.684591 3.126649
 1885 3.688214 3.123026
 1886 3.688214 3.119403
 1887 3.691837 3.115780
 1888 3.691837 3.112157
 1889 3.695460 3.108534
 1890 3.699083 3.104911
 1891 3.702706 3.101288
 1892 3.706329 3.097665
 1893 3.709952 3.094042
 1894 3.713575 3.090419
 1895 3.717198 3.090419
 1896 3.720821 3.086796
 1897 3.724444 3.086796
 1898 3.728067 3.083173
 1899 3.731690 3.083173
 1900 3.735313 3.079550
 1901 3.738936 3.075927
 1902 3.742559 3.072304
 1903 3.746182 3.068681
 1904 3.749805 3.065058
 1905 3.753428 3.061435
 1906 3.757051 3.057812
 1907 3.760674 3.054189
 1908 3.760674 3.050566
 1909 3.764297 3.046943
 1910 3.767920 3.043320
 1911 3.771543 3.039697
 1912 3.775166 3.039697
 1913 3.778789 3.036074
 1914 3.782412 3.032451
 1915 3.786035 3.032451
 1916 3.789658 3.032451
 1917 3.793281 3.032451
 1918 3.796904 3.028828
 1919 3.800527 3.028828
 1920 3.804150 3.028828
 1921 3.807773 3.028828
 1922 3.811396 3.025205
 1923 3.815019 3.025205
 1924 3.818642 3.025205
 1925 3.822265 3.025205
 1926 3.825888 3.025205
 1927 3.829511 3.025205
 1928 3.833134 3.025205
 1929 3.836757 3.025205
 1930 3.840380 3.025205
 1931 3.844003 3.025205
 1932 3.847626 3.025205
 1933 3.851249 3.025205
 1934 3.854872 3.021582
 1935 3.858495 3.021582
 1936 3.862118 3.017959
 1937 3.865741 3.017959
 1938 3.869364 3.014336
 1939 3.872987 3.014336
 1940 3.876610 3.010713
 1941 3.880233 3.010713
 1942 3.883856 3.007090
 1943 3.887479 3.007090
 1944 3.891102 3.003467
 1945 3.894725 3.003467
 1946 3.898348 2.999844
 1947 3.898348 2.996221
 1948 3.901971 2.992598
 1949 3.901971 2.988975
 1950 3.905594 2.985352
 1951 3.905594 2.981729
 1952 3.909217 2.978106
 1953 3.909217 2.974483
 1954 3.912840 2.970860
 1955 3.912840 2.967237
 1956 3.916463 2.963614
 1957 3.916463 2.959991
 1958 3.920086 2.956368
 1959 3.920086 2.952745
 1960 3.920086 2.949122
 1961 3.920086 2.945499
 1962 3.920086 2.941876
 1963 3.920086 2.938253
 1964 3.920086 2.934630
 1965 3.920086 2.931007
 1966 3.923709 2.927384
 1967 3.927332 2.923761
 1968 3.930955 2.920138
 1969 3.934578 2.916515
 1970 3.938201 2.912892
 1971 3.941824 2.909269
 1972 3.945447 2.905646
 1973 3.949070 2.902023
 1974 3.952693 2.898400
 1975 3.956316 2.894777
 1976 3.959939 2.891154
 1977 3.963562 2.887531
 1978 3.967185 2.883908
 1979 3.967185 2.880285
 1980 3.970808 2.876662
 1981 3.970808 2.873039
 1982 3.974431 2.869416
 1983 3.974431 2.865793
 1984 3.978054 2.862170
 1985 3.978054 2.858547
 1986 3.981677 2.854924
 1987 3.985300 2.851301
 1988 3.988923 2.847678
 1989 3.992546 2.844055
 1990 3.996169 2.840432
 1991 3.999792 2.836809
 1992 4.003415 2.833186
 1993 4.007038 2.829563
 1994 4.010661 2.825940
 1995 4.014284 2.822317
 1996 4.017907 2.818694
 1997 4.021530 2.815071
 1998 4.025153 2.815071
 1999 4.028776 2.811448
 2000 4.032399 2.811448
 2001 4.036022 2.807825
 2002 4.039645 2.807825
 2003 4.043268 2.804202
 2004 4.046891 2.800579
 2005 4.050514 2.800579
 2006 4.054137 2.796956
 2007 4.057760 2.796956
 2008 4.061383 2.793333
 2009 4.065006 2.793333
 2010 4.068629 2.789710
 2011 4.072252 2.789710
 2012 4.075875 2.786087
 2013 4.079498 2.786087
 2014 4.083121 2.782464
 2015 4.086744 2.782464
 2016 4.090367 2.778841
 2017 4.093990 2.778841
 2018 4.097613 2.775218
 2019 4.101236 2.775218
 2020 4.104859 2.771595
 2021 4.108482 2.771595
 2022 4.112105 2.767972
 2023 4.115728 2.767972
 2024 4.119351 2.764349
 2025 4.122974 2.760726
 2026 4.126597 2.757103
 2027 4.130220 2.753480
 2028 4.133843 2.749857
 2029 4.133843 2.746234
 2030 4.137466 2.746234
 2031 4.141089 2.742611
 2032 4.144712 2.742611
 2033 4.148335 2.738988
 2034 4.151958 2.735365
 2035 4.155581 2.731742
 2036 4.159204 2.728119
 2037 4.162827 2.724496
 2038 4.166450 2.720873
 2039 4.170073 2.717250
 2040 4.173696 2.713627
 2041 4.177319 2.710004
 2042 4.177319 2.706381
 2043 4.180942 2.702758
 2044 4.180942 2.699135
 2045 4.184565 2.695512
 2046 4.184565 2.691889
 2047 4.188188 2.688266
 2048 4.188188 2.684643
 2049 4.191811 2.681020
 2050 4.191811 2.677397
 2051 4.195434 2.673774
 2052 4.199057 2.670151
 2053 4.202680 2.666528
 2054 4.202680 2.662905
 2055 4.206303 2.659282
 2056 4.209926 2.655659
 2057 4.209926 2.652036
 2058 4.213549 2.648413
 2059 4.217172 2.644790
 2060 4.220795 2.644790
 2061 4.224418 2.641167
 2062 4.228041 2.641167
 2063 4.231664 2.637544
 2064 4.235287 2.637544
 2065 4.238910 2.633921
 2066 4.242533 2.633921
 2067 4.246156 2.630298
 2068 4.249779 2.630298
 2069 4.253402 2.626675
 2070 4.257025 2.626675
 2071 4.260648 2.623052
 2072 4.264271 2.623052
 2073 4.267894 2.619429
 2074 4.271517 2.615806
 2075 4.275140 2.612183
 2076 4.278763 2.608560
 2077 4.282386 2.604937
 2078 4.286009 2.601314
 2079 4.289632 2.597691
 2080 4.289632 2.594068
 2081 4.293255 2.590445
 2082 4.296878 2.586822
 2083 4.300501 2.583199
 2084 4.304124 2.579576
 2085 4.307747 2.575953
 2086 4.311370 2.575953
 2087 4.314993 2.572330
 2088 4.318616 2.572330
 2089 4.322239 2.568707
 2090 4.325862 2.568707
 2091 4.329485 2.565084
 2092 4.333108 2.565084
 2093 4.336731 2.561461
 2094 4.340354 2.561461
 2095 4.343977 2.557838
 2096 4.347600 2.554215
 2097 4.351223 2.550592
 2098 4.354846 2.546969
 2099 4.358469 2.543346
 2100 4.362092 2.539723
 2101 4.365715 2.536100
 2102 4.369338 2.532477
 2103 4.372961 2.528854
 2104 4.376584 2.525231
 2105 4.380207 2.521608
 2106 4.383830 2.517985
 2107 4.387453 2.514362
 2108 4.391076 2.510739
 2109 4.394699 2.507116
 2110 4.394699 2.503493
 2111 4.398322 2.499870
 2112 4.398322 2.496247
 2113 4.401945 2.492624
 2114 4.401945 2.489001
 2115 4.405568 2.485378
 2116 4.405568 2.481755
 2117 4.409191 2.478132
 2118 4.409191 2.474509
 2119 4.412814 2.470886
 2120 4.416437 2.467263
 2121 4.416437 2.463640
 2122 4.420060 2.460017
 2123 4.423683 2.456394
 2124 4.423683 2.452771
 2125 4.427306 2.449148
 2126 4.430929 2.445525
 2127 4.430929 2.441902
 2128 4.434552 2.438279
 2129 4.438175 2.434656
 2130 4.438175 2.431033
 2131 4.441798 2.427410
 2132 4.445421 2.423787
 2133 4.449044 2.420164
 2134 4.452667 2.416541
 2135 4.456290 2.412918
 2136 4.459913 2.409295
 2137 4.463536 2.405672
 2138 4.467159 2.402049
 2139 4.470782 2.398426
 2140 4.474405 2.398426
 2141 4.478028 2.398426
 2142 4.481651 2.398426
 2143 4.485274 2.398426
 2144 4.488897 2.398426
 2145 4.492520 2.398426
 2146 4.496143 2.394803
 2147 4.499766 2.394803
 2148 4.503389 2.391180
 2149 4.507012 2.391180
 2150 4.510635 2.387557
 2151 4.514258 2.387557
 2152 4.517881 2.383934
 2153 4.521504 2.383934
 2154 4.525127 2.380311
 2155 4.528750 2.380311
 2156 4.532373 2.376688
 2157 4.535996 2.376688
 2158 4.539619 2.373065
 2159 4.543242 2.369442
 2160 4.546865 2.365819
 2161 4.550488 2.362196
 2162 4.550488 2.358573
 2163 4.554111 2.354950
 2164 4.557734 2.351327
 2165 4.561357 2.347704
 2166 4.564980 2.344081
 2167 4.568603 2.340458
 2168 4.568603 2.336835
 2169 4.572226 2.333212
 2170 4.572226 2.329589
 2171 4.575849 2.325966
 2172 4.575849 2.322343
 2173 4.579472 2.318720
 2174 4.579472 2.315097
 2175 4.583095 2.311474
 2176 4.583095 2.307851
 2177 4.586718 2.304228
 2178 4.586718 2.300605
 2179 4.590341 2.296982
 2180 4.593964 2.293359
 2181 4.593964 2.289736
 2182 4.597587 2.286113
 2183 4.601210 2.282490
 2184 4.604833 2.278867
 2185 4.608456 2.275244
 2186 4.612079 2.271621
 2187 4.615702 2.271621
 2188 4.619325 2.267998
 2189 4.622948 2.267998
 2190 4.626571 2.264375
 2191 4.630194 2.264375
 2192 4.633817 2.260752
 2193 4.637440 2.260752
 2194 4.641063 2.257129
 2195 4.644686 2.257129
 2196 4.648309 2.253506
 2197 4.651932 2.249883
 2198 4.655555 2.246260
 2199 4.659178 2.242637
 2200 4.662801 2.239014
 2201 4.662801 2.235391
 2202 4.666424 2.231768
 2203 4.670047 2.228145
 2204 4.670047 2.224522
 2205 4.673670 2.220899
 2206 4.673670 2.217276
 2207 4.677293 2.213653
 2208 4.680916 2.210030
 2209 4.684539 2.206407
 2210 4.688162 2.202784
 2211 4.691785 2.199161
 2212 4.695408 2.195538
 2213 4.699031 2.191915
 2214 4.702654 2.188292
 2215 4.702654 2.184669
 2216 4.706277 2.181046
 2217 4.709900 2.177423
 2218 4.713523 2.173800
 2219 4.717146 2.173800
 2220 4.720769 2.173800
 2221 4.724392 2.173800
 2222 4.728015 2.170177
 2223 4.731638 2.170177
 2224 4.735261 2.170177
 2225 4.738884 2.170177
 2226 4.742507 2.170177
 2227 4.746130 2.170177
 2228 4.749753 2.166554
 2229 4.753376 2.166554
 2230 4.756999 2.162931
 2231 4.760622 2.162931
 2232 4.764245 2.159308
 2233 4.767868 2.159308
 2234 4.771491 2.155685
 2235 4.775114 2.155685
 2236 4.778737 2.152062
 2237 4.782360 2.152062
 2238 4.785983 2.148439
 2239 4.789606 2.148439
 2240 4.793229 2.144816
 2241 4.796852 2.144816
 2242 4.800475 2.141193
 2243 4.804098 2.137570
 2244 4.807721 2.133947
 2245 4.811344 2.130324
 2246 4.814967 2.126701
 2247 4.814967 2.123078
 2248 4.818590 2.123078
 2249 4.822213 2.119455
 2250 4.825836 2.119455
 2251 4.829459 2.115832
 2252 4.833082 2.115832
 2253 4.836705 2.112209
 2254 4.840328 2.112209
 2255 4.843951 2.108586
 2256 4.847574 2.108586
 2257 4.851197 2.104963
 2258 4.854820 2.104963
 2259 4.858443 2.101340
 2260 4.862066 2.097717
 2261 4.865689 2.094094
 2262 4.869312 2.090471
 2263 4.872935 2.090471
 2264 4.876558 2.090471
 2265 4.880181 2.086848
 2266 4.883804 2.086848
 2267 4.887427 2.083225
 2268 4.891050 2.083225
 2269 4.894673 2.079602
 2270 4.898296 2.079602
 2271 4.901919 2.075979
 2272 4.905542 2.075979
 2273 4.909165 2.072356
 2274 4.912788 2.072356
 2275 4.916411 2.068733
 2276 4.920034 2.068733
 2277 4.923657 2.065110
 2278 4.927280 2.061487
 2279 4.930903 2.057864
 2280 4.934526 2.054241
 2281 4.934526 2.050618
 2282 4.938149 2.046995
 2283 4.938149 2.043372
 2284 4.941772 2.039749
 2285 4.941772 2.036126
 2286 4.945395 2.032503
 2287 4.945395 2.028880
 2288 4.949018 2.025257
 2289 4.949018 2.021634
 2290 4.952641 2.018011
 2291 4.952641 2.014388
 2292 4.956264 2.010765
 2293 4.956264 2.007142
 2294 4.956264 2.003519
 2295 4.956264 1.999896
 2296 4.956264 1.996273
 2297 4.956264 1.992650
 2298 4.956264 1.989027
 2299 4.956264 1.985404
 2300 4.956264 1.981781
 2301 4.956264 1.978158
 2302 4.956264 1.974535
 2303 4.956264 1.970912
 2304 4.956264 1.967289
 2305 4.956264 1.963666
 2306 4.959887 1.960043
 2307 4.963510 1.956420
 2308 4.967133 1.952797
 2309 4.967133 1.949174
 2310 4.970756 1.949174
 2311 4.974379 1.945551
 2312 4.978002 1.941928
 2313 4.981625 1.938305
 2314 4.985248 1.934682
 2315 4.988871 1.931059
 2316 4.992494 1.927436
 2317 4.996117 1.923813
 2318 4.999740 1.920190
 2319 5.003363 1.916567
 2320 5.003363 1.912944
 2321 5.006986 1.909321
 2322 5.010609 1.905698
 2323 5.014232 1.902075
 2324 5.017855 1.898452
 2325 5.021478 1.894829
 2326 5.025101 1.894829
 2327 5.028724 1.891206
 2328 5.032347 1.891206
 2329 5.035970 1.887583
 2330 5.039593 1.887583
 2331 5.043216 1.883960
 2332 5.046839 1.883960
 2333 5.050462 1.880337
 2334 5.054085 1.880337
 2335 5.057708 1.876714
 2336 5.061331 1.873091
 2337 5.064954 1.869468
 2338 5.068577 1.865845
 2339 5.072200 1.862222
 2340 5.075823 1.858599
 2341 5.079446 1.854976
 2342 5.083069 1.854976
 2343 5.086692 1.851353
 2344 5.090315 1.851353
 2345 5.093938 1.847730
 2346 5.097561 1.847730
 2347 5.101184 1.844107
 2348 5.104807 1.844107
 2349 5.108430 1.840484
 2350 5.112053 1.836861
 2351 5.115676 1.833238
 2352 5.119299 1.829615
 2353 5.122922 1.825992
 2354 5.126545 1.822369
 2355 5.130168 1.818746
 2356 5.133791 1.815123
 2357 5.137414 1.815123
 2358 5.141037 1.815123
 2359 5.144660 1.811500
 2360 5.148283 1.811500
 2361 5.151906 1.811500
 2362 5.155529 1.811500
 2363 5.159152 1.811500
 2364 5.162775 1.811500
 2365 5.166398 1.811500
 2366 5.170021 1.811500
 2367 5.173644 1.811500
 2368 5.177267 1.811500
 2369 5.180890 1.807877
 2370 5.184513 1.807877
 2371 5.188136 1.804254
 2372 5.191759 1.804254
 2373 5.195382 1.800631
 2374 5.199005 1.800631
 2375 5.202628 1.797008
 2376 5.206251 1.797008
 2377 5.209874 1.793385
 2378 5.213497 1.793385
 2379 5.217120 1.789762
 2380 5.220743 1.789762
 2381 5.224366 1.786139
 2382 5.224366 1.782516
 2383 5.227989 1.778893
 2384 5.227989 1.775270
 2385 5.231612 1.771647
 2386 5.231612 1.768024
 2387 5.235235 1.764401
 2388 5.235235 1.760778
 2389 5.238858 1.757155
 2390 5.238858 1.753532
 2391 5.242481 1.749909
 2392 5.242481 1.746286
 2393 5.246104 1.742663
 2394 5.249727 1.739040
 2395 5.253350 1.735417
 2396 5.256973 1.731794
 2397 5.260596 1.728171
 2398 5.264219 1.724548
 2399 5.267842 1.720925
 2400 5.271465 1.717302
 2401 5.275088 1.713679
 2402 5.275088 1.710056
 2403 5.278711 1.706433
 2404 5.278711 1.702810
 2405 5.282334 1.699187
 2406 5.282334 1.695564
 2407 5.285957 1.691941
 2408 5.285957 1.688318
 2409 5.289580 1.684695
 2410 5.289580 1.681072
 2411 5.293203 1.677449
 2412 5.293203 1.673826
 2413 5.296826 1.670203
 2414 5.296826 1.666580
 2415 5.296826 1.662957
 2416 5.300449 1.659334
 2417 5.300449 1.655711
 2418 5.300449 1.652088
 2419 5.300449 1.648465
 2420 5.300449 1.644842
 2421 5.300449 1.641219
 2422 5.300449 1.637596
 2423 5.300449 1.633973
 2424 5.300449 1.630350
 2425 5.300449 1.626727
 2426 5.300449 1.623104
 2427 5.304072 1.619481
 2428 5.304072 1.615858
 2429 5.304072 1.612235
 2430 5.307695 1.608612
 2431 5.311318 1.604989
 2432 5.314941 1.601366
 2433 5.318564 1.601366
 2434 5.322187 1.597743
 2435 5.325810 1.594120
 2436 5.329433 1.590497
 2437 5.333056 1.586874
 2438 5.336679 1.583251
 2439 5.340302 1.579628
 2440 5.340302 1.576005
 2441 5.343925 1.572382
 2442 5.343925 1.568759
 2443 5.347548 1.565136
 2444 5.347548 1.561513
 2445 5.351171 1.557890
 2446 5.354794 1.554267
 2447 5.358417 1.550644
 2448 5.362040 1.547021
 2449 5.365663 1.543398
 2450 5.369286 1.539775
 2451 5.372909 1.536152
 2452 5.376532 1.532529
 2453 5.376532 1.528906
 2454 5.380155 1.525283
 2455 5.380155 1.521660
 2456 5.383778 1.518037
 2457 5.383778 1.514414
 2458 5.387401 1.510791
 2459 5.387401 1.507168
 2460 5.391024 1.503545
 2461 5.394647 1.499922
 2462 5.398270 1.499922
 2463 5.401893 1.496299
 2464 5.405516 1.496299
 2465 5.409139 1.492676
 2466 5.412762 1.489053
 2467 5.416385 1.485430
 2468 5.420008 1.481807
 2469 5.423631 1.478184
 2470 5.427254 1.474561
 2471 5.430877 1.470938
 2472 5.434500 1.467315
 2473 5.438123 1.463692
 2474 5.441746 1.463692
 2475 5.445369 1.460069
 2476 5.448992 1.460069
 2477 5.452615 1.456446
 2478 5.456238 1.452823
 2479 5.459861 1.452823
 2480 5.463484 1.449200
 2481 5.467107 1.449200
 2482 5.470730 1.445577
 2483 5.474353 1.445577
 2484 5.477976 1.441954
 2485 5.481599 1.441954
 2486 5.485222 1.438331
 2487 5.488845 1.434708
 2488 5.492468 1.431085
 2489 5.496091 1.427462
 2490 5.499714 1.423839
 2491 5.503337 1.423839
 2492 5.506960 1.423839
 2493 5.510583 1.423839
 2494 5.514206 1.423839
 2495 5.517829 1.423839
 2496 5.521452 1.423839
 2497 5.525075 1.423839
 2498 5.528698 1.423839
 2499 5.532321 1.423839
 2500 5.535944 1.423839
 2501 5.539567 1.423839
 2502 5.543190 1.420216
 2503 5.546813 1.420216
 2504 5.550436 1.416593
 2505 5.554059 1.416593
 2506 5.557682 1.412970
 2507 5.561305 1.412970
 2508 5.564928 1.409347
 2509 5.568551 1.409347
 2510 5.572174 1.405724
 2511 5.575797 1.405724
 2512 5.579420 1.402101
 2513 5.583043 1.402101
 2514 5.586666 1.398478
 2515 5.590289 1.394855
 2516 5.593912 1.394855
 2517 5.597535 1.394855
 2518 5.601158 1.394855
 2519 5.604781 1.394855
 2520 5.608404 1.394855
 2521 5.612027 1.394855
 2522 5.615650 1.394855
 2523 5.619273 1.394855
 2524 5.622896 1.394855
 2525 5.626519 1.394855
 2526 5.630142 1.394855
 2527 5.633765 1.394855
 2528 5.637388 1.391232
 2529 5.641011 1.391232
 2530 5.644634 1.391232
 2531 5.648257 1.391232
 2532 5.651880 1.391232
 2533 5.655503 1.391232
 2534 5.659126 1.387609
 2535 5.662749 1.387609
 2536 5.666372 1.387609
 2537 5.669995 1.387609
 2538 5.673618 1.383986
 2539 5.677241 1.383986
 2540 5.680864 1.380363
 2541 5.684487 1.380363
 2542 5.688110 1.376740
 2543 5.691733 1.376740
 2544 5.695356 1.373117
 2545 5.698979 1.373117
 2546 5.702602 1.369494
 2547 5.706225 1.369494
 2548 5.709848 1.365871
 2549 5.713471 1.365871
 2550 5.717094 1.362248
 2551 5.717094 1.358625
 2552 5.720717 1.355002
 2553 5.720717 1.351379
 2554 5.724340 1.347756
 2555 5.724340 1.344133
 2556 5.727963 1.340510
 2557 5.727963 1.336887
 2558 5.731586 1.333264
 2559 5.731586 1.329641
 2560 5.735209 1.326018
 2561 5.735209 1.322395
 2562 5.738832 1.318772
 2563 5.738832 1.315149
 2564 5.738832 1.311526
 2565 5.738832 1.307903
 2566 5.738832 1.304280
 2567 5.738832 1.300657
 2568 5.738832 1.297034
 2569 5.738832 1.293411
 2570 5.738832 1.289788
 2571 5.738832 1.286165
 2572 5.738832 1.282542
 2573 5.738832 1.278919
 2574 5.738832 1.275296
 2575 5.738832 1.271673
 2576 5.738832 1.268050
 2577 5.738832 1.264427
 2578 5.738832 1.260804
 2579 5.738832 1.257181
 2580 5.738832 1.253558
 2581 5.738832 1.249935
 2582 5.738832 1.246312
 2583 5.738832 1.242689
 2584 5.738832 1.239066
 2585 5.742455 1.235443
 2586 5.746078 1.231820
 2587 5.749701 1.228197
 2588 5.753324 1.224574
 2589 5.756947 1.220951
 2590 5.760570 1.217328
 2591 5.764193 1.213705
 2592 5.767816 1.213705
 2593 5.771439 1.213705
 2594 5.775062 1.210082
 2595 5.778685 1.210082
 2596 5.782308 1.210082
 2597 5.785931 1.206459
 2598 5.789554 1.206459
 2599 5.793177 1.202836
 2600 5.796800 1.202836
 2601 5.800423 1.199213
 2602 5.804046 1.199213
 2603 5.807669 1.195590
 2604 5.811292 1.195590
 2605 5.814915 1.191967
 2606 5.818538 1.191967
 2607 5.822161 1.188344
 2608 5.825784 1.188344
 2609 5.829407 1.184721
 2610 5.833030 1.181098
 2611 5.833030 1.177475
 2612 5.836653 1.173852
 2613 5.836653 1.170229
 2614 5.840276 1.166606
 2615 5.840276 1.162983
 2616 5.843899 1.159360
 2617 5.843899 1.155737
 2618 5.847522 1.152114
 2619 5.847522 1.148491
 2620 5.851145 1.144868
 2621 5.851145 1.141245
 2622 5.854768 1.137622
 2623 5.854768 1.133999
 2624 5.854768 1.130376
 2625 5.854768 1.126753
 2626 5.854768 1.123130
 2627 5.854768 1.119507
 2628 5.858391 1.115884
 2629 5.858391 1.112261
 2630 5.862014 1.108638
 2631 5.865637 1.105015
 2632 5.869260 1.101392
 2633 5.872883 1.101392
 2634 5.876506 1.101392
 2635 5.880129 1.097769
 2636 5.883752 1.097769
 2637 5.887375 1.097769
 2638 5.890998 1.097769
 2639 5.894621 1.097769
 2640 5.898244 1.097769
 2641 5.901867 1.097769
 2642 5.905490 1.097769
 2643 5.909113 1.097769
 2644 5.912736 1.097769
 2645 5.916359 1.097769
 2646 5.919982 1.094146
 2647 5.923605 1.094146
 2648 5.927228 1.090523
 2649 5.930851 1.090523
 2650 5.934474 1.086900
 2651 5.938097 1.086900
 2652 5.941720 1.083277
 2653 5.945343 1.083277
 2654 5.948966 1.079654
 2655 5.952589 1.079654
 2656 5.956212 1.076031
 2657 5.959835 1.076031
 2658 5.963458 1.072408
 2659 5.967081 1.068785
 2660 5.970704 1.065162
 2661 5.974327 1.061539
 2662 5.977950 1.057916
 2663 5.981573 1.054293
 2664 5.981573 1.050670
 2665 5.985196 1.047047
 2666 5.988819 1.043424
 2667 5.988819 1.039801
 2668 5.992442 1.036178
 2669 5.992442 1.032555
 2670 5.996065 1.028932
 2671 5.996065 1.025309
 2672 5.999688 1.021686
 2673 5.999688 1.018063
 2674 6.003311 1.014440
 2675 6.003311 1.010817
 2676 6.006934 1.007194
 2677 6.006934 1.003571
 2678 6.010557 0.999948
 2679 6.010557 0.996325
 2680 6.014180 0.992702
 2681 6.014180 0.989079
 2682 6.014180 0.985456
 2683 6.017803 0.981833
 2684 6.021426 0.978210
 2685 6.025049 0.974587
 2686 6.028672 0.970964
 2687 6.032295 0.970964
 2688 6.035918 0.967341
 2689 6.039541 0.963718
 2690 6.043164 0.960095
 2691 6.046787 0.956472
 2692 6.050410 0.952849
 2693 6.054033 0.949226
 2694 6.054033 0.945603
 2695 6.057656 0.941980
 2696 6.057656 0.938357
 2697 6.061279 0.934734
 2698 6.061279 0.931111
 2699 6.064902 0.927488
 2700 6.068525 0.923865
 2701 6.072148 0.920242
 2702 6.075771 0.916619
 2703 6.079394 0.916619
 2704 6.083017 0.912996
 2705 6.086640 0.912996
 2706 6.090263 0.912996
 2707 6.093886 0.912996
 2708 6.097509 0.909373
 2709 6.101132 0.909373
 2710 6.104755 0.905750
 2711 6.108378 0.905750
 2712 6.112001 0.902127
 2713 6.115624 0.902127
 2714 6.119247 0.898504
 2715 6.122870 0.898504
 2716 6.126493 0.898504
 2717 6.130116 0.898504
 2718 6.133739 0.898504
 2719 6.137362 0.898504
 2720 6.140985 0.898504
 2721 6.144608 0.898504
 2722 6.148231 0.898504
 2723 6.151854 0.898504
 2724 6.155477 0.898504
 2725 6.159100 0.894881
 2726 6.162723 0.894881
 2727 6.166346 0.891258
 2728 6.169969 0.891258
 2729 6.173592 0.887635
 2730 6.177215 0.887635
 2731 6.180838 0.884012
 2732 6.184461 0.884012
 2733 6.188084 0.880389
 2734 6.191707 0.880389
 2735 6.195330 0.876766
 2736 6.198953 0.876766
 2737 6.202576 0.873143
 2738 6.206199 0.869520
 2739 6.209822 0.869520
 2740 6.213445 0.865897
 2741 6.217068 0.862274
 2742 6.220691 0.858651
 2743 6.224314 0.855028
 2744 6.227937 0.855028
 2745 6.231560 0.855028
 2746 6.235183 0.855028
 2747 6.238806 0.855028
 2748 6.242429 0.851405
 2749 6.246052 0.851405
 2750 6.249675 0.847782
 2751 6.253298 0.847782
 2752 6.256921 0.844159
 2753 6.260544 0.844159
 2754 6.264167 0.840536
 2755 6.267790 0.840536
 2756 6.271413 0.836913
 2757 6.275036 0.836913
 2758 6.278659 0.833290
 2759 6.282282 0.833290
 2760 6.285905 0.829667
 2761 6.289528 0.829667
 2762 6.293151 0.829667
 2763 6.296774 0.829667
 2764 6.300397 0.829667
 2765 6.304020 0.829667
 2766 6.307643 0.829667
 2767 6.311266 0.829667
 2768 6.314889 0.829667
 2769 6.318512 0.829667
 2770 6.322135 0.829667
 2771 6.325758 0.829667
 2772 6.329381 0.829667
 2773 6.333004 0.829667
 2774 6.336627 0.829667
 2775 6.340250 0.829667
 2776 6.343873 0.829667
 2777 6.347496 0.829667
 2778 6.351119 0.829667
 2779 6.354742 0.829667
 2780 6.358365 0.829667
 2781 6.361988 0.829667
 2782 6.365611 0.829667
 2783 6.369234 0.829667
 2784 6.372857 0.829667
 2785 6.376480 0.829667
 2786 6.380103 0.829667
 2787 6.383726 0.829667
 2788 6.387349 0.829667
 2789 6.390972 0.829667
 2790 6.394595 0.829667
 2791 6.398218 0.829667
 2792 6.401841 0.829667
 2793 6.405464 0.829667
 2794 6.409087 0.826044
 2795 6.412710 0.826044
 2796 6.416333 0.822421
 2797 6.419956 0.822421
 2798 6.423579 0.818798
 2799 6.427202 0.818798
 2800 6.430825 0.815175
 2801 6.434448 0.815175
 2802 6.438071 0.811552
 2803 6.441694 0.811552
 2804 6.445317 0.807929
 2805 6.448940 0.807929
 2806 6.452563 0.804306
 2807 6.456186 0.800683
 2808 6.459809 0.797060
 2809 6.463432 0.793437
 2810 6.467055 0.789814
 2811 6.470678 0.789814
 2812 6.474301 0.789814
 2813 6.477924 0.789814
 2814 6.481547 0.789814
 2815 6.485170 0.793437
 2816 6.488793 0.793437
 2817 6.492416 0.797060
 2818 6.496039 0.797060
 2819 6.499662 0.800683
 2820 6.503285 0.800683
 2821 6.506908 0.804306
 2822 6.510531 0.804306
 2823 6.514154 0.807929
 2824 6.517777 0.807929
 2825 6.521400 0.807929
 2826 6.525023 0.807929
 2827 6.528646 0.807929
 2828 6.532269 0.807929
 2829 6.535892 0.807929
 2830 6.539515 0.807929
 2831 6.543138 0.807929
 2832 6.546761 0.807929
 2833 6.550384 0.807929
 2834 6.554007 0.807929
 2835 6.557630 0.807929
 2836 6.561253 0.807929
 2837 6.564876 0.807929
 2838 6.568499 0.807929
 2839 6.572122 0.807929
 2840 6.575745 0.807929
 2841 6.579368 0.807929
 2842 6.582991 0.807929
 2843 6.586614 0.811552
 2844 6.590237 0.811552
 2845 6.593860 0.815175
 2846 6.597483 0.815175
 2847 6.601106 0.818798
 2848 6.604729 0.818798
 2849 6.608352 0.822421
 2850 6.611975 0.822421
 2851 6.615598 0.826044
 2852 6.619221 0.826044
 2853 6.622844 0.826044
 2854 6.626467 0.826044
 2855 6.630090 0.826044
 2856 6.633713 0.826044
 2857 6.637336 0.826044
 2858 6.640959 0.826044
 2859 6.644582 0.826044
 2860 6.648205 0.826044
 2861 6.651828 0.826044
 2862 6.655451 0.826044
 2863 6.659074 0.826044
 2864 6.662697 0.826044
 2865 6.666320 0.826044
 2866 6.669943 0.826044
 2867 6.673566 0.826044
 2868 6.677189 0.826044
 2869 6.680812 0.826044
 2870 6.684435 0.826044
 2871 6.688058 0.826044
 2872 6.691681 0.826044
 2873 6.695304 0.826044
 2874 6.698927 0.826044
 2875 6.702550 0.826044
 2876 6.706173 0.826044
 2877 6.709796 0.826044
 2878 6.713419 0.829667
 2879 6.717042 0.829667
 2880 6.720665 0.833290
 2881 6.724288 0.833290
 2882 6.727911 0.836913
 2883 6.731534 0.836913
 2884 6.735157 0.840536
 2885 6.738780 0.840536
 2886 6.742403 0.844159
 2887 6.746026 0.844159
 2888 6.749649 0.847782
 2889 6.753272 0.851405
 2890 6.756895 0.855028
 2891 6.760518 0.855028
 2892 6.764141 0.858651
 2893 6.767764 0.858651
 2894 6.771387 0.862274
 2895 6.775010 0.862274
 2896 6.778633 0.865897
 2897 6.782256 0.865897
 2898 6.785879 0.869520
 2899 6.789502 0.869520
 2900 6.793125 0.873143
 2901 6.796748 0.873143
 2902 6.800371 0.876766
 2903 6.803994 0.876766
 2904 6.807617 0.876766
 2905 6.811240 0.876766
 2906 6.814863 0.876766
 2907 6.818486 0.876766
 2908 6.822109 0.876766
 2909 6.825732 0.876766
 2910 6.829355 0.876766
 2911 6.832978 0.876766
 2912 6.836601 0.876766
 2913 6.840224 0.876766
 2914 6.843847 0.876766
 2915 6.847470 0.876766
 2916 6.851093 0.876766
 2917 6.854716 0.876766
 2918 6.858339 0.876766
 2919 6.861962 0.876766
 2920 6.865585 0.876766
 2921 6.869208 0.876766
 2922 6.872831 0.876766
 2923 6.876454 0.876766
 2924 6.880077 0.876766
 2925 6.883700 0.873143
 2926 6.887323 0.873143
 2927 6.890946 0.869520
 2928 6.894569 0.869520
 2929 6.898192 0.865897
 2930 6.901815 0.865897
 2931 6.905438 0.862274
 2932 6.909061 0.862274
 2933 6.912684 0.858651
 2934 6.916307 0.858651
 2935 6.919930 0.855028
 2936 6.923553 0.855028
 2937 6.927176 0.851405
 2938 6.930799 0.847782
 2939 6.934422 0.844159
 2940 6.938045 0.840536
 2941 6.941668 0.836913
 2942 6.945291 0.833290
 2943 6.948914 0.833290
 2944 6.952537 0.833290
 2945 6.956160 0.833290
 2946 6.959783 0.833290
 2947 6.963406 0.833290
 2948 6.967029 0.833290
 2949 6.970652 0.833290
 2950 6.974275 0.833290
 2951 6.977898 0.833290
 2952 6.981521 0.833290
 2953 6.985144 0.833290
 2954 6.988767 0.833290
 2955 6.992390 0.833290
 2956 6.996013 0.833290
 2957 6.999636 0.833290
 2958 7.003259 0.833290
 2959 7.006882 0.833290
 2960 7.010505 0.833290
 2961 7.014128 0.833290
 2962 7.017751 0.836913
 2963 7.021374 0.836913
 2964 7.024997 0.840536
 2965 7.028620 0.840536
 2966 7.032243 0.844159
 2967 7.035866 0.844159
 2968 7.039489 0.844159
 2969 7.043112 0.847782
 2970 7.046735 0.847782
 2971 7.050358 0.847782
 2972 7.053981 0.847782
 2973 7.057604 0.847782
 2974 7.061227 0.847782
 2975 7.064850 0.847782
 2976 7.068473 0.847782
 2977 7.072096 0.847782
 2978 7.075719 0.847782
 2979 7.079342 0.847782
 2980 7.082965 0.847782
 2981 7.086588 0.847782
 2982 7.090211 0.847782
 2983 7.093834 0.847782
 2984 7.097457 0.847782
 2985 7.101080 0.847782
 2986 7.104703 0.847782
 2987 7.108326 0.847782
 2988 7.111949 0.847782
 2989 7.115572 0.847782
 2990 7.119195 0.847782
 2991 7.122818 0.847782
 2992 7.126441 0.847782
 2993 7.130064 0.847782
 2994 7.133687 0.847782
 2995 7.137310 0.847782
 2996 7.140933 0.847782
 2997 7.144556 0.847782
 2998 7.148179 0.847782
 2999 7.151802 0.847782
 3000 7.155425 0.847782
 3001 7.159048 0.847782
 3002 7.162671 0.847782
 3003 7.166294 0.847782
 3004 7.169917 0.847782
 3005 7.173540 0.847782
 3006 7.177163 0.847782
 3007 7.180786 0.847782
 3008 7.184409 0.847782
 3009 7.188032 0.847782
 3010 7.191655 0.847782
 3011 7.195278 0.847782
 3012 7.198901 0.847782
 3013 7.202524 0.847782
 3014 7.206147 0.847782
 3015 7.209770 0.847782
 3016 7.213393 0.847782
 3017 7.217016 0.847782
 3018 7.220639 0.847782
 3019 7.224262 0.847782
 3020 7.227885 0.847782
 3021 7.231508 0.847782
 3022 7.235131 0.847782
 3023 7.238754 0.847782
 3024 7.242377 0.844159
 3025 7.246000 0.844159
 3026 7.249623 0.840536
 3027 7.253246 0.840536
 3028 7.256869 0.836913
 3029 7.260492 0.836913
 3030 7.264115 0.833290
 3031 7.267738 0.833290
 3032 7.271361 0.829667
 3033 7.274984 0.829667
 3034 7.278607 0.826044
 3035 7.282230 0.826044
 3036 7.285853 0.822421
 3037 7.289476 0.818798
 3038 7.293099 0.818798
 3039 7.296722 0.818798
 3040 7.300345 0.818798
 3041 7.303968 0.822421
 3042 7.307591 0.822421
 3043 7.311214 0.826044
 3044 7.314837 0.826044
 3045 7.318460 0.829667
 3046 7.322083 0.829667
 3047 7.325706 0.829667
 3048 7.329329 0.829667
 3049 7.332952 0.829667
 3050 7.336575 0.829667
 3051 7.340198 0.829667
 3052 7.343821 0.829667
 3053 7.347444 0.829667
 3054 7.351067 0.829667
 3055 7.354690 0.829667
 3056 7.358313 0.829667
 3057 7.361936 0.829667
 3058 7.365559 0.829667
 3059 7.369182 0.829667
 3060 7.372805 0.829667
 3061 7.376428 0.829667
 3062 7.380051 0.829667
 3063 7.383674 0.829667
 3064 7.387297 0.829667
 3065 7.390920 0.829667
 3066 7.394543 0.829667
 3067 7.398166 0.829667
 3068 7.401789 0.829667
 3069 7.405412 0.829667
 3070 7.409035 0.826044
 3071 7.412658 0.826044
 3072 7.416281 0.822421
 3073 7.419904 0.822421
 3074 7.423527 0.818798
 3075 7.427150 0.818798
 3076 7.430773 0.815175
 3077 7.434396 0.815175
 3078 7.438019 0.811552
 3079 7.441642 0.811552
 3080 7.445265 0.807929
 3081 7.448888 0.807929
 3082 7.452511 0.804306
 3083 7.456134 0.800683
 3084 7.459757 0.800683
 3085 7.463380 0.800683
 3086 7.467003 0.797060
 3087 7.470626 0.797060
 3088 7.474249 0.797060
 3089 7.477872 0.797060
 3090 7.481495 0.797060
 3091 7.485118 0.797060
 3092 7.488741 0.797060
 3093 7.492364 0.797060
 3094 7.495987 0.797060
 3095 7.499610 0.797060
 3096 7.503233 0.797060
 3097 7.506856 0.797060
 3098 7.510479 0.797060
 3099 7.514102 0.797060
 3100 7.517725 0.797060
 3101 7.521348 0.797060
 3102 7.524971 0.797060
 3103 7.528594 0.797060
 3104 7.532217 0.797060
 3105 7.535840 0.797060
 3106 7.539463 0.797060
 3107 7.543086 0.797060
 3108 7.546709 0.797060
 3109 7.550332 0.797060
 3110 7.553955 0.797060
 3111 7.557578 0.797060
 3112 7.561201 0.797060
 3113 7.564824 0.797060
 3114 7.568447 0.797060
 3115 7.572070 0.797060
 3116 7.575693 0.797060
 3117 7.579316 0.797060
 3118 7.582939 0.797060
 3119 7.586562 0.797060
 3120 7.590185 0.797060
 3121 7.593808 0.793437
 3122 7.597431 0.793437
 3123 7.601054 0.789814
 3124 7.604677 0.789814
 3125 7.608300 0.786191
 3126 7.611923 0.786191
 3127 7.615546 0.786191
 3128 7.619169 0.786191
 3129 7.622792 0.786191
 3130 7.626415 0.786191
 3131 7.630038 0.786191
 3132 7.633661 0.786191
 3133 7.637284 0.786191
 3134 7.640907 0.786191
 3135 7.644530 0.786191
 3136 7.648153 0.786191
 3137 7.651776 0.786191
 3138 7.655399 0.786191
 3139 7.659022 0.786191
 3140 7.662645 0.786191
 3141 7.666268 0.786191
 3142 7.669891 0.786191
 3143 7.673514 0.786191
 3144 7.677137 0.786191
 3145 7.680760 0.786191
 3146 7.684383 0.786191
 3147 7.688006 0.789814
 3148 7.691629 0.789814
 3149 7.695252 0.793437
 3150 7.698875 0.793437
 3151 7.702498 0.797060
 3152 7.706121 0.797060
 3153 7.709744 0.800683
 3154 7.713367 0.800683
 3155 7.716990 0.804306
 3156 7.720613 0.804306
 3157 7.724236 0.804306
 3158 7.727859 0.804306
 3159 7.731482 0.804306
 3160 7.735105 0.804306
 3161 7.738728 0.804306
 3162 7.742351 0.804306
 3163 7.745974 0.804306
 3164 7.749597 0.807929
 3165 7.753220 0.807929
 3166 7.756843 0.807929
 3167 7.760466 0.807929
 3168 7.764089 0.807929
 3169 7.767712 0.807929
 3170 7.771335 0.807929
 3171 7.774958 0.807929
 3172 7.778581 0.807929
 3173 7.782204 0.807929
 3174 7.785827 0.807929
 3175 7.789450 0.807929
 3176 7.793073 0.807929
 3177 7.796696 0.807929
 3178 7.800319 0.807929
 3179 7.803942 0.807929
 3180 7.807565 0.807929
 3181 7.811188 0.807929
 3182 7.814811 0.807929
 3183 7.818434 0.807929
 3184 7.822057 0.807929
 3185 7.825680 0.807929
 3186 7.829303 0.807929
 3187 7.832926 0.811552
 3188 7.836549 0.811552
 3189 7.840172 0.811552
 3190 7.843795 0.811552
 3191 7.847418 0.811552
 3192 7.851041 0.815175
 3193 7.854664 0.815175
 3194 7.858287 0.818798
 3195 7.861910 0.818798
 3196 7.865533 0.822421
 3197 7.869156 0.822421
 3198 7.872779 0.822421
 3199 7.876402 0.822421
 3200 7.880025 0.822421
 3201 7.883648 0.822421
 3202 7.887271 0.822421
 3203 7.890894 0.822421
 3204 7.894517 0.822421
 3205 7.898140 0.822421
 3206 7.901763 0.822421
 3207 7.905386 0.822421
 3208 7.909009 0.822421
 3209 7.912632 0.822421
 3210 7.916255 0.822421
 3211 7.919878 0.822421
 3212 7.923501 0.822421
 3213 7.927124 0.822421
 3214 7.930747 0.822421
 3215 7.934370 0.822421
 3216 7.937993 0.822421
 3217 7.941616 0.822421
 3218 7.945239 0.822421
 3219 7.948862 0.822421
 3220 7.952485 0.822421
 3221 7.956108 0.822421
 3222 7.959731 0.818798
 3223 7.963354 0.818798
 3224 7.966977 0.815175
 3225 7.970600 0.815175
 3226 7.974223 0.811552
 3227 7.977846 0.811552
 3228 7.981469 0.811552
 3229 7.985092 0.811552
 3230 7.988715 0.811552
 3231 7.992338 0.811552
 3232 7.995961 0.811552
 3233 7.999584 0.815175
 3234 8.003207 0.815175
 3235 8.006830 0.815175
 3236 8.010453 0.815175
 3237 8.014076 0.815175
 3238 8.017699 0.815175
 3239 8.021322 0.815175
 3240 8.024945 0.815175
 3241 8.028568 0.815175
 3242 8.032191 0.815175
 3243 8.035814 0.815175
 3244 8.039437 0.815175
 3245 8.043060 0.815175
 3246 8.046683 0.815175
 3247 8.050306 0.815175
 3248 8.053929 0.815175
 3249 8.057552 0.815175
 3250 8.061175 0.815175
 3251 8.064798 0.815175
 3252 8.068421 0.815175
 3253 8.072044 0.815175
 3254 8.075667 0.815175
 3255 8.079290 0.815175
 3256 8.082913 0.815175
 3257 8.086536 0.815175
 3258 8.090159 0.811552
 3259 8.093782 0.811552
 3260 8.097405 0.807929
 3261 8.101028 0.807929
 3262 8.104651 0.804306
 3263 8.108274 0.804306
 3264 8.111897 0.800683
 3265 8.115520 0.800683
 3266 8.119143 0.797060
 3267 8.122766 0.797060
 3268 8.126389 0.793437
 3269 8.130012 0.793437
 3270 8.133635 0.793437
 3271 8.137258 0.797060
 3272 8.140881 0.797060
 3273 8.144504 0.800683
 3274 8.148127 0.800683
 3275 8.151750 0.804306
 3276 8.155373 0.804306
 3277 8.158996 0.807929
 3278 8.162619 0.807929
 3279 8.166242 0.811552
 3280 8.169865 0.811552
 3281 8.173488 0.815175
 3282 8.177111 0.815175
 3283 8.180734 0.815175
 3284 8.184357 0.815175
 3285 8.187980 0.815175
 3286 8.191603 0.815175
 3287 8.195226 0.815175
 3288 8.198849 0.815175
 3289 8.202472 0.815175
 3290 8.206095 0.815175
 3291 8.209718 0.815175
 3292 8.213341 0.815175
 3293 8.216964 0.815175
 3294 8.220587 0.815175
 3295 8.224210 0.815175
 3296 8.227833 0.815175
 3297 8.231456 0.815175
 3298 8.235079 0.815175
 3299 8.238702 0.815175
 3300 8.242325 0.815175
 3301 8.245948 0.815175
 3302 8.249571 0.815175
 3303 8.253194 0.815175
 3304 8.256817 0.815175
 3305 8.260440 0.815175
 3306 8.264063 0.815175
 3307 8.267686 0.815175
 3308 8.271309 0.815175
 3309 8.274932 0.815175
 3310 8.278555 0.815175
 3311 8.282178 0.815175
 3312 8.285801 0.815175
 3313 8.289424 0.815175
 3314 8.293047 0.815175
 3315 8.296670 0.815175
 3316 8.300293 0.811552
 3317 8.303916 0.811552
 3318 8.307539 0.807929
 3319 8.311162 0.807929
 3320 8.314785 0.807929
 3321 8.318408 0.807929
 3322 8.322031 0.811552
 3323 8.325654 0.811552
 3324 8.329277 0.811552
 3325 8.332900 0.811552
 3326 8.336523 0.811552
 3327 8.340146 0.811552
 3328 8.343769 0.811552
 3329 8.347392 0.811552
 3330 8.351015 0.811552
 3331 8.354638 0.811552
 3332 8.358261 0.811552
 3333 8.361884 0.811552
 3334 8.365507 0.811552
 3335 8.369130 0.811552
 3336 8.372753 0.811552
 3337 8.376376 0.811552
 3338 8.379999 0.811552
 3339 8.383622 0.811552
 3340 8.387245 0.811552
 3341 8.390868 0.811552
 3342 8.394491 0.811552
 3343 8.398114 0.811552
 3344 8.401737 0.811552
 3345 8.405360 0.811552
 3346 8.408983 0.811552
 3347 8.412606 0.807929
 3348 8.416229 0.807929
 3349 8.419852 0.804306
 3350 8.423475 0.804306
 3351 8.427098 0.800683
 3352 8.430721 0.800683
 3353 8.434344 0.797060
 3354 8.437967 0.797060
 3355 8.441590 0.793437
 3356 8.445213 0.793437
 3357 8.448836 0.793437
 3358 8.452459 0.793437
 3359 8.456082 0.793437
 3360 8.459705 0.793437
 3361 8.463328 0.793437
 3362 8.466951 0.793437
 3363 8.470574 0.793437
 3364 8.474197 0.793437
 3365 8.477820 0.793437
 3366 8.481443 0.793437
 3367 8.485066 0.793437
 3368 8.488689 0.793437
 3369 8.492312 0.793437
 3370 8.495935 0.793437
 3371 8.499558 0.793437
 3372 8.503181 0.793437
 3373 8.506804 0.793437
 3374 8.510427 0.793437
 3375 8.514050 0.789814
 3376 8.517673 0.789814
 3377 8.521296 0.786191
 3378 8.524919 0.786191
 3379 8.528542 0.782568
 3380 8.532165 0.782568
 3381 8.535788 0.782568
 3382 8.539411 0.786191
 3383 8.543034 0.786191
 3384 8.546657 0.786191
 3385 8.550280 0.786191
 3386 8.553903 0.789814
 3387 8.557526 0.789814
 3388 8.561149 0.793437
 3389 8.564772 0.793437
 3390 8.568395 0.797060
 3391 8.572018 0.797060
 3392 8.575641 0.800683
 3393 8.579264 0.800683
 3394 8.582887 0.804306
 3395 8.586510 0.804306
 3396 8.590133 0.804306
 3397 8.593756 0.804306
 3398 8.597379 0.804306
 3399 8.601002 0.804306
 3400 8.604625 0.804306
 3401 8.608248 0.804306
 3402 8.611871 0.804306
 3403 8.615494 0.804306
 3404 8.619117 0.804306
 3405 8.622740 0.804306
 3406 8.626363 0.804306
 3407 8.629986 0.804306
 3408 8.633609 0.804306
 3409 8.637232 0.804306
 3410 8.640855 0.804306
 3411 8.644478 0.804306
 3412 8.648101 0.804306
 3413 8.651724 0.804306
 3414 8.655347 0.804306
 3415 8.658970 0.804306
 3416 8.662593 0.804306
 3417 8.666216 0.804306
 3418 8.669839 0.804306
 3419 8.673462 0.804306
 3420 8.677085 0.804306
 3421 8.680708 0.807929
 3422 8.684331 0.807929
 3423 8.687954 0.811552
 3424 8.691577 0.811552
 3425 8.695200 0.815175
 3426 8.698823 0.815175
 3427 8.702446 0.818798
 3428 8.706069 0.818798
 3429 8.709692 0.822421
 3430 8.713315 0.822421
 3431 8.716938 0.822421
 3432 8.720561 0.822421
 3433 8.724184 0.822421
 3434 8.727807 0.822421
 3435 8.731430 0.822421
 3436 8.735053 0.822421
 3437 8.738676 0.822421
 3438 8.742299 0.822421
 3439 8.745922 0.822421
 3440 8.749545 0.822421
 3441 8.753168 0.822421
 3442 8.756791 0.822421
 3443 8.760414 0.822421
 3444 8.764037 0.822421
 3445 8.767660 0.822421
 3446 8.771283 0.822421
 3447 8.774906 0.822421
 3448 8.778529 0.822421
 3449 8.782152 0.822421
 3450 8.785775 0.822421
 3451 8.789398 0.822421
 3452 8.793021 0.822421
 3453 8.796644 0.822421
 3454 8.800267 0.822421
 3455 8.803890 0.822421
 3456 8.807513 0.822421
 3457 8.811136 0.822421
 3458 8.814759 0.822421
 3459 8.818382 0.822421
 3460 8.822005 0.818798
 3461 8.825628 0.818798
 3462 8.829251 0.815175
 3463 8.832874 0.815175
 3464 8.836497 0.811552
 3465 8.840120 0.811552
 3466 8.843743 0.807929
 3467 8.847366 0.807929
 3468 8.850989 0.804306
 3469 8.854612 0.804306
 3470 8.858235 0.800683
 3471 8.861858 0.800683
 3472 8.865481 0.797060
 3473 8.869104 0.793437
 3474 8.872727 0.789814
 3475 8.876350 0.786191
 3476 8.876350 0.782568
 3477 8.879973 0.778945
 3478 8.883596 0.775322
 3479 8.887219 0.775322
 3480 8.890842 0.775322
 3481 8.894465 0.775322
 3482 8.898088 0.775322
 3483 8.901711 0.775322
 3484 8.905334 0.775322
 3485 8.908957 0.775322
 3486 8.912580 0.775322
 3487 8.916203 0.775322
 3488 8.919826 0.775322
 3489 8.923449 0.775322
 3490 8.927072 0.775322
 3491 8.930695 0.775322
 3492 8.934318 0.775322
 3493 8.937941 0.775322
 3494 8.941564 0.775322
 3495 8.945187 0.775322
 3496 8.948810 0.775322
 3497 8.952433 0.775322
 3498 8.956056 0.775322
 3499 8.959679 0.775322
 3500 8.963302 0.771699
 3501 8.966925 0.771699
 3502 8.970548 0.768076
 3503 8.974171 0.768076
 3504 8.977794 0.768076
 3505 8.981417 0.768076
 3506 8.985040 0.768076
 3507 8.988663 0.768076
 3508 8.992286 0.768076
 3509 8.995909 0.768076
 3510 8.999532 0.768076
 3511 9.003155 0.768076
 3512 9.006778 0.768076
 3513 9.010401 0.768076
 3514 9.014024 0.768076
 3515 9.017647 0.768076
 3516 9.021270 0.768076
 3517 9.024893 0.768076
 3518 9.028516 0.768076
 3519 9.032139 0.768076
 3520 9.035762 0.768076
 3521 9.039385 0.768076
 3522 9.043008 0.764453
 3523 9.046631 0.764453
 3524 9.050254 0.760830
 3525 9.053877 0.760830
 3526 9.057500 0.757207
 3527 9.061123 0.757207
 3528 9.064746 0.753584
 3529 9.068369 0.753584
 3530 9.071992 0.749961
 3531 9.075615 0.749961
 3532 9.079238 0.746338
 3533 9.082861 0.746338
 3534 9.086484 0.746338
 3535 9.090107 0.746338
 3536 9.093730 0.749961
 3537 9.097353 0.749961
 3538 9.100976 0.753584
 3539 9.104599 0.753584
 3540 9.108222 0.757207
 3541 9.111845 0.757207
 3542 9.115468 0.760830
 3543 9.119091 0.760830
 3544 9.122714 0.764453
 3545 9.126337 0.764453
 3546 9.129960 0.768076
 3547 9.133583 0.768076
 3548 9.137206 0.771699
 3549 9.140829 0.771699
 3550 9.144452 0.771699
 3551 9.148075 0.771699
 3552 9.151698 0.771699
 3553 9.155321 0.771699
 3554 9.158944 0.771699
 3555 9.162567 0.771699
 3556 9.166190 0.771699
 3557 9.169813 0.771699
 3558 9.173436 0.771699
 3559 9.177059 0.771699
 3560 9.180682 0.771699
 3561 9.184305 0.771699
 3562 9.187928 0.771699
 3563 9.191551 0.771699
 3564 9.195174 0.771699
 3565 9.198797 0.771699
 3566 9.202420 0.771699
 3567 9.206043 0.771699
 3568 9.209666 0.771699
 3569 9.213289 0.771699
 3570 9.216912 0.775322
 3571 9.220535 0.778945
 3572 9.224158 0.782568
 3573 9.227781 0.786191
 3574 9.231404 0.789814
 3575 9.235027 0.793437
 3576 9.238650 0.797060
 3577 9.242273 0.800683
 3578 9.245896 0.804306
 3579 9.245896 0.807929
 3580 9.245896 0.811552
 3581 9.245896 0.815175
 3582 9.245896 0.818798
 3583 9.245896 0.822421
 3584 9.245896 0.826044
 3585 9.245896 0.829667
 3586 9.245896 0.833290
 3587 9.245896 0.836913
 3588 9.249519 0.840536
 3589 9.249519 0.844159
 3590 9.253142 0.847782
 3591 9.253142 0.851405
 3592 9.256765 0.855028
 3593 9.256765 0.858651
 3594 9.260388 0.862274
 3595 9.260388 0.865897
 3596 9.264011 0.869520
 3597 9.264011 0.873143
 3598 9.267634 0.876766
 3599 9.267634 0.880389
 3600 9.271257 0.884012
 3601 9.274880 0.884012
 3602 9.278503 0.887635
 3603 9.282126 0.887635
 3604 9.285749 0.891258
 3605 9.289372 0.891258
 3606 9.292995 0.894881
 3607 9.296618 0.894881
 3608 9.300241 0.898504
 3609 9.303864 0.898504
 3610 9.307487 0.902127
 3611 9.311110 0.902127
 3612 9.314733 0.905750
 3613 9.318356 0.905750
 3614 9.321979 0.905750
 3615 9.325602 0.905750
 3616 9.329225 0.909373
 3617 9.332848 0.912996
 3618 9.336471 0.916619
 3619 9.340094 0.920242
 3620 9.343717 0.923865
 3621 9.347340 0.927488
 3622 9.350963 0.931111
 3623 9.354586 0.934734
 3624 9.358209 0.938357
 3625 9.358209 0.941980
 3626 9.358209 0.945603
 3627 9.358209 0.949226
 3628 9.358209 0.952849
 3629 9.358209 0.956472
 3630 9.358209 0.960095
 3631 9.358209 0.963718
 3632 9.358209 0.967341
 3633 9.358209 0.970964
 3634 9.361832 0.974587
 3635 9.361832 0.978210
 3636 9.365455 0.981833
 3637 9.365455 0.985456
 3638 9.369078 0.989079
 3639 9.369078 0.992702
 3640 9.372701 0.996325
 3641 9.372701 0.999948
 3642 9.376324 1.003571
 3643 9.376324 1.007194
 3644 9.379947 1.010817
 3645 9.379947 1.014440
 3646 9.383570 1.018063
 3647 9.387193 1.018063
 3648 9.390816 1.021686
 3649 9.394439 1.021686
 3650 9.398062 1.025309
 3651 9.401685 1.025309
 3652 9.405308 1.028932
 3653 9.408931 1.028932
 3654 9.412554 1.032555
 3655 9.416177 1.032555
 3656 9.419800 1.036178
 3657 9.423423 1.036178
 3658 9.427046 1.039801
 3659 9.430669 1.039801
 3660 9.434292 1.043424
 3661 9.437915 1.047047
 3662 9.441538 1.050670
 3663 9.445161 1.050670
 3664 9.448784 1.054293
 3665 9.452407 1.054293
 3666 9.456030 1.057916
 3667 9.459653 1.057916
 3668 9.463276 1.061539
 3669 9.466899 1.061539
 3670 9.470522 1.065162
 3671 9.474145 1.065162
 3672 9.477768 1.068785
 3673 9.481391 1.072408
 3674 9.485014 1.076031
 3675 9.488637 1.079654
 3676 9.492260 1.079654
 3677 9.495883 1.083277
 3678 9.499506 1.083277
 3679 9.503129 1.086900
 3680 9.506752 1.086900
 3681 9.510375 1.090523
 3682 9.513998 1.090523
 3683 9.517621 1.094146
 3684 9.521244 1.094146
 3685 9.524867 1.097769
 3686 9.528490 1.101392
 3687 9.532113 1.105015
 3688 9.532113 1.108638
 3689 9.532113 1.112261
 3690 9.532113 1.115884
 3691 9.532113 1.119507
 3692 9.532113 1.123130
 3693 9.532113 1.126753
 3694 9.532113 1.130376
 3695 9.532113 1.133999
 3696 9.532113 1.137622
 3697 9.532113 1.141245
 3698 9.532113 1.144868
 3699 9.532113 1.148491
 3700 9.532113 1.152114
 3701 9.532113 1.155737
 3702 9.532113 1.159360
 3703 9.535736 1.162983
 3704 9.535736 1.166606
 3705 9.539359 1.170229
 3706 9.539359 1.173852
 3707 9.542982 1.177475
 3708 9.542982 1.181098
 3709 9.546605 1.184721
 3710 9.546605 1.188344
 3711 9.550228 1.191967
 3712 9.550228 1.195590
 3713 9.553851 1.199213
 3714 9.553851 1.202836
 3715 9.557474 1.206459
 3716 9.561097 1.210082
 3717 9.564720 1.213705
 3718 9.568343 1.217328
 3719 9.571966 1.220951
 3720 9.575589 1.224574
 3721 9.575589 1.228197
 3722 9.579212 1.231820
 3723 9.579212 1.235443
 3724 9.582835 1.239066
 3725 9.582835 1.242689
 3726 9.586458 1.246312
 3727 9.586458 1.249935
 3728 9.590081 1.253558
 3729 9.590081 1.257181
 3730 9.593704 1.260804
 3731 9.597327 1.264427
 3732 9.600950 1.268050
 3733 9.604573 1.271673
 3734 9.608196 1.275296
 3735 9.611819 1.278919
 3736 9.615442 1.278919
 3737 9.619065 1.282542
 3738 9.622688 1.282542
 3739 9.626311 1.286165
 3740 9.629934 1.286165
 3741 9.633557 1.289788
 3742 9.637180 1.289788
 3743 9.640803 1.293411
 3744 9.644426 1.293411
 3745 9.648049 1.297034
 3746 9.651672 1.297034
 3747 9.655295 1.300657
 3748 9.658918 1.300657
 3749 9.662541 1.304280
 3750 9.666164 1.307903
 3751 9.669787 1.311526
 3752 9.669787 1.315149
 3753 9.673410 1.318772
 3754 9.677033 1.322395
 3755 9.680656 1.326018
 3756 9.684279 1.329641
 3757 9.687902 1.329641
 3758 9.691525 1.333264
 3759 9.695148 1.336887
 3760 9.698771 1.336887
 3761 9.702394 1.340510
 3762 9.706017 1.340510
 3763 9.709640 1.344133
 3764 9.713263 1.347756
 3765 9.716886 1.347756
 3766 9.720509 1.351379
 3767 9.724132 1.351379
 3768 9.727755 1.355002
 3769 9.731378 1.355002
 3770 9.735001 1.358625
 3771 9.738624 1.358625
 3772 9.742247 1.362248
 3773 9.745870 1.362248
 3774 9.749493 1.365871
 3775 9.753116 1.365871
 3776 9.756739 1.369494
 3777 9.760362 1.369494
 3778 9.763985 1.369494
 3779 9.767608 1.369494
 3780 9.771231 1.373117
 3781 9.774854 1.373117
 3782 9.778477 1.376740
 3783 9.782100 1.380363
 3784 9.785723 1.383986
 3785 9.789346 1.387609
 3786 9.792969 1.391232
 3787 9.796592 1.394855
 3788 9.800215 1.398478
 3789 9.800215 1.402101
 3790 9.803838 1.405724
 3791 9.803838 1.409347
 3792 9.807461 1.412970
 3793 9.807461 1.416593
 3794 9.807461 1.420216
 3795 9.811084 1.423839
 3796 9.811084 1.427462
 3797 9.811084 1.431085
 3798 9.811084 1.434708
 3799 9.811084 1.438331
 3800 9.811084 1.441954
 3801 9.811084 1.445577
 3802 9.811084 1.449200
 3803 9.811084 1.452823
 3804 9.811084 1.456446
 3805 9.814707 1.460069
 3806 9.814707 1.463692
 3807 9.818330 1.467315
 3808 9.818330 1.470938
 3809 9.821953 1.474561
 3810 9.821953 1.478184
 3811 9.825576 1.481807
 3812 9.825576 1.485430
 3813 9.829199 1.489053
 3814 9.829199 1.492676
 3815 9.832822 1.496299
 3816 9.832822 1.499922
 3817 9.836445 1.503545
 3818 9.840068 1.503545
 3819 9.843691 1.507168
 3820 9.847314 1.507168
 3821 9.850937 1.510791
 3822 9.854560 1.510791
 3823 9.858183 1.514414
 3824 9.861806 1.514414
 3825 9.865429 1.518037
 3826 9.869052 1.518037
 3827 9.872675 1.521660
 3828 9.876298 1.521660
 3829 9.879921 1.525283
 3830 9.883544 1.525283
 3831 9.887167 1.528906
 3832 9.890790 1.532529
 3833 9.890790 1.536152
 3834 9.894413 1.539775
 3835 9.898036 1.543398
 3836 9.901659 1.547021
 3837 9.901659 1.550644
 3838 9.905282 1.554267
 3839 9.905282 1.557890
 3840 9.908905 1.561513
 3841 9.908905 1.565136
 3842 9.912528 1.568759
 3843 9.912528 1.572382
 3844 9.916151 1.576005
 3845 9.916151 1.579628
 3846 9.919774 1.583251
 3847 9.919774 1.586874
 3848 9.923397 1.590497
 3849 9.927020 1.590497
 3850 9.930643 1.594120
 3851 9.934266 1.594120
 3852 9.937889 1.597743
 3853 9.941512 1.597743
 3854 9.945135 1.601366
 3855 9.948758 1.601366
 3856 9.952381 1.604989
 3857 9.956004 1.604989
 3858 9.959627 1.608612
 3859 9.963250 1.608612
 3860 9.966873 1.612235
 3861 9.970496 1.612235
 3862 9.974119 1.615858
 3863 9.977742 1.619481
 3864 9.981365 1.619481
 3865 9.984988 1.623104
 3866 9.988611 1.623104
 3867 9.992234 1.626727
 3868 9.995857 1.626727
 3869 9.999480 1.630350
 3870 10.003103 1.630350
 3871 10.006726 1.633973
 3872 10.010349 1.633973
 3873 10.013972 1.637596
 3874 10.017595 1.637596
 3875 10.021218 1.641219
 3876 10.024841 1.641219
 3877 10.028464 1.641219
 3878 10.032087 1.641219
 3879 10.035710 1.641219
 3880 10.039333 1.641219
 3881 10.042956 1.641219
 3882 10.046579 1.641219
 3883 10.050202 1.644842
 3884 10.053825 1.644842
 3885 10.057448 1.648465
 3886 10.061071 1.648465
 3887 10.064694 1.652088
 3888 10.068317 1.652088
 3889 10.071940 1.655711
 3890 10.075563 1.659334
 3891 10.079186 1.662957
 3892 10.082809 1.666580
 3893 10.082809 1.670203
 3894 10.086432 1.673826
 3895 10.086432 1.677449
 3896 10.086432 1.681072
 3897 10.090055 1.684695
 3898 10.090055 1.688318
 3899 10.090055 1.691941
 3900 10.090055 1.695564
 3901 10.090055 1.699187
 3902 10.090055 1.702810
 3903 10.090055 1.706433
 3904 10.090055 1.710056
 3905 10.090055 1.713679
 3906 10.090055 1.717302
 3907 10.090055 1.720925
 3908 10.090055 1.724548
 3909 10.090055 1.728171
 3910 10.090055 1.731794
 3911 10.090055 1.735417
 3912 10.090055 1.739040
 3913 10.090055 1.742663
 3914 10.090055 1.746286
 3915 10.090055 1.749909
 3916 10.090055 1.753532
 3917 10.090055 1.757155
 3918 10.093678 1.760778
 3919 10.093678 1.764401
 3920 10.097301 1.768024
 3921 10.097301 1.771647
 3922 10.100924 1.775270
 3923 10.100924 1.778893
 3924 10.104547 1.782516
 3925 10.104547 1.786139
 3926 10.104547 1.789762
 3927 10.104547 1.793385
 3928 10.108170 1.797008
 3929 10.108170 1.800631
 3930 10.111793 1.804254
 3931 10.111793 1.807877
 3932 10.115416 1.811500
 3933 10.115416 1.815123
 3934 10.119039 1.818746
 3935 10.119039 1.822369
 3936 10.122662 1.825992
 3937 10.122662 1.829615
 3938 10.126285 1.833238
 3939 10.126285 1.836861
 3940 10.129908 1.840484
 3941 10.129908 1.844107
 3942 10.133531 1.847730
 3943 10.137154 1.851353
 3944 10.140777 1.854976
 3945 10.144400 1.858599
 3946 10.148023 1.862222
 3947 10.151646 1.865845
 3948 10.151646 1.869468
 3949 10.155269 1.873091
 3950 10.158892 1.876714
 3951 10.162515 1.880337
 3952 10.166138 1.883960
 3953 10.169761 1.887583
 3954 10.173384 1.891206
 3955 10.177007 1.894829
 3956 10.177007 1.898452
 3957 10.180630 1.902075
 3958 10.184253 1.905698
 3959 10.187876 1.905698
 3960 10.191499 1.909321
 3961 10.195122 1.909321
 3962 10.198745 1.912944
 3963 10.202368 1.912944
 3964 10.205991 1.916567
 3965 10.209614 1.916567
 3966 10.213237 1.920190
 3967 10.216860 1.920190
 3968 10.220483 1.923813
 3969 10.224106 1.923813
 3970 10.227729 1.927436
 3971 10.231352 1.927436
 3972 10.234975 1.927436
 3973 10.238598 1.927436
 3974 10.242221 1.927436
 3975 10.245844 1.927436
 3976 10.249467 1.927436
 3977 10.253090 1.927436
 3978 10.256713 1.927436
 3979 10.260336 1.927436
 3980 10.263959 1.927436
 3981 10.267582 1.927436
 3982 10.271205 1.927436
 3983 10.274828 1.927436
 3984 10.278451 1.927436
 3985 10.282074 1.927436
 3986 10.285697 1.927436
 3987 10.289320 1.927436
 3988 10.292943 1.927436
 3989 10.296566 1.931059
 3990 10.300189 1.931059
 3991 10.303812 1.931059
 3992 10.307435 1.931059
 3993 10.311058 1.934682
 3994 10.314681 1.934682
 3995 10.318304 1.938305
 3996 10.321927 1.941928
 3997 10.325550 1.945551
 3998 10.325550 1.949174
 3999 10.325550 1.952797
 4000 10.325550 1.956420
 4001 10.325550 1.960043
 4002 10.325550 1.963666
 4003 10.325550 1.967289
 4004 10.325550 1.970912
 4005 10.325550 1.974535
 4006 10.325550 1.978158
 4007 10.325550 1.981781
 4008 10.329173 1.985404
 4009 10.329173 1.989027
 4010 10.332796 1.992650
 4011 10.332796 1.996273
 4012 10.336419 1.999896
 4013 10.336419 2.003519
 4014 10.340042 2.007142
 4015 10.340042 2.010765
 4016 10.343665 2.014388
 4017 10.343665 2.018011
 4018 10.347288 2.021634
 4019 10.347288 2.025257
 4020 10.350911 2.028880
 4021 10.354534 2.032503
 4022 10.358157 2.032503
 4023 10.361780 2.036126
 4024 10.365403 2.036126
 4025 10.369026 2.039749
 4026 10.372649 2.039749
 4027 10.376272 2.043372
 4028 10.379895 2.043372
 4029 10.383518 2.046995
 4030 10.387141 2.046995
 4031 10.390764 2.050618
 4032 10.394387 2.050618
 4033 10.398010 2.054241
 4034 10.401633 2.054241
 4035 10.405256 2.054241
 4036 10.408879 2.054241
 4037 10.412502 2.057864
 4038 10.416125 2.057864
 4039 10.419748 2.057864
 4040 10.423371 2.061487
 4041 10.426994 2.065110
 4042 10.430617 2.068733
 4043 10.434240 2.072356
 4044 10.437863 2.075979
 4045 10.441486 2.079602
 4046 10.445109 2.083225
 4047 10.448732 2.083225
 4048 10.452355 2.086848
 4049 10.455978 2.086848
 4050 10.459601 2.090471
 4051 10.463224 2.090471
 4052 10.466847 2.094094
 4053 10.470470 2.094094
 4054 10.474093 2.097717
 4055 10.477716 2.097717
 4056 10.481339 2.101340
 4057 10.484962 2.101340
 4058 10.488585 2.104963
 4059 10.492208 2.104963
 4060 10.495831 2.104963
 4061 10.499454 2.104963
 4062 10.503077 2.104963
 4063 10.506700 2.104963
 4064 10.510323 2.104963
 4065 10.513946 2.104963
 4066 10.517569 2.104963
 4067 10.521192 2.104963
 4068 10.524815 2.108586
 4069 10.528438 2.108586
 4070 10.532061 2.112209
 4071 10.535684 2.112209
 4072 10.539307 2.115832
 4073 10.542930 2.119455
 4074 10.546553 2.123078
 4075 10.550176 2.126701
 4076 10.553799 2.130324
 4077 10.557422 2.133947
 4078 10.561045 2.137570
 4079 10.564668 2.141193
 4080 10.564668 2.144816
 4081 10.564668 2.148439
 4082 10.564668 2.152062
 4083 10.564668 2.155685
 4084 10.564668 2.159308
 4085 10.564668 2.162931
 4086 10.564668 2.166554
 4087 10.564668 2.170177
 4088 10.564668 2.173800
 4089 10.564668 2.177423
 4090 10.568291 2.181046
 4091 10.568291 2.184669
 4092 10.571914 2.188292
 4093 10.571914 2.191915
 4094 10.575537 2.195538
 4095 10.575537 2.199161
 4096 10.579160 2.202784
 4097 10.579160 2.206407
 4098 10.582783 2.210030
 4099 10.582783 2.213653
 4100 10.586406 2.217276
 4101 10.586406 2.220899
 4102 10.590029 2.224522
 4103 10.593652 2.224522
 4104 10.597275 2.228145
 4105 10.600898 2.228145
 4106 10.604521 2.231768
 4107 10.608144 2.231768
 4108 10.611767 2.235391
 4109 10.615390 2.235391
 4110 10.619013 2.239014
 4111 10.622636 2.239014
 4112 10.626259 2.242637
 4113 10.629882 2.242637
 4114 10.633505 2.246260
 4115 10.637128 2.246260
 4116 10.640751 2.246260
 4117 10.640751 2.249883
 4118 10.644374 2.253506
 4119 10.647997 2.257129
 4120 10.651620 2.260752
 4121 10.655243 2.264375
 4122 10.658866 2.267998
 4123 10.662489 2.271621
 4124 10.666112 2.275244
 4125 10.666112 2.278867
 4126 10.669735 2.282490
 4127 10.673358 2.286113
 4128 10.673358 2.289736
 4129 10.676981 2.293359
 4130 10.676981 2.296982
 4131 10.680604 2.300605
 4132 10.684227 2.304228
 4133 10.684227 2.307851
 4134 10.687850 2.311474
 4135 10.691473 2.315097
 4136 10.695096 2.318720
 4137 10.698719 2.322343
 4138 10.702342 2.322343
 4139 10.705965 2.325966
 4140 10.709588 2.329589
 4141 10.713211 2.333212
 4142 10.716834 2.333212
 4143 10.720457 2.336835
 4144 10.724080 2.340458
 4145 10.727703 2.344081
 4146 10.731326 2.347704
 4147 10.731326 2.351327
 4148 10.734949 2.354950
 4149 10.738572 2.358573
 4150 10.742195 2.362196
 4151 10.745818 2.362196
 4152 10.749441 2.365819
 4153 10.753064 2.365819
 4154 10.756687 2.369442
 4155 10.760310 2.369442
 4156 10.763933 2.373065
 4157 10.767556 2.373065
 4158 10.771179 2.376688
 4159 10.774802 2.376688
 4160 10.778425 2.380311
 4161 10.782048 2.380311
 4162 10.785671 2.383934
 4163 10.789294 2.383934
 4164 10.792917 2.383934
 4165 10.796540 2.383934
 4166 10.800163 2.383934
 4167 10.803786 2.383934
 4168 10.807409 2.383934
 4169 10.811032 2.383934
 4170 10.814655 2.383934
 4171 10.818278 2.383934
 4172 10.821901 2.383934
 4173 10.825524 2.383934
 4174 10.829147 2.383934
 4175 10.832770 2.383934
 4176 10.836393 2.383934
 4177 10.840016 2.387557
 4178 10.843639 2.391180
 4179 10.847262 2.391180
 4180 10.850885 2.394803
 4181 10.854508 2.394803
 4182 10.858131 2.398426
 4183 10.861754 2.398426
 4184 10.865377 2.402049
 4185 10.869000 2.402049
 4186 10.872623 2.405672
 4187 10.876246 2.405672
 4188 10.879869 2.409295
 4189 10.883492 2.409295
 4190 10.887115 2.412918
 4191 10.890738 2.412918
 4192 10.894361 2.412918
 4193 10.897984 2.412918
 4194 10.901607 2.412918
 4195 10.905230 2.412918
 4196 10.908853 2.412918
 4197 10.912476 2.412918
 4198 10.916099 2.412918
 4199 10.919722 2.412918
 4200 10.923345 2.412918
 4201 10.926968 2.412918
 4202 10.930591 2.416541
 4203 10.934214 2.420164
 4204 10.937837 2.423787
 4205 10.941460 2.427410
 4206 10.945083 2.431033
 4207 10.948706 2.434656
 4208 10.952329 2.438279
 4209 10.955952 2.441902
 4210 10.959575 2.445525
 4211 10.963198 2.449148
 4212 10.963198 2.452771
 4213 10.966821 2.456394
 4214 10.966821 2.460017
 4215 10.970444 2.463640
 4216 10.970444 2.467263
 4217 10.974067 2.470886
 4218 10.977690 2.474509
 4219 10.977690 2.478132
 4220 10.981313 2.481755
 4221 10.984936 2.485378
 4222 10.988559 2.485378
 4223 10.992182 2.489001
 4224 10.995805 2.489001
 4225 10.999428 2.492624
 4226 11.003051 2.492624
 4227 11.006674 2.496247
 4228 11.010297 2.496247
 4229 11.013920 2.499870
 4230 11.017543 2.499870
 4231 11.021166 2.503493
 4232 11.024789 2.503493
 4233 11.028412 2.507116
 4234 11.032035 2.507116
 4235 11.035658 2.510739
 4236 11.039281 2.514362
 4237 11.042904 2.517985
 4238 11.046527 2.521608
 4239 11.046527 2.525231
 4240 11.050150 2.528854
 4241 11.050150 2.532477
 4242 11.053773 2.536100
 4243 11.053773 2.539723
 4244 11.057396 2.543346
 4245 11.057396 2.546969
 4246 11.061019 2.550592
 4247 11.061019 2.554215
 4248 11.064642 2.557838
 4249 11.064642 2.561461
 4250 11.068265 2.565084
 4251 11.068265 2.568707
 4252 11.071888 2.572330
 4253 11.075511 2.575953
 4254 11.079134 2.579576
 4255 11.082757 2.579576
 4256 11.086380 2.583199
 4257 11.090003 2.583199
 4258 11.093626 2.586822
 4259 11.097249 2.586822
 4260 11.100872 2.590445
 4261 11.104495 2.590445
 4262 11.108118 2.594068
 4263 11.111741 2.594068
 4264 11.115364 2.597691
 4265 11.118987 2.597691
 4266 11.122610 2.601314
 4267 11.126233 2.601314
 4268 11.129856 2.604937
 4269 11.133479 2.604937
 4270 11.137102 2.604937
 4271 11.140725 2.604937
 4272 11.144348 2.604937
 4273 11.147971 2.604937
 4274 11.151594 2.604937
 4275 11.155217 2.604937
 4276 11.158840 2.608560
 4277 11.162463 2.612183
 4278 11.166086 2.615806
 4279 11.169709 2.619429
 4280 11.173332 2.623052
 4281 11.173332 2.626675
 4282 11.176955 2.630298
 4283 11.180578 2.633921
 4284 11.180578 2.637544
 4285 11.184201 2.641167
 4286 11.187824 2.644790
 4287 11.191447 2.644790
 4288 11.195070 2.648413
 4289 11.198693 2.648413
 4290 11.202316 2.652036
 4291 11.205939 2.652036
 4292 11.209562 2.655659
 4293 11.213185 2.655659
 4294 11.216808 2.659282
 4295 11.220431 2.659282
 4296 11.224054 2.662905
 4297 11.227677 2.662905
 4298 11.231300 2.666528
 4299 11.234923 2.666528
 4300 11.238546 2.666528
 4301 11.242169 2.666528
 4302 11.245792 2.666528
 4303 11.249415 2.666528
 4304 11.253038 2.666528
 4305 11.256661 2.666528
 4306 11.260284 2.666528
 4307 11.263907 2.666528
 4308 11.267530 2.670151
 4309 11.271153 2.673774
 4310 11.274776 2.673774
 4311 11.278399 2.677397
 4312 11.282022 2.681020
 4313 11.282022 2.684643
 4314 11.285645 2.688266
 4315 11.289268 2.691889
 4316 11.289268 2.695512
 4317 11.292891 2.699135
 4318 11.296514 2.702758
 4319 11.300137 2.706381
 4320 11.303760 2.710004
 4321 11.307383 2.710004
 4322 11.311006 2.713627
 4323 11.314629 2.717250
 4324 11.318252 2.717250
 4325 11.321875 2.720873
 4326 11.325498 2.720873
 4327 11.329121 2.724496
 4328 11.332744 2.724496
 4329 11.336367 2.728119
 4330 11.339990 2.731742
 4331 11.343613 2.731742
 4332 11.347236 2.735365
 4333 11.347236 2.738988
 4334 11.350859 2.742611
 4335 11.354482 2.746234
 4336 11.354482 2.749857
 4337 11.358105 2.753480
 4338 11.361728 2.757103
 4339 11.365351 2.757103
 4340 11.368974 2.760726
 4341 11.372597 2.760726
 4342 11.376220 2.764349
 4343 11.379843 2.764349
 4344 11.383466 2.767972
 4345 11.387089 2.767972
 4346 11.390712 2.771595
 4347 11.394335 2.771595
 4348 11.397958 2.775218
 4349 11.401581 2.775218
 4350 11.405204 2.778841
 4351 11.408827 2.778841
 4352 11.412450 2.782464
 4353 11.416073 2.782464
 4354 11.419696 2.786087
 4355 11.423319 2.786087
 4356 11.426942 2.789710
 4357 11.430565 2.789710
 4358 11.434188 2.793333
 4359 11.437811 2.793333
 4360 11.441434 2.796956
 4361 11.445057 2.796956
 4362 11.448680 2.796956
 4363 11.452303 2.796956
 4364 11.455926 2.796956
 4365 11.459549 2.796956
 4366 11.463172 2.796956
 4367 11.466795 2.800579
 4368 11.470418 2.804202
 4369 11.474041 2.807825
 4370 11.477664 2.811448
 4371 11.481287 2.815071
 4372 11.484910 2.815071
 4373 11.484910 2.818694
 4374 11.484910 2.822317
 4375 11.484910 2.825940
 4376 11.488533 2.829563
 4377 11.488533 2.833186
 4378 11.488533 2.836809
 4379 11.488533 2.840432
 4380 11.488533 2.844055
 4381 11.488533 2.847678
 4382 11.488533 2.851301
 4383 11.488533 2.854924
 4384 11.488533 2.858547
 4385 11.488533 2.862170
 4386 11.488533 2.865793
 4387 11.488533 2.869416
 4388 11.488533 2.873039
 4389 11.488533 2.876662
 4390 11.492156 2.880285
 4391 11.492156 2.883908
 4392 11.495779 2.887531
 4393 11.495779 2.891154
 4394 11.499402 2.894777
 4395 11.499402 2.898400
 4396 11.503025 2.902023
 4397 11.503025 2.905646
 4398 11.506648 2.909269
 4399 11.506648 2.912892
 4400 11.510271 2.916515
 4401 11.510271 2.920138
 4402 11.513894 2.923761
 4403 11.513894 2.927384
 4404 11.517517 2.931007
 4405 11.521140 2.934630
 4406 11.524763 2.938253
 4407 11.528386 2.941876
 4408 11.528386 2.945499
 4409 11.532009 2.949122
 4410 11.535632 2.952745
 4411 11.535632 2.956368
 4412 11.539255 2.959991
 4413 11.542878 2.963614
 4414 11.546501 2.967237
 4415 11.550124 2.967237
 4416 11.553747 2.970860
 4417 11.557370 2.970860
 4418 11.560993 2.974483
 4419 11.564616 2.974483
 4420 11.568239 2.978106
 4421 11.571862 2.978106
 4422 11.575485 2.981729
 4423 11.579108 2.981729
 4424 11.582731 2.985352
 4425 11.586354 2.985352
 4426 11.589977 2.988975
 4427 11.593600 2.988975
 4428 11.597223 2.988975
 4429 11.600846 2.988975
 4430 11.604469 2.988975
 4431 11.608092 2.988975
 4432 11.611715 2.988975
 4433 11.615338 2.988975
 4434 11.618961 2.988975
 4435 11.622584 2.988975
 4436 11.626207 2.988975
 4437 11.629830 2.988975
 4438 11.633453 2.988975
 4439 11.637076 2.988975
 4440 11.640699 2.988975
 4441 11.644322 2.988975
 4442 11.647945 2.988975
 4443 11.651568 2.988975
 4444 11.655191 2.988975
 4445 11.658814 2.988975
 4446 11.662437 2.988975
 4447 11.666060 2.988975
 4448 11.669683 2.988975
 4449 11.673306 2.988975
 4450 11.676929 2.988975
 4451 11.680552 2.992598
 4452 11.684175 2.992598
 4453 11.687798 2.996221
 4454 11.691421 2.996221
 4455 11.695044 2.999844
 4456 11.698667 2.999844
 4457 11.702290 3.003467
 4458 11.705913 3.003467
 4459 11.709536 3.007090
 4460 11.713159 3.007090
 4461 11.716782 3.010713
 4462 11.720405 3.010713
 4463 11.724028 3.010713
 4464 11.727651 3.010713
 4465 11.731274 3.010713
 4466 11.734897 3.010713
 4467 11.738520 3.010713
 4468 11.742143 3.014336
 4469 11.745766 3.014336
 4470 11.749389 3.014336
 4471 11.753012 3.017959
 4472 11.756635 3.021582
 4473 11.760258 3.025205
 4474 11.760258 3.028828
 4475 11.763881 3.032451
 4476 11.763881 3.036074
 4477 11.767504 3.039697
 4478 11.771127 3.043320
 4479 11.771127 3.046943
 4480 11.774750 3.050566
 4481 11.778373 3.054189
 4482 11.781996 3.057812
 4483 11.785619 3.061435
 4484 11.789242 3.065058
 4485 11.792865 3.068681
 4486 11.796488 3.072304
 4487 11.800111 3.075927
 4488 11.803734 3.079550
 4489 11.807357 3.083173
 4490 11.810980 3.083173
 4491 11.814603 3.086796
 4492 11.818226 3.090419
 4493 11.821849 3.090419
 4494 11.825472 3.094042
 4495 11.829095 3.097665
 4496 11.832718 3.101288
 4497 11.836341 3.104911
 4498 11.839964 3.108534
 4499 11.839964 3.112157
 4500 11.843587 3.115780
 4501 11.847210 3.119403
 4502 11.850833 3.123026
 4503 11.854456 3.126649
 4504 11.858079 3.130272
 4505 11.861702 3.133895
 4506 11.865325 3.133895
 4507 11.868948 3.137518
 4508 11.872571 3.141141
 4509 11.876194 3.144764
 4510 11.879817 3.144764
 4511 11.883440 3.148387
 4512 11.887063 3.152010
 4513 11.887063 3.155633
 4514 11.890686 3.159256
 4515 11.894309 3.162879
 4516 11.897932 3.166502
 4517 11.901555 3.170125
 4518 11.901555 3.173748
 4519 11.905178 3.177371
 4520 11.908801 3.180994
 4521 11.908801 3.184617
 4522 11.912424 3.188240
 4523 11.916047 3.191863
 4524 11.919670 3.195486
 4525 11.919670 3.199109
 4526 11.923293 3.202732
 4527 11.923293 3.206355
 4528 11.926916 3.209978
 4529 11.930539 3.213601
 4530 11.930539 3.217224
 4531 11.934162 3.220847
 4532 11.937785 3.224470
 4533 11.941408 3.228093
 4534 11.945031 3.228093
 4535 11.948654 3.231716
 4536 11.952277 3.235339
 4537 11.955900 3.235339
 4538 11.959523 3.238962
 4539 11.963146 3.242585
 4540 11.966769 3.242585
 4541 11.970392 3.246208
 4542 11.974015 3.249831
 4543 11.977638 3.253454
 4544 11.981261 3.253454
 4545 11.984884 3.257077
 4546 11.984884 3.260700
 4547 11.984884 3.264323
 4548 11.984884 3.267946
 4549 11.984884 3.271569
 4550 11.984884 3.275192
 4551 11.984884 3.278815
 4552 11.984884 3.282438
 4553 11.984884 3.286061
 4554 11.984884 3.289684
 4555 11.984884 3.293307
 4556 11.984884 3.296930
 4557 11.984884 3.300553
 4558 11.984884 3.304176
 4559 11.984884 3.307799
 4560 11.984884 3.311422
 4561 11.984884 3.315045
 4562 11.984884 3.318668
 4563 11.984884 3.322291
 4564 11.984884 3.325914
 4565 11.984884 3.329537
 4566 11.988507 3.333160
 4567 11.988507 3.336783
 4568 11.992130 3.340406
 4569 11.992130 3.344029
 4570 11.995753 3.347652
 4571 11.995753 3.351275
 4572 11.999376 3.354898
 4573 11.999376 3.358521
 4574 12.002999 3.362144
 4575 12.002999 3.365767
 4576 12.006622 3.369390
 4577 12.006622 3.373013
 4578 12.010245 3.376636
 4579 12.013868 3.380259
 4580 12.017491 3.383882
 4581 12.021114 3.383882
 4582 12.024737 3.387505
 4583 12.028360 3.391128
 4584 12.031983 3.394751
 4585 12.031983 3.398374
 4586 12.031983 3.401997
 4587 12.035606 3.405620
 4588 12.035606 3.409243
 4589 12.035606 3.412866
 4590 12.035606 3.416489
 4591 12.035606 3.420112
 4592 12.035606 3.423735
 4593 12.035606 3.427358
 4594 12.035606 3.430981
 4595 12.035606 3.434604
 4596 12.035606 3.438227
 4597 12.035606 3.441850
 4598 12.035606 3.445473
 4599 12.035606 3.449096
 4600 12.035606 3.452719
 4601 12.035606 3.456342
 4602 12.035606 3.459965
 4603 12.035606 3.463588
 4604 12.035606 3.467211
 4605 12.035606 3.470834
 4606 12.035606 3.474457
 4607 12.035606 3.478080
 4608 12.035606 3.481703
 4609 12.039229 3.485326
 4610 12.039229 3.488949
 4611 12.039229 3.492572
 4612 12.042852 3.496195
 4613 12.042852 3.499818
 4614 12.046475 3.503441
 4615 12.046475 3.507064
 4616 12.050098 3.510687
 4617 12.050098 3.514310
 4618 12.053721 3.517933
 4619 12.053721 3.521556
 4620 12.057344 3.525179
 4621 12.057344 3.528802
 4622 12.060967 3.532425
 4623 12.060967 3.536048
 4624 12.064590 3.539671
 4625 12.064590 3.543294
 4626 12.068213 3.546917
 4627 12.068213 3.550540
 4628 12.071836 3.554163
 4629 12.071836 3.557786
 4630 12.075459 3.561409
 4631 12.079082 3.565032
 4632 12.082705 3.568655
 4633 12.086328 3.572278
 4634 12.089951 3.575901
 4635 12.089951 3.579524
 4636 12.093574 3.583147
 4637 12.093574 3.586770
 4638 12.093574 3.590393
 4639 12.093574 3.594016
 4640 12.097197 3.597639
 4641 12.097197 3.601262
 4642 12.100820 3.604885
 4643 12.100820 3.608508
 4644 12.104443 3.612131
 4645 12.104443 3.615754
 4646 12.108066 3.619377
 4647 12.108066 3.623000
 4648 12.111689 3.626623
 4649 12.111689 3.630246
 4650 12.115312 3.633869
 4651 12.115312 3.637492
 4652 12.118935 3.641115
 4653 12.118935 3.644738
 4654 12.122558 3.648361
 4655 12.122558 3.651984
 4656 12.126181 3.655607
 4657 12.126181 3.659230
 4658 12.126181 3.662853
 4659 12.126181 3.666476
 4660 12.126181 3.670099
 4661 12.126181 3.673722
 4662 12.126181 3.677345
 4663 12.126181 3.680968
 4664 12.126181 3.684591
 4665 12.126181 3.688214
 4666 12.126181 3.691837
 4667 12.126181 3.695460
 4668 12.126181 3.699083
 4669 12.126181 3.702706
 4670 12.126181 3.706329
 4671 12.126181 3.709952
 4672 12.126181 3.713575
 4673 12.126181 3.717198
 4674 12.126181 3.720821
 4675 12.126181 3.724444
 4676 12.126181 3.728067
 4677 12.126181 3.731690
 4678 12.126181 3.735313
 4679 12.129804 3.738936
 4680 12.129804 3.742559
 4681 12.133427 3.746182
 4682 12.133427 3.749805
 4683 12.137050 3.753428
 4684 12.137050 3.757051
 4685 12.140673 3.760674
 4686 12.140673 3.764297
 4687 12.144296 3.767920
 4688 12.144296 3.771543
 4689 12.147919 3.775166
 4690 12.147919 3.778789
 4691 12.151542 3.782412
 4692 12.151542 3.786035
 4693 12.155165 3.789658
 4694 12.155165 3.793281
 4695 12.158788 3.796904
 4696 12.158788 3.800527
 4697 12.162411 3.804150
 4698 12.162411 3.807773
 4699 12.162411 3.811396
 4700 12.162411 3.815019
 4701 12.162411 3.818642
 4702 12.162411 3.822265
 4703 12.162411 3.825888
 4704 12.162411 3.829511
 4705 12.162411 3.833134
 4706 12.162411 3.836757
 4707 12.162411 3.840380
 4708 12.162411 3.844003
 4709 12.162411 3.847626
 4710 12.162411 3.851249
 4711 12.166034 3.854872
 4712 12.166034 3.858495
 4713 12.169657 3.862118
 4714 12.169657 3.865741
 4715 12.173280 3.869364
 4716 12.173280 3.872987
 4717 12.176903 3.876610
 4718 12.176903 3.880233
 4719 12.180526 3.883856
 4720 12.180526 3.887479
 4721 12.184149 3.891102
 4722 12.184149 3.894725
 4723 12.187772 3.898348
 4724 12.191395 3.901971
 4725 12.191395 3.905594
 4726 12.191395 3.909217
 4727 12.195018 3.912840
 4728 12.195018 3.916463
 4729 12.198641 3.920086
 4730 12.198641 3.923709
 4731 12.202264 3.927332
 4732 12.202264 3.930955
 4733 12.205887 3.934578
 4734 12.205887 3.938201
 4735 12.205887 3.941824
 4736 12.205887 3.945447
 4737 12.205887 3.949070
 4738 12.205887 3.952693
 4739 12.205887 3.956316
 4740 12.205887 3.959939
 4741 12.205887 3.963562
 4742 12.205887 3.967185
 4743 12.205887 3.970808
 4744 12.205887 3.974431
 4745 12.205887 3.978054
 4746 12.205887 3.981677
 4747 12.205887 3.985300
 4748 12.205887 3.988923
 4749 12.205887 3.992546
 4750 12.205887 3.996169
 4751 12.205887 3.999792
 4752 12.205887 4.003415
 4753 12.205887 4.007038
 4754 12.205887 4.010661
 4755 12.205887 4.014284
 4756 12.209510 4.017907
 4757 12.209510 4.021530
 4758 12.213133 4.025153
 4759 12.213133 4.028776
 4760 12.216756 4.032399
 4761 12.216756 4.036022
 4762 12.220379 4.039645
 4763 12.220379 4.043268
 4764 12.224002 4.046891
 4765 12.224002 4.050514
 4766 12.227625 4.054137
 4767 12.227625 4.057760
 4768 12.231248 4.061383
 4769 12.234871 4.061383
 4770 12.238494 4.065006
 4771 12.242117 4.068629
 4772 12.245740 4.072252
 4773 12.249363 4.075875
 4774 12.249363 4.079498
 4775 12.252986 4.083121
 4776 12.252986 4.086744
 4777 12.256609 4.090367
 4778 12.256609 4.093990
 4779 12.260232 4.097613
 4780 12.260232 4.101236
 4781 12.263855 4.104859
 4782 12.263855 4.108482
 4783 12.267478 4.112105
 4784 12.267478 4.115728
 4785 12.271101 4.119351
 4786 12.274724 4.119351
 4787 12.278347 4.122974
 4788 12.281970 4.122974
 4789 12.285593 4.126597
 4790 12.289216 4.126597
 4791 12.292839 4.130220
 4792 12.296462 4.130220
 4793 12.300085 4.133843
 4794 12.303708 4.133843
 4795 12.307331 4.137466
 4796 12.310954 4.137466
 4797 12.314577 4.141089
 4798 12.318200 4.141089
 4799 12.321823 4.141089
 4800 12.325446 4.144712
 4801 12.329069 4.148335
 4802 12.329069 4.151958
 4803 12.329069 4.155581
 4804 12.332692 4.159204
 4805 12.332692 4.162827
 4806 12.332692 4.166450
 4807 12.336315 4.170073
 4808 12.336315 4.173696
 4809 12.336315 4.177319
 4810 12.336315 4.180942
 4811 12.336315 4.184565
 4812 12.336315 4.188188
 4813 12.336315 4.191811
 4814 12.336315 4.195434
 4815 12.336315 4.199057
 4816 12.336315 4.202680
 4817 12.336315 4.206303
 4818 12.336315 4.209926
 4819 12.336315 4.213549
 4820 12.336315 4.217172
 4821 12.336315 4.220795
 4822 12.336315 4.224418
 4823 12.336315 4.228041
 4824 12.339938 4.231664
 4825 12.339938 4.235287
 4826 12.343561 4.238910
 4827 12.343561 4.242533
 4828 12.347184 4.246156
 4829 12.347184 4.249779
 4830 12.350807 4.253402
 4831 12.350807 4.257025
 4832 12.354430 4.260648
 4833 12.354430 4.264271
 4834 12.358053 4.267894
 4835 12.358053 4.271517
 4836 12.361676 4.275140
 4837 12.361676 4.278763
 4838 12.361676 4.282386
 4839 12.365299 4.286009
 4840 12.365299 4.289632
 4841 12.365299 4.293255
 4842 12.365299 4.296878
 4843 12.365299 4.300501
 4844 12.365299 4.304124
 4845 12.368922 4.307747
 4846 12.368922 4.311370
 4847 12.372545 4.314993
 4848 12.372545 4.318616
 4849 12.376168 4.322239
 4850 12.376168 4.325862
 4851 12.379791 4.329485
 4852 12.379791 4.333108
 4853 12.383414 4.336731
 4854 12.383414 4.340354
 4855 12.387037 4.343977
 4856 12.387037 4.347600
 4857 12.390660 4.351223
 4858 12.394283 4.354846
 4859 12.397906 4.358469
 4860 12.397906 4.362092
 4861 12.401529 4.365715
 4862 12.401529 4.369338
 4863 12.401529 4.372961
 4864 12.401529 4.376584
 4865 12.401529 4.380207
 4866 12.401529 4.383830
 4867 12.401529 4.387453
 4868 12.401529 4.391076
 4869 12.401529 4.394699
 4870 12.401529 4.398322
 4871 12.401529 4.401945
 4872 12.405152 4.405568
 4873 12.405152 4.409191
 4874 12.408775 4.412814
 4875 12.408775 4.416437
 4876 12.412398 4.420060
 4877 12.412398 4.423683
 4878 12.416021 4.427306
 4879 12.416021 4.430929
 4880 12.419644 4.434552
 4881 12.419644 4.438175
 4882 12.423267 4.441798
 4883 12.423267 4.445421
 4884 12.426890 4.449044
 4885 12.426890 4.452667
 4886 12.426890 4.456290
 4887 12.426890 4.459913
 4888 12.430513 4.463536
 4889 12.430513 4.467159
 4890 12.434136 4.470782
 4891 12.434136 4.474405
 4892 12.437759 4.478028
 4893 12.437759 4.481651
 4894 12.441382 4.485274
 4895 12.441382 4.488897
 4896 12.445005 4.492520
 4897 12.445005 4.496143
 4898 12.448628 4.499766
 4899 12.448628 4.503389
 4900 12.452251 4.507012
 4901 12.452251 4.510635
 4902 12.455874 4.514258
 4903 12.459497 4.517881
 4904 12.463120 4.521504
 4905 12.466743 4.525127
 4906 12.466743 4.528750
 4907 12.470366 4.532373
 4908 12.470366 4.535996
 4909 12.470366 4.539619
 4910 12.470366 4.543242
 4911 12.470366 4.546865
 4912 12.470366 4.550488
 4913 12.470366 4.554111
 4914 12.470366 4.557734
 4915 12.470366 4.561357
 4916 12.470366 4.564980
 4917 12.470366 4.568603
 4918 12.470366 4.572226
 4919 12.470366 4.575849
 4920 12.470366 4.579472
 4921 12.470366 4.583095
 4922 12.470366 4.586718
 4923 12.470366 4.590341
 4924 12.470366 4.593964
 4925 12.470366 4.597587
 4926 12.470366 4.601210
 4927 12.473989 4.604833
 4928 12.473989 4.608456
 4929 12.477612 4.612079
 4930 12.477612 4.615702
 4931 12.481235 4.619325
 4932 12.481235 4.622948
 4933 12.484858 4.626571
 4934 12.484858 4.630194
 4935 12.488481 4.633817
 4936 12.488481 4.637440
 4937 12.492104 4.641063
 4938 12.492104 4.644686
 4939 12.495727 4.648309
 4940 12.495727 4.651932
 4941 12.499350 4.655555
 4942 12.499350 4.659178
 4943 12.502973 4.662801
 4944 12.506596 4.666424
 4945 12.510219 4.666424
 4946 12.513842 4.670047
 4947 12.517465 4.670047
 4948 12.521088 4.673670
 4949 12.524711 4.673670
 4950 12.528334 4.677293
 4951 12.531957 4.677293
 4952 12.535580 4.680916
 4953 12.539203 4.680916
 4954 12.542826 4.684539
 4955 12.546449 4.684539
 4956 12.550072 4.688162
 4957 12.553695 4.688162
 4958 12.557318 4.688162
 4959 12.560941 4.691785
 4960 12.564564 4.691785
 4961 12.568187 4.695408
 4962 12.571810 4.695408
 4963 12.575433 4.699031
 4964 12.579056 4.702654
 4965 12.582679 4.706277
 4966 12.586302 4.709900
 4967 12.589925 4.713523
 4968 12.589925 4.717146
 4969 12.593548 4.720769
 4970 12.593548 4.724392
 4971 12.593548 4.728015
 4972 12.597171 4.731638
 4973 12.597171 4.735261
 4974 12.600794 4.738884
 4975 12.600794 4.742507
 4976 12.604417 4.746130
 4977 12.604417 4.749753
 4978 12.608040 4.753376
 4979 12.608040 4.756999
 4980 12.611663 4.760622
 4981 12.611663 4.764245
 4982 12.615286 4.767868
 4983 12.615286 4.771491
 4984 12.618909 4.775114
 4985 12.622532 4.778737
 4986 12.626155 4.782360
 4987 12.629778 4.785983
 4988 12.629778 4.789606
 4989 12.633401 4.793229
 4990 12.637024 4.796852
 4991 12.640647 4.800475
 4992 12.640647 4.804098
 4993 12.640647 4.807721
 4994 12.640647 4.811344
 4995 12.640647 4.814967
 4996 12.640647 4.818590
 4997 12.640647 4.822213
 4998 12.640647 4.825836
 4999 12.640647 4.829459
 5000 12.640647 4.833082
 5001 12.640647 4.836705
 5002 12.640647 4.840328
 5003 12.640647 4.843951
 5004 12.640647 4.847574
 5005 12.640647 4.851197
 5006 12.640647 4.854820
 5007 12.640647 4.858443
 5008 12.640647 4.862066
 5009 12.640647 4.865689
 5010 12.640647 4.869312
 5011 12.640647 4.872935
 5012 12.637024 4.876558
 5013 12.637024 4.880181
 5014 12.633401 4.883804
 5015 12.633401 4.887427
 5016 12.629778 4.891050
 5017 12.629778 4.894673
 5018 12.626155 4.898296
 5019 12.626155 4.901919
 5020 12.622532 4.905542
 5021 12.622532 4.909165
 5022 12.622532 4.912788
 5023 12.622532 4.916411
 5024 12.622532 4.920034
 5025 12.622532 4.923657
 5026 12.622532 4.927280
 5027 12.622532 4.930903
 5028 12.622532 4.934526
 5029 12.622532 4.938149
 5030 12.622532 4.941772
 5031 12.622532 4.945395
 5032 12.622532 4.949018
 5033 12.622532 4.952641
 5034 12.622532 4.956264
 5035 12.622532 4.959887
 5036 12.622532 4.963510
 5037 12.622532 4.967133
 5038 12.622532 4.970756
 5039 12.622532 4.974379
 5040 12.622532 4.978002
 5041 12.622532 4.981625
 5042 12.622532 4.985248
 5043 12.626155 4.988871
 5044 12.626155 4.992494
 5045 12.629778 4.996117
 5046 12.629778 4.999740
 5047 12.633401 5.003363
 5048 12.633401 5.006986
 5049 12.637024 5.010609
 5050 12.637024 5.014232
 5051 12.640647 5.017855
 5052 12.640647 5.021478
 5053 12.644270 5.025101
 5054 12.644270 5.028724
 5055 12.644270 5.032347
 5056 12.644270 5.035970
 5057 12.644270 5.039593
 5058 12.644270 5.043216
 5059 12.644270 5.046839
 5060 12.644270 5.050462
 5061 12.644270 5.054085
 5062 12.644270 5.057708
 5063 12.644270 5.061331
 5064 12.644270 5.064954
 5065 12.644270 5.068577
 5066 12.644270 5.072200
 5067 12.644270 5.075823
 5068 12.644270 5.079446
 5069 12.644270 5.083069
 5070 12.644270 5.086692
 5071 12.644270 5.090315
 5072 12.644270 5.093938
 5073 12.644270 5.097561
 5074 12.647893 5.101184
 5075 12.647893 5.104807
 5076 12.651516 5.108430
 5077 12.651516 5.112053
 5078 12.655139 5.115676
 5079 12.655139 5.119299
 5080 12.658762 5.122922
 5081 12.658762 5.126545
 5082 12.662385 5.130168
 5083 12.662385 5.133791
 5084 12.666008 5.137414
 5085 12.666008 5.141037
 5086 12.669631 5.144660
 5087 12.673254 5.144660
 5088 12.676877 5.148283
 5089 12.680500 5.148283
 5090 12.684123 5.151906
 5091 12.687746 5.151906
 5092 12.691369 5.155529
 5093 12.694992 5.159152
 5094 12.698615 5.162775
 5095 12.698615 5.166398
 5096 12.702238 5.170021
 5097 12.702238 5.173644
 5098 12.705861 5.177267
 5099 12.705861 5.180890
 5100 12.709484 5.184513
 5101 12.709484 5.188136
 5102 12.713107 5.191759
 5103 12.713107 5.195382
 5104 12.716730 5.199005
 5105 12.720353 5.202628
 5106 12.723976 5.202628
 5107 12.727599 5.206251
 5108 12.731222 5.206251
 5109 12.734845 5.209874
 5110 12.738468 5.209874
 5111 12.742091 5.213497
 5112 12.745714 5.213497
 5113 12.749337 5.217120
 5114 12.752960 5.217120
 5115 12.756583 5.220743
 5116 12.760206 5.220743
 5117 12.763829 5.224366
 5118 12.767452 5.224366
 5119 12.771075 5.224366
 5120 12.774698 5.224366
 5121 12.778321 5.224366
 5122 12.781944 5.224366
 5123 12.785567 5.224366
 5124 12.789190 5.224366
 5125 12.792813 5.224366
 5126 12.796436 5.224366
 5127 12.800059 5.224366
 5128 12.803682 5.224366
 5129 12.807305 5.227989
 5130 12.810928 5.231612
 5131 12.814551 5.235235
 5132 12.814551 5.238858
 5133 12.818174 5.242481
 5134 12.821797 5.246104
 5135 12.825420 5.249727
 5136 12.829043 5.253350
 5137 12.832666 5.256973
 5138 12.836289 5.260596
 5139 12.839912 5.264219
 5140 12.843535 5.267842
 5141 12.843535 5.271465
 5142 12.847158 5.275088
 5143 12.847158 5.278711
 5144 12.847158 5.282334
 5145 12.847158 5.285957
 5146 12.847158 5.289580
 5147 12.847158 5.293203
 5148 12.847158 5.296826
 5149 12.847158 5.300449
 5150 12.847158 5.304072
 5151 12.850781 5.307695
 5152 12.850781 5.311318
 5153 12.854404 5.314941
 5154 12.854404 5.318564
 5155 12.858027 5.322187
 5156 12.858027 5.325810
 5157 12.861650 5.329433
 5158 12.861650 5.333056
 5159 12.865273 5.336679
 5160 12.865273 5.340302
 5161 12.868896 5.343925
 5162 12.868896 5.347548
 5163 12.872519 5.351171
 5164 12.876142 5.354794
 5165 12.879765 5.354794
 5166 12.879765 5.358417
 5167 12.879765 5.362040
 5168 12.879765 5.365663
 5169 12.879765 5.369286
 5170 12.879765 5.372909
 5171 12.879765 5.376532
 5172 12.879765 5.380155
 5173 12.879765 5.383778
 5174 12.879765 5.387401
 5175 12.879765 5.391024
 5176 12.879765 5.394647
 5177 12.879765 5.398270
 5178 12.879765 5.401893
 5179 12.879765 5.405516
 5180 12.879765 5.409139
 5181 12.879765 5.412762
 5182 12.879765 5.416385
 5183 12.879765 5.420008
 5184 12.879765 5.423631
 5185 12.879765 5.427254
 5186 12.883388 5.430877
 5187 12.883388 5.434500
 5188 12.887011 5.438123
 5189 12.887011 5.441746
 5190 12.890634 5.445369
 5191 12.890634 5.448992
 5192 12.894257 5.452615
 5193 12.894257 5.456238
 5194 12.897880 5.459861
 5195 12.897880 5.463484
 5196 12.901503 5.467107
 5197 12.901503 5.470730
 5198 12.905126 5.474353
 5199 12.908749 5.474353
 5200 12.912372 5.477976
 5201 12.915995 5.477976
 5202 12.919618 5.481599
 5203 12.923241 5.481599
 5204 12.926864 5.485222
 5205 12.930487 5.485222
 5206 12.934110 5.488845
 5207 12.937733 5.488845
 5208 12.941356 5.492468
 5209 12.944979 5.496091
 5210 12.948602 5.499714
 5211 12.952225 5.503337
 5212 12.952225 5.506960
 5213 12.955848 5.510583
 5214 12.955848 5.514206
 5215 12.959471 5.517829
 5216 12.963094 5.521452
 5217 12.963094 5.525075
 5218 12.966717 5.528698
 5219 12.970340 5.532321
 5220 12.973963 5.535944
 5221 12.977586 5.539567
 5222 12.981209 5.543190
 5223 12.984832 5.543190
 5224 12.988455 5.546813
 5225 12.992078 5.546813
 5226 12.995701 5.550436
 5227 12.999324 5.550436
 5228 13.002947 5.554059
 5229 13.006570 5.554059
 5230 13.010193 5.557682
 5231 13.013816 5.561305
 5232 13.017439 5.564928
 5233 13.021062 5.568551
 5234 13.024685 5.572174
 5235 13.024685 5.575797
 5236 13.028308 5.579420
 5237 13.028308 5.583043
 5238 13.031931 5.586666
 5239 13.031931 5.590289
 5240 13.035554 5.593912
 5241 13.035554 5.597535
 5242 13.039177 5.601158
 5243 13.039177 5.604781
 5244 13.042800 5.608404
 5245 13.042800 5.612027
 5246 13.046423 5.615650
 5247 13.046423 5.619273
 5248 13.050046 5.622896
 5249 13.050046 5.626519
 5250 13.053669 5.630142
 5251 13.057292 5.633765
 5252 13.060915 5.637388
 5253 13.064538 5.641011
 5254 13.068161 5.641011
 5255 13.071784 5.644634
 5256 13.071784 5.648257
 5257 13.075407 5.651880
 5258 13.075407 5.655503
 5259 13.079030 5.659126
 5260 13.082653 5.662749
 5261 13.082653 5.666372
 5262 13.086276 5.669995
 5263 13.089899 5.673618
 5264 13.089899 5.677241
 5265 13.089899 5.680864
 5266 13.089899 5.684487
 5267 13.089899 5.688110
 5268 13.089899 5.691733
 5269 13.093522 5.695356
 5270 13.093522 5.698979
 5271 13.093522 5.702602
 5272 13.093522 5.706225
 5273 13.093522 5.709848
 5274 13.093522 5.713471
 5275 13.093522 5.717094
 5276 13.093522 5.720717
 5277 13.097145 5.724340
 5278 13.097145 5.727963
 5279 13.097145 5.731586
 5280 13.097145 5.735209
 5281 13.100768 5.738832
 5282 13.100768 5.742455
 5283 13.104391 5.746078
 5284 13.104391 5.749701
 5285 13.108014 5.753324
 5286 13.108014 5.756947
 5287 13.111637 5.760570
 5288 13.111637 5.764193
 5289 13.115260 5.767816
 5290 13.115260 5.771439
 5291 13.118883 5.775062
 5292 13.118883 5.778685
 5293 13.122506 5.782308
 5294 13.126129 5.785931
 5295 13.129752 5.789554
 5296 13.133375 5.793177
 5297 13.136998 5.796800
 5298 13.140621 5.796800
 5299 13.140621 5.800423
 5300 13.144244 5.804046
 5301 13.144244 5.807669
 5302 13.147867 5.811292
 5303 13.147867 5.814915
 5304 13.151490 5.818538
 5305 13.151490 5.822161
 5306 13.155113 5.825784
 5307 13.155113 5.829407
 5308 13.158736 5.833030
 5309 13.162359 5.836653
 5310 13.165982 5.840276
 5311 13.169605 5.843899
 5312 13.173228 5.847522
 5313 13.176851 5.851145
 5314 13.180474 5.854768
 5315 13.184097 5.858391
 5316 13.187720 5.858391
 5317 13.191343 5.862014
 5318 13.194966 5.865637
 5319 13.198589 5.869260
 5320 13.202212 5.872883
 5321 13.205835 5.876506
 5322 13.209458 5.880129
 5323 13.209458 5.883752
 5324 13.213081 5.887375
 5325 13.216704 5.890998
 5326 13.220327 5.894621
 5327 13.223950 5.894621
 5328 13.227573 5.898244
 5329 13.231196 5.901867
 5330 13.234819 5.901867
 5331 13.238442 5.905490
 5332 13.242065 5.909113
 5333 13.245688 5.912736
 5334 13.245688 5.916359
 5335 13.249311 5.919982
 5336 13.252934 5.923605
 5337 13.252934 5.927228
 5338 13.252934 5.930851
 5339 13.252934 5.934474
 5340 13.256557 5.938097
 5341 13.256557 5.941720
 5342 13.256557 5.945343
 5343 13.256557 5.948966
 5344 13.256557 5.952589
 5345 13.256557 5.956212
 5346 13.256557 5.959835
 5347 13.260180 5.963458
 5348 13.260180 5.967081
 5349 13.263803 5.970704
 5350 13.263803 5.974327
 5351 13.267426 5.977950
 5352 13.267426 5.981573
 5353 13.271049 5.985196
 5354 13.271049 5.988819
 5355 13.274672 5.992442
 5356 13.274672 5.996065
 5357 13.278295 5.999688
 5358 13.278295 6.003311
 5359 13.281918 6.006934
 5360 13.285541 6.010557
 5361 13.289164 6.014180
 5362 13.292787 6.017803
 5363 13.296410 6.017803
 5364 13.300033 6.021426
 5365 13.303656 6.025049
 5366 13.307279 6.025049
 5367 13.310902 6.028672
 5368 13.314525 6.032295
 5369 13.318148 6.035918
 5370 13.321771 6.039541
 5371 13.325394 6.043164
 5372 13.325394 6.046787
 5373 13.329017 6.050410
 5374 13.329017 6.054033
 5375 13.332640 6.057656
 5376 13.332640 6.061279
 5377 13.332640 6.064902
 5378 13.336263 6.068525
 5379 13.336263 6.072148
 5380 13.336263 6.075771
 5381 13.336263 6.079394
 5382 13.339886 6.083017
 5383 13.339886 6.086640
 5384 13.339886 6.090263
 5385 13.339886 6.093886
 5386 13.339886 6.097509
 5387 13.339886 6.101132
 5388 13.339886 6.104755
 5389 13.339886 6.108378
 5390 13.339886 6.112001
 5391 13.339886 6.115624
 5392 13.339886 6.119247
 5393 13.339886 6.122870
 5394 13.339886 6.126493
 5395 13.339886 6.130116
 5396 13.339886 6.133739
 5397 13.339886 6.137362
 5398 13.339886 6.140985
 5399 13.339886 6.144608
 5400 13.339886 6.148231
 5401 13.339886 6.151854
 5402 13.343509 6.155477
 5403 13.343509 6.159100
 5404 13.347132 6.162723
 5405 13.347132 6.166346
 5406 13.350755 6.169969
 5407 13.350755 6.173592
 5408 13.354378 6.177215
 5409 13.354378 6.180838
 5410 13.358001 6.184461
 5411 13.358001 6.188084
 5412 13.361624 6.191707
 5413 13.361624 6.195330
 5414 13.365247 6.198953
 5415 13.368870 6.198953
 5416 13.372493 6.202576
 5417 13.376116 6.206199
 5418 13.379739 6.209822
 5419 13.383362 6.213445
 5420 13.386985 6.217068
 5421 13.390608 6.220691
 5422 13.394231 6.224314
 5423 13.397854 6.227937
 5424 13.401477 6.231560
 5425 13.405100 6.235183
 5426 13.405100 6.238806
 5427 13.405100 6.242429
 5428 13.405100 6.246052
 5429 13.405100 6.249675
 5430 13.405100 6.253298
 5431 13.405100 6.256921
 5432 13.405100 6.260544
 5433 13.405100 6.264167
 5434 13.405100 6.267790
 5435 13.405100 6.271413
 5436 13.405100 6.275036
 5437 13.405100 6.278659
 5438 13.405100 6.282282
 5439 13.408723 6.285905
 5440 13.408723 6.289528
 5441 13.408723 6.293151
 5442 13.408723 6.296774
 5443 13.408723 6.300397
 5444 13.412346 6.304020
 5445 13.412346 6.307643
 5446 13.412346 6.311266
 5447 13.415969 6.314889
 5448 13.415969 6.318512
 5449 13.419592 6.322135
 5450 13.419592 6.325758
 5451 13.423215 6.329381
 5452 13.423215 6.333004
 5453 13.426838 6.336627
 5454 13.426838 6.340250
 5455 13.430461 6.343873
 5456 13.430461 6.347496
 5457 13.434084 6.351119
 5458 13.434084 6.354742
 5459 13.437707 6.358365
 5460 13.437707 6.361988
 5461 13.441330 6.365611
 5462 13.444953 6.369234
 5463 13.448576 6.372857
 5464 13.452199 6.376480
 5465 13.455822 6.380103
 5466 13.459445 6.383726
 5467 13.463068 6.387349
 5468 13.466691 6.390972
 5469 13.470314 6.394595
 5470 13.470314 6.398218
 5471 13.473937 6.401841
 5472 13.473937 6.405464
 5473 13.477560 6.409087
 5474 13.481183 6.412710
 5475 13.481183 6.416333
 5476 13.484806 6.419956
 5477 13.488429 6.423579
 5478 13.492052 6.427202
 5479 13.495675 6.430825
 5480 13.499298 6.434448
 5481 13.502921 6.438071
 5482 13.506544 6.441694
 5483 13.510167 6.445317
 5484 13.513790 6.448940
 5485 13.517413 6.452563
 5486 13.521036 6.456186
 5487 13.524659 6.459809
 5488 13.528282 6.463432
 5489 13.531905 6.467055
 5490 13.535528 6.470678
 5491 13.539151 6.474301
 5492 13.542774 6.477924
 5493 13.542774 6.481547
 5494 13.546397 6.485170
 5495 13.550020 6.488793
 5496 13.553643 6.492416
 5497 13.553643 6.496039
 5498 13.557266 6.499662
 5499 13.560889 6.503285
 5500 13.560889 6.506908
 5501 13.560889 6.510531
 5502 13.560889 6.514154
 5503 13.560889 6.517777
 5504 13.560889 6.521400
 5505 13.564512 6.525023
 5506 13.564512 6.528646
 5507 13.568135 6.532269
 5508 13.568135 6.535892
 5509 13.571758 6.539515
 5510 13.571758 6.543138
 5511 13.575381 6.546761
 5512 13.575381 6.550384
 5513 13.579004 6.554007
 5514 13.579004 6.557630
 5515 13.582627 6.561253
 5516 13.582627 6.564876
 5517 13.586250 6.568499
 5518 13.589873 6.572122
 5519 13.593496 6.575745
 5520 13.597119 6.579368
 5521 13.600742 6.582991
 5522 13.604365 6.586614
 5523 13.607988 6.590237
 5524 13.611611 6.593860
 5525 13.615234 6.597483
 5526 13.615234 6.601106
 5527 13.615234 6.604729
 5528 13.615234 6.608352
 5529 13.615234 6.611975
 5530 13.615234 6.615598
 5531 13.615234 6.619221
 5532 13.615234 6.622844
 5533 13.615234 6.626467
 5534 13.615234 6.630090
 5535 13.615234 6.633713
 5536 13.615234 6.637336
 5537 13.615234 6.640959
 5538 13.615234 6.644582
 5539 13.615234 6.648205
 5540 13.615234 6.651828
 5541 13.615234 6.655451
 5542 13.615234 6.659074
 5543 13.615234 6.662697
 5544 13.615234 6.666320
 5545 13.615234 6.669943
 5546 13.615234 6.673566
 5547 13.615234 6.677189
 5548 13.615234 6.680812
 5549 13.615234 6.684435
 5550 13.615234 6.688058
 5551 13.615234 6.691681
 5552 13.618857 6.695304
 5553 13.618857 6.698927
 5554 13.622480 6.702550
 5555 13.622480 6.706173
 5556 13.626103 6.709796
 5557 13.626103 6.713419
 5558 13.629726 6.717042
 5559 13.629726 6.720665
 5560 13.633349 6.724288
 5561 13.633349 6.727911
 5562 13.636972 6.731534
 5563 13.636972 6.735157
 5564 13.640595 6.738780
 5565 13.644218 6.738780
 5566 13.647841 6.742403
 5567 13.651464 6.746026
 5568 13.655087 6.746026
 5569 13.658710 6.749649
 5570 13.658710 6.753272
 5571 13.662333 6.756895
 5572 13.665956 6.760518
 5573 13.665956 6.764141
 5574 13.669579 6.767764
 5575 13.673202 6.771387
 5576 13.676825 6.775010
 5577 13.680448 6.778633
 5578 13.684071 6.782256
 5579 13.687694 6.785879
 5580 13.691317 6.789502
 5581 13.694940 6.793125
 5582 13.698563 6.796748
 5583 13.702186 6.800371
 5584 13.702186 6.803994
 5585 13.705809 6.807617
 5586 13.705809 6.811240
 5587 13.705809 6.814863
 5588 13.709432 6.818486
 5589 13.709432 6.822109
 5590 13.709432 6.825732
 5591 13.709432 6.829355
 5592 13.709432 6.832978
 5593 13.709432 6.836601
 5594 13.709432 6.840224
 5595 13.709432 6.843847
 5596 13.709432 6.847470
 5597 13.709432 6.851093
 5598 13.709432 6.854716
 5599 13.709432 6.858339
 5600 13.709432 6.861962
 5601 13.709432 6.865585
 5602 13.709432 6.869208
 5603 13.709432 6.872831
 5604 13.709432 6.876454
 5605 13.709432 6.880077
 5606 13.709432 6.883700
 5607 13.709432 6.887323
 5608 13.709432 6.890946
 5609 13.709432 6.894569
 5610 13.713055 6.898192
 5611 13.713055 6.901815
 5612 13.716678 6.905438
 5613 13.716678 6.909061
 5614 13.720301 6.912684
 5615 13.720301 6.916307
 5616 13.723924 6.919930
 5617 13.723924 6.923553
 5618 13.727547 6.927176
 5619 13.727547 6.930799
 5620 13.731170 6.934422
 5621 13.731170 6.938045
 5622 13.734793 6.941668
 5623 13.734793 6.945291
 5624 13.738416 6.948914
 5625 13.738416 6.952537
 5626 13.742039 6.956160
 5627 13.742039 6.959783
 5628 13.745662 6.963406
 5629 13.749285 6.967029
 5630 13.752908 6.967029
 5631 13.756531 6.970652
 5632 13.760154 6.974275
 5633 13.763777 6.974275
 5634 13.767400 6.977898
 5635 13.771023 6.977898
 5636 13.771023 6.981521
 5637 13.774646 6.985144
 5638 13.774646 6.988767
 5639 13.778269 6.992390
 5640 13.781892 6.996013
 5641 13.781892 6.999636
 5642 13.785515 7.003259
 5643 13.789138 7.006882
 5644 13.789138 7.010505
 5645 13.792761 7.014128
 5646 13.792761 7.017751
 5647 13.796384 7.021374
 5648 13.796384 7.024997
 5649 13.796384 7.028620
 5650 13.796384 7.032243
 5651 13.792761 7.035866
 5652 13.792761 7.039489
 5653 13.792761 7.043112
 5654 13.789138 7.046735
 5655 13.789138 7.050358
 5656 13.785515 7.053981
 5657 13.785515 7.057604
 5658 13.785515 7.061227
 5659 13.781892 7.064850
 5660 13.781892 7.068473
 5661 13.778269 7.072096
 5662 13.778269 7.075719
 5663 13.774646 7.079342
 5664 13.774646 7.082965
 5665 13.771023 7.086588
 5666 13.771023 7.090211
 5667 13.767400 7.093834
 5668 13.767400 7.097457
 5669 13.767400 7.101080
 5670 13.767400 7.104703
 5671 13.767400 7.108326
 5672 13.767400 7.111949
 5673 13.767400 7.115572
 5674 13.767400 7.119195
 5675 13.767400 7.122818
 5676 13.767400 7.126441
 5677 13.767400 7.130064
 5678 13.767400 7.133687
 5679 13.767400 7.137310
 5680 13.767400 7.140933
 5681 13.767400 7.144556
 5682 13.767400 7.148179
 5683 13.767400 7.151802
 5684 13.767400 7.155425
 5685 13.767400 7.159048
 5686 13.767400 7.162671
 5687 13.767400 7.166294
 5688 13.767400 7.169917
 5689 13.767400 7.173540
 5690 13.767400 7.177163
 5691 13.767400 7.180786
 5692 13.767400 7.184409
 5693 13.771023 7.188032
 5694 13.771023 7.191655
 5695 13.774646 7.195278
 5696 13.774646 7.198901
 5697 13.774646 7.202524
 5698 13.774646 7.206147
 5699 13.774646 7.209770
 5700 13.778269 7.213393
 5701 13.778269 7.217016
 5702 13.778269 7.220639
 5703 13.778269 7.224262
 5704 13.781892 7.227885
 5705 13.778269 7.231508
 5706 13.778269 7.235131
 5707 13.778269 7.238754
 5708 13.774646 7.242377
 5709 13.774646 7.246000
 5710 13.771023 7.249623
 5711 13.771023 7.253246
 5712 13.767400 7.256869
 5713 13.767400 7.260492
 5714 13.767400 7.264115
 5715 13.767400 7.267738
 5716 13.767400 7.271361
 5717 13.767400 7.274984
 5718 13.767400 7.278607
 5719 13.767400 7.282230
 5720 13.767400 7.285853
 5721 13.767400 7.289476
 5722 13.767400 7.293099
 5723 13.767400 7.296722
 5724 13.767400 7.300345
 5725 13.767400 7.303968
 5726 13.767400 7.307591
 5727 13.767400 7.311214
 5728 13.767400 7.314837
 5729 13.767400 7.318460
 5730 13.767400 7.322083
 5731 13.767400 7.325706
 5732 13.767400 7.329329
 5733 13.767400 7.332952
 5734 13.767400 7.336575
 5735 13.767400 7.340198
 5736 13.767400 7.343821
 5737 13.771023 7.347444
 5738 13.771023 7.351067
 5739 13.771023 7.354690
 5740 13.774646 7.358313
 5741 13.774646 7.361936
 5742 13.774646 7.365559
 5743 13.774646 7.369182
 5744 13.774646 7.372805
 5745 13.774646 7.376428
 5746 13.771023 7.380051
 5747 13.767400 7.383674
 5748 13.763777 7.387297
 5749 13.760154 7.390920
 5750 13.756531 7.394543
 5751 13.756531 7.398166
 5752 13.752908 7.401789
 5753 13.752908 7.405412
 5754 13.749285 7.409035
 5755 13.749285 7.412658
 5756 13.745662 7.416281
 5757 13.745662 7.419904
 5758 13.742039 7.423527
 5759 13.742039 7.427150
 5760 13.738416 7.430773
 5761 13.738416 7.434396
 5762 13.734793 7.438019
 5763 13.734793 7.441642
 5764 13.731170 7.445265
 5765 13.731170 7.448888
 5766 13.727547 7.452511
 5767 13.727547 7.456134
 5768 13.727547 7.459757
 5769 13.727547 7.463380
 5770 13.727547 7.467003
 5771 13.727547 7.470626
 5772 13.727547 7.474249
 5773 13.727547 7.477872
 5774 13.727547 7.481495
 5775 13.727547 7.485118
 5776 13.727547 7.488741
 5777 13.727547 7.492364
 5778 13.727547 7.495987
 5779 13.727547 7.499610
 5780 13.727547 7.503233
 5781 13.727547 7.506856
 5782 13.727547 7.510479
 5783 13.727547 7.514102
 5784 13.727547 7.517725
 5785 13.727547 7.521348
 5786 13.727547 7.524971
 5787 13.727547 7.528594
 5788 13.727547 7.532217
 5789 13.727547 7.535840
 5790 13.727547 7.539463
 5791 13.727547 7.543086
 5792 13.731170 7.546709
 5793 13.731170 7.550332
 5794 13.734793 7.553955
 5795 13.734793 7.557578
 5796 13.738416 7.561201
 5797 13.738416 7.564824
 5798 13.742039 7.568447
 5799 13.742039 7.572070
 5800 13.745662 7.575693
 5801 13.745662 7.579316
 5802 13.745662 7.582939
 5803 13.745662 7.586562
 5804 13.745662 7.590185
 5805 13.745662 7.593808
 5806 13.745662 7.597431
 5807 13.745662 7.601054
 5808 13.745662 7.604677
 5809 13.745662 7.608300
 5810 13.745662 7.611923
 5811 13.745662 7.615546
 5812 13.745662 7.619169
 5813 13.745662 7.622792
 5814 13.745662 7.626415
 5815 13.745662 7.630038
 5816 13.745662 7.633661
 5817 13.745662 7.637284
 5818 13.745662 7.640907
 5819 13.745662 7.644530
 5820 13.745662 7.648153
 5821 13.749285 7.651776
 5822 13.749285 7.655399
 5823 13.752908 7.659022
 5824 13.752908 7.662645
 5825 13.756531 7.666268
 5826 13.756531 7.669891
 5827 13.756531 7.673514
 5828 13.756531 7.677137
 5829 13.756531 7.680760
 5830 13.760154 7.684383
 5831 13.760154 7.688006
 5832 13.760154 7.691629
 5833 13.760154 7.695252
 5834 13.760154 7.698875
 5835 13.760154 7.702498
 5836 13.760154 7.706121
 5837 13.760154 7.709744
 5838 13.756531 7.713367
 5839 13.756531 7.716990
 5840 13.756531 7.720613
 5841 13.756531 7.724236
 5842 13.756531 7.727859
 5843 13.752908 7.731482
 5844 13.749285 7.735105
 5845 13.745662 7.738728
 5846 13.742039 7.742351
 5847 13.738416 7.745974
 5848 13.738416 7.749597
 5849 13.734793 7.753220
 5850 13.734793 7.756843
 5851 13.731170 7.760466
 5852 13.731170 7.764089
 5853 13.727547 7.767712
 5854 13.727547 7.771335
 5855 13.723924 7.774958
 5856 13.723924 7.778581
 5857 13.720301 7.782204
 5858 13.720301 7.785827
 5859 13.716678 7.789450
 5860 13.716678 7.793073
 5861 13.716678 7.796696
 5862 13.716678 7.800319
 5863 13.716678 7.803942
 5864 13.716678 7.807565
 5865 13.716678 7.811188
 5866 13.716678 7.814811
 5867 13.716678 7.818434
 5868 13.713055 7.822057
 5869 13.713055 7.825680
 5870 13.713055 7.829303
 5871 13.713055 7.832926
 5872 13.709432 7.836549
 5873 13.709432 7.840172
 5874 13.709432 7.843795
 5875 13.709432 7.847418
 5876 13.709432 7.851041
 5877 13.709432 7.854664
 5878 13.709432 7.858287
 5879 13.709432 7.861910
 5880 13.709432 7.865533
 5881 13.709432 7.869156
 5882 13.709432 7.872779
 5883 13.709432 7.876402
 5884 13.709432 7.880025
 5885 13.709432 7.883648
 5886 13.709432 7.887271
 5887 13.709432 7.890894
 5888 13.709432 7.894517
 5889 13.709432 7.898140
 5890 13.709432 7.901763
 5891 13.709432 7.905386
 5892 13.709432 7.909009
 5893 13.709432 7.912632
 5894 13.709432 7.916255
 5895 13.709432 7.919878
 5896 13.709432 7.923501
 5897 13.709432 7.927124
 5898 13.709432 7.930747
 5899 13.713055 7.934370
 5900 13.713055 7.937993
 5901 13.713055 7.941616
 5902 13.709432 7.945239
 5903 13.705809 7.948862
 5904 13.702186 7.952485
 5905 13.702186 7.956108
 5906 13.698563 7.959731
 5907 13.698563 7.963354
 5908 13.694940 7.966977
 5909 13.694940 7.970600
 5910 13.691317 7.974223
 5911 13.691317 7.977846
 5912 13.687694 7.981469
 5913 13.687694 7.985092
 5914 13.684071 7.988715
 5915 13.684071 7.992338
 5916 13.680448 7.995961
 5917 13.680448 7.999584
 5918 13.680448 8.003207
 5919 13.680448 8.006830
 5920 13.680448 8.010453
 5921 13.680448 8.014076
 5922 13.680448 8.017699
 5923 13.680448 8.021322
 5924 13.680448 8.024945
 5925 13.680448 8.028568
 5926 13.680448 8.032191
 5927 13.676825 8.035814
 5928 13.676825 8.039437
 5929 13.673202 8.043060
 5930 13.673202 8.046683
 5931 13.673202 8.050306
 5932 13.673202 8.053929
 5933 13.673202 8.057552
 5934 13.673202 8.061175
 5935 13.673202 8.064798
 5936 13.673202 8.068421
 5937 13.673202 8.072044
 5938 13.673202 8.075667
 5939 13.673202 8.079290
 5940 13.673202 8.082913
 5941 13.673202 8.086536
 5942 13.673202 8.090159
 5943 13.673202 8.093782
 5944 13.673202 8.097405
 5945 13.673202 8.101028
 5946 13.673202 8.104651
 5947 13.673202 8.108274
 5948 13.673202 8.111897
 5949 13.673202 8.115520
 5950 13.673202 8.119143
 5951 13.673202 8.122766
 5952 13.673202 8.126389
 5953 13.673202 8.130012
 5954 13.673202 8.133635
 5955 13.676825 8.137258
 5956 13.676825 8.140881
 5957 13.680448 8.144504
 5958 13.680448 8.148127
 5959 13.680448 8.151750
 5960 13.680448 8.155373
 5961 13.680448 8.158996
 5962 13.680448 8.162619
 5963 13.680448 8.166242
 5964 13.680448 8.169865
 5965 13.676825 8.173488
 5966 13.676825 8.177111
 5967 13.673202 8.180734
 5968 13.673202 8.184357
 5969 13.669579 8.187980
 5970 13.669579 8.191603
 5971 13.665956 8.195226
 5972 13.665956 8.198849
 5973 13.662333 8.202472
 5974 13.662333 8.206095
 5975 13.662333 8.209718
 5976 13.662333 8.213341
 5977 13.662333 8.216964
 5978 13.662333 8.220587
 5979 13.662333 8.224210
 5980 13.662333 8.227833
 5981 13.662333 8.231456
 5982 13.662333 8.235079
 5983 13.662333 8.238702
 5984 13.662333 8.242325
 5985 13.662333 8.245948
 5986 13.658710 8.249571
 5987 13.658710 8.253194
 5988 13.655087 8.256817
 5989 13.651464 8.260440
 5990 13.651464 8.264063
 5991 13.647841 8.267686
 5992 13.644218 8.271309
 5993 13.644218 8.274932
 5994 13.640595 8.278555
 5995 13.640595 8.282178
 5996 13.636972 8.285801
 5997 13.636972 8.289424
 5998 13.633349 8.293047
 5999 13.633349 8.296670
 6000 13.629726 8.300293
 6001 13.629726 8.303916
 6002 13.626103 8.307539
 6003 13.626103 8.311162
 6004 13.622480 8.314785
 6005 13.622480 8.318408
 6006 13.618857 8.322031
 6007 13.618857 8.325654
 6008 13.618857 8.329277
 6009 13.618857 8.332900
 6010 13.618857 8.336523
 6011 13.618857 8.340146
 6012 13.618857 8.343769
 6013 13.618857 8.347392
 6014 13.618857 8.351015
 6015 13.618857 8.354638
 6016 13.618857 8.358261
 6017 13.618857 8.361884
 6018 13.618857 8.365507
 6019 13.618857 8.369130
 6020 13.618857 8.372753
 6021 13.618857 8.376376
 6022 13.618857 8.379999
 6023 13.618857 8.383622
 6024 13.618857 8.387245
 6025 13.618857 8.390868
 6026 13.618857 8.394491
 6027 13.618857 8.398114
 6028 13.618857 8.401737
 6029 13.618857 8.405360
 6030 13.618857 8.408983
 6031 13.618857 8.412606
 6032 13.618857 8.416229
 6033 13.618857 8.419852
 6034 13.618857 8.423475
 6035 13.618857 8.427098
 6036 13.618857 8.430721
 6037 13.618857 8.434344
 6038 13.618857 8.437967
 6039 13.618857 8.441590
 6040 13.622480 8.445213
 6041 13.622480 8.448836
 6042 13.626103 8.452459
 6043 13.626103 8.456082
 6044 13.629726 8.459705
 6045 13.629726 8.463328
 6046 13.633349 8.466951
 6047 13.633349 8.470574
 6048 13.636972 8.474197
 6049 13.636972 8.477820
 6050 13.640595 8.481443
 6051 13.640595 8.485066
 6052 13.644218 8.488689
 6053 13.647841 8.492312
 6054 13.651464 8.495935
 6055 13.655087 8.499558
 6056 13.658710 8.503181
 6057 13.662333 8.506804
 6058 13.665956 8.510427
 6059 13.669579 8.514050
 6060 13.669579 8.517673
 6061 13.669579 8.521296
 6062 13.669579 8.524919
 6063 13.669579 8.528542
 6064 13.669579 8.532165
 6065 13.669579 8.535788
 6066 13.669579 8.539411
 6067 13.665956 8.543034
 6068 13.665956 8.546657
 6069 13.662333 8.550280
 6070 13.662333 8.553903
 6071 13.658710 8.557526
 6072 13.658710 8.561149
 6073 13.655087 8.564772
 6074 13.655087 8.568395
 6075 13.651464 8.572018
 6076 13.651464 8.575641
 6077 13.647841 8.579264
 6078 13.647841 8.582887
 6079 13.644218 8.586510
 6080 13.644218 8.590133
 6081 13.644218 8.593756
 6082 13.644218 8.597379
 6083 13.644218 8.601002
 6084 13.644218 8.604625
 6085 13.644218 8.608248
 6086 13.644218 8.611871
 6087 13.644218 8.615494
 6088 13.644218 8.619117
 6089 13.644218 8.622740
 6090 13.644218 8.626363
 6091 13.644218 8.629986
 6092 13.640595 8.633609
 6093 13.640595 8.637232
 6094 13.640595 8.640855
 6095 13.640595 8.644478
 6096 13.640595 8.648101
 6097 13.640595 8.651724
 6098 13.640595 8.655347
 6099 13.640595 8.658970
 6100 13.636972 8.662593
 6101 13.636972 8.666216
 6102 13.636972 8.669839
 6103 13.636972 8.673462
 6104 13.636972 8.677085
 6105 13.636972 8.680708
 6106 13.636972 8.684331
 6107 13.636972 8.687954
 6108 13.636972 8.691577
 6109 13.636972 8.695200
 6110 13.636972 8.698823
 6111 13.636972 8.702446
 6112 13.636972 8.706069
 6113 13.636972 8.709692
 6114 13.636972 8.713315
 6115 13.636972 8.716938
 6116 13.636972 8.720561
 6117 13.636972 8.724184
 6118 13.636972 8.727807
 6119 13.636972 8.731430
 6120 13.636972 8.735053
 6121 13.636972 8.738676
 6122 13.636972 8.742299
 6123 13.636972 8.745922
 6124 13.636972 8.749545
 6125 13.636972 8.753168
 6126 13.636972 8.756791
 6127 13.636972 8.760414
 6128 13.640595 8.764037
 6129 13.640595 8.767660
 6130 13.644218 8.771283
 6131 13.644218 8.774906
 6132 13.647841 8.778529
 6133 13.647841 8.782152
 6134 13.651464 8.785775
 6135 13.651464 8.789398
 6136 13.655087 8.793021
 6137 13.655087 8.796644
 6138 13.658710 8.800267
 6139 13.658710 8.803890
 6140 13.658710 8.807513
 6141 13.658710 8.811136
 6142 13.658710 8.814759
 6143 13.658710 8.818382
 6144 13.658710 8.822005
 6145 13.658710 8.825628
 6146 13.655087 8.829251
 6147 13.655087 8.832874
 6148 13.655087 8.836497
 6149 13.651464 8.840120
 6150 13.651464 8.843743
 6151 13.651464 8.847366
 6152 13.647841 8.850989
 6153 13.647841 8.854612
 6154 13.644218 8.858235
 6155 13.644218 8.861858
 6156 13.640595 8.865481
 6157 13.640595 8.869104
 6158 13.636972 8.872727
 6159 13.636972 8.876350
 6160 13.633349 8.879973
 6161 13.633349 8.883596
 6162 13.629726 8.887219
 6163 13.629726 8.890842
 6164 13.629726 8.894465
 6165 13.626103 8.898088
 6166 13.626103 8.901711
 6167 13.626103 8.905334
 6168 13.626103 8.908957
 6169 13.626103 8.912580
 6170 13.622480 8.916203
 6171 13.622480 8.919826
 6172 13.622480 8.923449
 6173 13.618857 8.927072
 6174 13.618857 8.930695
 6175 13.615234 8.934318
 6176 13.615234 8.937941
 6177 13.611611 8.941564
 6178 13.611611 8.945187
 6179 13.607988 8.948810
 6180 13.607988 8.952433
 6181 13.607988 8.956056
 6182 13.607988 8.959679
 6183 13.607988 8.963302
 6184 13.607988 8.966925
 6185 13.607988 8.970548
 6186 13.607988 8.974171
 6187 13.607988 8.977794
 6188 13.607988 8.981417
 6189 13.607988 8.985040
 6190 13.607988 8.988663
 6191 13.607988 8.992286
 6192 13.607988 8.995909
 6193 13.607988 8.999532
 6194 13.607988 9.003155
 6195 13.607988 9.006778
 6196 13.607988 9.010401
 6197 13.607988 9.014024
 6198 13.607988 9.017647
 6199 13.607988 9.021270
 6200 13.607988 9.024893
 6201 13.607988 9.028516
 6202 13.607988 9.032139
 6203 13.607988 9.035762
 6204 13.611611 9.039385
 6205 13.611611 9.043008
 6206 13.615234 9.046631
 6207 13.615234 9.050254
 6208 13.618857 9.053877
 6209 13.618857 9.057500
 6210 13.622480 9.061123
 6211 13.622480 9.064746
 6212 13.626103 9.068369
 6213 13.626103 9.071992
 6214 13.629726 9.075615
 6215 13.629726 9.079238
 6216 13.633349 9.082861
 6217 13.633349 9.086484
 6218 13.636972 9.090107
 6219 13.636972 9.093730
 6220 13.633349 9.097353
 6221 13.633349 9.100976
 6222 13.633349 9.104599
 6223 13.633349 9.108222
 6224 13.629726 9.111845
 6225 13.629726 9.115468
 6226 13.629726 9.119091
 6227 13.629726 9.122714
 6228 13.629726 9.126337
 6229 13.626103 9.129960
 6230 13.626103 9.133583
 6231 13.622480 9.137206
 6232 13.622480 9.140829
 6233 13.618857 9.144452
 6234 13.618857 9.148075
 6235 13.615234 9.151698
 6236 13.615234 9.155321
 6237 13.611611 9.158944
 6238 13.611611 9.162567
 6239 13.611611 9.166190
 6240 13.611611 9.169813
 6241 13.611611 9.173436
 6242 13.611611 9.177059
 6243 13.611611 9.180682
 6244 13.611611 9.184305
 6245 13.611611 9.187928
 6246 13.611611 9.191551
 6247 13.611611 9.195174
 6248 13.611611 9.198797
 6249 13.611611 9.202420
 6250 13.611611 9.206043
 6251 13.611611 9.209666
 6252 13.611611 9.213289
 6253 13.611611 9.216912
 6254 13.611611 9.220535
 6255 13.611611 9.224158
 6256 13.611611 9.227781
 6257 13.611611 9.231404
 6258 13.611611 9.235027
 6259 13.611611 9.238650
 6260 13.611611 9.242273
 6261 13.611611 9.245896
 6262 13.611611 9.249519
 6263 13.611611 9.253142
 6264 13.611611 9.256765
 6265 13.615234 9.260388
 6266 13.615234 9.264011
 6267 13.618857 9.267634
 6268 13.618857 9.271257
 6269 13.622480 9.274880
 6270 13.622480 9.278503
 6271 13.626103 9.282126
 6272 13.626103 9.285749
 6273 13.629726 9.289372
 6274 13.629726 9.292995
 6275 13.633349 9.296618
 6276 13.633349 9.300241
 6277 13.633349 9.303864
 6278 13.636972 9.307487
 6279 13.636972 9.311110
 6280 13.636972 9.314733
 6281 13.636972 9.318356
 6282 13.633349 9.321979
 6283 13.633349 9.325602
 6284 13.633349 9.329225
 6285 13.633349 9.332848
 6286 13.629726 9.336471
 6287 13.629726 9.340094
 6288 13.626103 9.343717
 6289 13.626103 9.347340
 6290 13.622480 9.350963
 6291 13.622480 9.354586
 6292 13.618857 9.358209
 6293 13.618857 9.361832
 6294 13.618857 9.365455
 6295 13.618857 9.369078
 6296 13.615234 9.372701
 6297 13.615234 9.376324
 6298 13.615234 9.379947
 6299 13.615234 9.383570
 6300 13.615234 9.387193
 6301 13.615234 9.390816
 6302 13.615234 9.394439
 6303 13.615234 9.398062
 6304 13.611611 9.401685
 6305 13.611611 9.405308
 6306 13.607988 9.408931
 6307 13.607988 9.412554
 6308 13.607988 9.416177
 6309 13.607988 9.419800
 6310 13.607988 9.423423
 6311 13.607988 9.427046
 6312 13.607988 9.430669
 6313 13.607988 9.434292
 6314 13.607988 9.437915
 6315 13.607988 9.441538
 6316 13.607988 9.445161
 6317 13.607988 9.448784
 6318 13.607988 9.452407
 6319 13.607988 9.456030
 6320 13.607988 9.459653
 6321 13.607988 9.463276
 6322 13.607988 9.466899
 6323 13.607988 9.470522
 6324 13.607988 9.474145
 6325 13.607988 9.477768
 6326 13.607988 9.481391
 6327 13.607988 9.485014
 6328 13.607988 9.488637
 6329 13.607988 9.492260
 6330 13.607988 9.495883
 6331 13.611611 9.499506
 6332 13.611611 9.503129
 6333 13.615234 9.506752
 6334 13.615234 9.510375
 6335 13.618857 9.513998
 6336 13.618857 9.517621
 6337 13.622480 9.521244
 6338 13.622480 9.524867
 6339 13.626103 9.528490
 6340 13.626103 9.532113
 6341 13.629726 9.535736
 6342 13.629726 9.539359
 6343 13.629726 9.542982
 6344 13.629726 9.546605
 6345 13.629726 9.550228
 6346 13.626103 9.553851
 6347 13.626103 9.557474
 6348 13.626103 9.561097
 6349 13.622480 9.564720
 6350 13.622480 9.568343
 6351 13.618857 9.571966
 6352 13.618857 9.575589
 6353 13.615234 9.579212
 6354 13.615234 9.582835
 6355 13.615234 9.586458
 6356 13.615234 9.590081
 6357 13.615234 9.593704
 6358 13.615234 9.597327
 6359 13.615234 9.600950
 6360 13.615234 9.604573
 6361 13.615234 9.608196
 6362 13.615234 9.611819
 6363 13.615234 9.615442
 6364 13.615234 9.619065
 6365 13.615234 9.622688
 6366 13.615234 9.626311
 6367 13.615234 9.629934
 6368 13.615234 9.633557
 6369 13.615234 9.637180
 6370 13.615234 9.640803
 6371 13.615234 9.644426
 6372 13.615234 9.648049
 6373 13.615234 9.651672
 6374 13.615234 9.655295
 6375 13.615234 9.658918
 6376 13.615234 9.662541
 6377 13.615234 9.666164
 6378 13.615234 9.669787
 6379 13.615234 9.673410
 6380 13.615234 9.677033
 6381 13.615234 9.680656
 6382 13.615234 9.684279
 6383 13.615234 9.687902
 6384 13.615234 9.691525
 6385 13.615234 9.695148
 6386 13.615234 9.698771
 6387 13.611611 9.702394
 6388 13.607988 9.702394
 6389 13.604365 9.706017
 6390 13.600742 9.706017
 6391 13.597119 9.709640
 6392 13.593496 9.709640
 6393 13.589873 9.713263
 6394 13.586250 9.713263
 6395 13.582627 9.716886
 6396 13.579004 9.720509
 6397 13.575381 9.724132
 6398 13.571758 9.727755
 6399 13.568135 9.731378
 6400 13.564512 9.735001
 6401 13.564512 9.738624
 6402 13.560889 9.742247
 6403 13.560889 9.745870
 6404 13.557266 9.749493
 6405 13.557266 9.753116
 6406 13.553643 9.756739
 6407 13.553643 9.760362
 6408 13.550020 9.763985
 6409 13.550020 9.767608
 6410 13.546397 9.771231
 6411 13.546397 9.774854
 6412 13.542774 9.778477
 6413 13.542774 9.782100
 6414 13.539151 9.785723
 6415 13.539151 9.789346
 6416 13.535528 9.792969
 6417 13.535528 9.796592
 6418 13.531905 9.800215
 6419 13.531905 9.803838
 6420 13.531905 9.807461
 6421 13.531905 9.811084
 6422 13.531905 9.814707
 6423 13.531905 9.818330
 6424 13.531905 9.821953
 6425 13.531905 9.825576
 6426 13.531905 9.829199
 6427 13.531905 9.832822
 6428 13.531905 9.836445
 6429 13.531905 9.840068
 6430 13.531905 9.843691
 6431 13.531905 9.847314
 6432 13.531905 9.850937
 6433 13.531905 9.854560
 6434 13.531905 9.858183
 6435 13.531905 9.861806
 6436 13.531905 9.865429
 6437 13.531905 9.869052
 6438 13.531905 9.872675
 6439 13.531905 9.876298
 6440 13.531905 9.879921
 6441 13.531905 9.883544
 6442 13.531905 9.887167
 6443 13.531905 9.890790
 6444 13.531905 9.894413
 6445 13.531905 9.898036
 6446 13.531905 9.901659
 6447 13.531905 9.905282
 6448 13.531905 9.908905
 6449 13.531905 9.912528
 6450 13.531905 9.916151
 6451 13.531905 9.919774
 6452 13.531905 9.923397
 6453 13.531905 9.927020
 6454 13.531905 9.930643
 6455 13.531905 9.934266
 6456 13.535528 9.937889
 6457 13.535528 9.941512
 6458 13.539151 9.945135
 6459 13.539151 9.948758
 6460 13.542774 9.952381
 6461 13.542774 9.956004
 6462 13.546397 9.959627
 6463 13.546397 9.963250
 6464 13.550020 9.966873
 6465 13.550020 9.970496
 6466 13.553643 9.974119
 6467 13.553643 9.977742
 6468 13.557266 9.981365
 6469 13.557266 9.984988
 6470 13.557266 9.988611
 6471 13.557266 9.992234
 6472 13.557266 9.995857
 6473 13.557266 9.999480
 6474 13.557266 10.003103
 6475 13.557266 10.006726
 6476 13.557266 10.010349
 6477 13.557266 10.013972
 6478 13.557266 10.017595
 6479 13.557266 10.021218
 6480 13.557266 10.024841
 6481 13.557266 10.028464
 6482 13.557266 10.032087
 6483 13.557266 10.035710
 6484 13.557266 10.039333
 6485 13.560889 10.042956
 6486 13.560889 10.046579
 6487 13.560889 10.050202
 6488 13.560889 10.053825
 6489 13.560889 10.057448
 6490 13.560889 10.061071
 6491 13.560889 10.064694
 6492 13.560889 10.068317
 6493 13.560889 10.071940
 6494 13.560889 10.075563
 6495 13.560889 10.079186
 6496 13.560889 10.082809
 6497 13.560889 10.086432
 6498 13.560889 10.090055
 6499 13.560889 10.093678
 6500 13.560889 10.097301
 6501 13.560889 10.100924
 6502 13.560889 10.104547
 6503 13.560889 10.108170
 6504 13.560889 10.111793
 6505 13.560889 10.115416
 6506 13.560889 10.119039
 6507 13.560889 10.122662
 6508 13.564512 10.126285
 6509 13.564512 10.129908
 6510 13.568135 10.133531
 6511 13.568135 10.137154
 6512 13.571758 10.140777
 6513 13.571758 10.144400
 6514 13.575381 10.148023
 6515 13.575381 10.151646
 6516 13.579004 10.155269
 6517 13.579004 10.158892
 6518 13.582627 10.162515
 6519 13.582627 10.166138
 6520 13.582627 10.169761
 6521 13.582627 10.173384
 6522 13.582627 10.177007
 6523 13.582627 10.180630
 6524 13.582627 10.184253
 6525 13.579004 10.187876
 6526 13.579004 10.191499
 6527 13.579004 10.195122
 6528 13.579004 10.198745
 6529 13.575381 10.202368
 6530 13.575381 10.205991
 6531 13.571758 10.209614
 6532 13.571758 10.213237
 6533 13.571758 10.216860
 6534 13.568135 10.220483
 6535 13.568135 10.224106
 6536 13.564512 10.227729
 6537 13.564512 10.231352
 6538 13.560889 10.234975
 6539 13.560889 10.238598
 6540 13.557266 10.242221
 6541 13.557266 10.245844
 6542 13.553643 10.249467
 6543 13.553643 10.253090
 6544 13.553643 10.256713
 6545 13.553643 10.260336
 6546 13.553643 10.263959
 6547 13.553643 10.267582
 6548 13.553643 10.271205
 6549 13.553643 10.274828
 6550 13.553643 10.278451
 6551 13.553643 10.282074
 6552 13.553643 10.285697
 6553 13.553643 10.289320
 6554 13.553643 10.292943
 6555 13.553643 10.296566
 6556 13.553643 10.300189
 6557 13.553643 10.303812
 6558 13.553643 10.307435
 6559 13.553643 10.311058
 6560 13.553643 10.314681
 6561 13.553643 10.318304
 6562 13.553643 10.321927
 6563 13.553643 10.325550
 6564 13.553643 10.329173
 6565 13.553643 10.332796
 6566 13.550020 10.336419
 6567 13.550020 10.340042
 6568 13.550020 10.343665
 6569 13.546397 10.347288
 6570 13.546397 10.350911
 6571 13.542774 10.354534
 6572 13.542774 10.358157
 6573 13.539151 10.361780
 6574 13.539151 10.365403
 6575 13.535528 10.369026
 6576 13.535528 10.372649
 6577 13.531905 10.376272
 6578 13.531905 10.379895
 6579 13.531905 10.383518
 6580 13.531905 10.387141
 6581 13.528282 10.390764
 6582 13.528282 10.394387
 6583 13.528282 10.398010
 6584 13.528282 10.401633
 6585 13.528282 10.405256
 6586 13.528282 10.408879
 6587 13.528282 10.412502
 6588 13.528282 10.416125
 6589 13.528282 10.419748
 6590 13.528282 10.423371
 6591 13.528282 10.426994
 6592 13.528282 10.430617
 6593 13.528282 10.434240
 6594 13.528282 10.437863
 6595 13.528282 10.441486
 6596 13.528282 10.445109
 6597 13.528282 10.448732
 6598 13.528282 10.452355
 6599 13.528282 10.455978
 6600 13.528282 10.459601
 6601 13.528282 10.463224
 6602 13.528282 10.466847
 6603 13.528282 10.470470
 6604 13.531905 10.474093
 6605 13.531905 10.477716
 6606 13.535528 10.481339
 6607 13.535528 10.484962
 6608 13.539151 10.488585
 6609 13.539151 10.492208
 6610 13.542774 10.495831
 6611 13.542774 10.499454
 6612 13.546397 10.503077
 6613 13.546397 10.506700
 6614 13.550020 10.510323
 6615 13.550020 10.513946
 6616 13.553643 10.517569
 6617 13.557266 10.521192
 6618 13.560889 10.524815
 6619 13.564512 10.528438
 6620 13.568135 10.532061
 6621 13.568135 10.535684
 6622 13.568135 10.539307
 6623 13.571758 10.542930
 6624 13.571758 10.546553
 6625 13.571758 10.550176
 6626 13.571758 10.553799
 6627 13.571758 10.557422
 6628 13.571758 10.561045
 6629 13.568135 10.564668
 6630 13.568135 10.568291
 6631 13.568135 10.571914
 6632 13.568135 10.575537
 6633 13.568135 10.579160
 6634 13.568135 10.582783
 6635 13.568135 10.586406
 6636 13.568135 10.590029
 6637 13.568135 10.593652
 6638 13.568135 10.597275
 6639 13.568135 10.600898
 6640 13.568135 10.604521
 6641 13.568135 10.608144
 6642 13.568135 10.611767
 6643 13.568135 10.615390
 6644 13.568135 10.619013
 6645 13.568135 10.622636
 6646 13.568135 10.626259
 6647 13.568135 10.629882
 6648 13.568135 10.633505
 6649 13.568135 10.637128
 6650 13.568135 10.640751
 6651 13.568135 10.644374
 6652 13.568135 10.647997
 6653 13.568135 10.651620
 6654 13.568135 10.655243
 6655 13.571758 10.658866
 6656 13.571758 10.662489
 6657 13.571758 10.666112
 6658 13.571758 10.669735
 6659 13.571758 10.673358
 6660 13.571758 10.676981
 6661 13.571758 10.680604
 6662 13.571758 10.684227
 6663 13.568135 10.687850
 6664 13.568135 10.691473
 6665 13.568135 10.695096
 6666 13.568135 10.698719
 6667 13.568135 10.702342
 6668 13.568135 10.705965
 6669 13.568135 10.709588
 6670 13.568135 10.713211
 6671 13.568135 10.716834
 6672 13.568135 10.720457
 6673 13.568135 10.724080
 6674 13.568135 10.727703
 6675 13.568135 10.731326
 6676 13.568135 10.734949
 6677 13.568135 10.738572
 6678 13.568135 10.742195
 6679 13.568135 10.745818
 6680 13.568135 10.749441
 6681 13.568135 10.753064
 6682 13.568135 10.756687
 6683 13.568135 10.760310
 6684 13.568135 10.763933
 6685 13.568135 10.767556
 6686 13.568135 10.771179
 6687 13.568135 10.774802
 6688 13.568135 10.778425
 6689 13.564512 10.782048
 6690 13.564512 10.785671
 6691 13.560889 10.789294
 6692 13.560889 10.792917
 6693 13.557266 10.796540
 6694 13.557266 10.800163
 6695 13.557266 10.803786
 6696 13.557266 10.807409
 6697 13.553643 10.811032
 6698 13.553643 10.814655
 6699 13.553643 10.818278
 6700 13.553643 10.821901
 6701 13.553643 10.825524
 6702 13.553643 10.829147
 6703 13.553643 10.832770
 6704 13.553643 10.836393
 6705 13.553643 10.840016
 6706 13.553643 10.843639
 6707 13.553643 10.847262
 6708 13.553643 10.850885
 6709 13.553643 10.854508
 6710 13.553643 10.858131
 6711 13.553643 10.861754
 6712 13.553643 10.865377
 6713 13.553643 10.869000
 6714 13.553643 10.872623
 6715 13.553643 10.876246
 6716 13.553643 10.879869
 6717 13.553643 10.883492
 6718 13.553643 10.887115
 6719 13.553643 10.890738
 6720 13.553643 10.894361
 6721 13.553643 10.897984
 6722 13.553643 10.901607
 6723 13.553643 10.905230
 6724 13.553643 10.908853
 6725 13.553643 10.912476
 6726 13.553643 10.916099
 6727 13.553643 10.919722
 6728 13.553643 10.923345
 6729 13.553643 10.926968
 6730 13.553643 10.930591
 6731 13.553643 10.934214
 6732 13.553643 10.937837
 6733 13.550020 10.941460
 6734 13.546397 10.945083
 6735 13.542774 10.948706
 6736 13.539151 10.952329
 6737 13.535528 10.955952
 6738 13.531905 10.959575
 6739 13.528282 10.963198
 6740 13.524659 10.966821
 6741 13.521036 10.970444
 6742 13.517413 10.974067
 6743 13.513790 10.977690
 6744 13.510167 10.981313
 6745 13.506544 10.984936
 6746 13.502921 10.988559
 6747 13.499298 10.992182
 6748 13.495675 10.995805
 6749 13.492052 10.999428
 6750 13.488429 11.003051
 6751 13.484806 11.006674
 6752 13.481183 11.010297
 6753 13.477560 11.013920
 6754 13.473937 11.017543
 6755 13.470314 11.021166
 6756 13.466691 11.024789
 6757 13.466691 11.028412
 6758 13.463068 11.032035
 6759 13.463068 11.035658
 6760 13.459445 11.039281
 6761 13.459445 11.042904
 6762 13.455822 11.046527
 6763 13.455822 11.050150
 6764 13.452199 11.053773
 6765 13.452199 11.057396
 6766 13.448576 11.061019
 6767 13.448576 11.064642
 6768 13.444953 11.068265
 6769 13.444953 11.071888
 6770 13.444953 11.075511
 6771 13.444953 11.079134
 6772 13.444953 11.082757
 6773 13.444953 11.086380
 6774 13.444953 11.090003
 6775 13.444953 11.093626
 6776 13.441330 11.097249
 6777 13.437707 11.100872
 6778 13.437707 11.104495
 6779 13.434084 11.108118
 6780 13.434084 11.111741
 6781 13.430461 11.115364
 6782 13.430461 11.118987
 6783 13.426838 11.122610
 6784 13.426838 11.126233
 6785 13.423215 11.129856
 6786 13.423215 11.133479
 6787 13.419592 11.137102
 6788 13.419592 11.140725
 6789 13.415969 11.144348
 6790 13.415969 11.147971
 6791 13.415969 11.151594
 6792 13.415969 11.155217
 6793 13.415969 11.158840
 6794 13.415969 11.162463
 6795 13.415969 11.166086
 6796 13.415969 11.169709
 6797 13.415969 11.173332
 6798 13.415969 11.176955
 6799 13.415969 11.180578
 6800 13.415969 11.184201
 6801 13.415969 11.187824
 6802 13.415969 11.191447
 6803 13.415969 11.195070
 6804 13.415969 11.198693
 6805 13.415969 11.202316
 6806 13.415969 11.205939
 6807 13.412346 11.209562
 6808 13.412346 11.213185
 6809 13.408723 11.216808
 6810 13.408723 11.220431
 6811 13.405100 11.224054
 6812 13.401477 11.227677
 6813 13.401477 11.231300
 6814 13.397854 11.234923
 6815 13.397854 11.238546
 6816 13.394231 11.242169
 6817 13.394231 11.245792
 6818 13.390608 11.249415
 6819 13.390608 11.253038
 6820 13.386985 11.256661
 6821 13.386985 11.260284
 6822 13.383362 11.263907
 6823 13.383362 11.267530
 6824 13.379739 11.271153
 6825 13.379739 11.274776
 6826 13.376116 11.278399
 6827 13.376116 11.282022
 6828 13.372493 11.285645
 6829 13.372493 11.289268
 6830 13.368870 11.292891
 6831 13.365247 11.296514
 6832 13.361624 11.300137
 6833 13.358001 11.300137
 6834 13.354378 11.300137
 6835 13.350755 11.303760
 6836 13.347132 11.303760
 6837 13.343509 11.303760
 6838 13.339886 11.303760
 6839 13.336263 11.307383
 6840 13.332640 11.307383
 6841 13.329017 11.311006
 6842 13.325394 11.311006
 6843 13.321771 11.314629
 6844 13.318148 11.314629
 6845 13.314525 11.318252
 6846 13.310902 11.318252
 6847 13.307279 11.321875
 6848 13.303656 11.321875
 6849 13.300033 11.325498
 6850 13.296410 11.325498
 6851 13.292787 11.329121
 6852 13.289164 11.332744
 6853 13.285541 11.336367
 6854 13.281918 11.336367
 6855 13.278295 11.339990
 6856 13.278295 11.343613
 6857 13.274672 11.347236
 6858 13.274672 11.350859
 6859 13.271049 11.354482
 6860 13.271049 11.358105
 6861 13.267426 11.361728
 6862 13.267426 11.365351
 6863 13.263803 11.368974
 6864 13.263803 11.372597
 6865 13.260180 11.376220
 6866 13.260180 11.379843
 6867 13.256557 11.383466
 6868 13.256557 11.387089
 6869 13.256557 11.390712
 6870 13.256557 11.394335
 6871 13.256557 11.397958
 6872 13.256557 11.401581
 6873 13.256557 11.405204
 6874 13.256557 11.408827
 6875 13.256557 11.412450
 6876 13.256557 11.416073
 6877 13.256557 11.419696
 6878 13.256557 11.423319
 6879 13.256557 11.426942
 6880 13.256557 11.430565
 6881 13.256557 11.434188
 6882 13.256557 11.437811
 6883 13.256557 11.441434
 6884 13.256557 11.445057
 6885 13.252934 11.448680
 6886 13.252934 11.452303
 6887 13.252934 11.455926
 6888 13.252934 11.459549
 6889 13.249311 11.463172
 6890 13.249311 11.466795
 6891 13.245688 11.470418
 6892 13.245688 11.474041
 6893 13.242065 11.477664
 6894 13.238442 11.481287
 6895 13.234819 11.484910
 6896 13.231196 11.488533
 6897 13.227573 11.492156
 6898 13.223950 11.495779
 6899 13.220327 11.499402
 6900 13.216704 11.503025
 6901 13.216704 11.506648
 6902 13.213081 11.510271
 6903 13.213081 11.513894
 6904 13.209458 11.517517
 6905 13.209458 11.521140
 6906 13.205835 11.524763
 6907 13.205835 11.528386
 6908 13.202212 11.532009
 6909 13.202212 11.535632
 6910 13.198589 11.539255
 6911 13.198589 11.542878
 6912 13.194966 11.546501
 6913 13.194966 11.550124
 6914 13.194966 11.553747
 6915 13.194966 11.557370
 6916 13.194966 11.560993
 6917 13.194966 11.564616
 6918 13.194966 11.568239
 6919 13.194966 11.571862
 6920 13.194966 11.575485
 6921 13.194966 11.579108
 6922 13.194966 11.582731
 6923 13.194966 11.586354
 6924 13.194966 11.589977
 6925 13.194966 11.593600
 6926 13.194966 11.597223
 6927 13.194966 11.600846
 6928 13.194966 11.604469
 6929 13.194966 11.608092
 6930 13.194966 11.611715
 6931 13.194966 11.615338
 6932 13.194966 11.618961
 6933 13.194966 11.622584
 6934 13.194966 11.626207
 6935 13.191343 11.629830
 6936 13.187720 11.633453
 6937 13.187720 11.637076
 6938 13.184097 11.640699
 6939 13.184097 11.644322
 6940 13.180474 11.647945
 6941 13.180474 11.651568
 6942 13.176851 11.655191
 6943 13.176851 11.658814
 6944 13.173228 11.662437
 6945 13.169605 11.666060
 6946 13.169605 11.669683
 6947 13.165982 11.673306
 6948 13.162359 11.676929
 6949 13.158736 11.680552
 6950 13.155113 11.684175
 6951 13.151490 11.687798
 6952 13.151490 11.691421
 6953 13.147867 11.695044
 6954 13.147867 11.698667
 6955 13.144244 11.702290
 6956 13.144244 11.705913
 6957 13.140621 11.709536
 6958 13.140621 11.713159
 6959 13.136998 11.716782
 6960 13.136998 11.720405
 6961 13.133375 11.724028
 6962 13.133375 11.727651
 6963 13.129752 11.731274
 6964 13.129752 11.734897
 6965 13.126129 11.738520
 6966 13.122506 11.742143
 6967 13.118883 11.745766
 6968 13.115260 11.749389
 6969 13.115260 11.753012
 6970 13.111637 11.756635
 6971 13.111637 11.760258
 6972 13.108014 11.763881
 6973 13.108014 11.767504
 6974 13.104391 11.771127
 6975 13.104391 11.774750
 6976 13.100768 11.778373
 6977 13.097145 11.781996
 6978 13.097145 11.785619
 6979 13.093522 11.789242
 6980 13.093522 11.792865
 6981 13.089899 11.796488
 6982 13.086276 11.800111
 6983 13.082653 11.803734
 6984 13.079030 11.807357
 6985 13.075407 11.810980
 6986 13.071784 11.814603
 6987 13.068161 11.818226
 6988 13.064538 11.821849
 6989 13.060915 11.825472
 6990 13.057292 11.829095
 6991 13.053669 11.832718
 6992 13.050046 11.836341
 6993 13.046423 11.836341
 6994 13.042800 11.839964
 6995 13.039177 11.839964
 6996 13.035554 11.843587
 6997 13.031931 11.847210
 6998 13.028308 11.850833
 6999 13.024685 11.854456
 7000 13.024685 11.858079
 7001 13.021062 11.861702
 7002 13.021062 11.865325
 7003 13.017439 11.868948
 7004 13.017439 11.872571
 7005 13.013816 11.876194
 7006 13.013816 11.879817
 7007 13.010193 11.883440
 7008 13.010193 11.887063
 7009 13.006570 11.890686
 7010 13.006570 11.894309
 7011 13.002947 11.897932
 7012 13.002947 11.901555
 7013 12.999324 11.905178
 7014 12.999324 11.908801
 7015 12.999324 11.912424
 7016 12.999324 11.916047
 7017 12.999324 11.919670
 7018 12.999324 11.923293
 7019 12.999324 11.926916
 7020 12.999324 11.930539
 7021 12.999324 11.934162
 7022 12.999324 11.937785
 7023 12.999324 11.941408
 7024 12.999324 11.945031
 7025 12.999324 11.948654
 7026 12.999324 11.952277
 7027 12.999324 11.955900
 7028 12.999324 11.959523
 7029 12.999324 11.963146
 7030 12.999324 11.966769
 7031 12.999324 11.970392
 7032 12.999324 11.974015
 7033 12.999324 11.977638
 7034 12.999324 11.981261
 7035 12.999324 11.984884
 7036 12.999324 11.988507
 7037 12.999324 11.992130
 7038 12.999324 11.995753
 7039 12.999324 11.999376
 7040 12.995701 12.002999
 7041 12.995701 12.006622
 7042 12.992078 12.010245
 7043 12.988455 12.010245
 7044 12.984832 12.013868
 7045 12.981209 12.017491
 7046 12.977586 12.021114
 7047 12.973963 12.024737
 7048 12.970340 12.028360
 7049 12.966717 12.031983
 7050 12.963094 12.035606
 7051 12.959471 12.039229
 7052 12.959471 12.042852
 7053 12.955848 12.046475
 7054 12.952225 12.050098
 7055 12.948602 12.053721
 7056 12.948602 12.057344
 7057 12.944979 12.060967
 7058 12.944979 12.064590
 7059 12.941356 12.068213
 7060 12.937733 12.071836
 7061 12.934110 12.075459
 7062 12.930487 12.079082
 7063 12.926864 12.082705
 7064 12.923241 12.086328
 7065 12.919618 12.089951
 7066 12.915995 12.093574
 7067 12.915995 12.097197
 7068 12.912372 12.100820
 7069 12.912372 12.104443
 7070 12.908749 12.108066
 7071 12.908749 12.111689
 7072 12.905126 12.115312
 7073 12.905126 12.118935
 7074 12.901503 12.122558
 7075 12.901503 12.126181
 7076 12.897880 12.129804
 7077 12.897880 12.133427
 7078 12.894257 12.137050
 7079 12.890634 12.140673
 7080 12.887011 12.144296
 7081 12.883388 12.147919
 7082 12.879765 12.151542
 7083 12.876142 12.155165
 7084 12.872519 12.158788
 7085 12.868896 12.162411
 7086 12.868896 12.166034
 7087 12.865273 12.169657
 7088 12.865273 12.173280
 7089 12.861650 12.176903
 7090 12.861650 12.180526
 7091 12.858027 12.184149
 7092 12.858027 12.187772
 7093 12.854404 12.191395
 7094 12.854404 12.195018
 7095 12.850781 12.198641
 7096 12.850781 12.202264
 7097 12.847158 12.205887
 7098 12.847158 12.209510
 7099 12.847158 12.213133
 7100 12.843535 12.216756
 7101 12.843535 12.220379
 7102 12.839912 12.224002
 7103 12.836289 12.227625
 7104 12.832666 12.231248
 7105 12.832666 12.234871
 7106 12.829043 12.238494
 7107 12.829043 12.242117
 7108 12.825420 12.245740
 7109 12.825420 12.249363
 7110 12.821797 12.252986
 7111 12.821797 12.256609
 7112 12.818174 12.260232
 7113 12.818174 12.263855
 7114 12.814551 12.267478
 7115 12.814551 12.271101
 7116 12.810928 12.274724
 7117 12.810928 12.278347
 7118 12.810928 12.281970
 7119 12.807305 12.285593
 7120 12.807305 12.289216
 7121 12.807305 12.292839
 7122 12.803682 12.296462
 7123 12.803682 12.300085
 7124 12.800059 12.303708
 7125 12.796436 12.307331
 7126 12.796436 12.310954
 7127 12.792813 12.314577
 7128 12.792813 12.318200
 7129 12.789190 12.321823
 7130 12.789190 12.325446
 7131 12.785567 12.329069
 7132 12.785567 12.332692
 7133 12.781944 12.336315
 7134 12.781944 12.339938
 7135 12.778321 12.343561
 7136 12.778321 12.347184
 7137 12.774698 12.350807
 7138 12.774698 12.354430
 7139 12.774698 12.358053
 7140 12.774698 12.361676
 7141 12.774698 12.365299
 7142 12.774698 12.368922
 7143 12.774698 12.372545
 7144 12.774698 12.376168
 7145 12.774698 12.379791
 7146 12.774698 12.383414
 7147 12.774698 12.387037
 7148 12.774698 12.390660
 7149 12.774698 12.394283
 7150 12.774698 12.397906
 7151 12.774698 12.401529
 7152 12.774698 12.405152
 7153 12.774698 12.408775
 7154 12.774698 12.412398
 7155 12.774698 12.416021
 7156 12.771075 12.419644
 7157 12.771075 12.423267
 7158 12.771075 12.426890
 7159 12.771075 12.430513
 7160 12.771075 12.434136
 7161 12.767452 12.437759
 7162 12.767452 12.441382
 7163 12.767452 12.445005
 7164 12.767452 12.448628
 7165 12.767452 12.452251
 7166 12.763829 12.455874
 7167 12.763829 12.459497
 7168 12.760206 12.463120
 7169 12.756583 12.466743
 7170 12.752960 12.470366
 7171 12.749337 12.473989
 7172 12.745714 12.477612
 7173 12.742091 12.481235
 7174 12.738468 12.484858
 7175 12.734845 12.488481
 7176 12.734845 12.492104
 7177 12.731222 12.495727
 7178 12.731222 12.499350
 7179 12.727599 12.502973
 7180 12.727599 12.506596
 7181 12.723976 12.510219
 7182 12.723976 12.513842
 7183 12.720353 12.517465
 7184 12.720353 12.521088
 7185 12.716730 12.524711
 7186 12.716730 12.528334
 7187 12.713107 12.531957
 7188 12.713107 12.535580
 7189 12.713107 12.539203
 7190 12.713107 12.542826
 7191 12.713107 12.546449
 7192 12.713107 12.550072
 7193 12.713107 12.553695
 7194 12.713107 12.557318
 7195 12.713107 12.560941
 7196 12.713107 12.564564
 7197 12.713107 12.568187
 7198 12.713107 12.571810
 7199 12.713107 12.575433
 7200 12.709484 12.579056
 7201 12.709484 12.582679
 7202 12.705861 12.586302
 7203 12.705861 12.589925
 7204 12.702238 12.593548
 7205 12.702238 12.597171
 7206 12.698615 12.600794
 7207 12.698615 12.604417
 7208 12.694992 12.608040
 7209 12.694992 12.611663
 7210 12.691369 12.615286
 7211 12.687746 12.618909
 7212 12.684123 12.622532
 7213 12.680500 12.626155
 7214 12.680500 12.629778
 7215 12.676877 12.633401
 7216 12.676877 12.637024
 7217 12.673254 12.640647
 7218 12.673254 12.644270
 7219 12.669631 12.647893
 7220 12.669631 12.651516
 7221 12.666008 12.655139
 7222 12.666008 12.658762
 7223 12.662385 12.662385
 7224 12.662385 12.666008
 7225 12.658762 12.669631
 7226 12.658762 12.673254
 7227 12.658762 12.676877
 7228 12.658762 12.680500
 7229 12.658762 12.684123
 7230 12.658762 12.687746
 7231 12.658762 12.691369
 7232 12.658762 12.694992
 7233 12.658762 12.698615
 7234 12.658762 12.702238
 7235 12.658762 12.705861
 7236 12.658762 12.709484
 7237 12.658762 12.713107
 7238 12.658762 12.716730
 7239 12.658762 12.720353
 7240 12.658762 12.723976
 7241 12.655139 12.727599
 7242 12.655139 12.731222
 7243 12.651516 12.734845
 7244 12.647893 12.738468
 7245 12.647893 12.742091
 7246 12.644270 12.745714
 7247 12.644270 12.749337
 7248 12.640647 12.752960
 7249 12.640647 12.756583
 7250 12.637024 12.760206
 7251 12.637024 12.763829
 7252 12.633401 12.767452
 7253 12.633401 12.771075
 7254 12.629778 12.774698
 7255 12.629778 12.778321
 7256 12.626155 12.781944
 7257 12.626155 12.785567
 7258 12.626155 12.789190
 7259 12.626155 12.792813
 7260 12.626155 12.796436
 7261 12.626155 12.800059
 7262 12.626155 12.803682
 7263 12.622532 12.807305
 7264 12.618909 12.810928
 7265 12.615286 12.814551
 7266 12.611663 12.818174
 7267 12.608040 12.821797
 7268 12.604417 12.825420
 7269 12.600794 12.829043
 7270 12.597171 12.832666
 7271 12.593548 12.836289
 7272 12.589925 12.836289
 7273 12.586302 12.839912
 7274 12.582679 12.843535
 7275 12.579056 12.847158
 7276 12.575433 12.850781
 7277 12.571810 12.854404
 7278 12.568187 12.858027
 7279 12.564564 12.861650
 7280 12.560941 12.865273
 7281 12.557318 12.868896
 7282 12.557318 12.872519
 7283 12.553695 12.876142
 7284 12.553695 12.879765
 7285 12.550072 12.883388
 7286 12.546449 12.887011
 7287 12.546449 12.890634
 7288 12.542826 12.894257
 7289 12.539203 12.897880
 7290 12.539203 12.901503
 7291 12.535580 12.905126
 7292 12.535580 12.908749
 7293 12.531957 12.912372
 7294 12.531957 12.915995
 7295 12.528334 12.919618
 7296 12.524711 12.923241
 7297 12.521088 12.926864
 7298 12.517465 12.930487
 7299 12.513842 12.934110
 7300 12.510219 12.937733
 7301 12.506596 12.941356
 7302 12.502973 12.944979
 7303 12.499350 12.948602
 7304 12.499350 12.952225
 7305 12.495727 12.955848
 7306 12.495727 12.959471
 7307 12.492104 12.963094
 7308 12.492104 12.966717
 7309 12.488481 12.970340
 7310 12.484858 12.973963
 7311 12.481235 12.977586
 7312 12.481235 12.981209
 7313 12.477612 12.984832
 7314 12.477612 12.988455
 7315 12.473989 12.992078
 7316 12.473989 12.995701
 7317 12.470366 12.999324
 7318 12.470366 13.002947
 7319 12.466743 13.006570
 7320 12.463120 13.010193
 7321 12.459497 13.010193
 7322 12.455874 13.013816
 7323 12.452251 13.013816
 7324 12.448628 13.017439
 7325 12.445005 13.017439
 7326 12.441382 13.021062
 7327 12.437759 13.021062
 7328 12.434136 13.024685
 7329 12.434136 13.028308
 7330 12.430513 13.031931
 7331 12.430513 13.035554
 7332 12.426890 13.039177
 7333 12.426890 13.042800
 7334 12.423267 13.046423
 7335 12.423267 13.050046
 7336 12.419644 13.053669
 7337 12.419644 13.057292
 7338 12.416021 13.060915
 7339 12.416021 13.064538
 7340 12.412398 13.068161
 7341 12.412398 13.071784
 7342 12.412398 13.075407
 7343 12.412398 13.079030
 7344 12.412398 13.082653
 7345 12.412398 13.086276
 7346 12.412398 13.089899
 7347 12.412398 13.093522
 7348 12.412398 13.097145
 7349 12.412398 13.100768
 7350 12.412398 13.104391
 7351 12.412398 13.108014
 7352 12.412398 13.111637
 7353 12.412398 13.115260
 7354 12.412398 13.118883
 7355 12.412398 13.122506
 7356 12.412398 13.126129
 7357 12.412398 13.129752
 7358 12.412398 13.133375
 7359 12.412398 13.136998
 7360 12.412398 13.140621
 7361 12.412398 13.144244
 7362 12.412398 13.147867
 7363 12.412398 13.151490
 7364 12.412398 13.155113
 7365 12.412398 13.158736
 7366 12.412398 13.162359
 7367 12.412398 13.165982
 7368 12.412398 13.169605
 7369 12.412398 13.173228
 7370 12.412398 13.176851
 7371 12.412398 13.180474
 7372 12.412398 13.184097
 7373 12.412398 13.187720
 7374 12.412398 13.191343
 7375 12.412398 13.194966
 7376 12.412398 13.198589
 7377 12.412398 13.202212
 7378 12.412398 13.205835
 7379 12.412398 13.209458
 7380 12.412398 13.213081
 7381 12.412398 13.216704
 7382 12.412398 13.220327
 7383 12.412398 13.223950
 7384 12.412398 13.227573
 7385 12.412398 13.231196
 7386 12.412398 13.234819
 7387 12.412398 13.238442
 7388 12.412398 13.242065
 7389 12.416021 13.245688
 7390 12.416021 13.249311
 7391 12.416021 13.252934
 7392 12.416021 13.256557
 7393 12.416021 13.260180
 7394 12.416021 13.263803
 7395 12.416021 13.267426
 7396 12.412398 13.271049
 7397 12.412398 13.274672
 7398 12.412398 13.278295
 7399 12.408775 13.281918
 7400 12.408775 13.285541
 7401 12.405152 13.289164
 7402 12.401529 13.292787
 7403 12.401529 13.296410
 7404 12.397906 13.300033
 7405 12.397906 13.303656
 7406 12.394283 13.307279
 7407 12.394283 13.310902
 7408 12.390660 13.314525
 7409 12.390660 13.318148
 7410 12.387037 13.321771
 7411 12.387037 13.325394
 7412 12.383414 13.329017
 7413 12.383414 13.332640
 7414 12.379791 13.336263
 7415 12.379791 13.339886
 7416 12.376168 13.343509
 7417 12.376168 13.347132
 7418 12.372545 13.350755
 7419 12.368922 13.354378
 7420 12.365299 13.358001
 7421 12.361676 13.361624
 7422 12.358053 13.365247
 7423 12.354430 13.368870
 7424 12.350807 13.372493
 7425 12.347184 13.376116
 7426 12.343561 13.379739
 7427 12.343561 13.383362
 7428 12.339938 13.386985
 7429 12.339938 13.390608
 7430 12.336315 13.394231
 7431 12.336315 13.397854
 7432 12.332692 13.401477
 7433 12.332692 13.405100
 7434 12.329069 13.408723
 7435 12.329069 13.412346
 7436 12.325446 13.415969
 7437 12.325446 13.419592
 7438 12.321823 13.423215
 7439 12.321823 13.426838
 7440 12.321823 13.430461
 7441 12.321823 13.434084
 7442 12.321823 13.437707
 7443 12.321823 13.441330
 7444 12.321823 13.444953
 7445 12.321823 13.448576
 7446 12.321823 13.452199
 7447 12.321823 13.455822
 7448 12.321823 13.459445
 7449 12.321823 13.463068
 7450 12.321823 13.466691
 7451 12.318200 13.470314
 7452 12.318200 13.473937
 7453 12.314577 13.477560
 7454 12.314577 13.481183
 7455 12.314577 13.484806
 7456 12.310954 13.488429
 7457 12.310954 13.492052
 7458 12.310954 13.495675
 7459 12.307331 13.499298
 7460 12.303708 13.502921
 7461 12.303708 13.506544
 7462 12.300085 13.510167
 7463 12.296462 13.513790
 7464 12.296462 13.517413
 7465 12.292839 13.521036
 7466 12.289216 13.524659
 7467 12.285593 13.528282
 7468 12.281970 13.531905
 7469 12.278347 13.535528
 7470 12.278347 13.539151
 7471 12.274724 13.542774
 7472 12.274724 13.546397
 7473 12.271101 13.550020
 7474 12.271101 13.553643
 7475 12.267478 13.557266
 7476 12.267478 13.560889
 7477 12.263855 13.564512
 7478 12.263855 13.568135
 7479 12.260232 13.571758
 7480 12.260232 13.575381
 7481 12.256609 13.579004
 7482 12.256609 13.582627
 7483 12.256609 13.586250
 7484 12.256609 13.589873
 7485 12.256609 13.593496
 7486 12.256609 13.597119
 7487 12.256609 13.600742
 7488 12.252986 13.604365
 7489 12.252986 13.607988
 7490 12.249363 13.611611
 7491 12.249363 13.615234
 7492 12.249363 13.618857
 7493 12.249363 13.622480
 7494 12.249363 13.626103
 7495 12.249363 13.629726
 7496 12.249363 13.633349
 7497 12.249363 13.636972
 7498 12.249363 13.640595
 7499 12.249363 13.644218
 7500 12.249363 13.647841
 7501 12.249363 13.651464
 7502 12.249363 13.655087
 7503 12.249363 13.658710
 7504 12.249363 13.662333
 7505 12.249363 13.665956
 7506 12.249363 13.669579
 7507 12.249363 13.673202
 7508 12.249363 13.676825
 7509 12.249363 13.680448
 7510 12.249363 13.684071
 7511 12.249363 13.687694
 7512 12.249363 13.691317
 7513 12.249363 13.694940
 7514 12.249363 13.698563
 7515 12.249363 13.702186
 7516 12.245740 13.705809
 7517 12.242117 13.709432
 7518 12.238494 13.713055
 7519 12.234871 13.716678
 7520 12.231248 13.720301
 7521 12.227625 13.720301
 7522 12.224002 13.723924
 7523 12.220379 13.723924
 7524 12.216756 13.727547
 7525 12.213133 13.727547
 7526 12.209510 13.731170
 7527 12.205887 13.734793
 7528 12.202264 13.738416
 7529 12.198641 13.742039
 7530 12.195018 13.745662
 7531 12.191395 13.749285
 7532 12.191395 13.752908
 7533 12.187772 13.756531
 7534 12.187772 13.760154
 7535 12.184149 13.763777
 7536 12.184149 13.767400
 7537 12.180526 13.771023
 7538 12.180526 13.774646
 7539 12.176903 13.778269
 7540 12.176903 13.781892
 7541 12.173280 13.785515
 7542 12.173280 13.789138
 7543 12.169657 13.792761
 7544 12.169657 13.796384
 7545 12.169657 13.800007
 7546 12.169657 13.803630
 7547 12.169657 13.807253
 7548 12.169657 13.810876
 7549 12.169657 13.814499
 7550 12.169657 13.818122
 7551 12.169657 13.821745
 7552 12.169657 13.825368
 7553 12.169657 13.828991
 7554 12.169657 13.832614
 7555 12.169657 13.836237
 7556 12.169657 13.839860
 7557 12.169657 13.843483
 7558 12.169657 13.847106
 7559 12.169657 13.850729
 7560 12.169657 13.854352
 7561 12.169657 13.857975
 7562 12.169657 13.861598
 7563 12.169657 13.865221
 7564 12.166034 13.868844
 7565 12.166034 13.872467
 7566 12.166034 13.876090
 7567 12.162411 13.879713
 7568 12.158788 13.883336
 7569 12.155165 13.886959
 7570 12.155165 13.890582
 7571 12.151542 13.894205
 7572 12.151542 13.897828
 7573 12.147919 13.901451
 7574 12.147919 13.905074
 7575 12.144296 13.908697
 7576 12.144296 13.912320
 7577 12.140673 13.915943
 7578 12.140673 13.919566
 7579 12.137050 13.923189
 7580 12.137050 13.926812
 7581 12.133427 13.930435
 7582 12.133427 13.934058
 7583 12.133427 13.937681
 7584 12.133427 13.941304
 7585 12.129804 13.944927
 7586 12.126181 13.948550
 7587 12.122558 13.952173
 7588 12.118935 13.955796
 7589 12.115312 13.955796
 7590 12.111689 13.959419
 7591 12.108066 13.959419
 7592 12.104443 13.963042
 7593 12.100820 13.963042
 7594 12.097197 13.966665
 7595 12.093574 13.970288
 7596 12.089951 13.973911
 7597 12.086328 13.977534
 7598 12.086328 13.981157
 7599 12.082705 13.984780
 7600 12.082705 13.988403
 7601 12.079082 13.992026
 7602 12.079082 13.995649
 7603 12.075459 13.999272
 7604 12.075459 14.002895
 7605 12.071836 14.006518
 7606 12.071836 14.010141
 7607 12.068213 14.013764
 7608 12.068213 14.017387
 7609 12.064590 14.021010
 7610 12.064590 14.024633
 7611 12.064590 14.028256
 7612 12.064590 14.031879
 7613 12.060967 14.035502
 7614 12.060967 14.039125
 7615 12.057344 14.042748
 7616 12.057344 14.046371
 7617 12.053721 14.049994
 7618 12.053721 14.053617
 7619 12.050098 14.057240
 7620 12.050098 14.060863
 7621 12.046475 14.064486
 7622 12.046475 14.068109
 7623 12.046475 14.071732
 7624 12.046475 14.075355
 7625 12.046475 14.078978
 7626 12.046475 14.082601
 7627 12.046475 14.086224
 7628 12.046475 14.089847
 7629 12.046475 14.093470
 7630 12.046475 14.097093
 7631 12.046475 14.100716
 7632 12.046475 14.104339
 7633 12.046475 14.107962
 7634 12.046475 14.111585
 7635 12.046475 14.115208
 7636 12.042852 14.118831
 7637 12.042852 14.122454
 7638 12.042852 14.126077
 7639 12.042852 14.129700
 7640 12.042852 14.133323
 7641 12.042852 14.136946
 7642 12.042852 14.140569
 7643 12.042852 14.144192
 7644 12.042852 14.147815
 7645 12.042852 14.151438
 7646 12.042852 14.155061
 7647 12.042852 14.158684
 7648 12.042852 14.162307
 7649 12.042852 14.165930
 7650 12.042852 14.169553
 7651 12.042852 14.173176
 7652 12.042852 14.176799
 7653 12.042852 14.180422
 7654 12.042852 14.184045
 7655 12.042852 14.187668
 7656 12.042852 14.191291
 7657 12.042852 14.194914
 7658 12.042852 14.198537
 7659 12.042852 14.202160
 7660 12.039229 14.205783
 7661 12.039229 14.209406
 7662 12.039229 14.213029
 7663 12.035606 14.216652
 7664 12.031983 14.220275
 7665 12.028360 14.223898
 7666 12.024737 14.227521
 7667 12.021114 14.227521
 7668 12.017491 14.227521
 7669 12.013868 14.227521
 7670 12.010245 14.227521
 7671 12.006622 14.227521
 7672 12.002999 14.227521
 7673 11.999376 14.227521
 7674 11.995753 14.227521
 7675 11.992130 14.227521
 7676 11.988507 14.227521
 7677 11.984884 14.227521
 7678 11.981261 14.227521
 7679 11.977638 14.227521
 7680 11.974015 14.227521
 7681 11.970392 14.227521
 7682 11.966769 14.227521
 7683 11.963146 14.227521
 7684 11.959523 14.227521
 7685 11.955900 14.227521
 7686 11.952277 14.227521
 7687 11.948654 14.227521
 7688 11.945031 14.227521
 7689 11.941408 14.227521
 7690 11.937785 14.227521
 7691 11.934162 14.231144
 7692 11.930539 14.231144
 7693 11.926916 14.234767
 7694 11.923293 14.234767
 7695 11.919670 14.238390
 7696 11.916047 14.238390
 7697 11.912424 14.242013
 7698 11.908801 14.242013
 7699 11.905178 14.245636
 7700 11.901555 14.245636
 7701 11.897932 14.249259
 7702 11.894309 14.249259
 7703 11.890686 14.252882
 7704 11.887063 14.252882
 7705 11.883440 14.256505
 7706 11.879817 14.256505
 7707 11.876194 14.260128
 7708 11.872571 14.260128
 7709 11.868948 14.263751
 7710 11.865325 14.263751
 7711 11.861702 14.267374
 7712 11.858079 14.267374
 7713 11.854456 14.270997
 7714 11.850833 14.270997
 7715 11.847210 14.274620
 7716 11.843587 14.274620
 7717 11.839964 14.278243
 7718 11.836341 14.278243
 7719 11.832718 14.281866
 7720 11.829095 14.285489
 7721 11.825472 14.289112
 7722 11.821849 14.292735
 7723 11.818226 14.296358
 7724 11.814603 14.296358
 7725 11.810980 14.299981
 7726 11.807357 14.303604
 7727 11.803734 14.307227
 7728 11.800111 14.310850
 7729 11.796488 14.314473
 7730 11.792865 14.318096
 7731 11.789242 14.318096
 7732 11.785619 14.318096
 7733 11.781996 14.318096
 7734 11.778373 14.318096
 7735 11.774750 14.318096
 7736 11.771127 14.318096
 7737 11.767504 14.318096
 7738 11.763881 14.318096
 7739 11.760258 14.318096
 7740 11.756635 14.318096
 7741 11.753012 14.318096
 7742 11.749389 14.318096
 7743 11.745766 14.318096
 7744 11.742143 14.321719
 7745 11.738520 14.321719
 7746 11.734897 14.325342
 7747 11.731274 14.325342
 7748 11.727651 14.328965
 7749 11.724028 14.328965
 7750 11.720405 14.332588
 7751 11.716782 14.332588
 7752 11.713159 14.332588
 7753 11.709536 14.332588
 7754 11.705913 14.332588
 7755 11.702290 14.332588
 7756 11.698667 14.332588
 7757 11.695044 14.332588
 7758 11.691421 14.332588
 7759 11.687798 14.332588
 7760 11.684175 14.328965
 7761 11.680552 14.328965
 7762 11.676929 14.325342
 7763 11.673306 14.325342
 7764 11.669683 14.321719
 7765 11.666060 14.321719
 7766 11.662437 14.318096
 7767 11.658814 14.318096
 7768 11.655191 14.314473
 7769 11.651568 14.314473
 7770 11.647945 14.310850
 7771 11.644322 14.310850
 7772 11.640699 14.310850
 7773 11.637076 14.310850
 7774 11.633453 14.310850
 7775 11.629830 14.310850
 7776 11.626207 14.310850
 7777 11.622584 14.310850
 7778 11.618961 14.310850
 7779 11.615338 14.310850
 7780 11.611715 14.310850
 7781 11.608092 14.310850
 7782 11.604469 14.310850
 7783 11.600846 14.310850
 7784 11.597223 14.310850
 7785 11.593600 14.310850
 7786 11.589977 14.310850
 7787 11.586354 14.310850
 7788 11.582731 14.310850
 7789 11.579108 14.310850
 7790 11.575485 14.310850
 7791 11.571862 14.310850
 7792 11.568239 14.310850
 7793 11.564616 14.310850
 7794 11.560993 14.310850
 7795 11.557370 14.314473
 7796 11.553747 14.314473
 7797 11.550124 14.314473
 7798 11.546501 14.314473
 7799 11.542878 14.314473
 7800 11.539255 14.314473
 7801 11.535632 14.314473
 7802 11.532009 14.314473
 7803 11.528386 14.314473
 7804 11.524763 14.314473
 7805 11.521140 14.314473
 7806 11.517517 14.314473
 7807 11.513894 14.314473
 7808 11.510271 14.314473
 7809 11.506648 14.314473
 7810 11.503025 14.314473
 7811 11.499402 14.314473
 7812 11.495779 14.314473
 7813 11.492156 14.314473
 7814 11.488533 14.314473
 7815 11.484910 14.314473
 7816 11.481287 14.314473
 7817 11.477664 14.314473
 7818 11.474041 14.314473
 7819 11.470418 14.314473
 7820 11.466795 14.314473
 7821 11.463172 14.310850
 7822 11.459549 14.310850
 7823 11.455926 14.307227
 7824 11.452303 14.303604
 7825 11.448680 14.299981
 7826 11.445057 14.299981
 7827 11.441434 14.296358
 7828 11.437811 14.296358
 7829 11.434188 14.292735
 7830 11.430565 14.292735
 7831 11.426942 14.289112
 7832 11.423319 14.289112
 7833 11.419696 14.285489
 7834 11.416073 14.285489
 7835 11.412450 14.281866
 7836 11.408827 14.281866
 7837 11.405204 14.278243
 7838 11.401581 14.278243
 7839 11.397958 14.278243
 7840 11.394335 14.278243
 7841 11.390712 14.278243
 7842 11.387089 14.278243
 7843 11.383466 14.278243
 7844 11.379843 14.278243
 7845 11.376220 14.278243
 7846 11.372597 14.278243
 7847 11.368974 14.278243
 7848 11.365351 14.278243
 7849 11.361728 14.278243
 7850 11.358105 14.274620
 7851 11.354482 14.270997
 7852 11.350859 14.267374
 7853 11.347236 14.263751
 7854 11.343613 14.260128
 7855 11.339990 14.260128
 7856 11.336367 14.256505
 7857 11.332744 14.256505
 7858 11.329121 14.252882
 7859 11.325498 14.252882
 7860 11.321875 14.249259
 7861 11.318252 14.249259
 7862 11.314629 14.245636
 7863 11.311006 14.245636
 7864 11.307383 14.242013
 7865 11.303760 14.242013
 7866 11.300137 14.238390
 7867 11.296514 14.238390
 7868 11.292891 14.238390
 7869 11.289268 14.238390
 7870 11.285645 14.234767
 7871 11.282022 14.231144
 7872 11.278399 14.227521
 7873 11.278399 14.223898
 7874 11.278399 14.220275
 7875 11.274776 14.216652
 7876 11.274776 14.213029
 7877 11.274776 14.209406
 7878 11.274776 14.205783
 7879 11.274776 14.202160
 7880 11.274776 14.198537
 7881 11.274776 14.194914
 7882 11.271153 14.191291
 7883 11.271153 14.187668
 7884 11.267530 14.184045
 7885 11.267530 14.180422
 7886 11.263907 14.176799
 7887 11.263907 14.173176
 7888 11.260284 14.169553
 7889 11.260284 14.165930
 7890 11.256661 14.162307
 7891 11.256661 14.158684
 7892 11.253038 14.155061
 7893 11.253038 14.151438
 7894 11.249415 14.147815
 7895 11.245792 14.144192
 7896 11.242169 14.144192
 7897 11.238546 14.140569
 7898 11.234923 14.136946
 7899 11.231300 14.133323
 7900 11.231300 14.129700
 7901 11.227677 14.126077
 7902 11.227677 14.122454
 7903 11.224054 14.118831
 7904 11.224054 14.115208
 7905 11.220431 14.111585
 7906 11.220431 14.107962
 7907 11.216808 14.104339
 7908 11.216808 14.100716
 7909 11.213185 14.097093
 7910 11.209562 14.093470
 7911 11.205939 14.089847
 7912 11.202316 14.086224
 7913 11.198693 14.082601
 7914 11.195070 14.082601
 7915 11.191447 14.078978
 7916 11.187824 14.078978
 7917 11.184201 14.075355
 7918 11.180578 14.075355
 7919 11.176955 14.071732
 7920 11.173332 14.071732
 7921 11.169709 14.068109
 7922 11.166086 14.068109
 7923 11.162463 14.064486
 7924 11.158840 14.064486
 7925 11.155217 14.060863
 7926 11.151594 14.060863
 7927 11.147971 14.057240
 7928 11.144348 14.053617
 7929 11.144348 14.049994
 7930 11.140725 14.046371
 7931 11.140725 14.042748
 7932 11.137102 14.039125
 7933 11.133479 14.035502
 7934 11.129856 14.035502
 7935 11.126233 14.031879
 7936 11.122610 14.031879
 7937 11.118987 14.028256
 7938 11.115364 14.028256
 7939 11.111741 14.024633
 7940 11.108118 14.024633
 7941 11.104495 14.021010
 7942 11.100872 14.021010
 7943 11.097249 14.017387
 7944 11.093626 14.017387
 7945 11.090003 14.013764
 7946 11.086380 14.013764
 7947 11.082757 14.013764
 7948 11.079134 14.013764
 7949 11.075511 14.013764
 7950 11.071888 14.013764
 7951 11.068265 14.013764
 7952 11.064642 14.013764
 7953 11.061019 14.013764
 7954 11.057396 14.013764
 7955 11.053773 14.013764
 7956 11.050150 14.013764
 7957 11.046527 14.013764
 7958 11.042904 14.013764
 7959 11.039281 14.013764
 7960 11.035658 14.013764
 7961 11.032035 14.013764
 7962 11.028412 14.013764
 7963 11.024789 14.013764
 7964 11.021166 14.010141
 7965 11.017543 14.010141
 7966 11.013920 14.006518
 7967 11.010297 14.002895
 7968 11.006674 13.999272
 7969 11.003051 13.995649
 7970 10.999428 13.992026
 7971 10.995805 13.988403
 7972 10.995805 13.984780
 7973 10.992182 13.981157
 7974 10.992182 13.977534
 7975 10.988559 13.973911
 7976 10.988559 13.970288
 7977 10.984936 13.966665
 7978 10.984936 13.963042
 7979 10.981313 13.959419
 7980 10.981313 13.955796
 7981 10.977690 13.952173
 7982 10.974067 13.948550
 7983 10.970444 13.944927
 7984 10.966821 13.941304
 7985 10.963198 13.941304
 7986 10.959575 13.937681
 7987 10.955952 13.937681
 7988 10.952329 13.934058
 7989 10.948706 13.934058
 7990 10.945083 13.930435
 7991 10.941460 13.930435
 7992 10.937837 13.926812
 7993 10.934214 13.926812
 7994 10.930591 13.923189
 7995 10.926968 13.919566
 7996 10.923345 13.915943
 7997 10.919722 13.912320
 7998 10.916099 13.908697
 7999 10.912476 13.905074
 8000 10.908853 13.905074
 8001 10.905230 13.901451
 8002 10.901607 13.901451
 8003 10.897984 13.897828
 8004 10.894361 13.897828
 8005 10.890738 13.894205
 8006 10.887115 13.894205
 8007 10.883492 13.890582
 8008 10.879869 13.890582
 8009 10.876246 13.886959
 8010 10.872623 13.886959
 8011 10.869000 13.883336
 8012 10.865377 13.883336
 8013 10.861754 13.879713
 8014 10.858131 13.879713
 8015 10.854508 13.879713
 8016 10.850885 13.876090
 8017 10.847262 13.872467
 8018 10.843639 13.872467
 8019 10.840016 13.868844
 8020 10.836393 13.868844
 8021 10.832770 13.865221
 8022 10.829147 13.865221
 8023 10.825524 13.861598
 8024 10.821901 13.861598
 8025 10.818278 13.857975
 8026 10.814655 13.857975
 8027 10.811032 13.854352
 8028 10.807409 13.854352
 8029 10.803786 13.850729
 8030 10.800163 13.850729
 8031 10.796540 13.847106
 8032 10.792917 13.843483
 8033 10.789294 13.839860
 8034 10.785671 13.836237
 8035 10.782048 13.832614
 8036 10.778425 13.828991
 8037 10.774802 13.825368
 8038 10.771179 13.821745
 8039 10.767556 13.818122
 8040 10.763933 13.818122
 8041 10.760310 13.814499
 8042 10.756687 13.814499
 8043 10.753064 13.810876
 8044 10.749441 13.810876
 8045 10.745818 13.807253
 8046 10.742195 13.807253
 8047 10.738572 13.803630
 8048 10.734949 13.803630
 8049 10.731326 13.800007
 8050 10.727703 13.796384
 8051 10.724080 13.796384
 8052 10.720457 13.792761
 8053 10.716834 13.792761
 8054 10.713211 13.789138
 8055 10.709588 13.789138
 8056 10.705965 13.785515
 8057 10.702342 13.785515
 8058 10.702342 13.781892
 8059 10.702342 13.778269
 8060 10.702342 13.774646
 8061 10.702342 13.771023
 8062 10.698719 13.767400
 8063 10.698719 13.763777
 8064 10.695096 13.760154
 8065 10.695096 13.756531
 8066 10.691473 13.752908
 8067 10.691473 13.749285
 8068 10.687850 13.745662
 8069 10.687850 13.742039
 8070 10.684227 13.738416
 8071 10.684227 13.734793
 8072 10.680604 13.731170
 8073 10.680604 13.727547
 8074 10.676981 13.723924
 8075 10.673358 13.723924
 8076 10.669735 13.720301
 8077 10.666112 13.720301
 8078 10.662489 13.716678
 8079 10.658866 13.716678
 8080 10.655243 13.713055
 8081 10.651620 13.713055
 8082 10.647997 13.709432
 8083 10.644374 13.709432
 8084 10.640751 13.705809
 8085 10.637128 13.705809
 8086 10.633505 13.702186
 8087 10.629882 13.702186
 8088 10.626259 13.702186
 8089 10.622636 13.702186
 8090 10.619013 13.702186
 8091 10.615390 13.702186
 8092 10.611767 13.702186
 8093 10.608144 13.702186
 8094 10.604521 13.702186
 8095 10.600898 13.702186
 8096 10.600898 13.698563
 8097 10.597275 13.694940
 8098 10.593652 13.694940
 8099 10.590029 13.691317
 8100 10.586406 13.691317
 8101 10.582783 13.687694
 8102 10.579160 13.687694
 8103 10.575537 13.684071
 8104 10.571914 13.684071
 8105 10.568291 13.680448
 8106 10.564668 13.680448
 8107 10.561045 13.676825
 8108 10.557422 13.676825
 8109 10.553799 13.673202
 8110 10.550176 13.673202
 8111 10.546553 13.673202
 8112 10.542930 13.673202
 8113 10.539307 13.673202
 8114 10.535684 13.673202
 8115 10.532061 13.673202
 8116 10.528438 13.673202
 8117 10.524815 13.673202
 8118 10.521192 13.673202
 8119 10.517569 13.673202
 8120 10.513946 13.673202
 8121 10.510323 13.673202
 8122 10.506700 13.673202
 8123 10.503077 13.673202
 8124 10.499454 13.673202
 8125 10.495831 13.673202
 8126 10.492208 13.673202
 8127 10.488585 13.673202
 8128 10.484962 13.673202
 8129 10.481339 13.673202
 8130 10.477716 13.673202
 8131 10.474093 13.673202
 8132 10.470470 13.676825
 8133 10.466847 13.676825
 8134 10.463224 13.680448
 8135 10.459601 13.680448
 8136 10.455978 13.684071
 8137 10.452355 13.684071
 8138 10.448732 13.687694
 8139 10.445109 13.687694
 8140 10.441486 13.691317
 8141 10.437863 13.691317
 8142 10.434240 13.691317
 8143 10.430617 13.691317
 8144 10.426994 13.691317
 8145 10.423371 13.691317
 8146 10.419748 13.691317
 8147 10.416125 13.691317
 8148 10.412502 13.691317
 8149 10.408879 13.691317
 8150 10.405256 13.691317
 8151 10.401633 13.691317
 8152 10.398010 13.691317
 8153 10.394387 13.691317
 8154 10.390764 13.691317
 8155 10.387141 13.691317
 8156 10.383518 13.691317
 8157 10.379895 13.691317
 8158 10.376272 13.694940
 8159 10.372649 13.694940
 8160 10.369026 13.698563
 8161 10.365403 13.698563
 8162 10.361780 13.702186
 8163 10.358157 13.702186
 8164 10.354534 13.705809
 8165 10.350911 13.705809
 8166 10.347288 13.709432
 8167 10.343665 13.709432
 8168 10.340042 13.713055
 8169 10.336419 13.713055
 8170 10.332796 13.716678
 8171 10.332796 13.720301
 8172 10.329173 13.723924
 8173 10.329173 13.727547
 8174 10.325550 13.731170
 8175 10.325550 13.734793
 8176 10.321927 13.738416
 8177 10.321927 13.742039
 8178 10.318304 13.745662
 8179 10.318304 13.749285
 8180 10.314681 13.752908
 8181 10.314681 13.756531
 8182 10.311058 13.760154
 8183 10.311058 13.763777
 8184 10.311058 13.767400
 8185 10.311058 13.771023
 8186 10.307435 13.774646
 8187 10.303812 13.778269
 8188 10.300189 13.781892
 8189 10.296566 13.785515
 8190 10.292943 13.785515
 8191 10.289320 13.789138
 8192 10.285697 13.792761
 8193 10.282074 13.792761
 8194 10.278451 13.796384
 8195 10.274828 13.796384
 8196 10.271205 13.800007
 8197 10.267582 13.803630
 8198 10.263959 13.807253
 8199 10.260336 13.810876
 8200 10.260336 13.814499
 8201 10.256713 13.818122
 8202 10.256713 13.821745
 8203 10.253090 13.825368
 8204 10.253090 13.828991
 8205 10.249467 13.832614
 8206 10.249467 13.836237
 8207 10.245844 13.839860
 8208 10.245844 13.843483
 8209 10.242221 13.847106
 8210 10.242221 13.850729
 8211 10.238598 13.854352
 8212 10.238598 13.857975
 8213 10.238598 13.861598
 8214 10.238598 13.865221
 8215 10.238598 13.868844
 8216 10.238598 13.872467
 8217 10.238598 13.876090
 8218 10.238598 13.879713
 8219 10.238598 13.883336
 8220 10.238598 13.886959
 8221 10.238598 13.890582
 8222 10.238598 13.894205
 8223 10.238598 13.897828
 8224 10.238598 13.901451
 8225 10.238598 13.905074
 8226 10.238598 13.908697
 8227 10.238598 13.912320
 8228 10.238598 13.915943
 8229 10.238598 13.919566
 8230 10.238598 13.923189
 8231 10.238598 13.926812
 8232 10.238598 13.930435
 8233 10.238598 13.934058
 8234 10.238598 13.937681
 8235 10.238598 13.941304
 8236 10.238598 13.944927
 8237 10.238598 13.948550
 8238 10.238598 13.952173
 8239 10.238598 13.955796
 8240 10.238598 13.959419
 8241 10.238598 13.963042
 8242 10.238598 13.966665
 8243 10.238598 13.970288
 8244 10.238598 13.973911
 8245 10.238598 13.977534
 8246 10.238598 13.981157
 8247 10.238598 13.984780
 8248 10.238598 13.988403
 8249 10.238598 13.992026
 8250 10.238598 13.995649
 8251 10.238598 13.999272
 8252 10.238598 14.002895
 8253 10.238598 14.006518
 8254 10.238598 14.010141
 8255 10.238598 14.013764
 8256 10.242221 14.017387
 8257 10.242221 14.021010
 8258 10.245844 14.024633
 8259 10.245844 14.028256
 8260 10.249467 14.031879
 8261 10.249467 14.035502
 8262 10.253090 14.039125
 8263 10.253090 14.042748
 8264 10.256713 14.046371
 8265 10.256713 14.049994
 8266 10.260336 14.053617
 8267 10.260336 14.057240
 8268 10.263959 14.060863
 8269 10.267582 14.064486
 8270 10.271205 14.068109
 8271 10.274828 14.068109
 8272 10.278451 14.071732
 8273 10.282074 14.075355
 8274 10.285697 14.078978
 8275 10.285697 14.082601
 8276 10.289320 14.086224
 8277 10.285697 14.089847
 8278 10.285697 14.093470
 8279 10.282074 14.097093
 8280 10.282074 14.100716
 8281 10.278451 14.104339
 8282 10.278451 14.107962
 8283 10.274828 14.111585
 8284 10.274828 14.115208
 8285 10.271205 14.118831
 8286 10.271205 14.122454
 8287 10.267582 14.126077
 8288 10.267582 14.129700
 8289 10.263959 14.133323
 8290 10.263959 14.136946
 8291 10.260336 14.140569
 8292 10.256713 14.144192
 8293 10.253090 14.147815
 8294 10.249467 14.151438
 8295 10.245844 14.147815
 8296 10.242221 14.147815
 8297 10.238598 14.144192
 8298 10.234975 14.140569
 8299 10.231352 14.140569
 8300 10.227729 14.136946
 8301 10.224106 14.133323
 8302 10.220483 14.129700
 8303 10.216860 14.126077
 8304 10.213237 14.122454
 8305 10.209614 14.122454
 8306 10.205991 14.118831
 8307 10.202368 14.118831
 8308 10.198745 14.115208
 8309 10.195122 14.115208
 8310 10.191499 14.111585
 8311 10.187876 14.111585
 8312 10.184253 14.107962
 8313 10.180630 14.107962
 8314 10.177007 14.104339
 8315 10.173384 14.104339
 8316 10.169761 14.100716
 8317 10.166138 14.100716
 8318 10.162515 14.100716
 8319 10.162515 14.097093
 8320 10.158892 14.093470
 8321 10.158892 14.089847
 8322 10.155269 14.086224
 8323 10.155269 14.082601
 8324 10.151646 14.078978
 8325 10.151646 14.075355
 8326 10.148023 14.071732
 8327 10.148023 14.068109
 8328 10.144400 14.064486
 8329 10.144400 14.060863
 8330 10.140777 14.057240
 8331 10.137154 14.053617
 8332 10.133531 14.049994
 8333 10.129908 14.049994
 8334 10.126285 14.046371
 8335 10.122662 14.046371
 8336 10.119039 14.042748
 8337 10.115416 14.042748
 8338 10.111793 14.039125
 8339 10.108170 14.039125
 8340 10.104547 14.035502
 8341 10.100924 14.035502
 8342 10.097301 14.031879
 8343 10.093678 14.031879
 8344 10.090055 14.028256
 8345 10.086432 14.028256
 8346 10.082809 14.024633
 8347 10.079186 14.024633
 8348 10.075563 14.024633
 8349 10.071940 14.024633
 8350 10.068317 14.024633
 8351 10.064694 14.024633
 8352 10.061071 14.024633
 8353 10.057448 14.024633
 8354 10.053825 14.024633
 8355 10.050202 14.024633
 8356 10.046579 14.024633
 8357 10.042956 14.024633
 8358 10.039333 14.024633
 8359 10.035710 14.024633
 8360 10.032087 14.024633
 8361 10.028464 14.024633
 8362 10.024841 14.024633
 8363 10.021218 14.024633
 8364 10.017595 14.024633
 8365 10.013972 14.024633
 8366 10.010349 14.024633
 8367 10.006726 14.024633
 8368 10.003103 14.024633
 8369 9.999480 14.024633
 8370 9.995857 14.024633
 8371 9.992234 14.024633
 8372 9.988611 14.024633
 8373 9.984988 14.024633
 8374 9.981365 14.024633
 8375 9.977742 14.024633
 8376 9.974119 14.024633
 8377 9.970496 14.024633
 8378 9.966873 14.024633
 8379 9.963250 14.024633
 8380 9.959627 14.024633
 8381 9.956004 14.024633
 8382 9.952381 14.024633
 8383 9.948758 14.028256
 8384 9.945135 14.028256
 8385 9.941512 14.031879
 8386 9.937889 14.031879
 8387 9.934266 14.035502
 8388 9.930643 14.035502
 8389 9.927020 14.039125
 8390 9.923397 14.039125
 8391 9.919774 14.042748
 8392 9.916151 14.042748
 8393 9.912528 14.046371
 8394 9.908905 14.046371
 8395 9.905282 14.049994
 8396 9.901659 14.053617
 8397 9.901659 14.057240
 8398 9.898036 14.060863
 8399 9.894413 14.064486
 8400 9.890790 14.068109
 8401 9.887167 14.071732
 8402 9.883544 14.075355
 8403 9.879921 14.078978
 8404 9.876298 14.082601
 8405 9.872675 14.086224
 8406 9.869052 14.089847
 8407 9.865429 14.093470
 8408 9.861806 14.097093
 8409 9.858183 14.100716
 8410 9.854560 14.104339
 8411 9.850937 14.107962
 8412 9.847314 14.107962
 8413 9.843691 14.107962
 8414 9.840068 14.107962
 8415 9.836445 14.107962
 8416 9.832822 14.107962
 8417 9.829199 14.107962
 8418 9.825576 14.107962
 8419 9.821953 14.107962
 8420 9.818330 14.107962
 8421 9.814707 14.107962
 8422 9.811084 14.107962
 8423 9.807461 14.107962
 8424 9.803838 14.107962
 8425 9.800215 14.107962
 8426 9.796592 14.107962
 8427 9.792969 14.107962
 8428 9.789346 14.107962
 8429 9.785723 14.107962
 8430 9.782100 14.111585
 8431 9.778477 14.111585
 8432 9.774854 14.115208
 8433 9.771231 14.115208
 8434 9.767608 14.118831
 8435 9.763985 14.118831
 8436 9.760362 14.122454
 8437 9.756739 14.122454
 8438 9.753116 14.126077
 8439 9.749493 14.126077
 8440 9.745870 14.129700
 8441 9.742247 14.129700
 8442 9.738624 14.133323
 8443 9.735001 14.133323
 8444 9.731378 14.136946
 8445 9.727755 14.140569
 8446 9.724132 14.144192
 8447 9.720509 14.147815
 8448 9.716886 14.147815
 8449 9.713263 14.147815
 8450 9.709640 14.147815
 8451 9.706017 14.151438
 8452 9.702394 14.151438
 8453 9.698771 14.155061
 8454 9.695148 14.155061
 8455 9.691525 14.151438
 8456 9.687902 14.151438
 8457 9.684279 14.147815
 8458 9.680656 14.147815
 8459 9.677033 14.144192
 8460 9.673410 14.144192
 8461 9.669787 14.140569
 8462 9.666164 14.140569
 8463 9.662541 14.136946
 8464 9.658918 14.136946
 8465 9.655295 14.133323
 8466 9.651672 14.133323
 8467 9.648049 14.129700
 8468 9.644426 14.129700
 8469 9.640803 14.126077
 8470 9.637180 14.126077
 8471 9.633557 14.122454
 8472 9.629934 14.122454
 8473 9.626311 14.122454
 8474 9.622688 14.122454
 8475 9.619065 14.122454
 8476 9.615442 14.122454
 8477 9.611819 14.122454
 8478 9.608196 14.122454
 8479 9.604573 14.122454
 8480 9.600950 14.122454
 8481 9.597327 14.122454
 8482 9.593704 14.122454
 8483 9.590081 14.122454
 8484 9.586458 14.122454
 8485 9.582835 14.122454
 8486 9.579212 14.122454
 8487 9.575589 14.122454
 8488 9.571966 14.122454
 8489 9.568343 14.122454
 8490 9.564720 14.122454
 8491 9.561097 14.122454
 8492 9.557474 14.122454
 8493 9.553851 14.122454
 8494 9.550228 14.122454
 8495 9.546605 14.122454
 8496 9.542982 14.122454
 8497 9.539359 14.122454
 8498 9.535736 14.122454
 8499 9.532113 14.122454
 8500 9.528490 14.126077
 8501 9.524867 14.126077
 8502 9.521244 14.122454
 8503 9.517621 14.122454
 8504 9.513998 14.118831
 8505 9.510375 14.118831
 8506 9.506752 14.115208
 8507 9.503129 14.115208
 8508 9.499506 14.115208
 8509 9.495883 14.115208
 8510 9.492260 14.115208
 8511 9.488637 14.115208
 8512 9.485014 14.115208
 8513 9.481391 14.115208
 8514 9.477768 14.115208
 8515 9.474145 14.115208
 8516 9.470522 14.115208
 8517 9.466899 14.115208
 8518 9.463276 14.115208
 8519 9.459653 14.115208
 8520 9.456030 14.115208
 8521 9.452407 14.115208
 8522 9.448784 14.115208
 8523 9.445161 14.115208
 8524 9.441538 14.115208
 8525 9.437915 14.115208
 8526 9.434292 14.115208
 8527 9.430669 14.115208
 8528 9.427046 14.111585
 8529 9.423423 14.111585
 8530 9.419800 14.111585
 8531 9.416177 14.111585
 8532 9.412554 14.111585
 8533 9.408931 14.111585
 8534 9.405308 14.111585
 8535 9.401685 14.111585
 8536 9.398062 14.111585
 8537 9.394439 14.111585
 8538 9.390816 14.111585
 8539 9.387193 14.111585
 8540 9.383570 14.111585
 8541 9.379947 14.111585
 8542 9.376324 14.111585
 8543 9.372701 14.111585
 8544 9.369078 14.111585
 8545 9.365455 14.111585
 8546 9.361832 14.111585
 8547 9.358209 14.111585
 8548 9.354586 14.111585
 8549 9.350963 14.111585
 8550 9.347340 14.111585
 8551 9.343717 14.111585
 8552 9.340094 14.111585
 8553 9.336471 14.111585
 8554 9.332848 14.115208
 8555 9.329225 14.115208
 8556 9.325602 14.118831
 8557 9.321979 14.118831
 8558 9.318356 14.122454
 8559 9.314733 14.122454
 8560 9.311110 14.122454
 8561 9.307487 14.126077
 8562 9.303864 14.126077
 8563 9.300241 14.126077
 8564 9.296618 14.126077
 8565 9.292995 14.126077
 8566 9.289372 14.126077
 8567 9.285749 14.126077
 8568 9.282126 14.126077
 8569 9.278503 14.126077
 8570 9.274880 14.126077
 8571 9.271257 14.126077
 8572 9.267634 14.126077
 8573 9.264011 14.126077
 8574 9.260388 14.126077
 8575 9.256765 14.126077
 8576 9.253142 14.126077
 8577 9.249519 14.126077
 8578 9.245896 14.126077
 8579 9.242273 14.126077
 8580 9.238650 14.126077
 8581 9.235027 14.126077
 8582 9.231404 14.126077
 8583 9.227781 14.126077
 8584 9.224158 14.126077
 8585 9.220535 14.126077
 8586 9.216912 14.126077
 8587 9.213289 14.126077
 8588 9.209666 14.126077
 8589 9.206043 14.126077
 8590 9.202420 14.126077
 8591 9.198797 14.126077
 8592 9.195174 14.126077
 8593 9.191551 14.126077
 8594 9.187928 14.126077
 8595 9.184305 14.126077
 8596 9.180682 14.129700
 8597 9.177059 14.129700
 8598 9.173436 14.133323
 8599 9.169813 14.133323
 8600 9.166190 14.136946
 8601 9.162567 14.136946
 8602 9.158944 14.140569
 8603 9.155321 14.140569
 8604 9.151698 14.144192
 8605 9.148075 14.144192
 8606 9.144452 14.147815
 8607 9.140829 14.147815
 8608 9.137206 14.151438
 8609 9.133583 14.151438
 8610 9.129960 14.155061
 8611 9.126337 14.158684
 8612 9.122714 14.162307
 8613 9.119091 14.165930
 8614 9.115468 14.169553
 8615 9.111845 14.169553
 8616 9.108222 14.169553
 8617 9.104599 14.169553
 8618 9.100976 14.169553
 8619 9.097353 14.169553
 8620 9.093730 14.169553
 8621 9.090107 14.169553
 8622 9.086484 14.169553
 8623 9.082861 14.173176
 8624 9.079238 14.173176
 8625 9.075615 14.176799
 8626 9.071992 14.176799
 8627 9.068369 14.180422
 8628 9.064746 14.180422
 8629 9.061123 14.184045
 8630 9.057500 14.184045
 8631 9.053877 14.187668
 8632 9.050254 14.187668
 8633 9.046631 14.191291
 8634 9.043008 14.191291
 8635 9.039385 14.191291
 8636 9.035762 14.194914
 8637 9.032139 14.194914
 8638 9.028516 14.198537
 8639 9.024893 14.198537
 8640 9.021270 14.198537
 8641 9.017647 14.198537
 8642 9.014024 14.198537
 8643 9.010401 14.198537
 8644 9.006778 14.198537
 8645 9.003155 14.198537
 8646 8.999532 14.198537
 8647 8.995909 14.198537
 8648 8.992286 14.198537
 8649 8.988663 14.198537
 8650 8.985040 14.198537
 8651 8.981417 14.198537
 8652 8.977794 14.198537
 8653 8.974171 14.198537
 8654 8.970548 14.198537
 8655 8.966925 14.198537
 8656 8.963302 14.198537
 8657 8.959679 14.198537
 8658 8.956056 14.198537
 8659 8.952433 14.198537
 8660 8.948810 14.198537
 8661 8.945187 14.198537
 8662 8.941564 14.198537
 8663 8.937941 14.198537
 8664 8.934318 14.198537
 8665 8.930695 14.198537
 8666 8.927072 14.198537
 8667 8.923449 14.198537
 8668 8.919826 14.198537
 8669 8.916203 14.198537
 8670 8.912580 14.198537
 8671 8.908957 14.198537
 8672 8.905334 14.198537
 8673 8.901711 14.198537
 8674 8.898088 14.198537
 8675 8.894465 14.198537
 8676 8.890842 14.198537
 8677 8.887219 14.198537
 8678 8.883596 14.198537
 8679 8.879973 14.198537
 8680 8.876350 14.202160
 8681 8.872727 14.202160
 8682 8.869104 14.205783
 8683 8.865481 14.205783
 8684 8.861858 14.209406
 8685 8.858235 14.209406
 8686 8.854612 14.213029
 8687 8.850989 14.213029
 8688 8.847366 14.216652
 8689 8.843743 14.216652
 8690 8.840120 14.220275
 8691 8.836497 14.220275
 8692 8.832874 14.220275
 8693 8.829251 14.220275
 8694 8.825628 14.220275
 8695 8.822005 14.220275
 8696 8.818382 14.220275
 8697 8.814759 14.220275
 8698 8.811136 14.220275
 8699 8.807513 14.220275
 8700 8.803890 14.220275
 8701 8.800267 14.216652
 8702 8.796644 14.216652
 8703 8.793021 14.216652
 8704 8.789398 14.213029
 8705 8.785775 14.213029
 8706 8.782152 14.209406
 8707 8.778529 14.209406
 8708 8.774906 14.209406
 8709 8.771283 14.209406
 8710 8.767660 14.209406
 8711 8.764037 14.209406
 8712 8.760414 14.209406
 8713 8.756791 14.209406
 8714 8.753168 14.209406
 8715 8.749545 14.209406
 8716 8.745922 14.209406
 8717 8.742299 14.209406
 8718 8.738676 14.209406
 8719 8.735053 14.209406
 8720 8.731430 14.209406
 8721 8.727807 14.209406
 8722 8.724184 14.209406
 8723 8.720561 14.209406
 8724 8.716938 14.209406
 8725 8.713315 14.209406
 8726 8.709692 14.209406
 8727 8.706069 14.209406
 8728 8.702446 14.209406
 8729 8.698823 14.209406
 8730 8.695200 14.209406
 8731 8.691577 14.213029
 8732 8.687954 14.213029
 8733 8.684331 14.216652
 8734 8.680708 14.216652
 8735 8.677085 14.220275
 8736 8.673462 14.220275
 8737 8.669839 14.223898
 8738 8.666216 14.223898
 8739 8.662593 14.227521
 8740 8.658970 14.227521
 8741 8.655347 14.231144
 8742 8.651724 14.231144
 8743 8.648101 14.234767
 8744 8.644478 14.234767
 8745 8.640855 14.238390
 8746 8.637232 14.238390
 8747 8.633609 14.242013
 8748 8.629986 14.242013
 8749 8.626363 14.245636
 8750 8.622740 14.245636
 8751 8.619117 14.249259
 8752 8.615494 14.249259
 8753 8.611871 14.252882
 8754 8.608248 14.252882
 8755 8.604625 14.256505
 8756 8.601002 14.260128
 8757 8.597379 14.260128
 8758 8.593756 14.260128
 8759 8.590133 14.263751
 8760 8.586510 14.263751
 8761 8.582887 14.267374
 8762 8.579264 14.267374
 8763 8.575641 14.270997
 8764 8.572018 14.270997
 8765 8.568395 14.274620
 8766 8.564772 14.274620
 8767 8.561149 14.278243
 8768 8.557526 14.278243
 8769 8.553903 14.281866
 8770 8.550280 14.281866
 8771 8.546657 14.285489
 8772 8.546657 14.289112
 8773 8.543034 14.292735
 8774 8.543034 14.296358
 8775 8.539411 14.299981
 8776 8.539411 14.303604
 8777 8.535788 14.307227
 8778 8.535788 14.310850
 8779 8.532165 14.314473
 8780 8.532165 14.318096
 8781 8.528542 14.321719
 8782 8.528542 14.325342
 8783 8.524919 14.328965
 8784 8.524919 14.332588
 8785 8.524919 14.336211
 8786 8.521296 14.339834
 8787 8.521296 14.343457
 8788 8.517673 14.347080
 8789 8.517673 14.350703
 8790 8.514050 14.354326
 8791 8.510427 14.357949
 8792 8.506804 14.357949
 8793 8.503181 14.357949
 8794 8.499558 14.354326
 8795 8.495935 14.354326
 8796 8.492312 14.350703
 8797 8.488689 14.350703
 8798 8.485066 14.347080
 8799 8.481443 14.347080
 8800 8.477820 14.343457
 8801 8.474197 14.343457
 8802 8.470574 14.339834
 8803 8.466951 14.339834
 8804 8.463328 14.336211
 8805 8.459705 14.336211
 8806 8.456082 14.336211
 8807 8.452459 14.336211
 8808 8.448836 14.336211
 8809 8.445213 14.332588
 8810 8.441590 14.332588
 8811 8.437967 14.328965
 8812 8.434344 14.328965
 8813 8.430721 14.325342
 8814 8.427098 14.325342
 8815 8.423475 14.321719
 8816 8.419852 14.321719
 8817 8.416229 14.321719
 8818 8.412606 14.321719
 8819 8.408983 14.321719
 8820 8.405360 14.321719
 8821 8.401737 14.321719
 8822 8.398114 14.321719
 8823 8.394491 14.321719
 8824 8.390868 14.321719
 8825 8.387245 14.321719
 8826 8.383622 14.321719
 8827 8.379999 14.321719
 8828 8.376376 14.321719
 8829 8.372753 14.321719
 8830 8.369130 14.321719
 8831 8.365507 14.318096
 8832 8.361884 14.314473
 8833 8.358261 14.314473
 8834 8.358261 14.310850
 8835 8.354638 14.307227
 8836 8.354638 14.303604
 8837 8.351015 14.299981
 8838 8.351015 14.296358
 8839 8.347392 14.292735
 8840 8.347392 14.289112
 8841 8.343769 14.285489
 8842 8.343769 14.281866
 8843 8.340146 14.278243
 8844 8.340146 14.274620
 8845 8.336523 14.270997
 8846 8.332900 14.267374
 8847 8.329277 14.263751
 8848 8.325654 14.260128
 8849 8.325654 14.256505
 8850 8.322031 14.252882
 8851 8.322031 14.249259
 8852 8.318408 14.245636
 8853 8.318408 14.242013
 8854 8.314785 14.238390
 8855 8.314785 14.234767
 8856 8.311162 14.231144
 8857 8.307539 14.227521
 8858 8.303916 14.223898
 8859 8.300293 14.220275
 8860 8.296670 14.216652
 8861 8.293047 14.213029
 8862 8.289424 14.213029
 8863 8.285801 14.209406
 8864 8.282178 14.209406
 8865 8.278555 14.205783
 8866 8.274932 14.205783
 8867 8.271309 14.202160
 8868 8.267686 14.202160
 8869 8.264063 14.198537
 8870 8.260440 14.198537
 8871 8.256817 14.194914
 8872 8.253194 14.194914
 8873 8.249571 14.191291
 8874 8.245948 14.191291
 8875 8.242325 14.191291
 8876 8.238702 14.191291
 8877 8.235079 14.191291
 8878 8.231456 14.191291
 8879 8.227833 14.191291
 8880 8.224210 14.191291
 8881 8.220587 14.191291
 8882 8.216964 14.191291
 8883 8.213341 14.191291
 8884 8.209718 14.191291
 8885 8.206095 14.191291
 8886 8.202472 14.191291
 8887 8.198849 14.191291
 8888 8.195226 14.191291
 8889 8.191603 14.191291
 8890 8.187980 14.191291
 8891 8.184357 14.191291
 8892 8.180734 14.191291
 8893 8.177111 14.191291
 8894 8.173488 14.191291
 8895 8.169865 14.191291
 8896 8.166242 14.191291
 8897 8.162619 14.191291
 8898 8.158996 14.191291
 8899 8.155373 14.191291
 8900 8.151750 14.194914
 8901 8.148127 14.194914
 8902 8.144504 14.194914
 8903 8.140881 14.194914
 8904 8.137258 14.194914
 8905 8.133635 14.194914
 8906 8.130012 14.194914
 8907 8.126389 14.194914
 8908 8.122766 14.194914
 8909 8.119143 14.194914
 8910 8.115520 14.194914
 8911 8.111897 14.194914
 8912 8.108274 14.194914
 8913 8.104651 14.194914
 8914 8.101028 14.194914
 8915 8.097405 14.194914
 8916 8.093782 14.194914
 8917 8.090159 14.191291
 8918 8.086536 14.191291
 8919 8.082913 14.187668
 8920 8.079290 14.187668
 8921 8.075667 14.184045
 8922 8.072044 14.184045
 8923 8.068421 14.180422
 8924 8.064798 14.180422
 8925 8.061175 14.180422
 8926 8.057552 14.176799
 8927 8.053929 14.176799
 8928 8.050306 14.176799
 8929 8.046683 14.176799
 8930 8.043060 14.176799
 8931 8.039437 14.176799
 8932 8.035814 14.176799
 8933 8.032191 14.176799
 8934 8.028568 14.176799
 8935 8.024945 14.176799
 8936 8.021322 14.176799
 8937 8.017699 14.176799
 8938 8.014076 14.176799
 8939 8.010453 14.176799
 8940 8.006830 14.176799
 8941 8.003207 14.176799
 8942 7.999584 14.176799
 8943 7.995961 14.176799
 8944 7.992338 14.176799
 8945 7.988715 14.176799
 8946 7.985092 14.176799
 8947 7.981469 14.176799
 8948 7.977846 14.176799
 8949 7.974223 14.176799
 8950 7.970600 14.176799
 8951 7.966977 14.173176
 8952 7.963354 14.169553
 8953 7.959731 14.165930
 8954 7.956108 14.162307
 8955 7.952485 14.162307
 8956 7.948862 14.158684
 8957 7.945239 14.158684
 8958 7.941616 14.155061
 8959 7.937993 14.155061
 8960 7.934370 14.151438
 8961 7.930747 14.151438
 8962 7.927124 14.147815
 8963 7.923501 14.147815
 8964 7.919878 14.144192
 8965 7.916255 14.144192
 8966 7.912632 14.140569
 8967 7.909009 14.140569
 8968 7.905386 14.140569
 8969 7.901763 14.140569
 8970 7.898140 14.136946
 8971 7.894517 14.133323
 8972 7.890894 14.129700
 8973 7.890894 14.126077
 8974 7.887271 14.122454
 8975 7.887271 14.118831
 8976 7.883648 14.115208
 8977 7.883648 14.111585
 8978 7.880025 14.107962
 8979 7.880025 14.104339
 8980 7.876402 14.100716
 8981 7.876402 14.097093
 8982 7.872779 14.093470
 8983 7.872779 14.089847
 8984 7.869156 14.086224
 8985 7.869156 14.082601
 8986 7.865533 14.078978
 8987 7.861910 14.075355
 8988 7.861910 14.071732
 8989 7.858287 14.068109
 8990 7.858287 14.064486
 8991 7.854664 14.060863
 8992 7.854664 14.057240
 8993 7.851041 14.053617
 8994 7.847418 14.049994
 8995 7.843795 14.046371
 8996 7.840172 14.042748
 8997 7.836549 14.039125
 8998 7.832926 14.039125
 8999 7.829303 14.035502
 9000 7.825680 14.031879
 9001 7.822057 14.031879
 9002 7.818434 14.028256
 9003 7.814811 14.028256
 9004 7.814811 14.024633
 9005 7.811188 14.021010
 9006 7.811188 14.017387
 9007 7.807565 14.013764
 9008 7.807565 14.010141
 9009 7.803942 14.006518
 9010 7.803942 14.002895
 9011 7.800319 13.999272
 9012 7.800319 13.995649
 9013 7.796696 13.992026
 9014 7.793073 13.988403
 9015 7.789450 13.988403
 9016 7.785827 13.984780
 9017 7.782204 13.984780
 9018 7.778581 13.981157
 9019 7.774958 13.981157
 9020 7.771335 13.977534
 9021 7.767712 13.977534
 9022 7.764089 13.973911
 9023 7.760466 13.973911
 9024 7.756843 13.970288
 9025 7.753220 13.970288
 9026 7.749597 13.966665
 9027 7.745974 13.966665
 9028 7.742351 13.966665
 9029 7.738728 13.966665
 9030 7.735105 13.966665
 9031 7.731482 13.966665
 9032 7.727859 13.966665
 9033 7.724236 13.966665
 9034 7.720613 13.966665
 9035 7.716990 13.966665
 9036 7.713367 13.966665
 9037 7.709744 13.966665
 9038 7.706121 13.963042
 9039 7.702498 13.963042
 9040 7.698875 13.959419
 9041 7.695252 13.959419
 9042 7.691629 13.955796
 9043 7.688006 13.955796
 9044 7.684383 13.955796
 9045 7.680760 13.955796
 9046 7.677137 13.955796
 9047 7.673514 13.955796
 9048 7.669891 13.955796
 9049 7.666268 13.955796
 9050 7.662645 13.955796
 9051 7.659022 13.955796
 9052 7.655399 13.955796
 9053 7.651776 13.955796
 9054 7.648153 13.955796
 9055 7.644530 13.955796
 9056 7.640907 13.955796
 9057 7.637284 13.955796
 9058 7.633661 13.955796
 9059 7.630038 13.955796
 9060 7.626415 13.955796
 9061 7.622792 13.955796
 9062 7.619169 13.955796
 9063 7.615546 13.955796
 9064 7.611923 13.955796
 9065 7.608300 13.959419
 9066 7.604677 13.959419
 9067 7.601054 13.963042
 9068 7.597431 13.963042
 9069 7.593808 13.966665
 9070 7.590185 13.966665
 9071 7.586562 13.970288
 9072 7.582939 13.970288
 9073 7.579316 13.973911
 9074 7.575693 13.973911
 9075 7.572070 13.977534
 9076 7.568447 13.977534
 9077 7.564824 13.981157
 9078 7.564824 13.984780
 9079 7.561201 13.988403
 9080 7.561201 13.992026
 9081 7.557578 13.995649
 9082 7.557578 13.999272
 9083 7.553955 14.002895
 9084 7.553955 14.006518
 9085 7.550332 14.010141
 9086 7.546709 14.013764
 9087 7.543086 14.017387
 9088 7.539463 14.021010
 9089 7.535840 14.017387
 9090 7.532217 14.017387
 9091 7.528594 14.017387
 9092 7.524971 14.013764
 9093 7.521348 14.013764
 9094 7.517725 14.013764
 9095 7.514102 14.013764
 9096 7.510479 14.010141
 9097 7.506856 14.010141
 9098 7.503233 14.006518
 9099 7.499610 14.006518
 9100 7.495987 14.006518
 9101 7.492364 14.006518
 9102 7.488741 14.006518
 9103 7.485118 14.006518
 9104 7.481495 14.006518
 9105 7.477872 14.006518
 9106 7.474249 14.006518
 9107 7.470626 14.006518
 9108 7.467003 14.006518
 9109 7.463380 14.006518
 9110 7.459757 14.006518
 9111 7.456134 14.006518
 9112 7.452511 14.006518
 9113 7.448888 14.006518
 9114 7.445265 14.006518
 9115 7.441642 14.006518
 9116 7.438019 14.006518
 9117 7.434396 14.006518
 9118 7.430773 14.006518
 9119 7.427150 14.006518
 9120 7.423527 14.006518
 9121 7.419904 14.010141
 9122 7.416281 14.010141
 9123 7.412658 14.013764
 9124 7.409035 14.013764
 9125 7.405412 14.017387
 9126 7.401789 14.017387
 9127 7.398166 14.021010
 9128 7.394543 14.021010
 9129 7.390920 14.024633
 9130 7.387297 14.024633
 9131 7.383674 14.028256
 9132 7.380051 14.028256
 9133 7.376428 14.031879
 9134 7.376428 14.035502
 9135 7.372805 14.039125
 9136 7.372805 14.042748
 9137 7.369182 14.046371
 9138 7.369182 14.049994
 9139 7.365559 14.053617
 9140 7.365559 14.057240
 9141 7.361936 14.060863
 9142 7.361936 14.064486
 9143 7.358313 14.068109
 9144 7.358313 14.071732
 9145 7.354690 14.075355
 9146 7.354690 14.078978
 9147 7.354690 14.082601
 9148 7.354690 14.086224
 9149 7.354690 14.089847
 9150 7.354690 14.093470
 9151 7.354690 14.097093
 9152 7.354690 14.100716
 9153 7.354690 14.104339
 9154 7.354690 14.107962
 9155 7.354690 14.111585
 9156 7.354690 14.115208
 9157 7.354690 14.118831
 9158 7.354690 14.122454
 9159 7.354690 14.126077
 9160 7.354690 14.129700
 9161 7.354690 14.133323
 9162 7.354690 14.136946
 9163 7.354690 14.140569
 9164 7.354690 14.144192
 9165 7.354690 14.147815
 9166 7.354690 14.151438
 9167 7.354690 14.155061
 9168 7.354690 14.158684
 9169 7.354690 14.162307
 9170 7.354690 14.165930
 9171 7.354690 14.169553
 9172 7.351067 14.173176
 9173 7.351067 14.176799
 9174 7.347444 14.180422
 9175 7.343821 14.184045
 9176 7.340198 14.187668
 9177 7.336575 14.191291
 9178 7.332952 14.194914
 9179 7.329329 14.198537
 9180 7.325706 14.202160
 9181 7.322083 14.205783
 9182 7.318460 14.209406
 9183 7.314837 14.209406
 9184 7.311214 14.213029
 9185 7.307591 14.213029
 9186 7.303968 14.216652
 9187 7.300345 14.216652
 9188 7.296722 14.220275
 9189 7.293099 14.223898
 9190 7.289476 14.223898
 9191 7.285853 14.227521
 9192 7.282230 14.227521
 9193 7.278607 14.231144
 9194 7.274984 14.231144
 9195 7.271361 14.234767
 9196 7.267738 14.234767
 9197 7.264115 14.238390
 9198 7.260492 14.238390
 9199 7.256869 14.242013
 9200 7.253246 14.245636
 9201 7.249623 14.245636
 9202 7.246000 14.245636
 9203 7.242377 14.245636
 9204 7.238754 14.245636
 9205 7.235131 14.245636
 9206 7.231508 14.245636
 9207 7.227885 14.245636
 9208 7.224262 14.245636
 9209 7.220639 14.245636
 9210 7.217016 14.245636
 9211 7.213393 14.245636
 9212 7.209770 14.245636
 9213 7.206147 14.245636
 9214 7.202524 14.245636
 9215 7.198901 14.245636
 9216 7.195278 14.249259
 9217 7.191655 14.249259
 9218 7.188032 14.249259
 9219 7.184409 14.249259
 9220 7.180786 14.252882
 9221 7.177163 14.252882
 9222 7.173540 14.256505
 9223 7.169917 14.256505
 9224 7.166294 14.256505
 9225 7.162671 14.256505
 9226 7.159048 14.256505
 9227 7.155425 14.260128
 9228 7.151802 14.260128
 9229 7.148179 14.260128
 9230 7.144556 14.260128
 9231 7.140933 14.260128
 9232 7.137310 14.260128
 9233 7.133687 14.260128
 9234 7.130064 14.260128
 9235 7.126441 14.260128
 9236 7.122818 14.260128
 9237 7.119195 14.260128
 9238 7.115572 14.260128
 9239 7.111949 14.260128
 9240 7.108326 14.260128
 9241 7.104703 14.260128
 9242 7.101080 14.260128
 9243 7.097457 14.260128
 9244 7.093834 14.256505
 9245 7.090211 14.256505
 9246 7.086588 14.256505
 9247 7.082965 14.252882
 9248 7.079342 14.252882
 9249 7.075719 14.252882
 9250 7.072096 14.252882
 9251 7.068473 14.252882
 9252 7.064850 14.252882
 9253 7.061227 14.252882
 9254 7.057604 14.252882
 9255 7.053981 14.252882
 9256 7.050358 14.252882
 9257 7.046735 14.252882
 9258 7.043112 14.252882
 9259 7.039489 14.252882
 9260 7.035866 14.252882
 9261 7.032243 14.252882
 9262 7.028620 14.252882
 9263 7.024997 14.252882
 9264 7.021374 14.252882
 9265 7.017751 14.252882
 9266 7.014128 14.252882
 9267 7.010505 14.252882
 9268 7.006882 14.252882
 9269 7.003259 14.252882
 9270 6.999636 14.252882
 9271 6.996013 14.252882
 9272 6.992390 14.252882
 9273 6.988767 14.252882
 9274 6.985144 14.252882
 9275 6.981521 14.252882
 9276 6.977898 14.252882
 9277 6.974275 14.252882
 9278 6.970652 14.252882
 9279 6.967029 14.252882
 9280 6.963406 14.252882
 9281 6.959783 14.252882
 9282 6.956160 14.252882
 9283 6.952537 14.252882
 9284 6.948914 14.252882
 9285 6.945291 14.252882
 9286 6.941668 14.249259
 9287 6.938045 14.249259
 9288 6.934422 14.249259
 9289 6.930799 14.249259
 9290 6.927176 14.245636
 9291 6.923553 14.242013
 9292 6.919930 14.238390
 9293 6.916307 14.234767
 9294 6.912684 14.231144
 9295 6.909061 14.227521
 9296 6.905438 14.223898
 9297 6.901815 14.220275
 9298 6.898192 14.216652
 9299 6.898192 14.213029
 9300 6.898192 14.209406
 9301 6.898192 14.205783
 9302 6.894569 14.202160
 9303 6.894569 14.198537
 9304 6.894569 14.194914
 9305 6.890946 14.191291
 9306 6.890946 14.187668
 9307 6.887323 14.184045
 9308 6.887323 14.180422
 9309 6.883700 14.176799
 9310 6.883700 14.173176
 9311 6.883700 14.169553
 9312 6.883700 14.165930
 9313 6.880077 14.162307
 9314 6.880077 14.158684
 9315 6.880077 14.155061
 9316 6.880077 14.151438
 9317 6.880077 14.147815
 9318 6.880077 14.144192
 9319 6.880077 14.140569
 9320 6.880077 14.136946
 9321 6.880077 14.133323
 9322 6.880077 14.129700
 9323 6.880077 14.126077
 9324 6.880077 14.122454
 9325 6.880077 14.118831
 9326 6.880077 14.115208
 9327 6.880077 14.111585
 9328 6.880077 14.107962
 9329 6.880077 14.104339
 9330 6.876454 14.100716
 9331 6.876454 14.097093
 9332 6.872831 14.093470
 9333 6.872831 14.089847
 9334 6.869208 14.086224
 9335 6.869208 14.082601
 9336 6.865585 14.078978
 9337 6.865585 14.075355
 9338 6.861962 14.071732
 9339 6.861962 14.068109
 9340 6.858339 14.064486
 9341 6.858339 14.060863
 9342 6.854716 14.057240
 9343 6.854716 14.053617
 9344 6.851093 14.049994
 9345 6.847470 14.046371
 9346 6.843847 14.042748
 9347 6.840224 14.039125
 9348 6.836601 14.035502
 9349 6.836601 14.031879
 9350 6.836601 14.028256
 9351 6.836601 14.024633
 9352 6.836601 14.021010
 9353 6.836601 14.017387
 9354 6.836601 14.013764
 9355 6.836601 14.010141
 9356 6.836601 14.006518
 9357 6.832978 14.002895
 9358 6.832978 13.999272
 9359 6.829355 13.995649
 9360 6.829355 13.992026
 9361 6.825732 13.988403
 9362 6.825732 13.984780
 9363 6.822109 13.981157
 9364 6.822109 13.977534
 9365 6.818486 13.973911
 9366 6.818486 13.970288
 9367 6.814863 13.966665
 9368 6.814863 13.963042
 9369 6.811240 13.959419
 9370 6.807617 13.959419
 9371 6.803994 13.955796
 9372 6.800371 13.955796
 9373 6.796748 13.952173
 9374 6.793125 13.952173
 9375 6.789502 13.948550
 9376 6.785879 13.948550
 9377 6.782256 13.944927
 9378 6.778633 13.944927
 9379 6.775010 13.941304
 9380 6.771387 13.941304
 9381 6.767764 13.937681
 9382 6.764141 13.937681
 9383 6.760518 13.937681
 9384 6.756895 13.937681
 9385 6.753272 13.937681
 9386 6.749649 13.937681
 9387 6.746026 13.937681
 9388 6.742403 13.937681
 9389 6.738780 13.937681
 9390 6.735157 13.937681
 9391 6.731534 13.937681
 9392 6.727911 13.937681
 9393 6.724288 13.937681
 9394 6.720665 13.937681
 9395 6.717042 13.937681
 9396 6.713419 13.937681
 9397 6.709796 13.937681
 9398 6.706173 13.937681
 9399 6.702550 13.937681
 9400 6.698927 13.937681
 9401 6.695304 13.937681
 9402 6.691681 13.937681
 9403 6.688058 13.937681
 9404 6.684435 13.941304
 9405 6.680812 13.941304
 9406 6.677189 13.944927
 9407 6.673566 13.944927
 9408 6.669943 13.948550
 9409 6.666320 13.948550
 9410 6.662697 13.952173
 9411 6.659074 13.952173
 9412 6.655451 13.955796
 9413 6.651828 13.955796
 9414 6.648205 13.955796
 9415 6.644582 13.959419
 9416 6.640959 13.959419
 9417 6.637336 13.963042
 9418 6.633713 13.963042
 9419 6.630090 13.966665
 9420 6.626467 13.966665
 9421 6.622844 13.970288
 9422 6.619221 13.970288
 9423 6.615598 13.973911
 9424 6.611975 13.973911
 9425 6.608352 13.977534
 9426 6.604729 13.977534
 9427 6.601106 13.981157
 9428 6.597483 13.984780
 9429 6.593860 13.988403
 9430 6.590237 13.992026
 9431 6.586614 13.995649
 9432 6.582991 13.999272
 9433 6.579368 13.999272
 9434 6.575745 14.002895
 9435 6.572122 14.002895
 9436 6.568499 14.006518
 9437 6.564876 14.006518
 9438 6.561253 14.010141
 9439 6.557630 14.010141
 9440 6.554007 14.013764
 9441 6.550384 14.013764
 9442 6.546761 14.017387
 9443 6.543138 14.017387
 9444 6.539515 14.021010
 9445 6.535892 14.024633
 9446 6.532269 14.028256
 9447 6.528646 14.031879
 9448 6.525023 14.035502
 9449 6.521400 14.039125
 9450 6.517777 14.042748
 9451 6.514154 14.046371
 9452 6.510531 14.049994
 9453 6.506908 14.053617
 9454 6.503285 14.057240
 9455 6.499662 14.060863
 9456 6.496039 14.060863
 9457 6.492416 14.060863
 9458 6.488793 14.060863
 9459 6.485170 14.060863
 9460 6.481547 14.060863
 9461 6.477924 14.060863
 9462 6.474301 14.064486
 9463 6.470678 14.064486
 9464 6.467055 14.068109
 9465 6.463432 14.068109
 9466 6.459809 14.071732
 9467 6.456186 14.071732
 9468 6.452563 14.075355
 9469 6.448940 14.075355
 9470 6.445317 14.078978
 9471 6.441694 14.078978
 9472 6.438071 14.082601
 9473 6.434448 14.082601
 9474 6.430825 14.086224
 9475 6.427202 14.089847
 9476 6.423579 14.093470
 9477 6.419956 14.097093
 9478 6.416333 14.100716
 9479 6.412710 14.104339
 9480 6.409087 14.107962
 9481 6.405464 14.111585
 9482 6.401841 14.115208
 9483 6.398218 14.118831
 9484 6.394595 14.122454
 9485 6.390972 14.126077
 9486 6.387349 14.129700
 9487 6.383726 14.129700
 9488 6.380103 14.133323
 9489 6.376480 14.133323
 9490 6.372857 14.136946
 9491 6.369234 14.140569
 9492 6.365611 14.144192
 9493 6.361988 14.147815
 9494 6.358365 14.151438
 9495 6.354742 14.155061
 9496 6.351119 14.158684
 9497 6.347496 14.162307
 9498 6.343873 14.165930
 9499 6.340250 14.169553
 9500 6.336627 14.173176
 9501 6.333004 14.176799
 9502 6.329381 14.180422
 9503 6.325758 14.184045
 9504 6.322135 14.187668
 9505 6.318512 14.191291
 9506 6.314889 14.194914
 9507 6.311266 14.198537
 9508 6.307643 14.202160
 9509 6.304020 14.202160
 9510 6.300397 14.202160
 9511 6.296774 14.202160
 9512 6.293151 14.202160
 9513 6.289528 14.202160
 9514 6.285905 14.202160
 9515 6.282282 14.202160
 9516 6.278659 14.202160
 9517 6.275036 14.202160
 9518 6.271413 14.202160
 9519 6.267790 14.205783
 9520 6.264167 14.205783
 9521 6.260544 14.209406
 9522 6.256921 14.209406
 9523 6.253298 14.213029
 9524 6.249675 14.213029
 9525 6.246052 14.216652
 9526 6.242429 14.216652
 9527 6.238806 14.220275
 9528 6.235183 14.220275
 9529 6.231560 14.223898
 9530 6.227937 14.223898
 9531 6.224314 14.227521
 9532 6.220691 14.231144
 9533 6.220691 14.234767
 9534 6.217068 14.238390
 9535 6.217068 14.242013
 9536 6.213445 14.245636
 9537 6.213445 14.249259
 9538 6.209822 14.252882
 9539 6.209822 14.256505
 9540 6.206199 14.260128
 9541 6.206199 14.263751
 9542 6.202576 14.267374
 9543 6.202576 14.270997
 9544 6.198953 14.274620
 9545 6.195330 14.278243
 9546 6.191707 14.281866
 9547 6.188084 14.285489
 9548 6.184461 14.289112
 9549 6.180838 14.292735
 9550 6.177215 14.296358
 9551 6.173592 14.299981
 9552 6.169969 14.303604
 9553 6.166346 14.303604
 9554 6.162723 14.303604
 9555 6.159100 14.303604
 9556 6.155477 14.303604
 9557 6.151854 14.303604
 9558 6.148231 14.303604
 9559 6.144608 14.303604
 9560 6.140985 14.303604
 9561 6.137362 14.303604
 9562 6.133739 14.303604
 9563 6.130116 14.303604
 9564 6.126493 14.303604
 9565 6.122870 14.303604
 9566 6.119247 14.303604
 9567 6.115624 14.303604
 9568 6.112001 14.303604
 9569 6.108378 14.303604
 9570 6.104755 14.303604
 9571 6.101132 14.303604
 9572 6.097509 14.303604
 9573 6.093886 14.303604
 9574 6.090263 14.303604
 9575 6.086640 14.303604
 9576 6.083017 14.303604
 9577 6.079394 14.303604
 9578 6.075771 14.303604
 9579 6.072148 14.303604
 9580 6.068525 14.299981
 9581 6.064902 14.296358
 9582 6.061279 14.292735
 9583 6.057656 14.289112
 9584 6.054033 14.285489
 9585 6.050410 14.281866
 9586 6.046787 14.278243
 9587 6.043164 14.274620
 9588 6.039541 14.270997
 9589 6.035918 14.267374
 9590 6.032295 14.263751
 9591 6.028672 14.260128
 9592 6.028672 14.256505
 9593 6.028672 14.252882
 9594 6.028672 14.249259
 9595 6.028672 14.245636
 9596 6.028672 14.242013
 9597 6.028672 14.238390
 9598 6.028672 14.234767
 9599 6.028672 14.231144
 9600 6.028672 14.227521
 9601 6.028672 14.223898
 9602 6.028672 14.220275
 9603 6.028672 14.216652
 9604 6.028672 14.213029
 9605 6.028672 14.209406
 9606 6.028672 14.205783
 9607 6.028672 14.202160
 9608 6.028672 14.198537
 9609 6.028672 14.194914
 9610 6.028672 14.191291
 9611 6.028672 14.187668
 9612 6.028672 14.184045
 9613 6.032295 14.180422
 9614 6.032295 14.176799
 9615 6.032295 14.173176
 9616 6.032295 14.169553
 9617 6.032295 14.165930
 9618 6.032295 14.162307
 9619 6.032295 14.158684
 9620 6.032295 14.155061
 9621 6.032295 14.151438
 9622 6.032295 14.147815
 9623 6.032295 14.144192
 9624 6.032295 14.140569
 9625 6.032295 14.136946
 9626 6.032295 14.133323
 9627 6.032295 14.129700
 9628 6.032295 14.126077
 9629 6.032295 14.122454
 9630 6.032295 14.118831
 9631 6.032295 14.115208
 9632 6.032295 14.111585
 9633 6.032295 14.107962
 9634 6.032295 14.104339
 9635 6.032295 14.100716
 9636 6.032295 14.097093
 9637 6.032295 14.093470
 9638 6.032295 14.089847
 9639 6.032295 14.086224
 9640 6.032295 14.082601
 9641 6.032295 14.078978
 9642 6.028672 14.075355
 9643 6.028672 14.071732
 9644 6.025049 14.068109
 9645 6.025049 14.064486
 9646 6.021426 14.060863
 9647 6.021426 14.057240
 9648 6.017803 14.053617
 9649 6.017803 14.049994
 9650 6.014180 14.046371
 9651 6.014180 14.042748
 9652 6.010557 14.039125
 9653 6.010557 14.035502
 9654 6.006934 14.031879
 9655 6.006934 14.028256
 9656 6.006934 14.024633
 9657 6.006934 14.021010
 9658 6.006934 14.017387
 9659 6.006934 14.013764
 9660 6.006934 14.010141
 9661 6.006934 14.006518
 9662 6.003311 14.002895
 9663 6.003311 13.999272
 9664 5.999688 13.995649
 9665 5.999688 13.992026
 9666 5.996065 13.988403
 9667 5.996065 13.984780
 9668 5.992442 13.981157
 9669 5.992442 13.977534
 9670 5.988819 13.973911
 9671 5.988819 13.970288
 9672 5.985196 13.966665
 9673 5.985196 13.963042
 9674 5.981573 13.959419
 9675 5.977950 13.959419
 9676 5.974327 13.955796
 9677 5.970704 13.955796
 9678 5.967081 13.952173
 9679 5.963458 13.952173
 9680 5.959835 13.948550
 9681 5.956212 13.948550
 9682 5.952589 13.944927
 9683 5.948966 13.944927
 9684 5.945343 13.941304
 9685 5.941720 13.941304
 9686 5.938097 13.937681
 9687 5.934474 13.937681
 9688 5.930851 13.937681
 9689 5.927228 13.937681
 9690 5.923605 13.937681
 9691 5.919982 13.937681
 9692 5.916359 13.937681
 9693 5.912736 13.937681
 9694 5.909113 13.937681
 9695 5.905490 13.934058
 9696 5.901867 13.930435
 9697 5.898244 13.926812
 9698 5.894621 13.923189
 9699 5.890998 13.919566
 9700 5.887375 13.915943
 9701 5.883752 13.912320
 9702 5.880129 13.912320
 9703 5.876506 13.908697
 9704 5.872883 13.908697
 9705 5.869260 13.905074
 9706 5.865637 13.905074
 9707 5.862014 13.901451
 9708 5.858391 13.901451
 9709 5.854768 13.897828
 9710 5.851145 13.897828
 9711 5.847522 13.894205
 9712 5.843899 13.894205
 9713 5.840276 13.890582
 9714 5.836653 13.890582
 9715 5.833030 13.890582
 9716 5.829407 13.890582
 9717 5.825784 13.890582
 9718 5.822161 13.890582
 9719 5.818538 13.890582
 9720 5.814915 13.890582
 9721 5.811292 13.890582
 9722 5.807669 13.890582
 9723 5.804046 13.890582
 9724 5.800423 13.890582
 9725 5.796800 13.890582
 9726 5.793177 13.890582
 9727 5.789554 13.890582
 9728 5.785931 13.890582
 9729 5.782308 13.890582
 9730 5.778685 13.890582
 9731 5.775062 13.890582
 9732 5.771439 13.890582
 9733 5.767816 13.890582
 9734 5.764193 13.890582
 9735 5.760570 13.890582
 9736 5.756947 13.894205
 9737 5.753324 13.894205
 9738 5.749701 13.897828
 9739 5.746078 13.897828
 9740 5.742455 13.901451
 9741 5.738832 13.901451
 9742 5.735209 13.905074
 9743 5.731586 13.905074
 9744 5.727963 13.908697
 9745 5.724340 13.908697
 9746 5.720717 13.912320
 9747 5.717094 13.912320
 9748 5.713471 13.915943
 9749 5.713471 13.919566
 9750 5.709848 13.923189
 9751 5.709848 13.926812
 9752 5.706225 13.930435
 9753 5.706225 13.934058
 9754 5.702602 13.937681
 9755 5.702602 13.941304
 9756 5.698979 13.944927
 9757 5.698979 13.948550
 9758 5.695356 13.952173
 9759 5.695356 13.955796
 9760 5.691733 13.959419
 9761 5.691733 13.963042
 9762 5.691733 13.966665
 9763 5.691733 13.970288
 9764 5.691733 13.973911
 9765 5.691733 13.977534
 9766 5.691733 13.981157
 9767 5.691733 13.984780
 9768 5.691733 13.988403
 9769 5.691733 13.992026
 9770 5.691733 13.995649
 9771 5.691733 13.999272
 9772 5.691733 14.002895
 9773 5.691733 14.006518
 9774 5.691733 14.010141
 9775 5.691733 14.013764
 9776 5.688110 14.017387
 9777 5.684487 14.021010
 9778 5.680864 14.024633
 9779 5.677241 14.028256
 9780 5.673618 14.031879
 9781 5.669995 14.035502
 9782 5.666372 14.039125
 9783 5.662749 14.042748
 9784 5.659126 14.046371
 9785 5.655503 14.046371
 9786 5.651880 14.046371
 9787 5.648257 14.046371
 9788 5.644634 14.046371
 9789 5.641011 14.046371
 9790 5.637388 14.046371
 9791 5.633765 14.046371
 9792 5.630142 14.046371
 9793 5.626519 14.046371
 9794 5.622896 14.046371
 9795 5.619273 14.046371
 9796 5.615650 14.046371
 9797 5.612027 14.046371
 9798 5.608404 14.046371
 9799 5.604781 14.046371
 9800 5.601158 14.046371
 9801 5.597535 14.046371
 9802 5.593912 14.046371
 9803 5.590289 14.046371
 9804 5.586666 14.046371
 9805 5.583043 14.046371
 9806 5.579420 14.042748
 9807 5.575797 14.039125
 9808 5.572174 14.035502
 9809 5.568551 14.031879
 9810 5.564928 14.028256
 9811 5.561305 14.024633
 9812 5.557682 14.021010
 9813 5.554059 14.017387
 9814 5.550436 14.013764
 9815 5.550436 14.010141
 9816 5.546813 14.006518
 9817 5.546813 14.002895
 9818 5.543190 13.999272
 9819 5.543190 13.995649
 9820 5.539567 13.992026
 9821 5.539567 13.988403
 9822 5.535944 13.984780
 9823 5.535944 13.981157
 9824 5.532321 13.977534
 9825 5.528698 13.973911
 9826 5.525075 13.973911
 9827 5.521452 13.970288
 9828 5.517829 13.970288
 9829 5.514206 13.966665
 9830 5.510583 13.966665
 9831 5.506960 13.963042
 9832 5.503337 13.963042
 9833 5.499714 13.959419
 9834 5.496091 13.959419
 9835 5.492468 13.955796
 9836 5.488845 13.955796
 9837 5.485222 13.952173
 9838 5.481599 13.952173
 9839 5.477976 13.952173
 9840 5.474353 13.952173
 9841 5.470730 13.952173
 9842 5.467107 13.952173
 9843 5.463484 13.952173
 9844 5.459861 13.952173
 9845 5.456238 13.952173
 9846 5.452615 13.952173
 9847 5.448992 13.952173
 9848 5.445369 13.952173
 9849 5.441746 13.952173
 9850 5.438123 13.952173
 9851 5.434500 13.952173
 9852 5.430877 13.952173
 9853 5.427254 13.952173
 9854 5.423631 13.952173
 9855 5.420008 13.952173
 9856 5.416385 13.952173
 9857 5.412762 13.952173
 9858 5.409139 13.952173
 9859 5.405516 13.952173
 9860 5.401893 13.955796
 9861 5.398270 13.955796
 9862 5.394647 13.959419
 9863 5.391024 13.959419
 9864 5.387401 13.963042
 9865 5.383778 13.963042
 9866 5.380155 13.966665
 9867 5.376532 13.966665
 9868 5.372909 13.970288
 9869 5.369286 13.970288
 9870 5.365663 13.973911
 9871 5.362040 13.973911
 9872 5.358417 13.977534
 9873 5.358417 13.981157
 9874 5.354794 13.984780
 9875 5.354794 13.988403
 9876 5.351171 13.992026
 9877 5.351171 13.995649
 9878 5.347548 13.999272
 9879 5.347548 14.002895
 9880 5.343925 14.006518
 9881 5.343925 14.010141
 9882 5.340302 14.013764
 9883 5.340302 14.017387
 9884 5.336679 14.021010
 9885 5.336679 14.024633
 9886 5.336679 14.028256
 9887 5.336679 14.031879
 9888 5.336679 14.035502
 9889 5.336679 14.039125
 9890 5.336679 14.042748
 9891 5.336679 14.046371
 9892 5.336679 14.049994
 9893 5.336679 14.053617
 9894 5.336679 14.057240
 9895 5.336679 14.060863
 9896 5.336679 14.064486
 9897 5.336679 14.068109
 9898 5.336679 14.071732
 9899 5.336679 14.075355
 9900 5.336679 14.078978
 9901 5.336679 14.082601
 9902 5.336679 14.086224
 9903 5.336679 14.089847
 9904 5.336679 14.093470
 9905 5.336679 14.097093
 9906 5.336679 14.100716
 9907 5.336679 14.104339
 9908 5.340302 14.107962
 9909 5.340302 14.111585
 9910 5.343925 14.115208
 9911 5.343925 14.118831
 9912 5.347548 14.122454
 9913 5.347548 14.126077
 9914 5.351171 14.129700
 9915 5.351171 14.133323
 9916 5.354794 14.136946
 9917 5.354794 14.140569
 9918 5.358417 14.144192
 9919 5.358417 14.147815
 9920 5.362040 14.151438
 9921 5.362040 14.155061
 9922 5.365663 14.158684
 9923 5.365663 14.162307
 9924 5.369286 14.165930
 9925 5.369286 14.169553
 9926 5.369286 14.173176
 9927 5.369286 14.176799
 9928 5.372909 14.180422
 9929 5.372909 14.184045
 9930 5.372909 14.187668
 9931 5.376532 14.191291
 9932 5.376532 14.194914
 9933 5.380155 14.198537
 9934 5.380155 14.202160
 9935 5.380155 14.205783
 9936 5.380155 14.209406
 9937 5.380155 14.213029
 9938 5.380155 14.216652
 9939 5.380155 14.220275
 9940 5.380155 14.223898
 9941 5.380155 14.227521
 9942 5.380155 14.231144
 9943 5.376532 14.234767
 9944 5.372909 14.238390
 9945 5.369286 14.242013
 9946 5.365663 14.242013
 9947 5.362040 14.242013
 9948 5.358417 14.238390
 9949 5.354794 14.234767
 9950 5.351171 14.234767
 9951 5.347548 14.231144
 9952 5.343925 14.227521
 9953 5.340302 14.227521
 9954 5.336679 14.223898
 9955 5.333056 14.223898
 9956 5.329433 14.220275
 9957 5.325810 14.216652
 9958 5.322187 14.213029
 9959 5.318564 14.213029
 9960 5.318564 14.209406
 9961 5.318564 14.205783
 9962 5.318564 14.202160
 9963 5.318564 14.198537
 9964 5.314941 14.194914
 9965 5.314941 14.191291
 9966 5.311318 14.187668
 9967 5.311318 14.184045
 9968 5.307695 14.180422
 9969 5.307695 14.176799
 9970 5.304072 14.173176
 9971 5.304072 14.169553
 9972 5.300449 14.165930
 9973 5.300449 14.162307
 9974 5.296826 14.158684
 9975 5.296826 14.155061
 9976 5.293203 14.151438
 9977 5.293203 14.147815
 9978 5.289580 14.144192
 9979 5.289580 14.140569
 9980 5.285957 14.136946
 9981 5.285957 14.133323
 9982 5.282334 14.129700
 9983 5.282334 14.126077
 9984 5.278711 14.122454
 9985 5.278711 14.118831
 9986 5.275088 14.115208
 9987 5.271465 14.115208
 9988 5.267842 14.111585
 9989 5.264219 14.111585
 9990 5.260596 14.107962
 9991 5.256973 14.107962
 9992 5.253350 14.104339
 9993 5.249727 14.104339
 9994 5.246104 14.100716
 9995 5.242481 14.100716
 9996 5.238858 14.097093
 9997 5.235235 14.097093
 9998 5.231612 14.093470
 9999 5.227989 14.093470
10000 5.224366 14.093470
10001 5.220743 14.093470
10002 5.217120 14.093470
10003 5.213497 14.093470
10004 5.209874 14.093470
10005 5.206251 14.093470
10006 5.202628 14.093470
10007 5.199005 14.093470
10008 5.195382 14.093470
10009 5.191759 14.093470
10010 5.188136 14.093470
10011 5.184513 14.093470
10012 5.180890 14.093470
10013 5.177267 14.093470
10014 5.173644 14.093470
10015 5.170021 14.093470
10016 5.166398 14.093470
10017 5.162775 14.093470
10018 5.159152 14.093470
10019 5.155529 14.093470
10020 5.151906 14.093470
10021 5.148283 14.097093
10022 5.144660 14.097093
10023 5.141037 14.097093
10024 5.137414 14.097093
10025 5.133791 14.097093
10026 5.130168 14.097093
10027 5.126545 14.097093
10028 5.122922 14.097093
10029 5.119299 14.097093
10030 5.115676 14.097093
10031 5.112053 14.097093
10032 5.108430 14.097093
10033 5.104807 14.097093
10034 5.101184 14.097093
10035 5.097561 14.100716
10036 5.093938 14.100716
10037 5.090315 14.100716
10038 5.086692 14.100716
10039 5.083069 14.100716
10040 5.079446 14.100716
10041 5.075823 14.100716
10042 5.072200 14.100716
10043 5.068577 14.100716
10044 5.064954 14.100716
10045 5.061331 14.100716
10046 5.057708 14.100716
10047 5.054085 14.100716
10048 5.050462 14.100716
10049 5.046839 14.100716
10050 5.043216 14.100716
10051 5.039593 14.104339
10052 5.035970 14.104339
10053 5.032347 14.107962
10054 5.028724 14.107962
10055 5.025101 14.111585
10056 5.021478 14.111585
10057 5.017855 14.115208
10058 5.014232 14.115208
10059 5.010609 14.118831
10060 5.006986 14.118831
10061 5.003363 14.122454
10062 4.999740 14.122454
10063 4.996117 14.126077
10064 4.992494 14.129700
10065 4.988871 14.133323
10066 4.985248 14.136946
10067 4.981625 14.140569
10068 4.978002 14.144192
10069 4.974379 14.147815
10070 4.974379 14.151438
10071 4.970756 14.155061
10072 4.970756 14.158684
10073 4.967133 14.162307
10074 4.963510 14.165930
10075 4.959887 14.169553
10076 4.956264 14.173176
10077 4.952641 14.176799
10078 4.949018 14.180422
10079 4.945395 14.184045
10080 4.941772 14.187668
10081 4.938149 14.191291
10082 4.934526 14.194914
10083 4.930903 14.198537
10084 4.927280 14.198537
10085 4.923657 14.202160
10086 4.920034 14.202160
10087 4.916411 14.205783
10088 4.912788 14.205783
10089 4.909165 14.209406
10090 4.905542 14.209406
10091 4.901919 14.213029
10092 4.898296 14.213029
10093 4.894673 14.216652
10094 4.891050 14.220275
10095 4.887427 14.223898
10096 4.887427 14.227521
10097 4.883804 14.231144
10098 4.883804 14.234767
10099 4.880181 14.238390
10100 4.880181 14.242013
10101 4.876558 14.245636
10102 4.876558 14.249259
10103 4.872935 14.252882
10104 4.872935 14.256505
10105 4.869312 14.260128
10106 4.869312 14.263751
10107 4.865689 14.267374
10108 4.865689 14.270997
10109 4.865689 14.274620
10110 4.865689 14.278243
10111 4.865689 14.281866
10112 4.862066 14.285489
10113 4.858443 14.289112
10114 4.854820 14.292735
10115 4.851197 14.296358
10116 4.847574 14.296358
10117 4.843951 14.299981
10118 4.840328 14.303604
10119 4.836705 14.303604
10120 4.833082 14.307227
10121 4.829459 14.307227
10122 4.825836 14.310850
10123 4.822213 14.314473
10124 4.818590 14.318096
10125 4.814967 14.321719
10126 4.811344 14.325342
10127 4.807721 14.325342
10128 4.804098 14.328965
10129 4.800475 14.332588
10130 4.796852 14.336211
10131 4.793229 14.339834
10132 4.789606 14.343457
10133 4.785983 14.343457
10134 4.782360 14.347080
10135 4.778737 14.350703
10136 4.775114 14.350703
10137 4.771491 14.354326
10138 4.767868 14.354326
10139 4.764245 14.357949
10140 4.760622 14.357949
10141 4.756999 14.361572
10142 4.753376 14.365195
10143 4.749753 14.368818
10144 4.746130 14.372441
10145 4.742507 14.376064
10146 4.738884 14.379687
10147 4.735261 14.383310
10148 4.731638 14.386933
10149 4.731638 14.390556
10150 4.728015 14.394179
10151 4.728015 14.397802
10152 4.724392 14.401425
10153 4.724392 14.405048
10154 4.720769 14.408671
10155 4.720769 14.412294
10156 4.717146 14.415917
10157 4.717146 14.419540
10158 4.713523 14.423163
10159 4.713523 14.426786
10160 4.709900 14.430409
10161 4.706277 14.434032
10162 4.702654 14.437655
10163 4.699031 14.441278
10164 4.695408 14.444901
10165 4.691785 14.448524
10166 4.691785 14.452147
10167 4.688162 14.455770
10168 4.684539 14.459393
10169 4.680916 14.463016
10170 4.677293 14.466639
10171 4.673670 14.470262
10172 4.670047 14.473885
10173 4.666424 14.477508
10174 4.662801 14.481131
10175 4.659178 14.484754
10176 4.655555 14.488377
10177 4.651932 14.488377
10178 4.648309 14.488377
10179 4.644686 14.492000
10180 4.641063 14.492000
10181 4.637440 14.495623
10182 4.633817 14.495623
10183 4.630194 14.499246
10184 4.626571 14.499246
10185 4.622948 14.499246
10186 4.619325 14.502869
10187 4.615702 14.502869
10188 4.612079 14.502869
10189 4.608456 14.506492
10190 4.604833 14.506492
10191 4.601210 14.510115
10192 4.597587 14.510115
10193 4.593964 14.513738
10194 4.590341 14.513738
10195 4.586718 14.517361
10196 4.583095 14.517361
10197 4.579472 14.520984
10198 4.575849 14.520984
10199 4.572226 14.524607
10200 4.568603 14.524607
10201 4.564980 14.528230
10202 4.561357 14.531853
10203 4.557734 14.535476
10204 4.554111 14.539099
10205 4.554111 14.542722
10206 4.550488 14.542722
10207 4.546865 14.542722
10208 4.543242 14.542722
10209 4.539619 14.542722
10210 4.535996 14.546345
10211 4.532373 14.546345
10212 4.528750 14.549968
10213 4.525127 14.549968
10214 4.521504 14.553591
10215 4.517881 14.553591
10216 4.514258 14.557214
10217 4.510635 14.557214
10218 4.507012 14.560837
10219 4.503389 14.560837
10220 4.499766 14.564460
10221 4.496143 14.564460
10222 4.492520 14.568083
10223 4.488897 14.571706
10224 4.485274 14.575329
10225 4.481651 14.578952
10226 4.478028 14.582575
10227 4.474405 14.586198
10228 4.470782 14.589821
10229 4.467159 14.593444
10230 4.467159 14.597067
10231 4.463536 14.600690
10232 4.459913 14.600690
10233 4.456290 14.604313
10234 4.452667 14.607936
10235 4.449044 14.607936
10236 4.445421 14.611559
10237 4.441798 14.611559
10238 4.438175 14.615182
10239 4.434552 14.615182
10240 4.430929 14.618805
10241 4.427306 14.618805
10242 4.423683 14.618805
10243 4.420060 14.618805
10244 4.416437 14.615182
10245 4.412814 14.611559
10246 4.409191 14.611559
10247 4.405568 14.607936
10248 4.401945 14.607936
10249 4.398322 14.604313
10250 4.394699 14.604313
10251 4.391076 14.600690
10252 4.387453 14.600690
10253 4.383830 14.597067
10254 4.380207 14.597067
10255 4.376584 14.593444
10256 4.372961 14.593444
10257 4.369338 14.589821
10258 4.365715 14.589821
10259 4.362092 14.589821
10260 4.358469 14.589821
10261 4.354846 14.589821
10262 4.351223 14.589821
10263 4.347600 14.589821
10264 4.343977 14.589821
10265 4.340354 14.589821
10266 4.336731 14.589821
10267 4.333108 14.589821
10268 4.329485 14.589821
10269 4.325862 14.589821
10270 4.322239 14.589821
10271 4.318616 14.589821
10272 4.314993 14.589821
10273 4.311370 14.589821
10274 4.307747 14.589821
10275 4.304124 14.589821
10276 4.300501 14.589821
10277 4.296878 14.589821
10278 4.293255 14.589821
10279 4.289632 14.589821
10280 4.286009 14.593444
10281 4.282386 14.593444
10282 4.278763 14.597067
10283 4.275140 14.597067
10284 4.271517 14.600690
10285 4.267894 14.600690
10286 4.264271 14.604313
10287 4.260648 14.604313
10288 4.257025 14.607936
10289 4.253402 14.607936
10290 4.249779 14.611559
10291 4.246156 14.611559
10292 4.242533 14.615182
10293 4.242533 14.618805
10294 4.238910 14.622428
10295 4.238910 14.626051
10296 4.235287 14.629674
10297 4.235287 14.633297
10298 4.231664 14.636920
10299 4.231664 14.640543
10300 4.228041 14.644166
10301 4.228041 14.647789
10302 4.224418 14.651412
10303 4.224418 14.655035
10304 4.220795 14.658658
10305 4.220795 14.662281
10306 4.220795 14.665904
10307 4.220795 14.669527
10308 4.220795 14.673150
10309 4.220795 14.676773
10310 4.220795 14.680396
10311 4.220795 14.684019
10312 4.220795 14.687642
10313 4.220795 14.691265
10314 4.220795 14.694888
10315 4.220795 14.698511
10316 4.220795 14.702134
10317 4.220795 14.705757
10318 4.220795 14.709380
10319 4.220795 14.713003
10320 4.220795 14.716626
10321 4.217172 14.720249
10322 4.213549 14.723872
10323 4.209926 14.727495
10324 4.209926 14.731118
10325 4.206303 14.734741
10326 4.206303 14.738364
10327 4.202680 14.741987
10328 4.202680 14.745610
10329 4.199057 14.749233
10330 4.199057 14.752856
10331 4.195434 14.756479
10332 4.195434 14.760102
10333 4.191811 14.763725
10334 4.191811 14.767348
10335 4.188188 14.770971
10336 4.188188 14.774594
10337 4.188188 14.778217
10338 4.184565 14.778217
10339 4.180942 14.781840
10340 4.177319 14.781840
10341 4.173696 14.781840
10342 4.170073 14.781840
10343 4.166450 14.781840
10344 4.162827 14.781840
10345 4.159204 14.781840
10346 4.155581 14.781840
10347 4.151958 14.778217
10348 4.148335 14.778217
10349 4.144712 14.774594
10350 4.141089 14.774594
10351 4.137466 14.770971
10352 4.133843 14.770971
10353 4.130220 14.767348
10354 4.126597 14.767348
10355 4.122974 14.763725
10356 4.119351 14.763725
10357 4.115728 14.760102
10358 4.112105 14.760102
10359 4.108482 14.760102
10360 4.104859 14.760102
10361 4.101236 14.760102
10362 4.097613 14.760102
10363 4.093990 14.760102
10364 4.090367 14.760102
10365 4.086744 14.760102
10366 4.083121 14.760102
10367 4.079498 14.760102
10368 4.075875 14.760102
10369 4.072252 14.760102
10370 4.068629 14.760102
10371 4.065006 14.760102
10372 4.061383 14.760102
10373 4.057760 14.760102
10374 4.054137 14.760102
10375 4.050514 14.760102
10376 4.046891 14.760102
10377 4.043268 14.760102
10378 4.039645 14.760102
10379 4.036022 14.760102
10380 4.032399 14.760102
10381 4.028776 14.760102
10382 4.025153 14.763725
10383 4.021530 14.763725
10384 4.017907 14.767348
10385 4.014284 14.767348
10386 4.010661 14.770971
10387 4.007038 14.770971
10388 4.003415 14.774594
10389 3.999792 14.774594
10390 3.996169 14.778217
10391 3.992546 14.778217
10392 3.988923 14.781840
10393 3.985300 14.781840
10394 3.981677 14.785463
10395 3.978054 14.785463
10396 3.974431 14.785463
10397 3.970808 14.789086
10398 3.967185 14.789086
10399 3.963562 14.792709
10400 3.959939 14.792709
10401 3.956316 14.796332
10402 3.952693 14.796332
10403 3.949070 14.796332
10404 3.945447 14.796332
10405 3.941824 14.796332
10406 3.938201 14.792709
10407 3.934578 14.792709
10408 3.930955 14.792709
10409 3.927332 14.792709
10410 3.923709 14.792709
10411 3.920086 14.792709
10412 3.916463 14.792709
10413 3.912840 14.792709
10414 3.909217 14.792709
10415 3.905594 14.792709
10416 3.901971 14.792709
10417 3.898348 14.792709
10418 3.894725 14.792709
10419 3.891102 14.792709
10420 3.887479 14.792709
10421 3.883856 14.792709
10422 3.880233 14.792709
10423 3.876610 14.792709
10424 3.872987 14.792709
10425 3.869364 14.792709
10426 3.865741 14.792709
10427 3.862118 14.792709
10428 3.858495 14.792709
10429 3.854872 14.796332
10430 3.851249 14.796332
10431 3.847626 14.799955
10432 3.844003 14.799955
10433 3.840380 14.803578
10434 3.836757 14.803578
10435 3.833134 14.803578
10436 3.829511 14.803578
10437 3.825888 14.803578
10438 3.822265 14.803578
10439 3.818642 14.803578
10440 3.815019 14.803578
10441 3.811396 14.807201
10442 3.807773 14.807201
10443 3.804150 14.810824
10444 3.800527 14.810824
10445 3.796904 14.814447
10446 3.793281 14.814447
10447 3.789658 14.818070
10448 3.786035 14.818070
10449 3.782412 14.821693
10450 3.778789 14.821693
10451 3.775166 14.825316
10452 3.771543 14.825316
10453 3.767920 14.828939
10454 3.764297 14.832562
10455 3.760674 14.836185
10456 3.757051 14.839808
10457 3.753428 14.843431
10458 3.749805 14.847054
10459 3.746182 14.850677
10460 3.742559 14.854300
10461 3.738936 14.857923
10462 3.735313 14.861546
10463 3.731690 14.861546
10464 3.728067 14.861546
10465 3.724444 14.861546
10466 3.720821 14.861546
10467 3.717198 14.861546
10468 3.713575 14.861546
10469 3.709952 14.861546
10470 3.706329 14.861546
10471 3.702706 14.861546
10472 3.699083 14.861546
10473 3.695460 14.861546
10474 3.691837 14.861546
10475 3.688214 14.861546
10476 3.684591 14.861546
10477 3.680968 14.861546
10478 3.677345 14.861546
10479 3.673722 14.857923
10480 3.670099 14.857923
10481 3.666476 14.857923
10482 3.662853 14.854300
10483 3.659230 14.854300
10484 3.655607 14.854300
10485 3.651984 14.850677
10486 3.648361 14.850677
10487 3.644738 14.850677
10488 3.641115 14.850677
10489 3.637492 14.850677
10490 3.633869 14.847054
10491 3.630246 14.843431
10492 3.626623 14.839808
10493 3.623000 14.836185
10494 3.619377 14.832562
10495 3.615754 14.828939
10496 3.612131 14.825316
10497 3.608508 14.821693
10498 3.604885 14.818070
10499 3.601262 14.814447
10500 3.601262 14.810824
10501 3.601262 14.807201
10502 3.601262 14.803578
10503 3.601262 14.799955
10504 3.601262 14.796332
10505 3.601262 14.792709
10506 3.601262 14.789086
10507 3.601262 14.785463
10508 3.601262 14.781840
10509 3.601262 14.778217
10510 3.601262 14.774594
10511 3.601262 14.770971
10512 3.601262 14.767348
10513 3.601262 14.763725
10514 3.601262 14.760102
10515 3.601262 14.756479
10516 3.601262 14.752856
10517 3.601262 14.749233
10518 3.601262 14.745610
10519 3.601262 14.741987
10520 3.597639 14.738364
10521 3.597639 14.734741
10522 3.594016 14.731118
10523 3.594016 14.727495
10524 3.590393 14.723872
10525 3.590393 14.720249
10526 3.586770 14.716626
10527 3.586770 14.713003
10528 3.583147 14.709380
10529 3.583147 14.705757
10530 3.579524 14.702134
10531 3.579524 14.698511
10532 3.575901 14.694888
10533 3.572278 14.691265
10534 3.568655 14.687642
10535 3.565032 14.684019
10536 3.561409 14.680396
10537 3.557786 14.676773
10538 3.557786 14.673150
10539 3.557786 14.669527
10540 3.554163 14.665904
10541 3.554163 14.662281
10542 3.554163 14.658658
10543 3.554163 14.655035
10544 3.554163 14.651412
10545 3.557786 14.647789
10546 3.557786 14.644166
10547 3.557786 14.640543
10548 3.557786 14.636920
10549 3.557786 14.633297
10550 3.557786 14.629674
10551 3.557786 14.626051
10552 3.557786 14.622428
10553 3.557786 14.618805
10554 3.557786 14.615182
10555 3.557786 14.611559
10556 3.557786 14.607936
10557 3.557786 14.604313
10558 3.557786 14.600690
10559 3.557786 14.597067
10560 3.557786 14.593444
10561 3.557786 14.589821
10562 3.557786 14.586198
10563 3.557786 14.582575
10564 3.557786 14.578952
10565 3.557786 14.575329
10566 3.557786 14.571706
10567 3.557786 14.568083
10568 3.557786 14.564460
10569 3.557786 14.560837
10570 3.557786 14.557214
10571 3.557786 14.553591
10572 3.557786 14.549968
10573 3.554163 14.546345
10574 3.554163 14.542722
10575 3.550540 14.539099
10576 3.550540 14.535476
10577 3.546917 14.531853
10578 3.546917 14.528230
10579 3.543294 14.524607
10580 3.543294 14.520984
10581 3.539671 14.517361
10582 3.539671 14.513738
10583 3.536048 14.510115
10584 3.536048 14.506492
10585 3.532425 14.502869
10586 3.528802 14.499246
10587 3.525179 14.495623
10588 3.521556 14.495623
10589 3.517933 14.492000
10590 3.514310 14.488377
10591 3.510687 14.488377
10592 3.507064 14.484754
10593 3.503441 14.484754
10594 3.499818 14.481131
10595 3.496195 14.477508
10596 3.492572 14.473885
10597 3.492572 14.470262
10598 3.492572 14.466639
10599 3.492572 14.463016
10600 3.492572 14.459393
10601 3.492572 14.455770
10602 3.492572 14.452147
10603 3.492572 14.448524
10604 3.492572 14.444901
10605 3.492572 14.441278
10606 3.492572 14.437655
10607 3.492572 14.434032
10608 3.492572 14.430409
10609 3.492572 14.426786
10610 3.492572 14.423163
10611 3.492572 14.419540
10612 3.492572 14.415917
10613 3.492572 14.412294
10614 3.492572 14.408671
10615 3.492572 14.405048
10616 3.492572 14.401425
10617 3.492572 14.397802
10618 3.492572 14.394179
10619 3.492572 14.390556
10620 3.492572 14.386933
10621 3.492572 14.383310
10622 3.492572 14.379687
10623 3.492572 14.376064
10624 3.492572 14.372441
10625 3.492572 14.368818
10626 3.492572 14.365195
10627 3.488949 14.361572
10628 3.488949 14.357949
10629 3.485326 14.354326
10630 3.485326 14.350703
10631 3.481703 14.347080
10632 3.481703 14.343457
10633 3.478080 14.339834
10634 3.478080 14.336211
10635 3.474457 14.332588
10636 3.474457 14.328965
10637 3.470834 14.325342
10638 3.470834 14.321719
10639 3.467211 14.318096
10640 3.463588 14.314473
10641 3.459965 14.310850
10642 3.456342 14.310850
10643 3.452719 14.307227
10644 3.449096 14.303604
10645 3.445473 14.299981
10646 3.441850 14.296358
10647 3.438227 14.292735
10648 3.438227 14.289112
10649 3.434604 14.285489
10650 3.430981 14.281866
10651 3.427358 14.278243
10652 3.423735 14.274620
10653 3.420112 14.270997
10654 3.416489 14.267374
10655 3.412866 14.263751
10656 3.412866 14.260128
10657 3.409243 14.256505
10658 3.409243 14.252882
10659 3.405620 14.249259
10660 3.405620 14.245636
10661 3.401997 14.242013
10662 3.401997 14.238390
10663 3.398374 14.234767
10664 3.398374 14.231144
10665 3.394751 14.227521
10666 3.391128 14.223898
10667 3.387505 14.220275
10668 3.383882 14.216652
10669 3.380259 14.213029
10670 3.376636 14.209406
10671 3.376636 14.205783
10672 3.376636 14.202160
10673 3.376636 14.198537
10674 3.376636 14.194914
10675 3.376636 14.191291
10676 3.376636 14.187668
10677 3.376636 14.184045
10678 3.376636 14.180422
10679 3.376636 14.176799
10680 3.376636 14.173176
10681 3.376636 14.169553
10682 3.376636 14.165930
10683 3.376636 14.162307
10684 3.373013 14.158684
10685 3.373013 14.155061
10686 3.369390 14.151438
10687 3.369390 14.147815
10688 3.365767 14.144192
10689 3.365767 14.140569
10690 3.362144 14.136946
10691 3.362144 14.133323
10692 3.358521 14.129700
10693 3.358521 14.126077
10694 3.354898 14.122454
10695 3.354898 14.118831
10696 3.354898 14.115208
10697 3.351275 14.111585
10698 3.351275 14.107962
10699 3.347652 14.104339
10700 3.347652 14.100716
10701 3.344029 14.097093
10702 3.344029 14.093470
10703 3.340406 14.089847
10704 3.340406 14.086224
10705 3.336783 14.082601
10706 3.336783 14.078978
10707 3.333160 14.075355
10708 3.333160 14.071732
10709 3.329537 14.068109
10710 3.329537 14.064486
10711 3.325914 14.060863
10712 3.322291 14.057240
10713 3.318668 14.053617
10714 3.318668 14.049994
10715 3.315045 14.046371
10716 3.315045 14.042748
10717 3.311422 14.039125
10718 3.311422 14.035502
10719 3.307799 14.031879
10720 3.307799 14.028256
10721 3.304176 14.024633
10722 3.304176 14.021010
10723 3.300553 14.017387
10724 3.300553 14.013764
10725 3.296930 14.010141
10726 3.293307 14.006518
10727 3.289684 14.002895
10728 3.286061 13.999272
10729 3.286061 13.995649
10730 3.286061 13.992026
10731 3.286061 13.988403
10732 3.282438 13.984780
10733 3.282438 13.981157
10734 3.282438 13.977534
10735 3.282438 13.973911
10736 3.282438 13.970288
10737 3.282438 13.966665
10738 3.282438 13.963042
10739 3.282438 13.959419
10740 3.282438 13.955796
10741 3.282438 13.952173
10742 3.282438 13.948550
10743 3.282438 13.944927
10744 3.282438 13.941304
10745 3.282438 13.937681
10746 3.282438 13.934058
10747 3.282438 13.930435
10748 3.282438 13.926812
10749 3.282438 13.923189
10750 3.282438 13.919566
10751 3.282438 13.915943
10752 3.282438 13.912320
10753 3.282438 13.908697
10754 3.282438 13.905074
10755 3.282438 13.901451
10756 3.282438 13.897828
10757 3.282438 13.894205
10758 3.282438 13.890582
10759 3.282438 13.886959
10760 3.282438 13.883336
10761 3.282438 13.879713
10762 3.282438 13.876090
10763 3.282438 13.872467
10764 3.282438 13.868844
10765 3.282438 13.865221
10766 3.278815 13.861598
10767 3.278815 13.857975
10768 3.275192 13.854352
10769 3.275192 13.850729
10770 3.271569 13.847106
10771 3.271569 13.843483
10772 3.267946 13.839860
10773 3.267946 13.836237
10774 3.264323 13.832614
10775 3.264323 13.828991
10776 3.264323 13.825368
10777 3.260700 13.821745
10778 3.260700 13.818122
10779 3.260700 13.814499
10780 3.260700 13.810876
10781 3.260700 13.807253
10782 3.260700 13.803630
10783 3.260700 13.800007
10784 3.260700 13.796384
10785 3.260700 13.792761
10786 3.260700 13.789138
10787 3.260700 13.785515
10788 3.260700 13.781892
10789 3.260700 13.778269
10790 3.260700 13.774646
10791 3.260700 13.771023
10792 3.260700 13.767400
10793 3.257077 13.763777
10794 3.257077 13.760154
10795 3.253454 13.756531
10796 3.253454 13.752908
10797 3.249831 13.749285
10798 3.249831 13.745662
10799 3.246208 13.742039
10800 3.246208 13.738416
10801 3.242585 13.734793
10802 3.242585 13.731170
10803 3.238962 13.727547
10804 3.238962 13.723924
10805 3.238962 13.720301
10806 3.238962 13.716678
10807 3.238962 13.713055
10808 3.238962 13.709432
10809 3.238962 13.705809
10810 3.238962 13.702186
10811 3.238962 13.698563
10812 3.238962 13.694940
10813 3.238962 13.691317
10814 3.238962 13.687694
10815 3.238962 13.684071
10816 3.238962 13.680448
10817 3.238962 13.676825
10818 3.238962 13.673202
10819 3.238962 13.669579
10820 3.238962 13.665956
10821 3.238962 13.662333
10822 3.238962 13.658710
10823 3.238962 13.655087
10824 3.235339 13.651464
10825 3.235339 13.647841
10826 3.231716 13.644218
10827 3.231716 13.640595
10828 3.228093 13.636972
10829 3.228093 13.633349
10830 3.224470 13.629726
10831 3.224470 13.626103
10832 3.220847 13.622480
10833 3.220847 13.618857
10834 3.217224 13.615234
10835 3.217224 13.611611
10836 3.213601 13.607988
10837 3.209978 13.604365
10838 3.206355 13.600742
10839 3.202732 13.597119
10840 3.199109 13.593496
10841 3.195486 13.589873
10842 3.191863 13.586250
10843 3.188240 13.582627
10844 3.184617 13.579004
10845 3.180994 13.575381
10846 3.177371 13.571758
10847 3.177371 13.568135
10848 3.177371 13.564512
10849 3.177371 13.560889
10850 3.177371 13.557266
10851 3.177371 13.553643
10852 3.177371 13.550020
10853 3.177371 13.546397
10854 3.177371 13.542774
10855 3.177371 13.539151
10856 3.177371 13.535528
10857 3.177371 13.531905
10858 3.177371 13.528282
10859 3.177371 13.524659
10860 3.177371 13.521036
10861 3.177371 13.517413
10862 3.177371 13.513790
10863 3.177371 13.510167
10864 3.177371 13.506544
10865 3.177371 13.502921
10866 3.177371 13.499298
10867 3.177371 13.495675
10868 3.177371 13.492052
10869 3.177371 13.488429
10870 3.177371 13.484806
10871 3.177371 13.481183
10872 3.177371 13.477560
10873 3.177371 13.473937
10874 3.173748 13.470314
10875 3.173748 13.466691
10876 3.173748 13.463068
10877 3.170125 13.459445
10878 3.170125 13.455822
10879 3.170125 13.452199
10880 3.170125 13.448576
10881 3.170125 13.444953
10882 3.166502 13.441330
10883 3.166502 13.437707
10884 3.162879 13.434084
10885 3.162879 13.430461
10886 3.159256 13.426838
10887 3.159256 13.423215
10888 3.155633 13.419592
10889 3.155633 13.415969
10890 3.152010 13.412346
10891 3.152010 13.408723
10892 3.148387 13.405100
10893 3.148387 13.401477
10894 3.144764 13.397854
10895 3.141141 13.394231
10896 3.137518 13.390608
10897 3.133895 13.386985
10898 3.130272 13.383362
10899 3.126649 13.379739
10900 3.123026 13.376116
10901 3.119403 13.372493
10902 3.115780 13.368870
10903 3.112157 13.365247
10904 3.112157 13.361624
10905 3.112157 13.358001
10906 3.112157 13.354378
10907 3.112157 13.350755
10908 3.112157 13.347132
10909 3.112157 13.343509
10910 3.112157 13.339886
10911 3.112157 13.336263
10912 3.112157 13.332640
10913 3.112157 13.329017
10914 3.108534 13.325394
10915 3.108534 13.321771
10916 3.108534 13.318148
10917 3.108534 13.314525
10918 3.108534 13.310902
10919 3.108534 13.307279
10920 3.108534 13.303656
10921 3.108534 13.300033
10922 3.108534 13.296410
10923 3.108534 13.292787
10924 3.108534 13.289164
10925 3.108534 13.285541
10926 3.108534 13.281918
10927 3.108534 13.278295
10928 3.108534 13.274672
10929 3.108534 13.271049
10930 3.108534 13.267426
10931 3.108534 13.263803
10932 3.108534 13.260180
10933 3.108534 13.256557
10934 3.108534 13.252934
10935 3.104911 13.249311
10936 3.104911 13.245688
10937 3.101288 13.242065
10938 3.101288 13.238442
10939 3.097665 13.234819
10940 3.097665 13.231196
10941 3.094042 13.227573
10942 3.094042 13.223950
10943 3.090419 13.220327
10944 3.090419 13.216704
10945 3.086796 13.213081
10946 3.086796 13.209458
10947 3.083173 13.205835
10948 3.083173 13.202212
10949 3.079550 13.198589
10950 3.079550 13.194966
10951 3.075927 13.191343
10952 3.075927 13.187720
10953 3.072304 13.184097
10954 3.072304 13.180474
10955 3.068681 13.176851
10956 3.065058 13.173228
10957 3.065058 13.169605
10958 3.061435 13.165982
10959 3.057812 13.162359
10960 3.057812 13.158736
10961 3.054189 13.155113
10962 3.050566 13.151490
10963 3.050566 13.147867
10964 3.046943 13.144244
10965 3.046943 13.140621
10966 3.043320 13.136998
10967 3.043320 13.133375
10968 3.039697 13.129752
10969 3.039697 13.126129
10970 3.036074 13.122506
10971 3.032451 13.118883
10972 3.028828 13.115260
10973 3.025205 13.111637
10974 3.021582 13.108014
10975 3.017959 13.104391
10976 3.017959 13.100768
10977 3.014336 13.097145
10978 3.014336 13.093522
10979 3.010713 13.089899
10980 3.010713 13.086276
10981 3.010713 13.082653
10982 3.010713 13.079030
10983 3.010713 13.075407
10984 3.010713 13.071784
10985 3.010713 13.068161
10986 3.010713 13.064538
10987 3.010713 13.060915
10988 3.010713 13.057292
10989 3.010713 13.053669
10990 3.010713 13.050046
10991 3.010713 13.046423
10992 3.010713 13.042800
10993 3.010713 13.039177
10994 3.010713 13.035554
10995 3.010713 13.031931
10996 3.010713 13.028308
10997 3.010713 13.024685
10998 3.010713 13.021062
10999 3.010713 13.017439
11000 3.010713 13.013816
11001 3.010713 13.010193
11002 3.010713 13.006570
11003 3.010713 13.002947
11004 3.010713 12.999324
11005 3.007090 12.995701
11006 3.007090 12.992078
11007 3.003467 12.988455
11008 3.003467 12.984832
11009 2.999844 12.981209
11010 2.999844 12.977586
11011 2.996221 12.973963
11012 2.996221 12.970340
11013 2.992598 12.966717
11014 2.992598 12.963094
11015 2.988975 12.959471
11016 2.988975 12.955848
11017 2.985352 12.952225
11018 2.985352 12.948602
11019 2.981729 12.944979
11020 2.981729 12.941356
11021 2.978106 12.937733
11022 2.974483 12.934110
11023 2.970860 12.930487
11024 2.967237 12.926864
11025 2.963614 12.923241
11026 2.959991 12.919618
11027 2.956368 12.915995
11028 2.952745 12.912372
11029 2.952745 12.908749
11030 2.949122 12.905126
11031 2.945499 12.901503
11032 2.941876 12.897880
11033 2.938253 12.894257
11034 2.934630 12.890634
11035 2.934630 12.887011
11036 2.934630 12.883388
11037 2.934630 12.879765
11038 2.934630 12.876142
11039 2.934630 12.872519
11040 2.934630 12.868896
11041 2.934630 12.865273
11042 2.934630 12.861650
11043 2.934630 12.858027
11044 2.934630 12.854404
11045 2.934630 12.850781
11046 2.934630 12.847158
11047 2.934630 12.843535
11048 2.934630 12.839912
11049 2.934630 12.836289
11050 2.934630 12.832666
11051 2.934630 12.829043
11052 2.934630 12.825420
11053 2.934630 12.821797
11054 2.934630 12.818174
11055 2.934630 12.814551
11056 2.934630 12.810928
11057 2.934630 12.807305
11058 2.934630 12.803682
11059 2.934630 12.800059
11060 2.934630 12.796436
11061 2.934630 12.792813
11062 2.934630 12.789190
11063 2.934630 12.785567
11064 2.934630 12.781944
11065 2.934630 12.778321
11066 2.934630 12.774698
11067 2.934630 12.771075
11068 2.931007 12.767452
11069 2.931007 12.763829
11070 2.931007 12.760206
11071 2.927384 12.756583
11072 2.927384 12.752960
11073 2.923761 12.749337
11074 2.923761 12.745714
11075 2.923761 12.742091
11076 2.923761 12.738468
11077 2.923761 12.734845
11078 2.923761 12.731222
11079 2.923761 12.727599
11080 2.923761 12.723976
11081 2.923761 12.720353
11082 2.923761 12.716730
11083 2.923761 12.713107
11084 2.923761 12.709484
11085 2.920138 12.705861
11086 2.920138 12.702238
11087 2.916515 12.698615
11088 2.916515 12.694992
11089 2.912892 12.691369
11090 2.912892 12.687746
11091 2.909269 12.684123
11092 2.909269 12.680500
11093 2.905646 12.676877
11094 2.905646 12.673254
11095 2.902023 12.669631
11096 2.902023 12.666008
11097 2.898400 12.662385
11098 2.894777 12.658762
11099 2.891154 12.655139
11100 2.887531 12.651516
11101 2.883908 12.647893
11102 2.880285 12.644270
11103 2.876662 12.640647
11104 2.873039 12.640647
11105 2.869416 12.637024
11106 2.865793 12.637024
11107 2.862170 12.633401
11108 2.858547 12.633401
11109 2.854924 12.629778
11110 2.851301 12.629778
11111 2.847678 12.626155
11112 2.844055 12.626155
11113 2.840432 12.622532
11114 2.836809 12.618909
11115 2.833186 12.615286
11116 2.829563 12.611663
11117 2.825940 12.608040
11118 2.822317 12.604417
11119 2.822317 12.600794
11120 2.818694 12.597171
11121 2.818694 12.593548
11122 2.818694 12.589925
11123 2.818694 12.586302
11124 2.815071 12.582679
11125 2.815071 12.579056
11126 2.815071 12.575433
11127 2.815071 12.571810
11128 2.815071 12.568187
11129 2.815071 12.564564
11130 2.815071 12.560941
11131 2.815071 12.557318
11132 2.815071 12.553695
11133 2.815071 12.550072
11134 2.815071 12.546449
11135 2.815071 12.542826
11136 2.815071 12.539203
11137 2.815071 12.535580
11138 2.815071 12.531957
11139 2.815071 12.528334
11140 2.815071 12.524711
11141 2.811448 12.521088
11142 2.811448 12.517465
11143 2.811448 12.513842
11144 2.807825 12.510219
11145 2.807825 12.506596
11146 2.804202 12.502973
11147 2.804202 12.499350
11148 2.800579 12.495727
11149 2.800579 12.492104
11150 2.796956 12.488481
11151 2.796956 12.484858
11152 2.793333 12.481235
11153 2.793333 12.477612
11154 2.793333 12.473989
11155 2.793333 12.470366
11156 2.793333 12.466743
11157 2.793333 12.463120
11158 2.793333 12.459497
11159 2.793333 12.455874
11160 2.793333 12.452251
11161 2.789710 12.448628
11162 2.789710 12.445005
11163 2.786087 12.441382
11164 2.786087 12.437759
11165 2.782464 12.434136
11166 2.782464 12.430513
11167 2.778841 12.426890
11168 2.778841 12.423267
11169 2.775218 12.419644
11170 2.775218 12.416021
11171 2.771595 12.412398
11172 2.771595 12.408775
11173 2.767972 12.405152
11174 2.767972 12.401529
11175 2.767972 12.397906
11176 2.764349 12.394283
11177 2.764349 12.390660
11178 2.764349 12.387037
11179 2.764349 12.383414
11180 2.764349 12.379791
11181 2.764349 12.376168
11182 2.764349 12.372545
11183 2.764349 12.368922
11184 2.764349 12.365299
11185 2.764349 12.361676
11186 2.767972 12.358053
11187 2.767972 12.354430
11188 2.771595 12.350807
11189 2.771595 12.347184
11190 2.775218 12.343561
11191 2.775218 12.339938
11192 2.775218 12.336315
11193 2.775218 12.332692
11194 2.775218 12.329069
11195 2.775218 12.325446
11196 2.775218 12.321823
11197 2.775218 12.318200
11198 2.775218 12.314577
11199 2.775218 12.310954
11200 2.775218 12.307331
11201 2.775218 12.303708
11202 2.775218 12.300085
11203 2.775218 12.296462
11204 2.775218 12.292839
11205 2.775218 12.289216
11206 2.775218 12.285593
11207 2.775218 12.281970
11208 2.775218 12.278347
11209 2.775218 12.274724
11210 2.775218 12.271101
11211 2.775218 12.267478
11212 2.775218 12.263855
11213 2.775218 12.260232
11214 2.775218 12.256609
11215 2.775218 12.252986
11216 2.775218 12.249363
11217 2.775218 12.245740
11218 2.775218 12.242117
11219 2.775218 12.238494
11220 2.771595 12.234871
11221 2.771595 12.231248
11222 2.767972 12.227625
11223 2.767972 12.224002
11224 2.764349 12.220379
11225 2.764349 12.216756
11226 2.760726 12.213133
11227 2.760726 12.209510
11228 2.757103 12.205887
11229 2.757103 12.202264
11230 2.753480 12.198641
11231 2.753480 12.195018
11232 2.749857 12.191395
11233 2.746234 12.187772
11234 2.742611 12.187772
11235 2.738988 12.184149
11236 2.735365 12.180526
11237 2.735365 12.176903
11238 2.731742 12.173280
11239 2.731742 12.169657
11240 2.728119 12.166034
11241 2.728119 12.162411
11242 2.724496 12.158788
11243 2.724496 12.155165
11244 2.720873 12.151542
11245 2.720873 12.147919
11246 2.717250 12.144296
11247 2.713627 12.140673
11248 2.710004 12.137050
11249 2.706381 12.133427
11250 2.702758 12.129804
11251 2.699135 12.126181
11252 2.695512 12.122558
11253 2.691889 12.118935
11254 2.688266 12.115312
11255 2.684643 12.111689
11256 2.684643 12.108066
11257 2.684643 12.104443
11258 2.684643 12.100820
11259 2.681020 12.097197
11260 2.681020 12.093574
11261 2.677397 12.089951
11262 2.677397 12.086328
11263 2.673774 12.082705
11264 2.673774 12.079082
11265 2.670151 12.075459
11266 2.670151 12.071836
11267 2.666528 12.068213
11268 2.666528 12.064590
11269 2.662905 12.060967
11270 2.662905 12.057344
11271 2.659282 12.053721
11272 2.655659 12.050098
11273 2.652036 12.046475
11274 2.648413 12.042852
11275 2.644790 12.039229
11276 2.641167 12.039229
11277 2.637544 12.035606
11278 2.633921 12.031983
11279 2.630298 12.031983
11280 2.626675 12.028360
11281 2.623052 12.024737
11282 2.619429 12.021114
11283 2.615806 12.017491
11284 2.615806 12.013868
11285 2.612183 12.010245
11286 2.612183 12.006622
11287 2.612183 12.002999
11288 2.612183 11.999376
11289 2.612183 11.995753
11290 2.612183 11.992130
11291 2.612183 11.988507
11292 2.612183 11.984884
11293 2.612183 11.981261
11294 2.612183 11.977638
11295 2.612183 11.974015
11296 2.612183 11.970392
11297 2.612183 11.966769
11298 2.612183 11.963146
11299 2.612183 11.959523
11300 2.612183 11.955900
11301 2.612183 11.952277
11302 2.612183 11.948654
11303 2.612183 11.945031
11304 2.612183 11.941408
11305 2.612183 11.937785
11306 2.612183 11.934162
11307 2.612183 11.930539
11308 2.608560 11.926916
11309 2.608560 11.923293
11310 2.604937 11.919670
11311 2.604937 11.916047
11312 2.601314 11.912424
11313 2.601314 11.908801
11314 2.597691 11.905178
11315 2.597691 11.901555
11316 2.594068 11.897932
11317 2.594068 11.894309
11318 2.590445 11.890686
11319 2.590445 11.887063
11320 2.586822 11.883440
11321 2.586822 11.879817
11322 2.586822 11.876194
11323 2.586822 11.872571
11324 2.586822 11.868948
11325 2.586822 11.865325
11326 2.586822 11.861702
11327 2.586822 11.858079
11328 2.583199 11.854456
11329 2.583199 11.850833
11330 2.583199 11.847210
11331 2.579576 11.843587
11332 2.579576 11.839964
11333 2.575953 11.836341
11334 2.575953 11.832718
11335 2.572330 11.829095
11336 2.572330 11.825472
11337 2.572330 11.821849
11338 2.572330 11.818226
11339 2.572330 11.814603
11340 2.572330 11.810980
11341 2.572330 11.807357
11342 2.572330 11.803734
11343 2.572330 11.800111
11344 2.572330 11.796488
11345 2.572330 11.792865
11346 2.572330 11.789242
11347 2.572330 11.785619
11348 2.572330 11.781996
11349 2.572330 11.778373
11350 2.572330 11.774750
11351 2.572330 11.771127
11352 2.572330 11.767504
11353 2.572330 11.763881
11354 2.572330 11.760258
11355 2.572330 11.756635
11356 2.568707 11.753012
11357 2.568707 11.749389
11358 2.565084 11.745766
11359 2.565084 11.742143
11360 2.561461 11.738520
11361 2.561461 11.734897
11362 2.557838 11.731274
11363 2.557838 11.727651
11364 2.557838 11.724028
11365 2.557838 11.720405
11366 2.557838 11.716782
11367 2.554215 11.713159
11368 2.554215 11.709536
11369 2.554215 11.705913
11370 2.550592 11.702290
11371 2.550592 11.698667
11372 2.550592 11.695044
11373 2.546969 11.691421
11374 2.546969 11.687798
11375 2.546969 11.684175
11376 2.546969 11.680552
11377 2.546969 11.676929
11378 2.546969 11.673306
11379 2.546969 11.669683
11380 2.546969 11.666060
11381 2.546969 11.662437
11382 2.543346 11.658814
11383 2.543346 11.655191
11384 2.543346 11.651568
11385 2.539723 11.647945
11386 2.539723 11.644322
11387 2.539723 11.640699
11388 2.536100 11.637076
11389 2.536100 11.633453
11390 2.532477 11.629830
11391 2.532477 11.626207
11392 2.528854 11.622584
11393 2.528854 11.618961
11394 2.525231 11.615338
11395 2.525231 11.611715
11396 2.521608 11.608092
11397 2.521608 11.604469
11398 2.517985 11.600846
11399 2.517985 11.597223
11400 2.514362 11.593600
11401 2.510739 11.589977
11402 2.507116 11.586354
11403 2.503493 11.582731
11404 2.499870 11.579108
11405 2.496247 11.575485
11406 2.492624 11.575485
11407 2.489001 11.571862
11408 2.485378 11.568239
11409 2.481755 11.564616
11410 2.478132 11.560993
11411 2.474509 11.560993
11412 2.470886 11.557370
11413 2.467263 11.553747
11414 2.463640 11.553747
11415 2.460017 11.550124
11416 2.456394 11.550124
11417 2.452771 11.546501
11418 2.449148 11.542878
11419 2.445525 11.539255
11420 2.441902 11.535632
11421 2.441902 11.532009
11422 2.438279 11.528386
11423 2.438279 11.524763
11424 2.434656 11.521140
11425 2.434656 11.517517
11426 2.431033 11.513894
11427 2.431033 11.510271
11428 2.427410 11.506648
11429 2.427410 11.503025
11430 2.427410 11.499402
11431 2.427410 11.495779
11432 2.423787 11.492156
11433 2.423787 11.488533
11434 2.423787 11.484910
11435 2.423787 11.481287
11436 2.423787 11.477664
11437 2.423787 11.474041
11438 2.423787 11.470418
11439 2.423787 11.466795
11440 2.423787 11.463172
11441 2.423787 11.459549
11442 2.423787 11.455926
11443 2.423787 11.452303
11444 2.423787 11.448680
11445 2.423787 11.445057
11446 2.423787 11.441434
11447 2.423787 11.437811
11448 2.423787 11.434188
11449 2.423787 11.430565
11450 2.423787 11.426942
11451 2.423787 11.423319
11452 2.423787 11.419696
11453 2.420164 11.416073
11454 2.420164 11.412450
11455 2.416541 11.408827
11456 2.416541 11.405204
11457 2.412918 11.401581
11458 2.412918 11.397958
11459 2.409295 11.394335
11460 2.409295 11.390712
11461 2.405672 11.387089
11462 2.405672 11.383466
11463 2.402049 11.379843
11464 2.402049 11.376220
11465 2.398426 11.372597
11466 2.394803 11.372597
11467 2.391180 11.368974
11468 2.391180 11.365351
11469 2.387557 11.361728
11470 2.383934 11.358105
11471 2.380311 11.354482
11472 2.376688 11.350859
11473 2.373065 11.347236
11474 2.373065 11.343613
11475 2.373065 11.339990
11476 2.373065 11.336367
11477 2.369442 11.332744
11478 2.369442 11.329121
11479 2.369442 11.325498
11480 2.365819 11.321875
11481 2.365819 11.318252
11482 2.362196 11.314629
11483 2.362196 11.311006
11484 2.358573 11.307383
11485 2.358573 11.303760
11486 2.354950 11.300137
11487 2.354950 11.296514
11488 2.351327 11.292891
11489 2.351327 11.289268
11490 2.351327 11.285645
11491 2.351327 11.282022
11492 2.351327 11.278399
11493 2.351327 11.274776
11494 2.351327 11.271153
11495 2.351327 11.267530
11496 2.351327 11.263907
11497 2.351327 11.260284
11498 2.351327 11.256661
11499 2.351327 11.253038
11500 2.351327 11.249415
11501 2.351327 11.245792
11502 2.351327 11.242169
11503 2.351327 11.238546
11504 2.351327 11.234923
11505 2.351327 11.231300
11506 2.351327 11.227677
11507 2.351327 11.224054
11508 2.351327 11.220431
11509 2.351327 11.216808
11510 2.351327 11.213185
11511 2.351327 11.209562
11512 2.351327 11.205939
11513 2.351327 11.202316
11514 2.351327 11.198693
11515 2.347704 11.195070
11516 2.347704 11.191447
11517 2.344081 11.187824
11518 2.344081 11.184201
11519 2.340458 11.180578
11520 2.340458 11.176955
11521 2.336835 11.173332
11522 2.336835 11.169709
11523 2.333212 11.166086
11524 2.333212 11.162463
11525 2.329589 11.158840
11526 2.329589 11.155217
11527 2.325966 11.151594
11528 2.325966 11.147971
11529 2.322343 11.144348
11530 2.322343 11.140725
11531 2.318720 11.137102
11532 2.318720 11.133479
11533 2.318720 11.129856
11534 2.315097 11.126233
11535 2.315097 11.122610
11536 2.315097 11.118987
11537 2.315097 11.115364
11538 2.311474 11.111741
11539 2.311474 11.108118
11540 2.311474 11.104495
11541 2.307851 11.100872
11542 2.307851 11.097249
11543 2.304228 11.093626
11544 2.304228 11.090003
11545 2.300605 11.086380
11546 2.300605 11.082757
11547 2.300605 11.079134
11548 2.300605 11.075511
11549 2.300605 11.071888
11550 2.300605 11.068265
11551 2.300605 11.064642
11552 2.300605 11.061019
11553 2.296982 11.057396
11554 2.296982 11.053773
11555 2.293359 11.050150
11556 2.293359 11.046527
11557 2.289736 11.042904
11558 2.289736 11.039281
11559 2.286113 11.035658
11560 2.286113 11.032035
11561 2.282490 11.028412
11562 2.282490 11.024789
11563 2.278867 11.021166
11564 2.278867 11.017543
11565 2.275244 11.013920
11566 2.271621 11.010297
11567 2.271621 11.006674
11568 2.267998 11.003051
11569 2.267998 10.999428
11570 2.264375 10.995805
11571 2.264375 10.992182
11572 2.260752 10.988559
11573 2.260752 10.984936
11574 2.257129 10.981313
11575 2.257129 10.977690
11576 2.253506 10.974067
11577 2.253506 10.970444
11578 2.249883 10.966821
11579 2.246260 10.963198
11580 2.242637 10.959575
11581 2.239014 10.955952
11582 2.235391 10.952329
11583 2.231768 10.948706
11584 2.228145 10.945083
11585 2.224522 10.941460
11586 2.220899 10.937837
11587 2.217276 10.934214
11588 2.217276 10.930591
11589 2.213653 10.926968
11590 2.213653 10.923345
11591 2.213653 10.919722
11592 2.210030 10.916099
11593 2.210030 10.912476
11594 2.210030 10.908853
11595 2.210030 10.905230
11596 2.206407 10.901607
11597 2.206407 10.897984
11598 2.206407 10.894361
11599 2.206407 10.890738
11600 2.206407 10.887115
11601 2.206407 10.883492
11602 2.206407 10.879869
11603 2.206407 10.876246
11604 2.206407 10.872623
11605 2.206407 10.869000
11606 2.206407 10.865377
11607 2.206407 10.861754
11608 2.206407 10.858131
11609 2.206407 10.854508
11610 2.206407 10.850885
11611 2.206407 10.847262
11612 2.206407 10.843639
11613 2.206407 10.840016
11614 2.202784 10.836393
11615 2.202784 10.832770
11616 2.202784 10.829147
11617 2.199161 10.825524
11618 2.199161 10.821901
11619 2.195538 10.818278
11620 2.195538 10.814655
11621 2.191915 10.811032
11622 2.191915 10.807409
11623 2.191915 10.803786
11624 2.188292 10.800163
11625 2.188292 10.796540
11626 2.188292 10.792917
11627 2.188292 10.789294
11628 2.188292 10.785671
11629 2.188292 10.782048
11630 2.188292 10.778425
11631 2.188292 10.774802
11632 2.188292 10.771179
11633 2.188292 10.767556
11634 2.188292 10.763933
11635 2.188292 10.760310
11636 2.184669 10.756687
11637 2.184669 10.753064
11638 2.181046 10.749441
11639 2.181046 10.745818
11640 2.177423 10.742195
11641 2.177423 10.738572
11642 2.173800 10.734949
11643 2.173800 10.731326
11644 2.170177 10.727703
11645 2.170177 10.724080
11646 2.166554 10.720457
11647 2.166554 10.716834
11648 2.162931 10.713211
11649 2.159308 10.709588
11650 2.155685 10.709588
11651 2.152062 10.705965
11652 2.148439 10.705965
11653 2.144816 10.702342
11654 2.141193 10.702342
11655 2.137570 10.698719
11656 2.133947 10.695096
11657 2.130324 10.691473
11658 2.130324 10.687850
11659 2.126701 10.684227
11660 2.126701 10.680604
11661 2.123078 10.676981
11662 2.123078 10.673358
11663 2.119455 10.669735
11664 2.119455 10.666112
11665 2.115832 10.662489
11666 2.115832 10.658866
11667 2.112209 10.655243
11668 2.112209 10.651620
11669 2.108586 10.647997
11670 2.104963 10.644374
11671 2.104963 10.640751
11672 2.101340 10.637128
11673 2.101340 10.633505
11674 2.101340 10.629882
11675 2.101340 10.626259
11676 2.101340 10.622636
11677 2.101340 10.619013
11678 2.101340 10.615390
11679 2.101340 10.611767
11680 2.101340 10.608144
11681 2.101340 10.604521
11682 2.101340 10.600898
11683 2.101340 10.597275
11684 2.101340 10.593652
11685 2.101340 10.590029
11686 2.101340 10.586406
11687 2.101340 10.582783
11688 2.101340 10.579160
11689 2.097717 10.575537
11690 2.097717 10.571914
11691 2.094094 10.568291
11692 2.094094 10.564668
11693 2.090471 10.561045
11694 2.090471 10.557422
11695 2.086848 10.553799
11696 2.086848 10.550176
11697 2.083225 10.546553
11698 2.083225 10.542930
11699 2.079602 10.539307
11700 2.079602 10.535684
11701 2.075979 10.532061
11702 2.075979 10.528438
11703 2.075979 10.524815
11704 2.075979 10.521192
11705 2.075979 10.517569
11706 2.072356 10.513946
11707 2.072356 10.510323
11708 2.072356 10.506700
11709 2.068733 10.503077
11710 2.068733 10.499454
11711 2.068733 10.495831
11712 2.065110 10.492208
11713 2.065110 10.488585
11714 2.065110 10.484962
11715 2.065110 10.481339
11716 2.065110 10.477716
11717 2.065110 10.474093
11718 2.065110 10.470470
11719 2.065110 10.466847
11720 2.065110 10.463224
11721 2.065110 10.459601
11722 2.065110 10.455978
11723 2.065110 10.452355
11724 2.065110 10.448732
11725 2.065110 10.445109
11726 2.065110 10.441486
11727 2.065110 10.437863
11728 2.061487 10.434240
11729 2.061487 10.430617
11730 2.057864 10.426994
11731 2.057864 10.423371
11732 2.054241 10.419748
11733 2.054241 10.416125
11734 2.050618 10.412502
11735 2.050618 10.408879
11736 2.046995 10.405256
11737 2.046995 10.401633
11738 2.043372 10.398010
11739 2.043372 10.394387
11740 2.039749 10.390764
11741 2.036126 10.390764
11742 2.032503 10.387141
11743 2.032503 10.383518
11744 2.028880 10.379895
11745 2.028880 10.376272
11746 2.028880 10.372649
11747 2.025257 10.369026
11748 2.025257 10.365403
11749 2.021634 10.361780
11750 2.021634 10.358157
11751 2.018011 10.354534
11752 2.018011 10.350911
11753 2.014388 10.347288
11754 2.014388 10.343665
11755 2.010765 10.340042
11756 2.010765 10.336419
11757 2.007142 10.332796
11758 2.007142 10.329173
11759 2.003519 10.325550
11760 1.999896 10.321927
11761 1.996273 10.318304
11762 1.992650 10.314681
11763 1.989027 10.311058
11764 1.985404 10.307435
11765 1.985404 10.303812
11766 1.981781 10.300189
11767 1.981781 10.296566
11768 1.981781 10.292943
11769 1.978158 10.289320
11770 1.978158 10.285697
11771 1.974535 10.282074
11772 1.974535 10.278451
11773 1.970912 10.274828
11774 1.970912 10.271205
11775 1.967289 10.267582
11776 1.967289 10.263959
11777 1.963666 10.260336
11778 1.963666 10.256713
11779 1.960043 10.253090
11780 1.960043 10.249467
11781 1.956420 10.245844
11782 1.952797 10.242221
11783 1.949174 10.238598
11784 1.945551 10.238598
11785 1.941928 10.234975
11786 1.938305 10.231352
11787 1.934682 10.227729
11788 1.931059 10.224106
11789 1.927436 10.220483
11790 1.927436 10.216860
11791 1.923813 10.213237
11792 1.923813 10.209614
11793 1.920190 10.205991
11794 1.920190 10.202368
11795 1.916567 10.198745
11796 1.916567 10.195122
11797 1.912944 10.191499
11798 1.909321 10.187876
11799 1.905698 10.184253
11800 1.902075 10.180630
11801 1.902075 10.177007
11802 1.898452 10.173384
11803 1.898452 10.169761
11804 1.898452 10.166138
11805 1.898452 10.162515
11806 1.898452 10.158892
11807 1.898452 10.155269
11808 1.898452 10.151646
11809 1.898452 10.148023
11810 1.898452 10.144400
11811 1.898452 10.140777
11812 1.898452 10.137154
11813 1.894829 10.133531
11814 1.894829 10.129908
11815 1.891206 10.126285
11816 1.891206 10.122662
11817 1.887583 10.119039
11818 1.887583 10.115416
11819 1.883960 10.111793
11820 1.883960 10.108170
11821 1.880337 10.104547
11822 1.880337 10.100924
11823 1.876714 10.097301
11824 1.876714 10.093678
11825 1.873091 10.090055
11826 1.873091 10.086432
11827 1.873091 10.082809
11828 1.873091 10.079186
11829 1.873091 10.075563
11830 1.873091 10.071940
11831 1.869468 10.068317
11832 1.869468 10.064694
11833 1.865845 10.061071
11834 1.865845 10.057448
11835 1.862222 10.053825
11836 1.862222 10.050202
11837 1.858599 10.046579
11838 1.858599 10.042956
11839 1.854976 10.039333
11840 1.854976 10.035710
11841 1.851353 10.032087
11842 1.851353 10.028464
11843 1.847730 10.024841
11844 1.844107 10.021218
11845 1.840484 10.017595
11846 1.836861 10.013972
11847 1.833238 10.010349
11848 1.829615 10.006726
11849 1.825992 10.003103
11850 1.822369 9.999480
11851 1.818746 9.995857
11852 1.815123 9.992234
11853 1.811500 9.988611
11854 1.807877 9.984988
11855 1.804254 9.981365
11856 1.804254 9.977742
11857 1.804254 9.974119
11858 1.804254 9.970496
11859 1.800631 9.966873
11860 1.800631 9.963250
11861 1.800631 9.959627
11862 1.797008 9.956004
11863 1.797008 9.952381
11864 1.797008 9.948758
11865 1.793385 9.945135
11866 1.793385 9.941512
11867 1.789762 9.937889
11868 1.789762 9.934266
11869 1.786139 9.930643
11870 1.786139 9.927020
11871 1.786139 9.923397
11872 1.786139 9.919774
11873 1.786139 9.916151
11874 1.786139 9.912528
11875 1.786139 9.908905
11876 1.786139 9.905282
11877 1.786139 9.901659
11878 1.786139 9.898036
11879 1.786139 9.894413
11880 1.786139 9.890790
11881 1.786139 9.887167
11882 1.786139 9.883544
11883 1.786139 9.879921
11884 1.786139 9.876298
11885 1.786139 9.872675
11886 1.786139 9.869052
11887 1.786139 9.865429
11888 1.786139 9.861806
11889 1.786139 9.858183
11890 1.786139 9.854560
11891 1.786139 9.850937
11892 1.786139 9.847314
11893 1.786139 9.843691
11894 1.782516 9.840068
11895 1.782516 9.836445
11896 1.782516 9.832822
11897 1.778893 9.829199
11898 1.778893 9.825576
11899 1.775270 9.821953
11900 1.775270 9.818330
11901 1.771647 9.814707
11902 1.771647 9.811084
11903 1.771647 9.807461
11904 1.771647 9.803838
11905 1.771647 9.800215
11906 1.771647 9.796592
11907 1.771647 9.792969
11908 1.771647 9.789346
11909 1.768024 9.785723
11910 1.768024 9.782100
11911 1.764401 9.778477
11912 1.764401 9.774854
11913 1.760778 9.771231
11914 1.760778 9.767608
11915 1.757155 9.763985
11916 1.757155 9.760362
11917 1.753532 9.756739
11918 1.753532 9.753116
11919 1.749909 9.749493
11920 1.749909 9.745870
11921 1.746286 9.742247
11922 1.742663 9.738624
11923 1.739040 9.735001
11924 1.735417 9.735001
11925 1.731794 9.731378
11926 1.728171 9.731378
11927 1.724548 9.727755
11928 1.720925 9.727755
11929 1.717302 9.724132
11930 1.713679 9.720509
11931 1.710056 9.720509
11932 1.706433 9.716886
11933 1.702810 9.716886
11934 1.699187 9.713263
11935 1.695564 9.709640
11936 1.695564 9.706017
11937 1.695564 9.702394
11938 1.695564 9.698771
11939 1.695564 9.695148
11940 1.695564 9.691525
11941 1.691941 9.687902
11942 1.691941 9.684279
11943 1.691941 9.680656
11944 1.688318 9.677033
11945 1.688318 9.673410
11946 1.684695 9.669787
11947 1.684695 9.666164
11948 1.681072 9.662541
11949 1.681072 9.658918
11950 1.677449 9.655295
11951 1.677449 9.651672
11952 1.677449 9.648049
11953 1.677449 9.644426
11954 1.677449 9.640803
11955 1.677449 9.637180
11956 1.677449 9.633557
11957 1.677449 9.629934
11958 1.677449 9.626311
11959 1.677449 9.622688
11960 1.677449 9.619065
11961 1.677449 9.615442
11962 1.677449 9.611819
11963 1.677449 9.608196
11964 1.677449 9.604573
11965 1.677449 9.600950
11966 1.677449 9.597327
11967 1.677449 9.593704
11968 1.673826 9.590081
11969 1.673826 9.586458
11970 1.673826 9.582835
11971 1.670203 9.579212
11972 1.670203 9.575589
11973 1.670203 9.571966
11974 1.670203 9.568343
11975 1.670203 9.564720
11976 1.670203 9.561097
11977 1.670203 9.557474
11978 1.670203 9.553851
11979 1.670203 9.550228
11980 1.670203 9.546605
11981 1.670203 9.542982
11982 1.670203 9.539359
11983 1.670203 9.535736
11984 1.670203 9.532113
11985 1.666580 9.528490
11986 1.666580 9.524867
11987 1.666580 9.521244
11988 1.662957 9.517621
11989 1.662957 9.513998
11990 1.659334 9.510375
11991 1.659334 9.506752
11992 1.659334 9.503129
11993 1.659334 9.499506
11994 1.655711 9.495883
11995 1.655711 9.492260
11996 1.655711 9.488637
11997 1.655711 9.485014
