# Supplementary material for: Statistical Mapping of Maize Bundle Intensity at the Stem Scale Using Spatial Normalisation of Replicated Images
Source: PLoS One. 2014 Mar 12;9(3):e90673. doi: 10.1371/journal.pone.0090673 (PMC3951278; doi:10.1371/journal.pone.0090673)
Supplement: File S2 — Data files containing bundle positions and slice contours. (ZIP) [file pone.0090673.s002.zip › data/macro/tables/contoursMm/s11dCntMm.txt]

name   x   y
    1 0.402153 6.619221
    2 0.405776 6.615598
    3 0.405776 6.611975
    4 0.409399 6.608352
    5 0.409399 6.604729
    6 0.413022 6.601106
    7 0.413022 6.597483
    8 0.416645 6.593860
    9 0.416645 6.590237
   10 0.420268 6.586614
   11 0.420268 6.582991
   12 0.420268 6.579368
   13 0.420268 6.575745
   14 0.420268 6.572122
   15 0.420268 6.568499
   16 0.420268 6.564876
   17 0.420268 6.561253
   18 0.420268 6.557630
   19 0.420268 6.554007
   20 0.420268 6.550384
   21 0.420268 6.546761
   22 0.420268 6.543138
   23 0.420268 6.539515
   24 0.420268 6.535892
   25 0.420268 6.532269
   26 0.420268 6.528646
   27 0.420268 6.525023
   28 0.423891 6.521400
   29 0.423891 6.517777
   30 0.423891 6.514154
   31 0.427514 6.510531
   32 0.427514 6.506908
   33 0.427514 6.503285
   34 0.427514 6.499662
   35 0.427514 6.496039
   36 0.427514 6.492416
   37 0.427514 6.488793
   38 0.427514 6.485170
   39 0.427514 6.481547
   40 0.427514 6.477924
   41 0.427514 6.474301
   42 0.427514 6.470678
   43 0.427514 6.467055
   44 0.427514 6.463432
   45 0.427514 6.459809
   46 0.427514 6.456186
   47 0.427514 6.452563
   48 0.427514 6.448940
   49 0.427514 6.445317
   50 0.427514 6.441694
   51 0.427514 6.438071
   52 0.427514 6.434448
   53 0.427514 6.430825
   54 0.427514 6.427202
   55 0.427514 6.423579
   56 0.427514 6.419956
   57 0.427514 6.416333
   58 0.431137 6.412710
   59 0.431137 6.409087
   60 0.434760 6.405464
   61 0.438383 6.401841
   62 0.438383 6.398218
   63 0.442006 6.394595
   64 0.445629 6.390972
   65 0.445629 6.387349
   66 0.449252 6.383726
   67 0.449252 6.380103
   68 0.452875 6.376480
   69 0.452875 6.372857
   70 0.456498 6.369234
   71 0.456498 6.365611
   72 0.460121 6.361988
   73 0.460121 6.358365
   74 0.463744 6.354742
   75 0.463744 6.351119
   76 0.467367 6.347496
   77 0.467367 6.343873
   78 0.470990 6.340250
   79 0.474613 6.336627
   80 0.474613 6.333004
   81 0.478236 6.329381
   82 0.478236 6.325758
   83 0.481859 6.322135
   84 0.481859 6.318512
   85 0.485482 6.314889
   86 0.485482 6.311266
   87 0.489105 6.307643
   88 0.489105 6.304020
   89 0.492728 6.300397
   90 0.492728 6.296774
   91 0.496351 6.293151
   92 0.499974 6.289528
   93 0.503597 6.285905
   94 0.507220 6.282282
   95 0.510843 6.278659
   96 0.514466 6.275036
   97 0.518089 6.271413
   98 0.521712 6.267790
   99 0.525335 6.264167
  100 0.528958 6.264167
  101 0.532581 6.260544
  102 0.536204 6.260544
  103 0.539827 6.256921
  104 0.543450 6.253298
  105 0.543450 6.249675
  106 0.547073 6.246052
  107 0.547073 6.242429
  108 0.550696 6.238806
  109 0.550696 6.235183
  110 0.554319 6.231560
  111 0.554319 6.227937
  112 0.557942 6.224314
  113 0.557942 6.220691
  114 0.561565 6.217068
  115 0.561565 6.213445
  116 0.565188 6.209822
  117 0.565188 6.206199
  118 0.565188 6.202576
  119 0.565188 6.198953
  120 0.565188 6.195330
  121 0.565188 6.191707
  122 0.565188 6.188084
  123 0.565188 6.184461
  124 0.565188 6.180838
  125 0.565188 6.177215
  126 0.565188 6.173592
  127 0.565188 6.169969
  128 0.565188 6.166346
  129 0.565188 6.162723
  130 0.565188 6.159100
  131 0.565188 6.155477
  132 0.565188 6.151854
  133 0.565188 6.148231
  134 0.565188 6.144608
  135 0.565188 6.140985
  136 0.565188 6.137362
  137 0.565188 6.133739
  138 0.565188 6.130116
  139 0.568811 6.126493
  140 0.568811 6.122870
  141 0.572434 6.119247
  142 0.572434 6.115624
  143 0.576057 6.112001
  144 0.579680 6.108378
  145 0.583303 6.104755
  146 0.586926 6.101132
  147 0.590549 6.097509
  148 0.594172 6.093886
  149 0.594172 6.090263
  150 0.597795 6.086640
  151 0.597795 6.083017
  152 0.601418 6.079394
  153 0.601418 6.075771
  154 0.605041 6.072148
  155 0.605041 6.068525
  156 0.608664 6.064902
  157 0.608664 6.061279
  158 0.612287 6.057656
  159 0.612287 6.054033
  160 0.615910 6.050410
  161 0.615910 6.046787
  162 0.615910 6.043164
  163 0.615910 6.039541
  164 0.615910 6.035918
  165 0.615910 6.032295
  166 0.615910 6.028672
  167 0.615910 6.025049
  168 0.615910 6.021426
  169 0.615910 6.017803
  170 0.615910 6.014180
  171 0.615910 6.010557
  172 0.615910 6.006934
  173 0.615910 6.003311
  174 0.615910 5.999688
  175 0.615910 5.996065
  176 0.615910 5.992442
  177 0.615910 5.988819
  178 0.615910 5.985196
  179 0.615910 5.981573
  180 0.615910 5.977950
  181 0.615910 5.974327
  182 0.619533 5.970704
  183 0.619533 5.967081
  184 0.619533 5.963458
  185 0.623156 5.959835
  186 0.623156 5.956212
  187 0.623156 5.952589
  188 0.623156 5.948966
  189 0.623156 5.945343
  190 0.623156 5.941720
  191 0.623156 5.938097
  192 0.623156 5.934474
  193 0.623156 5.930851
  194 0.623156 5.927228
  195 0.623156 5.923605
  196 0.623156 5.919982
  197 0.626779 5.916359
  198 0.630402 5.912736
  199 0.634025 5.909113
  200 0.637648 5.905490
  201 0.637648 5.901867
  202 0.641271 5.898244
  203 0.641271 5.894621
  204 0.644894 5.890998
  205 0.644894 5.887375
  206 0.648517 5.883752
  207 0.648517 5.880129
  208 0.652140 5.876506
  209 0.652140 5.872883
  210 0.655763 5.869260
  211 0.655763 5.865637
  212 0.659386 5.862014
  213 0.659386 5.858391
  214 0.659386 5.854768
  215 0.663009 5.851145
  216 0.666632 5.847522
  217 0.666632 5.843899
  218 0.670255 5.840276
  219 0.670255 5.836653
  220 0.673878 5.833030
  221 0.673878 5.829407
  222 0.677501 5.825784
  223 0.677501 5.822161
  224 0.681124 5.818538
  225 0.681124 5.814915
  226 0.684747 5.811292
  227 0.684747 5.807669
  228 0.688370 5.804046
  229 0.688370 5.800423
  230 0.688370 5.796800
  231 0.688370 5.793177
  232 0.688370 5.789554
  233 0.688370 5.785931
  234 0.688370 5.782308
  235 0.688370 5.778685
  236 0.691993 5.775062
  237 0.691993 5.771439
  238 0.695616 5.767816
  239 0.695616 5.764193
  240 0.699239 5.760570
  241 0.699239 5.756947
  242 0.702862 5.753324
  243 0.702862 5.749701
  244 0.706485 5.746078
  245 0.706485 5.742455
  246 0.710108 5.738832
  247 0.710108 5.735209
  248 0.713731 5.731586
  249 0.713731 5.727963
  250 0.713731 5.724340
  251 0.713731 5.720717
  252 0.713731 5.717094
  253 0.713731 5.713471
  254 0.713731 5.709848
  255 0.713731 5.706225
  256 0.717354 5.702602
  257 0.720977 5.698979
  258 0.724600 5.695356
  259 0.728223 5.691733
  260 0.731846 5.688110
  261 0.735469 5.684487
  262 0.739092 5.684487
  263 0.742715 5.680864
  264 0.746338 5.677241
  265 0.749961 5.673618
  266 0.753584 5.669995
  267 0.753584 5.666372
  268 0.757207 5.662749
  269 0.757207 5.659126
  270 0.760830 5.655503
  271 0.760830 5.651880
  272 0.764453 5.648257
  273 0.764453 5.644634
  274 0.768076 5.641011
  275 0.768076 5.637388
  276 0.771699 5.633765
  277 0.771699 5.630142
  278 0.775322 5.626519
  279 0.775322 5.622896
  280 0.775322 5.619273
  281 0.775322 5.615650
  282 0.775322 5.612027
  283 0.775322 5.608404
  284 0.775322 5.604781
  285 0.775322 5.601158
  286 0.775322 5.597535
  287 0.775322 5.593912
  288 0.775322 5.590289
  289 0.775322 5.586666
  290 0.775322 5.583043
  291 0.775322 5.579420
  292 0.775322 5.575797
  293 0.775322 5.572174
  294 0.775322 5.568551
  295 0.778945 5.564928
  296 0.782568 5.561305
  297 0.782568 5.557682
  298 0.786191 5.554059
  299 0.789814 5.550436
  300 0.789814 5.546813
  301 0.793437 5.543190
  302 0.793437 5.539567
  303 0.797060 5.535944
  304 0.800683 5.532321
  305 0.800683 5.528698
  306 0.804306 5.525075
  307 0.807929 5.521452
  308 0.811552 5.517829
  309 0.815175 5.517829
  310 0.818798 5.514206
  311 0.822421 5.514206
  312 0.826044 5.510583
  313 0.829667 5.506960
  314 0.829667 5.503337
  315 0.833290 5.499714
  316 0.833290 5.496091
  317 0.836913 5.492468
  318 0.836913 5.488845
  319 0.840536 5.485222
  320 0.840536 5.481599
  321 0.844159 5.477976
  322 0.844159 5.474353
  323 0.847782 5.470730
  324 0.847782 5.467107
  325 0.851405 5.463484
  326 0.851405 5.459861
  327 0.851405 5.456238
  328 0.851405 5.452615
  329 0.851405 5.448992
  330 0.851405 5.445369
  331 0.851405 5.441746
  332 0.851405 5.438123
  333 0.851405 5.434500
  334 0.851405 5.430877
  335 0.851405 5.427254
  336 0.851405 5.423631
  337 0.851405 5.420008
  338 0.851405 5.416385
  339 0.851405 5.412762
  340 0.851405 5.409139
  341 0.851405 5.405516
  342 0.851405 5.401893
  343 0.851405 5.398270
  344 0.851405 5.394647
  345 0.855028 5.391024
  346 0.855028 5.387401
  347 0.855028 5.383778
  348 0.855028 5.380155
  349 0.855028 5.376532
  350 0.855028 5.372909
  351 0.855028 5.369286
  352 0.855028 5.365663
  353 0.855028 5.362040
  354 0.855028 5.358417
  355 0.855028 5.354794
  356 0.855028 5.351171
  357 0.855028 5.347548
  358 0.855028 5.343925
  359 0.855028 5.340302
  360 0.855028 5.336679
  361 0.855028 5.333056
  362 0.855028 5.329433
  363 0.855028 5.325810
  364 0.855028 5.322187
  365 0.855028 5.318564
  366 0.855028 5.314941
  367 0.858651 5.311318
  368 0.858651 5.307695
  369 0.862274 5.304072
  370 0.862274 5.300449
  371 0.865897 5.296826
  372 0.865897 5.293203
  373 0.869520 5.289580
  374 0.869520 5.285957
  375 0.873143 5.282334
  376 0.873143 5.278711
  377 0.873143 5.275088
  378 0.873143 5.271465
  379 0.873143 5.267842
  380 0.873143 5.264219
  381 0.873143 5.260596
  382 0.873143 5.256973
  383 0.873143 5.253350
  384 0.873143 5.249727
  385 0.873143 5.246104
  386 0.873143 5.242481
  387 0.873143 5.238858
  388 0.873143 5.235235
  389 0.873143 5.231612
  390 0.873143 5.227989
  391 0.876766 5.224366
  392 0.876766 5.220743
  393 0.876766 5.217120
  394 0.880389 5.213497
  395 0.880389 5.209874
  396 0.884012 5.206251
  397 0.884012 5.202628
  398 0.887635 5.199005
  399 0.891258 5.195382
  400 0.894881 5.195382
  401 0.898504 5.191759
  402 0.902127 5.191759
  403 0.905750 5.188136
  404 0.909373 5.184513
  405 0.912996 5.180890
  406 0.912996 5.177267
  407 0.916619 5.173644
  408 0.916619 5.170021
  409 0.920242 5.166398
  410 0.920242 5.162775
  411 0.923865 5.159152
  412 0.923865 5.155529
  413 0.927488 5.151906
  414 0.927488 5.148283
  415 0.931111 5.144660
  416 0.931111 5.141037
  417 0.934734 5.137414
  418 0.934734 5.133791
  419 0.938357 5.130168
  420 0.941980 5.126545
  421 0.945603 5.122922
  422 0.949226 5.122922
  423 0.952849 5.119299
  424 0.952849 5.115676
  425 0.956472 5.112053
  426 0.956472 5.108430
  427 0.960095 5.104807
  428 0.960095 5.101184
  429 0.963718 5.097561
  430 0.963718 5.093938
  431 0.967341 5.090315
  432 0.967341 5.086692
  433 0.970964 5.083069
  434 0.970964 5.079446
  435 0.974587 5.075823
  436 0.974587 5.072200
  437 0.974587 5.068577
  438 0.974587 5.064954
  439 0.974587 5.061331
  440 0.974587 5.057708
  441 0.974587 5.054085
  442 0.974587 5.050462
  443 0.974587 5.046839
  444 0.974587 5.043216
  445 0.974587 5.039593
  446 0.974587 5.035970
  447 0.974587 5.032347
  448 0.974587 5.028724
  449 0.974587 5.025101
  450 0.974587 5.021478
  451 0.974587 5.017855
  452 0.974587 5.014232
  453 0.974587 5.010609
  454 0.974587 5.006986
  455 0.974587 5.003363
  456 0.974587 4.999740
  457 0.974587 4.996117
  458 0.974587 4.992494
  459 0.974587 4.988871
  460 0.974587 4.985248
  461 0.974587 4.981625
  462 0.978210 4.978002
  463 0.978210 4.974379
  464 0.978210 4.970756
  465 0.978210 4.967133
  466 0.978210 4.963510
  467 0.978210 4.959887
  468 0.978210 4.956264
  469 0.981833 4.952641
  470 0.981833 4.949018
  471 0.985456 4.945395
  472 0.985456 4.941772
  473 0.989079 4.938149
  474 0.989079 4.934526
  475 0.992702 4.930903
  476 0.992702 4.927280
  477 0.996325 4.923657
  478 0.996325 4.920034
  479 0.999948 4.916411
  480 0.999948 4.912788
  481 1.003571 4.909165
  482 1.003571 4.905542
  483 1.003571 4.901919
  484 1.003571 4.898296
  485 1.003571 4.894673
  486 1.003571 4.891050
  487 1.003571 4.887427
  488 1.003571 4.883804
  489 1.003571 4.880181
  490 1.003571 4.876558
  491 1.003571 4.872935
  492 1.003571 4.869312
  493 1.003571 4.865689
  494 1.003571 4.862066
  495 1.003571 4.858443
  496 1.003571 4.854820
  497 1.003571 4.851197
  498 1.003571 4.847574
  499 1.003571 4.843951
  500 1.003571 4.840328
  501 1.003571 4.836705
  502 1.003571 4.833082
  503 1.003571 4.829459
  504 1.003571 4.825836
  505 1.007194 4.822213
  506 1.010817 4.818590
  507 1.014440 4.814967
  508 1.018063 4.811344
  509 1.021686 4.807721
  510 1.025309 4.804098
  511 1.028932 4.800475
  512 1.032555 4.796852
  513 1.032555 4.793229
  514 1.036178 4.789606
  515 1.039801 4.785983
  516 1.039801 4.782360
  517 1.043424 4.778737
  518 1.043424 4.775114
  519 1.047047 4.771491
  520 1.047047 4.767868
  521 1.050670 4.764245
  522 1.050670 4.760622
  523 1.054293 4.756999
  524 1.054293 4.753376
  525 1.057916 4.749753
  526 1.057916 4.746130
  527 1.061539 4.742507
  528 1.061539 4.738884
  529 1.061539 4.735261
  530 1.061539 4.731638
  531 1.061539 4.728015
  532 1.061539 4.724392
  533 1.061539 4.720769
  534 1.061539 4.717146
  535 1.061539 4.713523
  536 1.061539 4.709900
  537 1.061539 4.706277
  538 1.061539 4.702654
  539 1.061539 4.699031
  540 1.061539 4.695408
  541 1.061539 4.691785
  542 1.061539 4.688162
  543 1.061539 4.684539
  544 1.065162 4.680916
  545 1.065162 4.677293
  546 1.065162 4.673670
  547 1.065162 4.670047
  548 1.068785 4.666424
  549 1.068785 4.662801
  550 1.072408 4.659178
  551 1.076031 4.655555
  552 1.079654 4.651932
  553 1.083277 4.648309
  554 1.086900 4.644686
  555 1.086900 4.641063
  556 1.090523 4.637440
  557 1.090523 4.633817
  558 1.094146 4.630194
  559 1.094146 4.626571
  560 1.097769 4.622948
  561 1.097769 4.619325
  562 1.101392 4.615702
  563 1.101392 4.612079
  564 1.105015 4.608456
  565 1.105015 4.604833
  566 1.108638 4.601210
  567 1.108638 4.597587
  568 1.112261 4.593964
  569 1.115884 4.590341
  570 1.119507 4.586718
  571 1.123130 4.583095
  572 1.126753 4.579472
  573 1.130376 4.575849
  574 1.130376 4.572226
  575 1.133999 4.568603
  576 1.133999 4.564980
  577 1.137622 4.561357
  578 1.137622 4.557734
  579 1.141245 4.554111
  580 1.141245 4.550488
  581 1.144868 4.546865
  582 1.144868 4.543242
  583 1.148491 4.539619
  584 1.148491 4.535996
  585 1.152114 4.532373
  586 1.152114 4.528750
  587 1.155737 4.525127
  588 1.159360 4.521504
  589 1.162983 4.521504
  590 1.166606 4.517881
  591 1.170229 4.517881
  592 1.173852 4.514258
  593 1.177475 4.510635
  594 1.177475 4.507012
  595 1.181098 4.503389
  596 1.181098 4.499766
  597 1.184721 4.496143
  598 1.184721 4.492520
  599 1.188344 4.488897
  600 1.188344 4.485274
  601 1.191967 4.481651
  602 1.191967 4.478028
  603 1.195590 4.474405
  604 1.195590 4.470782
  605 1.199213 4.467159
  606 1.199213 4.463536
  607 1.199213 4.459913
  608 1.199213 4.456290
  609 1.199213 4.452667
  610 1.199213 4.449044
  611 1.199213 4.445421
  612 1.199213 4.441798
  613 1.199213 4.438175
  614 1.199213 4.434552
  615 1.199213 4.430929
  616 1.199213 4.427306
  617 1.199213 4.423683
  618 1.199213 4.420060
  619 1.199213 4.416437
  620 1.199213 4.412814
  621 1.199213 4.409191
  622 1.199213 4.405568
  623 1.199213 4.401945
  624 1.199213 4.398322
  625 1.199213 4.394699
  626 1.199213 4.391076
  627 1.199213 4.387453
  628 1.199213 4.383830
  629 1.199213 4.380207
  630 1.199213 4.376584
  631 1.199213 4.372961
  632 1.199213 4.369338
  633 1.199213 4.365715
  634 1.199213 4.362092
  635 1.199213 4.358469
  636 1.199213 4.354846
  637 1.199213 4.351223
  638 1.199213 4.347600
  639 1.199213 4.343977
  640 1.199213 4.340354
  641 1.199213 4.336731
  642 1.199213 4.333108
  643 1.199213 4.329485
  644 1.199213 4.325862
  645 1.199213 4.322239
  646 1.195590 4.318616
  647 1.195590 4.314993
  648 1.191967 4.311370
  649 1.191967 4.307747
  650 1.188344 4.304124
  651 1.188344 4.300501
  652 1.184721 4.296878
  653 1.184721 4.293255
  654 1.184721 4.289632
  655 1.184721 4.286009
  656 1.184721 4.282386
  657 1.184721 4.278763
  658 1.188344 4.275140
  659 1.188344 4.271517
  660 1.191967 4.267894
  661 1.191967 4.264271
  662 1.195590 4.260648
  663 1.199213 4.257025
  664 1.202836 4.253402
  665 1.202836 4.249779
  666 1.206459 4.246156
  667 1.206459 4.242533
  668 1.210082 4.238910
  669 1.210082 4.235287
  670 1.213705 4.231664
  671 1.213705 4.228041
  672 1.217328 4.224418
  673 1.217328 4.220795
  674 1.220951 4.217172
  675 1.220951 4.213549
  676 1.224574 4.209926
  677 1.224574 4.206303
  678 1.224574 4.202680
  679 1.224574 4.199057
  680 1.224574 4.195434
  681 1.224574 4.191811
  682 1.224574 4.188188
  683 1.224574 4.184565
  684 1.224574 4.180942
  685 1.224574 4.177319
  686 1.224574 4.173696
  687 1.224574 4.170073
  688 1.224574 4.166450
  689 1.224574 4.162827
  690 1.224574 4.159204
  691 1.224574 4.155581
  692 1.224574 4.151958
  693 1.224574 4.148335
  694 1.224574 4.144712
  695 1.224574 4.141089
  696 1.228197 4.137466
  697 1.228197 4.133843
  698 1.228197 4.130220
  699 1.231820 4.126597
  700 1.231820 4.122974
  701 1.235443 4.119351
  702 1.239066 4.115728
  703 1.242689 4.112105
  704 1.246312 4.108482
  705 1.249935 4.104859
  706 1.253558 4.104859
  707 1.257181 4.101236
  708 1.260804 4.097613
  709 1.264427 4.093990
  710 1.268050 4.090367
  711 1.268050 4.086744
  712 1.271673 4.083121
  713 1.271673 4.079498
  714 1.275296 4.075875
  715 1.275296 4.072252
  716 1.278919 4.068629
  717 1.278919 4.065006
  718 1.282542 4.061383
  719 1.282542 4.057760
  720 1.286165 4.054137
  721 1.286165 4.050514
  722 1.289788 4.046891
  723 1.289788 4.043268
  724 1.289788 4.039645
  725 1.289788 4.036022
  726 1.289788 4.032399
  727 1.289788 4.028776
  728 1.289788 4.025153
  729 1.289788 4.021530
  730 1.289788 4.017907
  731 1.289788 4.014284
  732 1.289788 4.010661
  733 1.289788 4.007038
  734 1.289788 4.003415
  735 1.289788 3.999792
  736 1.289788 3.996169
  737 1.289788 3.992546
  738 1.293411 3.988923
  739 1.293411 3.985300
  740 1.297034 3.981677
  741 1.297034 3.978054
  742 1.297034 3.974431
  743 1.297034 3.970808
  744 1.297034 3.967185
  745 1.297034 3.963562
  746 1.297034 3.959939
  747 1.297034 3.956316
  748 1.297034 3.952693
  749 1.297034 3.949070
  750 1.297034 3.945447
  751 1.297034 3.941824
  752 1.297034 3.938201
  753 1.297034 3.934578
  754 1.297034 3.930955
  755 1.297034 3.927332
  756 1.297034 3.923709
  757 1.297034 3.920086
  758 1.297034 3.916463
  759 1.297034 3.912840
  760 1.297034 3.909217
  761 1.297034 3.905594
  762 1.297034 3.901971
  763 1.297034 3.898348
  764 1.297034 3.894725
  765 1.297034 3.891102
  766 1.293411 3.887479
  767 1.297034 3.883856
  768 1.300657 3.880233
  769 1.304280 3.876610
  770 1.307903 3.872987
  771 1.311526 3.869364
  772 1.311526 3.865741
  773 1.315149 3.862118
  774 1.318772 3.858495
  775 1.322395 3.854872
  776 1.326018 3.851249
  777 1.329641 3.847626
  778 1.333264 3.847626
  779 1.336887 3.844003
  780 1.340510 3.844003
  781 1.344133 3.840380
  782 1.347756 3.840380
  783 1.351379 3.836757
  784 1.355002 3.836757
  785 1.358625 3.833134
  786 1.362248 3.829511
  787 1.365871 3.825888
  788 1.365871 3.822265
  789 1.369494 3.818642
  790 1.369494 3.815019
  791 1.373117 3.811396
  792 1.373117 3.807773
  793 1.376740 3.804150
  794 1.376740 3.800527
  795 1.380363 3.796904
  796 1.380363 3.793281
  797 1.383986 3.789658
  798 1.383986 3.786035
  799 1.387609 3.782412
  800 1.387609 3.778789
  801 1.387609 3.775166
  802 1.387609 3.771543
  803 1.387609 3.767920
  804 1.387609 3.764297
  805 1.387609 3.760674
  806 1.387609 3.757051
  807 1.387609 3.753428
  808 1.387609 3.749805
  809 1.387609 3.746182
  810 1.391232 3.742559
  811 1.391232 3.738936
  812 1.391232 3.735313
  813 1.391232 3.731690
  814 1.391232 3.728067
  815 1.391232 3.724444
  816 1.391232 3.720821
  817 1.391232 3.717198
  818 1.391232 3.713575
  819 1.391232 3.709952
  820 1.391232 3.706329
  821 1.391232 3.702706
  822 1.391232 3.699083
  823 1.391232 3.695460
  824 1.391232 3.691837
  825 1.391232 3.688214
  826 1.391232 3.684591
  827 1.391232 3.680968
  828 1.391232 3.677345
  829 1.391232 3.673722
  830 1.391232 3.670099
  831 1.391232 3.666476
  832 1.391232 3.662853
  833 1.391232 3.659230
  834 1.391232 3.655607
  835 1.391232 3.651984
  836 1.391232 3.648361
  837 1.391232 3.644738
  838 1.391232 3.641115
  839 1.391232 3.637492
  840 1.391232 3.633869
  841 1.391232 3.630246
  842 1.391232 3.626623
  843 1.391232 3.623000
  844 1.391232 3.619377
  845 1.391232 3.615754
  846 1.391232 3.612131
  847 1.391232 3.608508
  848 1.391232 3.604885
  849 1.391232 3.601262
  850 1.394855 3.597639
  851 1.394855 3.594016
  852 1.394855 3.590393
  853 1.398478 3.586770
  854 1.398478 3.583147
  855 1.402101 3.579524
  856 1.402101 3.575901
  857 1.405724 3.572278
  858 1.405724 3.568655
  859 1.409347 3.565032
  860 1.409347 3.561409
  861 1.412970 3.557786
  862 1.412970 3.554163
  863 1.412970 3.550540
  864 1.416593 3.546917
  865 1.416593 3.543294
  866 1.416593 3.539671
  867 1.416593 3.536048
  868 1.416593 3.532425
  869 1.420216 3.528802
  870 1.420216 3.525179
  871 1.420216 3.521556
  872 1.420216 3.517933
  873 1.423839 3.514310
  874 1.423839 3.510687
  875 1.427462 3.507064
  876 1.427462 3.503441
  877 1.431085 3.499818
  878 1.431085 3.496195
  879 1.434708 3.492572
  880 1.434708 3.488949
  881 1.438331 3.485326
  882 1.438331 3.481703
  883 1.441954 3.478080
  884 1.441954 3.474457
  885 1.445577 3.470834
  886 1.445577 3.467211
  887 1.449200 3.463588
  888 1.449200 3.459965
  889 1.449200 3.456342
  890 1.449200 3.452719
  891 1.449200 3.449096
  892 1.449200 3.445473
  893 1.449200 3.441850
  894 1.449200 3.438227
  895 1.449200 3.434604
  896 1.449200 3.430981
  897 1.449200 3.427358
  898 1.449200 3.423735
  899 1.449200 3.420112
  900 1.452823 3.416489
  901 1.456446 3.412866
  902 1.460069 3.409243
  903 1.463692 3.405620
  904 1.467315 3.401997
  905 1.470938 3.398374
  906 1.474561 3.394751
  907 1.478184 3.391128
  908 1.481807 3.387505
  909 1.485430 3.383882
  910 1.489053 3.380259
  911 1.492676 3.380259
  912 1.496299 3.376636
  913 1.496299 3.373013
  914 1.499922 3.369390
  915 1.499922 3.365767
  916 1.503545 3.362144
  917 1.503545 3.358521
  918 1.507168 3.354898
  919 1.507168 3.351275
  920 1.510791 3.347652
  921 1.510791 3.344029
  922 1.514414 3.340406
  923 1.514414 3.336783
  924 1.518037 3.333160
  925 1.518037 3.329537
  926 1.518037 3.325914
  927 1.518037 3.322291
  928 1.518037 3.318668
  929 1.518037 3.315045
  930 1.518037 3.311422
  931 1.518037 3.307799
  932 1.518037 3.304176
  933 1.518037 3.300553
  934 1.518037 3.296930
  935 1.518037 3.293307
  936 1.518037 3.289684
  937 1.518037 3.286061
  938 1.518037 3.282438
  939 1.518037 3.278815
  940 1.518037 3.275192
  941 1.518037 3.271569
  942 1.518037 3.267946
  943 1.518037 3.264323
  944 1.518037 3.260700
  945 1.518037 3.257077
  946 1.518037 3.253454
  947 1.518037 3.249831
  948 1.518037 3.246208
  949 1.514414 3.242585
  950 1.514414 3.238962
  951 1.514414 3.235339
  952 1.510791 3.231716
  953 1.510791 3.228093
  954 1.510791 3.224470
  955 1.510791 3.220847
  956 1.510791 3.217224
  957 1.510791 3.213601
  958 1.510791 3.209978
  959 1.514414 3.206355
  960 1.514414 3.202732
  961 1.518037 3.199109
  962 1.518037 3.195486
  963 1.521660 3.191863
  964 1.521660 3.188240
  965 1.525283 3.184617
  966 1.525283 3.180994
  967 1.528906 3.177371
  968 1.528906 3.173748
  969 1.528906 3.170125
  970 1.528906 3.166502
  971 1.528906 3.162879
  972 1.528906 3.159256
  973 1.528906 3.155633
  974 1.528906 3.152010
  975 1.528906 3.148387
  976 1.528906 3.144764
  977 1.528906 3.141141
  978 1.528906 3.137518
  979 1.528906 3.133895
  980 1.528906 3.130272
  981 1.528906 3.126649
  982 1.528906 3.123026
  983 1.528906 3.119403
  984 1.528906 3.115780
  985 1.528906 3.112157
  986 1.528906 3.108534
  987 1.528906 3.104911
  988 1.528906 3.101288
  989 1.528906 3.097665
  990 1.528906 3.094042
  991 1.528906 3.090419
  992 1.528906 3.086796
  993 1.532529 3.083173
  994 1.532529 3.079550
  995 1.536152 3.075927
  996 1.536152 3.072304
  997 1.539775 3.068681
  998 1.539775 3.065058
  999 1.539775 3.061435
 1000 1.543398 3.057812
 1001 1.543398 3.054189
 1002 1.547021 3.050566
 1003 1.547021 3.046943
 1004 1.550644 3.043320
 1005 1.550644 3.039697
 1006 1.554267 3.036074
 1007 1.554267 3.032451
 1008 1.557890 3.028828
 1009 1.557890 3.025205
 1010 1.561513 3.021582
 1011 1.561513 3.017959
 1012 1.565136 3.014336
 1013 1.565136 3.010713
 1014 1.565136 3.007090
 1015 1.565136 3.003467
 1016 1.565136 2.999844
 1017 1.565136 2.996221
 1018 1.565136 2.992598
 1019 1.565136 2.988975
 1020 1.565136 2.985352
 1021 1.565136 2.981729
 1022 1.565136 2.978106
 1023 1.565136 2.974483
 1024 1.568759 2.970860
 1025 1.568759 2.967237
 1026 1.568759 2.963614
 1027 1.572382 2.959991
 1028 1.572382 2.956368
 1029 1.572382 2.952745
 1030 1.576005 2.949122
 1031 1.576005 2.945499
 1032 1.576005 2.941876
 1033 1.576005 2.938253
 1034 1.579628 2.934630
 1035 1.579628 2.931007
 1036 1.579628 2.927384
 1037 1.579628 2.923761
 1038 1.583251 2.920138
 1039 1.583251 2.916515
 1040 1.583251 2.912892
 1041 1.586874 2.909269
 1042 1.586874 2.905646
 1043 1.590497 2.902023
 1044 1.590497 2.898400
 1045 1.594120 2.894777
 1046 1.594120 2.891154
 1047 1.597743 2.887531
 1048 1.597743 2.883908
 1049 1.601366 2.880285
 1050 1.601366 2.876662
 1051 1.601366 2.873039
 1052 1.604989 2.869416
 1053 1.608612 2.865793
 1054 1.612235 2.862170
 1055 1.615858 2.858547
 1056 1.619481 2.854924
 1057 1.623104 2.851301
 1058 1.626727 2.847678
 1059 1.630350 2.844055
 1060 1.633973 2.840432
 1061 1.637596 2.836809
 1062 1.641219 2.836809
 1063 1.644842 2.833186
 1064 1.648465 2.833186
 1065 1.652088 2.829563
 1066 1.655711 2.829563
 1067 1.659334 2.825940
 1068 1.662957 2.825940
 1069 1.666580 2.822317
 1070 1.670203 2.822317
 1071 1.673826 2.818694
 1072 1.677449 2.818694
 1073 1.681072 2.815071
 1074 1.684695 2.815071
 1075 1.688318 2.811448
 1076 1.691941 2.807825
 1077 1.695564 2.804202
 1078 1.699187 2.800579
 1079 1.699187 2.796956
 1080 1.702810 2.793333
 1081 1.702810 2.789710
 1082 1.706433 2.786087
 1083 1.706433 2.782464
 1084 1.710056 2.778841
 1085 1.710056 2.775218
 1086 1.713679 2.771595
 1087 1.713679 2.767972
 1088 1.717302 2.764349
 1089 1.717302 2.760726
 1090 1.720925 2.757103
 1091 1.720925 2.753480
 1092 1.724548 2.749857
 1093 1.724548 2.746234
 1094 1.728171 2.742611
 1095 1.728171 2.738988
 1096 1.731794 2.735365
 1097 1.731794 2.731742
 1098 1.731794 2.728119
 1099 1.731794 2.724496
 1100 1.735417 2.720873
 1101 1.735417 2.717250
 1102 1.735417 2.713627
 1103 1.735417 2.710004
 1104 1.735417 2.706381
 1105 1.739040 2.702758
 1106 1.742663 2.699135
 1107 1.742663 2.695512
 1108 1.746286 2.691889
 1109 1.749909 2.688266
 1110 1.753532 2.684643
 1111 1.757155 2.681020
 1112 1.760778 2.681020
 1113 1.764401 2.681020
 1114 1.768024 2.681020
 1115 1.771647 2.681020
 1116 1.775270 2.681020
 1117 1.778893 2.681020
 1118 1.782516 2.681020
 1119 1.786139 2.681020
 1120 1.789762 2.681020
 1121 1.793385 2.681020
 1122 1.797008 2.681020
 1123 1.800631 2.681020
 1124 1.804254 2.677397
 1125 1.807877 2.677397
 1126 1.811500 2.673774
 1127 1.815123 2.673774
 1128 1.818746 2.670151
 1129 1.822369 2.670151
 1130 1.825992 2.666528
 1131 1.829615 2.666528
 1132 1.833238 2.662905
 1133 1.836861 2.662905
 1134 1.840484 2.659282
 1135 1.844107 2.659282
 1136 1.847730 2.655659
 1137 1.851353 2.655659
 1138 1.854976 2.652036
 1139 1.858599 2.652036
 1140 1.862222 2.648413
 1141 1.865845 2.648413
 1142 1.869468 2.644790
 1143 1.873091 2.644790
 1144 1.876714 2.641167
 1145 1.876714 2.637544
 1146 1.880337 2.633921
 1147 1.880337 2.630298
 1148 1.883960 2.626675
 1149 1.883960 2.623052
 1150 1.887583 2.619429
 1151 1.887583 2.615806
 1152 1.891206 2.612183
 1153 1.891206 2.608560
 1154 1.894829 2.604937
 1155 1.894829 2.601314
 1156 1.898452 2.597691
 1157 1.898452 2.594068
 1158 1.902075 2.590445
 1159 1.905698 2.586822
 1160 1.909321 2.583199
 1161 1.909321 2.579576
 1162 1.912944 2.575953
 1163 1.916567 2.572330
 1164 1.920190 2.572330
 1165 1.923813 2.568707
 1166 1.927436 2.568707
 1167 1.931059 2.565084
 1168 1.934682 2.561461
 1169 1.938305 2.557838
 1170 1.941928 2.554215
 1171 1.945551 2.550592
 1172 1.949174 2.546969
 1173 1.952797 2.543346
 1174 1.952797 2.539723
 1175 1.956420 2.536100
 1176 1.960043 2.532477
 1177 1.960043 2.528854
 1178 1.963666 2.525231
 1179 1.967289 2.521608
 1180 1.970912 2.517985
 1181 1.974535 2.514362
 1182 1.978158 2.514362
 1183 1.981781 2.510739
 1184 1.985404 2.510739
 1185 1.989027 2.507116
 1186 1.992650 2.503493
 1187 1.996273 2.499870
 1188 1.999896 2.496247
 1189 2.003519 2.492624
 1190 2.007142 2.489001
 1191 2.010765 2.485378
 1192 2.014388 2.481755
 1193 2.018011 2.478132
 1194 2.021634 2.474509
 1195 2.025257 2.474509
 1196 2.028880 2.470886
 1197 2.032503 2.470886
 1198 2.036126 2.467263
 1199 2.039749 2.467263
 1200 2.043372 2.463640
 1201 2.046995 2.460017
 1202 2.050618 2.456394
 1203 2.054241 2.452771
 1204 2.057864 2.449148
 1205 2.061487 2.445525
 1206 2.065110 2.441902
 1207 2.068733 2.438279
 1208 2.068733 2.434656
 1209 2.072356 2.434656
 1210 2.075979 2.431033
 1211 2.079602 2.427410
 1212 2.083225 2.423787
 1213 2.086848 2.420164
 1214 2.090471 2.416541
 1215 2.094094 2.412918
 1216 2.097717 2.409295
 1217 2.101340 2.405672
 1218 2.101340 2.402049
 1219 2.104963 2.402049
 1220 2.108586 2.398426
 1221 2.112209 2.394803
 1222 2.115832 2.391180
 1223 2.119455 2.387557
 1224 2.123078 2.383934
 1225 2.126701 2.383934
 1226 2.130324 2.380311
 1227 2.133947 2.376688
 1228 2.137570 2.373065
 1229 2.141193 2.369442
 1230 2.144816 2.365819
 1231 2.148439 2.362196
 1232 2.152062 2.358573
 1233 2.155685 2.354950
 1234 2.155685 2.351327
 1235 2.159308 2.347704
 1236 2.162931 2.344081
 1237 2.166554 2.340458
 1238 2.170177 2.336835
 1239 2.173800 2.336835
 1240 2.177423 2.333212
 1241 2.181046 2.333212
 1242 2.184669 2.329589
 1243 2.188292 2.329589
 1244 2.191915 2.325966
 1245 2.195538 2.325966
 1246 2.199161 2.322343
 1247 2.202784 2.322343
 1248 2.206407 2.318720
 1249 2.210030 2.318720
 1250 2.213653 2.315097
 1251 2.217276 2.315097
 1252 2.220899 2.311474
 1253 2.224522 2.307851
 1254 2.228145 2.304228
 1255 2.231768 2.300605
 1256 2.231768 2.296982
 1257 2.235391 2.293359
 1258 2.235391 2.289736
 1259 2.239014 2.286113
 1260 2.239014 2.282490
 1261 2.242637 2.278867
 1262 2.246260 2.275244
 1263 2.249883 2.271621
 1264 2.253506 2.267998
 1265 2.253506 2.264375
 1266 2.257129 2.260752
 1267 2.260752 2.257129
 1268 2.260752 2.253506
 1269 2.264375 2.249883
 1270 2.267998 2.246260
 1271 2.267998 2.242637
 1272 2.271621 2.239014
 1273 2.275244 2.235391
 1274 2.278867 2.231768
 1275 2.282490 2.228145
 1276 2.286113 2.228145
 1277 2.289736 2.224522
 1278 2.293359 2.224522
 1279 2.296982 2.220899
 1280 2.300605 2.217276
 1281 2.304228 2.213653
 1282 2.307851 2.210030
 1283 2.311474 2.206407
 1284 2.315097 2.202784
 1285 2.318720 2.199161
 1286 2.318720 2.195538
 1287 2.322343 2.191915
 1288 2.325966 2.188292
 1289 2.325966 2.184669
 1290 2.329589 2.181046
 1291 2.333212 2.177423
 1292 2.336835 2.173800
 1293 2.340458 2.170177
 1294 2.344081 2.166554
 1295 2.347704 2.162931
 1296 2.351327 2.159308
 1297 2.354950 2.155685
 1298 2.358573 2.152062
 1299 2.362196 2.148439
 1300 2.365819 2.148439
 1301 2.369442 2.148439
 1302 2.373065 2.144816
 1303 2.376688 2.144816
 1304 2.380311 2.144816
 1305 2.383934 2.144816
 1306 2.387557 2.144816
 1307 2.391180 2.144816
 1308 2.394803 2.144816
 1309 2.398426 2.144816
 1310 2.402049 2.144816
 1311 2.405672 2.144816
 1312 2.409295 2.144816
 1313 2.412918 2.141193
 1314 2.416541 2.141193
 1315 2.420164 2.137570
 1316 2.423787 2.137570
 1317 2.427410 2.133947
 1318 2.431033 2.133947
 1319 2.434656 2.130324
 1320 2.438279 2.130324
 1321 2.441902 2.126701
 1322 2.445525 2.126701
 1323 2.449148 2.123078
 1324 2.452771 2.123078
 1325 2.456394 2.119455
 1326 2.460017 2.115832
 1327 2.460017 2.112209
 1328 2.463640 2.108586
 1329 2.463640 2.104963
 1330 2.467263 2.101340
 1331 2.467263 2.097717
 1332 2.470886 2.094094
 1333 2.470886 2.090471
 1334 2.474509 2.086848
 1335 2.474509 2.083225
 1336 2.478132 2.079602
 1337 2.481755 2.075979
 1338 2.485378 2.072356
 1339 2.489001 2.068733
 1340 2.492624 2.065110
 1341 2.496247 2.061487
 1342 2.499870 2.057864
 1343 2.503493 2.054241
 1344 2.507116 2.054241
 1345 2.510739 2.050618
 1346 2.514362 2.050618
 1347 2.517985 2.046995
 1348 2.521608 2.046995
 1349 2.525231 2.043372
 1350 2.528854 2.043372
 1351 2.532477 2.039749
 1352 2.536100 2.039749
 1353 2.539723 2.036126
 1354 2.543346 2.036126
 1355 2.546969 2.032503
 1356 2.550592 2.032503
 1357 2.554215 2.028880
 1358 2.554215 2.025257
 1359 2.557838 2.021634
 1360 2.557838 2.018011
 1361 2.561461 2.014388
 1362 2.561461 2.010765
 1363 2.565084 2.007142
 1364 2.565084 2.003519
 1365 2.568707 1.999896
 1366 2.568707 1.996273
 1367 2.572330 1.992650
 1368 2.572330 1.989027
 1369 2.575953 1.985404
 1370 2.575953 1.981781
 1371 2.575953 1.978158
 1372 2.575953 1.974535
 1373 2.575953 1.970912
 1374 2.579576 1.967289
 1375 2.579576 1.963666
 1376 2.583199 1.960043
 1377 2.583199 1.956420
 1378 2.586822 1.952797
 1379 2.586822 1.949174
 1380 2.590445 1.945551
 1381 2.590445 1.941928
 1382 2.594068 1.938305
 1383 2.597691 1.938305
 1384 2.601314 1.934682
 1385 2.604937 1.934682
 1386 2.608560 1.931059
 1387 2.612183 1.931059
 1388 2.615806 1.927436
 1389 2.619429 1.927436
 1390 2.623052 1.923813
 1391 2.626675 1.920190
 1392 2.630298 1.916567
 1393 2.633921 1.912944
 1394 2.637544 1.909321
 1395 2.641167 1.905698
 1396 2.644790 1.902075
 1397 2.644790 1.898452
 1398 2.648413 1.894829
 1399 2.648413 1.891206
 1400 2.652036 1.887583
 1401 2.652036 1.883960
 1402 2.655659 1.880337
 1403 2.659282 1.876714
 1404 2.662905 1.873091
 1405 2.666528 1.869468
 1406 2.670151 1.865845
 1407 2.673774 1.862222
 1408 2.677397 1.862222
 1409 2.681020 1.862222
 1410 2.684643 1.858599
 1411 2.688266 1.858599
 1412 2.691889 1.858599
 1413 2.695512 1.858599
 1414 2.699135 1.858599
 1415 2.702758 1.858599
 1416 2.706381 1.858599
 1417 2.710004 1.854976
 1418 2.713627 1.854976
 1419 2.717250 1.851353
 1420 2.720873 1.851353
 1421 2.724496 1.847730
 1422 2.728119 1.847730
 1423 2.731742 1.844107
 1424 2.735365 1.844107
 1425 2.738988 1.840484
 1426 2.742611 1.840484
 1427 2.746234 1.836861
 1428 2.749857 1.836861
 1429 2.753480 1.833238
 1430 2.753480 1.829615
 1431 2.757103 1.825992
 1432 2.757103 1.822369
 1433 2.760726 1.818746
 1434 2.760726 1.815123
 1435 2.764349 1.811500
 1436 2.764349 1.807877
 1437 2.767972 1.804254
 1438 2.767972 1.800631
 1439 2.771595 1.797008
 1440 2.771595 1.793385
 1441 2.775218 1.789762
 1442 2.775218 1.786139
 1443 2.775218 1.782516
 1444 2.775218 1.778893
 1445 2.775218 1.775270
 1446 2.775218 1.771647
 1447 2.775218 1.768024
 1448 2.778841 1.764401
 1449 2.782464 1.760778
 1450 2.786087 1.757155
 1451 2.789710 1.753532
 1452 2.793333 1.749909
 1453 2.796956 1.746286
 1454 2.800579 1.742663
 1455 2.804202 1.739040
 1456 2.807825 1.735417
 1457 2.811448 1.735417
 1458 2.815071 1.731794
 1459 2.818694 1.731794
 1460 2.822317 1.728171
 1461 2.825940 1.728171
 1462 2.829563 1.724548
 1463 2.833186 1.724548
 1464 2.836809 1.720925
 1465 2.840432 1.717302
 1466 2.844055 1.713679
 1467 2.847678 1.710056
 1468 2.851301 1.706433
 1469 2.854924 1.702810
 1470 2.858547 1.702810
 1471 2.862170 1.699187
 1472 2.865793 1.699187
 1473 2.869416 1.695564
 1474 2.873039 1.695564
 1475 2.876662 1.691941
 1476 2.880285 1.688318
 1477 2.883908 1.684695
 1478 2.887531 1.681072
 1479 2.891154 1.677449
 1480 2.894777 1.673826
 1481 2.898400 1.670203
 1482 2.898400 1.666580
 1483 2.902023 1.662957
 1484 2.905646 1.659334
 1485 2.905646 1.655711
 1486 2.909269 1.652088
 1487 2.912892 1.648465
 1488 2.916515 1.648465
 1489 2.920138 1.644842
 1490 2.923761 1.644842
 1491 2.927384 1.641219
 1492 2.931007 1.641219
 1493 2.934630 1.637596
 1494 2.938253 1.637596
 1495 2.941876 1.633973
 1496 2.945499 1.630350
 1497 2.949122 1.626727
 1498 2.952745 1.623104
 1499 2.956368 1.619481
 1500 2.959991 1.615858
 1501 2.963614 1.612235
 1502 2.967237 1.608612
 1503 2.967237 1.604989
 1504 2.970860 1.604989
 1505 2.974483 1.604989
 1506 2.978106 1.601366
 1507 2.981729 1.601366
 1508 2.985352 1.597743
 1509 2.988975 1.597743
 1510 2.992598 1.594120
 1511 2.996221 1.594120
 1512 2.999844 1.590497
 1513 3.003467 1.590497
 1514 3.007090 1.586874
 1515 3.010713 1.586874
 1516 3.014336 1.583251
 1517 3.017959 1.583251
 1518 3.021582 1.579628
 1519 3.025205 1.576005
 1520 3.025205 1.572382
 1521 3.028828 1.568759
 1522 3.028828 1.565136
 1523 3.032451 1.561513
 1524 3.032451 1.557890
 1525 3.036074 1.554267
 1526 3.036074 1.550644
 1527 3.039697 1.547021
 1528 3.039697 1.543398
 1529 3.043320 1.539775
 1530 3.043320 1.536152
 1531 3.046943 1.532529
 1532 3.046943 1.528906
 1533 3.046943 1.525283
 1534 3.046943 1.521660
 1535 3.046943 1.518037
 1536 3.046943 1.514414
 1537 3.046943 1.510791
 1538 3.050566 1.507168
 1539 3.054189 1.503545
 1540 3.057812 1.503545
 1541 3.061435 1.499922
 1542 3.065058 1.496299
 1543 3.068681 1.492676
 1544 3.072304 1.489053
 1545 3.075927 1.489053
 1546 3.079550 1.489053
 1547 3.083173 1.489053
 1548 3.086796 1.489053
 1549 3.090419 1.485430
 1550 3.094042 1.485430
 1551 3.097665 1.481807
 1552 3.101288 1.481807
 1553 3.104911 1.478184
 1554 3.108534 1.478184
 1555 3.112157 1.474561
 1556 3.115780 1.474561
 1557 3.119403 1.470938
 1558 3.123026 1.470938
 1559 3.126649 1.467315
 1560 3.130272 1.467315
 1561 3.133895 1.463692
 1562 3.137518 1.460069
 1563 3.137518 1.456446
 1564 3.141141 1.452823
 1565 3.141141 1.449200
 1566 3.144764 1.445577
 1567 3.144764 1.441954
 1568 3.148387 1.438331
 1569 3.148387 1.434708
 1570 3.152010 1.431085
 1571 3.152010 1.427462
 1572 3.155633 1.423839
 1573 3.155633 1.420216
 1574 3.159256 1.420216
 1575 3.162879 1.416593
 1576 3.166502 1.412970
 1577 3.170125 1.409347
 1578 3.173748 1.405724
 1579 3.173748 1.402101
 1580 3.177371 1.398478
 1581 3.177371 1.394855
 1582 3.180994 1.391232
 1583 3.180994 1.387609
 1584 3.184617 1.383986
 1585 3.184617 1.380363
 1586 3.188240 1.376740
 1587 3.188240 1.373117
 1588 3.191863 1.369494
 1589 3.191863 1.365871
 1590 3.195486 1.362248
 1591 3.195486 1.358625
 1592 3.195486 1.355002
 1593 3.199109 1.351379
 1594 3.202732 1.347756
 1595 3.206355 1.344133
 1596 3.209978 1.340510
 1597 3.213601 1.336887
 1598 3.217224 1.333264
 1599 3.220847 1.329641
 1600 3.220847 1.326018
 1601 3.224470 1.322395
 1602 3.224470 1.318772
 1603 3.228093 1.315149
 1604 3.228093 1.311526
 1605 3.231716 1.307903
 1606 3.231716 1.304280
 1607 3.235339 1.300657
 1608 3.238962 1.297034
 1609 3.242585 1.293411
 1610 3.246208 1.289788
 1611 3.249831 1.289788
 1612 3.253454 1.286165
 1613 3.257077 1.286165
 1614 3.260700 1.282542
 1615 3.264323 1.278919
 1616 3.267946 1.275296
 1617 3.271569 1.271673
 1618 3.275192 1.268050
 1619 3.278815 1.264427
 1620 3.282438 1.260804
 1621 3.286061 1.257181
 1622 3.289684 1.253558
 1623 3.293307 1.249935
 1624 3.296930 1.246312
 1625 3.300553 1.242689
 1626 3.304176 1.239066
 1627 3.307799 1.235443
 1628 3.311422 1.231820
 1629 3.315045 1.228197
 1630 3.318668 1.224574
 1631 3.322291 1.220951
 1632 3.322291 1.217328
 1633 3.325914 1.213705
 1634 3.329537 1.213705
 1635 3.333160 1.210082
 1636 3.336783 1.210082
 1637 3.340406 1.206459
 1638 3.344029 1.206459
 1639 3.347652 1.202836
 1640 3.351275 1.199213
 1641 3.354898 1.195590
 1642 3.358521 1.191967
 1643 3.362144 1.188344
 1644 3.365767 1.184721
 1645 3.369390 1.181098
 1646 3.369390 1.177475
 1647 3.373013 1.173852
 1648 3.376636 1.170229
 1649 3.380259 1.170229
 1650 3.383882 1.166606
 1651 3.387505 1.166606
 1652 3.391128 1.162983
 1653 3.394751 1.162983
 1654 3.398374 1.159360
 1655 3.401997 1.155737
 1656 3.405620 1.152114
 1657 3.405620 1.148491
 1658 3.409243 1.144868
 1659 3.409243 1.141245
 1660 3.412866 1.137622
 1661 3.412866 1.133999
 1662 3.416489 1.130376
 1663 3.416489 1.126753
 1664 3.420112 1.123130
 1665 3.420112 1.119507
 1666 3.423735 1.115884
 1667 3.423735 1.112261
 1668 3.427358 1.108638
 1669 3.427358 1.105015
 1670 3.427358 1.101392
 1671 3.427358 1.097769
 1672 3.427358 1.094146
 1673 3.430981 1.090523
 1674 3.434604 1.086900
 1675 3.438227 1.083277
 1676 3.441850 1.079654
 1677 3.445473 1.076031
 1678 3.449096 1.072408
 1679 3.452719 1.068785
 1680 3.456342 1.065162
 1681 3.456342 1.061539
 1682 3.459965 1.057916
 1683 3.459965 1.054293
 1684 3.463588 1.050670
 1685 3.463588 1.047047
 1686 3.467211 1.043424
 1687 3.467211 1.039801
 1688 3.470834 1.036178
 1689 3.470834 1.032555
 1690 3.474457 1.028932
 1691 3.474457 1.025309
 1692 3.478080 1.021686
 1693 3.478080 1.018063
 1694 3.481703 1.018063
 1695 3.485326 1.018063
 1696 3.488949 1.018063
 1697 3.492572 1.018063
 1698 3.496195 1.014440
 1699 3.499818 1.014440
 1700 3.503441 1.014440
 1701 3.507064 1.014440
 1702 3.510687 1.018063
 1703 3.514310 1.018063
 1704 3.517933 1.018063
 1705 3.521556 1.018063
 1706 3.525179 1.018063
 1707 3.528802 1.018063
 1708 3.532425 1.021686
 1709 3.536048 1.021686
 1710 3.539671 1.025309
 1711 3.543294 1.025309
 1712 3.546917 1.028932
 1713 3.550540 1.028932
 1714 3.554163 1.028932
 1715 3.557786 1.028932
 1716 3.561409 1.028932
 1717 3.565032 1.028932
 1718 3.568655 1.028932
 1719 3.572278 1.028932
 1720 3.575901 1.028932
 1721 3.579524 1.028932
 1722 3.583147 1.028932
 1723 3.586770 1.028932
 1724 3.590393 1.028932
 1725 3.594016 1.028932
 1726 3.597639 1.028932
 1727 3.601262 1.028932
 1728 3.604885 1.028932
 1729 3.608508 1.028932
 1730 3.612131 1.028932
 1731 3.615754 1.028932
 1732 3.619377 1.028932
 1733 3.623000 1.028932
 1734 3.626623 1.028932
 1735 3.630246 1.028932
 1736 3.633869 1.025309
 1737 3.637492 1.025309
 1738 3.641115 1.021686
 1739 3.644738 1.021686
 1740 3.648361 1.018063
 1741 3.651984 1.018063
 1742 3.655607 1.014440
 1743 3.659230 1.014440
 1744 3.662853 1.010817
 1745 3.666476 1.010817
 1746 3.670099 1.007194
 1747 3.673722 1.007194
 1748 3.677345 1.007194
 1749 3.680968 1.007194
 1750 3.684591 1.010817
 1751 3.688214 1.010817
 1752 3.691837 1.010817
 1753 3.695460 1.010817
 1754 3.699083 1.010817
 1755 3.702706 1.010817
 1756 3.706329 1.010817
 1757 3.709952 1.010817
 1758 3.713575 1.010817
 1759 3.717198 1.010817
 1760 3.720821 1.010817
 1761 3.724444 1.010817
 1762 3.728067 1.010817
 1763 3.731690 1.010817
 1764 3.735313 1.010817
 1765 3.738936 1.010817
 1766 3.742559 1.010817
 1767 3.746182 1.010817
 1768 3.749805 1.010817
 1769 3.753428 1.010817
 1770 3.757051 1.010817
 1771 3.760674 1.010817
 1772 3.764297 1.010817
 1773 3.767920 1.010817
 1774 3.771543 1.010817
 1775 3.775166 1.010817
 1776 3.778789 1.010817
 1777 3.782412 1.010817
 1778 3.786035 1.010817
 1779 3.789658 1.010817
 1780 3.793281 1.010817
 1781 3.796904 1.010817
 1782 3.800527 1.010817
 1783 3.804150 1.010817
 1784 3.807773 1.010817
 1785 3.811396 1.010817
 1786 3.815019 1.010817
 1787 3.818642 1.010817
 1788 3.822265 1.010817
 1789 3.825888 1.007194
 1790 3.829511 1.007194
 1791 3.833134 1.003571
 1792 3.836757 1.003571
 1793 3.840380 1.003571
 1794 3.844003 1.003571
 1795 3.847626 1.003571
 1796 3.851249 1.003571
 1797 3.854872 1.003571
 1798 3.858495 1.003571
 1799 3.862118 1.003571
 1800 3.865741 1.003571
 1801 3.869364 1.003571
 1802 3.872987 1.003571
 1803 3.876610 1.003571
 1804 3.880233 1.003571
 1805 3.883856 1.003571
 1806 3.887479 0.999948
 1807 3.891102 0.999948
 1808 3.894725 0.996325
 1809 3.898348 0.996325
 1810 3.901971 0.992702
 1811 3.905594 0.992702
 1812 3.909217 0.992702
 1813 3.912840 0.992702
 1814 3.916463 0.992702
 1815 3.920086 0.992702
 1816 3.923709 0.992702
 1817 3.927332 0.989079
 1818 3.930955 0.989079
 1819 3.934578 0.985456
 1820 3.938201 0.985456
 1821 3.941824 0.985456
 1822 3.945447 0.985456
 1823 3.949070 0.985456
 1824 3.952693 0.985456
 1825 3.956316 0.985456
 1826 3.959939 0.985456
 1827 3.963562 0.985456
 1828 3.967185 0.989079
 1829 3.970808 0.989079
 1830 3.974431 0.992702
 1831 3.978054 0.992702
 1832 3.981677 0.996325
 1833 3.985300 0.996325
 1834 3.988923 0.999948
 1835 3.992546 0.999948
 1836 3.996169 1.003571
 1837 3.999792 1.003571
 1838 4.003415 1.007194
 1839 4.007038 1.007194
 1840 4.010661 1.010817
 1841 4.014284 1.010817
 1842 4.017907 1.010817
 1843 4.021530 1.010817
 1844 4.025153 1.010817
 1845 4.028776 1.010817
 1846 4.032399 1.010817
 1847 4.036022 1.010817
 1848 4.039645 1.010817
 1849 4.043268 1.010817
 1850 4.046891 1.010817
 1851 4.050514 1.010817
 1852 4.054137 1.010817
 1853 4.057760 1.010817
 1854 4.061383 1.010817
 1855 4.065006 1.010817
 1856 4.068629 1.010817
 1857 4.072252 1.010817
 1858 4.075875 1.010817
 1859 4.079498 1.010817
 1860 4.083121 1.010817
 1861 4.086744 1.010817
 1862 4.090367 1.010817
 1863 4.093990 1.010817
 1864 4.097613 1.010817
 1865 4.101236 1.010817
 1866 4.104859 1.010817
 1867 4.108482 1.010817
 1868 4.112105 1.010817
 1869 4.115728 1.010817
 1870 4.119351 1.010817
 1871 4.122974 1.010817
 1872 4.126597 1.010817
 1873 4.130220 1.007194
 1874 4.133843 1.007194
 1875 4.137466 1.003571
 1876 4.141089 1.003571
 1877 4.144712 0.999948
 1878 4.148335 0.999948
 1879 4.151958 0.996325
 1880 4.155581 0.996325
 1881 4.159204 0.992702
 1882 4.162827 0.992702
 1883 4.166450 0.989079
 1884 4.170073 0.989079
 1885 4.173696 0.985456
 1886 4.173696 0.981833
 1887 4.177319 0.978210
 1888 4.177319 0.974587
 1889 4.180942 0.970964
 1890 4.180942 0.967341
 1891 4.184565 0.967341
 1892 4.188188 0.967341
 1893 4.191811 0.963718
 1894 4.195434 0.963718
 1895 4.199057 0.963718
 1896 4.202680 0.960095
 1897 4.206303 0.960095
 1898 4.209926 0.956472
 1899 4.213549 0.956472
 1900 4.217172 0.956472
 1901 4.220795 0.956472
 1902 4.224418 0.956472
 1903 4.228041 0.956472
 1904 4.231664 0.956472
 1905 4.235287 0.956472
 1906 4.238910 0.956472
 1907 4.242533 0.952849
 1908 4.246156 0.952849
 1909 4.249779 0.949226
 1910 4.253402 0.949226
 1911 4.257025 0.949226
 1912 4.260648 0.945603
 1913 4.264271 0.945603
 1914 4.267894 0.945603
 1915 4.271517 0.945603
 1916 4.275140 0.945603
 1917 4.278763 0.945603
 1918 4.282386 0.945603
 1919 4.286009 0.945603
 1920 4.289632 0.945603
 1921 4.293255 0.945603
 1922 4.296878 0.945603
 1923 4.300501 0.945603
 1924 4.304124 0.945603
 1925 4.307747 0.945603
 1926 4.311370 0.945603
 1927 4.314993 0.945603
 1928 4.318616 0.945603
 1929 4.322239 0.945603
 1930 4.325862 0.945603
 1931 4.329485 0.945603
 1932 4.333108 0.941980
 1933 4.336731 0.941980
 1934 4.340354 0.941980
 1935 4.343977 0.941980
 1936 4.347600 0.941980
 1937 4.351223 0.941980
 1938 4.354846 0.941980
 1939 4.358469 0.941980
 1940 4.362092 0.941980
 1941 4.365715 0.941980
 1942 4.369338 0.941980
 1943 4.372961 0.941980
 1944 4.376584 0.941980
 1945 4.380207 0.941980
 1946 4.383830 0.941980
 1947 4.387453 0.941980
 1948 4.391076 0.941980
 1949 4.394699 0.941980
 1950 4.398322 0.941980
 1951 4.401945 0.941980
 1952 4.405568 0.941980
 1953 4.409191 0.941980
 1954 4.412814 0.941980
 1955 4.416437 0.941980
 1956 4.420060 0.941980
 1957 4.423683 0.941980
 1958 4.427306 0.941980
 1959 4.430929 0.941980
 1960 4.434552 0.941980
 1961 4.438175 0.941980
 1962 4.441798 0.941980
 1963 4.445421 0.938357
 1964 4.449044 0.938357
 1965 4.452667 0.938357
 1966 4.456290 0.934734
 1967 4.459913 0.934734
 1968 4.463536 0.934734
 1969 4.467159 0.931111
 1970 4.470782 0.931111
 1971 4.474405 0.931111
 1972 4.478028 0.931111
 1973 4.481651 0.931111
 1974 4.485274 0.931111
 1975 4.488897 0.931111
 1976 4.492520 0.931111
 1977 4.496143 0.931111
 1978 4.499766 0.931111
 1979 4.503389 0.931111
 1980 4.507012 0.931111
 1981 4.510635 0.931111
 1982 4.514258 0.931111
 1983 4.517881 0.931111
 1984 4.521504 0.931111
 1985 4.525127 0.931111
 1986 4.528750 0.931111
 1987 4.532373 0.931111
 1988 4.535996 0.931111
 1989 4.539619 0.931111
 1990 4.543242 0.931111
 1991 4.546865 0.931111
 1992 4.550488 0.927488
 1993 4.554111 0.927488
 1994 4.557734 0.923865
 1995 4.561357 0.923865
 1996 4.564980 0.920242
 1997 4.568603 0.920242
 1998 4.572226 0.916619
 1999 4.575849 0.916619
 2000 4.579472 0.916619
 2001 4.583095 0.916619
 2002 4.586718 0.916619
 2003 4.590341 0.912996
 2004 4.593964 0.912996
 2005 4.597587 0.909373
 2006 4.601210 0.909373
 2007 4.604833 0.909373
 2008 4.608456 0.909373
 2009 4.612079 0.905750
 2010 4.615702 0.905750
 2011 4.619325 0.905750
 2012 4.622948 0.905750
 2013 4.626571 0.905750
 2014 4.630194 0.905750
 2015 4.633817 0.905750
 2016 4.637440 0.905750
 2017 4.641063 0.905750
 2018 4.644686 0.905750
 2019 4.648309 0.905750
 2020 4.651932 0.905750
 2021 4.655555 0.905750
 2022 4.659178 0.905750
 2023 4.662801 0.905750
 2024 4.666424 0.905750
 2025 4.670047 0.905750
 2026 4.673670 0.905750
 2027 4.677293 0.905750
 2028 4.680916 0.905750
 2029 4.684539 0.905750
 2030 4.688162 0.909373
 2031 4.691785 0.909373
 2032 4.695408 0.912996
 2033 4.699031 0.912996
 2034 4.702654 0.916619
 2035 4.706277 0.916619
 2036 4.709900 0.916619
 2037 4.713523 0.916619
 2038 4.717146 0.916619
 2039 4.720769 0.916619
 2040 4.724392 0.916619
 2041 4.728015 0.916619
 2042 4.731638 0.916619
 2043 4.735261 0.916619
 2044 4.738884 0.916619
 2045 4.742507 0.916619
 2046 4.746130 0.916619
 2047 4.749753 0.916619
 2048 4.753376 0.916619
 2049 4.756999 0.916619
 2050 4.760622 0.916619
 2051 4.764245 0.916619
 2052 4.767868 0.916619
 2053 4.771491 0.916619
 2054 4.775114 0.916619
 2055 4.778737 0.916619
 2056 4.782360 0.916619
 2057 4.785983 0.916619
 2058 4.789606 0.916619
 2059 4.793229 0.916619
 2060 4.796852 0.912996
 2061 4.800475 0.912996
 2062 4.804098 0.909373
 2063 4.807721 0.909373
 2064 4.811344 0.905750
 2065 4.814967 0.905750
 2066 4.818590 0.902127
 2067 4.822213 0.902127
 2068 4.825836 0.902127
 2069 4.829459 0.898504
 2070 4.833082 0.898504
 2071 4.836705 0.898504
 2072 4.840328 0.898504
 2073 4.843951 0.898504
 2074 4.847574 0.902127
 2075 4.851197 0.902127
 2076 4.854820 0.905750
 2077 4.858443 0.905750
 2078 4.862066 0.905750
 2079 4.865689 0.905750
 2080 4.869312 0.905750
 2081 4.872935 0.905750
 2082 4.876558 0.905750
 2083 4.880181 0.905750
 2084 4.883804 0.905750
 2085 4.887427 0.905750
 2086 4.891050 0.905750
 2087 4.894673 0.905750
 2088 4.898296 0.905750
 2089 4.901919 0.905750
 2090 4.905542 0.905750
 2091 4.909165 0.905750
 2092 4.912788 0.905750
 2093 4.916411 0.905750
 2094 4.920034 0.905750
 2095 4.923657 0.905750
 2096 4.927280 0.905750
 2097 4.930903 0.905750
 2098 4.934526 0.905750
 2099 4.938149 0.902127
 2100 4.941772 0.902127
 2101 4.945395 0.898504
 2102 4.949018 0.898504
 2103 4.952641 0.894881
 2104 4.956264 0.894881
 2105 4.959887 0.891258
 2106 4.963510 0.891258
 2107 4.967133 0.887635
 2108 4.970756 0.887635
 2109 4.974379 0.884012
 2110 4.978002 0.884012
 2111 4.981625 0.880389
 2112 4.985248 0.880389
 2113 4.988871 0.880389
 2114 4.992494 0.880389
 2115 4.996117 0.884012
 2116 4.999740 0.884012
 2117 5.003363 0.884012
 2118 5.006986 0.884012
 2119 5.010609 0.884012
 2120 5.014232 0.884012
 2121 5.017855 0.884012
 2122 5.021478 0.884012
 2123 5.025101 0.884012
 2124 5.028724 0.884012
 2125 5.032347 0.884012
 2126 5.035970 0.884012
 2127 5.039593 0.884012
 2128 5.043216 0.884012
 2129 5.046839 0.884012
 2130 5.050462 0.884012
 2131 5.054085 0.884012
 2132 5.057708 0.884012
 2133 5.061331 0.884012
 2134 5.064954 0.884012
 2135 5.068577 0.884012
 2136 5.072200 0.884012
 2137 5.075823 0.884012
 2138 5.079446 0.884012
 2139 5.083069 0.884012
 2140 5.086692 0.884012
 2141 5.090315 0.884012
 2142 5.093938 0.884012
 2143 5.097561 0.884012
 2144 5.101184 0.884012
 2145 5.104807 0.884012
 2146 5.108430 0.884012
 2147 5.112053 0.884012
 2148 5.115676 0.884012
 2149 5.119299 0.884012
 2150 5.122922 0.884012
 2151 5.126545 0.884012
 2152 5.130168 0.884012
 2153 5.133791 0.884012
 2154 5.137414 0.884012
 2155 5.141037 0.884012
 2156 5.144660 0.884012
 2157 5.148283 0.884012
 2158 5.151906 0.884012
 2159 5.155529 0.884012
 2160 5.159152 0.884012
 2161 5.162775 0.884012
 2162 5.166398 0.884012
 2163 5.170021 0.884012
 2164 5.173644 0.880389
 2165 5.177267 0.880389
 2166 5.180890 0.876766
 2167 5.184513 0.876766
 2168 5.188136 0.873143
 2169 5.191759 0.873143
 2170 5.195382 0.873143
 2171 5.199005 0.873143
 2172 5.202628 0.873143
 2173 5.206251 0.873143
 2174 5.209874 0.873143
 2175 5.213497 0.873143
 2176 5.217120 0.873143
 2177 5.220743 0.873143
 2178 5.224366 0.873143
 2179 5.227989 0.873143
 2180 5.231612 0.873143
 2181 5.235235 0.873143
 2182 5.238858 0.873143
 2183 5.242481 0.873143
 2184 5.246104 0.873143
 2185 5.249727 0.873143
 2186 5.253350 0.873143
 2187 5.256973 0.873143
 2188 5.260596 0.873143
 2189 5.264219 0.876766
 2190 5.267842 0.876766
 2191 5.271465 0.876766
 2192 5.275088 0.876766
 2193 5.278711 0.876766
 2194 5.282334 0.876766
 2195 5.285957 0.876766
 2196 5.289580 0.876766
 2197 5.293203 0.876766
 2198 5.296826 0.876766
 2199 5.300449 0.876766
 2200 5.304072 0.876766
 2201 5.307695 0.876766
 2202 5.311318 0.876766
 2203 5.314941 0.876766
 2204 5.318564 0.876766
 2205 5.322187 0.876766
 2206 5.325810 0.876766
 2207 5.329433 0.876766
 2208 5.333056 0.876766
 2209 5.336679 0.876766
 2210 5.340302 0.876766
 2211 5.343925 0.876766
 2212 5.347548 0.876766
 2213 5.351171 0.876766
 2214 5.354794 0.876766
 2215 5.358417 0.876766
 2216 5.362040 0.876766
 2217 5.365663 0.876766
 2218 5.369286 0.873143
 2219 5.372909 0.873143
 2220 5.376532 0.869520
 2221 5.380155 0.869520
 2222 5.383778 0.865897
 2223 5.387401 0.865897
 2224 5.391024 0.862274
 2225 5.394647 0.862274
 2226 5.398270 0.858651
 2227 5.401893 0.858651
 2228 5.405516 0.855028
 2229 5.409139 0.855028
 2230 5.412762 0.851405
 2231 5.416385 0.847782
 2232 5.420008 0.847782
 2233 5.423631 0.844159
 2234 5.427254 0.844159
 2235 5.430877 0.847782
 2236 5.434500 0.847782
 2237 5.438123 0.847782
 2238 5.441746 0.847782
 2239 5.445369 0.847782
 2240 5.448992 0.847782
 2241 5.452615 0.847782
 2242 5.456238 0.847782
 2243 5.459861 0.847782
 2244 5.463484 0.847782
 2245 5.467107 0.851405
 2246 5.470730 0.851405
 2247 5.474353 0.855028
 2248 5.477976 0.855028
 2249 5.481599 0.858651
 2250 5.485222 0.858651
 2251 5.488845 0.862274
 2252 5.492468 0.862274
 2253 5.496091 0.862274
 2254 5.499714 0.862274
 2255 5.503337 0.862274
 2256 5.506960 0.862274
 2257 5.510583 0.862274
 2258 5.514206 0.862274
 2259 5.517829 0.862274
 2260 5.521452 0.862274
 2261 5.525075 0.862274
 2262 5.528698 0.862274
 2263 5.532321 0.862274
 2264 5.535944 0.862274
 2265 5.539567 0.862274
 2266 5.543190 0.862274
 2267 5.546813 0.862274
 2268 5.550436 0.862274
 2269 5.554059 0.862274
 2270 5.557682 0.862274
 2271 5.561305 0.862274
 2272 5.564928 0.862274
 2273 5.568551 0.862274
 2274 5.572174 0.862274
 2275 5.575797 0.858651
 2276 5.579420 0.858651
 2277 5.583043 0.855028
 2278 5.586666 0.855028
 2279 5.590289 0.851405
 2280 5.593912 0.851405
 2281 5.597535 0.847782
 2282 5.601158 0.847782
 2283 5.604781 0.844159
 2284 5.608404 0.844159
 2285 5.612027 0.844159
 2286 5.615650 0.844159
 2287 5.619273 0.844159
 2288 5.622896 0.844159
 2289 5.626519 0.844159
 2290 5.630142 0.844159
 2291 5.633765 0.844159
 2292 5.637388 0.840536
 2293 5.641011 0.840536
 2294 5.644634 0.836913
 2295 5.648257 0.836913
 2296 5.651880 0.833290
 2297 5.655503 0.833290
 2298 5.659126 0.829667
 2299 5.662749 0.829667
 2300 5.666372 0.826044
 2301 5.669995 0.826044
 2302 5.673618 0.822421
 2303 5.677241 0.822421
 2304 5.680864 0.818798
 2305 5.684487 0.815175
 2306 5.688110 0.815175
 2307 5.691733 0.815175
 2308 5.695356 0.815175
 2309 5.698979 0.815175
 2310 5.702602 0.815175
 2311 5.706225 0.815175
 2312 5.709848 0.815175
 2313 5.713471 0.815175
 2314 5.717094 0.815175
 2315 5.720717 0.811552
 2316 5.724340 0.811552
 2317 5.727963 0.807929
 2318 5.731586 0.807929
 2319 5.735209 0.804306
 2320 5.738832 0.804306
 2321 5.742455 0.800683
 2322 5.746078 0.800683
 2323 5.749701 0.797060
 2324 5.753324 0.797060
 2325 5.756947 0.793437
 2326 5.760570 0.793437
 2327 5.764193 0.793437
 2328 5.767816 0.789814
 2329 5.771439 0.789814
 2330 5.775062 0.789814
 2331 5.778685 0.789814
 2332 5.782308 0.789814
 2333 5.785931 0.789814
 2334 5.789554 0.793437
 2335 5.793177 0.793437
 2336 5.796800 0.793437
 2337 5.800423 0.797060
 2338 5.804046 0.797060
 2339 5.807669 0.800683
 2340 5.811292 0.800683
 2341 5.814915 0.800683
 2342 5.818538 0.800683
 2343 5.822161 0.800683
 2344 5.825784 0.800683
 2345 5.829407 0.800683
 2346 5.833030 0.800683
 2347 5.836653 0.800683
 2348 5.840276 0.800683
 2349 5.843899 0.800683
 2350 5.847522 0.800683
 2351 5.851145 0.800683
 2352 5.854768 0.800683
 2353 5.858391 0.800683
 2354 5.862014 0.800683
 2355 5.865637 0.800683
 2356 5.869260 0.800683
 2357 5.872883 0.800683
 2358 5.876506 0.800683
 2359 5.880129 0.800683
 2360 5.883752 0.800683
 2361 5.887375 0.800683
 2362 5.890998 0.797060
 2363 5.894621 0.797060
 2364 5.898244 0.797060
 2365 5.901867 0.797060
 2366 5.905490 0.797060
 2367 5.909113 0.797060
 2368 5.912736 0.797060
 2369 5.916359 0.797060
 2370 5.919982 0.797060
 2371 5.923605 0.797060
 2372 5.927228 0.797060
 2373 5.930851 0.797060
 2374 5.934474 0.797060
 2375 5.938097 0.797060
 2376 5.941720 0.797060
 2377 5.945343 0.797060
 2378 5.948966 0.797060
 2379 5.952589 0.797060
 2380 5.956212 0.797060
 2381 5.959835 0.797060
 2382 5.963458 0.797060
 2383 5.967081 0.797060
 2384 5.970704 0.797060
 2385 5.974327 0.797060
 2386 5.977950 0.797060
 2387 5.981573 0.797060
 2388 5.985196 0.797060
 2389 5.988819 0.797060
 2390 5.992442 0.793437
 2391 5.996065 0.793437
 2392 5.999688 0.789814
 2393 6.003311 0.789814
 2394 6.006934 0.786191
 2395 6.010557 0.786191
 2396 6.014180 0.782568
 2397 6.017803 0.782568
 2398 6.021426 0.778945
 2399 6.025049 0.778945
 2400 6.028672 0.775322
 2401 6.032295 0.775322
 2402 6.035918 0.771699
 2403 6.039541 0.768076
 2404 6.043164 0.768076
 2405 6.046787 0.764453
 2406 6.050410 0.760830
 2407 6.054033 0.760830
 2408 6.057656 0.757207
 2409 6.061279 0.757207
 2410 6.064902 0.757207
 2411 6.068525 0.757207
 2412 6.072148 0.757207
 2413 6.075771 0.757207
 2414 6.079394 0.757207
 2415 6.083017 0.757207
 2416 6.086640 0.757207
 2417 6.090263 0.757207
 2418 6.093886 0.757207
 2419 6.097509 0.757207
 2420 6.101132 0.757207
 2421 6.104755 0.757207
 2422 6.108378 0.757207
 2423 6.112001 0.757207
 2424 6.115624 0.757207
 2425 6.119247 0.757207
 2426 6.122870 0.757207
 2427 6.126493 0.757207
 2428 6.130116 0.757207
 2429 6.133739 0.757207
 2430 6.137362 0.757207
 2431 6.140985 0.757207
 2432 6.144608 0.757207
 2433 6.148231 0.753584
 2434 6.151854 0.753584
 2435 6.155477 0.753584
 2436 6.159100 0.749961
 2437 6.162723 0.749961
 2438 6.166346 0.749961
 2439 6.169969 0.749961
 2440 6.173592 0.749961
 2441 6.177215 0.749961
 2442 6.180838 0.753584
 2443 6.184461 0.753584
 2444 6.188084 0.753584
 2445 6.191707 0.753584
 2446 6.195330 0.753584
 2447 6.198953 0.753584
 2448 6.202576 0.753584
 2449 6.206199 0.753584
 2450 6.209822 0.753584
 2451 6.213445 0.753584
 2452 6.217068 0.753584
 2453 6.220691 0.753584
 2454 6.224314 0.753584
 2455 6.227937 0.753584
 2456 6.231560 0.753584
 2457 6.235183 0.753584
 2458 6.238806 0.753584
 2459 6.242429 0.753584
 2460 6.246052 0.753584
 2461 6.249675 0.753584
 2462 6.253298 0.753584
 2463 6.256921 0.753584
 2464 6.260544 0.753584
 2465 6.264167 0.753584
 2466 6.267790 0.753584
 2467 6.271413 0.753584
 2468 6.275036 0.753584
 2469 6.278659 0.749961
 2470 6.282282 0.749961
 2471 6.285905 0.746338
 2472 6.289528 0.746338
 2473 6.293151 0.742715
 2474 6.296774 0.742715
 2475 6.300397 0.739092
 2476 6.304020 0.739092
 2477 6.307643 0.735469
 2478 6.311266 0.735469
 2479 6.314889 0.731846
 2480 6.318512 0.731846
 2481 6.322135 0.731846
 2482 6.325758 0.731846
 2483 6.329381 0.731846
 2484 6.333004 0.735469
 2485 6.336627 0.735469
 2486 6.340250 0.735469
 2487 6.343873 0.739092
 2488 6.347496 0.739092
 2489 6.351119 0.739092
 2490 6.354742 0.739092
 2491 6.358365 0.739092
 2492 6.361988 0.739092
 2493 6.365611 0.739092
 2494 6.369234 0.739092
 2495 6.372857 0.739092
 2496 6.376480 0.739092
 2497 6.380103 0.739092
 2498 6.383726 0.739092
 2499 6.387349 0.739092
 2500 6.390972 0.739092
 2501 6.394595 0.739092
 2502 6.398218 0.739092
 2503 6.401841 0.739092
 2504 6.405464 0.739092
 2505 6.409087 0.739092
 2506 6.412710 0.739092
 2507 6.416333 0.739092
 2508 6.419956 0.739092
 2509 6.423579 0.739092
 2510 6.427202 0.739092
 2511 6.430825 0.739092
 2512 6.434448 0.739092
 2513 6.438071 0.739092
 2514 6.441694 0.739092
 2515 6.445317 0.739092
 2516 6.448940 0.739092
 2517 6.452563 0.739092
 2518 6.456186 0.739092
 2519 6.459809 0.739092
 2520 6.463432 0.739092
 2521 6.467055 0.739092
 2522 6.470678 0.739092
 2523 6.474301 0.739092
 2524 6.477924 0.739092
 2525 6.481547 0.739092
 2526 6.485170 0.735469
 2527 6.488793 0.735469
 2528 6.492416 0.735469
 2529 6.496039 0.735469
 2530 6.499662 0.739092
 2531 6.503285 0.739092
 2532 6.506908 0.739092
 2533 6.510531 0.742715
 2534 6.514154 0.742715
 2535 6.517777 0.742715
 2536 6.521400 0.746338
 2537 6.525023 0.749961
 2538 6.528646 0.753584
 2539 6.532269 0.757207
 2540 6.535892 0.760830
 2541 6.539515 0.764453
 2542 6.543138 0.768076
 2543 6.546761 0.771699
 2544 6.550384 0.775322
 2545 6.554007 0.778945
 2546 6.554007 0.782568
 2547 6.557630 0.786191
 2548 6.561253 0.789814
 2549 6.564876 0.793437
 2550 6.568499 0.793437
 2551 6.572122 0.797060
 2552 6.575745 0.797060
 2553 6.579368 0.800683
 2554 6.582991 0.800683
 2555 6.586614 0.804306
 2556 6.590237 0.804306
 2557 6.593860 0.807929
 2558 6.597483 0.807929
 2559 6.601106 0.811552
 2560 6.604729 0.811552
 2561 6.608352 0.815175
 2562 6.611975 0.818798
 2563 6.615598 0.822421
 2564 6.619221 0.826044
 2565 6.622844 0.829667
 2566 6.626467 0.833290
 2567 6.630090 0.836913
 2568 6.633713 0.840536
 2569 6.637336 0.844159
 2570 6.640959 0.847782
 2571 6.644582 0.851405
 2572 6.648205 0.851405
 2573 6.651828 0.855028
 2574 6.655451 0.855028
 2575 6.659074 0.858651
 2576 6.662697 0.858651
 2577 6.666320 0.862274
 2578 6.669943 0.862274
 2579 6.673566 0.865897
 2580 6.677189 0.869520
 2581 6.680812 0.873143
 2582 6.684435 0.876766
 2583 6.688058 0.880389
 2584 6.691681 0.884012
 2585 6.695304 0.887635
 2586 6.698927 0.891258
 2587 6.702550 0.894881
 2588 6.702550 0.898504
 2589 6.706173 0.902127
 2590 6.709796 0.905750
 2591 6.709796 0.909373
 2592 6.713419 0.912996
 2593 6.717042 0.916619
 2594 6.720665 0.916619
 2595 6.724288 0.920242
 2596 6.727911 0.920242
 2597 6.731534 0.923865
 2598 6.735157 0.923865
 2599 6.738780 0.927488
 2600 6.742403 0.927488
 2601 6.746026 0.931111
 2602 6.749649 0.931111
 2603 6.753272 0.934734
 2604 6.756895 0.934734
 2605 6.760518 0.938357
 2606 6.764141 0.938357
 2607 6.767764 0.938357
 2608 6.771387 0.941980
 2609 6.775010 0.941980
 2610 6.778633 0.945603
 2611 6.782256 0.945603
 2612 6.785879 0.949226
 2613 6.789502 0.952849
 2614 6.793125 0.956472
 2615 6.796748 0.960095
 2616 6.800371 0.963718
 2617 6.800371 0.967341
 2618 6.803994 0.970964
 2619 6.803994 0.974587
 2620 6.807617 0.978210
 2621 6.807617 0.981833
 2622 6.811240 0.985456
 2623 6.811240 0.989079
 2624 6.814863 0.992702
 2625 6.814863 0.996325
 2626 6.818486 0.999948
 2627 6.818486 1.003571
 2628 6.822109 1.007194
 2629 6.825732 1.010817
 2630 6.829355 1.010817
 2631 6.832978 1.014440
 2632 6.836601 1.018063
 2633 6.840224 1.018063
 2634 6.843847 1.021686
 2635 6.847470 1.021686
 2636 6.851093 1.025309
 2637 6.854716 1.025309
 2638 6.854716 1.028932
 2639 6.858339 1.032555
 2640 6.861962 1.036178
 2641 6.861962 1.039801
 2642 6.865585 1.043424
 2643 6.869208 1.043424
 2644 6.872831 1.047047
 2645 6.876454 1.047047
 2646 6.880077 1.050670
 2647 6.883700 1.050670
 2648 6.887323 1.054293
 2649 6.890946 1.054293
 2650 6.894569 1.057916
 2651 6.898192 1.057916
 2652 6.901815 1.061539
 2653 6.905438 1.061539
 2654 6.909061 1.065162
 2655 6.912684 1.065162
 2656 6.916307 1.065162
 2657 6.919930 1.065162
 2658 6.923553 1.065162
 2659 6.927176 1.065162
 2660 6.930799 1.065162
 2661 6.934422 1.065162
 2662 6.938045 1.065162
 2663 6.941668 1.065162
 2664 6.945291 1.065162
 2665 6.948914 1.065162
 2666 6.952537 1.065162
 2667 6.956160 1.065162
 2668 6.959783 1.065162
 2669 6.963406 1.068785
 2670 6.967029 1.068785
 2671 6.970652 1.068785
 2672 6.974275 1.072408
 2673 6.977898 1.072408
 2674 6.981521 1.076031
 2675 6.985144 1.076031
 2676 6.988767 1.076031
 2677 6.992390 1.079654
 2678 6.996013 1.079654
 2679 6.999636 1.083277
 2680 7.003259 1.086900
 2681 7.006882 1.090523
 2682 7.010505 1.094146
 2683 7.010505 1.097769
 2684 7.014128 1.101392
 2685 7.017751 1.105015
 2686 7.017751 1.108638
 2687 7.021374 1.112261
 2688 7.024997 1.115884
 2689 7.028620 1.119507
 2690 7.032243 1.119507
 2691 7.035866 1.123130
 2692 7.039489 1.123130
 2693 7.043112 1.126753
 2694 7.046735 1.126753
 2695 7.050358 1.130376
 2696 7.053981 1.130376
 2697 7.057604 1.133999
 2698 7.061227 1.133999
 2699 7.061227 1.137622
 2700 7.064850 1.141245
 2701 7.068473 1.144868
 2702 7.072096 1.144868
 2703 7.075719 1.148491
 2704 7.079342 1.148491
 2705 7.082965 1.152114
 2706 7.086588 1.152114
 2707 7.090211 1.155737
 2708 7.093834 1.155737
 2709 7.097457 1.159360
 2710 7.101080 1.159360
 2711 7.104703 1.162983
 2712 7.108326 1.162983
 2713 7.111949 1.166606
 2714 7.115572 1.170229
 2715 7.119195 1.173852
 2716 7.122818 1.177475
 2717 7.126441 1.181098
 2718 7.130064 1.184721
 2719 7.133687 1.188344
 2720 7.137310 1.188344
 2721 7.140933 1.191967
 2722 7.144556 1.191967
 2723 7.148179 1.195590
 2724 7.151802 1.195590
 2725 7.155425 1.199213
 2726 7.159048 1.199213
 2727 7.162671 1.202836
 2728 7.166294 1.202836
 2729 7.169917 1.206459
 2730 7.173540 1.206459
 2731 7.177163 1.210082
 2732 7.180786 1.210082
 2733 7.184409 1.213705
 2734 7.188032 1.213705
 2735 7.191655 1.213705
 2736 7.195278 1.217328
 2737 7.198901 1.217328
 2738 7.202524 1.217328
 2739 7.206147 1.220951
 2740 7.209770 1.220951
 2741 7.213393 1.224574
 2742 7.217016 1.228197
 2743 7.220639 1.231820
 2744 7.224262 1.235443
 2745 7.227885 1.235443
 2746 7.231508 1.239066
 2747 7.235131 1.242689
 2748 7.238754 1.246312
 2749 7.238754 1.249935
 2750 7.242377 1.253558
 2751 7.246000 1.257181
 2752 7.246000 1.260804
 2753 7.249623 1.264427
 2754 7.253246 1.268050
 2755 7.256869 1.268050
 2756 7.260492 1.271673
 2757 7.264115 1.271673
 2758 7.267738 1.275296
 2759 7.271361 1.275296
 2760 7.274984 1.278919
 2761 7.278607 1.278919
 2762 7.282230 1.282542
 2763 7.285853 1.282542
 2764 7.289476 1.286165
 2765 7.293099 1.286165
 2766 7.296722 1.289788
 2767 7.300345 1.289788
 2768 7.303968 1.289788
 2769 7.307591 1.289788
 2770 7.307591 1.293411
 2771 7.311214 1.297034
 2772 7.314837 1.300657
 2773 7.318460 1.304280
 2774 7.322083 1.307903
 2775 7.325706 1.311526
 2776 7.329329 1.315149
 2777 7.332952 1.318772
 2778 7.336575 1.322395
 2779 7.340198 1.326018
 2780 7.343821 1.329641
 2781 7.347444 1.333264
 2782 7.351067 1.336887
 2783 7.354690 1.340510
 2784 7.358313 1.344133
 2785 7.361936 1.347756
 2786 7.365559 1.351379
 2787 7.369182 1.351379
 2788 7.372805 1.355002
 2789 7.376428 1.355002
 2790 7.380051 1.358625
 2791 7.383674 1.358625
 2792 7.387297 1.362248
 2793 7.390920 1.362248
 2794 7.394543 1.365871
 2795 7.398166 1.365871
 2796 7.401789 1.369494
 2797 7.405412 1.369494
 2798 7.409035 1.373117
 2799 7.412658 1.373117
 2800 7.416281 1.373117
 2801 7.419904 1.376740
 2802 7.423527 1.380363
 2803 7.427150 1.383986
 2804 7.430773 1.383986
 2805 7.434396 1.387609
 2806 7.438019 1.391232
 2807 7.441642 1.394855
 2808 7.445265 1.398478
 2809 7.448888 1.402101
 2810 7.448888 1.405724
 2811 7.452511 1.409347
 2812 7.456134 1.412970
 2813 7.459757 1.416593
 2814 7.463380 1.420216
 2815 7.467003 1.420216
 2816 7.470626 1.423839
 2817 7.470626 1.427462
 2818 7.470626 1.431085
 2819 7.470626 1.434708
 2820 7.470626 1.438331
 2821 7.470626 1.441954
 2822 7.470626 1.445577
 2823 7.470626 1.449200
 2824 7.470626 1.452823
 2825 7.470626 1.456446
 2826 7.470626 1.460069
 2827 7.470626 1.463692
 2828 7.474249 1.467315
 2829 7.474249 1.470938
 2830 7.477872 1.474561
 2831 7.477872 1.478184
 2832 7.481495 1.481807
 2833 7.481495 1.485430
 2834 7.485118 1.489053
 2835 7.485118 1.492676
 2836 7.488741 1.496299
 2837 7.488741 1.499922
 2838 7.492364 1.503545
 2839 7.492364 1.507168
 2840 7.495987 1.510791
 2841 7.499610 1.510791
 2842 7.503233 1.514414
 2843 7.506856 1.514414
 2844 7.510479 1.518037
 2845 7.514102 1.518037
 2846 7.517725 1.521660
 2847 7.521348 1.521660
 2848 7.524971 1.525283
 2849 7.528594 1.525283
 2850 7.532217 1.528906
 2851 7.535840 1.528906
 2852 7.539463 1.532529
 2853 7.543086 1.532529
 2854 7.546709 1.532529
 2855 7.550332 1.536152
 2856 7.550332 1.539775
 2857 7.553955 1.543398
 2858 7.557578 1.547021
 2859 7.557578 1.550644
 2860 7.561201 1.554267
 2861 7.564824 1.557890
 2862 7.568447 1.557890
 2863 7.572070 1.561513
 2864 7.575693 1.561513
 2865 7.579316 1.565136
 2866 7.582939 1.565136
 2867 7.586562 1.568759
 2868 7.590185 1.568759
 2869 7.593808 1.572382
 2870 7.597431 1.572382
 2871 7.601054 1.576005
 2872 7.604677 1.576005
 2873 7.608300 1.579628
 2874 7.611923 1.579628
 2875 7.615546 1.579628
 2876 7.619169 1.579628
 2877 7.622792 1.579628
 2878 7.626415 1.579628
 2879 7.630038 1.583251
 2880 7.633661 1.583251
 2881 7.637284 1.586874
 2882 7.637284 1.590497
 2883 7.640907 1.594120
 2884 7.640907 1.597743
 2885 7.644530 1.601366
 2886 7.644530 1.604989
 2887 7.648153 1.608612
 2888 7.648153 1.612235
 2889 7.651776 1.615858
 2890 7.655399 1.615858
 2891 7.659022 1.619481
 2892 7.662645 1.619481
 2893 7.666268 1.623104
 2894 7.669891 1.623104
 2895 7.673514 1.626727
 2896 7.677137 1.626727
 2897 7.680760 1.630350
 2898 7.684383 1.630350
 2899 7.688006 1.633973
 2900 7.691629 1.633973
 2901 7.695252 1.637596
 2902 7.698875 1.637596
 2903 7.702498 1.637596
 2904 7.706121 1.637596
 2905 7.709744 1.637596
 2906 7.713367 1.637596
 2907 7.716990 1.637596
 2908 7.720613 1.637596
 2909 7.724236 1.637596
 2910 7.727859 1.637596
 2911 7.731482 1.637596
 2912 7.735105 1.637596
 2913 7.738728 1.637596
 2914 7.742351 1.637596
 2915 7.745974 1.637596
 2916 7.749597 1.637596
 2917 7.753220 1.637596
 2918 7.756843 1.637596
 2919 7.760466 1.637596
 2920 7.764089 1.637596
 2921 7.767712 1.637596
 2922 7.771335 1.637596
 2923 7.774958 1.641219
 2924 7.778581 1.641219
 2925 7.782204 1.644842
 2926 7.785827 1.644842
 2927 7.789450 1.648465
 2928 7.793073 1.648465
 2929 7.796696 1.648465
 2930 7.800319 1.652088
 2931 7.803942 1.652088
 2932 7.807565 1.652088
 2933 7.811188 1.652088
 2934 7.814811 1.652088
 2935 7.818434 1.652088
 2936 7.822057 1.652088
 2937 7.825680 1.652088
 2938 7.829303 1.652088
 2939 7.832926 1.652088
 2940 7.836549 1.652088
 2941 7.840172 1.652088
 2942 7.843795 1.652088
 2943 7.847418 1.652088
 2944 7.851041 1.652088
 2945 7.854664 1.652088
 2946 7.858287 1.655711
 2947 7.861910 1.655711
 2948 7.865533 1.659334
 2949 7.869156 1.659334
 2950 7.872779 1.662957
 2951 7.876402 1.666580
 2952 7.880025 1.670203
 2953 7.883648 1.670203
 2954 7.887271 1.673826
 2955 7.890894 1.677449
 2956 7.890894 1.681072
 2957 7.894517 1.684695
 2958 7.894517 1.688318
 2959 7.894517 1.691941
 2960 7.898140 1.695564
 2961 7.898140 1.699187
 2962 7.901763 1.702810
 2963 7.901763 1.706433
 2964 7.905386 1.710056
 2965 7.905386 1.713679
 2966 7.909009 1.717302
 2967 7.909009 1.720925
 2968 7.912632 1.724548
 2969 7.912632 1.728171
 2970 7.916255 1.731794
 2971 7.916255 1.735417
 2972 7.919878 1.739040
 2973 7.923501 1.742663
 2974 7.927124 1.742663
 2975 7.927124 1.746286
 2976 7.930747 1.749909
 2977 7.930747 1.753532
 2978 7.934370 1.757155
 2979 7.934370 1.760778
 2980 7.937993 1.764401
 2981 7.937993 1.768024
 2982 7.941616 1.771647
 2983 7.941616 1.775270
 2984 7.945239 1.778893
 2985 7.945239 1.782516
 2986 7.948862 1.786139
 2987 7.948862 1.789762
 2988 7.952485 1.793385
 2989 7.956108 1.793385
 2990 7.959731 1.797008
 2991 7.963354 1.797008
 2992 7.966977 1.800631
 2993 7.970600 1.800631
 2994 7.974223 1.804254
 2995 7.977846 1.804254
 2996 7.981469 1.807877
 2997 7.985092 1.807877
 2998 7.988715 1.811500
 2999 7.992338 1.811500
 3000 7.995961 1.815123
 3001 7.999584 1.815123
 3002 8.003207 1.815123
 3003 8.006830 1.815123
 3004 8.010453 1.815123
 3005 8.014076 1.815123
 3006 8.017699 1.815123
 3007 8.021322 1.815123
 3008 8.024945 1.815123
 3009 8.028568 1.815123
 3010 8.032191 1.818746
 3011 8.032191 1.822369
 3012 8.035814 1.825992
 3013 8.039437 1.829615
 3014 8.043060 1.833238
 3015 8.046683 1.836861
 3016 8.050306 1.836861
 3017 8.053929 1.840484
 3018 8.057552 1.840484
 3019 8.061175 1.844107
 3020 8.064798 1.844107
 3021 8.068421 1.847730
 3022 8.072044 1.847730
 3023 8.075667 1.851353
 3024 8.079290 1.851353
 3025 8.082913 1.854976
 3026 8.086536 1.854976
 3027 8.090159 1.858599
 3028 8.093782 1.858599
 3029 8.097405 1.858599
 3030 8.101028 1.858599
 3031 8.104651 1.858599
 3032 8.108274 1.858599
 3033 8.111897 1.858599
 3034 8.115520 1.858599
 3035 8.119143 1.858599
 3036 8.122766 1.858599
 3037 8.126389 1.858599
 3038 8.130012 1.858599
 3039 8.133635 1.858599
 3040 8.137258 1.858599
 3041 8.140881 1.858599
 3042 8.144504 1.862222
 3043 8.148127 1.862222
 3044 8.151750 1.862222
 3045 8.155373 1.865845
 3046 8.158996 1.865845
 3047 8.162619 1.865845
 3048 8.166242 1.869468
 3049 8.169865 1.869468
 3050 8.173488 1.869468
 3051 8.177111 1.873091
 3052 8.180734 1.873091
 3053 8.184357 1.876714
 3054 8.187980 1.876714
 3055 8.191603 1.880337
 3056 8.195226 1.883960
 3057 8.198849 1.887583
 3058 8.202472 1.891206
 3059 8.202472 1.894829
 3060 8.206095 1.898452
 3061 8.209718 1.902075
 3062 8.213341 1.905698
 3063 8.216964 1.905698
 3064 8.220587 1.909321
 3065 8.224210 1.909321
 3066 8.227833 1.912944
 3067 8.231456 1.912944
 3068 8.235079 1.916567
 3069 8.238702 1.916567
 3070 8.242325 1.920190
 3071 8.245948 1.920190
 3072 8.249571 1.923813
 3073 8.253194 1.923813
 3074 8.256817 1.927436
 3075 8.260440 1.927436
 3076 8.264063 1.931059
 3077 8.267686 1.931059
 3078 8.271309 1.931059
 3079 8.274932 1.934682
 3080 8.278555 1.938305
 3081 8.282178 1.941928
 3082 8.285801 1.945551
 3083 8.289424 1.949174
 3084 8.289424 1.952797
 3085 8.293047 1.956420
 3086 8.296670 1.960043
 3087 8.300293 1.960043
 3088 8.303916 1.963666
 3089 8.307539 1.963666
 3090 8.311162 1.967289
 3091 8.314785 1.967289
 3092 8.318408 1.970912
 3093 8.322031 1.970912
 3094 8.325654 1.974535
 3095 8.329277 1.974535
 3096 8.332900 1.978158
 3097 8.336523 1.978158
 3098 8.340146 1.981781
 3099 8.343769 1.981781
 3100 8.347392 1.981781
 3101 8.351015 1.981781
 3102 8.354638 1.985404
 3103 8.358261 1.985404
 3104 8.361884 1.985404
 3105 8.365507 1.989027
 3106 8.369130 1.989027
 3107 8.372753 1.992650
 3108 8.376376 1.996273
 3109 8.379999 1.999896
 3110 8.383622 2.003519
 3111 8.383622 2.007142
 3112 8.387245 2.010765
 3113 8.390868 2.014388
 3114 8.394491 2.018011
 3115 8.398114 2.021634
 3116 8.401737 2.025257
 3117 8.405360 2.028880
 3118 8.405360 2.032503
 3119 8.405360 2.036126
 3120 8.408983 2.039749
 3121 8.408983 2.043372
 3122 8.412606 2.046995
 3123 8.412606 2.050618
 3124 8.416229 2.054241
 3125 8.416229 2.057864
 3126 8.419852 2.061487
 3127 8.419852 2.065110
 3128 8.423475 2.068733
 3129 8.423475 2.072356
 3130 8.427098 2.075979
 3131 8.427098 2.079602
 3132 8.430721 2.083225
 3133 8.434344 2.083225
 3134 8.437967 2.086848
 3135 8.441590 2.086848
 3136 8.445213 2.090471
 3137 8.448836 2.090471
 3138 8.452459 2.094094
 3139 8.456082 2.094094
 3140 8.459705 2.097717
 3141 8.463328 2.097717
 3142 8.466951 2.101340
 3143 8.470574 2.101340
 3144 8.474197 2.104963
 3145 8.477820 2.104963
 3146 8.481443 2.104963
 3147 8.485066 2.104963
 3148 8.488689 2.104963
 3149 8.492312 2.104963
 3150 8.495935 2.104963
 3151 8.499558 2.104963
 3152 8.503181 2.104963
 3153 8.506804 2.104963
 3154 8.510427 2.104963
 3155 8.514050 2.104963
 3156 8.517673 2.104963
 3157 8.521296 2.104963
 3158 8.524919 2.104963
 3159 8.528542 2.104963
 3160 8.532165 2.104963
 3161 8.535788 2.104963
 3162 8.539411 2.104963
 3163 8.543034 2.104963
 3164 8.546657 2.104963
 3165 8.550280 2.104963
 3166 8.553903 2.108586
 3167 8.557526 2.108586
 3168 8.561149 2.112209
 3169 8.564772 2.112209
 3170 8.568395 2.115832
 3171 8.572018 2.119455
 3172 8.575641 2.119455
 3173 8.579264 2.123078
 3174 8.582887 2.126701
 3175 8.586510 2.130324
 3176 8.586510 2.133947
 3177 8.590133 2.137570
 3178 8.590133 2.141193
 3179 8.593756 2.144816
 3180 8.593756 2.148439
 3181 8.597379 2.152062
 3182 8.597379 2.155685
 3183 8.601002 2.159308
 3184 8.601002 2.162931
 3185 8.604625 2.166554
 3186 8.608248 2.170177
 3187 8.611871 2.170177
 3188 8.615494 2.173800
 3189 8.619117 2.173800
 3190 8.622740 2.177423
 3191 8.626363 2.177423
 3192 8.629986 2.181046
 3193 8.633609 2.181046
 3194 8.637232 2.184669
 3195 8.640855 2.184669
 3196 8.644478 2.188292
 3197 8.648101 2.188292
 3198 8.651724 2.191915
 3199 8.655347 2.191915
 3200 8.658970 2.191915
 3201 8.662593 2.191915
 3202 8.666216 2.191915
 3203 8.669839 2.191915
 3204 8.673462 2.191915
 3205 8.677085 2.191915
 3206 8.680708 2.191915
 3207 8.684331 2.195538
 3208 8.687954 2.199161
 3209 8.687954 2.202784
 3210 8.691577 2.206407
 3211 8.695200 2.210030
 3212 8.698823 2.213653
 3213 8.702446 2.213653
 3214 8.706069 2.217276
 3215 8.709692 2.217276
 3216 8.713315 2.220899
 3217 8.716938 2.220899
 3218 8.720561 2.224522
 3219 8.724184 2.224522
 3220 8.727807 2.228145
 3221 8.731430 2.228145
 3222 8.735053 2.231768
 3223 8.738676 2.231768
 3224 8.742299 2.235391
 3225 8.745922 2.235391
 3226 8.749545 2.235391
 3227 8.753168 2.235391
 3228 8.756791 2.235391
 3229 8.760414 2.235391
 3230 8.764037 2.235391
 3231 8.767660 2.235391
 3232 8.771283 2.235391
 3233 8.774906 2.235391
 3234 8.778529 2.239014
 3235 8.782152 2.242637
 3236 8.785775 2.246260
 3237 8.789398 2.249883
 3238 8.793021 2.253506
 3239 8.796644 2.257129
 3240 8.800267 2.260752
 3241 8.803890 2.264375
 3242 8.807513 2.267998
 3243 8.807513 2.271621
 3244 8.811136 2.275244
 3245 8.811136 2.278867
 3246 8.814759 2.282490
 3247 8.814759 2.286113
 3248 8.818382 2.289736
 3249 8.822005 2.293359
 3250 8.822005 2.296982
 3251 8.825628 2.300605
 3252 8.829251 2.304228
 3253 8.832874 2.307851
 3254 8.836497 2.311474
 3255 8.840120 2.315097
 3256 8.843743 2.318720
 3257 8.847366 2.322343
 3258 8.850989 2.325966
 3259 8.854612 2.329589
 3260 8.858235 2.333212
 3261 8.861858 2.336835
 3262 8.865481 2.340458
 3263 8.869104 2.344081
 3264 8.872727 2.347704
 3265 8.876350 2.351327
 3266 8.879973 2.354950
 3267 8.883596 2.358573
 3268 8.887219 2.362196
 3269 8.890842 2.365819
 3270 8.890842 2.369442
 3271 8.894465 2.373065
 3272 8.898088 2.376688
 3273 8.901711 2.380311
 3274 8.905334 2.383934
 3275 8.908957 2.387557
 3276 8.912580 2.391180
 3277 8.916203 2.394803
 3278 8.919826 2.398426
 3279 8.923449 2.398426
 3280 8.927072 2.402049
 3281 8.930695 2.405672
 3282 8.934318 2.405672
 3283 8.937941 2.409295
 3284 8.941564 2.409295
 3285 8.945187 2.412918
 3286 8.948810 2.412918
 3287 8.952433 2.416541
 3288 8.956056 2.416541
 3289 8.959679 2.420164
 3290 8.963302 2.420164
 3291 8.966925 2.423787
 3292 8.970548 2.423787
 3293 8.974171 2.427410
 3294 8.977794 2.427410
 3295 8.981417 2.431033
 3296 8.985040 2.431033
 3297 8.988663 2.434656
 3298 8.992286 2.434656
 3299 8.995909 2.438279
 3300 8.999532 2.438279
 3301 9.003155 2.438279
 3302 9.006778 2.438279
 3303 9.010401 2.438279
 3304 9.014024 2.438279
 3305 9.017647 2.438279
 3306 9.021270 2.438279
 3307 9.024893 2.438279
 3308 9.028516 2.438279
 3309 9.032139 2.438279
 3310 9.035762 2.438279
 3311 9.039385 2.438279
 3312 9.043008 2.438279
 3313 9.046631 2.438279
 3314 9.050254 2.438279
 3315 9.053877 2.438279
 3316 9.057500 2.438279
 3317 9.061123 2.438279
 3318 9.064746 2.438279
 3319 9.068369 2.438279
 3320 9.071992 2.438279
 3321 9.075615 2.438279
 3322 9.079238 2.438279
 3323 9.082861 2.438279
 3324 9.086484 2.434656
 3325 9.090107 2.434656
 3326 9.093730 2.434656
 3327 9.097353 2.434656
 3328 9.100976 2.434656
 3329 9.104599 2.434656
 3330 9.108222 2.434656
 3331 9.111845 2.438279
 3332 9.115468 2.438279
 3333 9.119091 2.441902
 3334 9.122714 2.441902
 3335 9.126337 2.445525
 3336 9.129960 2.449148
 3337 9.133583 2.452771
 3338 9.137206 2.456394
 3339 9.137206 2.460017
 3340 9.140829 2.463640
 3341 9.140829 2.467263
 3342 9.144452 2.470886
 3343 9.144452 2.474509
 3344 9.148075 2.478132
 3345 9.148075 2.481755
 3346 9.148075 2.485378
 3347 9.148075 2.489001
 3348 9.148075 2.492624
 3349 9.148075 2.496247
 3350 9.151698 2.499870
 3351 9.151698 2.503493
 3352 9.155321 2.507116
 3353 9.155321 2.510739
 3354 9.158944 2.514362
 3355 9.158944 2.517985
 3356 9.162567 2.521608
 3357 9.162567 2.525231
 3358 9.166190 2.528854
 3359 9.166190 2.532477
 3360 9.169813 2.536100
 3361 9.169813 2.539723
 3362 9.173436 2.543346
 3363 9.173436 2.546969
 3364 9.177059 2.550592
 3365 9.180682 2.554215
 3366 9.184305 2.557838
 3367 9.187928 2.561461
 3368 9.191551 2.565084
 3369 9.195174 2.568707
 3370 9.198797 2.572330
 3371 9.198797 2.575953
 3372 9.202420 2.579576
 3373 9.202420 2.583199
 3374 9.206043 2.586822
 3375 9.209666 2.590445
 3376 9.209666 2.594068
 3377 9.209666 2.597691
 3378 9.213289 2.601314
 3379 9.213289 2.604937
 3380 9.216912 2.608560
 3381 9.216912 2.612183
 3382 9.220535 2.615806
 3383 9.220535 2.619429
 3384 9.224158 2.623052
 3385 9.224158 2.626675
 3386 9.227781 2.630298
 3387 9.227781 2.633921
 3388 9.231404 2.637544
 3389 9.231404 2.641167
 3390 9.235027 2.644790
 3391 9.235027 2.648413
 3392 9.238650 2.652036
 3393 9.238650 2.655659
 3394 9.242273 2.659282
 3395 9.242273 2.662905
 3396 9.245896 2.666528
 3397 9.245896 2.670151
 3398 9.249519 2.673774
 3399 9.249519 2.677397
 3400 9.253142 2.681020
 3401 9.256765 2.684643
 3402 9.260388 2.688266
 3403 9.264011 2.688266
 3404 9.264011 2.691889
 3405 9.264011 2.695512
 3406 9.264011 2.699135
 3407 9.267634 2.702758
 3408 9.267634 2.706381
 3409 9.271257 2.710004
 3410 9.271257 2.713627
 3411 9.274880 2.717250
 3412 9.274880 2.720873
 3413 9.278503 2.724496
 3414 9.278503 2.728119
 3415 9.282126 2.731742
 3416 9.282126 2.735365
 3417 9.285749 2.738988
 3418 9.285749 2.742611
 3419 9.289372 2.746234
 3420 9.292995 2.749857
 3421 9.296618 2.753480
 3422 9.300241 2.753480
 3423 9.303864 2.757103
 3424 9.307487 2.757103
 3425 9.311110 2.760726
 3426 9.314733 2.760726
 3427 9.318356 2.764349
 3428 9.321979 2.764349
 3429 9.325602 2.767972
 3430 9.329225 2.767972
 3431 9.332848 2.771595
 3432 9.336471 2.771595
 3433 9.340094 2.775218
 3434 9.343717 2.775218
 3435 9.347340 2.778841
 3436 9.350963 2.778841
 3437 9.354586 2.778841
 3438 9.358209 2.778841
 3439 9.361832 2.778841
 3440 9.365455 2.778841
 3441 9.369078 2.778841
 3442 9.372701 2.778841
 3443 9.376324 2.778841
 3444 9.379947 2.778841
 3445 9.383570 2.778841
 3446 9.387193 2.778841
 3447 9.390816 2.778841
 3448 9.394439 2.778841
 3449 9.398062 2.778841
 3450 9.401685 2.778841
 3451 9.405308 2.782464
 3452 9.408931 2.786087
 3453 9.412554 2.786087
 3454 9.416177 2.789710
 3455 9.419800 2.789710
 3456 9.423423 2.793333
 3457 9.427046 2.796956
 3458 9.427046 2.800579
 3459 9.427046 2.804202
 3460 9.427046 2.807825
 3461 9.427046 2.811448
 3462 9.427046 2.815071
 3463 9.427046 2.818694
 3464 9.427046 2.822317
 3465 9.427046 2.825940
 3466 9.427046 2.829563
 3467 9.427046 2.833186
 3468 9.427046 2.836809
 3469 9.427046 2.840432
 3470 9.427046 2.844055
 3471 9.427046 2.847678
 3472 9.427046 2.851301
 3473 9.427046 2.854924
 3474 9.427046 2.858547
 3475 9.427046 2.862170
 3476 9.427046 2.865793
 3477 9.430669 2.869416
 3478 9.430669 2.873039
 3479 9.434292 2.876662
 3480 9.434292 2.880285
 3481 9.437915 2.883908
 3482 9.437915 2.887531
 3483 9.441538 2.891154
 3484 9.441538 2.894777
 3485 9.445161 2.898400
 3486 9.445161 2.902023
 3487 9.448784 2.905646
 3488 9.448784 2.909269
 3489 9.448784 2.912892
 3490 9.448784 2.916515
 3491 9.448784 2.920138
 3492 9.448784 2.923761
 3493 9.452407 2.927384
 3494 9.452407 2.931007
 3495 9.452407 2.934630
 3496 9.452407 2.938253
 3497 9.452407 2.941876
 3498 9.452407 2.945499
 3499 9.452407 2.949122
 3500 9.452407 2.952745
 3501 9.452407 2.956368
 3502 9.456030 2.959991
 3503 9.456030 2.963614
 3504 9.456030 2.967237
 3505 9.456030 2.970860
 3506 9.459653 2.974483
 3507 9.459653 2.978106
 3508 9.463276 2.981729
 3509 9.463276 2.985352
 3510 9.466899 2.988975
 3511 9.466899 2.992598
 3512 9.470522 2.996221
 3513 9.470522 2.999844
 3514 9.474145 3.003467
 3515 9.474145 3.007090
 3516 9.477768 3.010713
 3517 9.477768 3.014336
 3518 9.481391 3.017959
 3519 9.485014 3.021582
 3520 9.488637 3.025205
 3521 9.492260 3.028828
 3522 9.495883 3.032451
 3523 9.499506 3.036074
 3524 9.503129 3.039697
 3525 9.506752 3.043320
 3526 9.506752 3.046943
 3527 9.510375 3.050566
 3528 9.510375 3.054189
 3529 9.513998 3.057812
 3530 9.517621 3.061435
 3531 9.517621 3.065058
 3532 9.521244 3.068681
 3533 9.521244 3.072304
 3534 9.524867 3.075927
 3535 9.524867 3.079550
 3536 9.528490 3.083173
 3537 9.528490 3.086796
 3538 9.532113 3.090419
 3539 9.535736 3.094042
 3540 9.535736 3.097665
 3541 9.539359 3.101288
 3542 9.542982 3.104911
 3543 9.542982 3.108534
 3544 9.546605 3.112157
 3545 9.550228 3.115780
 3546 9.553851 3.119403
 3547 9.557474 3.123026
 3548 9.561097 3.126649
 3549 9.561097 3.130272
 3550 9.564720 3.133895
 3551 9.564720 3.137518
 3552 9.568343 3.141141
 3553 9.568343 3.144764
 3554 9.571966 3.148387
 3555 9.571966 3.152010
 3556 9.575589 3.155633
 3557 9.579212 3.159256
 3558 9.579212 3.162879
 3559 9.582835 3.166502
 3560 9.586458 3.170125
 3561 9.590081 3.173748
 3562 9.593704 3.177371
 3563 9.597327 3.180994
 3564 9.600950 3.184617
 3565 9.604573 3.188240
 3566 9.604573 3.191863
 3567 9.608196 3.195486
 3568 9.608196 3.199109
 3569 9.608196 3.202732
 3570 9.608196 3.206355
 3571 9.608196 3.209978
 3572 9.608196 3.213601
 3573 9.608196 3.217224
 3574 9.608196 3.220847
 3575 9.608196 3.224470
 3576 9.608196 3.228093
 3577 9.608196 3.231716
 3578 9.608196 3.235339
 3579 9.608196 3.238962
 3580 9.608196 3.242585
 3581 9.608196 3.246208
 3582 9.608196 3.249831
 3583 9.608196 3.253454
 3584 9.608196 3.257077
 3585 9.608196 3.260700
 3586 9.608196 3.264323
 3587 9.608196 3.267946
 3588 9.608196 3.271569
 3589 9.611819 3.275192
 3590 9.611819 3.278815
 3591 9.611819 3.282438
 3592 9.615442 3.286061
 3593 9.615442 3.289684
 3594 9.619065 3.293307
 3595 9.619065 3.296930
 3596 9.622688 3.300553
 3597 9.622688 3.304176
 3598 9.626311 3.307799
 3599 9.626311 3.311422
 3600 9.626311 3.315045
 3601 9.626311 3.318668
 3602 9.626311 3.322291
 3603 9.626311 3.325914
 3604 9.626311 3.329537
 3605 9.629934 3.333160
 3606 9.629934 3.336783
 3607 9.633557 3.340406
 3608 9.633557 3.344029
 3609 9.637180 3.347652
 3610 9.637180 3.351275
 3611 9.640803 3.354898
 3612 9.640803 3.358521
 3613 9.644426 3.362144
 3614 9.644426 3.365767
 3615 9.648049 3.369390
 3616 9.648049 3.373013
 3617 9.651672 3.376636
 3618 9.651672 3.380259
 3619 9.655295 3.383882
 3620 9.658918 3.387505
 3621 9.658918 3.391128
 3622 9.662541 3.394751
 3623 9.662541 3.398374
 3624 9.666164 3.401997
 3625 9.666164 3.405620
 3626 9.669787 3.409243
 3627 9.669787 3.412866
 3628 9.673410 3.416489
 3629 9.673410 3.420112
 3630 9.677033 3.423735
 3631 9.677033 3.427358
 3632 9.680656 3.430981
 3633 9.684279 3.434604
 3634 9.687902 3.438227
 3635 9.691525 3.438227
 3636 9.695148 3.441850
 3637 9.698771 3.441850
 3638 9.702394 3.445473
 3639 9.706017 3.445473
 3640 9.709640 3.449096
 3641 9.713263 3.449096
 3642 9.716886 3.452719
 3643 9.720509 3.452719
 3644 9.724132 3.456342
 3645 9.727755 3.456342
 3646 9.731378 3.459965
 3647 9.735001 3.459965
 3648 9.738624 3.463588
 3649 9.742247 3.467211
 3650 9.745870 3.470834
 3651 9.749493 3.474457
 3652 9.753116 3.474457
 3653 9.756739 3.478080
 3654 9.760362 3.481703
 3655 9.763985 3.485326
 3656 9.767608 3.488949
 3657 9.767608 3.492572
 3658 9.767608 3.496195
 3659 9.767608 3.499818
 3660 9.771231 3.503441
 3661 9.771231 3.507064
 3662 9.774854 3.510687
 3663 9.774854 3.514310
 3664 9.778477 3.517933
 3665 9.778477 3.521556
 3666 9.782100 3.525179
 3667 9.782100 3.528802
 3668 9.785723 3.532425
 3669 9.785723 3.536048
 3670 9.789346 3.539671
 3671 9.789346 3.543294
 3672 9.792969 3.546917
 3673 9.796592 3.550540
 3674 9.800215 3.550540
 3675 9.803838 3.554163
 3676 9.807461 3.557786
 3677 9.807461 3.561409
 3678 9.811084 3.565032
 3679 9.811084 3.568655
 3680 9.814707 3.572278
 3681 9.814707 3.575901
 3682 9.818330 3.579524
 3683 9.818330 3.583147
 3684 9.821953 3.586770
 3685 9.821953 3.590393
 3686 9.825576 3.594016
 3687 9.829199 3.597639
 3688 9.832822 3.601262
 3689 9.836445 3.601262
 3690 9.840068 3.604885
 3691 9.843691 3.608508
 3692 9.847314 3.608508
 3693 9.850937 3.612131
 3694 9.854560 3.615754
 3695 9.858183 3.619377
 3696 9.858183 3.623000
 3697 9.861806 3.626623
 3698 9.865429 3.630246
 3699 9.865429 3.633869
 3700 9.869052 3.637492
 3701 9.872675 3.641115
 3702 9.876298 3.644738
 3703 9.879921 3.648361
 3704 9.883544 3.651984
 3705 9.887167 3.655607
 3706 9.890790 3.659230
 3707 9.894413 3.662853
 3708 9.898036 3.666476
 3709 9.901659 3.670099
 3710 9.901659 3.673722
 3711 9.905282 3.677345
 3712 9.908905 3.680968
 3713 9.908905 3.684591
 3714 9.912528 3.688214
 3715 9.916151 3.691837
 3716 9.919774 3.695460
 3717 9.923397 3.699083
 3718 9.927020 3.702706
 3719 9.930643 3.706329
 3720 9.930643 3.709952
 3721 9.930643 3.713575
 3722 9.930643 3.717198
 3723 9.930643 3.720821
 3724 9.930643 3.724444
 3725 9.934266 3.728067
 3726 9.934266 3.731690
 3727 9.934266 3.735313
 3728 9.937889 3.738936
 3729 9.937889 3.742559
 3730 9.941512 3.746182
 3731 9.941512 3.749805
 3732 9.945135 3.753428
 3733 9.945135 3.757051
 3734 9.948758 3.760674
 3735 9.948758 3.764297
 3736 9.952381 3.767920
 3737 9.952381 3.771543
 3738 9.956004 3.775166
 3739 9.956004 3.778789
 3740 9.959627 3.782412
 3741 9.959627 3.786035
 3742 9.963250 3.789658
 3743 9.963250 3.793281
 3744 9.966873 3.796904
 3745 9.970496 3.800527
 3746 9.970496 3.804150
 3747 9.974119 3.807773
 3748 9.974119 3.811396
 3749 9.977742 3.815019
 3750 9.981365 3.818642
 3751 9.981365 3.822265
 3752 9.984988 3.825888
 3753 9.988611 3.829511
 3754 9.992234 3.833134
 3755 9.995857 3.833134
 3756 9.999480 3.836757
 3757 10.003103 3.836757
 3758 10.006726 3.840380
 3759 10.010349 3.840380
 3760 10.013972 3.844003
 3761 10.017595 3.844003
 3762 10.021218 3.847626
 3763 10.024841 3.847626
 3764 10.028464 3.851249
 3765 10.032087 3.854872
 3766 10.035710 3.854872
 3767 10.039333 3.858495
 3768 10.042956 3.862118
 3769 10.046579 3.862118
 3770 10.050202 3.865741
 3771 10.050202 3.869364
 3772 10.053825 3.872987
 3773 10.057448 3.876610
 3774 10.057448 3.880233
 3775 10.057448 3.883856
 3776 10.057448 3.887479
 3777 10.057448 3.891102
 3778 10.057448 3.894725
 3779 10.057448 3.898348
 3780 10.061071 3.901971
 3781 10.061071 3.905594
 3782 10.064694 3.909217
 3783 10.064694 3.912840
 3784 10.068317 3.916463
 3785 10.068317 3.920086
 3786 10.071940 3.923709
 3787 10.071940 3.927332
 3788 10.075563 3.930955
 3789 10.075563 3.934578
 3790 10.079186 3.938201
 3791 10.079186 3.941824
 3792 10.082809 3.945447
 3793 10.086432 3.949070
 3794 10.090055 3.952693
 3795 10.093678 3.956316
 3796 10.097301 3.959939
 3797 10.097301 3.963562
 3798 10.100924 3.967185
 3799 10.100924 3.970808
 3800 10.104547 3.974431
 3801 10.104547 3.978054
 3802 10.104547 3.981677
 3803 10.108170 3.985300
 3804 10.108170 3.988923
 3805 10.108170 3.992546
 3806 10.108170 3.996169
 3807 10.108170 3.999792
 3808 10.111793 4.003415
 3809 10.111793 4.007038
 3810 10.115416 4.010661
 3811 10.115416 4.014284
 3812 10.119039 4.017907
 3813 10.119039 4.021530
 3814 10.122662 4.025153
 3815 10.122662 4.028776
 3816 10.126285 4.032399
 3817 10.126285 4.036022
 3818 10.129908 4.039645
 3819 10.129908 4.043268
 3820 10.133531 4.046891
 3821 10.137154 4.050514
 3822 10.140777 4.054137
 3823 10.140777 4.057760
 3824 10.144400 4.061383
 3825 10.144400 4.065006
 3826 10.144400 4.068629
 3827 10.148023 4.072252
 3828 10.148023 4.075875
 3829 10.151646 4.079498
 3830 10.151646 4.083121
 3831 10.155269 4.086744
 3832 10.155269 4.090367
 3833 10.158892 4.093990
 3834 10.158892 4.097613
 3835 10.162515 4.101236
 3836 10.162515 4.104859
 3837 10.166138 4.108482
 3838 10.166138 4.112105
 3839 10.169761 4.115728
 3840 10.173384 4.119351
 3841 10.173384 4.122974
 3842 10.177007 4.126597
 3843 10.180630 4.130220
 3844 10.184253 4.133843
 3845 10.187876 4.137466
 3846 10.187876 4.141089
 3847 10.191499 4.144712
 3848 10.191499 4.148335
 3849 10.195122 4.151958
 3850 10.198745 4.155581
 3851 10.198745 4.159204
 3852 10.202368 4.162827
 3853 10.205991 4.166450
 3854 10.209614 4.170073
 3855 10.213237 4.173696
 3856 10.216860 4.173696
 3857 10.220483 4.177319
 3858 10.224106 4.180942
 3859 10.227729 4.180942
 3860 10.231352 4.184565
 3861 10.234975 4.184565
 3862 10.238598 4.188188
 3863 10.242221 4.191811
 3864 10.245844 4.195434
 3865 10.249467 4.199057
 3866 10.249467 4.202680
 3867 10.253090 4.206303
 3868 10.253090 4.209926
 3869 10.256713 4.213549
 3870 10.256713 4.217172
 3871 10.260336 4.220795
 3872 10.260336 4.224418
 3873 10.263959 4.228041
 3874 10.263959 4.231664
 3875 10.267582 4.235287
 3876 10.267582 4.238910
 3877 10.271205 4.242533
 3878 10.271205 4.246156
 3879 10.274828 4.249779
 3880 10.274828 4.253402
 3881 10.278451 4.257025
 3882 10.278451 4.260648
 3883 10.282074 4.264271
 3884 10.282074 4.267894
 3885 10.285697 4.271517
 3886 10.289320 4.275140
 3887 10.292943 4.278763
 3888 10.296566 4.282386
 3889 10.300189 4.286009
 3890 10.303812 4.289632
 3891 10.307435 4.293255
 3892 10.307435 4.296878
 3893 10.311058 4.300501
 3894 10.311058 4.304124
 3895 10.314681 4.307747
 3896 10.318304 4.311370
 3897 10.318304 4.314993
 3898 10.321927 4.318616
 3899 10.325550 4.322239
 3900 10.329173 4.325862
 3901 10.329173 4.329485
 3902 10.329173 4.333108
 3903 10.329173 4.336731
 3904 10.329173 4.340354
 3905 10.332796 4.343977
 3906 10.332796 4.347600
 3907 10.336419 4.351223
 3908 10.336419 4.354846
 3909 10.340042 4.358469
 3910 10.340042 4.362092
 3911 10.343665 4.365715
 3912 10.343665 4.369338
 3913 10.347288 4.372961
 3914 10.347288 4.376584
 3915 10.350911 4.380207
 3916 10.350911 4.383830
 3917 10.354534 4.387453
 3918 10.358157 4.391076
 3919 10.361780 4.394699
 3920 10.365403 4.398322
 3921 10.369026 4.401945
 3922 10.369026 4.405568
 3923 10.369026 4.409191
 3924 10.369026 4.412814
 3925 10.369026 4.416437
 3926 10.369026 4.420060
 3927 10.369026 4.423683
 3928 10.369026 4.427306
 3929 10.369026 4.430929
 3930 10.369026 4.434552
 3931 10.369026 4.438175
 3932 10.369026 4.441798
 3933 10.369026 4.445421
 3934 10.369026 4.449044
 3935 10.369026 4.452667
 3936 10.369026 4.456290
 3937 10.369026 4.459913
 3938 10.369026 4.463536
 3939 10.369026 4.467159
 3940 10.369026 4.470782
 3941 10.372649 4.474405
 3942 10.372649 4.478028
 3943 10.376272 4.481651
 3944 10.376272 4.485274
 3945 10.379895 4.488897
 3946 10.379895 4.492520
 3947 10.383518 4.496143
 3948 10.383518 4.499766
 3949 10.387141 4.503389
 3950 10.387141 4.507012
 3951 10.390764 4.510635
 3952 10.390764 4.514258
 3953 10.394387 4.517881
 3954 10.398010 4.521504
 3955 10.401633 4.525127
 3956 10.405256 4.528750
 3957 10.408879 4.532373
 3958 10.412502 4.535996
 3959 10.416125 4.539619
 3960 10.419748 4.543242
 3961 10.423371 4.546865
 3962 10.426994 4.550488
 3963 10.430617 4.554111
 3964 10.434240 4.557734
 3965 10.437863 4.561357
 3966 10.441486 4.564980
 3967 10.445109 4.568603
 3968 10.448732 4.572226
 3969 10.448732 4.575849
 3970 10.452355 4.579472
 3971 10.452355 4.583095
 3972 10.455978 4.586718
 3973 10.455978 4.590341
 3974 10.459601 4.593964
 3975 10.463224 4.597587
 3976 10.463224 4.601210
 3977 10.466847 4.604833
 3978 10.470470 4.608456
 3979 10.474093 4.612079
 3980 10.477716 4.615702
 3981 10.481339 4.615702
 3982 10.484962 4.619325
 3983 10.488585 4.619325
 3984 10.492208 4.622948
 3985 10.495831 4.622948
 3986 10.499454 4.626571
 3987 10.503077 4.626571
 3988 10.506700 4.630194
 3989 10.510323 4.630194
 3990 10.513946 4.633817
 3991 10.517569 4.637440
 3992 10.521192 4.641063
 3993 10.524815 4.644686
 3994 10.528438 4.648309
 3995 10.532061 4.651932
 3996 10.535684 4.655555
 3997 10.539307 4.659178
 3998 10.539307 4.662801
 3999 10.539307 4.666424
 4000 10.539307 4.670047
 4001 10.539307 4.673670
 4002 10.539307 4.677293
 4003 10.542930 4.680916
 4004 10.542930 4.684539
 4005 10.546553 4.688162
 4006 10.546553 4.691785
 4007 10.550176 4.695408
 4008 10.550176 4.699031
 4009 10.553799 4.702654
 4010 10.553799 4.706277
 4011 10.557422 4.709900
 4012 10.557422 4.713523
 4013 10.561045 4.717146
 4014 10.561045 4.720769
 4015 10.564668 4.724392
 4016 10.568291 4.724392
 4017 10.571914 4.728015
 4018 10.575537 4.728015
 4019 10.579160 4.731638
 4020 10.582783 4.731638
 4021 10.586406 4.735261
 4022 10.590029 4.735261
 4023 10.593652 4.738884
 4024 10.597275 4.738884
 4025 10.600898 4.742507
 4026 10.604521 4.742507
 4027 10.608144 4.746130
 4028 10.611767 4.746130
 4029 10.615390 4.746130
 4030 10.619013 4.746130
 4031 10.622636 4.749753
 4032 10.626259 4.749753
 4033 10.629882 4.753376
 4034 10.629882 4.756999
 4035 10.633505 4.760622
 4036 10.637128 4.764245
 4037 10.637128 4.767868
 4038 10.637128 4.771491
 4039 10.640751 4.775114
 4040 10.640751 4.778737
 4041 10.640751 4.782360
 4042 10.640751 4.785983
 4043 10.640751 4.789606
 4044 10.637128 4.793229
 4045 10.637128 4.796852
 4046 10.633505 4.800475
 4047 10.633505 4.804098
 4048 10.633505 4.807721
 4049 10.633505 4.811344
 4050 10.633505 4.814967
 4051 10.633505 4.818590
 4052 10.633505 4.822213
 4053 10.633505 4.825836
 4054 10.633505 4.829459
 4055 10.633505 4.833082
 4056 10.633505 4.836705
 4057 10.633505 4.840328
 4058 10.633505 4.843951
 4059 10.633505 4.847574
 4060 10.633505 4.851197
 4061 10.633505 4.854820
 4062 10.633505 4.858443
 4063 10.633505 4.862066
 4064 10.633505 4.865689
 4065 10.633505 4.869312
 4066 10.633505 4.872935
 4067 10.633505 4.876558
 4068 10.633505 4.880181
 4069 10.633505 4.883804
 4070 10.633505 4.887427
 4071 10.637128 4.891050
 4072 10.637128 4.894673
 4073 10.640751 4.898296
 4074 10.640751 4.901919
 4075 10.644374 4.905542
 4076 10.644374 4.909165
 4077 10.647997 4.912788
 4078 10.647997 4.916411
 4079 10.651620 4.920034
 4080 10.647997 4.923657
 4081 10.644374 4.927280
 4082 10.640751 4.930903
 4083 10.637128 4.934526
 4084 10.633505 4.938149
 4085 10.633505 4.941772
 4086 10.629882 4.945395
 4087 10.629882 4.949018
 4088 10.626259 4.952641
 4089 10.626259 4.956264
 4090 10.622636 4.959887
 4091 10.622636 4.963510
 4092 10.619013 4.967133
 4093 10.619013 4.970756
 4094 10.615390 4.974379
 4095 10.615390 4.978002
 4096 10.611767 4.981625
 4097 10.611767 4.985248
 4098 10.611767 4.988871
 4099 10.611767 4.992494
 4100 10.611767 4.996117
 4101 10.611767 4.999740
 4102 10.611767 5.003363
 4103 10.611767 5.006986
 4104 10.611767 5.010609
 4105 10.611767 5.014232
 4106 10.611767 5.017855
 4107 10.611767 5.021478
 4108 10.611767 5.025101
 4109 10.611767 5.028724
 4110 10.611767 5.032347
 4111 10.611767 5.035970
 4112 10.611767 5.039593
 4113 10.611767 5.043216
 4114 10.611767 5.046839
 4115 10.611767 5.050462
 4116 10.611767 5.054085
 4117 10.611767 5.057708
 4118 10.611767 5.061331
 4119 10.611767 5.064954
 4120 10.611767 5.068577
 4121 10.611767 5.072200
 4122 10.611767 5.075823
 4123 10.611767 5.079446
 4124 10.611767 5.083069
 4125 10.611767 5.086692
 4126 10.611767 5.090315
 4127 10.611767 5.093938
 4128 10.611767 5.097561
 4129 10.611767 5.101184
 4130 10.611767 5.104807
 4131 10.611767 5.108430
 4132 10.611767 5.112053
 4133 10.611767 5.115676
 4134 10.611767 5.119299
 4135 10.615390 5.122922
 4136 10.615390 5.126545
 4137 10.619013 5.130168
 4138 10.619013 5.133791
 4139 10.622636 5.137414
 4140 10.622636 5.141037
 4141 10.626259 5.144660
 4142 10.626259 5.148283
 4143 10.629882 5.151906
 4144 10.629882 5.155529
 4145 10.633505 5.159152
 4146 10.633505 5.162775
 4147 10.633505 5.166398
 4148 10.629882 5.170021
 4149 10.629882 5.173644
 4150 10.626259 5.177267
 4151 10.626259 5.180890
 4152 10.626259 5.184513
 4153 10.626259 5.188136
 4154 10.626259 5.191759
 4155 10.626259 5.195382
 4156 10.626259 5.199005
 4157 10.626259 5.202628
 4158 10.626259 5.206251
 4159 10.626259 5.209874
 4160 10.626259 5.213497
 4161 10.626259 5.217120
 4162 10.626259 5.220743
 4163 10.626259 5.224366
 4164 10.626259 5.227989
 4165 10.626259 5.231612
 4166 10.626259 5.235235
 4167 10.626259 5.238858
 4168 10.626259 5.242481
 4169 10.626259 5.246104
 4170 10.626259 5.249727
 4171 10.626259 5.253350
 4172 10.626259 5.256973
 4173 10.626259 5.260596
 4174 10.626259 5.264219
 4175 10.626259 5.267842
 4176 10.629882 5.271465
 4177 10.629882 5.275088
 4178 10.633505 5.278711
 4179 10.633505 5.282334
 4180 10.637128 5.285957
 4181 10.637128 5.289580
 4182 10.637128 5.293203
 4183 10.637128 5.296826
 4184 10.640751 5.300449
 4185 10.640751 5.304072
 4186 10.640751 5.307695
 4187 10.640751 5.311318
 4188 10.637128 5.314941
 4189 10.637128 5.318564
 4190 10.633505 5.322187
 4191 10.633505 5.325810
 4192 10.629882 5.329433
 4193 10.629882 5.333056
 4194 10.629882 5.336679
 4195 10.629882 5.340302
 4196 10.629882 5.343925
 4197 10.629882 5.347548
 4198 10.629882 5.351171
 4199 10.629882 5.354794
 4200 10.629882 5.358417
 4201 10.629882 5.362040
 4202 10.629882 5.365663
 4203 10.629882 5.369286
 4204 10.629882 5.372909
 4205 10.629882 5.376532
 4206 10.629882 5.380155
 4207 10.629882 5.383778
 4208 10.629882 5.387401
 4209 10.629882 5.391024
 4210 10.629882 5.394647
 4211 10.629882 5.398270
 4212 10.629882 5.401893
 4213 10.629882 5.405516
 4214 10.629882 5.409139
 4215 10.629882 5.412762
 4216 10.629882 5.416385
 4217 10.629882 5.420008
 4218 10.633505 5.423631
 4219 10.633505 5.427254
 4220 10.633505 5.430877
 4221 10.637128 5.434500
 4222 10.637128 5.438123
 4223 10.640751 5.441746
 4224 10.640751 5.445369
 4225 10.644374 5.448992
 4226 10.644374 5.452615
 4227 10.647997 5.456238
 4228 10.647997 5.459861
 4229 10.651620 5.463484
 4230 10.651620 5.467107
 4231 10.655243 5.470730
 4232 10.655243 5.474353
 4233 10.655243 5.477976
 4234 10.655243 5.481599
 4235 10.658866 5.485222
 4236 10.658866 5.488845
 4237 10.658866 5.492468
 4238 10.658866 5.496091
 4239 10.662489 5.499714
 4240 10.662489 5.503337
 4241 10.662489 5.506960
 4242 10.662489 5.510583
 4243 10.666112 5.514206
 4244 10.666112 5.517829
 4245 10.669735 5.521452
 4246 10.669735 5.525075
 4247 10.673358 5.528698
 4248 10.673358 5.532321
 4249 10.676981 5.535944
 4250 10.676981 5.539567
 4251 10.676981 5.543190
 4252 10.676981 5.546813
 4253 10.680604 5.550436
 4254 10.680604 5.554059
 4255 10.680604 5.557682
 4256 10.680604 5.561305
 4257 10.680604 5.564928
 4258 10.680604 5.568551
 4259 10.680604 5.572174
 4260 10.684227 5.575797
 4261 10.684227 5.579420
 4262 10.684227 5.583043
 4263 10.684227 5.586666
 4264 10.684227 5.590289
 4265 10.684227 5.593912
 4266 10.684227 5.597535
 4267 10.684227 5.601158
 4268 10.684227 5.604781
 4269 10.684227 5.608404
 4270 10.684227 5.612027
 4271 10.684227 5.615650
 4272 10.684227 5.619273
 4273 10.684227 5.622896
 4274 10.684227 5.626519
 4275 10.684227 5.630142
 4276 10.684227 5.633765
 4277 10.684227 5.637388
 4278 10.684227 5.641011
 4279 10.684227 5.644634
 4280 10.684227 5.648257
 4281 10.684227 5.651880
 4282 10.684227 5.655503
 4283 10.684227 5.659126
 4284 10.684227 5.662749
 4285 10.684227 5.666372
 4286 10.684227 5.669995
 4287 10.680604 5.673618
 4288 10.680604 5.677241
 4289 10.680604 5.680864
 4290 10.676981 5.684487
 4291 10.676981 5.688110
 4292 10.673358 5.691733
 4293 10.673358 5.695356
 4294 10.669735 5.698979
 4295 10.669735 5.702602
 4296 10.666112 5.706225
 4297 10.666112 5.709848
 4298 10.662489 5.713471
 4299 10.662489 5.717094
 4300 10.658866 5.720717
 4301 10.658866 5.724340
 4302 10.655243 5.727963
 4303 10.655243 5.731586
 4304 10.655243 5.735209
 4305 10.655243 5.738832
 4306 10.655243 5.742455
 4307 10.655243 5.746078
 4308 10.655243 5.749701
 4309 10.655243 5.753324
 4310 10.655243 5.756947
 4311 10.655243 5.760570
 4312 10.655243 5.764193
 4313 10.655243 5.767816
 4314 10.655243 5.771439
 4315 10.655243 5.775062
 4316 10.655243 5.778685
 4317 10.655243 5.782308
 4318 10.655243 5.785931
 4319 10.655243 5.789554
 4320 10.655243 5.793177
 4321 10.655243 5.796800
 4322 10.655243 5.800423
 4323 10.655243 5.804046
 4324 10.655243 5.807669
 4325 10.658866 5.811292
 4326 10.658866 5.814915
 4327 10.662489 5.818538
 4328 10.662489 5.822161
 4329 10.666112 5.825784
 4330 10.666112 5.829407
 4331 10.669735 5.833030
 4332 10.669735 5.836653
 4333 10.669735 5.840276
 4334 10.669735 5.843899
 4335 10.669735 5.847522
 4336 10.669735 5.851145
 4337 10.669735 5.854768
 4338 10.669735 5.858391
 4339 10.669735 5.862014
 4340 10.669735 5.865637
 4341 10.669735 5.869260
 4342 10.669735 5.872883
 4343 10.669735 5.876506
 4344 10.669735 5.880129
 4345 10.669735 5.883752
 4346 10.669735 5.887375
 4347 10.669735 5.890998
 4348 10.669735 5.894621
 4349 10.669735 5.898244
 4350 10.669735 5.901867
 4351 10.669735 5.905490
 4352 10.669735 5.909113
 4353 10.673358 5.912736
 4354 10.673358 5.916359
 4355 10.676981 5.919982
 4356 10.673358 5.923605
 4357 10.673358 5.927228
 4358 10.669735 5.930851
 4359 10.669735 5.934474
 4360 10.666112 5.938097
 4361 10.666112 5.941720
 4362 10.666112 5.945343
 4363 10.666112 5.948966
 4364 10.666112 5.952589
 4365 10.666112 5.956212
 4366 10.666112 5.959835
 4367 10.666112 5.963458
 4368 10.666112 5.967081
 4369 10.666112 5.970704
 4370 10.666112 5.974327
 4371 10.666112 5.977950
 4372 10.666112 5.981573
 4373 10.666112 5.985196
 4374 10.666112 5.988819
 4375 10.666112 5.992442
 4376 10.666112 5.996065
 4377 10.666112 5.999688
 4378 10.666112 6.003311
 4379 10.666112 6.006934
 4380 10.666112 6.010557
 4381 10.666112 6.014180
 4382 10.666112 6.017803
 4383 10.666112 6.021426
 4384 10.666112 6.025049
 4385 10.666112 6.028672
 4386 10.666112 6.032295
 4387 10.666112 6.035918
 4388 10.666112 6.039541
 4389 10.666112 6.043164
 4390 10.666112 6.046787
 4391 10.666112 6.050410
 4392 10.666112 6.054033
 4393 10.666112 6.057656
 4394 10.666112 6.061279
 4395 10.666112 6.064902
 4396 10.666112 6.068525
 4397 10.666112 6.072148
 4398 10.666112 6.075771
 4399 10.669735 6.079394
 4400 10.669735 6.083017
 4401 10.673358 6.086640
 4402 10.673358 6.090263
 4403 10.676981 6.093886
 4404 10.676981 6.097509
 4405 10.680604 6.101132
 4406 10.680604 6.104755
 4407 10.684227 6.108378
 4408 10.684227 6.112001
 4409 10.687850 6.115624
 4410 10.687850 6.119247
 4411 10.691473 6.122870
 4412 10.695096 6.126493
 4413 10.698719 6.126493
 4414 10.702342 6.130116
 4415 10.705965 6.130116
 4416 10.709588 6.133739
 4417 10.713211 6.133739
 4418 10.716834 6.137362
 4419 10.720457 6.137362
 4420 10.724080 6.140985
 4421 10.727703 6.140985
 4422 10.731326 6.144608
 4423 10.734949 6.148231
 4424 10.738572 6.151854
 4425 10.738572 6.155477
 4426 10.742195 6.159100
 4427 10.742195 6.162723
 4428 10.742195 6.166346
 4429 10.742195 6.169969
 4430 10.745818 6.173592
 4431 10.745818 6.177215
 4432 10.745818 6.180838
 4433 10.749441 6.184461
 4434 10.749441 6.188084
 4435 10.749441 6.191707
 4436 10.749441 6.195330
 4437 10.749441 6.198953
 4438 10.745818 6.202576
 4439 10.745818 6.206199
 4440 10.745818 6.209822
 4441 10.745818 6.213445
 4442 10.745818 6.217068
 4443 10.742195 6.220691
 4444 10.742195 6.224314
 4445 10.742195 6.227937
 4446 10.738572 6.231560
 4447 10.738572 6.235183
 4448 10.734949 6.238806
 4449 10.734949 6.242429
 4450 10.731326 6.246052
 4451 10.731326 6.249675
 4452 10.727703 6.253298
 4453 10.727703 6.256921
 4454 10.727703 6.260544
 4455 10.727703 6.264167
 4456 10.727703 6.267790
 4457 10.727703 6.271413
 4458 10.727703 6.275036
 4459 10.727703 6.278659
 4460 10.727703 6.282282
 4461 10.727703 6.285905
 4462 10.727703 6.289528
 4463 10.727703 6.293151
 4464 10.727703 6.296774
 4465 10.727703 6.300397
 4466 10.727703 6.304020
 4467 10.727703 6.307643
 4468 10.727703 6.311266
 4469 10.727703 6.314889
 4470 10.727703 6.318512
 4471 10.727703 6.322135
 4472 10.727703 6.325758
 4473 10.727703 6.329381
 4474 10.727703 6.333004
 4475 10.727703 6.336627
 4476 10.724080 6.340250
 4477 10.724080 6.343873
 4478 10.724080 6.347496
 4479 10.724080 6.351119
 4480 10.724080 6.354742
 4481 10.724080 6.358365
 4482 10.724080 6.361988
 4483 10.724080 6.365611
 4484 10.724080 6.369234
 4485 10.724080 6.372857
 4486 10.724080 6.376480
 4487 10.724080 6.380103
 4488 10.724080 6.383726
 4489 10.724080 6.387349
 4490 10.724080 6.390972
 4491 10.724080 6.394595
 4492 10.724080 6.398218
 4493 10.724080 6.401841
 4494 10.724080 6.405464
 4495 10.724080 6.409087
 4496 10.724080 6.412710
 4497 10.724080 6.416333
 4498 10.724080 6.419956
 4499 10.724080 6.423579
 4500 10.724080 6.427202
 4501 10.724080 6.430825
 4502 10.727703 6.434448
 4503 10.727703 6.438071
 4504 10.727703 6.441694
 4505 10.727703 6.445317
 4506 10.727703 6.448940
 4507 10.727703 6.452563
 4508 10.727703 6.456186
 4509 10.727703 6.459809
 4510 10.727703 6.463432
 4511 10.727703 6.467055
 4512 10.727703 6.470678
 4513 10.731326 6.474301
 4514 10.731326 6.477924
 4515 10.731326 6.481547
 4516 10.731326 6.485170
 4517 10.734949 6.488793
 4518 10.734949 6.492416
 4519 10.738572 6.496039
 4520 10.738572 6.499662
 4521 10.742195 6.503285
 4522 10.742195 6.506908
 4523 10.742195 6.510531
 4524 10.745818 6.514154
 4525 10.745818 6.517777
 4526 10.745818 6.521400
 4527 10.745818 6.525023
 4528 10.745818 6.528646
 4529 10.745818 6.532269
 4530 10.745818 6.535892
 4531 10.749441 6.539515
 4532 10.749441 6.543138
 4533 10.753064 6.546761
 4534 10.753064 6.550384
 4535 10.756687 6.554007
 4536 10.756687 6.557630
 4537 10.760310 6.561253
 4538 10.760310 6.564876
 4539 10.763933 6.568499
 4540 10.763933 6.572122
 4541 10.767556 6.575745
 4542 10.767556 6.579368
 4543 10.771179 6.582991
 4544 10.771179 6.586614
 4545 10.774802 6.590237
 4546 10.774802 6.593860
 4547 10.778425 6.597483
 4548 10.778425 6.601106
 4549 10.782048 6.604729
 4550 10.782048 6.608352
 4551 10.785671 6.611975
 4552 10.785671 6.615598
 4553 10.789294 6.619221
 4554 10.789294 6.622844
 4555 10.792917 6.626467
 4556 10.792917 6.630090
 4557 10.796540 6.633713
 4558 10.796540 6.637336
 4559 10.800163 6.640959
 4560 10.803786 6.640959
 4561 10.807409 6.644582
 4562 10.811032 6.644582
 4563 10.814655 6.648205
 4564 10.818278 6.648205
 4565 10.821901 6.651828
 4566 10.825524 6.651828
 4567 10.829147 6.655451
 4568 10.832770 6.655451
 4569 10.836393 6.659074
 4570 10.840016 6.659074
 4571 10.843639 6.662697
 4572 10.847262 6.662697
 4573 10.850885 6.662697
 4574 10.854508 6.662697
 4575 10.858131 6.662697
 4576 10.861754 6.662697
 4577 10.865377 6.662697
 4578 10.869000 6.662697
 4579 10.872623 6.662697
 4580 10.876246 6.662697
 4581 10.879869 6.662697
 4582 10.883492 6.662697
 4583 10.883492 6.666320
 4584 10.883492 6.669943
 4585 10.883492 6.673566
 4586 10.883492 6.677189
 4587 10.883492 6.680812
 4588 10.883492 6.684435
 4589 10.883492 6.688058
 4590 10.883492 6.691681
 4591 10.883492 6.695304
 4592 10.883492 6.698927
 4593 10.883492 6.702550
 4594 10.883492 6.706173
 4595 10.883492 6.709796
 4596 10.883492 6.713419
 4597 10.883492 6.717042
 4598 10.883492 6.720665
 4599 10.883492 6.724288
 4600 10.883492 6.727911
 4601 10.883492 6.731534
 4602 10.883492 6.735157
 4603 10.883492 6.738780
 4604 10.883492 6.742403
 4605 10.883492 6.746026
 4606 10.883492 6.749649
 4607 10.883492 6.753272
 4608 10.883492 6.756895
 4609 10.883492 6.760518
 4610 10.883492 6.764141
 4611 10.883492 6.767764
 4612 10.883492 6.771387
 4613 10.883492 6.775010
 4614 10.883492 6.778633
 4615 10.883492 6.782256
 4616 10.883492 6.785879
 4617 10.883492 6.789502
 4618 10.883492 6.793125
 4619 10.883492 6.796748
 4620 10.883492 6.800371
 4621 10.883492 6.803994
 4622 10.883492 6.807617
 4623 10.883492 6.811240
 4624 10.883492 6.814863
 4625 10.883492 6.818486
 4626 10.883492 6.822109
 4627 10.883492 6.825732
 4628 10.883492 6.829355
 4629 10.883492 6.832978
 4630 10.883492 6.836601
 4631 10.883492 6.840224
 4632 10.883492 6.843847
 4633 10.883492 6.847470
 4634 10.883492 6.851093
 4635 10.883492 6.854716
 4636 10.883492 6.858339
 4637 10.883492 6.861962
 4638 10.883492 6.865585
 4639 10.883492 6.869208
 4640 10.883492 6.872831
 4641 10.883492 6.876454
 4642 10.883492 6.880077
 4643 10.883492 6.883700
 4644 10.883492 6.887323
 4645 10.883492 6.890946
 4646 10.883492 6.894569
 4647 10.883492 6.898192
 4648 10.883492 6.901815
 4649 10.883492 6.905438
 4650 10.883492 6.909061
 4651 10.883492 6.912684
 4652 10.883492 6.916307
 4653 10.883492 6.919930
 4654 10.883492 6.923553
 4655 10.883492 6.927176
 4656 10.883492 6.930799
 4657 10.883492 6.934422
 4658 10.883492 6.938045
 4659 10.883492 6.941668
 4660 10.883492 6.945291
 4661 10.883492 6.948914
 4662 10.883492 6.952537
 4663 10.883492 6.956160
 4664 10.883492 6.959783
 4665 10.883492 6.963406
 4666 10.883492 6.967029
 4667 10.883492 6.970652
 4668 10.883492 6.974275
 4669 10.883492 6.977898
 4670 10.883492 6.981521
 4671 10.883492 6.985144
 4672 10.883492 6.988767
 4673 10.883492 6.992390
 4674 10.883492 6.996013
 4675 10.883492 6.999636
 4676 10.883492 7.003259
 4677 10.883492 7.006882
 4678 10.883492 7.010505
 4679 10.883492 7.014128
 4680 10.883492 7.017751
 4681 10.883492 7.021374
 4682 10.883492 7.024997
 4683 10.883492 7.028620
 4684 10.883492 7.032243
 4685 10.883492 7.035866
 4686 10.883492 7.039489
 4687 10.883492 7.043112
 4688 10.883492 7.046735
 4689 10.883492 7.050358
 4690 10.883492 7.053981
 4691 10.883492 7.057604
 4692 10.883492 7.061227
 4693 10.883492 7.064850
 4694 10.883492 7.068473
 4695 10.883492 7.072096
 4696 10.883492 7.075719
 4697 10.883492 7.079342
 4698 10.883492 7.082965
 4699 10.883492 7.086588
 4700 10.883492 7.090211
 4701 10.883492 7.093834
 4702 10.883492 7.097457
 4703 10.883492 7.101080
 4704 10.883492 7.104703
 4705 10.883492 7.108326
 4706 10.883492 7.111949
 4707 10.883492 7.115572
 4708 10.883492 7.119195
 4709 10.883492 7.122818
 4710 10.883492 7.126441
 4711 10.883492 7.130064
 4712 10.883492 7.133687
 4713 10.883492 7.137310
 4714 10.883492 7.140933
 4715 10.883492 7.144556
 4716 10.883492 7.148179
 4717 10.883492 7.151802
 4718 10.883492 7.155425
 4719 10.883492 7.159048
 4720 10.883492 7.162671
 4721 10.883492 7.166294
 4722 10.883492 7.169917
 4723 10.883492 7.173540
 4724 10.883492 7.177163
 4725 10.883492 7.180786
 4726 10.883492 7.184409
 4727 10.883492 7.188032
 4728 10.883492 7.191655
 4729 10.883492 7.195278
 4730 10.883492 7.198901
 4731 10.883492 7.202524
 4732 10.883492 7.206147
 4733 10.883492 7.209770
 4734 10.883492 7.213393
 4735 10.883492 7.217016
 4736 10.883492 7.220639
 4737 10.883492 7.224262
 4738 10.883492 7.227885
 4739 10.883492 7.231508
 4740 10.883492 7.235131
 4741 10.883492 7.238754
 4742 10.883492 7.242377
 4743 10.883492 7.246000
 4744 10.883492 7.249623
 4745 10.883492 7.253246
 4746 10.883492 7.256869
 4747 10.883492 7.260492
 4748 10.883492 7.264115
 4749 10.883492 7.267738
 4750 10.883492 7.271361
 4751 10.883492 7.274984
 4752 10.883492 7.278607
 4753 10.883492 7.282230
 4754 10.883492 7.285853
 4755 10.883492 7.289476
 4756 10.883492 7.293099
 4757 10.883492 7.296722
 4758 10.883492 7.300345
 4759 10.883492 7.303968
 4760 10.883492 7.307591
 4761 10.883492 7.311214
 4762 10.883492 7.314837
 4763 10.883492 7.318460
 4764 10.883492 7.322083
 4765 10.883492 7.325706
 4766 10.883492 7.329329
 4767 10.883492 7.332952
 4768 10.883492 7.336575
 4769 10.883492 7.340198
 4770 10.883492 7.343821
 4771 10.883492 7.347444
 4772 10.883492 7.351067
 4773 10.883492 7.354690
 4774 10.883492 7.358313
 4775 10.883492 7.361936
 4776 10.883492 7.365559
 4777 10.883492 7.369182
 4778 10.883492 7.372805
 4779 10.883492 7.376428
 4780 10.883492 7.380051
 4781 10.883492 7.383674
 4782 10.883492 7.387297
 4783 10.883492 7.390920
 4784 10.883492 7.394543
 4785 10.883492 7.398166
 4786 10.883492 7.401789
 4787 10.883492 7.405412
 4788 10.883492 7.409035
 4789 10.883492 7.412658
 4790 10.883492 7.416281
 4791 10.883492 7.419904
 4792 10.883492 7.423527
 4793 10.883492 7.427150
 4794 10.883492 7.430773
 4795 10.883492 7.434396
 4796 10.883492 7.438019
 4797 10.883492 7.441642
 4798 10.883492 7.445265
 4799 10.883492 7.448888
 4800 10.883492 7.452511
 4801 10.883492 7.456134
 4802 10.883492 7.459757
 4803 10.883492 7.463380
 4804 10.883492 7.467003
 4805 10.883492 7.470626
 4806 10.883492 7.474249
 4807 10.883492 7.477872
 4808 10.883492 7.481495
 4809 10.883492 7.485118
 4810 10.883492 7.488741
 4811 10.883492 7.492364
 4812 10.883492 7.495987
 4813 10.883492 7.499610
 4814 10.883492 7.503233
 4815 10.883492 7.506856
 4816 10.883492 7.510479
 4817 10.883492 7.514102
 4818 10.883492 7.517725
 4819 10.883492 7.521348
 4820 10.883492 7.524971
 4821 10.883492 7.528594
 4822 10.883492 7.532217
 4823 10.883492 7.535840
 4824 10.883492 7.539463
 4825 10.883492 7.543086
 4826 10.883492 7.546709
 4827 10.883492 7.550332
 4828 10.883492 7.553955
 4829 10.883492 7.557578
 4830 10.883492 7.561201
 4831 10.883492 7.564824
 4832 10.883492 7.568447
 4833 10.883492 7.572070
 4834 10.883492 7.575693
 4835 10.883492 7.579316
 4836 10.883492 7.582939
 4837 10.883492 7.586562
 4838 10.883492 7.590185
 4839 10.883492 7.593808
 4840 10.883492 7.597431
 4841 10.883492 7.601054
 4842 10.883492 7.604677
 4843 10.883492 7.608300
 4844 10.883492 7.611923
 4845 10.883492 7.615546
 4846 10.883492 7.619169
 4847 10.883492 7.622792
 4848 10.883492 7.626415
 4849 10.883492 7.630038
 4850 10.883492 7.633661
 4851 10.883492 7.637284
 4852 10.883492 7.640907
 4853 10.883492 7.644530
 4854 10.883492 7.648153
 4855 10.883492 7.651776
 4856 10.883492 7.655399
 4857 10.883492 7.659022
 4858 10.883492 7.662645
 4859 10.883492 7.666268
 4860 10.883492 7.669891
 4861 10.883492 7.673514
 4862 10.883492 7.677137
 4863 10.883492 7.680760
 4864 10.883492 7.684383
 4865 10.883492 7.688006
 4866 10.883492 7.691629
 4867 10.883492 7.695252
 4868 10.883492 7.698875
 4869 10.883492 7.702498
 4870 10.883492 7.706121
 4871 10.883492 7.709744
 4872 10.883492 7.713367
 4873 10.883492 7.716990
 4874 10.883492 7.720613
 4875 10.883492 7.724236
 4876 10.883492 7.727859
 4877 10.883492 7.731482
 4878 10.883492 7.735105
 4879 10.883492 7.738728
 4880 10.883492 7.742351
 4881 10.883492 7.745974
 4882 10.883492 7.749597
 4883 10.883492 7.753220
 4884 10.883492 7.756843
 4885 10.883492 7.760466
 4886 10.883492 7.764089
 4887 10.883492 7.767712
 4888 10.883492 7.771335
 4889 10.883492 7.774958
 4890 10.883492 7.778581
 4891 10.883492 7.782204
 4892 10.883492 7.785827
 4893 10.883492 7.789450
 4894 10.883492 7.793073
 4895 10.883492 7.796696
 4896 10.883492 7.800319
 4897 10.883492 7.803942
 4898 10.883492 7.807565
 4899 10.883492 7.811188
 4900 10.883492 7.814811
 4901 10.883492 7.818434
 4902 10.883492 7.822057
 4903 10.883492 7.825680
 4904 10.883492 7.829303
 4905 10.883492 7.832926
 4906 10.883492 7.836549
 4907 10.883492 7.840172
 4908 10.883492 7.843795
 4909 10.883492 7.847418
 4910 10.883492 7.851041
 4911 10.883492 7.854664
 4912 10.883492 7.858287
 4913 10.883492 7.861910
 4914 10.883492 7.865533
 4915 10.883492 7.869156
 4916 10.883492 7.872779
 4917 10.883492 7.876402
 4918 10.883492 7.880025
 4919 10.883492 7.883648
 4920 10.883492 7.887271
 4921 10.883492 7.890894
 4922 10.883492 7.894517
 4923 10.883492 7.898140
 4924 10.883492 7.901763
 4925 10.883492 7.905386
 4926 10.883492 7.909009
 4927 10.883492 7.912632
 4928 10.883492 7.916255
 4929 10.883492 7.919878
 4930 10.883492 7.923501
 4931 10.883492 7.927124
 4932 10.883492 7.930747
 4933 10.883492 7.934370
 4934 10.883492 7.937993
 4935 10.883492 7.941616
 4936 10.883492 7.945239
 4937 10.883492 7.948862
 4938 10.883492 7.952485
 4939 10.883492 7.956108
 4940 10.883492 7.959731
 4941 10.883492 7.963354
 4942 10.883492 7.966977
 4943 10.883492 7.970600
 4944 10.883492 7.974223
 4945 10.883492 7.977846
 4946 10.883492 7.981469
 4947 10.883492 7.985092
 4948 10.883492 7.988715
 4949 10.883492 7.992338
 4950 10.883492 7.995961
 4951 10.883492 7.999584
 4952 10.883492 8.003207
 4953 10.883492 8.006830
 4954 10.883492 8.010453
 4955 10.883492 8.014076
 4956 10.883492 8.017699
 4957 10.883492 8.021322
 4958 10.883492 8.024945
 4959 10.883492 8.028568
 4960 10.883492 8.032191
 4961 10.883492 8.035814
 4962 10.883492 8.039437
 4963 10.883492 8.043060
 4964 10.883492 8.046683
 4965 10.883492 8.050306
 4966 10.883492 8.053929
 4967 10.883492 8.057552
 4968 10.883492 8.061175
 4969 10.883492 8.064798
 4970 10.883492 8.068421
 4971 10.883492 8.072044
 4972 10.883492 8.075667
 4973 10.883492 8.079290
 4974 10.883492 8.082913
 4975 10.883492 8.086536
 4976 10.883492 8.090159
 4977 10.883492 8.093782
 4978 10.883492 8.097405
 4979 10.883492 8.101028
 4980 10.883492 8.104651
 4981 10.883492 8.108274
 4982 10.883492 8.111897
 4983 10.883492 8.115520
 4984 10.883492 8.119143
 4985 10.883492 8.122766
 4986 10.883492 8.126389
 4987 10.883492 8.130012
 4988 10.883492 8.133635
 4989 10.883492 8.137258
 4990 10.883492 8.140881
 4991 10.883492 8.144504
 4992 10.883492 8.148127
 4993 10.883492 8.151750
 4994 10.883492 8.155373
 4995 10.883492 8.158996
 4996 10.883492 8.162619
 4997 10.883492 8.166242
 4998 10.883492 8.169865
 4999 10.883492 8.173488
 5000 10.883492 8.177111
 5001 10.883492 8.180734
 5002 10.883492 8.184357
 5003 10.883492 8.187980
 5004 10.883492 8.191603
 5005 10.883492 8.195226
 5006 10.883492 8.198849
 5007 10.883492 8.202472
 5008 10.883492 8.206095
 5009 10.883492 8.209718
 5010 10.883492 8.213341
 5011 10.883492 8.216964
 5012 10.883492 8.220587
 5013 10.883492 8.224210
 5014 10.883492 8.227833
 5015 10.883492 8.231456
 5016 10.883492 8.235079
 5017 10.883492 8.238702
 5018 10.883492 8.242325
 5019 10.883492 8.245948
 5020 10.883492 8.249571
 5021 10.883492 8.253194
 5022 10.883492 8.256817
 5023 10.883492 8.260440
 5024 10.883492 8.264063
 5025 10.883492 8.267686
 5026 10.883492 8.271309
 5027 10.883492 8.274932
 5028 10.883492 8.278555
 5029 10.883492 8.282178
 5030 10.883492 8.285801
 5031 10.883492 8.289424
 5032 10.883492 8.293047
 5033 10.883492 8.296670
 5034 10.883492 8.300293
 5035 10.883492 8.303916
 5036 10.883492 8.307539
 5037 10.883492 8.311162
 5038 10.883492 8.314785
 5039 10.883492 8.318408
 5040 10.883492 8.322031
 5041 10.883492 8.325654
 5042 10.883492 8.329277
 5043 10.883492 8.332900
 5044 10.883492 8.336523
 5045 10.883492 8.340146
 5046 10.883492 8.343769
 5047 10.883492 8.347392
 5048 10.883492 8.351015
 5049 10.883492 8.354638
 5050 10.883492 8.358261
 5051 10.883492 8.361884
 5052 10.883492 8.365507
 5053 10.883492 8.369130
 5054 10.883492 8.372753
 5055 10.883492 8.376376
 5056 10.883492 8.379999
 5057 10.883492 8.383622
 5058 10.883492 8.387245
 5059 10.883492 8.390868
 5060 10.883492 8.394491
 5061 10.883492 8.398114
 5062 10.883492 8.401737
 5063 10.883492 8.405360
 5064 10.883492 8.408983
 5065 10.883492 8.412606
 5066 10.883492 8.416229
 5067 10.883492 8.419852
 5068 10.883492 8.423475
 5069 10.883492 8.427098
 5070 10.883492 8.430721
 5071 10.883492 8.434344
 5072 10.883492 8.437967
 5073 10.883492 8.441590
 5074 10.883492 8.445213
 5075 10.883492 8.448836
 5076 10.883492 8.452459
 5077 10.883492 8.456082
 5078 10.883492 8.459705
 5079 10.883492 8.463328
 5080 10.883492 8.466951
 5081 10.883492 8.470574
 5082 10.883492 8.474197
 5083 10.883492 8.477820
 5084 10.883492 8.481443
 5085 10.883492 8.485066
 5086 10.883492 8.488689
 5087 10.883492 8.492312
 5088 10.883492 8.495935
 5089 10.883492 8.499558
 5090 10.883492 8.503181
 5091 10.883492 8.506804
 5092 10.883492 8.510427
 5093 10.883492 8.514050
 5094 10.883492 8.517673
 5095 10.883492 8.521296
 5096 10.883492 8.524919
 5097 10.883492 8.528542
 5098 10.883492 8.532165
 5099 10.883492 8.535788
 5100 10.883492 8.539411
 5101 10.883492 8.543034
 5102 10.883492 8.546657
 5103 10.883492 8.550280
 5104 10.883492 8.553903
 5105 10.883492 8.557526
 5106 10.883492 8.561149
 5107 10.883492 8.564772
 5108 10.883492 8.568395
 5109 10.883492 8.572018
 5110 10.883492 8.575641
 5111 10.883492 8.579264
 5112 10.883492 8.582887
 5113 10.883492 8.586510
 5114 10.883492 8.590133
 5115 10.883492 8.593756
 5116 10.883492 8.597379
 5117 10.883492 8.601002
 5118 10.883492 8.604625
 5119 10.883492 8.608248
 5120 10.883492 8.611871
 5121 10.883492 8.615494
 5122 10.883492 8.619117
 5123 10.883492 8.622740
 5124 10.883492 8.626363
 5125 10.883492 8.629986
 5126 10.883492 8.633609
 5127 10.883492 8.637232
 5128 10.883492 8.640855
 5129 10.883492 8.644478
 5130 10.883492 8.648101
 5131 10.883492 8.651724
 5132 10.883492 8.655347
 5133 10.883492 8.658970
 5134 10.883492 8.662593
 5135 10.883492 8.666216
 5136 10.883492 8.669839
 5137 10.883492 8.673462
 5138 10.883492 8.677085
 5139 10.883492 8.680708
 5140 10.883492 8.684331
 5141 10.883492 8.687954
 5142 10.883492 8.691577
 5143 10.883492 8.695200
 5144 10.883492 8.698823
 5145 10.883492 8.702446
 5146 10.883492 8.706069
 5147 10.883492 8.709692
 5148 10.883492 8.713315
 5149 10.883492 8.716938
 5150 10.883492 8.720561
 5151 10.883492 8.724184
 5152 10.883492 8.727807
 5153 10.883492 8.731430
 5154 10.883492 8.735053
 5155 10.883492 8.738676
 5156 10.883492 8.742299
 5157 10.883492 8.745922
 5158 10.883492 8.749545
 5159 10.883492 8.753168
 5160 10.883492 8.756791
 5161 10.883492 8.760414
 5162 10.883492 8.764037
 5163 10.883492 8.767660
 5164 10.883492 8.771283
 5165 10.883492 8.774906
 5166 10.883492 8.778529
 5167 10.883492 8.782152
 5168 10.883492 8.785775
 5169 10.883492 8.789398
 5170 10.883492 8.793021
 5171 10.883492 8.796644
 5172 10.883492 8.800267
 5173 10.883492 8.803890
 5174 10.883492 8.807513
 5175 10.883492 8.811136
 5176 10.883492 8.814759
 5177 10.883492 8.818382
 5178 10.883492 8.822005
 5179 10.883492 8.825628
 5180 10.883492 8.829251
 5181 10.883492 8.832874
 5182 10.883492 8.836497
 5183 10.883492 8.840120
 5184 10.883492 8.843743
 5185 10.883492 8.847366
 5186 10.883492 8.850989
 5187 10.883492 8.854612
 5188 10.883492 8.858235
 5189 10.883492 8.861858
 5190 10.883492 8.865481
 5191 10.883492 8.869104
 5192 10.883492 8.872727
 5193 10.883492 8.876350
 5194 10.883492 8.879973
 5195 10.883492 8.883596
 5196 10.883492 8.887219
 5197 10.883492 8.890842
 5198 10.883492 8.894465
 5199 10.883492 8.898088
 5200 10.883492 8.901711
 5201 10.883492 8.905334
 5202 10.883492 8.908957
 5203 10.883492 8.912580
 5204 10.883492 8.916203
 5205 10.883492 8.919826
 5206 10.883492 8.923449
 5207 10.883492 8.927072
 5208 10.883492 8.930695
 5209 10.883492 8.934318
 5210 10.883492 8.937941
 5211 10.883492 8.941564
 5212 10.883492 8.945187
 5213 10.883492 8.948810
 5214 10.883492 8.952433
 5215 10.883492 8.956056
 5216 10.883492 8.959679
 5217 10.883492 8.963302
 5218 10.883492 8.966925
 5219 10.883492 8.970548
 5220 10.883492 8.974171
 5221 10.883492 8.977794
 5222 10.883492 8.981417
 5223 10.883492 8.985040
 5224 10.883492 8.988663
 5225 10.883492 8.992286
 5226 10.883492 8.995909
 5227 10.883492 8.999532
 5228 10.883492 9.003155
 5229 10.883492 9.006778
 5230 10.883492 9.010401
 5231 10.883492 9.014024
 5232 10.883492 9.017647
 5233 10.883492 9.021270
 5234 10.883492 9.024893
 5235 10.883492 9.028516
 5236 10.883492 9.032139
 5237 10.883492 9.035762
 5238 10.883492 9.039385
 5239 10.883492 9.043008
 5240 10.883492 9.046631
 5241 10.883492 9.050254
 5242 10.883492 9.053877
 5243 10.883492 9.057500
 5244 10.883492 9.061123
 5245 10.883492 9.064746
 5246 10.883492 9.068369
 5247 10.883492 9.071992
 5248 10.883492 9.075615
 5249 10.883492 9.079238
 5250 10.883492 9.082861
 5251 10.883492 9.086484
 5252 10.883492 9.090107
 5253 10.883492 9.093730
 5254 10.883492 9.097353
 5255 10.883492 9.100976
 5256 10.883492 9.104599
 5257 10.883492 9.108222
 5258 10.883492 9.111845
 5259 10.883492 9.115468
 5260 10.883492 9.119091
 5261 10.883492 9.122714
 5262 10.883492 9.126337
 5263 10.883492 9.129960
 5264 10.883492 9.133583
 5265 10.883492 9.137206
 5266 10.883492 9.140829
 5267 10.883492 9.144452
 5268 10.883492 9.148075
 5269 10.883492 9.151698
 5270 10.883492 9.155321
 5271 10.883492 9.158944
 5272 10.883492 9.162567
 5273 10.883492 9.166190
 5274 10.883492 9.169813
 5275 10.883492 9.173436
 5276 10.883492 9.177059
 5277 10.883492 9.180682
 5278 10.883492 9.184305
 5279 10.883492 9.187928
 5280 10.883492 9.191551
 5281 10.883492 9.195174
 5282 10.883492 9.198797
 5283 10.883492 9.202420
 5284 10.883492 9.206043
 5285 10.883492 9.209666
 5286 10.883492 9.213289
 5287 10.883492 9.216912
 5288 10.883492 9.220535
 5289 10.883492 9.224158
 5290 10.883492 9.227781
 5291 10.883492 9.231404
 5292 10.883492 9.235027
 5293 10.883492 9.238650
 5294 10.883492 9.242273
 5295 10.883492 9.245896
 5296 10.883492 9.249519
 5297 10.883492 9.253142
 5298 10.883492 9.256765
 5299 10.883492 9.260388
 5300 10.883492 9.264011
 5301 10.883492 9.267634
 5302 10.883492 9.271257
 5303 10.883492 9.274880
 5304 10.883492 9.278503
 5305 10.883492 9.282126
 5306 10.883492 9.285749
 5307 10.883492 9.289372
 5308 10.883492 9.292995
 5309 10.883492 9.296618
 5310 10.883492 9.300241
 5311 10.883492 9.303864
 5312 10.883492 9.307487
 5313 10.883492 9.311110
 5314 10.883492 9.314733
 5315 10.883492 9.318356
 5316 10.883492 9.321979
 5317 10.883492 9.325602
 5318 10.883492 9.329225
 5319 10.883492 9.332848
 5320 10.883492 9.336471
 5321 10.883492 9.340094
 5322 10.883492 9.343717
 5323 10.883492 9.347340
 5324 10.883492 9.350963
 5325 10.883492 9.354586
 5326 10.883492 9.358209
 5327 10.883492 9.361832
 5328 10.883492 9.365455
 5329 10.883492 9.369078
 5330 10.883492 9.372701
 5331 10.883492 9.376324
 5332 10.883492 9.379947
 5333 10.883492 9.383570
 5334 10.883492 9.387193
 5335 10.883492 9.390816
 5336 10.883492 9.394439
 5337 10.883492 9.398062
 5338 10.883492 9.401685
 5339 10.883492 9.405308
 5340 10.883492 9.408931
 5341 10.883492 9.412554
 5342 10.883492 9.416177
 5343 10.883492 9.419800
 5344 10.883492 9.423423
 5345 10.883492 9.427046
 5346 10.883492 9.430669
 5347 10.879869 9.430669
 5348 10.876246 9.430669
 5349 10.872623 9.430669
 5350 10.869000 9.430669
 5351 10.865377 9.430669
 5352 10.861754 9.430669
 5353 10.858131 9.430669
 5354 10.854508 9.430669
 5355 10.850885 9.430669
 5356 10.847262 9.430669
 5357 10.843639 9.430669
 5358 10.840016 9.434292
 5359 10.836393 9.434292
 5360 10.832770 9.437915
 5361 10.829147 9.437915
 5362 10.825524 9.441538
 5363 10.821901 9.441538
 5364 10.818278 9.445161
 5365 10.814655 9.445161
 5366 10.811032 9.448784
 5367 10.807409 9.448784
 5368 10.803786 9.452407
 5369 10.800163 9.452407
 5370 10.796540 9.456030
 5371 10.796540 9.459653
 5372 10.792917 9.463276
 5373 10.792917 9.466899
 5374 10.789294 9.470522
 5375 10.789294 9.474145
 5376 10.785671 9.477768
 5377 10.785671 9.481391
 5378 10.782048 9.485014
 5379 10.782048 9.488637
 5380 10.778425 9.492260
 5381 10.778425 9.495883
 5382 10.774802 9.499506
 5383 10.774802 9.503129
 5384 10.771179 9.506752
 5385 10.771179 9.510375
 5386 10.767556 9.513998
 5387 10.767556 9.517621
 5388 10.767556 9.521244
 5389 10.767556 9.524867
 5390 10.767556 9.528490
 5391 10.767556 9.532113
 5392 10.767556 9.535736
 5393 10.767556 9.539359
 5394 10.767556 9.542982
 5395 10.767556 9.546605
 5396 10.767556 9.550228
 5397 10.767556 9.553851
 5398 10.767556 9.557474
 5399 10.767556 9.561097
 5400 10.767556 9.564720
 5401 10.767556 9.568343
 5402 10.767556 9.571966
 5403 10.767556 9.575589
 5404 10.767556 9.579212
 5405 10.767556 9.582835
 5406 10.767556 9.586458
 5407 10.767556 9.590081
 5408 10.767556 9.593704
 5409 10.767556 9.597327
 5410 10.771179 9.600950
 5411 10.771179 9.604573
 5412 10.774802 9.608196
 5413 10.774802 9.611819
 5414 10.778425 9.615442
 5415 10.778425 9.619065
 5416 10.782048 9.622688
 5417 10.782048 9.626311
 5418 10.785671 9.629934
 5419 10.785671 9.633557
 5420 10.789294 9.637180
 5421 10.789294 9.640803
 5422 10.792917 9.644426
 5423 10.792917 9.648049
 5424 10.792917 9.651672
 5425 10.792917 9.655295
 5426 10.789294 9.658918
 5427 10.789294 9.662541
 5428 10.785671 9.666164
 5429 10.785671 9.669787
 5430 10.782048 9.673410
 5431 10.782048 9.677033
 5432 10.778425 9.680656
 5433 10.778425 9.684279
 5434 10.774802 9.687902
 5435 10.771179 9.691525
 5436 10.767556 9.695148
 5437 10.763933 9.698771
 5438 10.763933 9.702394
 5439 10.760310 9.706017
 5440 10.760310 9.709640
 5441 10.756687 9.713263
 5442 10.756687 9.716886
 5443 10.753064 9.720509
 5444 10.753064 9.724132
 5445 10.749441 9.727755
 5446 10.749441 9.731378
 5447 10.745818 9.735001
 5448 10.745818 9.738624
 5449 10.742195 9.742247
 5450 10.742195 9.745870
 5451 10.742195 9.749493
 5452 10.742195 9.753116
 5453 10.742195 9.756739
 5454 10.742195 9.760362
 5455 10.742195 9.763985
 5456 10.738572 9.767608
 5457 10.738572 9.771231
 5458 10.734949 9.774854
 5459 10.734949 9.778477
 5460 10.731326 9.782100
 5461 10.731326 9.785723
 5462 10.727703 9.789346
 5463 10.727703 9.792969
 5464 10.724080 9.796592
 5465 10.724080 9.800215
 5466 10.720457 9.803838
 5467 10.720457 9.807461
 5468 10.716834 9.811084
 5469 10.716834 9.814707
 5470 10.716834 9.818330
 5471 10.716834 9.821953
 5472 10.716834 9.825576
 5473 10.716834 9.829199
 5474 10.716834 9.832822
 5475 10.716834 9.836445
 5476 10.716834 9.840068
 5477 10.716834 9.843691
 5478 10.716834 9.847314
 5479 10.716834 9.850937
 5480 10.716834 9.854560
 5481 10.716834 9.858183
 5482 10.716834 9.861806
 5483 10.716834 9.865429
 5484 10.716834 9.869052
 5485 10.716834 9.872675
 5486 10.716834 9.876298
 5487 10.716834 9.879921
 5488 10.716834 9.883544
 5489 10.716834 9.887167
 5490 10.716834 9.890790
 5491 10.716834 9.894413
 5492 10.716834 9.898036
 5493 10.720457 9.901659
 5494 10.720457 9.905282
 5495 10.724080 9.908905
 5496 10.720457 9.912528
 5497 10.720457 9.916151
 5498 10.716834 9.919774
 5499 10.716834 9.923397
 5500 10.716834 9.927020
 5501 10.716834 9.930643
 5502 10.713211 9.934266
 5503 10.713211 9.937889
 5504 10.713211 9.941512
 5505 10.713211 9.945135
 5506 10.709588 9.948758
 5507 10.709588 9.952381
 5508 10.709588 9.956004
 5509 10.709588 9.959627
 5510 10.705965 9.963250
 5511 10.705965 9.966873
 5512 10.705965 9.970496
 5513 10.705965 9.974119
 5514 10.705965 9.977742
 5515 10.705965 9.981365
 5516 10.705965 9.984988
 5517 10.702342 9.988611
 5518 10.698719 9.992234
 5519 10.695096 9.992234
 5520 10.691473 9.995857
 5521 10.687850 9.995857
 5522 10.684227 9.999480
 5523 10.684227 10.003103
 5524 10.680604 10.006726
 5525 10.680604 10.010349
 5526 10.676981 10.013972
 5527 10.676981 10.017595
 5528 10.673358 10.021218
 5529 10.673358 10.024841
 5530 10.669735 10.028464
 5531 10.669735 10.032087
 5532 10.666112 10.035710
 5533 10.666112 10.039333
 5534 10.662489 10.042956
 5535 10.662489 10.046579
 5536 10.662489 10.050202
 5537 10.662489 10.053825
 5538 10.662489 10.057448
 5539 10.662489 10.061071
 5540 10.662489 10.064694
 5541 10.662489 10.068317
 5542 10.662489 10.071940
 5543 10.662489 10.075563
 5544 10.662489 10.079186
 5545 10.662489 10.082809
 5546 10.662489 10.086432
 5547 10.662489 10.090055
 5548 10.662489 10.093678
 5549 10.662489 10.097301
 5550 10.662489 10.100924
 5551 10.662489 10.104547
 5552 10.662489 10.108170
 5553 10.662489 10.111793
 5554 10.662489 10.115416
 5555 10.662489 10.119039
 5556 10.658866 10.122662
 5557 10.655243 10.126285
 5558 10.655243 10.129908
 5559 10.651620 10.133531
 5560 10.651620 10.137154
 5561 10.647997 10.140777
 5562 10.647997 10.144400
 5563 10.644374 10.148023
 5564 10.644374 10.151646
 5565 10.640751 10.155269
 5566 10.640751 10.158892
 5567 10.637128 10.162515
 5568 10.637128 10.166138
 5569 10.633505 10.169761
 5570 10.633505 10.173384
 5571 10.633505 10.177007
 5572 10.633505 10.180630
 5573 10.633505 10.184253
 5574 10.633505 10.187876
 5575 10.633505 10.191499
 5576 10.633505 10.195122
 5577 10.633505 10.198745
 5578 10.633505 10.202368
 5579 10.633505 10.205991
 5580 10.629882 10.209614
 5581 10.629882 10.213237
 5582 10.626259 10.216860
 5583 10.626259 10.220483
 5584 10.622636 10.224106
 5585 10.622636 10.227729
 5586 10.619013 10.231352
 5587 10.619013 10.234975
 5588 10.615390 10.238598
 5589 10.615390 10.242221
 5590 10.611767 10.245844
 5591 10.611767 10.249467
 5592 10.611767 10.253090
 5593 10.611767 10.256713
 5594 10.611767 10.260336
 5595 10.611767 10.263959
 5596 10.611767 10.267582
 5597 10.611767 10.271205
 5598 10.611767 10.274828
 5599 10.611767 10.278451
 5600 10.611767 10.282074
 5601 10.611767 10.285697
 5602 10.608144 10.289320
 5603 10.608144 10.292943
 5604 10.608144 10.296566
 5605 10.608144 10.300189
 5606 10.608144 10.303812
 5607 10.608144 10.307435
 5608 10.608144 10.311058
 5609 10.608144 10.314681
 5610 10.608144 10.318304
 5611 10.608144 10.321927
 5612 10.608144 10.325550
 5613 10.608144 10.329173
 5614 10.608144 10.332796
 5615 10.608144 10.336419
 5616 10.608144 10.340042
 5617 10.608144 10.343665
 5618 10.608144 10.347288
 5619 10.608144 10.350911
 5620 10.608144 10.354534
 5621 10.608144 10.358157
 5622 10.608144 10.361780
 5623 10.608144 10.365403
 5624 10.608144 10.369026
 5625 10.608144 10.372649
 5626 10.608144 10.376272
 5627 10.604521 10.379895
 5628 10.604521 10.383518
 5629 10.604521 10.387141
 5630 10.600898 10.390764
 5631 10.600898 10.394387
 5632 10.597275 10.398010
 5633 10.597275 10.401633
 5634 10.593652 10.405256
 5635 10.593652 10.408879
 5636 10.593652 10.412502
 5637 10.590029 10.416125
 5638 10.590029 10.419748
 5639 10.586406 10.423371
 5640 10.586406 10.426994
 5641 10.582783 10.426994
 5642 10.579160 10.430617
 5643 10.579160 10.434240
 5644 10.575537 10.437863
 5645 10.575537 10.441486
 5646 10.571914 10.445109
 5647 10.571914 10.448732
 5648 10.568291 10.452355
 5649 10.568291 10.455978
 5650 10.564668 10.459601
 5651 10.564668 10.463224
 5652 10.561045 10.466847
 5653 10.561045 10.470470
 5654 10.557422 10.474093
 5655 10.557422 10.477716
 5656 10.557422 10.481339
 5657 10.557422 10.484962
 5658 10.557422 10.488585
 5659 10.557422 10.492208
 5660 10.557422 10.495831
 5661 10.557422 10.499454
 5662 10.557422 10.503077
 5663 10.557422 10.506700
 5664 10.557422 10.510323
 5665 10.557422 10.513946
 5666 10.557422 10.517569
 5667 10.557422 10.521192
 5668 10.557422 10.524815
 5669 10.557422 10.528438
 5670 10.557422 10.532061
 5671 10.557422 10.535684
 5672 10.557422 10.539307
 5673 10.557422 10.542930
 5674 10.557422 10.546553
 5675 10.557422 10.550176
 5676 10.557422 10.553799
 5677 10.561045 10.557422
 5678 10.561045 10.561045
 5679 10.564668 10.564668
 5680 10.564668 10.568291
 5681 10.564668 10.571914
 5682 10.564668 10.575537
 5683 10.564668 10.579160
 5684 10.564668 10.582783
 5685 10.564668 10.586406
 5686 10.564668 10.590029
 5687 10.564668 10.593652
 5688 10.564668 10.597275
 5689 10.564668 10.600898
 5690 10.564668 10.604521
 5691 10.564668 10.608144
 5692 10.564668 10.611767
 5693 10.561045 10.615390
 5694 10.561045 10.619013
 5695 10.557422 10.622636
 5696 10.557422 10.626259
 5697 10.553799 10.629882
 5698 10.553799 10.633505
 5699 10.550176 10.637128
 5700 10.550176 10.640751
 5701 10.546553 10.644374
 5702 10.546553 10.647997
 5703 10.542930 10.651620
 5704 10.542930 10.655243
 5705 10.539307 10.658866
 5706 10.539307 10.662489
 5707 10.539307 10.666112
 5708 10.539307 10.669735
 5709 10.539307 10.673358
 5710 10.539307 10.676981
 5711 10.539307 10.680604
 5712 10.539307 10.684227
 5713 10.539307 10.687850
 5714 10.539307 10.691473
 5715 10.539307 10.695096
 5716 10.539307 10.698719
 5717 10.539307 10.702342
 5718 10.539307 10.705965
 5719 10.539307 10.709588
 5720 10.539307 10.713211
 5721 10.539307 10.716834
 5722 10.539307 10.720457
 5723 10.539307 10.724080
 5724 10.539307 10.727703
 5725 10.539307 10.731326
 5726 10.539307 10.734949
 5727 10.539307 10.738572
 5728 10.539307 10.742195
 5729 10.542930 10.745818
 5730 10.542930 10.749441
 5731 10.546553 10.753064
 5732 10.546553 10.756687
 5733 10.550176 10.760310
 5734 10.550176 10.763933
 5735 10.550176 10.767556
 5736 10.550176 10.771179
 5737 10.550176 10.774802
 5738 10.550176 10.778425
 5739 10.550176 10.782048
 5740 10.550176 10.785671
 5741 10.550176 10.789294
 5742 10.550176 10.792917
 5743 10.550176 10.796540
 5744 10.546553 10.800163
 5745 10.542930 10.803786
 5746 10.539307 10.807409
 5747 10.539307 10.811032
 5748 10.535684 10.814655
 5749 10.532061 10.818278
 5750 10.528438 10.821901
 5751 10.524815 10.825524
 5752 10.521192 10.829147
 5753 10.521192 10.832770
 5754 10.517569 10.836393
 5755 10.517569 10.840016
 5756 10.513946 10.843639
 5757 10.513946 10.847262
 5758 10.510323 10.850885
 5759 10.510323 10.854508
 5760 10.506700 10.858131
 5761 10.506700 10.861754
 5762 10.503077 10.865377
 5763 10.503077 10.869000
 5764 10.499454 10.872623
 5765 10.499454 10.876246
 5766 10.499454 10.879869
 5767 10.499454 10.883492
 5768 10.499454 10.887115
 5769 10.499454 10.890738
 5770 10.499454 10.894361
 5771 10.499454 10.897984
 5772 10.499454 10.901607
 5773 10.499454 10.905230
 5774 10.499454 10.908853
 5775 10.499454 10.912476
 5776 10.499454 10.916099
 5777 10.499454 10.919722
 5778 10.499454 10.923345
 5779 10.499454 10.926968
 5780 10.499454 10.930591
 5781 10.499454 10.934214
 5782 10.499454 10.937837
 5783 10.499454 10.941460
 5784 10.499454 10.945083
 5785 10.499454 10.948706
 5786 10.499454 10.952329
 5787 10.503077 10.955952
 5788 10.503077 10.959575
 5789 10.506700 10.963198
 5790 10.506700 10.966821
 5791 10.510323 10.970444
 5792 10.510323 10.974067
 5793 10.513946 10.977690
 5794 10.513946 10.981313
 5795 10.517569 10.984936
 5796 10.517569 10.988559
 5797 10.521192 10.992182
 5798 10.521192 10.995805
 5799 10.524815 10.999428
 5800 10.524815 11.003051
 5801 10.528438 11.006674
 5802 10.528438 11.010297
 5803 10.528438 11.013920
 5804 10.528438 11.017543
 5805 10.532061 11.021166
 5806 10.532061 11.024789
 5807 10.532061 11.028412
 5808 10.532061 11.032035
 5809 10.532061 11.035658
 5810 10.535684 11.039281
 5811 10.535684 11.042904
 5812 10.535684 11.046527
 5813 10.535684 11.050150
 5814 10.535684 11.053773
 5815 10.532061 11.057396
 5816 10.532061 11.061019
 5817 10.528438 11.064642
 5818 10.528438 11.068265
 5819 10.524815 11.071888
 5820 10.521192 11.075511
 5821 10.517569 11.079134
 5822 10.513946 11.082757
 5823 10.510323 11.082757
 5824 10.506700 11.086380
 5825 10.503077 11.090003
 5826 10.499454 11.093626
 5827 10.495831 11.097249
 5828 10.492208 11.100872
 5829 10.492208 11.104495
 5830 10.488585 11.108118
 5831 10.488585 11.111741
 5832 10.484962 11.115364
 5833 10.484962 11.118987
 5834 10.481339 11.122610
 5835 10.481339 11.126233
 5836 10.477716 11.129856
 5837 10.477716 11.133479
 5838 10.474093 11.137102
 5839 10.474093 11.140725
 5840 10.470470 11.144348
 5841 10.470470 11.147971
 5842 10.470470 11.151594
 5843 10.470470 11.155217
 5844 10.470470 11.158840
 5845 10.470470 11.162463
 5846 10.470470 11.166086
 5847 10.470470 11.169709
 5848 10.470470 11.173332
 5849 10.470470 11.176955
 5850 10.470470 11.180578
 5851 10.470470 11.184201
 5852 10.470470 11.187824
 5853 10.470470 11.191447
 5854 10.470470 11.195070
 5855 10.470470 11.198693
 5856 10.470470 11.202316
 5857 10.470470 11.205939
 5858 10.470470 11.209562
 5859 10.470470 11.213185
 5860 10.470470 11.216808
 5861 10.470470 11.220431
 5862 10.470470 11.224054
 5863 10.470470 11.227677
 5864 10.466847 11.231300
 5865 10.466847 11.234923
 5866 10.466847 11.238546
 5867 10.466847 11.242169
 5868 10.466847 11.245792
 5869 10.466847 11.249415
 5870 10.463224 11.253038
 5871 10.463224 11.256661
 5872 10.459601 11.260284
 5873 10.459601 11.263907
 5874 10.455978 11.267530
 5875 10.455978 11.271153
 5876 10.452355 11.274776
 5877 10.452355 11.278399
 5878 10.448732 11.282022
 5879 10.448732 11.285645
 5880 10.445109 11.289268
 5881 10.445109 11.292891
 5882 10.441486 11.296514
 5883 10.441486 11.300137
 5884 10.437863 11.303760
 5885 10.437863 11.307383
 5886 10.437863 11.311006
 5887 10.437863 11.314629
 5888 10.437863 11.318252
 5889 10.437863 11.321875
 5890 10.437863 11.325498
 5891 10.437863 11.329121
 5892 10.437863 11.332744
 5893 10.437863 11.336367
 5894 10.437863 11.339990
 5895 10.437863 11.343613
 5896 10.437863 11.347236
 5897 10.437863 11.350859
 5898 10.437863 11.354482
 5899 10.437863 11.358105
 5900 10.437863 11.361728
 5901 10.437863 11.365351
 5902 10.437863 11.368974
 5903 10.437863 11.372597
 5904 10.437863 11.376220
 5905 10.437863 11.379843
 5906 10.437863 11.383466
 5907 10.437863 11.387089
 5908 10.437863 11.390712
 5909 10.441486 11.394335
 5910 10.441486 11.397958
 5911 10.445109 11.401581
 5912 10.445109 11.405204
 5913 10.445109 11.408827
 5914 10.445109 11.412450
 5915 10.445109 11.416073
 5916 10.445109 11.419696
 5917 10.445109 11.423319
 5918 10.445109 11.426942
 5919 10.445109 11.430565
 5920 10.445109 11.434188
 5921 10.445109 11.437811
 5922 10.445109 11.441434
 5923 10.441486 11.445057
 5924 10.437863 11.445057
 5925 10.434240 11.448680
 5926 10.430617 11.448680
 5927 10.426994 11.452303
 5928 10.423371 11.452303
 5929 10.419748 11.455926
 5930 10.416125 11.455926
 5931 10.412502 11.459549
 5932 10.408879 11.463172
 5933 10.405256 11.466795
 5934 10.401633 11.470418
 5935 10.398010 11.474041
 5936 10.394387 11.477664
 5937 10.390764 11.481287
 5938 10.387141 11.484910
 5939 10.387141 11.488533
 5940 10.383518 11.492156
 5941 10.379895 11.495779
 5942 10.376272 11.499402
 5943 10.372649 11.503025
 5944 10.372649 11.506648
 5945 10.369026 11.510271
 5946 10.369026 11.513894
 5947 10.365403 11.517517
 5948 10.365403 11.521140
 5949 10.361780 11.524763
 5950 10.361780 11.528386
 5951 10.358157 11.532009
 5952 10.358157 11.535632
 5953 10.354534 11.539255
 5954 10.354534 11.542878
 5955 10.350911 11.546501
 5956 10.350911 11.550124
 5957 10.350911 11.553747
 5958 10.350911 11.557370
 5959 10.350911 11.560993
 5960 10.350911 11.564616
 5961 10.350911 11.568239
 5962 10.350911 11.571862
 5963 10.350911 11.575485
 5964 10.350911 11.579108
 5965 10.350911 11.582731
 5966 10.350911 11.586354
 5967 10.350911 11.589977
 5968 10.350911 11.593600
 5969 10.350911 11.597223
 5970 10.350911 11.600846
 5971 10.350911 11.604469
 5972 10.350911 11.608092
 5973 10.350911 11.611715
 5974 10.350911 11.615338
 5975 10.350911 11.618961
 5976 10.350911 11.622584
 5977 10.350911 11.626207
 5978 10.347288 11.629830
 5979 10.347288 11.633453
 5980 10.347288 11.637076
 5981 10.343665 11.640699
 5982 10.343665 11.644322
 5983 10.340042 11.647945
 5984 10.336419 11.651568
 5985 10.336419 11.655191
 5986 10.332796 11.658814
 5987 10.332796 11.662437
 5988 10.329173 11.666060
 5989 10.329173 11.669683
 5990 10.325550 11.673306
 5991 10.321927 11.676929
 5992 10.318304 11.680552
 5993 10.314681 11.684175
 5994 10.314681 11.687798
 5995 10.311058 11.691421
 5996 10.311058 11.695044
 5997 10.307435 11.698667
 5998 10.307435 11.702290
 5999 10.303812 11.705913
 6000 10.303812 11.709536
 6001 10.300189 11.713159
 6002 10.300189 11.716782
 6003 10.296566 11.720405
 6004 10.296566 11.724028
 6005 10.292943 11.727651
 6006 10.292943 11.731274
 6007 10.292943 11.734897
 6008 10.292943 11.738520
 6009 10.292943 11.742143
 6010 10.292943 11.745766
 6011 10.292943 11.749389
 6012 10.292943 11.753012
 6013 10.292943 11.756635
 6014 10.292943 11.760258
 6015 10.292943 11.763881
 6016 10.292943 11.767504
 6017 10.292943 11.771127
 6018 10.292943 11.774750
 6019 10.292943 11.778373
 6020 10.292943 11.781996
 6021 10.292943 11.785619
 6022 10.289320 11.789242
 6023 10.289320 11.792865
 6024 10.289320 11.796488
 6025 10.285697 11.800111
 6026 10.285697 11.803734
 6027 10.282074 11.807357
 6028 10.282074 11.810980
 6029 10.278451 11.814603
 6030 10.278451 11.818226
 6031 10.274828 11.821849
 6032 10.274828 11.825472
 6033 10.271205 11.829095
 6034 10.271205 11.832718
 6035 10.271205 11.836341
 6036 10.271205 11.839964
 6037 10.271205 11.843587
 6038 10.271205 11.847210
 6039 10.271205 11.850833
 6040 10.271205 11.854456
 6041 10.271205 11.858079
 6042 10.271205 11.861702
 6043 10.271205 11.865325
 6044 10.267582 11.868948
 6045 10.267582 11.872571
 6046 10.267582 11.876194
 6047 10.267582 11.879817
 6048 10.263959 11.883440
 6049 10.263959 11.887063
 6050 10.260336 11.890686
 6051 10.260336 11.894309
 6052 10.260336 11.897932
 6053 10.256713 11.901555
 6054 10.256713 11.905178
 6055 10.256713 11.908801
 6056 10.253090 11.912424
 6057 10.253090 11.916047
 6058 10.253090 11.919670
 6059 10.249467 11.923293
 6060 10.249467 11.926916
 6061 10.249467 11.930539
 6062 10.249467 11.934162
 6063 10.245844 11.937785
 6064 10.245844 11.941408
 6065 10.245844 11.945031
 6066 10.245844 11.948654
 6067 10.245844 11.952277
 6068 10.245844 11.955900
 6069 10.245844 11.959523
 6070 10.245844 11.963146
 6071 10.245844 11.966769
 6072 10.245844 11.970392
 6073 10.245844 11.974015
 6074 10.245844 11.977638
 6075 10.245844 11.981261
 6076 10.245844 11.984884
 6077 10.245844 11.988507
 6078 10.245844 11.992130
 6079 10.245844 11.995753
 6080 10.245844 11.999376
 6081 10.245844 12.002999
 6082 10.245844 12.006622
 6083 10.245844 12.010245
 6084 10.245844 12.013868
 6085 10.245844 12.017491
 6086 10.245844 12.021114
 6087 10.245844 12.024737
 6088 10.245844 12.028360
 6089 10.245844 12.031983
 6090 10.242221 12.035606
 6091 10.242221 12.039229
 6092 10.242221 12.042852
 6093 10.242221 12.046475
 6094 10.242221 12.050098
 6095 10.238598 12.053721
 6096 10.238598 12.057344
 6097 10.234975 12.060967
 6098 10.234975 12.064590
 6099 10.231352 12.068213
 6100 10.231352 12.071836
 6101 10.231352 12.075459
 6102 10.231352 12.079082
 6103 10.227729 12.082705
 6104 10.227729 12.086328
 6105 10.227729 12.089951
 6106 10.227729 12.093574
 6107 10.227729 12.097197
 6108 10.227729 12.100820
 6109 10.224106 12.104443
 6110 10.224106 12.108066
 6111 10.220483 12.111689
 6112 10.220483 12.115312
 6113 10.216860 12.118935
 6114 10.216860 12.122558
 6115 10.213237 12.126181
 6116 10.213237 12.129804
 6117 10.209614 12.133427
 6118 10.209614 12.137050
 6119 10.205991 12.140673
 6120 10.205991 12.144296
 6121 10.202368 12.147919
 6122 10.202368 12.151542
 6123 10.202368 12.155165
 6124 10.202368 12.158788
 6125 10.202368 12.162411
 6126 10.202368 12.166034
 6127 10.202368 12.169657
 6128 10.202368 12.173280
 6129 10.202368 12.176903
 6130 10.202368 12.180526
 6131 10.202368 12.184149
 6132 10.202368 12.187772
 6133 10.202368 12.191395
 6134 10.202368 12.195018
 6135 10.202368 12.198641
 6136 10.202368 12.202264
 6137 10.202368 12.205887
 6138 10.202368 12.209510
 6139 10.202368 12.213133
 6140 10.202368 12.216756
 6141 10.198745 12.220379
 6142 10.198745 12.224002
 6143 10.195122 12.227625
 6144 10.195122 12.231248
 6145 10.195122 12.234871
 6146 10.195122 12.238494
 6147 10.191499 12.242117
 6148 10.191499 12.245740
 6149 10.187876 12.249363
 6150 10.187876 12.252986
 6151 10.184253 12.256609
 6152 10.184253 12.260232
 6153 10.184253 12.263855
 6154 10.184253 12.267478
 6155 10.184253 12.271101
 6156 10.184253 12.274724
 6157 10.184253 12.278347
 6158 10.184253 12.281970
 6159 10.184253 12.285593
 6160 10.184253 12.289216
 6161 10.184253 12.292839
 6162 10.184253 12.296462
 6163 10.184253 12.300085
 6164 10.184253 12.303708
 6165 10.184253 12.307331
 6166 10.184253 12.310954
 6167 10.184253 12.314577
 6168 10.184253 12.318200
 6169 10.180630 12.321823
 6170 10.177007 12.325446
 6171 10.173384 12.329069
 6172 10.169761 12.332692
 6173 10.169761 12.336315
 6174 10.166138 12.339938
 6175 10.166138 12.343561
 6176 10.162515 12.347184
 6177 10.162515 12.350807
 6178 10.158892 12.354430
 6179 10.158892 12.358053
 6180 10.155269 12.361676
 6181 10.155269 12.365299
 6182 10.151646 12.368922
 6183 10.151646 12.372545
 6184 10.148023 12.376168
 6185 10.148023 12.379791
 6186 10.148023 12.383414
 6187 10.148023 12.387037
 6188 10.144400 12.390660
 6189 10.144400 12.394283
 6190 10.140777 12.397906
 6191 10.140777 12.401529
 6192 10.137154 12.405152
 6193 10.137154 12.408775
 6194 10.133531 12.412398
 6195 10.133531 12.416021
 6196 10.129908 12.419644
 6197 10.129908 12.423267
 6198 10.126285 12.426890
 6199 10.126285 12.430513
 6200 10.126285 12.434136
 6201 10.126285 12.437759
 6202 10.126285 12.441382
 6203 10.126285 12.445005
 6204 10.126285 12.448628
 6205 10.126285 12.452251
 6206 10.126285 12.455874
 6207 10.126285 12.459497
 6208 10.126285 12.463120
 6209 10.126285 12.466743
 6210 10.126285 12.470366
 6211 10.126285 12.473989
 6212 10.126285 12.477612
 6213 10.126285 12.481235
 6214 10.126285 12.484858
 6215 10.126285 12.488481
 6216 10.126285 12.492104
 6217 10.126285 12.495727
 6218 10.126285 12.499350
 6219 10.126285 12.502973
 6220 10.126285 12.506596
 6221 10.126285 12.510219
 6222 10.129908 12.513842
 6223 10.129908 12.517465
 6224 10.129908 12.521088
 6225 10.129908 12.524711
 6226 10.129908 12.528334
 6227 10.129908 12.531957
 6228 10.126285 12.535580
 6229 10.122662 12.539203
 6230 10.119039 12.542826
 6231 10.115416 12.546449
 6232 10.115416 12.550072
 6233 10.111793 12.553695
 6234 10.108170 12.553695
 6235 10.104547 12.557318
 6236 10.100924 12.557318
 6237 10.097301 12.560941
 6238 10.093678 12.564564
 6239 10.090055 12.568187
 6240 10.086432 12.571810
 6241 10.086432 12.575433
 6242 10.082809 12.579056
 6243 10.082809 12.582679
 6244 10.079186 12.586302
 6245 10.079186 12.589925
 6246 10.075563 12.593548
 6247 10.075563 12.597171
 6248 10.071940 12.600794
 6249 10.071940 12.604417
 6250 10.068317 12.608040
 6251 10.068317 12.611663
 6252 10.064694 12.615286
 6253 10.064694 12.618909
 6254 10.064694 12.622532
 6255 10.064694 12.626155
 6256 10.064694 12.629778
 6257 10.064694 12.633401
 6258 10.064694 12.637024
 6259 10.064694 12.640647
 6260 10.064694 12.644270
 6261 10.064694 12.647893
 6262 10.064694 12.651516
 6263 10.064694 12.655139
 6264 10.064694 12.658762
 6265 10.064694 12.662385
 6266 10.064694 12.666008
 6267 10.064694 12.669631
 6268 10.064694 12.673254
 6269 10.064694 12.676877
 6270 10.064694 12.680500
 6271 10.064694 12.684123
 6272 10.064694 12.687746
 6273 10.064694 12.691369
 6274 10.064694 12.694992
 6275 10.064694 12.698615
 6276 10.064694 12.702238
 6277 10.068317 12.705861
 6278 10.068317 12.709484
 6279 10.071940 12.713107
 6280 10.071940 12.716730
 6281 10.075563 12.720353
 6282 10.075563 12.723976
 6283 10.079186 12.727599
 6284 10.079186 12.731222
 6285 10.082809 12.734845
 6286 10.082809 12.738468
 6287 10.082809 12.742091
 6288 10.082809 12.745714
 6289 10.082809 12.749337
 6290 10.079186 12.752960
 6291 10.079186 12.756583
 6292 10.079186 12.760206
 6293 10.075563 12.763829
 6294 10.075563 12.767452
 6295 10.075563 12.771075
 6296 10.075563 12.774698
 6297 10.071940 12.778321
 6298 10.071940 12.781944
 6299 10.071940 12.785567
 6300 10.071940 12.789190
 6301 10.071940 12.792813
 6302 10.071940 12.796436
 6303 10.071940 12.800059
 6304 10.071940 12.803682
 6305 10.071940 12.807305
 6306 10.071940 12.810928
 6307 10.071940 12.814551
 6308 10.068317 12.818174
 6309 10.068317 12.821797
 6310 10.068317 12.825420
 6311 10.064694 12.829043
 6312 10.064694 12.832666
 6313 10.061071 12.836289
 6314 10.061071 12.839912
 6315 10.057448 12.843535
 6316 10.057448 12.847158
 6317 10.053825 12.850781
 6318 10.053825 12.854404
 6319 10.050202 12.858027
 6320 10.050202 12.861650
 6321 10.046579 12.865273
 6322 10.046579 12.868896
 6323 10.042956 12.872519
 6324 10.042956 12.876142
 6325 10.042956 12.879765
 6326 10.042956 12.883388
 6327 10.039333 12.887011
 6328 10.039333 12.890634
 6329 10.039333 12.894257
 6330 10.035710 12.897880
 6331 10.035710 12.901503
 6332 10.035710 12.905126
 6333 10.035710 12.908749
 6334 10.032087 12.912372
 6335 10.032087 12.915995
 6336 10.032087 12.919618
 6337 10.028464 12.923241
 6338 10.028464 12.926864
 6339 10.028464 12.930487
 6340 10.028464 12.934110
 6341 10.024841 12.937733
 6342 10.021218 12.941356
 6343 10.017595 12.944979
 6344 10.013972 12.948602
 6345 10.010349 12.952225
 6346 10.006726 12.955848
 6347 10.003103 12.959471
 6348 10.003103 12.963094
 6349 9.999480 12.966717
 6350 9.999480 12.970340
 6351 9.995857 12.973963
 6352 9.995857 12.977586
 6353 9.992234 12.981209
 6354 9.992234 12.984832
 6355 9.988611 12.988455
 6356 9.988611 12.992078
 6357 9.984988 12.995701
 6358 9.984988 12.999324
 6359 9.981365 13.002947
 6360 9.981365 13.006570
 6361 9.981365 13.010193
 6362 9.981365 13.013816
 6363 9.981365 13.017439
 6364 9.981365 13.021062
 6365 9.981365 13.024685
 6366 9.981365 13.028308
 6367 9.981365 13.031931
 6368 9.981365 13.035554
 6369 9.981365 13.039177
 6370 9.981365 13.042800
 6371 9.981365 13.046423
 6372 9.981365 13.050046
 6373 9.981365 13.053669
 6374 9.981365 13.057292
 6375 9.977742 13.060915
 6376 9.977742 13.064538
 6377 9.974119 13.068161
 6378 9.974119 13.071784
 6379 9.970496 13.075407
 6380 9.970496 13.079030
 6381 9.966873 13.082653
 6382 9.966873 13.086276
 6383 9.963250 13.089899
 6384 9.963250 13.093522
 6385 9.959627 13.097145
 6386 9.959627 13.100768
 6387 9.959627 13.104391
 6388 9.959627 13.108014
 6389 9.959627 13.111637
 6390 9.959627 13.115260
 6391 9.959627 13.118883
 6392 9.959627 13.122506
 6393 9.959627 13.126129
 6394 9.956004 13.129752
 6395 9.956004 13.133375
 6396 9.956004 13.136998
 6397 9.956004 13.140621
 6398 9.956004 13.144244
 6399 9.956004 13.147867
 6400 9.956004 13.151490
 6401 9.956004 13.155113
 6402 9.956004 13.158736
 6403 9.956004 13.162359
 6404 9.956004 13.165982
 6405 9.956004 13.169605
 6406 9.956004 13.173228
 6407 9.956004 13.176851
 6408 9.956004 13.180474
 6409 9.956004 13.184097
 6410 9.956004 13.187720
 6411 9.956004 13.191343
 6412 9.956004 13.194966
 6413 9.956004 13.198589
 6414 9.956004 13.202212
 6415 9.956004 13.205835
 6416 9.956004 13.209458
 6417 9.956004 13.213081
 6418 9.959627 13.216704
 6419 9.959627 13.220327
 6420 9.963250 13.223950
 6421 9.963250 13.227573
 6422 9.963250 13.231196
 6423 9.963250 13.234819
 6424 9.963250 13.238442
 6425 9.966873 13.242065
 6426 9.966873 13.245688
 6427 9.963250 13.249311
 6428 9.963250 13.252934
 6429 9.963250 13.256557
 6430 9.959627 13.260180
 6431 9.959627 13.263803
 6432 9.956004 13.267426
 6433 9.956004 13.271049
 6434 9.952381 13.274672
 6435 9.948758 13.278295
 6436 9.945135 13.281918
 6437 9.941512 13.285541
 6438 9.937889 13.289164
 6439 9.934266 13.292787
 6440 9.930643 13.292787
 6441 9.927020 13.296410
 6442 9.923397 13.296410
 6443 9.919774 13.300033
 6444 9.916151 13.303656
 6445 9.912528 13.307279
 6446 9.908905 13.310902
 6447 9.908905 13.314525
 6448 9.905282 13.318148
 6449 9.905282 13.321771
 6450 9.901659 13.325394
 6451 9.901659 13.329017
 6452 9.898036 13.332640
 6453 9.898036 13.336263
 6454 9.894413 13.339886
 6455 9.894413 13.343509
 6456 9.890790 13.347132
 6457 9.890790 13.350755
 6458 9.887167 13.354378
 6459 9.887167 13.358001
 6460 9.887167 13.361624
 6461 9.887167 13.365247
 6462 9.887167 13.368870
 6463 9.887167 13.372493
 6464 9.887167 13.376116
 6465 9.887167 13.379739
 6466 9.883544 13.383362
 6467 9.879921 13.386985
 6468 9.876298 13.390608
 6469 9.872675 13.394231
 6470 9.869052 13.397854
 6471 9.865429 13.397854
 6472 9.861806 13.397854
 6473 9.858183 13.401477
 6474 9.854560 13.401477
 6475 9.850937 13.405100
 6476 9.847314 13.405100
 6477 9.843691 13.405100
 6478 9.840068 13.405100
 6479 9.836445 13.405100
 6480 9.832822 13.405100
 6481 9.829199 13.405100
 6482 9.825576 13.401477
 6483 9.821953 13.401477
 6484 9.818330 13.397854
 6485 9.814707 13.397854
 6486 9.811084 13.394231
 6487 9.807461 13.394231
 6488 9.803838 13.390608
 6489 9.800215 13.390608
 6490 9.796592 13.386985
 6491 9.792969 13.386985
 6492 9.789346 13.383362
 6493 9.785723 13.383362
 6494 9.782100 13.383362
 6495 9.778477 13.383362
 6496 9.774854 13.383362
 6497 9.771231 13.383362
 6498 9.767608 13.383362
 6499 9.763985 13.383362
 6500 9.760362 13.383362
 6501 9.756739 13.383362
 6502 9.753116 13.383362
 6503 9.749493 13.383362
 6504 9.745870 13.383362
 6505 9.742247 13.383362
 6506 9.738624 13.383362
 6507 9.735001 13.383362
 6508 9.731378 13.383362
 6509 9.727755 13.383362
 6510 9.724132 13.383362
 6511 9.720509 13.383362
 6512 9.716886 13.383362
 6513 9.713263 13.383362
 6514 9.709640 13.383362
 6515 9.706017 13.386985
 6516 9.702394 13.386985
 6517 9.698771 13.390608
 6518 9.695148 13.390608
 6519 9.691525 13.394231
 6520 9.687902 13.394231
 6521 9.684279 13.397854
 6522 9.680656 13.397854
 6523 9.677033 13.401477
 6524 9.673410 13.401477
 6525 9.669787 13.405100
 6526 9.666164 13.405100
 6527 9.662541 13.405100
 6528 9.658918 13.405100
 6529 9.655295 13.405100
 6530 9.651672 13.405100
 6531 9.648049 13.405100
 6532 9.644426 13.405100
 6533 9.640803 13.405100
 6534 9.637180 13.405100
 6535 9.633557 13.408723
 6536 9.629934 13.408723
 6537 9.626311 13.408723
 6538 9.622688 13.408723
 6539 9.619065 13.412346
 6540 9.615442 13.412346
 6541 9.611819 13.412346
 6542 9.608196 13.412346
 6543 9.604573 13.412346
 6544 9.600950 13.412346
 6545 9.597327 13.412346
 6546 9.593704 13.412346
 6547 9.590081 13.412346
 6548 9.586458 13.412346
 6549 9.582835 13.412346
 6550 9.579212 13.412346
 6551 9.575589 13.412346
 6552 9.571966 13.412346
 6553 9.568343 13.412346
 6554 9.564720 13.412346
 6555 9.561097 13.412346
 6556 9.557474 13.412346
 6557 9.553851 13.412346
 6558 9.550228 13.412346
 6559 9.546605 13.412346
 6560 9.542982 13.412346
 6561 9.539359 13.412346
 6562 9.535736 13.412346
 6563 9.532113 13.412346
 6564 9.528490 13.412346
 6565 9.524867 13.412346
 6566 9.521244 13.412346
 6567 9.517621 13.412346
 6568 9.513998 13.412346
 6569 9.510375 13.412346
 6570 9.506752 13.412346
 6571 9.503129 13.412346
 6572 9.499506 13.412346
 6573 9.495883 13.412346
 6574 9.492260 13.412346
 6575 9.488637 13.412346
 6576 9.485014 13.412346
 6577 9.481391 13.412346
 6578 9.477768 13.412346
 6579 9.474145 13.412346
 6580 9.470522 13.412346
 6581 9.466899 13.412346
 6582 9.463276 13.412346
 6583 9.459653 13.412346
 6584 9.456030 13.412346
 6585 9.452407 13.412346
 6586 9.448784 13.412346
 6587 9.445161 13.412346
 6588 9.441538 13.412346
 6589 9.437915 13.412346
 6590 9.434292 13.412346
 6591 9.430669 13.412346
 6592 9.427046 13.412346
 6593 9.423423 13.412346
 6594 9.419800 13.412346
 6595 9.416177 13.412346
 6596 9.412554 13.412346
 6597 9.408931 13.412346
 6598 9.405308 13.415969
 6599 9.401685 13.415969
 6600 9.398062 13.419592
 6601 9.394439 13.419592
 6602 9.390816 13.423215
 6603 9.387193 13.423215
 6604 9.383570 13.423215
 6605 9.379947 13.423215
 6606 9.376324 13.423215
 6607 9.372701 13.423215
 6608 9.369078 13.423215
 6609 9.365455 13.423215
 6610 9.361832 13.419592
 6611 9.358209 13.415969
 6612 9.354586 13.415969
 6613 9.350963 13.412346
 6614 9.347340 13.412346
 6615 9.343717 13.408723
 6616 9.340094 13.408723
 6617 9.336471 13.405100
 6618 9.332848 13.405100
 6619 9.329225 13.401477
 6620 9.325602 13.401477
 6621 9.321979 13.397854
 6622 9.318356 13.397854
 6623 9.314733 13.394231
 6624 9.311110 13.394231
 6625 9.307487 13.394231
 6626 9.303864 13.394231
 6627 9.300241 13.394231
 6628 9.296618 13.394231
 6629 9.292995 13.390608
 6630 9.289372 13.390608
 6631 9.285749 13.386985
 6632 9.282126 13.386985
 6633 9.278503 13.383362
 6634 9.274880 13.383362
 6635 9.271257 13.379739
 6636 9.267634 13.379739
 6637 9.264011 13.376116
 6638 9.260388 13.376116
 6639 9.256765 13.376116
 6640 9.253142 13.376116
 6641 9.249519 13.376116
 6642 9.245896 13.376116
 6643 9.242273 13.376116
 6644 9.238650 13.376116
 6645 9.235027 13.376116
 6646 9.231404 13.376116
 6647 9.227781 13.376116
 6648 9.224158 13.376116
 6649 9.220535 13.376116
 6650 9.216912 13.376116
 6651 9.213289 13.376116
 6652 9.209666 13.376116
 6653 9.206043 13.376116
 6654 9.202420 13.376116
 6655 9.198797 13.376116
 6656 9.195174 13.376116
 6657 9.191551 13.376116
 6658 9.187928 13.376116
 6659 9.184305 13.376116
 6660 9.180682 13.379739
 6661 9.177059 13.379739
 6662 9.173436 13.383362
 6663 9.169813 13.383362
 6664 9.166190 13.386985
 6665 9.162567 13.386985
 6666 9.158944 13.390608
 6667 9.155321 13.390608
 6668 9.151698 13.394231
 6669 9.148075 13.394231
 6670 9.144452 13.397854
 6671 9.140829 13.397854
 6672 9.137206 13.401477
 6673 9.133583 13.405100
 6674 9.133583 13.408723
 6675 9.129960 13.412346
 6676 9.126337 13.415969
 6677 9.122714 13.415969
 6678 9.119091 13.415969
 6679 9.115468 13.415969
 6680 9.111845 13.419592
 6681 9.108222 13.419592
 6682 9.104599 13.419592
 6683 9.100976 13.423215
 6684 9.097353 13.423215
 6685 9.093730 13.426838
 6686 9.090107 13.426838
 6687 9.086484 13.430461
 6688 9.082861 13.430461
 6689 9.079238 13.434084
 6690 9.075615 13.434084
 6691 9.071992 13.437707
 6692 9.068369 13.437707
 6693 9.064746 13.441330
 6694 9.061123 13.437707
 6695 9.057500 13.437707
 6696 9.053877 13.434084
 6697 9.050254 13.434084
 6698 9.046631 13.430461
 6699 9.043008 13.430461
 6700 9.039385 13.430461
 6701 9.035762 13.430461
 6702 9.032139 13.430461
 6703 9.028516 13.430461
 6704 9.024893 13.430461
 6705 9.021270 13.430461
 6706 9.017647 13.430461
 6707 9.014024 13.430461
 6708 9.010401 13.430461
 6709 9.006778 13.430461
 6710 9.003155 13.430461
 6711 8.999532 13.430461
 6712 8.995909 13.430461
 6713 8.992286 13.430461
 6714 8.988663 13.430461
 6715 8.985040 13.430461
 6716 8.981417 13.430461
 6717 8.977794 13.430461
 6718 8.974171 13.430461
 6719 8.970548 13.430461
 6720 8.966925 13.430461
 6721 8.963302 13.430461
 6722 8.959679 13.434084
 6723 8.956056 13.434084
 6724 8.952433 13.434084
 6725 8.948810 13.430461
 6726 8.945187 13.430461
 6727 8.941564 13.426838
 6728 8.937941 13.426838
 6729 8.934318 13.423215
 6730 8.930695 13.423215
 6731 8.927072 13.423215
 6732 8.923449 13.423215
 6733 8.919826 13.423215
 6734 8.916203 13.423215
 6735 8.912580 13.423215
 6736 8.908957 13.423215
 6737 8.905334 13.423215
 6738 8.901711 13.423215
 6739 8.898088 13.423215
 6740 8.894465 13.423215
 6741 8.890842 13.423215
 6742 8.887219 13.423215
 6743 8.883596 13.423215
 6744 8.879973 13.423215
 6745 8.876350 13.423215
 6746 8.872727 13.423215
 6747 8.869104 13.423215
 6748 8.865481 13.423215
 6749 8.861858 13.423215
 6750 8.858235 13.423215
 6751 8.854612 13.423215
 6752 8.850989 13.423215
 6753 8.847366 13.423215
 6754 8.843743 13.423215
 6755 8.840120 13.426838
 6756 8.836497 13.426838
 6757 8.832874 13.430461
 6758 8.829251 13.430461
 6759 8.825628 13.434084
 6760 8.822005 13.434084
 6761 8.818382 13.437707
 6762 8.814759 13.437707
 6763 8.811136 13.437707
 6764 8.807513 13.437707
 6765 8.803890 13.437707
 6766 8.800267 13.437707
 6767 8.796644 13.441330
 6768 8.793021 13.441330
 6769 8.789398 13.441330
 6770 8.785775 13.441330
 6771 8.782152 13.444953
 6772 8.778529 13.444953
 6773 8.774906 13.444953
 6774 8.771283 13.444953
 6775 8.767660 13.448576
 6776 8.764037 13.444953
 6777 8.760414 13.444953
 6778 8.756791 13.441330
 6779 8.753168 13.441330
 6780 8.749545 13.437707
 6781 8.745922 13.437707
 6782 8.742299 13.437707
 6783 8.738676 13.437707
 6784 8.735053 13.437707
 6785 8.731430 13.437707
 6786 8.727807 13.437707
 6787 8.724184 13.437707
 6788 8.720561 13.437707
 6789 8.716938 13.437707
 6790 8.713315 13.437707
 6791 8.709692 13.437707
 6792 8.706069 13.437707
 6793 8.702446 13.437707
 6794 8.698823 13.437707
 6795 8.695200 13.437707
 6796 8.691577 13.437707
 6797 8.687954 13.437707
 6798 8.684331 13.437707
 6799 8.680708 13.434084
 6800 8.677085 13.434084
 6801 8.673462 13.430461
 6802 8.669839 13.430461
 6803 8.666216 13.426838
 6804 8.662593 13.426838
 6805 8.658970 13.426838
 6806 8.655347 13.426838
 6807 8.651724 13.426838
 6808 8.648101 13.426838
 6809 8.644478 13.426838
 6810 8.640855 13.426838
 6811 8.637232 13.426838
 6812 8.633609 13.426838
 6813 8.629986 13.426838
 6814 8.626363 13.426838
 6815 8.622740 13.426838
 6816 8.619117 13.426838
 6817 8.615494 13.426838
 6818 8.611871 13.426838
 6819 8.608248 13.426838
 6820 8.604625 13.426838
 6821 8.601002 13.426838
 6822 8.597379 13.426838
 6823 8.593756 13.426838
 6824 8.590133 13.426838
 6825 8.586510 13.426838
 6826 8.582887 13.426838
 6827 8.579264 13.426838
 6828 8.575641 13.426838
 6829 8.572018 13.430461
 6830 8.568395 13.430461
 6831 8.564772 13.430461
 6832 8.561149 13.430461
 6833 8.557526 13.430461
 6834 8.553903 13.430461
 6835 8.550280 13.430461
 6836 8.546657 13.430461
 6837 8.543034 13.430461
 6838 8.539411 13.430461
 6839 8.535788 13.430461
 6840 8.532165 13.430461
 6841 8.528542 13.430461
 6842 8.524919 13.430461
 6843 8.521296 13.430461
 6844 8.517673 13.430461
 6845 8.514050 13.430461
 6846 8.510427 13.430461
 6847 8.506804 13.430461
 6848 8.503181 13.430461
 6849 8.499558 13.430461
 6850 8.495935 13.430461
 6851 8.492312 13.434084
 6852 8.488689 13.434084
 6853 8.485066 13.437707
 6854 8.481443 13.437707
 6855 8.477820 13.441330
 6856 8.474197 13.441330
 6857 8.470574 13.444953
 6858 8.466951 13.444953
 6859 8.463328 13.448576
 6860 8.459705 13.448576
 6861 8.456082 13.452199
 6862 8.452459 13.452199
 6863 8.448836 13.455822
 6864 8.445213 13.455822
 6865 8.441590 13.455822
 6866 8.437967 13.455822
 6867 8.434344 13.455822
 6868 8.430721 13.459445
 6869 8.427098 13.459445
 6870 8.423475 13.459445
 6871 8.419852 13.459445
 6872 8.416229 13.459445
 6873 8.412606 13.459445
 6874 8.408983 13.459445
 6875 8.405360 13.459445
 6876 8.401737 13.455822
 6877 8.398114 13.452199
 6878 8.394491 13.448576
 6879 8.390868 13.444953
 6880 8.390868 13.441330
 6881 8.387245 13.437707
 6882 8.387245 13.434084
 6883 8.383622 13.430461
 6884 8.383622 13.426838
 6885 8.379999 13.423215
 6886 8.379999 13.419592
 6887 8.376376 13.415969
 6888 8.372753 13.412346
 6889 8.369130 13.408723
 6890 8.365507 13.405100
 6891 8.361884 13.405100
 6892 8.358261 13.401477
 6893 8.354638 13.401477
 6894 8.351015 13.397854
 6895 8.347392 13.397854
 6896 8.343769 13.394231
 6897 8.340146 13.394231
 6898 8.336523 13.390608
 6899 8.332900 13.390608
 6900 8.329277 13.386985
 6901 8.325654 13.386985
 6902 8.322031 13.383362
 6903 8.318408 13.383362
 6904 8.314785 13.379739
 6905 8.311162 13.379739
 6906 8.307539 13.376116
 6907 8.303916 13.376116
 6908 8.300293 13.376116
 6909 8.296670 13.376116
 6910 8.293047 13.376116
 6911 8.289424 13.376116
 6912 8.285801 13.376116
 6913 8.282178 13.376116
 6914 8.278555 13.376116
 6915 8.274932 13.376116
 6916 8.271309 13.376116
 6917 8.267686 13.376116
 6918 8.264063 13.376116
 6919 8.260440 13.376116
 6920 8.256817 13.376116
 6921 8.253194 13.376116
 6922 8.249571 13.376116
 6923 8.245948 13.376116
 6924 8.242325 13.376116
 6925 8.238702 13.376116
 6926 8.235079 13.376116
 6927 8.231456 13.376116
 6928 8.227833 13.376116
 6929 8.224210 13.376116
 6930 8.220587 13.376116
 6931 8.216964 13.379739
 6932 8.213341 13.379739
 6933 8.209718 13.383362
 6934 8.206095 13.383362
 6935 8.202472 13.386985
 6936 8.198849 13.386985
 6937 8.195226 13.390608
 6938 8.191603 13.390608
 6939 8.187980 13.394231
 6940 8.184357 13.394231
 6941 8.180734 13.397854
 6942 8.177111 13.397854
 6943 8.173488 13.401477
 6944 8.169865 13.405100
 6945 8.166242 13.408723
 6946 8.166242 13.412346
 6947 8.162619 13.415969
 6948 8.162619 13.419592
 6949 8.158996 13.423215
 6950 8.158996 13.426838
 6951 8.155373 13.430461
 6952 8.155373 13.434084
 6953 8.151750 13.437707
 6954 8.151750 13.441330
 6955 8.148127 13.444953
 6956 8.148127 13.448576
 6957 8.144504 13.452199
 6958 8.144504 13.455822
 6959 8.144504 13.459445
 6960 8.144504 13.463068
 6961 8.144504 13.466691
 6962 8.144504 13.470314
 6963 8.144504 13.473937
 6964 8.144504 13.477560
 6965 8.144504 13.481183
 6966 8.140881 13.484806
 6967 8.137258 13.488429
 6968 8.133635 13.492052
 6969 8.130012 13.495675
 6970 8.126389 13.499298
 6971 8.122766 13.502921
 6972 8.119143 13.506544
 6973 8.115520 13.510167
 6974 8.111897 13.513790
 6975 8.108274 13.517413
 6976 8.104651 13.521036
 6977 8.101028 13.524659
 6978 8.097405 13.528282
 6979 8.093782 13.531905
 6980 8.090159 13.535528
 6981 8.086536 13.539151
 6982 8.082913 13.542774
 6983 8.079290 13.546397
 6984 8.075667 13.546397
 6985 8.072044 13.546397
 6986 8.068421 13.546397
 6987 8.064798 13.546397
 6988 8.061175 13.546397
 6989 8.057552 13.546397
 6990 8.053929 13.546397
 6991 8.050306 13.546397
 6992 8.046683 13.546397
 6993 8.043060 13.546397
 6994 8.039437 13.550020
 6995 8.035814 13.550020
 6996 8.032191 13.550020
 6997 8.028568 13.550020
 6998 8.024945 13.553643
 6999 8.021322 13.553643
 7000 8.017699 13.553643
 7001 8.014076 13.557266
 7002 8.010453 13.557266
 7003 8.006830 13.557266
 7004 8.003207 13.557266
 7005 7.999584 13.557266
 7006 7.995961 13.557266
 7007 7.992338 13.557266
 7008 7.988715 13.557266
 7009 7.985092 13.557266
 7010 7.981469 13.557266
 7011 7.977846 13.557266
 7012 7.974223 13.557266
 7013 7.970600 13.557266
 7014 7.966977 13.557266
 7015 7.963354 13.557266
 7016 7.959731 13.557266
 7017 7.956108 13.557266
 7018 7.952485 13.553643
 7019 7.948862 13.550020
 7020 7.945239 13.546397
 7021 7.941616 13.542774
 7022 7.937993 13.539151
 7023 7.934370 13.535528
 7024 7.930747 13.531905
 7025 7.927124 13.528282
 7026 7.923501 13.524659
 7027 7.923501 13.521036
 7028 7.919878 13.517413
 7029 7.919878 13.513790
 7030 7.916255 13.510167
 7031 7.916255 13.506544
 7032 7.912632 13.502921
 7033 7.912632 13.499298
 7034 7.909009 13.495675
 7035 7.909009 13.492052
 7036 7.905386 13.488429
 7037 7.905386 13.484806
 7038 7.901763 13.481183
 7039 7.898140 13.477560
 7040 7.894517 13.473937
 7041 7.890894 13.470314
 7042 7.887271 13.466691
 7043 7.887271 13.463068
 7044 7.887271 13.459445
 7045 7.887271 13.455822
 7046 7.887271 13.452199
 7047 7.887271 13.448576
 7048 7.887271 13.444953
 7049 7.887271 13.441330
 7050 7.887271 13.437707
 7051 7.887271 13.434084
 7052 7.887271 13.430461
 7053 7.887271 13.426838
 7054 7.887271 13.423215
 7055 7.887271 13.419592
 7056 7.887271 13.415969
 7057 7.887271 13.412346
 7058 7.883648 13.408723
 7059 7.883648 13.405100
 7060 7.880025 13.401477
 7061 7.880025 13.397854
 7062 7.876402 13.394231
 7063 7.876402 13.390608
 7064 7.872779 13.386985
 7065 7.872779 13.383362
 7066 7.869156 13.379739
 7067 7.869156 13.376116
 7068 7.865533 13.372493
 7069 7.865533 13.368870
 7070 7.861910 13.365247
 7071 7.858287 13.361624
 7072 7.854664 13.361624
 7073 7.851041 13.358001
 7074 7.847418 13.354378
 7075 7.843795 13.354378
 7076 7.840172 13.350755
 7077 7.836549 13.347132
 7078 7.832926 13.347132
 7079 7.829303 13.343509
 7080 7.825680 13.343509
 7081 7.822057 13.339886
 7082 7.818434 13.339886
 7083 7.814811 13.336263
 7084 7.811188 13.336263
 7085 7.807565 13.332640
 7086 7.803942 13.329017
 7087 7.800319 13.325394
 7088 7.796696 13.321771
 7089 7.796696 13.318148
 7090 7.793073 13.314525
 7091 7.793073 13.310902
 7092 7.789450 13.307279
 7093 7.789450 13.303656
 7094 7.785827 13.300033
 7095 7.785827 13.296410
 7096 7.782204 13.292787
 7097 7.782204 13.289164
 7098 7.778581 13.285541
 7099 7.778581 13.281918
 7100 7.774958 13.278295
 7101 7.771335 13.274672
 7102 7.767712 13.271049
 7103 7.764089 13.267426
 7104 7.760466 13.267426
 7105 7.756843 13.263803
 7106 7.753220 13.260180
 7107 7.749597 13.260180
 7108 7.749597 13.256557
 7109 7.745974 13.252934
 7110 7.742351 13.249311
 7111 7.742351 13.245688
 7112 7.742351 13.242065
 7113 7.742351 13.238442
 7114 7.742351 13.234819
 7115 7.738728 13.231196
 7116 7.738728 13.227573
 7117 7.735105 13.223950
 7118 7.735105 13.220327
 7119 7.731482 13.216704
 7120 7.731482 13.213081
 7121 7.727859 13.209458
 7122 7.727859 13.205835
 7123 7.724236 13.202212
 7124 7.724236 13.198589
 7125 7.720613 13.194966
 7126 7.720613 13.191343
 7127 7.716990 13.187720
 7128 7.713367 13.187720
 7129 7.709744 13.184097
 7130 7.706121 13.184097
 7131 7.702498 13.180474
 7132 7.698875 13.180474
 7133 7.695252 13.176851
 7134 7.691629 13.176851
 7135 7.688006 13.173228
 7136 7.684383 13.173228
 7137 7.680760 13.169605
 7138 7.677137 13.169605
 7139 7.673514 13.165982
 7140 7.669891 13.165982
 7141 7.666268 13.162359
 7142 7.662645 13.162359
 7143 7.659022 13.158736
 7144 7.655399 13.155113
 7145 7.651776 13.151490
 7146 7.648153 13.147867
 7147 7.644530 13.144244
 7148 7.640907 13.144244
 7149 7.637284 13.140621
 7150 7.633661 13.140621
 7151 7.630038 13.136998
 7152 7.626415 13.136998
 7153 7.622792 13.133375
 7154 7.619169 13.133375
 7155 7.615546 13.129752
 7156 7.611923 13.129752
 7157 7.608300 13.126129
 7158 7.604677 13.126129
 7159 7.601054 13.122506
 7160 7.597431 13.122506
 7161 7.593808 13.122506
 7162 7.590185 13.122506
 7163 7.586562 13.122506
 7164 7.582939 13.122506
 7165 7.579316 13.122506
 7166 7.575693 13.118883
 7167 7.572070 13.118883
 7168 7.568447 13.118883
 7169 7.564824 13.115260
 7170 7.561201 13.115260
 7171 7.557578 13.115260
 7172 7.553955 13.115260
 7173 7.550332 13.115260
 7174 7.546709 13.115260
 7175 7.543086 13.115260
 7176 7.539463 13.115260
 7177 7.535840 13.115260
 7178 7.532217 13.115260
 7179 7.528594 13.115260
 7180 7.524971 13.115260
 7181 7.521348 13.115260
 7182 7.517725 13.115260
 7183 7.514102 13.115260
 7184 7.510479 13.115260
 7185 7.506856 13.115260
 7186 7.503233 13.115260
 7187 7.499610 13.115260
 7188 7.495987 13.115260
 7189 7.492364 13.115260
 7190 7.488741 13.115260
 7191 7.485118 13.115260
 7192 7.481495 13.115260
 7193 7.477872 13.118883
 7194 7.474249 13.118883
 7195 7.470626 13.122506
 7196 7.467003 13.122506
 7197 7.463380 13.126129
 7198 7.459757 13.126129
 7199 7.456134 13.129752
 7200 7.452511 13.129752
 7201 7.448888 13.133375
 7202 7.445265 13.133375
 7203 7.441642 13.133375
 7204 7.438019 13.133375
 7205 7.434396 13.133375
 7206 7.430773 13.129752
 7207 7.427150 13.129752
 7208 7.423527 13.129752
 7209 7.419904 13.126129
 7210 7.416281 13.126129
 7211 7.412658 13.126129
 7212 7.409035 13.122506
 7213 7.405412 13.122506
 7214 7.401789 13.122506
 7215 7.398166 13.122506
 7216 7.394543 13.118883
 7217 7.390920 13.115260
 7218 7.387297 13.111637
 7219 7.383674 13.108014
 7220 7.380051 13.104391
 7221 7.376428 13.104391
 7222 7.372805 13.100768
 7223 7.369182 13.097145
 7224 7.365559 13.097145
 7225 7.361936 13.093522
 7226 7.358313 13.093522
 7227 7.354690 13.089899
 7228 7.351067 13.089899
 7229 7.347444 13.086276
 7230 7.343821 13.086276
 7231 7.340198 13.082653
 7232 7.336575 13.082653
 7233 7.332952 13.079030
 7234 7.329329 13.079030
 7235 7.325706 13.075407
 7236 7.322083 13.075407
 7237 7.318460 13.075407
 7238 7.314837 13.075407
 7239 7.311214 13.075407
 7240 7.307591 13.075407
 7241 7.303968 13.075407
 7242 7.300345 13.075407
 7243 7.296722 13.075407
 7244 7.293099 13.075407
 7245 7.289476 13.071784
 7246 7.285853 13.071784
 7247 7.282230 13.068161
 7248 7.278607 13.068161
 7249 7.274984 13.064538
 7250 7.271361 13.064538
 7251 7.267738 13.060915
 7252 7.264115 13.060915
 7253 7.260492 13.057292
 7254 7.256869 13.057292
 7255 7.253246 13.057292
 7256 7.249623 13.057292
 7257 7.246000 13.057292
 7258 7.242377 13.057292
 7259 7.238754 13.057292
 7260 7.235131 13.057292
 7261 7.231508 13.057292
 7262 7.227885 13.057292
 7263 7.224262 13.057292
 7264 7.220639 13.057292
 7265 7.217016 13.053669
 7266 7.213393 13.053669
 7267 7.209770 13.050046
 7268 7.206147 13.050046
 7269 7.202524 13.046423
 7270 7.198901 13.046423
 7271 7.195278 13.046423
 7272 7.191655 13.042800
 7273 7.188032 13.042800
 7274 7.184409 13.042800
 7275 7.180786 13.042800
 7276 7.177163 13.042800
 7277 7.173540 13.042800
 7278 7.169917 13.042800
 7279 7.166294 13.042800
 7280 7.166294 13.039177
 7281 7.162671 13.035554
 7282 7.162671 13.031931
 7283 7.159048 13.028308
 7284 7.155425 13.028308
 7285 7.151802 13.024685
 7286 7.148179 13.024685
 7287 7.144556 13.021062
 7288 7.140933 13.021062
 7289 7.137310 13.017439
 7290 7.133687 13.017439
 7291 7.130064 13.013816
 7292 7.126441 13.013816
 7293 7.122818 13.010193
 7294 7.119195 13.010193
 7295 7.115572 13.006570
 7296 7.111949 13.006570
 7297 7.108326 13.006570
 7298 7.104703 13.006570
 7299 7.101080 13.006570
 7300 7.097457 13.006570
 7301 7.093834 13.006570
 7302 7.090211 13.006570
 7303 7.086588 13.006570
 7304 7.082965 13.006570
 7305 7.079342 13.006570
 7306 7.075719 13.006570
 7307 7.072096 13.006570
 7308 7.068473 13.006570
 7309 7.064850 13.006570
 7310 7.061227 13.002947
 7311 7.057604 13.002947
 7312 7.053981 13.002947
 7313 7.050358 12.999324
 7314 7.046735 12.999324
 7315 7.043112 12.999324
 7316 7.039489 12.999324
 7317 7.035866 12.999324
 7318 7.032243 12.999324
 7319 7.028620 12.999324
 7320 7.024997 12.999324
 7321 7.021374 12.999324
 7322 7.017751 12.999324
 7323 7.014128 12.999324
 7324 7.010505 12.999324
 7325 7.006882 12.999324
 7326 7.003259 12.999324
 7327 6.999636 12.999324
 7328 6.996013 12.999324
 7329 6.992390 12.999324
 7330 6.988767 12.999324
 7331 6.985144 12.999324
 7332 6.981521 12.999324
 7333 6.977898 12.999324
 7334 6.974275 12.999324
 7335 6.970652 12.999324
 7336 6.967029 12.999324
 7337 6.963406 13.002947
 7338 6.959783 13.002947
 7339 6.956160 13.006570
 7340 6.952537 13.006570
 7341 6.948914 13.010193
 7342 6.945291 13.010193
 7343 6.941668 13.013816
 7344 6.938045 13.013816
 7345 6.934422 13.017439
 7346 6.930799 13.017439
 7347 6.927176 13.021062
 7348 6.923553 13.021062
 7349 6.919930 13.024685
 7350 6.916307 13.028308
 7351 6.912684 13.028308
 7352 6.909061 13.028308
 7353 6.905438 13.024685
 7354 6.901815 13.024685
 7355 6.898192 13.024685
 7356 6.894569 13.024685
 7357 6.890946 13.021062
 7358 6.887323 13.021062
 7359 6.883700 13.017439
 7360 6.880077 13.017439
 7361 6.876454 13.013816
 7362 6.872831 13.010193
 7363 6.869208 13.010193
 7364 6.869208 13.006570
 7365 6.865585 13.002947
 7366 6.865585 12.999324
 7367 6.861962 12.995701
 7368 6.858339 12.992078
 7369 6.854716 12.992078
 7370 6.851093 12.988455
 7371 6.847470 12.988455
 7372 6.843847 12.984832
 7373 6.840224 12.984832
 7374 6.836601 12.981209
 7375 6.832978 12.981209
 7376 6.829355 12.977586
 7377 6.825732 12.977586
 7378 6.822109 12.973963
 7379 6.818486 12.973963
 7380 6.814863 12.970340
 7381 6.811240 12.970340
 7382 6.807617 12.970340
 7383 6.803994 12.970340
 7384 6.800371 12.970340
 7385 6.796748 12.970340
 7386 6.793125 12.970340
 7387 6.789502 12.970340
 7388 6.785879 12.970340
 7389 6.782256 12.970340
 7390 6.778633 12.970340
 7391 6.775010 12.970340
 7392 6.771387 12.970340
 7393 6.767764 12.966717
 7394 6.764141 12.966717
 7395 6.760518 12.963094
 7396 6.756895 12.959471
 7397 6.753272 12.955848
 7398 6.749649 12.952225
 7399 6.749649 12.948602
 7400 6.746026 12.944979
 7401 6.742403 12.941356
 7402 6.738780 12.937733
 7403 6.735157 12.934110
 7404 6.731534 12.930487
 7405 6.727911 12.930487
 7406 6.724288 12.926864
 7407 6.720665 12.926864
 7408 6.717042 12.923241
 7409 6.713419 12.923241
 7410 6.709796 12.919618
 7411 6.706173 12.919618
 7412 6.702550 12.915995
 7413 6.698927 12.915995
 7414 6.695304 12.912372
 7415 6.691681 12.912372
 7416 6.688058 12.908749
 7417 6.684435 12.908749
 7418 6.680812 12.905126
 7419 6.677189 12.901503
 7420 6.673566 12.897880
 7421 6.669943 12.894257
 7422 6.666320 12.894257
 7423 6.662697 12.890634
 7424 6.659074 12.890634
 7425 6.655451 12.887011
 7426 6.651828 12.887011
 7427 6.648205 12.883388
 7428 6.644582 12.883388
 7429 6.640959 12.879765
 7430 6.637336 12.879765
 7431 6.633713 12.876142
 7432 6.630090 12.876142
 7433 6.626467 12.872519
 7434 6.622844 12.872519
 7435 6.619221 12.872519
 7436 6.615598 12.872519
 7437 6.611975 12.872519
 7438 6.608352 12.872519
 7439 6.604729 12.872519
 7440 6.601106 12.872519
 7441 6.597483 12.872519
 7442 6.593860 12.872519
 7443 6.590237 12.872519
 7444 6.586614 12.872519
 7445 6.582991 12.872519
 7446 6.579368 12.872519
 7447 6.575745 12.872519
 7448 6.572122 12.872519
 7449 6.568499 12.872519
 7450 6.564876 12.872519
 7451 6.561253 12.868896
 7452 6.557630 12.868896
 7453 6.554007 12.865273
 7454 6.550384 12.865273
 7455 6.546761 12.865273
 7456 6.543138 12.861650
 7457 6.539515 12.861650
 7458 6.535892 12.861650
 7459 6.532269 12.858027
 7460 6.528646 12.858027
 7461 6.525023 12.854404
 7462 6.521400 12.850781
 7463 6.521400 12.847158
 7464 6.517777 12.843535
 7465 6.514154 12.839912
 7466 6.510531 12.836289
 7467 6.506908 12.836289
 7468 6.503285 12.832666
 7469 6.499662 12.832666
 7470 6.496039 12.829043
 7471 6.492416 12.829043
 7472 6.488793 12.825420
 7473 6.485170 12.825420
 7474 6.481547 12.821797
 7475 6.477924 12.821797
 7476 6.474301 12.818174
 7477 6.470678 12.818174
 7478 6.467055 12.814551
 7479 6.463432 12.814551
 7480 6.459809 12.814551
 7481 6.456186 12.814551
 7482 6.452563 12.814551
 7483 6.448940 12.814551
 7484 6.445317 12.814551
 7485 6.441694 12.814551
 7486 6.438071 12.814551
 7487 6.434448 12.810928
 7488 6.430825 12.810928
 7489 6.427202 12.810928
 7490 6.427202 12.807305
 7491 6.423579 12.803682
 7492 6.419956 12.800059
 7493 6.419956 12.796436
 7494 6.416333 12.792813
 7495 6.416333 12.789190
 7496 6.412710 12.785567
 7497 6.412710 12.781944
 7498 6.409087 12.778321
 7499 6.409087 12.774698
 7500 6.405464 12.771075
 7501 6.405464 12.767452
 7502 6.401841 12.763829
 7503 6.401841 12.760206
 7504 6.398218 12.756583
 7505 6.398218 12.752960
 7506 6.394595 12.749337
 7507 6.390972 12.749337
 7508 6.387349 12.745714
 7509 6.383726 12.745714
 7510 6.380103 12.742091
 7511 6.376480 12.742091
 7512 6.372857 12.738468
 7513 6.369234 12.738468
 7514 6.365611 12.734845
 7515 6.361988 12.734845
 7516 6.358365 12.731222
 7517 6.354742 12.731222
 7518 6.351119 12.727599
 7519 6.347496 12.727599
 7520 6.343873 12.727599
 7521 6.340250 12.727599
 7522 6.336627 12.727599
 7523 6.333004 12.727599
 7524 6.329381 12.727599
 7525 6.325758 12.727599
 7526 6.322135 12.727599
 7527 6.318512 12.727599
 7528 6.314889 12.727599
 7529 6.311266 12.727599
 7530 6.307643 12.727599
 7531 6.304020 12.727599
 7532 6.300397 12.727599
 7533 6.296774 12.727599
 7534 6.293151 12.727599
 7535 6.289528 12.727599
 7536 6.285905 12.727599
 7537 6.282282 12.727599
 7538 6.278659 12.727599
 7539 6.275036 12.727599
 7540 6.271413 12.727599
 7541 6.267790 12.731222
 7542 6.264167 12.731222
 7543 6.260544 12.734845
 7544 6.256921 12.734845
 7545 6.253298 12.738468
 7546 6.249675 12.738468
 7547 6.246052 12.738468
 7548 6.242429 12.734845
 7549 6.238806 12.734845
 7550 6.235183 12.731222
 7551 6.231560 12.731222
 7552 6.227937 12.727599
 7553 6.224314 12.727599
 7554 6.220691 12.723976
 7555 6.217068 12.723976
 7556 6.213445 12.720353
 7557 6.209822 12.720353
 7558 6.206199 12.716730
 7559 6.202576 12.716730
 7560 6.198953 12.716730
 7561 6.195330 12.716730
 7562 6.191707 12.716730
 7563 6.188084 12.716730
 7564 6.184461 12.716730
 7565 6.180838 12.716730
 7566 6.177215 12.716730
 7567 6.173592 12.716730
 7568 6.169969 12.716730
 7569 6.166346 12.716730
 7570 6.162723 12.716730
 7571 6.159100 12.716730
 7572 6.155477 12.716730
 7573 6.151854 12.716730
 7574 6.148231 12.716730
 7575 6.144608 12.716730
 7576 6.140985 12.716730
 7577 6.137362 12.716730
 7578 6.133739 12.716730
 7579 6.130116 12.716730
 7580 6.126493 12.716730
 7581 6.122870 12.716730
 7582 6.119247 12.716730
 7583 6.115624 12.720353
 7584 6.112001 12.720353
 7585 6.108378 12.723976
 7586 6.104755 12.723976
 7587 6.101132 12.727599
 7588 6.097509 12.727599
 7589 6.093886 12.727599
 7590 6.090263 12.727599
 7591 6.086640 12.727599
 7592 6.083017 12.727599
 7593 6.079394 12.727599
 7594 6.075771 12.723976
 7595 6.072148 12.720353
 7596 6.068525 12.720353
 7597 6.064902 12.716730
 7598 6.061279 12.716730
 7599 6.057656 12.713107
 7600 6.054033 12.713107
 7601 6.050410 12.709484
 7602 6.046787 12.709484
 7603 6.043164 12.705861
 7604 6.039541 12.702238
 7605 6.035918 12.702238
 7606 6.032295 12.698615
 7607 6.028672 12.698615
 7608 6.025049 12.694992
 7609 6.021426 12.691369
 7610 6.017803 12.691369
 7611 6.014180 12.687746
 7612 6.010557 12.684123
 7613 6.010557 12.680500
 7614 6.010557 12.676877
 7615 6.010557 12.673254
 7616 6.010557 12.669631
 7617 6.010557 12.666008
 7618 6.006934 12.662385
 7619 6.006934 12.658762
 7620 6.003311 12.655139
 7621 6.003311 12.651516
 7622 5.999688 12.647893
 7623 5.999688 12.644270
 7624 5.996065 12.640647
 7625 5.996065 12.637024
 7626 5.992442 12.633401
 7627 5.992442 12.629778
 7628 5.988819 12.626155
 7629 5.988819 12.622532
 7630 5.985196 12.618909
 7631 5.981573 12.615286
 7632 5.977950 12.615286
 7633 5.974327 12.611663
 7634 5.970704 12.611663
 7635 5.967081 12.608040
 7636 5.963458 12.608040
 7637 5.959835 12.604417
 7638 5.956212 12.604417
 7639 5.952589 12.600794
 7640 5.952589 12.597171
 7641 5.948966 12.593548
 7642 5.948966 12.589925
 7643 5.945343 12.586302
 7644 5.945343 12.582679
 7645 5.941720 12.579056
 7646 5.941720 12.575433
 7647 5.938097 12.571810
 7648 5.938097 12.568187
 7649 5.934474 12.564564
 7650 5.934474 12.560941
 7651 5.930851 12.557318
 7652 5.930851 12.553695
 7653 5.927228 12.550072
 7654 5.923605 12.550072
 7655 5.919982 12.546449
 7656 5.916359 12.546449
 7657 5.912736 12.542826
 7658 5.909113 12.542826
 7659 5.905490 12.539203
 7660 5.901867 12.539203
 7661 5.898244 12.535580
 7662 5.894621 12.535580
 7663 5.890998 12.531957
 7664 5.887375 12.531957
 7665 5.883752 12.528334
 7666 5.880129 12.528334
 7667 5.876506 12.528334
 7668 5.872883 12.528334
 7669 5.869260 12.528334
 7670 5.865637 12.528334
 7671 5.862014 12.528334
 7672 5.858391 12.528334
 7673 5.854768 12.528334
 7674 5.851145 12.528334
 7675 5.847522 12.528334
 7676 5.843899 12.528334
 7677 5.840276 12.528334
 7678 5.836653 12.528334
 7679 5.833030 12.524711
 7680 5.829407 12.521088
 7681 5.829407 12.517465
 7682 5.825784 12.513842
 7683 5.825784 12.510219
 7684 5.822161 12.506596
 7685 5.822161 12.502973
 7686 5.818538 12.499350
 7687 5.818538 12.495727
 7688 5.814915 12.492104
 7689 5.814915 12.488481
 7690 5.811292 12.484858
 7691 5.807669 12.481235
 7692 5.804046 12.477612
 7693 5.800423 12.477612
 7694 5.796800 12.473989
 7695 5.793177 12.473989
 7696 5.789554 12.470366
 7697 5.785931 12.470366
 7698 5.782308 12.466743
 7699 5.778685 12.466743
 7700 5.775062 12.463120
 7701 5.771439 12.463120
 7702 5.767816 12.459497
 7703 5.764193 12.459497
 7704 5.760570 12.455874
 7705 5.756947 12.455874
 7706 5.753324 12.455874
 7707 5.753324 12.452251
 7708 5.749701 12.448628
 7709 5.749701 12.445005
 7710 5.746078 12.441382
 7711 5.746078 12.437759
 7712 5.742455 12.434136
 7713 5.738832 12.434136
 7714 5.735209 12.430513
 7715 5.731586 12.430513
 7716 5.727963 12.426890
 7717 5.724340 12.426890
 7718 5.720717 12.423267
 7719 5.717094 12.423267
 7720 5.713471 12.419644
 7721 5.709848 12.419644
 7722 5.706225 12.416021
 7723 5.702602 12.416021
 7724 5.698979 12.412398
 7725 5.695356 12.412398
 7726 5.691733 12.412398
 7727 5.688110 12.412398
 7728 5.684487 12.412398
 7729 5.680864 12.412398
 7730 5.677241 12.412398
 7731 5.673618 12.412398
 7732 5.669995 12.412398
 7733 5.666372 12.412398
 7734 5.662749 12.412398
 7735 5.659126 12.412398
 7736 5.655503 12.412398
 7737 5.651880 12.412398
 7738 5.648257 12.412398
 7739 5.644634 12.412398
 7740 5.641011 12.412398
 7741 5.637388 12.412398
 7742 5.633765 12.412398
 7743 5.630142 12.412398
 7744 5.626519 12.412398
 7745 5.622896 12.412398
 7746 5.619273 12.412398
 7747 5.615650 12.412398
 7748 5.612027 12.412398
 7749 5.608404 12.416021
 7750 5.604781 12.416021
 7751 5.601158 12.416021
 7752 5.597535 12.416021
 7753 5.593912 12.416021
 7754 5.590289 12.416021
 7755 5.586666 12.416021
 7756 5.583043 12.416021
 7757 5.579420 12.416021
 7758 5.575797 12.416021
 7759 5.572174 12.416021
 7760 5.568551 12.416021
 7761 5.564928 12.416021
 7762 5.561305 12.416021
 7763 5.557682 12.419644
 7764 5.554059 12.419644
 7765 5.550436 12.423267
 7766 5.546813 12.423267
 7767 5.543190 12.426890
 7768 5.539567 12.426890
 7769 5.535944 12.430513
 7770 5.532321 12.430513
 7771 5.528698 12.434136
 7772 5.525075 12.434136
 7773 5.521452 12.437759
 7774 5.517829 12.437759
 7775 5.514206 12.441382
 7776 5.510583 12.445005
 7777 5.506960 12.448628
 7778 5.503337 12.452251
 7779 5.499714 12.452251
 7780 5.496091 12.452251
 7781 5.492468 12.455874
 7782 5.488845 12.455874
 7783 5.485222 12.455874
 7784 5.481599 12.455874
 7785 5.477976 12.455874
 7786 5.474353 12.455874
 7787 5.470730 12.455874
 7788 5.467107 12.459497
 7789 5.463484 12.459497
 7790 5.459861 12.459497
 7791 5.456238 12.459497
 7792 5.452615 12.459497
 7793 5.448992 12.459497
 7794 5.445369 12.459497
 7795 5.441746 12.459497
 7796 5.438123 12.459497
 7797 5.434500 12.459497
 7798 5.430877 12.459497
 7799 5.427254 12.459497
 7800 5.423631 12.459497
 7801 5.420008 12.459497
 7802 5.416385 12.459497
 7803 5.412762 12.459497
 7804 5.409139 12.459497
 7805 5.405516 12.459497
 7806 5.401893 12.459497
 7807 5.398270 12.459497
 7808 5.394647 12.459497
 7809 5.391024 12.459497
 7810 5.387401 12.459497
 7811 5.383778 12.459497
 7812 5.380155 12.459497
 7813 5.376532 12.459497
 7814 5.372909 12.459497
 7815 5.369286 12.463120
 7816 5.365663 12.463120
 7817 5.362040 12.463120
 7818 5.358417 12.463120
 7819 5.354794 12.463120
 7820 5.351171 12.459497
 7821 5.347548 12.459497
 7822 5.343925 12.455874
 7823 5.340302 12.452251
 7824 5.336679 12.448628
 7825 5.333056 12.448628
 7826 5.329433 12.445005
 7827 5.325810 12.441382
 7828 5.322187 12.441382
 7829 5.318564 12.437759
 7830 5.314941 12.437759
 7831 5.311318 12.434136
 7832 5.307695 12.434136
 7833 5.304072 12.430513
 7834 5.300449 12.430513
 7835 5.296826 12.426890
 7836 5.293203 12.426890
 7837 5.289580 12.423267
 7838 5.285957 12.423267
 7839 5.282334 12.419644
 7840 5.278711 12.419644
 7841 5.275088 12.416021
 7842 5.271465 12.416021
 7843 5.267842 12.412398
 7844 5.264219 12.412398
 7845 5.260596 12.412398
 7846 5.256973 12.412398
 7847 5.253350 12.412398
 7848 5.249727 12.412398
 7849 5.246104 12.408775
 7850 5.242481 12.408775
 7851 5.238858 12.405152
 7852 5.235235 12.405152
 7853 5.231612 12.405152
 7854 5.227989 12.405152
 7855 5.224366 12.405152
 7856 5.220743 12.405152
 7857 5.217120 12.405152
 7858 5.213497 12.405152
 7859 5.209874 12.405152
 7860 5.206251 12.405152
 7861 5.202628 12.405152
 7862 5.199005 12.405152
 7863 5.195382 12.405152
 7864 5.191759 12.405152
 7865 5.188136 12.405152
 7866 5.184513 12.405152
 7867 5.180890 12.405152
 7868 5.177267 12.405152
 7869 5.173644 12.405152
 7870 5.170021 12.405152
 7871 5.166398 12.405152
 7872 5.162775 12.405152
 7873 5.159152 12.405152
 7874 5.155529 12.405152
 7875 5.151906 12.405152
 7876 5.148283 12.405152
 7877 5.144660 12.405152
 7878 5.141037 12.405152
 7879 5.137414 12.405152
 7880 5.133791 12.405152
 7881 5.130168 12.405152
 7882 5.126545 12.405152
 7883 5.122922 12.405152
 7884 5.119299 12.405152
 7885 5.115676 12.405152
 7886 5.112053 12.405152
 7887 5.108430 12.405152
 7888 5.104807 12.405152
 7889 5.101184 12.405152
 7890 5.097561 12.405152
 7891 5.093938 12.405152
 7892 5.090315 12.405152
 7893 5.086692 12.405152
 7894 5.083069 12.405152
 7895 5.079446 12.405152
 7896 5.075823 12.405152
 7897 5.072200 12.405152
 7898 5.068577 12.405152
 7899 5.064954 12.405152
 7900 5.061331 12.405152
 7901 5.057708 12.408775
 7902 5.054085 12.408775
 7903 5.050462 12.412398
 7904 5.046839 12.412398
 7905 5.043216 12.416021
 7906 5.039593 12.416021
 7907 5.035970 12.419644
 7908 5.032347 12.419644
 7909 5.028724 12.416021
 7910 5.025101 12.416021
 7911 5.021478 12.416021
 7912 5.017855 12.416021
 7913 5.014232 12.416021
 7914 5.010609 12.416021
 7915 5.006986 12.416021
 7916 5.003363 12.416021
 7917 4.999740 12.416021
 7918 4.996117 12.412398
 7919 4.992494 12.412398
 7920 4.988871 12.412398
 7921 4.985248 12.412398
 7922 4.981625 12.412398
 7923 4.978002 12.408775
 7924 4.974379 12.408775
 7925 4.970756 12.408775
 7926 4.967133 12.405152
 7927 4.967133 12.401529
 7928 4.963510 12.397906
 7929 4.959887 12.394283
 7930 4.956264 12.390660
 7931 4.952641 12.387037
 7932 4.952641 12.383414
 7933 4.949018 12.379791
 7934 4.949018 12.376168
 7935 4.945395 12.372545
 7936 4.945395 12.368922
 7937 4.941772 12.365299
 7938 4.941772 12.361676
 7939 4.938149 12.358053
 7940 4.938149 12.354430
 7941 4.938149 12.350807
 7942 4.938149 12.347184
 7943 4.938149 12.343561
 7944 4.938149 12.339938
 7945 4.938149 12.336315
 7946 4.938149 12.332692
 7947 4.938149 12.329069
 7948 4.938149 12.325446
 7949 4.938149 12.321823
 7950 4.938149 12.318200
 7951 4.938149 12.314577
 7952 4.938149 12.310954
 7953 4.938149 12.307331
 7954 4.934526 12.303708
 7955 4.934526 12.300085
 7956 4.930903 12.296462
 7957 4.930903 12.292839
 7958 4.927280 12.289216
 7959 4.927280 12.285593
 7960 4.923657 12.281970
 7961 4.923657 12.278347
 7962 4.920034 12.274724
 7963 4.920034 12.271101
 7964 4.916411 12.267478
 7965 4.916411 12.263855
 7966 4.912788 12.260232
 7967 4.909165 12.260232
 7968 4.905542 12.256609
 7969 4.901919 12.256609
 7970 4.898296 12.252986
 7971 4.894673 12.252986
 7972 4.891050 12.249363
 7973 4.887427 12.249363
 7974 4.883804 12.245740
 7975 4.880181 12.245740
 7976 4.876558 12.242117
 7977 4.872935 12.242117
 7978 4.869312 12.238494
 7979 4.865689 12.238494
 7980 4.862066 12.238494
 7981 4.858443 12.238494
 7982 4.854820 12.238494
 7983 4.851197 12.238494
 7984 4.847574 12.238494
 7985 4.843951 12.238494
 7986 4.840328 12.238494
 7987 4.836705 12.238494
 7988 4.833082 12.238494
 7989 4.829459 12.238494
 7990 4.825836 12.238494
 7991 4.822213 12.234871
 7992 4.818590 12.234871
 7993 4.814967 12.231248
 7994 4.811344 12.231248
 7995 4.807721 12.231248
 7996 4.804098 12.231248
 7997 4.800475 12.231248
 7998 4.796852 12.231248
 7999 4.793229 12.231248
 8000 4.789606 12.231248
 8001 4.785983 12.231248
 8002 4.782360 12.231248
 8003 4.778737 12.231248
 8004 4.775114 12.231248
 8005 4.771491 12.231248
 8006 4.767868 12.231248
 8007 4.764245 12.231248
 8008 4.760622 12.231248
 8009 4.756999 12.231248
 8010 4.753376 12.231248
 8011 4.749753 12.231248
 8012 4.746130 12.231248
 8013 4.742507 12.231248
 8014 4.738884 12.231248
 8015 4.735261 12.231248
 8016 4.731638 12.231248
 8017 4.728015 12.231248
 8018 4.724392 12.234871
 8019 4.720769 12.234871
 8020 4.717146 12.238494
 8021 4.713523 12.238494
 8022 4.709900 12.242117
 8023 4.706277 12.242117
 8024 4.702654 12.242117
 8025 4.699031 12.242117
 8026 4.695408 12.242117
 8027 4.691785 12.238494
 8028 4.688162 12.238494
 8029 4.684539 12.234871
 8030 4.680916 12.231248
 8031 4.677293 12.227625
 8032 4.673670 12.227625
 8033 4.670047 12.224002
 8034 4.666424 12.220379
 8035 4.662801 12.220379
 8036 4.659178 12.216756
 8037 4.655555 12.213133
 8038 4.651932 12.209510
 8039 4.648309 12.205887
 8040 4.644686 12.202264
 8041 4.641063 12.198641
 8042 4.641063 12.195018
 8043 4.637440 12.191395
 8044 4.637440 12.187772
 8045 4.633817 12.184149
 8046 4.633817 12.180526
 8047 4.630194 12.176903
 8048 4.630194 12.173280
 8049 4.626571 12.169657
 8050 4.622948 12.166034
 8051 4.619325 12.162411
 8052 4.615702 12.158788
 8053 4.612079 12.155165
 8054 4.608456 12.151542
 8055 4.604833 12.151542
 8056 4.601210 12.147919
 8057 4.597587 12.144296
 8058 4.593964 12.140673
 8059 4.590341 12.137050
 8060 4.586718 12.137050
 8061 4.583095 12.133427
 8062 4.579472 12.129804
 8063 4.575849 12.129804
 8064 4.572226 12.126181
 8065 4.568603 12.122558
 8066 4.564980 12.118935
 8067 4.564980 12.115312
 8068 4.561357 12.111689
 8069 4.561357 12.108066
 8070 4.557734 12.104443
 8071 4.557734 12.100820
 8072 4.554111 12.097197
 8073 4.550488 12.093574
 8074 4.546865 12.089951
 8075 4.543242 12.086328
 8076 4.539619 12.082705
 8077 4.535996 12.079082
 8078 4.532373 12.079082
 8079 4.528750 12.075459
 8080 4.525127 12.075459
 8081 4.521504 12.071836
 8082 4.517881 12.071836
 8083 4.514258 12.068213
 8084 4.510635 12.068213
 8085 4.507012 12.064590
 8086 4.503389 12.064590
 8087 4.499766 12.060967
 8088 4.496143 12.057344
 8089 4.492520 12.053721
 8090 4.488897 12.050098
 8091 4.485274 12.046475
 8092 4.481651 12.042852
 8093 4.478028 12.039229
 8094 4.474405 12.035606
 8095 4.470782 12.031983
 8096 4.467159 12.031983
 8097 4.463536 12.028360
 8098 4.459913 12.028360
 8099 4.456290 12.024737
 8100 4.452667 12.024737
 8101 4.449044 12.021114
 8102 4.445421 12.021114
 8103 4.441798 12.017491
 8104 4.438175 12.017491
 8105 4.434552 12.013868
 8106 4.430929 12.013868
 8107 4.427306 12.010245
 8108 4.423683 12.010245
 8109 4.420060 12.010245
 8110 4.416437 12.010245
 8111 4.412814 12.010245
 8112 4.409191 12.010245
 8113 4.405568 12.010245
 8114 4.401945 12.010245
 8115 4.398322 12.010245
 8116 4.394699 12.010245
 8117 4.391076 12.006622
 8118 4.387453 12.002999
 8119 4.383830 11.999376
 8120 4.380207 11.995753
 8121 4.376584 11.992130
 8122 4.372961 11.988507
 8123 4.369338 11.984884
 8124 4.365715 11.981261
 8125 4.362092 11.977638
 8126 4.358469 11.974015
 8127 4.354846 11.970392
 8128 4.351223 11.966769
 8129 4.347600 11.963146
 8130 4.343977 11.959523
 8131 4.340354 11.955900
 8132 4.336731 11.955900
 8133 4.333108 11.952277
 8134 4.329485 11.952277
 8135 4.325862 11.948654
 8136 4.322239 11.948654
 8137 4.318616 11.945031
 8138 4.314993 11.945031
 8139 4.311370 11.941408
 8140 4.307747 11.941408
 8141 4.304124 11.937785
 8142 4.300501 11.937785
 8143 4.296878 11.934162
 8144 4.293255 11.934162
 8145 4.289632 11.934162
 8146 4.286009 11.934162
 8147 4.282386 11.934162
 8148 4.278763 11.934162
 8149 4.275140 11.934162
 8150 4.271517 11.934162
 8151 4.267894 11.934162
 8152 4.264271 11.934162
 8153 4.260648 11.934162
 8154 4.257025 11.930539
 8155 4.253402 11.926916
 8156 4.249779 11.923293
 8157 4.246156 11.919670
 8158 4.242533 11.916047
 8159 4.238910 11.912424
 8160 4.235287 11.908801
 8161 4.231664 11.908801
 8162 4.228041 11.905178
 8163 4.224418 11.905178
 8164 4.220795 11.901555
 8165 4.217172 11.901555
 8166 4.213549 11.897932
 8167 4.209926 11.897932
 8168 4.206303 11.894309
 8169 4.202680 11.894309
 8170 4.199057 11.890686
 8171 4.195434 11.890686
 8172 4.191811 11.887063
 8173 4.188188 11.887063
 8174 4.184565 11.883440
 8175 4.180942 11.883440
 8176 4.177319 11.879817
 8177 4.177319 11.876194
 8178 4.173696 11.872571
 8179 4.170073 11.868948
 8180 4.170073 11.865325
 8181 4.166450 11.861702
 8182 4.166450 11.858079
 8183 4.162827 11.854456
 8184 4.159204 11.854456
 8185 4.155581 11.850833
 8186 4.151958 11.850833
 8187 4.148335 11.847210
 8188 4.144712 11.847210
 8189 4.141089 11.843587
 8190 4.137466 11.843587
 8191 4.133843 11.839964
 8192 4.130220 11.839964
 8193 4.126597 11.836341
 8194 4.122974 11.836341
 8195 4.119351 11.832718
 8196 4.115728 11.832718
 8197 4.112105 11.832718
 8198 4.108482 11.832718
 8199 4.104859 11.832718
 8200 4.101236 11.832718
 8201 4.097613 11.832718
 8202 4.093990 11.832718
 8203 4.090367 11.832718
 8204 4.086744 11.832718
 8205 4.083121 11.832718
 8206 4.079498 11.832718
 8207 4.075875 11.832718
 8208 4.072252 11.832718
 8209 4.068629 11.832718
 8210 4.065006 11.832718
 8211 4.061383 11.832718
 8212 4.057760 11.832718
 8213 4.054137 11.832718
 8214 4.050514 11.832718
 8215 4.046891 11.832718
 8216 4.043268 11.832718
 8217 4.039645 11.832718
 8218 4.036022 11.832718
 8219 4.032399 11.832718
 8220 4.028776 11.836341
 8221 4.025153 11.836341
 8222 4.021530 11.836341
 8223 4.017907 11.832718
 8224 4.014284 11.829095
 8225 4.010661 11.825472
 8226 4.007038 11.821849
 8227 4.003415 11.818226
 8228 3.999792 11.814603
 8229 3.996169 11.810980
 8230 3.996169 11.807357
 8231 3.992546 11.803734
 8232 3.988923 11.800111
 8233 3.985300 11.796488
 8234 3.981677 11.796488
 8235 3.978054 11.792865
 8236 3.974431 11.792865
 8237 3.970808 11.789242
 8238 3.967185 11.789242
 8239 3.963562 11.785619
 8240 3.959939 11.785619
 8241 3.956316 11.781996
 8242 3.952693 11.781996
 8243 3.949070 11.778373
 8244 3.945447 11.778373
 8245 3.941824 11.774750
 8246 3.938201 11.774750
 8247 3.934578 11.774750
 8248 3.930955 11.774750
 8249 3.927332 11.774750
 8250 3.923709 11.774750
 8251 3.920086 11.774750
 8252 3.916463 11.774750
 8253 3.912840 11.774750
 8254 3.909217 11.774750
 8255 3.905594 11.774750
 8256 3.901971 11.771127
 8257 3.898348 11.771127
 8258 3.894725 11.771127
 8259 3.891102 11.767504
 8260 3.887479 11.767504
 8261 3.883856 11.767504
 8262 3.880233 11.763881
 8263 3.876610 11.763881
 8264 3.872987 11.763881
 8265 3.869364 11.763881
 8266 3.869364 11.760258
 8267 3.865741 11.756635
 8268 3.865741 11.753012
 8269 3.862118 11.749389
 8270 3.858495 11.745766
 8271 3.854872 11.742143
 8272 3.851249 11.742143
 8273 3.847626 11.738520
 8274 3.844003 11.738520
 8275 3.840380 11.734897
 8276 3.836757 11.734897
 8277 3.833134 11.731274
 8278 3.829511 11.731274
 8279 3.825888 11.727651
 8280 3.822265 11.727651
 8281 3.818642 11.724028
 8282 3.815019 11.724028
 8283 3.811396 11.720405
 8284 3.807773 11.720405
 8285 3.804150 11.720405
 8286 3.800527 11.720405
 8287 3.796904 11.720405
 8288 3.793281 11.720405
 8289 3.789658 11.720405
 8290 3.786035 11.720405
 8291 3.782412 11.720405
 8292 3.778789 11.720405
 8293 3.775166 11.720405
 8294 3.771543 11.720405
 8295 3.767920 11.720405
 8296 3.764297 11.720405
 8297 3.760674 11.720405
 8298 3.757051 11.720405
 8299 3.753428 11.720405
 8300 3.749805 11.720405
 8301 3.746182 11.720405
 8302 3.742559 11.720405
 8303 3.738936 11.720405
 8304 3.735313 11.720405
 8305 3.731690 11.720405
 8306 3.728067 11.720405
 8307 3.724444 11.720405
 8308 3.720821 11.724028
 8309 3.717198 11.724028
 8310 3.713575 11.727651
 8311 3.709952 11.727651
 8312 3.706329 11.727651
 8313 3.702706 11.727651
 8314 3.699083 11.731274
 8315 3.695460 11.731274
 8316 3.691837 11.731274
 8317 3.688214 11.734897
 8318 3.684591 11.734897
 8319 3.680968 11.734897
 8320 3.677345 11.731274
 8321 3.673722 11.727651
 8322 3.670099 11.727651
 8323 3.666476 11.724028
 8324 3.662853 11.724028
 8325 3.659230 11.720405
 8326 3.655607 11.720405
 8327 3.651984 11.716782
 8328 3.648361 11.716782
 8329 3.644738 11.713159
 8330 3.641115 11.713159
 8331 3.637492 11.709536
 8332 3.633869 11.709536
 8333 3.630246 11.705913
 8334 3.626623 11.705913
 8335 3.623000 11.705913
 8336 3.619377 11.705913
 8337 3.615754 11.705913
 8338 3.612131 11.705913
 8339 3.608508 11.705913
 8340 3.604885 11.705913
 8341 3.601262 11.705913
 8342 3.597639 11.705913
 8343 3.594016 11.705913
 8344 3.590393 11.705913
 8345 3.586770 11.705913
 8346 3.583147 11.705913
 8347 3.579524 11.705913
 8348 3.575901 11.705913
 8349 3.572278 11.705913
 8350 3.568655 11.705913
 8351 3.565032 11.705913
 8352 3.561409 11.705913
 8353 3.557786 11.705913
 8354 3.554163 11.705913
 8355 3.550540 11.705913
 8356 3.546917 11.705913
 8357 3.543294 11.705913
 8358 3.539671 11.709536
 8359 3.536048 11.709536
 8360 3.532425 11.713159
 8361 3.528802 11.713159
 8362 3.525179 11.713159
 8363 3.521556 11.713159
 8364 3.517933 11.713159
 8365 3.514310 11.709536
 8366 3.510687 11.709536
 8367 3.507064 11.709536
 8368 3.503441 11.709536
 8369 3.499818 11.705913
 8370 3.496195 11.705913
 8371 3.492572 11.702290
 8372 3.488949 11.702290
 8373 3.485326 11.698667
 8374 3.481703 11.698667
 8375 3.478080 11.695044
 8376 3.474457 11.695044
 8377 3.470834 11.691421
 8378 3.467211 11.691421
 8379 3.463588 11.691421
 8380 3.459965 11.687798
 8381 3.456342 11.687798
 8382 3.452719 11.687798
 8383 3.449096 11.684175
 8384 3.445473 11.680552
 8385 3.441850 11.676929
 8386 3.438227 11.673306
 8387 3.438227 11.669683
 8388 3.434604 11.666060
 8389 3.434604 11.662437
 8390 3.430981 11.658814
 8391 3.430981 11.655191
 8392 3.427358 11.651568
 8393 3.423735 11.647945
 8394 3.420112 11.644322
 8395 3.416489 11.640699
 8396 3.412866 11.640699
 8397 3.409243 11.637076
 8398 3.405620 11.637076
 8399 3.401997 11.633453
 8400 3.398374 11.633453
 8401 3.394751 11.629830
 8402 3.391128 11.629830
 8403 3.387505 11.626207
 8404 3.383882 11.626207
 8405 3.380259 11.622584
 8406 3.376636 11.622584
 8407 3.373013 11.618961
 8408 3.369390 11.618961
 8409 3.365767 11.618961
 8410 3.362144 11.618961
 8411 3.358521 11.618961
 8412 3.354898 11.618961
 8413 3.351275 11.618961
 8414 3.347652 11.615338
 8415 3.344029 11.615338
 8416 3.340406 11.611715
 8417 3.336783 11.611715
 8418 3.333160 11.608092
 8419 3.329537 11.608092
 8420 3.325914 11.604469
 8421 3.322291 11.604469
 8422 3.318668 11.600846
 8423 3.315045 11.600846
 8424 3.311422 11.597223
 8425 3.307799 11.597223
 8426 3.304176 11.597223
 8427 3.300553 11.597223
 8428 3.296930 11.597223
 8429 3.293307 11.597223
 8430 3.289684 11.597223
 8431 3.286061 11.597223
 8432 3.282438 11.597223
 8433 3.278815 11.597223
 8434 3.275192 11.597223
 8435 3.271569 11.597223
 8436 3.267946 11.597223
 8437 3.264323 11.597223
 8438 3.260700 11.597223
 8439 3.257077 11.597223
 8440 3.253454 11.597223
 8441 3.249831 11.597223
 8442 3.246208 11.597223
 8443 3.242585 11.597223
 8444 3.238962 11.597223
 8445 3.235339 11.597223
 8446 3.231716 11.597223
 8447 3.228093 11.600846
 8448 3.224470 11.597223
 8449 3.220847 11.597223
 8450 3.217224 11.593600
 8451 3.213601 11.593600
 8452 3.209978 11.589977
 8453 3.206355 11.589977
 8454 3.202732 11.586354
 8455 3.199109 11.586354
 8456 3.195486 11.582731
 8457 3.191863 11.582731
 8458 3.188240 11.579108
 8459 3.184617 11.579108
 8460 3.180994 11.579108
 8461 3.177371 11.579108
 8462 3.173748 11.579108
 8463 3.170125 11.579108
 8464 3.166502 11.579108
 8465 3.162879 11.579108
 8466 3.159256 11.579108
 8467 3.155633 11.575485
 8468 3.152010 11.575485
 8469 3.148387 11.571862
 8470 3.144764 11.571862
 8471 3.141141 11.568239
 8472 3.137518 11.568239
 8473 3.133895 11.564616
 8474 3.130272 11.564616
 8475 3.126649 11.560993
 8476 3.123026 11.560993
 8477 3.119403 11.560993
 8478 3.115780 11.560993
 8479 3.112157 11.560993
 8480 3.108534 11.560993
 8481 3.104911 11.560993
 8482 3.101288 11.560993
 8483 3.097665 11.560993
 8484 3.094042 11.560993
 8485 3.090419 11.560993
 8486 3.086796 11.560993
 8487 3.083173 11.560993
 8488 3.079550 11.560993
 8489 3.075927 11.560993
 8490 3.072304 11.560993
 8491 3.068681 11.560993
 8492 3.065058 11.560993
 8493 3.061435 11.560993
 8494 3.057812 11.560993
 8495 3.054189 11.560993
 8496 3.050566 11.560993
 8497 3.046943 11.560993
 8498 3.043320 11.560993
 8499 3.039697 11.560993
 8500 3.036074 11.560993
 8501 3.032451 11.564616
 8502 3.028828 11.560993
 8503 3.025205 11.560993
 8504 3.021582 11.560993
 8505 3.017959 11.560993
 8506 3.014336 11.560993
 8507 3.010713 11.560993
 8508 3.007090 11.560993
 8509 3.003467 11.560993
 8510 2.999844 11.560993
 8511 2.996221 11.560993
 8512 2.992598 11.560993
 8513 2.988975 11.560993
 8514 2.985352 11.560993
 8515 2.981729 11.560993
 8516 2.978106 11.560993
 8517 2.974483 11.560993
 8518 2.970860 11.560993
 8519 2.967237 11.560993
 8520 2.963614 11.560993
 8521 2.959991 11.560993
 8522 2.956368 11.560993
 8523 2.952745 11.560993
 8524 2.949122 11.560993
 8525 2.945499 11.564616
 8526 2.941876 11.564616
 8527 2.938253 11.568239
 8528 2.934630 11.568239
 8529 2.931007 11.571862
 8530 2.927384 11.571862
 8531 2.923761 11.575485
 8532 2.920138 11.575485
 8533 2.916515 11.579108
 8534 2.912892 11.579108
 8535 2.909269 11.579108
 8536 2.905646 11.579108
 8537 2.902023 11.579108
 8538 2.898400 11.579108
 8539 2.894777 11.579108
 8540 2.891154 11.579108
 8541 2.887531 11.579108
 8542 2.883908 11.579108
 8543 2.880285 11.579108
 8544 2.876662 11.579108
 8545 2.873039 11.579108
 8546 2.869416 11.579108
 8547 2.865793 11.579108
 8548 2.862170 11.582731
 8549 2.858547 11.582731
 8550 2.854924 11.586354
 8551 2.851301 11.586354
 8552 2.847678 11.589977
 8553 2.844055 11.589977
 8554 2.840432 11.593600
 8555 2.836809 11.593600
 8556 2.833186 11.597223
 8557 2.829563 11.597223
 8558 2.825940 11.600846
 8559 2.822317 11.600846
 8560 2.818694 11.604469
 8561 2.815071 11.608092
 8562 2.811448 11.611715
 8563 2.807825 11.615338
 8564 2.804202 11.618961
 8565 2.800579 11.622584
 8566 2.796956 11.626207
 8567 2.793333 11.629830
 8568 2.789710 11.633453
 8569 2.786087 11.637076
 8570 2.782464 11.640699
 8571 2.778841 11.644322
 8572 2.775218 11.644322
 8573 2.771595 11.644322
 8574 2.767972 11.644322
 8575 2.764349 11.644322
 8576 2.760726 11.644322
 8577 2.757103 11.644322
 8578 2.753480 11.640699
 8579 2.749857 11.640699
 8580 2.746234 11.640699
 8581 2.742611 11.637076
 8582 2.738988 11.637076
 8583 2.735365 11.633453
 8584 2.731742 11.629830
 8585 2.728119 11.629830
 8586 2.724496 11.626207
 8587 2.720873 11.626207
 8588 2.717250 11.622584
 8589 2.713627 11.618961
 8590 2.710004 11.615338
 8591 2.706381 11.611715
 8592 2.706381 11.608092
 8593 2.706381 11.604469
 8594 2.702758 11.600846
 8595 2.702758 11.597223
 8596 2.702758 11.593600
 8597 2.702758 11.589977
 8598 2.699135 11.586354
 8599 2.699135 11.582731
 8600 2.695512 11.579108
 8601 2.695512 11.575485
 8602 2.691889 11.571862
 8603 2.691889 11.568239
 8604 2.688266 11.564616
 8605 2.688266 11.560993
 8606 2.684643 11.557370
 8607 2.684643 11.553747
 8608 2.681020 11.550124
 8609 2.681020 11.546501
 8610 2.677397 11.542878
 8611 2.673774 11.539255
 8612 2.670151 11.535632
 8613 2.666528 11.532009
 8614 2.662905 11.532009
 8615 2.659282 11.528386
 8616 2.655659 11.524763
 8617 2.652036 11.521140
 8618 2.648413 11.517517
 8619 2.644790 11.513894
 8620 2.641167 11.513894
 8621 2.637544 11.510271
 8622 2.637544 11.506648
 8623 2.633921 11.503025
 8624 2.633921 11.499402
 8625 2.630298 11.495779
 8626 2.630298 11.492156
 8627 2.626675 11.488533
 8628 2.626675 11.484910
 8629 2.623052 11.481287
 8630 2.623052 11.477664
 8631 2.619429 11.474041
 8632 2.619429 11.470418
 8633 2.615806 11.466795
 8634 2.615806 11.463172
 8635 2.612183 11.459549
 8636 2.608560 11.459549
 8637 2.604937 11.455926
 8638 2.601314 11.455926
 8639 2.597691 11.452303
 8640 2.594068 11.452303
 8641 2.590445 11.448680
 8642 2.586822 11.448680
 8643 2.583199 11.445057
 8644 2.579576 11.445057
 8645 2.575953 11.441434
 8646 2.572330 11.441434
 8647 2.568707 11.437811
 8648 2.565084 11.437811
 8649 2.561461 11.437811
 8650 2.557838 11.437811
 8651 2.554215 11.437811
 8652 2.550592 11.437811
 8653 2.546969 11.437811
 8654 2.543346 11.437811
 8655 2.539723 11.437811
 8656 2.536100 11.437811
 8657 2.532477 11.437811
 8658 2.528854 11.437811
 8659 2.525231 11.437811
 8660 2.521608 11.437811
 8661 2.517985 11.437811
 8662 2.514362 11.437811
 8663 2.510739 11.437811
 8664 2.507116 11.437811
 8665 2.503493 11.437811
 8666 2.499870 11.437811
 8667 2.496247 11.437811
 8668 2.492624 11.437811
 8669 2.489001 11.437811
 8670 2.485378 11.437811
 8671 2.481755 11.437811
 8672 2.478132 11.434188
 8673 2.474509 11.434188
 8674 2.470886 11.434188
 8675 2.467263 11.434188
 8676 2.463640 11.430565
 8677 2.460017 11.430565
 8678 2.456394 11.426942
 8679 2.452771 11.426942
 8680 2.449148 11.423319
 8681 2.445525 11.423319
 8682 2.441902 11.419696
 8683 2.438279 11.419696
 8684 2.434656 11.416073
 8685 2.431033 11.416073
 8686 2.427410 11.412450
 8687 2.423787 11.412450
 8688 2.420164 11.408827
 8689 2.416541 11.408827
 8690 2.412918 11.405204
 8691 2.409295 11.405204
 8692 2.405672 11.405204
 8693 2.402049 11.405204
 8694 2.398426 11.405204
 8695 2.394803 11.401581
 8696 2.391180 11.401581
 8697 2.387557 11.401581
 8698 2.383934 11.401581
 8699 2.380311 11.397958
 8700 2.376688 11.397958
 8701 2.373065 11.394335
 8702 2.369442 11.394335
 8703 2.365819 11.394335
 8704 2.362196 11.390712
 8705 2.358573 11.390712
 8706 2.354950 11.390712
 8707 2.351327 11.387089
 8708 2.347704 11.387089
 8709 2.344081 11.383466
 8710 2.340458 11.379843
 8711 2.336835 11.376220
 8712 2.333212 11.372597
 8713 2.333212 11.368974
 8714 2.329589 11.365351
 8715 2.329589 11.361728
 8716 2.325966 11.358105
 8717 2.322343 11.354482
 8718 2.318720 11.350859
 8719 2.315097 11.350859
 8720 2.311474 11.347236
 8721 2.307851 11.347236
 8722 2.304228 11.343613
 8723 2.300605 11.343613
 8724 2.296982 11.339990
 8725 2.293359 11.339990
 8726 2.289736 11.336367
 8727 2.286113 11.336367
 8728 2.282490 11.332744
 8729 2.278867 11.332744
 8730 2.275244 11.329121
 8731 2.271621 11.329121
 8732 2.267998 11.329121
 8733 2.264375 11.329121
 8734 2.260752 11.325498
 8735 2.257129 11.321875
 8736 2.253506 11.318252
 8737 2.249883 11.314629
 8738 2.246260 11.311006
 8739 2.246260 11.307383
 8740 2.242637 11.303760
 8741 2.242637 11.300137
 8742 2.239014 11.296514
 8743 2.239014 11.292891
 8744 2.235391 11.289268
 8745 2.231768 11.285645
 8746 2.228145 11.282022
 8747 2.224522 11.278399
 8748 2.220899 11.274776
 8749 2.217276 11.274776
 8750 2.213653 11.271153
 8751 2.210030 11.271153
 8752 2.206407 11.267530
 8753 2.202784 11.267530
 8754 2.199161 11.263907
 8755 2.195538 11.263907
 8756 2.191915 11.260284
 8757 2.188292 11.260284
 8758 2.184669 11.256661
 8759 2.181046 11.256661
 8760 2.177423 11.253038
 8761 2.173800 11.253038
 8762 2.170177 11.253038
 8763 2.166554 11.249415
 8764 2.162931 11.249415
 8765 2.159308 11.249415
 8766 2.155685 11.245792
 8767 2.152062 11.245792
 8768 2.148439 11.245792
 8769 2.144816 11.245792
 8770 2.141193 11.242169
 8771 2.137570 11.242169
 8772 2.133947 11.238546
 8773 2.130324 11.238546
 8774 2.126701 11.234923
 8775 2.123078 11.234923
 8776 2.119455 11.234923
 8777 2.115832 11.231300
 8778 2.112209 11.231300
 8779 2.108586 11.231300
 8780 2.104963 11.227677
 8781 2.101340 11.227677
 8782 2.097717 11.227677
 8783 2.094094 11.224054
 8784 2.090471 11.224054
 8785 2.086848 11.224054
 8786 2.083225 11.220431
 8787 2.079602 11.220431
 8788 2.075979 11.220431
 8789 2.072356 11.220431
 8790 2.068733 11.220431
 8791 2.065110 11.220431
 8792 2.061487 11.216808
 8793 2.057864 11.216808
 8794 2.054241 11.216808
 8795 2.050618 11.216808
 8796 2.046995 11.216808
 8797 2.043372 11.216808
 8798 2.039749 11.216808
 8799 2.036126 11.216808
 8800 2.032503 11.216808
 8801 2.028880 11.216808
 8802 2.025257 11.216808
 8803 2.021634 11.216808
 8804 2.018011 11.216808
 8805 2.014388 11.216808
 8806 2.010765 11.216808
 8807 2.007142 11.216808
 8808 2.003519 11.216808
 8809 1.999896 11.216808
 8810 1.996273 11.216808
 8811 1.992650 11.216808
 8812 1.989027 11.216808
 8813 1.985404 11.216808
 8814 1.981781 11.216808
 8815 1.978158 11.216808
 8816 1.974535 11.216808
 8817 1.970912 11.216808
 8818 1.967289 11.220431
 8819 1.963666 11.220431
 8820 1.960043 11.220431
 8821 1.956420 11.216808
 8822 1.952797 11.216808
 8823 1.949174 11.216808
 8824 1.945551 11.216808
 8825 1.941928 11.216808
 8826 1.938305 11.216808
 8827 1.934682 11.216808
 8828 1.931059 11.216808
 8829 1.927436 11.216808
 8830 1.923813 11.216808
 8831 1.920190 11.216808
 8832 1.916567 11.216808
 8833 1.912944 11.216808
 8834 1.909321 11.213185
 8835 1.905698 11.213185
 8836 1.902075 11.213185
 8837 1.898452 11.209562
 8838 1.894829 11.205939
 8839 1.891206 11.202316
 8840 1.887583 11.198693
 8841 1.883960 11.195070
 8842 1.880337 11.191447
 8843 1.880337 11.187824
 8844 1.876714 11.184201
 8845 1.876714 11.180578
 8846 1.876714 11.176955
 8847 1.873091 11.173332
 8848 1.873091 11.169709
 8849 1.873091 11.166086
 8850 1.873091 11.162463
 8851 1.873091 11.158840
 8852 1.873091 11.155217
 8853 1.873091 11.151594
 8854 1.873091 11.147971
 8855 1.873091 11.144348
 8856 1.873091 11.140725
 8857 1.869468 11.137102
 8858 1.869468 11.133479
 8859 1.865845 11.129856
 8860 1.865845 11.126233
 8861 1.862222 11.122610
 8862 1.862222 11.118987
 8863 1.858599 11.115364
 8864 1.858599 11.111741
 8865 1.854976 11.108118
 8866 1.854976 11.104495
 8867 1.851353 11.100872
 8868 1.851353 11.097249
 8869 1.851353 11.093626
 8870 1.847730 11.090003
 8871 1.847730 11.086380
 8872 1.847730 11.082757
 8873 1.847730 11.079134
 8874 1.844107 11.075511
 8875 1.844107 11.071888
 8876 1.844107 11.068265
 8877 1.844107 11.064642
 8878 1.844107 11.061019
 8879 1.844107 11.057396
 8880 1.847730 11.053773
 8881 1.847730 11.050150
 8882 1.847730 11.046527
 8883 1.847730 11.042904
 8884 1.847730 11.039281
 8885 1.851353 11.035658
 8886 1.851353 11.032035
 8887 1.854976 11.028412
 8888 1.854976 11.024789
 8889 1.858599 11.021166
 8890 1.858599 11.017543
 8891 1.862222 11.013920
 8892 1.862222 11.010297
 8893 1.865845 11.006674
 8894 1.865845 11.003051
 8895 1.869468 10.999428
 8896 1.869468 10.995805
 8897 1.869468 10.992182
 8898 1.869468 10.988559
 8899 1.869468 10.984936
 8900 1.869468 10.981313
 8901 1.869468 10.977690
 8902 1.869468 10.974067
 8903 1.869468 10.970444
 8904 1.869468 10.966821
 8905 1.869468 10.963198
 8906 1.869468 10.959575
 8907 1.869468 10.955952
 8908 1.869468 10.952329
 8909 1.869468 10.948706
 8910 1.869468 10.945083
 8911 1.869468 10.941460
 8912 1.869468 10.937837
 8913 1.869468 10.934214
 8914 1.869468 10.930591
 8915 1.869468 10.926968
 8916 1.869468 10.923345
 8917 1.869468 10.919722
 8918 1.869468 10.916099
 8919 1.865845 10.912476
 8920 1.865845 10.908853
 8921 1.862222 10.905230
 8922 1.862222 10.901607
 8923 1.858599 10.897984
 8924 1.858599 10.894361
 8925 1.854976 10.890738
 8926 1.854976 10.887115
 8927 1.851353 10.883492
 8928 1.851353 10.879869
 8929 1.847730 10.876246
 8930 1.847730 10.872623
 8931 1.844107 10.869000
 8932 1.840484 10.865377
 8933 1.836861 10.865377
 8934 1.836861 10.861754
 8935 1.836861 10.858131
 8936 1.836861 10.854508
 8937 1.836861 10.850885
 8938 1.836861 10.847262
 8939 1.836861 10.843639
 8940 1.836861 10.840016
 8941 1.836861 10.836393
 8942 1.833238 10.832770
 8943 1.833238 10.829147
 8944 1.829615 10.825524
 8945 1.829615 10.821901
 8946 1.825992 10.818278
 8947 1.825992 10.814655
 8948 1.822369 10.811032
 8949 1.822369 10.807409
 8950 1.818746 10.803786
 8951 1.818746 10.800163
 8952 1.815123 10.796540
 8953 1.815123 10.792917
 8954 1.811500 10.789294
 8955 1.807877 10.785671
 8956 1.804254 10.782048
 8957 1.800631 10.778425
 8958 1.797008 10.778425
 8959 1.793385 10.774802
 8960 1.789762 10.771179
 8961 1.786139 10.767556
 8962 1.782516 10.763933
 8963 1.778893 10.763933
 8964 1.775270 10.760310
 8965 1.771647 10.756687
 8966 1.768024 10.756687
 8967 1.764401 10.753064
 8968 1.760778 10.749441
 8969 1.757155 10.745818
 8970 1.753532 10.742195
 8971 1.753532 10.738572
 8972 1.753532 10.734949
 8973 1.753532 10.731326
 8974 1.753532 10.727703
 8975 1.753532 10.724080
 8976 1.753532 10.720457
 8977 1.753532 10.716834
 8978 1.753532 10.713211
 8979 1.753532 10.709588
 8980 1.753532 10.705965
 8981 1.753532 10.702342
 8982 1.753532 10.698719
 8983 1.753532 10.695096
 8984 1.753532 10.691473
 8985 1.749909 10.687850
 8986 1.749909 10.684227
 8987 1.746286 10.680604
 8988 1.746286 10.676981
 8989 1.742663 10.673358
 8990 1.742663 10.669735
 8991 1.739040 10.666112
 8992 1.739040 10.662489
 8993 1.735417 10.658866
 8994 1.735417 10.655243
 8995 1.731794 10.651620
 8996 1.731794 10.647997
 8997 1.728171 10.644374
 8998 1.724548 10.644374
 8999 1.720925 10.640751
 9000 1.717302 10.640751
 9001 1.713679 10.637128
 9002 1.710056 10.637128
 9003 1.706433 10.633505
 9004 1.702810 10.633505
 9005 1.699187 10.629882
 9006 1.695564 10.629882
 9007 1.691941 10.626259
 9008 1.688318 10.626259
 9009 1.684695 10.622636
 9010 1.681072 10.622636
 9011 1.677449 10.622636
 9012 1.673826 10.622636
 9013 1.670203 10.622636
 9014 1.666580 10.622636
 9015 1.666580 10.619013
 9016 1.662957 10.615390
 9017 1.662957 10.611767
 9018 1.659334 10.608144
 9019 1.659334 10.604521
 9020 1.655711 10.600898
 9021 1.655711 10.597275
 9022 1.652088 10.593652
 9023 1.652088 10.590029
 9024 1.648465 10.586406
 9025 1.644842 10.582783
 9026 1.644842 10.579160
 9027 1.641219 10.575537
 9028 1.637596 10.571914
 9029 1.633973 10.568291
 9030 1.633973 10.564668
 9031 1.630350 10.561045
 9032 1.630350 10.557422
 9033 1.626727 10.553799
 9034 1.623104 10.550176
 9035 1.619481 10.546553
 9036 1.615858 10.546553
 9037 1.612235 10.542930
 9038 1.608612 10.542930
 9039 1.604989 10.539307
 9040 1.601366 10.539307
 9041 1.597743 10.535684
 9042 1.594120 10.535684
 9043 1.590497 10.532061
 9044 1.586874 10.532061
 9045 1.583251 10.528438
 9046 1.579628 10.528438
 9047 1.576005 10.524815
 9048 1.572382 10.524815
 9049 1.568759 10.524815
 9050 1.565136 10.524815
 9051 1.561513 10.524815
 9052 1.557890 10.521192
 9053 1.554267 10.521192
 9054 1.550644 10.521192
 9055 1.547021 10.521192
 9056 1.543398 10.517569
 9057 1.539775 10.513946
 9058 1.536152 10.510323
 9059 1.532529 10.506700
 9060 1.528906 10.503077
 9061 1.525283 10.499454
 9062 1.521660 10.495831
 9063 1.518037 10.492208
 9064 1.514414 10.488585
 9065 1.514414 10.484962
 9066 1.510791 10.481339
 9067 1.510791 10.477716
 9068 1.510791 10.474093
 9069 1.510791 10.470470
 9070 1.510791 10.466847
 9071 1.510791 10.463224
 9072 1.510791 10.459601
 9073 1.510791 10.455978
 9074 1.510791 10.452355
 9075 1.510791 10.448732
 9076 1.510791 10.445109
 9077 1.510791 10.441486
 9078 1.510791 10.437863
 9079 1.510791 10.434240
 9080 1.510791 10.430617
 9081 1.510791 10.426994
 9082 1.510791 10.423371
 9083 1.510791 10.419748
 9084 1.507168 10.416125
 9085 1.507168 10.412502
 9086 1.503545 10.408879
 9087 1.503545 10.405256
 9088 1.499922 10.401633
 9089 1.499922 10.398010
 9090 1.496299 10.394387
 9091 1.496299 10.390764
 9092 1.492676 10.387141
 9093 1.492676 10.383518
 9094 1.489053 10.379895
 9095 1.489053 10.376272
 9096 1.485430 10.372649
 9097 1.481807 10.372649
 9098 1.478184 10.369026
 9099 1.474561 10.369026
 9100 1.470938 10.365403
 9101 1.467315 10.365403
 9102 1.463692 10.361780
 9103 1.460069 10.361780
 9104 1.456446 10.358157
 9105 1.452823 10.358157
 9106 1.449200 10.354534
 9107 1.445577 10.354534
 9108 1.441954 10.350911
 9109 1.438331 10.350911
 9110 1.434708 10.347288
 9111 1.431085 10.347288
 9112 1.431085 10.343665
 9113 1.427462 10.340042
 9114 1.423839 10.336419
 9115 1.420216 10.332796
 9116 1.416593 10.329173
 9117 1.412970 10.325550
 9118 1.409347 10.325550
 9119 1.405724 10.321927
 9120 1.402101 10.321927
 9121 1.398478 10.318304
 9122 1.394855 10.318304
 9123 1.391232 10.314681
 9124 1.387609 10.314681
 9125 1.383986 10.311058
 9126 1.380363 10.311058
 9127 1.376740 10.307435
 9128 1.373117 10.303812
 9129 1.369494 10.300189
 9130 1.365871 10.296566
 9131 1.365871 10.292943
 9132 1.365871 10.289320
 9133 1.365871 10.285697
 9134 1.369494 10.282074
 9135 1.369494 10.278451
 9136 1.373117 10.274828
 9137 1.373117 10.271205
 9138 1.373117 10.267582
 9139 1.376740 10.263959
 9140 1.376740 10.260336
 9141 1.380363 10.256713
 9142 1.380363 10.253090
 9143 1.383986 10.249467
 9144 1.383986 10.245844
 9145 1.387609 10.242221
 9146 1.387609 10.238598
 9147 1.387609 10.234975
 9148 1.387609 10.231352
 9149 1.387609 10.227729
 9150 1.387609 10.224106
 9151 1.387609 10.220483
 9152 1.387609 10.216860
 9153 1.387609 10.213237
 9154 1.387609 10.209614
 9155 1.387609 10.205991
 9156 1.387609 10.202368
 9157 1.387609 10.198745
 9158 1.387609 10.195122
 9159 1.387609 10.191499
 9160 1.387609 10.187876
 9161 1.387609 10.184253
 9162 1.387609 10.180630
 9163 1.387609 10.177007
 9164 1.387609 10.173384
 9165 1.387609 10.169761
 9166 1.387609 10.166138
 9167 1.387609 10.162515
 9168 1.387609 10.158892
 9169 1.383986 10.155269
 9170 1.383986 10.151646
 9171 1.380363 10.148023
 9172 1.380363 10.144400
 9173 1.376740 10.140777
 9174 1.376740 10.137154
 9175 1.373117 10.133531
 9176 1.373117 10.129908
 9177 1.369494 10.126285
 9178 1.369494 10.122662
 9179 1.365871 10.119039
 9180 1.365871 10.115416
 9181 1.362248 10.111793
 9182 1.358625 10.111793
 9183 1.355002 10.108170
 9184 1.351379 10.108170
 9185 1.347756 10.104547
 9186 1.344133 10.104547
 9187 1.340510 10.100924
 9188 1.336887 10.100924
 9189 1.333264 10.097301
 9190 1.329641 10.093678
 9191 1.326018 10.090055
 9192 1.322395 10.086432
 9193 1.318772 10.082809
 9194 1.315149 10.082809
 9195 1.311526 10.079186
 9196 1.307903 10.075563
 9197 1.304280 10.075563
 9198 1.300657 10.071940
 9199 1.297034 10.071940
 9200 1.293411 10.068317
 9201 1.289788 10.068317
 9202 1.286165 10.064694
 9203 1.282542 10.061071
 9204 1.278919 10.057448
 9205 1.278919 10.053825
 9206 1.275296 10.050202
 9207 1.271673 10.046579
 9208 1.268050 10.046579
 9209 1.264427 10.042956
 9210 1.260804 10.042956
 9211 1.257181 10.039333
 9212 1.253558 10.039333
 9213 1.249935 10.035710
 9214 1.246312 10.035710
 9215 1.242689 10.032087
 9216 1.239066 10.032087
 9217 1.235443 10.028464
 9218 1.231820 10.028464
 9219 1.228197 10.024841
 9220 1.224574 10.024841
 9221 1.220951 10.024841
 9222 1.217328 10.024841
 9223 1.213705 10.024841
 9224 1.210082 10.024841
 9225 1.206459 10.024841
 9226 1.202836 10.024841
 9227 1.199213 10.024841
 9228 1.195590 10.024841
 9229 1.191967 10.024841
 9230 1.188344 10.024841
 9231 1.184721 10.024841
 9232 1.181098 10.024841
 9233 1.177475 10.024841
 9234 1.173852 10.024841
 9235 1.170229 10.024841
 9236 1.166606 10.024841
 9237 1.162983 10.024841
 9238 1.159360 10.024841
 9239 1.155737 10.024841
 9240 1.152114 10.024841
 9241 1.148491 10.024841
 9242 1.144868 10.024841
 9243 1.141245 10.024841
 9244 1.137622 10.024841
 9245 1.133999 10.024841
 9246 1.130376 10.024841
 9247 1.126753 10.024841
 9248 1.123130 10.024841
 9249 1.119507 10.024841
 9250 1.115884 10.024841
 9251 1.112261 10.024841
 9252 1.108638 10.028464
 9253 1.105015 10.028464
 9254 1.101392 10.032087
 9255 1.097769 10.032087
 9256 1.094146 10.035710
 9257 1.090523 10.035710
 9258 1.086900 10.039333
 9259 1.083277 10.039333
 9260 1.079654 10.042956
 9261 1.076031 10.042956
 9262 1.072408 10.046579
 9263 1.068785 10.046579
 9264 1.065162 10.050202
 9265 1.065162 10.053825
 9266 1.061539 10.057448
 9267 1.061539 10.061071
 9268 1.057916 10.064694
 9269 1.057916 10.068317
 9270 1.054293 10.071940
 9271 1.054293 10.075563
 9272 1.050670 10.079186
 9273 1.050670 10.082809
 9274 1.047047 10.086432
 9275 1.047047 10.090055
 9276 1.043424 10.093678
 9277 1.043424 10.097301
 9278 1.043424 10.100924
 9279 1.043424 10.104547
 9280 1.043424 10.108170
 9281 1.043424 10.111793
 9282 1.043424 10.115416
 9283 1.043424 10.119039
 9284 1.043424 10.122662
 9285 1.043424 10.126285
 9286 1.043424 10.129908
 9287 1.043424 10.133531
 9288 1.039801 10.137154
 9289 1.039801 10.140777
 9290 1.039801 10.144400
 9291 1.036178 10.148023
 9292 1.036178 10.151646
 9293 1.036178 10.155269
 9294 1.032555 10.158892
 9295 1.032555 10.162515
 9296 1.028932 10.166138
 9297 1.025309 10.169761
 9298 1.025309 10.173384
 9299 1.021686 10.177007
 9300 1.018063 10.180630
 9301 1.018063 10.184253
 9302 1.014440 10.187876
 9303 1.010817 10.187876
 9304 1.007194 10.191499
 9305 1.003571 10.195122
 9306 0.999948 10.195122
 9307 0.996325 10.198745
 9308 0.992702 10.198745
 9309 0.989079 10.198745
 9310 0.985456 10.198745
 9311 0.981833 10.198745
 9312 0.978210 10.198745
 9313 0.974587 10.198745
 9314 0.970964 10.198745
 9315 0.967341 10.198745
 9316 0.963718 10.198745
 9317 0.960095 10.198745
 9318 0.956472 10.198745
 9319 0.952849 10.198745
 9320 0.949226 10.195122
 9321 0.949226 10.191499
 9322 0.945603 10.187876
 9323 0.941980 10.184253
 9324 0.938357 10.180630
 9325 0.934734 10.177007
 9326 0.931111 10.173384
 9327 0.927488 10.169761
 9328 0.923865 10.166138
 9329 0.923865 10.162515
 9330 0.923865 10.158892
 9331 0.923865 10.155269
 9332 0.923865 10.151646
 9333 0.923865 10.148023
 9334 0.923865 10.144400
 9335 0.923865 10.140777
 9336 0.920242 10.137154
 9337 0.920242 10.133531
 9338 0.920242 10.129908
 9339 0.920242 10.126285
 9340 0.916619 10.122662
 9341 0.916619 10.119039
 9342 0.916619 10.115416
 9343 0.912996 10.111793
 9344 0.912996 10.108170
 9345 0.912996 10.104547
 9346 0.916619 10.100924
 9347 0.916619 10.097301
 9348 0.916619 10.093678
 9349 0.916619 10.090055
 9350 0.916619 10.086432
 9351 0.916619 10.082809
 9352 0.916619 10.079186
 9353 0.916619 10.075563
 9354 0.916619 10.071940
 9355 0.916619 10.068317
 9356 0.916619 10.064694
 9357 0.916619 10.061071
 9358 0.916619 10.057448
 9359 0.916619 10.053825
 9360 0.916619 10.050202
 9361 0.916619 10.046579
 9362 0.916619 10.042956
 9363 0.916619 10.039333
 9364 0.916619 10.035710
 9365 0.916619 10.032087
 9366 0.916619 10.028464
 9367 0.916619 10.024841
 9368 0.920242 10.021218
 9369 0.920242 10.017595
 9370 0.920242 10.013972
 9371 0.920242 10.010349
 9372 0.920242 10.006726
 9373 0.920242 10.003103
 9374 0.920242 9.999480
 9375 0.920242 9.995857
 9376 0.920242 9.992234
 9377 0.920242 9.988611
 9378 0.920242 9.984988
 9379 0.920242 9.981365
 9380 0.920242 9.977742
 9381 0.920242 9.974119
 9382 0.920242 9.970496
 9383 0.920242 9.966873
 9384 0.920242 9.963250
 9385 0.920242 9.959627
 9386 0.920242 9.956004
 9387 0.920242 9.952381
 9388 0.920242 9.948758
 9389 0.920242 9.945135
 9390 0.920242 9.941512
 9391 0.916619 9.937889
 9392 0.916619 9.934266
 9393 0.912996 9.930643
 9394 0.912996 9.927020
 9395 0.909373 9.923397
 9396 0.909373 9.919774
 9397 0.905750 9.916151
 9398 0.905750 9.912528
 9399 0.902127 9.908905
 9400 0.902127 9.905282
 9401 0.898504 9.901659
 9402 0.898504 9.898036
 9403 0.894881 9.894413
 9404 0.891258 9.890790
 9405 0.891258 9.887167
 9406 0.887635 9.883544
 9407 0.887635 9.879921
 9408 0.884012 9.876298
 9409 0.884012 9.872675
 9410 0.880389 9.869052
 9411 0.880389 9.865429
 9412 0.876766 9.861806
 9413 0.876766 9.858183
 9414 0.873143 9.854560
 9415 0.873143 9.850937
 9416 0.869520 9.847314
 9417 0.865897 9.843691
 9418 0.862274 9.840068
 9419 0.858651 9.836445
 9420 0.855028 9.832822
 9421 0.851405 9.832822
 9422 0.847782 9.829199
 9423 0.844159 9.829199
 9424 0.840536 9.825576
 9425 0.836913 9.825576
 9426 0.836913 9.821953
 9427 0.833290 9.818330
 9428 0.829667 9.814707
 9429 0.829667 9.811084
 9430 0.826044 9.807461
 9431 0.826044 9.803838
 9432 0.822421 9.800215
 9433 0.822421 9.796592
 9434 0.822421 9.792969
 9435 0.822421 9.789346
 9436 0.826044 9.785723
 9437 0.826044 9.782100
 9438 0.826044 9.778477
 9439 0.829667 9.774854
 9440 0.833290 9.771231
 9441 0.836913 9.767608
 9442 0.840536 9.763985
 9443 0.844159 9.760362
 9444 0.847782 9.756739
 9445 0.847782 9.753116
 9446 0.851405 9.749493
 9447 0.851405 9.745870
 9448 0.855028 9.742247
 9449 0.855028 9.738624
 9450 0.858651 9.735001
 9451 0.858651 9.731378
 9452 0.862274 9.727755
 9453 0.862274 9.724132
 9454 0.865897 9.720509
 9455 0.865897 9.716886
 9456 0.869520 9.713263
 9457 0.869520 9.709640
 9458 0.869520 9.706017
 9459 0.869520 9.702394
 9460 0.869520 9.698771
 9461 0.869520 9.695148
 9462 0.869520 9.691525
 9463 0.869520 9.687902
 9464 0.869520 9.684279
 9465 0.869520 9.680656
 9466 0.869520 9.677033
 9467 0.869520 9.673410
 9468 0.869520 9.669787
 9469 0.869520 9.666164
 9470 0.869520 9.662541
 9471 0.869520 9.658918
 9472 0.869520 9.655295
 9473 0.869520 9.651672
 9474 0.869520 9.648049
 9475 0.869520 9.644426
 9476 0.869520 9.640803
 9477 0.869520 9.637180
 9478 0.869520 9.633557
 9479 0.869520 9.629934
 9480 0.869520 9.626311
 9481 0.869520 9.622688
 9482 0.869520 9.619065
 9483 0.869520 9.615442
 9484 0.869520 9.611819
 9485 0.869520 9.608196
 9486 0.869520 9.604573
 9487 0.869520 9.600950
 9488 0.869520 9.597327
 9489 0.869520 9.593704
 9490 0.869520 9.590081
 9491 0.869520 9.586458
 9492 0.869520 9.582835
 9493 0.869520 9.579212
 9494 0.869520 9.575589
 9495 0.869520 9.571966
 9496 0.869520 9.568343
 9497 0.869520 9.564720
 9498 0.869520 9.561097
 9499 0.869520 9.557474
 9500 0.865897 9.553851
 9501 0.865897 9.550228
 9502 0.865897 9.546605
 9503 0.865897 9.542982
 9504 0.865897 9.539359
 9505 0.865897 9.535736
 9506 0.865897 9.532113
 9507 0.865897 9.528490
 9508 0.865897 9.524867
 9509 0.865897 9.521244
 9510 0.865897 9.517621
 9511 0.865897 9.513998
 9512 0.865897 9.510375
 9513 0.865897 9.506752
 9514 0.865897 9.503129
 9515 0.865897 9.499506
 9516 0.865897 9.495883
 9517 0.862274 9.492260
 9518 0.862274 9.488637
 9519 0.858651 9.485014
 9520 0.858651 9.481391
 9521 0.855028 9.477768
 9522 0.855028 9.474145
 9523 0.851405 9.470522
 9524 0.851405 9.466899
 9525 0.847782 9.463276
 9526 0.847782 9.459653
 9527 0.844159 9.456030
 9528 0.844159 9.452407
 9529 0.840536 9.448784
 9530 0.836913 9.445161
 9531 0.833290 9.441538
 9532 0.829667 9.441538
 9533 0.826044 9.437915
 9534 0.822421 9.437915
 9535 0.818798 9.434292
 9536 0.815175 9.434292
 9537 0.811552 9.430669
 9538 0.807929 9.430669
 9539 0.804306 9.427046
 9540 0.800683 9.427046
 9541 0.797060 9.423423
 9542 0.793437 9.423423
 9543 0.789814 9.419800
 9544 0.786191 9.419800
 9545 0.786191 9.416177
 9546 0.782568 9.412554
 9547 0.778945 9.408931
 9548 0.778945 9.405308
 9549 0.775322 9.401685
 9550 0.775322 9.398062
 9551 0.771699 9.394439
 9552 0.771699 9.390816
 9553 0.768076 9.387193
 9554 0.768076 9.383570
 9555 0.764453 9.379947
 9556 0.764453 9.376324
 9557 0.760830 9.372701
 9558 0.760830 9.369078
 9559 0.760830 9.365455
 9560 0.760830 9.361832
 9561 0.760830 9.358209
 9562 0.760830 9.354586
 9563 0.760830 9.350963
 9564 0.760830 9.347340
 9565 0.760830 9.343717
 9566 0.760830 9.340094
 9567 0.760830 9.336471
 9568 0.760830 9.332848
 9569 0.760830 9.329225
 9570 0.764453 9.325602
 9571 0.764453 9.321979
 9572 0.768076 9.318356
 9573 0.768076 9.314733
 9574 0.771699 9.311110
 9575 0.771699 9.307487
 9576 0.775322 9.303864
 9577 0.775322 9.300241
 9578 0.778945 9.296618
 9579 0.778945 9.292995
 9580 0.778945 9.289372
 9581 0.778945 9.285749
 9582 0.778945 9.282126
 9583 0.778945 9.278503
 9584 0.778945 9.274880
 9585 0.778945 9.271257
 9586 0.778945 9.267634
 9587 0.778945 9.264011
 9588 0.778945 9.260388
 9589 0.778945 9.256765
 9590 0.778945 9.253142
 9591 0.778945 9.249519
 9592 0.778945 9.245896
 9593 0.778945 9.242273
 9594 0.778945 9.238650
 9595 0.778945 9.235027
 9596 0.778945 9.231404
 9597 0.778945 9.227781
 9598 0.778945 9.224158
 9599 0.778945 9.220535
 9600 0.778945 9.216912
 9601 0.775322 9.213289
 9602 0.775322 9.209666
 9603 0.771699 9.206043
 9604 0.771699 9.202420
 9605 0.768076 9.198797
 9606 0.768076 9.195174
 9607 0.764453 9.191551
 9608 0.764453 9.187928
 9609 0.760830 9.184305
 9610 0.760830 9.180682
 9611 0.757207 9.177059
 9612 0.757207 9.173436
 9613 0.753584 9.169813
 9614 0.749961 9.169813
 9615 0.746338 9.166190
 9616 0.742715 9.162567
 9617 0.739092 9.162567
 9618 0.739092 9.158944
 9619 0.735469 9.155321
 9620 0.731846 9.151698
 9621 0.728223 9.148075
 9622 0.724600 9.144452
 9623 0.724600 9.140829
 9624 0.724600 9.137206
 9625 0.728223 9.133583
 9626 0.728223 9.129960
 9627 0.731846 9.126337
 9628 0.731846 9.122714
 9629 0.731846 9.119091
 9630 0.731846 9.115468
 9631 0.731846 9.111845
 9632 0.731846 9.108222
 9633 0.731846 9.104599
 9634 0.731846 9.100976
 9635 0.731846 9.097353
 9636 0.731846 9.093730
 9637 0.731846 9.090107
 9638 0.731846 9.086484
 9639 0.731846 9.082861
 9640 0.731846 9.079238
 9641 0.731846 9.075615
 9642 0.731846 9.071992
 9643 0.731846 9.068369
 9644 0.731846 9.064746
 9645 0.731846 9.061123
 9646 0.731846 9.057500
 9647 0.731846 9.053877
 9648 0.731846 9.050254
 9649 0.731846 9.046631
 9650 0.731846 9.043008
 9651 0.731846 9.039385
 9652 0.728223 9.035762
 9653 0.728223 9.032139
 9654 0.728223 9.028516
 9655 0.724600 9.024893
 9656 0.724600 9.021270
 9657 0.720977 9.017647
 9658 0.720977 9.014024
 9659 0.717354 9.010401
 9660 0.717354 9.006778
 9661 0.717354 9.003155
 9662 0.717354 8.999532
 9663 0.717354 8.995909
 9664 0.717354 8.992286
 9665 0.717354 8.988663
 9666 0.717354 8.985040
 9667 0.717354 8.981417
 9668 0.717354 8.977794
 9669 0.717354 8.974171
 9670 0.717354 8.970548
 9671 0.717354 8.966925
 9672 0.717354 8.963302
 9673 0.717354 8.959679
 9674 0.717354 8.956056
 9675 0.717354 8.952433
 9676 0.717354 8.948810
 9677 0.717354 8.945187
 9678 0.717354 8.941564
 9679 0.717354 8.937941
 9680 0.717354 8.934318
 9681 0.717354 8.930695
 9682 0.717354 8.927072
 9683 0.717354 8.923449
 9684 0.717354 8.919826
 9685 0.717354 8.916203
 9686 0.713731 8.912580
 9687 0.713731 8.908957
 9688 0.713731 8.905334
 9689 0.713731 8.901711
 9690 0.713731 8.898088
 9691 0.713731 8.894465
 9692 0.713731 8.890842
 9693 0.713731 8.887219
 9694 0.713731 8.883596
 9695 0.713731 8.879973
 9696 0.713731 8.876350
 9697 0.713731 8.872727
 9698 0.713731 8.869104
 9699 0.713731 8.865481
 9700 0.713731 8.861858
 9701 0.713731 8.858235
 9702 0.713731 8.854612
 9703 0.713731 8.850989
 9704 0.713731 8.847366
 9705 0.713731 8.843743
 9706 0.713731 8.840120
 9707 0.713731 8.836497
 9708 0.713731 8.832874
 9709 0.713731 8.829251
 9710 0.713731 8.825628
 9711 0.713731 8.822005
 9712 0.713731 8.818382
 9713 0.713731 8.814759
 9714 0.713731 8.811136
 9715 0.713731 8.807513
 9716 0.713731 8.803890
 9717 0.713731 8.800267
 9718 0.713731 8.796644
 9719 0.710108 8.793021
 9720 0.710108 8.789398
 9721 0.706485 8.785775
 9722 0.706485 8.782152
 9723 0.702862 8.778529
 9724 0.702862 8.774906
 9725 0.699239 8.771283
 9726 0.699239 8.767660
 9727 0.695616 8.764037
 9728 0.695616 8.760414
 9729 0.691993 8.756791
 9730 0.691993 8.753168
 9731 0.688370 8.749545
 9732 0.688370 8.745922
 9733 0.684747 8.742299
 9734 0.684747 8.738676
 9735 0.684747 8.735053
 9736 0.684747 8.731430
 9737 0.684747 8.727807
 9738 0.684747 8.724184
 9739 0.684747 8.720561
 9740 0.684747 8.716938
 9741 0.684747 8.713315
 9742 0.681124 8.709692
 9743 0.681124 8.706069
 9744 0.681124 8.702446
 9745 0.681124 8.698823
 9746 0.684747 8.695200
 9747 0.684747 8.691577
 9748 0.688370 8.687954
 9749 0.688370 8.684331
 9750 0.691993 8.680708
 9751 0.691993 8.677085
 9752 0.695616 8.673462
 9753 0.695616 8.669839
 9754 0.695616 8.666216
 9755 0.695616 8.662593
 9756 0.695616 8.658970
 9757 0.695616 8.655347
 9758 0.695616 8.651724
 9759 0.695616 8.648101
 9760 0.695616 8.644478
 9761 0.695616 8.640855
 9762 0.695616 8.637232
 9763 0.695616 8.633609
 9764 0.695616 8.629986
 9765 0.695616 8.626363
 9766 0.695616 8.622740
 9767 0.695616 8.619117
 9768 0.695616 8.615494
 9769 0.695616 8.611871
 9770 0.695616 8.608248
 9771 0.695616 8.604625
 9772 0.695616 8.601002
 9773 0.695616 8.597379
 9774 0.695616 8.593756
 9775 0.691993 8.590133
 9776 0.691993 8.586510
 9777 0.688370 8.582887
 9778 0.688370 8.579264
 9779 0.684747 8.575641
 9780 0.684747 8.572018
 9781 0.681124 8.568395
 9782 0.681124 8.564772
 9783 0.677501 8.561149
 9784 0.677501 8.557526
 9785 0.673878 8.553903
 9786 0.673878 8.550280
 9787 0.670255 8.546657
 9788 0.666632 8.546657
 9789 0.663009 8.543034
 9790 0.659386 8.543034
 9791 0.659386 8.539411
 9792 0.655763 8.535788
 9793 0.655763 8.532165
 9794 0.652140 8.528542
 9795 0.652140 8.524919
 9796 0.652140 8.521296
 9797 0.655763 8.517673
 9798 0.655763 8.514050
 9799 0.659386 8.510427
 9800 0.659386 8.506804
 9801 0.663009 8.503181
 9802 0.663009 8.499558
 9803 0.666632 8.495935
 9804 0.666632 8.492312
 9805 0.666632 8.488689
 9806 0.666632 8.485066
 9807 0.666632 8.481443
 9808 0.666632 8.477820
 9809 0.666632 8.474197
 9810 0.666632 8.470574
 9811 0.666632 8.466951
 9812 0.666632 8.463328
 9813 0.666632 8.459705
 9814 0.666632 8.456082
 9815 0.670255 8.452459
 9816 0.670255 8.448836
 9817 0.670255 8.445213
 9818 0.670255 8.441590
 9819 0.670255 8.437967
 9820 0.670255 8.434344
 9821 0.670255 8.430721
 9822 0.670255 8.427098
 9823 0.670255 8.423475
 9824 0.670255 8.419852
 9825 0.670255 8.416229
 9826 0.670255 8.412606
 9827 0.670255 8.408983
 9828 0.670255 8.405360
 9829 0.670255 8.401737
 9830 0.670255 8.398114
 9831 0.670255 8.394491
 9832 0.670255 8.390868
 9833 0.670255 8.387245
 9834 0.670255 8.383622
 9835 0.670255 8.379999
 9836 0.670255 8.376376
 9837 0.670255 8.372753
 9838 0.670255 8.369130
 9839 0.670255 8.365507
 9840 0.670255 8.361884
 9841 0.670255 8.358261
 9842 0.670255 8.354638
 9843 0.670255 8.351015
 9844 0.670255 8.347392
 9845 0.670255 8.343769
 9846 0.670255 8.340146
 9847 0.666632 8.336523
 9848 0.666632 8.332900
 9849 0.666632 8.329277
 9850 0.663009 8.325654
 9851 0.663009 8.322031
 9852 0.659386 8.318408
 9853 0.659386 8.314785
 9854 0.655763 8.311162
 9855 0.655763 8.307539
 9856 0.652140 8.303916
 9857 0.652140 8.300293
 9858 0.648517 8.296670
 9859 0.648517 8.293047
 9860 0.644894 8.289424
 9861 0.644894 8.285801
 9862 0.641271 8.282178
 9863 0.641271 8.278555
 9864 0.637648 8.274932
 9865 0.637648 8.271309
 9866 0.634025 8.267686
 9867 0.630402 8.264063
 9868 0.626779 8.260440
 9869 0.623156 8.256817
 9870 0.619533 8.256817
 9871 0.615910 8.253194
 9872 0.615910 8.249571
 9873 0.612287 8.245948
 9874 0.612287 8.242325
 9875 0.612287 8.238702
 9876 0.608664 8.235079
 9877 0.608664 8.231456
 9878 0.608664 8.227833
 9879 0.608664 8.224210
 9880 0.608664 8.220587
 9881 0.612287 8.216964
 9882 0.612287 8.213341
 9883 0.615910 8.209718
 9884 0.615910 8.206095
 9885 0.619533 8.202472
 9886 0.619533 8.198849
 9887 0.619533 8.195226
 9888 0.619533 8.191603
 9889 0.619533 8.187980
 9890 0.619533 8.184357
 9891 0.619533 8.180734
 9892 0.619533 8.177111
 9893 0.619533 8.173488
 9894 0.619533 8.169865
 9895 0.619533 8.166242
 9896 0.619533 8.162619
 9897 0.619533 8.158996
 9898 0.619533 8.155373
 9899 0.619533 8.151750
 9900 0.619533 8.148127
 9901 0.619533 8.144504
 9902 0.619533 8.140881
 9903 0.619533 8.137258
 9904 0.619533 8.133635
 9905 0.619533 8.130012
 9906 0.619533 8.126389
 9907 0.619533 8.122766
 9908 0.619533 8.119143
 9909 0.619533 8.115520
 9910 0.619533 8.111897
 9911 0.615910 8.108274
 9912 0.615910 8.104651
 9913 0.612287 8.101028
 9914 0.612287 8.097405
 9915 0.612287 8.093782
 9916 0.612287 8.090159
 9917 0.612287 8.086536
 9918 0.612287 8.082913
 9919 0.612287 8.079290
 9920 0.612287 8.075667
 9921 0.612287 8.072044
 9922 0.612287 8.068421
 9923 0.612287 8.064798
 9924 0.608664 8.061175
 9925 0.608664 8.057552
 9926 0.605041 8.053929
 9927 0.605041 8.050306
 9928 0.601418 8.046683
 9929 0.601418 8.043060
 9930 0.597795 8.039437
 9931 0.597795 8.035814
 9932 0.594172 8.032191
 9933 0.594172 8.028568
 9934 0.590549 8.024945
 9935 0.590549 8.021322
 9936 0.586926 8.017699
 9937 0.586926 8.014076
 9938 0.586926 8.010453
 9939 0.583303 8.006830
 9940 0.583303 8.003207
 9941 0.583303 7.999584
 9942 0.583303 7.995961
 9943 0.583303 7.992338
 9944 0.583303 7.988715
 9945 0.583303 7.985092
 9946 0.583303 7.981469
 9947 0.583303 7.977846
 9948 0.583303 7.974223
 9949 0.583303 7.970600
 9950 0.583303 7.966977
 9951 0.583303 7.963354
 9952 0.583303 7.959731
 9953 0.583303 7.956108
 9954 0.583303 7.952485
 9955 0.583303 7.948862
 9956 0.583303 7.945239
 9957 0.583303 7.941616
 9958 0.583303 7.937993
 9959 0.583303 7.934370
 9960 0.583303 7.930747
 9961 0.583303 7.927124
 9962 0.583303 7.923501
 9963 0.583303 7.919878
 9964 0.583303 7.916255
 9965 0.583303 7.912632
 9966 0.579680 7.909009
 9967 0.583303 7.905386
 9968 0.583303 7.901763
 9969 0.586926 7.898140
 9970 0.586926 7.894517
 9971 0.590549 7.890894
 9972 0.590549 7.887271
 9973 0.590549 7.883648
 9974 0.590549 7.880025
 9975 0.590549 7.876402
 9976 0.590549 7.872779
 9977 0.590549 7.869156
 9978 0.590549 7.865533
 9979 0.590549 7.861910
 9980 0.590549 7.858287
 9981 0.590549 7.854664
 9982 0.590549 7.851041
 9983 0.590549 7.847418
 9984 0.590549 7.843795
 9985 0.590549 7.840172
 9986 0.590549 7.836549
 9987 0.590549 7.832926
 9988 0.590549 7.829303
 9989 0.590549 7.825680
 9990 0.590549 7.822057
 9991 0.590549 7.818434
 9992 0.590549 7.814811
 9993 0.590549 7.811188
 9994 0.590549 7.807565
 9995 0.586926 7.803942
 9996 0.586926 7.800319
 9997 0.583303 7.796696
 9998 0.583303 7.793073
 9999 0.579680 7.789450
10000 0.579680 7.785827
10001 0.579680 7.782204
10002 0.579680 7.778581
10003 0.576057 7.774958
10004 0.576057 7.771335
10005 0.572434 7.767712
10006 0.572434 7.764089
10007 0.568811 7.760466
10008 0.568811 7.756843
10009 0.565188 7.753220
10010 0.565188 7.749597
10011 0.561565 7.745974
10012 0.561565 7.742351
10013 0.557942 7.738728
10014 0.557942 7.735105
10015 0.554319 7.731482
10016 0.550696 7.727859
10017 0.547073 7.724236
10018 0.547073 7.720613
10019 0.547073 7.716990
10020 0.547073 7.713367
10021 0.547073 7.709744
10022 0.547073 7.706121
10023 0.547073 7.702498
10024 0.547073 7.698875
10025 0.547073 7.695252
10026 0.547073 7.691629
10027 0.547073 7.688006
10028 0.547073 7.684383
10029 0.547073 7.680760
10030 0.547073 7.677137
10031 0.547073 7.673514
10032 0.547073 7.669891
10033 0.547073 7.666268
10034 0.547073 7.662645
10035 0.547073 7.659022
10036 0.547073 7.655399
10037 0.547073 7.651776
10038 0.547073 7.648153
10039 0.547073 7.644530
10040 0.547073 7.640907
10041 0.543450 7.637284
10042 0.543450 7.633661
10043 0.543450 7.630038
10044 0.543450 7.626415
10045 0.543450 7.622792
10046 0.543450 7.619169
10047 0.543450 7.615546
10048 0.543450 7.611923
10049 0.543450 7.608300
10050 0.543450 7.604677
10051 0.543450 7.601054
10052 0.543450 7.597431
10053 0.543450 7.593808
10054 0.543450 7.590185
10055 0.543450 7.586562
10056 0.543450 7.582939
10057 0.543450 7.579316
10058 0.543450 7.575693
10059 0.543450 7.572070
10060 0.543450 7.568447
10061 0.543450 7.564824
10062 0.539827 7.561201
10063 0.539827 7.557578
10064 0.536204 7.553955
10065 0.536204 7.550332
10066 0.532581 7.546709
10067 0.532581 7.543086
10068 0.532581 7.539463
10069 0.528958 7.535840
10070 0.528958 7.532217
10071 0.525335 7.528594
10072 0.525335 7.524971
10073 0.525335 7.521348
10074 0.525335 7.517725
10075 0.525335 7.514102
10076 0.525335 7.510479
10077 0.525335 7.506856
10078 0.525335 7.503233
10079 0.525335 7.499610
10080 0.528958 7.495987
10081 0.528958 7.492364
10082 0.532581 7.488741
10083 0.532581 7.485118
10084 0.536204 7.481495
10085 0.536204 7.477872
10086 0.536204 7.474249
10087 0.536204 7.470626
10088 0.536204 7.467003
10089 0.536204 7.463380
10090 0.536204 7.459757
10091 0.536204 7.456134
10092 0.536204 7.452511
10093 0.536204 7.448888
10094 0.536204 7.445265
10095 0.536204 7.441642
10096 0.536204 7.438019
10097 0.536204 7.434396
10098 0.536204 7.430773
10099 0.536204 7.427150
10100 0.536204 7.423527
10101 0.536204 7.419904
10102 0.536204 7.416281
10103 0.536204 7.412658
10104 0.536204 7.409035
10105 0.536204 7.405412
10106 0.536204 7.401789
10107 0.532581 7.398166
10108 0.532581 7.394543
10109 0.528958 7.390920
10110 0.528958 7.387297
10111 0.525335 7.383674
10112 0.525335 7.380051
10113 0.525335 7.376428
10114 0.525335 7.372805
10115 0.525335 7.369182
10116 0.525335 7.365559
10117 0.525335 7.361936
10118 0.525335 7.358313
10119 0.521712 7.354690
10120 0.521712 7.351067
10121 0.518089 7.347444
10122 0.518089 7.343821
10123 0.514466 7.340198
10124 0.514466 7.336575
10125 0.510843 7.332952
10126 0.510843 7.329329
10127 0.507220 7.325706
10128 0.507220 7.322083
10129 0.503597 7.318460
10130 0.503597 7.314837
10131 0.499974 7.311214
10132 0.496351 7.307591
10133 0.492728 7.303968
10134 0.489105 7.300345
10135 0.489105 7.296722
10136 0.485482 7.293099
10137 0.485482 7.289476
10138 0.485482 7.285853
10139 0.485482 7.282230
10140 0.485482 7.278607
10141 0.485482 7.274984
10142 0.485482 7.271361
10143 0.485482 7.267738
10144 0.485482 7.264115
10145 0.485482 7.260492
10146 0.485482 7.256869
10147 0.485482 7.253246
10148 0.485482 7.249623
10149 0.485482 7.246000
10150 0.485482 7.242377
10151 0.485482 7.238754
10152 0.485482 7.235131
10153 0.485482 7.231508
10154 0.485482 7.227885
10155 0.485482 7.224262
10156 0.485482 7.220639
10157 0.481859 7.217016
10158 0.481859 7.213393
10159 0.481859 7.209770
10160 0.481859 7.206147
10161 0.485482 7.202524
10162 0.485482 7.198901
10163 0.485482 7.195278
10164 0.489105 7.191655
10165 0.489105 7.188032
10166 0.489105 7.184409
10167 0.489105 7.180786
10168 0.489105 7.177163
10169 0.489105 7.173540
10170 0.489105 7.169917
10171 0.489105 7.166294
10172 0.489105 7.162671
10173 0.489105 7.159048
10174 0.489105 7.155425
10175 0.489105 7.151802
10176 0.489105 7.148179
10177 0.489105 7.144556
10178 0.489105 7.140933
10179 0.489105 7.137310
10180 0.489105 7.133687
10181 0.489105 7.130064
10182 0.489105 7.126441
10183 0.489105 7.122818
10184 0.489105 7.119195
10185 0.489105 7.115572
10186 0.489105 7.111949
10187 0.489105 7.108326
10188 0.489105 7.104703
10189 0.489105 7.101080
10190 0.489105 7.097457
10191 0.489105 7.093834
10192 0.489105 7.090211
10193 0.489105 7.086588
10194 0.489105 7.082965
10195 0.489105 7.079342
10196 0.489105 7.075719
10197 0.489105 7.072096
10198 0.489105 7.068473
10199 0.489105 7.064850
10200 0.489105 7.061227
10201 0.489105 7.057604
10202 0.489105 7.053981
10203 0.489105 7.050358
10204 0.492728 7.046735
10205 0.492728 7.043112
10206 0.496351 7.039489
10207 0.496351 7.035866
10208 0.499974 7.032243
10209 0.499974 7.028620
10210 0.499974 7.024997
10211 0.499974 7.021374
10212 0.499974 7.017751
10213 0.499974 7.014128
10214 0.499974 7.010505
10215 0.499974 7.006882
10216 0.499974 7.003259
10217 0.499974 6.999636
10218 0.499974 6.996013
10219 0.499974 6.992390
10220 0.499974 6.988767
10221 0.499974 6.985144
10222 0.499974 6.981521
10223 0.499974 6.977898
10224 0.499974 6.974275
10225 0.499974 6.970652
10226 0.499974 6.967029
10227 0.499974 6.963406
10228 0.499974 6.959783
10229 0.499974 6.956160
10230 0.499974 6.952537
10231 0.499974 6.948914
10232 0.499974 6.945291
10233 0.496351 6.941668
10234 0.496351 6.938045
10235 0.492728 6.934422
10236 0.492728 6.930799
10237 0.489105 6.927176
10238 0.489105 6.923553
10239 0.485482 6.919930
10240 0.485482 6.916307
10241 0.485482 6.912684
10242 0.485482 6.909061
10243 0.481859 6.905438
10244 0.481859 6.901815
10245 0.478236 6.898192
10246 0.478236 6.894569
10247 0.474613 6.890946
10248 0.474613 6.887323
10249 0.470990 6.883700
10250 0.470990 6.880077
10251 0.467367 6.876454
10252 0.467367 6.872831
10253 0.463744 6.869208
10254 0.463744 6.865585
10255 0.460121 6.861962
10256 0.456498 6.858339
10257 0.452875 6.854716
10258 0.452875 6.851093
10259 0.449252 6.847470
10260 0.449252 6.843847
10261 0.449252 6.840224
10262 0.449252 6.836601
10263 0.449252 6.832978
10264 0.449252 6.829355
10265 0.449252 6.825732
10266 0.449252 6.822109
10267 0.449252 6.818486
10268 0.449252 6.814863
10269 0.449252 6.811240
10270 0.449252 6.807617
10271 0.449252 6.803994
10272 0.445629 6.800371
10273 0.445629 6.796748
10274 0.442006 6.793125
10275 0.442006 6.789502
10276 0.438383 6.785879
10277 0.438383 6.782256
10278 0.434760 6.778633
10279 0.434760 6.775010
10280 0.431137 6.771387
10281 0.431137 6.767764
10282 0.427514 6.764141
10283 0.427514 6.760518
10284 0.423891 6.756895
10285 0.423891 6.753272
10286 0.423891 6.749649
10287 0.423891 6.746026
10288 0.423891 6.742403
10289 0.423891 6.738780
10290 0.423891 6.735157
10291 0.423891 6.731534
10292 0.423891 6.727911
10293 0.423891 6.724288
10294 0.423891 6.720665
10295 0.423891 6.717042
10296 0.423891 6.713419
10297 0.423891 6.709796
10298 0.423891 6.706173
10299 0.423891 6.702550
10300 0.420268 6.698927
10301 0.420268 6.695304
10302 0.416645 6.691681
10303 0.416645 6.688058
10304 0.413022 6.684435
10305 0.413022 6.680812
10306 0.409399 6.677189
10307 0.409399 6.673566
10308 0.405776 6.669943
10309 0.405776 6.666320
10310 0.402153 6.662697
10311 0.402153 6.659074
10312 0.402153 6.655451
10313 0.402153 6.651828
10314 0.402153 6.648205
10315 0.402153 6.644582
10316 0.402153 6.640959
10317 0.402153 6.637336
10318 0.402153 6.633713
10319 0.402153 6.630090
10320 0.402153 6.626467
10321 0.402153 6.622844
10322 0.402153 6.619221
