# Supplementary material for: Statistical Mapping of Maize Bundle Intensity at the Stem Scale Using Spatial Normalisation of Replicated Images
Source: PLoS One. 2014 Mar 12;9(3):e90673. doi: 10.1371/journal.pone.0090673 (PMC3951278; doi:10.1371/journal.pone.0090673)
Supplement: File S2 — Data files containing bundle positions and slice contours. (ZIP) [file pone.0090673.s002.zip › data/macro/tables/contoursMm/s11gCntMm.txt]

name   x   y
    1 3.177371 7.807565
    2 3.180994 7.803942
    3 3.180994 7.800319
    4 3.184617 7.796696
    5 3.184617 7.793073
    6 3.188240 7.789450
    7 3.188240 7.785827
    8 3.191863 7.782204
    9 3.191863 7.778581
   10 3.195486 7.774958
   11 3.195486 7.771335
   12 3.195486 7.767712
   13 3.195486 7.764089
   14 3.195486 7.760466
   15 3.195486 7.756843
   16 3.195486 7.753220
   17 3.195486 7.749597
   18 3.195486 7.745974
   19 3.195486 7.742351
   20 3.195486 7.738728
   21 3.195486 7.735105
   22 3.195486 7.731482
   23 3.195486 7.727859
   24 3.195486 7.724236
   25 3.195486 7.720613
   26 3.195486 7.716990
   27 3.195486 7.713367
   28 3.199109 7.709744
   29 3.202732 7.706121
   30 3.206355 7.702498
   31 3.209978 7.698875
   32 3.213601 7.695252
   33 3.217224 7.695252
   34 3.220847 7.691629
   35 3.224470 7.688006
   36 3.224470 7.684383
   37 3.228093 7.680760
   38 3.228093 7.677137
   39 3.231716 7.673514
   40 3.231716 7.669891
   41 3.235339 7.666268
   42 3.235339 7.662645
   43 3.238962 7.659022
   44 3.238962 7.655399
   45 3.242585 7.651776
   46 3.242585 7.648153
   47 3.246208 7.644530
   48 3.246208 7.640907
   49 3.246208 7.637284
   50 3.246208 7.633661
   51 3.246208 7.630038
   52 3.246208 7.626415
   53 3.246208 7.622792
   54 3.246208 7.619169
   55 3.246208 7.615546
   56 3.246208 7.611923
   57 3.246208 7.608300
   58 3.246208 7.604677
   59 3.246208 7.601054
   60 3.246208 7.597431
   61 3.246208 7.593808
   62 3.246208 7.590185
   63 3.246208 7.586562
   64 3.246208 7.582939
   65 3.246208 7.579316
   66 3.246208 7.575693
   67 3.246208 7.572070
   68 3.246208 7.568447
   69 3.246208 7.564824
   70 3.242585 7.561201
   71 3.242585 7.557578
   72 3.242585 7.553955
   73 3.242585 7.550332
   74 3.242585 7.546709
   75 3.242585 7.543086
   76 3.242585 7.539463
   77 3.242585 7.535840
   78 3.242585 7.532217
   79 3.242585 7.528594
   80 3.242585 7.524971
   81 3.242585 7.521348
   82 3.242585 7.517725
   83 3.242585 7.514102
   84 3.242585 7.510479
   85 3.242585 7.506856
   86 3.242585 7.503233
   87 3.242585 7.499610
   88 3.242585 7.495987
   89 3.242585 7.492364
   90 3.242585 7.488741
   91 3.238962 7.485118
   92 3.238962 7.481495
   93 3.238962 7.477872
   94 3.238962 7.474249
   95 3.238962 7.470626
   96 3.238962 7.467003
   97 3.238962 7.463380
   98 3.238962 7.459757
   99 3.238962 7.456134
  100 3.238962 7.452511
  101 3.242585 7.448888
  102 3.242585 7.445265
  103 3.242585 7.441642
  104 3.246208 7.438019
  105 3.246208 7.434396
  106 3.249831 7.430773
  107 3.249831 7.427150
  108 3.253454 7.423527
  109 3.253454 7.419904
  110 3.257077 7.416281
  111 3.257077 7.412658
  112 3.260700 7.409035
  113 3.260700 7.405412
  114 3.264323 7.401789
  115 3.264323 7.398166
  116 3.264323 7.394543
  117 3.264323 7.390920
  118 3.264323 7.387297
  119 3.264323 7.383674
  120 3.264323 7.380051
  121 3.264323 7.376428
  122 3.264323 7.372805
  123 3.264323 7.369182
  124 3.264323 7.365559
  125 3.264323 7.361936
  126 3.267946 7.358313
  127 3.267946 7.354690
  128 3.267946 7.351067
  129 3.267946 7.347444
  130 3.267946 7.343821
  131 3.267946 7.340198
  132 3.271569 7.336575
  133 3.271569 7.332952
  134 3.271569 7.329329
  135 3.271569 7.325706
  136 3.275192 7.325706
  137 3.278815 7.322083
  138 3.282438 7.318460
  139 3.286061 7.314837
  140 3.289684 7.311214
  141 3.293307 7.307591
  142 3.293307 7.303968
  143 3.296930 7.300345
  144 3.296930 7.296722
  145 3.300553 7.293099
  146 3.300553 7.289476
  147 3.304176 7.285853
  148 3.304176 7.282230
  149 3.307799 7.278607
  150 3.307799 7.274984
  151 3.311422 7.271361
  152 3.311422 7.267738
  153 3.315045 7.264115
  154 3.315045 7.260492
  155 3.315045 7.256869
  156 3.315045 7.253246
  157 3.315045 7.249623
  158 3.315045 7.246000
  159 3.315045 7.242377
  160 3.315045 7.238754
  161 3.315045 7.235131
  162 3.315045 7.231508
  163 3.315045 7.227885
  164 3.315045 7.224262
  165 3.315045 7.220639
  166 3.315045 7.217016
  167 3.315045 7.213393
  168 3.315045 7.209770
  169 3.315045 7.206147
  170 3.315045 7.202524
  171 3.315045 7.198901
  172 3.315045 7.195278
  173 3.315045 7.191655
  174 3.315045 7.188032
  175 3.315045 7.184409
  176 3.315045 7.180786
  177 3.315045 7.177163
  178 3.311422 7.173540
  179 3.311422 7.169917
  180 3.307799 7.166294
  181 3.307799 7.162671
  182 3.304176 7.159048
  183 3.304176 7.155425
  184 3.300553 7.151802
  185 3.300553 7.148179
  186 3.296930 7.144556
  187 3.296930 7.140933
  188 3.296930 7.137310
  189 3.296930 7.133687
  190 3.296930 7.130064
  191 3.296930 7.126441
  192 3.296930 7.122818
  193 3.296930 7.119195
  194 3.296930 7.115572
  195 3.296930 7.111949
  196 3.296930 7.108326
  197 3.296930 7.104703
  198 3.296930 7.101080
  199 3.296930 7.097457
  200 3.296930 7.093834
  201 3.296930 7.090211
  202 3.296930 7.086588
  203 3.296930 7.082965
  204 3.296930 7.079342
  205 3.296930 7.075719
  206 3.296930 7.072096
  207 3.296930 7.068473
  208 3.293307 7.064850
  209 3.293307 7.061227
  210 3.293307 7.057604
  211 3.289684 7.053981
  212 3.289684 7.050358
  213 3.289684 7.046735
  214 3.286061 7.043112
  215 3.286061 7.039489
  216 3.286061 7.035866
  217 3.286061 7.032243
  218 3.286061 7.028620
  219 3.286061 7.024997
  220 3.286061 7.021374
  221 3.286061 7.017751
  222 3.286061 7.014128
  223 3.286061 7.010505
  224 3.289684 7.006882
  225 3.289684 7.003259
  226 3.293307 6.999636
  227 3.293307 6.996013
  228 3.296930 6.992390
  229 3.296930 6.988767
  230 3.300553 6.985144
  231 3.300553 6.981521
  232 3.304176 6.977898
  233 3.304176 6.974275
  234 3.307799 6.970652
  235 3.307799 6.967029
  236 3.311422 6.963406
  237 3.311422 6.959783
  238 3.311422 6.956160
  239 3.311422 6.952537
  240 3.311422 6.948914
  241 3.311422 6.945291
  242 3.311422 6.941668
  243 3.311422 6.938045
  244 3.311422 6.934422
  245 3.311422 6.930799
  246 3.311422 6.927176
  247 3.311422 6.923553
  248 3.311422 6.919930
  249 3.311422 6.916307
  250 3.311422 6.912684
  251 3.311422 6.909061
  252 3.311422 6.905438
  253 3.311422 6.901815
  254 3.311422 6.898192
  255 3.311422 6.894569
  256 3.311422 6.890946
  257 3.311422 6.887323
  258 3.311422 6.883700
  259 3.311422 6.880077
  260 3.311422 6.876454
  261 3.311422 6.872831
  262 3.311422 6.869208
  263 3.311422 6.865585
  264 3.311422 6.861962
  265 3.311422 6.858339
  266 3.311422 6.854716
  267 3.311422 6.851093
  268 3.311422 6.847470
  269 3.315045 6.843847
  270 3.315045 6.840224
  271 3.315045 6.836601
  272 3.315045 6.832978
  273 3.315045 6.829355
  274 3.318668 6.825732
  275 3.318668 6.822109
  276 3.322291 6.818486
  277 3.325914 6.818486
  278 3.329537 6.814863
  279 3.333160 6.811240
  280 3.336783 6.811240
  281 3.340406 6.807617
  282 3.344029 6.807617
  283 3.347652 6.803994
  284 3.347652 6.800371
  285 3.351275 6.796748
  286 3.351275 6.793125
  287 3.354898 6.789502
  288 3.354898 6.785879
  289 3.358521 6.782256
  290 3.358521 6.778633
  291 3.362144 6.775010
  292 3.362144 6.771387
  293 3.365767 6.767764
  294 3.365767 6.764141
  295 3.369390 6.760518
  296 3.369390 6.756895
  297 3.369390 6.753272
  298 3.369390 6.749649
  299 3.369390 6.746026
  300 3.369390 6.742403
  301 3.369390 6.738780
  302 3.369390 6.735157
  303 3.369390 6.731534
  304 3.369390 6.727911
  305 3.369390 6.724288
  306 3.369390 6.720665
  307 3.369390 6.717042
  308 3.369390 6.713419
  309 3.369390 6.709796
  310 3.369390 6.706173
  311 3.369390 6.702550
  312 3.369390 6.698927
  313 3.369390 6.695304
  314 3.369390 6.691681
  315 3.369390 6.688058
  316 3.369390 6.684435
  317 3.369390 6.680812
  318 3.373013 6.677189
  319 3.373013 6.673566
  320 3.373013 6.669943
  321 3.373013 6.666320
  322 3.373013 6.662697
  323 3.373013 6.659074
  324 3.373013 6.655451
  325 3.373013 6.651828
  326 3.373013 6.648205
  327 3.373013 6.644582
  328 3.373013 6.640959
  329 3.373013 6.637336
  330 3.373013 6.633713
  331 3.373013 6.630090
  332 3.373013 6.626467
  333 3.376636 6.622844
  334 3.376636 6.619221
  335 3.380259 6.615598
  336 3.380259 6.611975
  337 3.383882 6.608352
  338 3.383882 6.604729
  339 3.387505 6.601106
  340 3.387505 6.597483
  341 3.387505 6.593860
  342 3.387505 6.590237
  343 3.387505 6.586614
  344 3.387505 6.582991
  345 3.387505 6.579368
  346 3.387505 6.575745
  347 3.387505 6.572122
  348 3.387505 6.568499
  349 3.387505 6.564876
  350 3.387505 6.561253
  351 3.387505 6.557630
  352 3.387505 6.554007
  353 3.387505 6.550384
  354 3.387505 6.546761
  355 3.387505 6.543138
  356 3.387505 6.539515
  357 3.387505 6.535892
  358 3.387505 6.532269
  359 3.387505 6.528646
  360 3.387505 6.525023
  361 3.387505 6.521400
  362 3.387505 6.517777
  363 3.387505 6.514154
  364 3.387505 6.510531
  365 3.387505 6.506908
  366 3.387505 6.503285
  367 3.383882 6.499662
  368 3.383882 6.496039
  369 3.383882 6.492416
  370 3.380259 6.488793
  371 3.380259 6.485170
  372 3.376636 6.481547
  373 3.376636 6.477924
  374 3.373013 6.474301
  375 3.373013 6.470678
  376 3.369390 6.467055
  377 3.369390 6.463432
  378 3.365767 6.459809
  379 3.365767 6.456186
  380 3.365767 6.452563
  381 3.365767 6.448940
  382 3.369390 6.445317
  383 3.369390 6.441694
  384 3.369390 6.438071
  385 3.373013 6.434448
  386 3.373013 6.430825
  387 3.376636 6.427202
  388 3.376636 6.423579
  389 3.380259 6.419956
  390 3.380259 6.416333
  391 3.383882 6.412710
  392 3.383882 6.409087
  393 3.387505 6.405464
  394 3.387505 6.401841
  395 3.391128 6.398218
  396 3.391128 6.394595
  397 3.394751 6.390972
  398 3.394751 6.387349
  399 3.394751 6.383726
  400 3.394751 6.380103
  401 3.394751 6.376480
  402 3.394751 6.372857
  403 3.398374 6.369234
  404 3.398374 6.365611
  405 3.401997 6.361988
  406 3.401997 6.358365
  407 3.405620 6.354742
  408 3.405620 6.351119
  409 3.409243 6.347496
  410 3.409243 6.343873
  411 3.412866 6.340250
  412 3.412866 6.336627
  413 3.416489 6.333004
  414 3.416489 6.329381
  415 3.420112 6.325758
  416 3.420112 6.322135
  417 3.420112 6.318512
  418 3.420112 6.314889
  419 3.420112 6.311266
  420 3.420112 6.307643
  421 3.420112 6.304020
  422 3.420112 6.300397
  423 3.420112 6.296774
  424 3.420112 6.293151
  425 3.420112 6.289528
  426 3.420112 6.285905
  427 3.420112 6.282282
  428 3.420112 6.278659
  429 3.420112 6.275036
  430 3.420112 6.271413
  431 3.420112 6.267790
  432 3.420112 6.264167
  433 3.420112 6.260544
  434 3.420112 6.256921
  435 3.420112 6.253298
  436 3.420112 6.249675
  437 3.420112 6.246052
  438 3.420112 6.242429
  439 3.420112 6.238806
  440 3.420112 6.235183
  441 3.416489 6.231560
  442 3.416489 6.227937
  443 3.412866 6.224314
  444 3.412866 6.220691
  445 3.409243 6.217068
  446 3.409243 6.213445
  447 3.405620 6.209822
  448 3.405620 6.206199
  449 3.401997 6.202576
  450 3.401997 6.198953
  451 3.398374 6.195330
  452 3.398374 6.191707
  453 3.394751 6.188084
  454 3.394751 6.184461
  455 3.394751 6.180838
  456 3.394751 6.177215
  457 3.394751 6.173592
  458 3.394751 6.169969
  459 3.394751 6.166346
  460 3.394751 6.162723
  461 3.394751 6.159100
  462 3.398374 6.155477
  463 3.398374 6.151854
  464 3.398374 6.148231
  465 3.401997 6.144608
  466 3.401997 6.140985
  467 3.405620 6.137362
  468 3.409243 6.133739
  469 3.412866 6.130116
  470 3.416489 6.130116
  471 3.420112 6.126493
  472 3.423735 6.126493
  473 3.427358 6.122870
  474 3.430981 6.122870
  475 3.434604 6.119247
  476 3.434604 6.115624
  477 3.438227 6.112001
  478 3.438227 6.108378
  479 3.441850 6.104755
  480 3.441850 6.101132
  481 3.445473 6.097509
  482 3.445473 6.093886
  483 3.449096 6.090263
  484 3.449096 6.086640
  485 3.452719 6.083017
  486 3.452719 6.079394
  487 3.456342 6.075771
  488 3.456342 6.072148
  489 3.456342 6.068525
  490 3.456342 6.064902
  491 3.456342 6.061279
  492 3.456342 6.057656
  493 3.456342 6.054033
  494 3.456342 6.050410
  495 3.456342 6.046787
  496 3.456342 6.043164
  497 3.456342 6.039541
  498 3.456342 6.035918
  499 3.456342 6.032295
  500 3.456342 6.028672
  501 3.456342 6.025049
  502 3.456342 6.021426
  503 3.456342 6.017803
  504 3.456342 6.014180
  505 3.456342 6.010557
  506 3.456342 6.006934
  507 3.456342 6.003311
  508 3.456342 5.999688
  509 3.456342 5.996065
  510 3.452719 5.992442
  511 3.452719 5.988819
  512 3.449096 5.985196
  513 3.449096 5.981573
  514 3.445473 5.977950
  515 3.445473 5.974327
  516 3.441850 5.970704
  517 3.441850 5.967081
  518 3.438227 5.963458
  519 3.438227 5.959835
  520 3.434604 5.956212
  521 3.434604 5.952589
  522 3.430981 5.948966
  523 3.430981 5.945343
  524 3.427358 5.941720
  525 3.423735 5.938097
  526 3.420112 5.934474
  527 3.416489 5.930851
  528 3.412866 5.927228
  529 3.412866 5.923605
  530 3.412866 5.919982
  531 3.412866 5.916359
  532 3.412866 5.912736
  533 3.412866 5.909113
  534 3.412866 5.905490
  535 3.412866 5.901867
  536 3.412866 5.898244
  537 3.412866 5.894621
  538 3.412866 5.890998
  539 3.416489 5.887375
  540 3.420112 5.883752
  541 3.423735 5.883752
  542 3.427358 5.880129
  543 3.430981 5.880129
  544 3.434604 5.876506
  545 3.438227 5.876506
  546 3.441850 5.872883
  547 3.445473 5.872883
  548 3.449096 5.869260
  549 3.452719 5.869260
  550 3.456342 5.865637
  551 3.459965 5.862014
  552 3.463588 5.858391
  553 3.463588 5.854768
  554 3.467211 5.851145
  555 3.467211 5.847522
  556 3.470834 5.843899
  557 3.470834 5.840276
  558 3.474457 5.836653
  559 3.474457 5.833030
  560 3.478080 5.829407
  561 3.478080 5.825784
  562 3.481703 5.822161
  563 3.481703 5.818538
  564 3.485326 5.814915
  565 3.485326 5.811292
  566 3.485326 5.807669
  567 3.485326 5.804046
  568 3.485326 5.800423
  569 3.485326 5.796800
  570 3.485326 5.793177
  571 3.485326 5.789554
  572 3.485326 5.785931
  573 3.485326 5.782308
  574 3.485326 5.778685
  575 3.485326 5.775062
  576 3.485326 5.771439
  577 3.485326 5.767816
  578 3.485326 5.764193
  579 3.485326 5.760570
  580 3.485326 5.756947
  581 3.485326 5.753324
  582 3.485326 5.749701
  583 3.485326 5.746078
  584 3.485326 5.742455
  585 3.485326 5.738832
  586 3.485326 5.735209
  587 3.485326 5.731586
  588 3.485326 5.727963
  589 3.485326 5.724340
  590 3.485326 5.720717
  591 3.485326 5.717094
  592 3.485326 5.713471
  593 3.485326 5.709848
  594 3.485326 5.706225
  595 3.485326 5.702602
  596 3.485326 5.698979
  597 3.485326 5.695356
  598 3.485326 5.691733
  599 3.485326 5.688110
  600 3.485326 5.684487
  601 3.485326 5.680864
  602 3.485326 5.677241
  603 3.485326 5.673618
  604 3.485326 5.669995
  605 3.485326 5.666372
  606 3.485326 5.662749
  607 3.485326 5.659126
  608 3.485326 5.655503
  609 3.485326 5.651880
  610 3.485326 5.648257
  611 3.485326 5.644634
  612 3.485326 5.641011
  613 3.485326 5.637388
  614 3.485326 5.633765
  615 3.485326 5.630142
  616 3.485326 5.626519
  617 3.485326 5.622896
  618 3.485326 5.619273
  619 3.485326 5.615650
  620 3.485326 5.612027
  621 3.485326 5.608404
  622 3.485326 5.604781
  623 3.485326 5.601158
  624 3.485326 5.597535
  625 3.485326 5.593912
  626 3.488949 5.590289
  627 3.488949 5.586666
  628 3.492572 5.583043
  629 3.496195 5.579420
  630 3.499818 5.575797
  631 3.503441 5.572174
  632 3.507064 5.568551
  633 3.510687 5.564928
  634 3.514310 5.561305
  635 3.517933 5.557682
  636 3.521556 5.554059
  637 3.525179 5.550436
  638 3.528802 5.546813
  639 3.528802 5.543190
  640 3.532425 5.539567
  641 3.532425 5.535944
  642 3.536048 5.532321
  643 3.536048 5.528698
  644 3.539671 5.525075
  645 3.539671 5.521452
  646 3.543294 5.517829
  647 3.543294 5.514206
  648 3.546917 5.510583
  649 3.550540 5.506960
  650 3.554163 5.503337
  651 3.557786 5.499714
  652 3.561409 5.496091
  653 3.565032 5.492468
  654 3.565032 5.488845
  655 3.568655 5.485222
  656 3.568655 5.481599
  657 3.572278 5.477976
  658 3.572278 5.474353
  659 3.575901 5.470730
  660 3.575901 5.467107
  661 3.579524 5.463484
  662 3.579524 5.459861
  663 3.583147 5.456238
  664 3.583147 5.452615
  665 3.586770 5.448992
  666 3.586770 5.445369
  667 3.586770 5.441746
  668 3.586770 5.438123
  669 3.586770 5.434500
  670 3.586770 5.430877
  671 3.586770 5.427254
  672 3.590393 5.423631
  673 3.590393 5.420008
  674 3.594016 5.416385
  675 3.594016 5.412762
  676 3.597639 5.409139
  677 3.597639 5.405516
  678 3.597639 5.401893
  679 3.597639 5.398270
  680 3.597639 5.394647
  681 3.597639 5.391024
  682 3.597639 5.387401
  683 3.597639 5.383778
  684 3.597639 5.380155
  685 3.597639 5.376532
  686 3.597639 5.372909
  687 3.597639 5.369286
  688 3.597639 5.365663
  689 3.597639 5.362040
  690 3.597639 5.358417
  691 3.597639 5.354794
  692 3.597639 5.351171
  693 3.597639 5.347548
  694 3.597639 5.343925
  695 3.597639 5.340302
  696 3.597639 5.336679
  697 3.597639 5.333056
  698 3.597639 5.329433
  699 3.594016 5.325810
  700 3.594016 5.322187
  701 3.590393 5.318564
  702 3.590393 5.314941
  703 3.586770 5.311318
  704 3.586770 5.307695
  705 3.583147 5.304072
  706 3.583147 5.300449
  707 3.579524 5.296826
  708 3.579524 5.293203
  709 3.575901 5.289580
  710 3.575901 5.285957
  711 3.572278 5.282334
  712 3.568655 5.278711
  713 3.565032 5.275088
  714 3.565032 5.271465
  715 3.561409 5.267842
  716 3.561409 5.264219
  717 3.561409 5.260596
  718 3.561409 5.256973
  719 3.561409 5.253350
  720 3.561409 5.249727
  721 3.561409 5.246104
  722 3.561409 5.242481
  723 3.561409 5.238858
  724 3.561409 5.235235
  725 3.561409 5.231612
  726 3.561409 5.227989
  727 3.561409 5.224366
  728 3.561409 5.220743
  729 3.561409 5.217120
  730 3.561409 5.213497
  731 3.561409 5.209874
  732 3.561409 5.206251
  733 3.561409 5.202628
  734 3.561409 5.199005
  735 3.557786 5.195382
  736 3.557786 5.191759
  737 3.554163 5.188136
  738 3.554163 5.184513
  739 3.550540 5.180890
  740 3.550540 5.177267
  741 3.546917 5.173644
  742 3.546917 5.170021
  743 3.543294 5.166398
  744 3.543294 5.162775
  745 3.539671 5.159152
  746 3.539671 5.155529
  747 3.536048 5.151906
  748 3.536048 5.148283
  749 3.536048 5.144660
  750 3.536048 5.141037
  751 3.536048 5.137414
  752 3.536048 5.133791
  753 3.536048 5.130168
  754 3.536048 5.126545
  755 3.536048 5.122922
  756 3.536048 5.119299
  757 3.536048 5.115676
  758 3.536048 5.112053
  759 3.536048 5.108430
  760 3.536048 5.104807
  761 3.536048 5.101184
  762 3.536048 5.097561
  763 3.536048 5.093938
  764 3.536048 5.090315
  765 3.536048 5.086692
  766 3.536048 5.083069
  767 3.536048 5.079446
  768 3.536048 5.075823
  769 3.536048 5.072200
  770 3.536048 5.068577
  771 3.536048 5.064954
  772 3.536048 5.061331
  773 3.536048 5.057708
  774 3.536048 5.054085
  775 3.536048 5.050462
  776 3.536048 5.046839
  777 3.536048 5.043216
  778 3.536048 5.039593
  779 3.536048 5.035970
  780 3.536048 5.032347
  781 3.536048 5.028724
  782 3.536048 5.025101
  783 3.536048 5.021478
  784 3.536048 5.017855
  785 3.536048 5.014232
  786 3.536048 5.010609
  787 3.536048 5.006986
  788 3.536048 5.003363
  789 3.539671 4.999740
  790 3.539671 4.996117
  791 3.539671 4.992494
  792 3.543294 4.988871
  793 3.543294 4.985248
  794 3.543294 4.981625
  795 3.543294 4.978002
  796 3.543294 4.974379
  797 3.543294 4.970756
  798 3.543294 4.967133
  799 3.543294 4.963510
  800 3.543294 4.959887
  801 3.543294 4.956264
  802 3.543294 4.952641
  803 3.543294 4.949018
  804 3.543294 4.945395
  805 3.543294 4.941772
  806 3.543294 4.938149
  807 3.543294 4.934526
  808 3.543294 4.930903
  809 3.543294 4.927280
  810 3.543294 4.923657
  811 3.543294 4.920034
  812 3.543294 4.916411
  813 3.543294 4.912788
  814 3.546917 4.909165
  815 3.550540 4.905542
  816 3.554163 4.901919
  817 3.554163 4.898296
  818 3.557786 4.894673
  819 3.557786 4.891050
  820 3.561409 4.887427
  821 3.561409 4.883804
  822 3.565032 4.880181
  823 3.565032 4.876558
  824 3.568655 4.872935
  825 3.568655 4.869312
  826 3.572278 4.865689
  827 3.572278 4.862066
  828 3.575901 4.858443
  829 3.575901 4.854820
  830 3.575901 4.851197
  831 3.575901 4.847574
  832 3.575901 4.843951
  833 3.579524 4.840328
  834 3.583147 4.836705
  835 3.586770 4.833082
  836 3.590393 4.829459
  837 3.594016 4.825836
  838 3.597639 4.822213
  839 3.601262 4.818590
  840 3.601262 4.814967
  841 3.604885 4.811344
  842 3.604885 4.807721
  843 3.608508 4.804098
  844 3.608508 4.800475
  845 3.612131 4.796852
  846 3.612131 4.793229
  847 3.615754 4.789606
  848 3.615754 4.785983
  849 3.619377 4.782360
  850 3.623000 4.782360
  851 3.626623 4.778737
  852 3.630246 4.778737
  853 3.633869 4.775114
  854 3.637492 4.775114
  855 3.641115 4.771491
  856 3.644738 4.767868
  857 3.648361 4.764245
  858 3.651984 4.760622
  859 3.655607 4.756999
  860 3.659230 4.753376
  861 3.659230 4.749753
  862 3.662853 4.746130
  863 3.662853 4.742507
  864 3.666476 4.738884
  865 3.666476 4.735261
  866 3.670099 4.731638
  867 3.670099 4.728015
  868 3.673722 4.724392
  869 3.673722 4.720769
  870 3.677345 4.717146
  871 3.680968 4.713523
  872 3.684591 4.709900
  873 3.688214 4.706277
  874 3.691837 4.706277
  875 3.695460 4.702654
  876 3.699083 4.702654
  877 3.702706 4.699031
  878 3.706329 4.695408
  879 3.709952 4.691785
  880 3.713575 4.688162
  881 3.717198 4.684539
  882 3.720821 4.680916
  883 3.724444 4.677293
  884 3.724444 4.673670
  885 3.728067 4.670047
  886 3.731690 4.666424
  887 3.735313 4.662801
  888 3.735313 4.659178
  889 3.738936 4.655555
  890 3.742559 4.651932
  891 3.746182 4.648309
  892 3.746182 4.644686
  893 3.749805 4.641063
  894 3.749805 4.637440
  895 3.753428 4.633817
  896 3.753428 4.630194
  897 3.757051 4.626571
  898 3.757051 4.622948
  899 3.760674 4.619325
  900 3.760674 4.615702
  901 3.764297 4.612079
  902 3.764297 4.608456
  903 3.767920 4.604833
  904 3.767920 4.601210
  905 3.767920 4.597587
  906 3.771543 4.593964
  907 3.771543 4.590341
  908 3.775166 4.586718
  909 3.778789 4.583095
  910 3.778789 4.579472
  911 3.782412 4.575849
  912 3.786035 4.572226
  913 3.789658 4.568603
  914 3.793281 4.564980
  915 3.796904 4.561357
  916 3.800527 4.557734
  917 3.800527 4.554111
  918 3.804150 4.550488
  919 3.807773 4.546865
  920 3.811396 4.543242
  921 3.815019 4.539619
  922 3.818642 4.535996
  923 3.822265 4.532373
  924 3.825888 4.528750
  925 3.825888 4.525127
  926 3.829511 4.525127
  927 3.833134 4.521504
  928 3.836757 4.517881
  929 3.840380 4.517881
  930 3.844003 4.514258
  931 3.847626 4.514258
  932 3.851249 4.510635
  933 3.854872 4.507012
  934 3.858495 4.503389
  935 3.862118 4.499766
  936 3.865741 4.496143
  937 3.869364 4.492520
  938 3.869364 4.488897
  939 3.872987 4.485274
  940 3.872987 4.481651
  941 3.876610 4.478028
  942 3.876610 4.474405
  943 3.880233 4.470782
  944 3.880233 4.467159
  945 3.883856 4.463536
  946 3.883856 4.459913
  947 3.887479 4.456290
  948 3.887479 4.452667
  949 3.891102 4.449044
  950 3.891102 4.445421
  951 3.894725 4.441798
  952 3.894725 4.438175
  953 3.898348 4.434552
  954 3.898348 4.430929
  955 3.901971 4.427306
  956 3.901971 4.423683
  957 3.901971 4.420060
  958 3.901971 4.416437
  959 3.901971 4.412814
  960 3.901971 4.409191
  961 3.901971 4.405568
  962 3.901971 4.401945
  963 3.901971 4.398322
  964 3.901971 4.394699
  965 3.901971 4.391076
  966 3.901971 4.387453
  967 3.901971 4.383830
  968 3.901971 4.380207
  969 3.901971 4.376584
  970 3.901971 4.372961
  971 3.905594 4.369338
  972 3.909217 4.365715
  973 3.912840 4.362092
  974 3.916463 4.358469
  975 3.920086 4.354846
  976 3.923709 4.351223
  977 3.927332 4.347600
  978 3.930955 4.343977
  979 3.934578 4.340354
  980 3.938201 4.340354
  981 3.941824 4.336731
  982 3.945447 4.336731
  983 3.949070 4.333108
  984 3.952693 4.329485
  985 3.956316 4.329485
  986 3.959939 4.325862
  987 3.963562 4.325862
  988 3.967185 4.322239
  989 3.970808 4.322239
  990 3.974431 4.318616
  991 3.978054 4.318616
  992 3.981677 4.314993
  993 3.985300 4.311370
  994 3.985300 4.307747
  995 3.988923 4.304124
  996 3.988923 4.300501
  997 3.992546 4.296878
  998 3.992546 4.293255
  999 3.996169 4.289632
 1000 3.996169 4.286009
 1001 3.999792 4.282386
 1002 3.999792 4.278763
 1003 4.003415 4.275140
 1004 4.003415 4.271517
 1005 4.007038 4.267894
 1006 4.007038 4.264271
 1007 4.007038 4.260648
 1008 4.007038 4.257025
 1009 4.007038 4.253402
 1010 4.007038 4.249779
 1011 4.007038 4.246156
 1012 4.007038 4.242533
 1013 4.007038 4.238910
 1014 4.007038 4.235287
 1015 4.007038 4.231664
 1016 4.010661 4.228041
 1017 4.010661 4.224418
 1018 4.010661 4.220795
 1019 4.014284 4.217172
 1020 4.017907 4.213549
 1021 4.021530 4.209926
 1022 4.025153 4.206303
 1023 4.028776 4.202680
 1024 4.032399 4.202680
 1025 4.036022 4.199057
 1026 4.039645 4.195434
 1027 4.039645 4.191811
 1028 4.043268 4.188188
 1029 4.043268 4.184565
 1030 4.046891 4.180942
 1031 4.046891 4.177319
 1032 4.050514 4.173696
 1033 4.050514 4.170073
 1034 4.054137 4.166450
 1035 4.054137 4.162827
 1036 4.057760 4.159204
 1037 4.057760 4.155581
 1038 4.061383 4.151958
 1039 4.061383 4.148335
 1040 4.061383 4.144712
 1041 4.061383 4.141089
 1042 4.061383 4.137466
 1043 4.061383 4.133843
 1044 4.061383 4.130220
 1045 4.061383 4.126597
 1046 4.061383 4.122974
 1047 4.061383 4.119351
 1048 4.061383 4.115728
 1049 4.061383 4.112105
 1050 4.061383 4.108482
 1051 4.061383 4.104859
 1052 4.061383 4.101236
 1053 4.061383 4.097613
 1054 4.061383 4.093990
 1055 4.061383 4.090367
 1056 4.061383 4.086744
 1057 4.065006 4.083121
 1058 4.068629 4.079498
 1059 4.072252 4.075875
 1060 4.075875 4.072252
 1061 4.079498 4.072252
 1062 4.083121 4.068629
 1063 4.086744 4.068629
 1064 4.090367 4.065006
 1065 4.093990 4.061383
 1066 4.097613 4.061383
 1067 4.101236 4.057760
 1068 4.104859 4.057760
 1069 4.108482 4.054137
 1070 4.112105 4.054137
 1071 4.115728 4.050514
 1072 4.119351 4.050514
 1073 4.122974 4.046891
 1074 4.126597 4.046891
 1075 4.130220 4.043268
 1076 4.133843 4.043268
 1077 4.137466 4.039645
 1078 4.141089 4.036022
 1079 4.144712 4.032399
 1080 4.148335 4.028776
 1081 4.151958 4.025153
 1082 4.155581 4.021530
 1083 4.155581 4.017907
 1084 4.159204 4.014284
 1085 4.162827 4.010661
 1086 4.166450 4.007038
 1087 4.170073 4.007038
 1088 4.173696 4.003415
 1089 4.177319 4.003415
 1090 4.180942 3.999792
 1091 4.184565 3.999792
 1092 4.188188 3.996169
 1093 4.191811 3.996169
 1094 4.195434 3.992546
 1095 4.199057 3.992546
 1096 4.202680 3.988923
 1097 4.206303 3.988923
 1098 4.209926 3.985300
 1099 4.213549 3.985300
 1100 4.217172 3.981677
 1101 4.220795 3.978054
 1102 4.224418 3.974431
 1103 4.228041 3.970808
 1104 4.231664 3.967185
 1105 4.235287 3.963562
 1106 4.235287 3.959939
 1107 4.238910 3.956316
 1108 4.238910 3.952693
 1109 4.242533 3.949070
 1110 4.242533 3.945447
 1111 4.246156 3.941824
 1112 4.246156 3.938201
 1113 4.249779 3.934578
 1114 4.253402 3.930955
 1115 4.257025 3.930955
 1116 4.260648 3.930955
 1117 4.264271 3.930955
 1118 4.267894 3.927332
 1119 4.271517 3.927332
 1120 4.275140 3.923709
 1121 4.278763 3.923709
 1122 4.282386 3.920086
 1123 4.286009 3.920086
 1124 4.289632 3.916463
 1125 4.293255 3.916463
 1126 4.296878 3.912840
 1127 4.300501 3.912840
 1128 4.304124 3.909217
 1129 4.307747 3.909217
 1130 4.311370 3.905594
 1131 4.311370 3.901971
 1132 4.314993 3.898348
 1133 4.314993 3.894725
 1134 4.318616 3.891102
 1135 4.318616 3.887479
 1136 4.322239 3.883856
 1137 4.322239 3.880233
 1138 4.325862 3.876610
 1139 4.325862 3.872987
 1140 4.329485 3.869364
 1141 4.329485 3.865741
 1142 4.333108 3.862118
 1143 4.333108 3.858495
 1144 4.333108 3.854872
 1145 4.333108 3.851249
 1146 4.333108 3.847626
 1147 4.333108 3.844003
 1148 4.333108 3.840380
 1149 4.333108 3.836757
 1150 4.333108 3.833134
 1151 4.333108 3.829511
 1152 4.333108 3.825888
 1153 4.333108 3.822265
 1154 4.333108 3.818642
 1155 4.333108 3.815019
 1156 4.333108 3.811396
 1157 4.333108 3.807773
 1158 4.333108 3.804150
 1159 4.333108 3.800527
 1160 4.333108 3.796904
 1161 4.333108 3.793281
 1162 4.333108 3.789658
 1163 4.336731 3.786035
 1164 4.336731 3.782412
 1165 4.340354 3.778789
 1166 4.340354 3.775166
 1167 4.343977 3.771543
 1168 4.347600 3.767920
 1169 4.351223 3.764297
 1170 4.354846 3.760674
 1171 4.358469 3.757051
 1172 4.362092 3.753428
 1173 4.365715 3.749805
 1174 4.369338 3.749805
 1175 4.372961 3.746182
 1176 4.376584 3.746182
 1177 4.380207 3.742559
 1178 4.383830 3.742559
 1179 4.387453 3.738936
 1180 4.391076 3.738936
 1181 4.394699 3.735313
 1182 4.398322 3.735313
 1183 4.401945 3.731690
 1184 4.405568 3.728067
 1185 4.409191 3.724444
 1186 4.412814 3.720821
 1187 4.416437 3.717198
 1188 4.420060 3.713575
 1189 4.423683 3.709952
 1190 4.427306 3.709952
 1191 4.430929 3.706329
 1192 4.434552 3.706329
 1193 4.438175 3.706329
 1194 4.441798 3.706329
 1195 4.445421 3.706329
 1196 4.449044 3.706329
 1197 4.452667 3.706329
 1198 4.456290 3.706329
 1199 4.459913 3.706329
 1200 4.463536 3.706329
 1201 4.467159 3.702706
 1202 4.470782 3.702706
 1203 4.474405 3.699083
 1204 4.478028 3.699083
 1205 4.481651 3.695460
 1206 4.485274 3.695460
 1207 4.488897 3.691837
 1208 4.492520 3.691837
 1209 4.496143 3.688214
 1210 4.499766 3.688214
 1211 4.503389 3.684591
 1212 4.507012 3.684591
 1213 4.510635 3.680968
 1214 4.514258 3.677345
 1215 4.517881 3.673722
 1216 4.521504 3.670099
 1217 4.521504 3.666476
 1218 4.525127 3.662853
 1219 4.528750 3.659230
 1220 4.528750 3.655607
 1221 4.532373 3.651984
 1222 4.535996 3.648361
 1223 4.539619 3.644738
 1224 4.543242 3.641115
 1225 4.546865 3.641115
 1226 4.550488 3.637492
 1227 4.554111 3.633869
 1228 4.557734 3.630246
 1229 4.561357 3.626623
 1230 4.564980 3.623000
 1231 4.568603 3.619377
 1232 4.572226 3.615754
 1233 4.572226 3.612131
 1234 4.575849 3.608508
 1235 4.575849 3.604885
 1236 4.579472 3.601262
 1237 4.579472 3.597639
 1238 4.583095 3.594016
 1239 4.586718 3.590393
 1240 4.590341 3.586770
 1241 4.593964 3.583147
 1242 4.597587 3.579524
 1243 4.601210 3.579524
 1244 4.604833 3.575901
 1245 4.608456 3.575901
 1246 4.612079 3.572278
 1247 4.615702 3.572278
 1248 4.619325 3.568655
 1249 4.622948 3.568655
 1250 4.626571 3.568655
 1251 4.630194 3.568655
 1252 4.633817 3.568655
 1253 4.637440 3.568655
 1254 4.641063 3.568655
 1255 4.644686 3.568655
 1256 4.648309 3.568655
 1257 4.651932 3.568655
 1258 4.655555 3.565032
 1259 4.659178 3.565032
 1260 4.662801 3.561409
 1261 4.666424 3.561409
 1262 4.670047 3.557786
 1263 4.673670 3.557786
 1264 4.677293 3.554163
 1265 4.680916 3.554163
 1266 4.684539 3.550540
 1267 4.688162 3.550540
 1268 4.691785 3.546917
 1269 4.695408 3.546917
 1270 4.699031 3.543294
 1271 4.702654 3.539671
 1272 4.706277 3.536048
 1273 4.709900 3.532425
 1274 4.713523 3.528802
 1275 4.713523 3.525179
 1276 4.717146 3.525179
 1277 4.720769 3.525179
 1278 4.724392 3.521556
 1279 4.728015 3.521556
 1280 4.731638 3.517933
 1281 4.735261 3.517933
 1282 4.738884 3.514310
 1283 4.742507 3.514310
 1284 4.746130 3.510687
 1285 4.749753 3.510687
 1286 4.753376 3.507064
 1287 4.756999 3.507064
 1288 4.760622 3.503441
 1289 4.764245 3.503441
 1290 4.767868 3.499818
 1291 4.771491 3.496195
 1292 4.775114 3.492572
 1293 4.778737 3.488949
 1294 4.778737 3.485326
 1295 4.782360 3.481703
 1296 4.782360 3.478080
 1297 4.785983 3.474457
 1298 4.785983 3.470834
 1299 4.789606 3.467211
 1300 4.789606 3.463588
 1301 4.793229 3.459965
 1302 4.793229 3.456342
 1303 4.796852 3.452719
 1304 4.796852 3.449096
 1305 4.800475 3.445473
 1306 4.800475 3.441850
 1307 4.800475 3.438227
 1308 4.800475 3.434604
 1309 4.804098 3.430981
 1310 4.804098 3.427358
 1311 4.804098 3.423735
 1312 4.804098 3.420112
 1313 4.804098 3.416489
 1314 4.807721 3.412866
 1315 4.807721 3.409243
 1316 4.807721 3.405620
 1317 4.807721 3.401997
 1318 4.807721 3.398374
 1319 4.807721 3.394751
 1320 4.807721 3.391128
 1321 4.807721 3.387505
 1322 4.807721 3.383882
 1323 4.807721 3.380259
 1324 4.807721 3.376636
 1325 4.807721 3.373013
 1326 4.807721 3.369390
 1327 4.807721 3.365767
 1328 4.807721 3.362144
 1329 4.807721 3.358521
 1330 4.807721 3.354898
 1331 4.807721 3.351275
 1332 4.807721 3.347652
 1333 4.807721 3.344029
 1334 4.807721 3.340406
 1335 4.811344 3.336783
 1336 4.811344 3.333160
 1337 4.811344 3.329537
 1338 4.814967 3.325914
 1339 4.814967 3.322291
 1340 4.814967 3.318668
 1341 4.818590 3.315045
 1342 4.818590 3.311422
 1343 4.822213 3.307799
 1344 4.822213 3.304176
 1345 4.822213 3.300553
 1346 4.822213 3.296930
 1347 4.822213 3.293307
 1348 4.822213 3.289684
 1349 4.822213 3.286061
 1350 4.822213 3.282438
 1351 4.822213 3.278815
 1352 4.822213 3.275192
 1353 4.822213 3.271569
 1354 4.822213 3.267946
 1355 4.822213 3.264323
 1356 4.822213 3.260700
 1357 4.822213 3.257077
 1358 4.822213 3.253454
 1359 4.822213 3.249831
 1360 4.822213 3.246208
 1361 4.822213 3.242585
 1362 4.822213 3.238962
 1363 4.822213 3.235339
 1364 4.822213 3.231716
 1365 4.822213 3.228093
 1366 4.822213 3.224470
 1367 4.822213 3.220847
 1368 4.818590 3.217224
 1369 4.818590 3.213601
 1370 4.814967 3.209978
 1371 4.814967 3.206355
 1372 4.811344 3.202732
 1373 4.811344 3.199109
 1374 4.807721 3.195486
 1375 4.807721 3.191863
 1376 4.804098 3.188240
 1377 4.804098 3.184617
 1378 4.800475 3.180994
 1379 4.800475 3.177371
 1380 4.796852 3.173748
 1381 4.793229 3.170125
 1382 4.789606 3.166502
 1383 4.785983 3.162879
 1384 4.785983 3.159256
 1385 4.785983 3.155633
 1386 4.782360 3.152010
 1387 4.782360 3.148387
 1388 4.785983 3.144764
 1389 4.785983 3.141141
 1390 4.789606 3.137518
 1391 4.789606 3.133895
 1392 4.793229 3.130272
 1393 4.793229 3.126649
 1394 4.796852 3.123026
 1395 4.796852 3.119403
 1396 4.800475 3.115780
 1397 4.800475 3.112157
 1398 4.804098 3.108534
 1399 4.807721 3.104911
 1400 4.811344 3.101288
 1401 4.814967 3.097665
 1402 4.818590 3.094042
 1403 4.822213 3.094042
 1404 4.825836 3.090419
 1405 4.829459 3.090419
 1406 4.833082 3.086796
 1407 4.836705 3.086796
 1408 4.840328 3.083173
 1409 4.843951 3.083173
 1410 4.847574 3.079550
 1411 4.851197 3.075927
 1412 4.854820 3.072304
 1413 4.858443 3.068681
 1414 4.862066 3.065058
 1415 4.865689 3.061435
 1416 4.869312 3.057812
 1417 4.869312 3.054189
 1418 4.872935 3.050566
 1419 4.876558 3.046943
 1420 4.876558 3.043320
 1421 4.880181 3.039697
 1422 4.880181 3.036074
 1423 4.883804 3.032451
 1424 4.883804 3.028828
 1425 4.887427 3.025205
 1426 4.891050 3.021582
 1427 4.894673 3.021582
 1428 4.898296 3.017959
 1429 4.901919 3.014336
 1430 4.905542 3.010713
 1431 4.909165 3.007090
 1432 4.912788 3.003467
 1433 4.916411 2.999844
 1434 4.920034 2.996221
 1435 4.923657 2.992598
 1436 4.923657 2.988975
 1437 4.927280 2.985352
 1438 4.927280 2.981729
 1439 4.930903 2.978106
 1440 4.930903 2.974483
 1441 4.934526 2.970860
 1442 4.934526 2.967237
 1443 4.938149 2.963614
 1444 4.938149 2.959991
 1445 4.941772 2.956368
 1446 4.941772 2.952745
 1447 4.945395 2.949122
 1448 4.945395 2.945499
 1449 4.949018 2.941876
 1450 4.949018 2.938253
 1451 4.952641 2.934630
 1452 4.956264 2.931007
 1453 4.959887 2.931007
 1454 4.963510 2.927384
 1455 4.967133 2.927384
 1456 4.970756 2.927384
 1457 4.974379 2.927384
 1458 4.978002 2.927384
 1459 4.981625 2.927384
 1460 4.985248 2.923761
 1461 4.988871 2.923761
 1462 4.992494 2.920138
 1463 4.996117 2.920138
 1464 4.999740 2.916515
 1465 5.003363 2.916515
 1466 5.006986 2.912892
 1467 5.010609 2.912892
 1468 5.014232 2.909269
 1469 5.017855 2.909269
 1470 5.021478 2.905646
 1471 5.025101 2.905646
 1472 5.028724 2.902023
 1473 5.028724 2.898400
 1474 5.032347 2.894777
 1475 5.032347 2.891154
 1476 5.035970 2.887531
 1477 5.035970 2.883908
 1478 5.039593 2.880285
 1479 5.039593 2.876662
 1480 5.043216 2.873039
 1481 5.043216 2.869416
 1482 5.046839 2.865793
 1483 5.046839 2.862170
 1484 5.050462 2.858547
 1485 5.050462 2.854924
 1486 5.054085 2.851301
 1487 5.054085 2.847678
 1488 5.054085 2.844055
 1489 5.057708 2.840432
 1490 5.061331 2.836809
 1491 5.064954 2.833186
 1492 5.068577 2.829563
 1493 5.072200 2.829563
 1494 5.075823 2.825940
 1495 5.079446 2.825940
 1496 5.083069 2.822317
 1497 5.086692 2.822317
 1498 5.090315 2.818694
 1499 5.093938 2.818694
 1500 5.097561 2.815071
 1501 5.101184 2.815071
 1502 5.104807 2.811448
 1503 5.108430 2.807825
 1504 5.112053 2.804202
 1505 5.115676 2.800579
 1506 5.119299 2.796956
 1507 5.122922 2.793333
 1508 5.126545 2.789710
 1509 5.130168 2.786087
 1510 5.133791 2.782464
 1511 5.133791 2.778841
 1512 5.137414 2.775218
 1513 5.137414 2.771595
 1514 5.141037 2.767972
 1515 5.141037 2.764349
 1516 5.144660 2.760726
 1517 5.144660 2.757103
 1518 5.148283 2.753480
 1519 5.148283 2.749857
 1520 5.151906 2.746234
 1521 5.151906 2.742611
 1522 5.155529 2.738988
 1523 5.155529 2.735365
 1524 5.155529 2.731742
 1525 5.155529 2.728119
 1526 5.155529 2.724496
 1527 5.155529 2.720873
 1528 5.155529 2.717250
 1529 5.155529 2.713627
 1530 5.155529 2.710004
 1531 5.155529 2.706381
 1532 5.155529 2.702758
 1533 5.155529 2.699135
 1534 5.159152 2.695512
 1535 5.162775 2.691889
 1536 5.166398 2.688266
 1537 5.170021 2.684643
 1538 5.173644 2.681020
 1539 5.177267 2.677397
 1540 5.180890 2.673774
 1541 5.184513 2.670151
 1542 5.188136 2.666528
 1543 5.191759 2.662905
 1544 5.195382 2.659282
 1545 5.199005 2.655659
 1546 5.202628 2.652036
 1547 5.206251 2.648413
 1548 5.209874 2.644790
 1549 5.213497 2.641167
 1550 5.217120 2.637544
 1551 5.220743 2.633921
 1552 5.224366 2.630298
 1553 5.227989 2.626675
 1554 5.231612 2.623052
 1555 5.235235 2.623052
 1556 5.238858 2.619429
 1557 5.242481 2.619429
 1558 5.246104 2.615806
 1559 5.249727 2.615806
 1560 5.253350 2.612183
 1561 5.256973 2.612183
 1562 5.260596 2.608560
 1563 5.264219 2.608560
 1564 5.267842 2.604937
 1565 5.271465 2.604937
 1566 5.275088 2.601314
 1567 5.278711 2.597691
 1568 5.282334 2.594068
 1569 5.282334 2.590445
 1570 5.285957 2.586822
 1571 5.285957 2.583199
 1572 5.289580 2.579576
 1573 5.289580 2.575953
 1574 5.293203 2.572330
 1575 5.293203 2.568707
 1576 5.296826 2.565084
 1577 5.296826 2.561461
 1578 5.300449 2.557838
 1579 5.300449 2.554215
 1580 5.304072 2.550592
 1581 5.304072 2.546969
 1582 5.304072 2.543346
 1583 5.304072 2.539723
 1584 5.304072 2.536100
 1585 5.304072 2.532477
 1586 5.304072 2.528854
 1587 5.304072 2.525231
 1588 5.304072 2.521608
 1589 5.304072 2.517985
 1590 5.304072 2.514362
 1591 5.304072 2.510739
 1592 5.304072 2.507116
 1593 5.304072 2.503493
 1594 5.304072 2.499870
 1595 5.304072 2.496247
 1596 5.304072 2.492624
 1597 5.304072 2.489001
 1598 5.304072 2.485378
 1599 5.304072 2.481755
 1600 5.304072 2.478132
 1601 5.304072 2.474509
 1602 5.307695 2.470886
 1603 5.307695 2.467263
 1604 5.307695 2.463640
 1605 5.311318 2.460017
 1606 5.311318 2.456394
 1607 5.314941 2.452771
 1608 5.314941 2.449148
 1609 5.318564 2.445525
 1610 5.318564 2.441902
 1611 5.318564 2.438279
 1612 5.318564 2.434656
 1613 5.318564 2.431033
 1614 5.318564 2.427410
 1615 5.318564 2.423787
 1616 5.318564 2.420164
 1617 5.318564 2.416541
 1618 5.318564 2.412918
 1619 5.318564 2.409295
 1620 5.318564 2.405672
 1621 5.318564 2.402049
 1622 5.318564 2.398426
 1623 5.318564 2.394803
 1624 5.318564 2.391180
 1625 5.322187 2.387557
 1626 5.322187 2.383934
 1627 5.322187 2.380311
 1628 5.325810 2.376688
 1629 5.325810 2.373065
 1630 5.329433 2.369442
 1631 5.333056 2.365819
 1632 5.336679 2.362196
 1633 5.340302 2.358573
 1634 5.340302 2.354950
 1635 5.343925 2.354950
 1636 5.347548 2.351327
 1637 5.351171 2.351327
 1638 5.354794 2.347704
 1639 5.358417 2.347704
 1640 5.362040 2.344081
 1641 5.365663 2.344081
 1642 5.369286 2.340458
 1643 5.372909 2.340458
 1644 5.376532 2.336835
 1645 5.380155 2.333212
 1646 5.383778 2.329589
 1647 5.387401 2.325966
 1648 5.391024 2.322343
 1649 5.394647 2.318720
 1650 5.394647 2.315097
 1651 5.398270 2.311474
 1652 5.401893 2.307851
 1653 5.401893 2.304228
 1654 5.405516 2.300605
 1655 5.409139 2.296982
 1656 5.412762 2.293359
 1657 5.416385 2.289736
 1658 5.420008 2.286113
 1659 5.423631 2.282490
 1660 5.427254 2.278867
 1661 5.430877 2.275244
 1662 5.434500 2.271621
 1663 5.438123 2.267998
 1664 5.441746 2.264375
 1665 5.445369 2.260752
 1666 5.448992 2.257129
 1667 5.452615 2.253506
 1668 5.456238 2.253506
 1669 5.459861 2.249883
 1670 5.463484 2.249883
 1671 5.467107 2.246260
 1672 5.470730 2.246260
 1673 5.474353 2.242637
 1674 5.477976 2.242637
 1675 5.481599 2.239014
 1676 5.485222 2.235391
 1677 5.485222 2.231768
 1678 5.488845 2.228145
 1679 5.488845 2.224522
 1680 5.492468 2.220899
 1681 5.492468 2.217276
 1682 5.496091 2.213653
 1683 5.496091 2.210030
 1684 5.499714 2.206407
 1685 5.499714 2.202784
 1686 5.503337 2.199161
 1687 5.503337 2.195538
 1688 5.506960 2.191915
 1689 5.506960 2.188292
 1690 5.506960 2.184669
 1691 5.506960 2.181046
 1692 5.506960 2.177423
 1693 5.506960 2.173800
 1694 5.506960 2.170177
 1695 5.506960 2.166554
 1696 5.506960 2.162931
 1697 5.506960 2.159308
 1698 5.506960 2.155685
 1699 5.506960 2.152062
 1700 5.506960 2.148439
 1701 5.506960 2.144816
 1702 5.506960 2.141193
 1703 5.506960 2.137570
 1704 5.506960 2.133947
 1705 5.506960 2.130324
 1706 5.506960 2.126701
 1707 5.506960 2.123078
 1708 5.506960 2.119455
 1709 5.506960 2.115832
 1710 5.506960 2.112209
 1711 5.506960 2.108586
 1712 5.503337 2.104963
 1713 5.503337 2.101340
 1714 5.503337 2.097717
 1715 5.503337 2.094094
 1716 5.503337 2.090471
 1717 5.503337 2.086848
 1718 5.503337 2.083225
 1719 5.503337 2.079602
 1720 5.503337 2.075979
 1721 5.503337 2.072356
 1722 5.503337 2.068733
 1723 5.503337 2.065110
 1724 5.503337 2.061487
 1725 5.503337 2.057864
 1726 5.503337 2.054241
 1727 5.503337 2.050618
 1728 5.503337 2.046995
 1729 5.506960 2.043372
 1730 5.510583 2.039749
 1731 5.514206 2.036126
 1732 5.517829 2.032503
 1733 5.521452 2.028880
 1734 5.525075 2.025257
 1735 5.528698 2.021634
 1736 5.532321 2.018011
 1737 5.535944 2.014388
 1738 5.539567 2.010765
 1739 5.543190 2.007142
 1740 5.546813 2.003519
 1741 5.550436 1.999896
 1742 5.554059 1.996273
 1743 5.557682 1.992650
 1744 5.561305 1.989027
 1745 5.564928 1.985404
 1746 5.568551 1.981781
 1747 5.572174 1.978158
 1748 5.575797 1.974535
 1749 5.579420 1.970912
 1750 5.583043 1.967289
 1751 5.586666 1.963666
 1752 5.590289 1.960043
 1753 5.593912 1.956420
 1754 5.597535 1.956420
 1755 5.601158 1.952797
 1756 5.604781 1.952797
 1757 5.608404 1.949174
 1758 5.612027 1.949174
 1759 5.615650 1.945551
 1760 5.619273 1.945551
 1761 5.622896 1.941928
 1762 5.626519 1.941928
 1763 5.630142 1.938305
 1764 5.633765 1.938305
 1765 5.637388 1.934682
 1766 5.641011 1.931059
 1767 5.644634 1.927436
 1768 5.648257 1.923813
 1769 5.651880 1.920190
 1770 5.655503 1.916567
 1771 5.659126 1.912944
 1772 5.662749 1.909321
 1773 5.666372 1.905698
 1774 5.669995 1.902075
 1775 5.673618 1.898452
 1776 5.677241 1.894829
 1777 5.680864 1.891206
 1778 5.684487 1.887583
 1779 5.688110 1.883960
 1780 5.691733 1.883960
 1781 5.695356 1.880337
 1782 5.698979 1.880337
 1783 5.702602 1.880337
 1784 5.706225 1.876714
 1785 5.709848 1.876714
 1786 5.713471 1.873091
 1787 5.717094 1.873091
 1788 5.720717 1.873091
 1789 5.724340 1.869468
 1790 5.727963 1.869468
 1791 5.731586 1.869468
 1792 5.735209 1.869468
 1793 5.738832 1.869468
 1794 5.742455 1.869468
 1795 5.746078 1.869468
 1796 5.749701 1.869468
 1797 5.753324 1.865845
 1798 5.756947 1.865845
 1799 5.760570 1.865845
 1800 5.764193 1.862222
 1801 5.767816 1.862222
 1802 5.771439 1.862222
 1803 5.775062 1.862222
 1804 5.778685 1.862222
 1805 5.782308 1.862222
 1806 5.785931 1.862222
 1807 5.789554 1.862222
 1808 5.793177 1.862222
 1809 5.796800 1.862222
 1810 5.800423 1.862222
 1811 5.804046 1.862222
 1812 5.807669 1.862222
 1813 5.811292 1.858599
 1814 5.814915 1.858599
 1815 5.818538 1.854976
 1816 5.822161 1.854976
 1817 5.825784 1.851353
 1818 5.829407 1.851353
 1819 5.833030 1.847730
 1820 5.836653 1.847730
 1821 5.840276 1.844107
 1822 5.843899 1.844107
 1823 5.847522 1.840484
 1824 5.851145 1.840484
 1825 5.854768 1.836861
 1826 5.858391 1.836861
 1827 5.862014 1.836861
 1828 5.865637 1.836861
 1829 5.869260 1.836861
 1830 5.872883 1.836861
 1831 5.876506 1.836861
 1832 5.880129 1.836861
 1833 5.883752 1.836861
 1834 5.887375 1.836861
 1835 5.890998 1.836861
 1836 5.894621 1.836861
 1837 5.898244 1.836861
 1838 5.901867 1.836861
 1839 5.905490 1.836861
 1840 5.909113 1.836861
 1841 5.912736 1.836861
 1842 5.916359 1.836861
 1843 5.919982 1.836861
 1844 5.923605 1.836861
 1845 5.927228 1.836861
 1846 5.930851 1.836861
 1847 5.934474 1.836861
 1848 5.938097 1.836861
 1849 5.941720 1.840484
 1850 5.945343 1.840484
 1851 5.948966 1.840484
 1852 5.952589 1.840484
 1853 5.956212 1.840484
 1854 5.959835 1.840484
 1855 5.963458 1.840484
 1856 5.967081 1.840484
 1857 5.970704 1.840484
 1858 5.974327 1.840484
 1859 5.977950 1.840484
 1860 5.981573 1.840484
 1861 5.985196 1.840484
 1862 5.988819 1.840484
 1863 5.992442 1.840484
 1864 5.996065 1.840484
 1865 5.999688 1.840484
 1866 6.003311 1.840484
 1867 6.006934 1.840484
 1868 6.010557 1.840484
 1869 6.014180 1.840484
 1870 6.017803 1.840484
 1871 6.021426 1.840484
 1872 6.025049 1.840484
 1873 6.028672 1.840484
 1874 6.032295 1.840484
 1875 6.035918 1.836861
 1876 6.039541 1.836861
 1877 6.043164 1.833238
 1878 6.046787 1.833238
 1879 6.050410 1.829615
 1880 6.054033 1.829615
 1881 6.057656 1.825992
 1882 6.061279 1.825992
 1883 6.064902 1.822369
 1884 6.068525 1.822369
 1885 6.072148 1.818746
 1886 6.075771 1.818746
 1887 6.079394 1.815123
 1888 6.079394 1.811500
 1889 6.083017 1.807877
 1890 6.086640 1.804254
 1891 6.086640 1.800631
 1892 6.090263 1.797008
 1893 6.093886 1.797008
 1894 6.097509 1.797008
 1895 6.101132 1.797008
 1896 6.104755 1.793385
 1897 6.108378 1.793385
 1898 6.112001 1.789762
 1899 6.115624 1.789762
 1900 6.119247 1.786139
 1901 6.122870 1.786139
 1902 6.126493 1.782516
 1903 6.130116 1.782516
 1904 6.133739 1.778893
 1905 6.137362 1.778893
 1906 6.140985 1.775270
 1907 6.144608 1.775270
 1908 6.148231 1.771647
 1909 6.151854 1.771647
 1910 6.155477 1.768024
 1911 6.159100 1.764401
 1912 6.162723 1.760778
 1913 6.166346 1.760778
 1914 6.169969 1.757155
 1915 6.173592 1.753532
 1916 6.177215 1.753532
 1917 6.180838 1.753532
 1918 6.184461 1.753532
 1919 6.188084 1.753532
 1920 6.191707 1.753532
 1921 6.195330 1.753532
 1922 6.198953 1.753532
 1923 6.202576 1.753532
 1924 6.206199 1.753532
 1925 6.209822 1.753532
 1926 6.213445 1.753532
 1927 6.217068 1.753532
 1928 6.220691 1.753532
 1929 6.224314 1.753532
 1930 6.227937 1.753532
 1931 6.231560 1.749909
 1932 6.235183 1.749909
 1933 6.238806 1.746286
 1934 6.242429 1.746286
 1935 6.246052 1.742663
 1936 6.249675 1.742663
 1937 6.253298 1.742663
 1938 6.256921 1.742663
 1939 6.260544 1.742663
 1940 6.264167 1.742663
 1941 6.267790 1.742663
 1942 6.271413 1.742663
 1943 6.275036 1.742663
 1944 6.278659 1.742663
 1945 6.282282 1.742663
 1946 6.285905 1.739040
 1947 6.289528 1.739040
 1948 6.293151 1.735417
 1949 6.296774 1.735417
 1950 6.300397 1.731794
 1951 6.304020 1.731794
 1952 6.307643 1.728171
 1953 6.311266 1.728171
 1954 6.314889 1.724548
 1955 6.318512 1.724548
 1956 6.322135 1.720925
 1957 6.325758 1.720925
 1958 6.329381 1.717302
 1959 6.333004 1.713679
 1960 6.336627 1.710056
 1961 6.336627 1.706433
 1962 6.340250 1.702810
 1963 6.343873 1.702810
 1964 6.347496 1.699187
 1965 6.351119 1.699187
 1966 6.354742 1.695564
 1967 6.358365 1.695564
 1968 6.361988 1.695564
 1969 6.365611 1.695564
 1970 6.369234 1.695564
 1971 6.372857 1.695564
 1972 6.376480 1.695564
 1973 6.380103 1.695564
 1974 6.383726 1.695564
 1975 6.387349 1.695564
 1976 6.390972 1.691941
 1977 6.394595 1.691941
 1978 6.398218 1.688318
 1979 6.401841 1.688318
 1980 6.405464 1.684695
 1981 6.409087 1.684695
 1982 6.412710 1.681072
 1983 6.416333 1.681072
 1984 6.419956 1.681072
 1985 6.423579 1.677449
 1986 6.427202 1.677449
 1987 6.430825 1.677449
 1988 6.434448 1.677449
 1989 6.438071 1.677449
 1990 6.441694 1.677449
 1991 6.445317 1.677449
 1992 6.448940 1.677449
 1993 6.452563 1.677449
 1994 6.456186 1.677449
 1995 6.459809 1.677449
 1996 6.463432 1.677449
 1997 6.467055 1.677449
 1998 6.470678 1.677449
 1999 6.474301 1.677449
 2000 6.477924 1.677449
 2001 6.481547 1.677449
 2002 6.485170 1.677449
 2003 6.488793 1.677449
 2004 6.492416 1.677449
 2005 6.496039 1.677449
 2006 6.499662 1.677449
 2007 6.503285 1.677449
 2008 6.506908 1.677449
 2009 6.510531 1.673826
 2010 6.514154 1.673826
 2011 6.517777 1.670203
 2012 6.521400 1.670203
 2013 6.525023 1.666580
 2014 6.528646 1.666580
 2015 6.532269 1.662957
 2016 6.535892 1.662957
 2017 6.539515 1.659334
 2018 6.543138 1.659334
 2019 6.546761 1.655711
 2020 6.550384 1.655711
 2021 6.554007 1.652088
 2022 6.557630 1.648465
 2023 6.561253 1.648465
 2024 6.564876 1.648465
 2025 6.568499 1.644842
 2026 6.572122 1.644842
 2027 6.575745 1.644842
 2028 6.579368 1.644842
 2029 6.582991 1.644842
 2030 6.586614 1.644842
 2031 6.590237 1.644842
 2032 6.593860 1.644842
 2033 6.597483 1.644842
 2034 6.601106 1.644842
 2035 6.604729 1.641219
 2036 6.608352 1.641219
 2037 6.611975 1.637596
 2038 6.615598 1.637596
 2039 6.619221 1.633973
 2040 6.622844 1.633973
 2041 6.626467 1.630350
 2042 6.630090 1.630350
 2043 6.633713 1.626727
 2044 6.637336 1.626727
 2045 6.640959 1.623104
 2046 6.644582 1.623104
 2047 6.648205 1.619481
 2048 6.651828 1.615858
 2049 6.655451 1.615858
 2050 6.659074 1.612235
 2051 6.662697 1.608612
 2052 6.666320 1.604989
 2053 6.669943 1.604989
 2054 6.673566 1.601366
 2055 6.677189 1.601366
 2056 6.680812 1.597743
 2057 6.684435 1.597743
 2058 6.688058 1.597743
 2059 6.691681 1.594120
 2060 6.695304 1.594120
 2061 6.698927 1.594120
 2062 6.702550 1.594120
 2063 6.706173 1.594120
 2064 6.709796 1.594120
 2065 6.713419 1.594120
 2066 6.717042 1.594120
 2067 6.720665 1.594120
 2068 6.724288 1.594120
 2069 6.727911 1.594120
 2070 6.731534 1.594120
 2071 6.735157 1.594120
 2072 6.738780 1.594120
 2073 6.742403 1.594120
 2074 6.746026 1.594120
 2075 6.749649 1.594120
 2076 6.753272 1.594120
 2077 6.756895 1.590497
 2078 6.760518 1.590497
 2079 6.764141 1.586874
 2080 6.767764 1.586874
 2081 6.771387 1.583251
 2082 6.775010 1.583251
 2083 6.778633 1.579628
 2084 6.782256 1.579628
 2085 6.785879 1.576005
 2086 6.789502 1.576005
 2087 6.793125 1.576005
 2088 6.796748 1.576005
 2089 6.800371 1.576005
 2090 6.803994 1.576005
 2091 6.807617 1.576005
 2092 6.811240 1.576005
 2093 6.814863 1.576005
 2094 6.818486 1.576005
 2095 6.822109 1.576005
 2096 6.825732 1.576005
 2097 6.829355 1.576005
 2098 6.832978 1.576005
 2099 6.836601 1.576005
 2100 6.840224 1.576005
 2101 6.843847 1.576005
 2102 6.847470 1.572382
 2103 6.851093 1.572382
 2104 6.854716 1.568759
 2105 6.858339 1.568759
 2106 6.861962 1.568759
 2107 6.865585 1.568759
 2108 6.869208 1.565136
 2109 6.872831 1.565136
 2110 6.876454 1.565136
 2111 6.880077 1.565136
 2112 6.883700 1.565136
 2113 6.887323 1.565136
 2114 6.890946 1.565136
 2115 6.894569 1.565136
 2116 6.898192 1.565136
 2117 6.901815 1.561513
 2118 6.905438 1.561513
 2119 6.909061 1.557890
 2120 6.912684 1.557890
 2121 6.916307 1.554267
 2122 6.919930 1.554267
 2123 6.923553 1.550644
 2124 6.927176 1.550644
 2125 6.930799 1.547021
 2126 6.934422 1.547021
 2127 6.938045 1.547021
 2128 6.941668 1.547021
 2129 6.945291 1.547021
 2130 6.948914 1.547021
 2131 6.952537 1.547021
 2132 6.956160 1.547021
 2133 6.959783 1.547021
 2134 6.963406 1.547021
 2135 6.967029 1.547021
 2136 6.970652 1.547021
 2137 6.974275 1.543398
 2138 6.977898 1.543398
 2139 6.981521 1.539775
 2140 6.985144 1.539775
 2141 6.988767 1.536152
 2142 6.992390 1.536152
 2143 6.996013 1.532529
 2144 6.999636 1.532529
 2145 7.003259 1.532529
 2146 7.006882 1.528906
 2147 7.010505 1.528906
 2148 7.014128 1.528906
 2149 7.017751 1.528906
 2150 7.021374 1.528906
 2151 7.024997 1.528906
 2152 7.028620 1.528906
 2153 7.032243 1.528906
 2154 7.035866 1.525283
 2155 7.039489 1.525283
 2156 7.043112 1.521660
 2157 7.046735 1.521660
 2158 7.050358 1.518037
 2159 7.053981 1.518037
 2160 7.057604 1.514414
 2161 7.061227 1.514414
 2162 7.064850 1.510791
 2163 7.068473 1.510791
 2164 7.072096 1.510791
 2165 7.075719 1.510791
 2166 7.079342 1.510791
 2167 7.082965 1.510791
 2168 7.086588 1.510791
 2169 7.090211 1.507168
 2170 7.093834 1.507168
 2171 7.097457 1.503545
 2172 7.101080 1.503545
 2173 7.104703 1.499922
 2174 7.108326 1.499922
 2175 7.111949 1.499922
 2176 7.115572 1.496299
 2177 7.119195 1.496299
 2178 7.122818 1.492676
 2179 7.126441 1.492676
 2180 7.130064 1.489053
 2181 7.133687 1.489053
 2182 7.137310 1.485430
 2183 7.140933 1.485430
 2184 7.144556 1.481807
 2185 7.148179 1.481807
 2186 7.151802 1.481807
 2187 7.155425 1.478184
 2188 7.159048 1.478184
 2189 7.162671 1.474561
 2190 7.166294 1.474561
 2191 7.169917 1.470938
 2192 7.173540 1.470938
 2193 7.177163 1.470938
 2194 7.180786 1.470938
 2195 7.184409 1.470938
 2196 7.188032 1.470938
 2197 7.191655 1.470938
 2198 7.195278 1.470938
 2199 7.198901 1.470938
 2200 7.202524 1.470938
 2201 7.206147 1.470938
 2202 7.209770 1.470938
 2203 7.213393 1.467315
 2204 7.217016 1.467315
 2205 7.220639 1.463692
 2206 7.224262 1.463692
 2207 7.227885 1.460069
 2208 7.231508 1.460069
 2209 7.235131 1.456446
 2210 7.238754 1.456446
 2211 7.242377 1.452823
 2212 7.246000 1.452823
 2213 7.249623 1.449200
 2214 7.253246 1.449200
 2215 7.256869 1.445577
 2216 7.260492 1.441954
 2217 7.264115 1.438331
 2218 7.267738 1.438331
 2219 7.271361 1.438331
 2220 7.274984 1.434708
 2221 7.278607 1.434708
 2222 7.282230 1.434708
 2223 7.285853 1.431085
 2224 7.289476 1.431085
 2225 7.293099 1.431085
 2226 7.296722 1.431085
 2227 7.300345 1.431085
 2228 7.303968 1.427462
 2229 7.307591 1.427462
 2230 7.311214 1.423839
 2231 7.314837 1.423839
 2232 7.318460 1.420216
 2233 7.322083 1.420216
 2234 7.325706 1.416593
 2235 7.329329 1.416593
 2236 7.332952 1.412970
 2237 7.336575 1.412970
 2238 7.340198 1.409347
 2239 7.343821 1.409347
 2240 7.347444 1.405724
 2241 7.351067 1.405724
 2242 7.354690 1.402101
 2243 7.358313 1.398478
 2244 7.361936 1.398478
 2245 7.365559 1.398478
 2246 7.369182 1.394855
 2247 7.372805 1.394855
 2248 7.376428 1.394855
 2249 7.380051 1.394855
 2250 7.383674 1.394855
 2251 7.387297 1.394855
 2252 7.390920 1.394855
 2253 7.394543 1.394855
 2254 7.398166 1.394855
 2255 7.401789 1.394855
 2256 7.405412 1.394855
 2257 7.409035 1.394855
 2258 7.412658 1.391232
 2259 7.416281 1.391232
 2260 7.419904 1.387609
 2261 7.423527 1.387609
 2262 7.427150 1.383986
 2263 7.430773 1.383986
 2264 7.434396 1.380363
 2265 7.438019 1.380363
 2266 7.441642 1.376740
 2267 7.445265 1.376740
 2268 7.448888 1.373117
 2269 7.452511 1.373117
 2270 7.456134 1.373117
 2271 7.459757 1.369494
 2272 7.463380 1.369494
 2273 7.467003 1.369494
 2274 7.470626 1.369494
 2275 7.474249 1.369494
 2276 7.477872 1.369494
 2277 7.481495 1.369494
 2278 7.485118 1.369494
 2279 7.488741 1.369494
 2280 7.492364 1.369494
 2281 7.495987 1.369494
 2282 7.499610 1.365871
 2283 7.503233 1.365871
 2284 7.506856 1.362248
 2285 7.510479 1.362248
 2286 7.514102 1.358625
 2287 7.517725 1.358625
 2288 7.521348 1.355002
 2289 7.524971 1.355002
 2290 7.528594 1.351379
 2291 7.532217 1.351379
 2292 7.535840 1.347756
 2293 7.539463 1.347756
 2294 7.543086 1.344133
 2295 7.546709 1.340510
 2296 7.550332 1.336887
 2297 7.553955 1.336887
 2298 7.557578 1.333264
 2299 7.561201 1.333264
 2300 7.564824 1.329641
 2301 7.568447 1.329641
 2302 7.572070 1.326018
 2303 7.575693 1.326018
 2304 7.579316 1.322395
 2305 7.582939 1.322395
 2306 7.586562 1.318772
 2307 7.590185 1.318772
 2308 7.593808 1.315149
 2309 7.597431 1.315149
 2310 7.601054 1.311526
 2311 7.604677 1.311526
 2312 7.608300 1.311526
 2313 7.611923 1.311526
 2314 7.615546 1.311526
 2315 7.619169 1.311526
 2316 7.622792 1.311526
 2317 7.626415 1.307903
 2318 7.630038 1.307903
 2319 7.633661 1.307903
 2320 7.637284 1.304280
 2321 7.640907 1.304280
 2322 7.644530 1.304280
 2323 7.648153 1.304280
 2324 7.651776 1.304280
 2325 7.655399 1.304280
 2326 7.659022 1.304280
 2327 7.662645 1.304280
 2328 7.666268 1.300657
 2329 7.669891 1.300657
 2330 7.673514 1.297034
 2331 7.677137 1.297034
 2332 7.680760 1.293411
 2333 7.684383 1.293411
 2334 7.688006 1.289788
 2335 7.691629 1.289788
 2336 7.695252 1.289788
 2337 7.698875 1.289788
 2338 7.702498 1.289788
 2339 7.706121 1.289788
 2340 7.709744 1.289788
 2341 7.713367 1.289788
 2342 7.716990 1.289788
 2343 7.720613 1.289788
 2344 7.724236 1.286165
 2345 7.727859 1.286165
 2346 7.731482 1.282542
 2347 7.735105 1.282542
 2348 7.738728 1.278919
 2349 7.742351 1.278919
 2350 7.745974 1.275296
 2351 7.749597 1.275296
 2352 7.753220 1.271673
 2353 7.756843 1.271673
 2354 7.760466 1.268050
 2355 7.764089 1.268050
 2356 7.767712 1.264427
 2357 7.771335 1.260804
 2358 7.774958 1.257181
 2359 7.778581 1.253558
 2360 7.782204 1.249935
 2361 7.785827 1.246312
 2362 7.789450 1.242689
 2363 7.793073 1.242689
 2364 7.796696 1.239066
 2365 7.800319 1.239066
 2366 7.803942 1.239066
 2367 7.807565 1.235443
 2368 7.811188 1.235443
 2369 7.814811 1.235443
 2370 7.818434 1.231820
 2371 7.822057 1.231820
 2372 7.825680 1.231820
 2373 7.829303 1.231820
 2374 7.832926 1.231820
 2375 7.836549 1.231820
 2376 7.840172 1.235443
 2377 7.843795 1.235443
 2378 7.847418 1.235443
 2379 7.851041 1.239066
 2380 7.854664 1.239066
 2381 7.858287 1.239066
 2382 7.861910 1.239066
 2383 7.865533 1.239066
 2384 7.869156 1.239066
 2385 7.872779 1.239066
 2386 7.876402 1.239066
 2387 7.880025 1.239066
 2388 7.883648 1.239066
 2389 7.887271 1.239066
 2390 7.890894 1.239066
 2391 7.894517 1.239066
 2392 7.898140 1.239066
 2393 7.901763 1.239066
 2394 7.905386 1.239066
 2395 7.909009 1.239066
 2396 7.912632 1.239066
 2397 7.916255 1.239066
 2398 7.919878 1.239066
 2399 7.923501 1.239066
 2400 7.927124 1.239066
 2401 7.930747 1.239066
 2402 7.934370 1.235443
 2403 7.937993 1.235443
 2404 7.941616 1.231820
 2405 7.945239 1.231820
 2406 7.948862 1.228197
 2407 7.952485 1.228197
 2408 7.956108 1.224574
 2409 7.959731 1.224574
 2410 7.963354 1.220951
 2411 7.966977 1.220951
 2412 7.970600 1.217328
 2413 7.974223 1.217328
 2414 7.977846 1.213705
 2415 7.977846 1.210082
 2416 7.981469 1.206459
 2417 7.981469 1.202836
 2418 7.985092 1.199213
 2419 7.985092 1.195590
 2420 7.988715 1.191967
 2421 7.988715 1.188344
 2422 7.992338 1.184721
 2423 7.992338 1.181098
 2424 7.995961 1.177475
 2425 7.999584 1.173852
 2426 8.003207 1.170229
 2427 8.006830 1.166606
 2428 8.010453 1.162983
 2429 8.014076 1.162983
 2430 8.017699 1.159360
 2431 8.021322 1.159360
 2432 8.024945 1.159360
 2433 8.028568 1.155737
 2434 8.032191 1.155737
 2435 8.035814 1.155737
 2436 8.039437 1.155737
 2437 8.043060 1.155737
 2438 8.046683 1.155737
 2439 8.050306 1.152114
 2440 8.053929 1.155737
 2441 8.057552 1.155737
 2442 8.061175 1.159360
 2443 8.064798 1.159360
 2444 8.068421 1.162983
 2445 8.072044 1.162983
 2446 8.075667 1.166606
 2447 8.079290 1.166606
 2448 8.082913 1.166606
 2449 8.086536 1.166606
 2450 8.090159 1.166606
 2451 8.093782 1.166606
 2452 8.097405 1.166606
 2453 8.101028 1.166606
 2454 8.104651 1.166606
 2455 8.108274 1.166606
 2456 8.111897 1.166606
 2457 8.115520 1.166606
 2458 8.119143 1.166606
 2459 8.122766 1.166606
 2460 8.126389 1.166606
 2461 8.130012 1.166606
 2462 8.133635 1.166606
 2463 8.137258 1.166606
 2464 8.140881 1.166606
 2465 8.144504 1.166606
 2466 8.148127 1.166606
 2467 8.151750 1.166606
 2468 8.155373 1.166606
 2469 8.158996 1.166606
 2470 8.162619 1.166606
 2471 8.166242 1.166606
 2472 8.169865 1.166606
 2473 8.173488 1.166606
 2474 8.177111 1.162983
 2475 8.180734 1.162983
 2476 8.184357 1.159360
 2477 8.187980 1.159360
 2478 8.191603 1.155737
 2479 8.195226 1.155737
 2480 8.198849 1.152114
 2481 8.202472 1.152114
 2482 8.206095 1.148491
 2483 8.209718 1.148491
 2484 8.213341 1.144868
 2485 8.216964 1.144868
 2486 8.220587 1.141245
 2487 8.224210 1.137622
 2488 8.227833 1.133999
 2489 8.231456 1.130376
 2490 8.235079 1.126753
 2491 8.238702 1.123130
 2492 8.242325 1.123130
 2493 8.245948 1.119507
 2494 8.249571 1.119507
 2495 8.253194 1.115884
 2496 8.256817 1.115884
 2497 8.260440 1.112261
 2498 8.264063 1.112261
 2499 8.267686 1.108638
 2500 8.271309 1.105015
 2501 8.274932 1.101392
 2502 8.278555 1.097769
 2503 8.278555 1.094146
 2504 8.282178 1.090523
 2505 8.282178 1.086900
 2506 8.285801 1.083277
 2507 8.285801 1.079654
 2508 8.289424 1.076031
 2509 8.289424 1.072408
 2510 8.293047 1.068785
 2511 8.293047 1.065162
 2512 8.296670 1.061539
 2513 8.296670 1.057916
 2514 8.300293 1.054293
 2515 8.300293 1.050670
 2516 8.300293 1.047047
 2517 8.300293 1.043424
 2518 8.300293 1.039801
 2519 8.300293 1.036178
 2520 8.300293 1.032555
 2521 8.303916 1.028932
 2522 8.303916 1.025309
 2523 8.303916 1.021686
 2524 8.307539 1.018063
 2525 8.311162 1.014440
 2526 8.311162 1.010817
 2527 8.314785 1.007194
 2528 8.318408 1.003571
 2529 8.322031 0.999948
 2530 8.325654 0.999948
 2531 8.329277 0.996325
 2532 8.332900 0.992702
 2533 8.336523 0.989079
 2534 8.340146 0.985456
 2535 8.343769 0.981833
 2536 8.347392 0.978210
 2537 8.351015 0.974587
 2538 8.351015 0.970964
 2539 8.354638 0.967341
 2540 8.354638 0.963718
 2541 8.358261 0.960095
 2542 8.358261 0.956472
 2543 8.361884 0.952849
 2544 8.365507 0.949226
 2545 8.365507 0.945603
 2546 8.369130 0.941980
 2547 8.372753 0.938357
 2548 8.376376 0.938357
 2549 8.379999 0.934734
 2550 8.383622 0.934734
 2551 8.387245 0.931111
 2552 8.390868 0.931111
 2553 8.394491 0.927488
 2554 8.398114 0.927488
 2555 8.401737 0.923865
 2556 8.405360 0.920242
 2557 8.408983 0.916619
 2558 8.412606 0.912996
 2559 8.416229 0.909373
 2560 8.419852 0.905750
 2561 8.423475 0.902127
 2562 8.427098 0.898504
 2563 8.430721 0.898504
 2564 8.434344 0.898504
 2565 8.437967 0.894881
 2566 8.441590 0.894881
 2567 8.445213 0.894881
 2568 8.448836 0.894881
 2569 8.452459 0.894881
 2570 8.456082 0.894881
 2571 8.459705 0.894881
 2572 8.463328 0.894881
 2573 8.466951 0.894881
 2574 8.470574 0.891258
 2575 8.474197 0.891258
 2576 8.477820 0.887635
 2577 8.481443 0.887635
 2578 8.485066 0.884012
 2579 8.488689 0.884012
 2580 8.492312 0.880389
 2581 8.495935 0.880389
 2582 8.499558 0.876766
 2583 8.503181 0.876766
 2584 8.506804 0.873143
 2585 8.510427 0.873143
 2586 8.514050 0.869520
 2587 8.517673 0.869520
 2588 8.521296 0.869520
 2589 8.524919 0.869520
 2590 8.528542 0.873143
 2591 8.532165 0.873143
 2592 8.535788 0.876766
 2593 8.539411 0.876766
 2594 8.543034 0.880389
 2595 8.546657 0.880389
 2596 8.550280 0.884012
 2597 8.553903 0.884012
 2598 8.557526 0.884012
 2599 8.561149 0.884012
 2600 8.564772 0.884012
 2601 8.568395 0.884012
 2602 8.572018 0.884012
 2603 8.575641 0.884012
 2604 8.579264 0.884012
 2605 8.582887 0.884012
 2606 8.586510 0.884012
 2607 8.590133 0.884012
 2608 8.593756 0.884012
 2609 8.597379 0.884012
 2610 8.601002 0.884012
 2611 8.604625 0.884012
 2612 8.608248 0.884012
 2613 8.611871 0.884012
 2614 8.615494 0.884012
 2615 8.619117 0.884012
 2616 8.622740 0.884012
 2617 8.626363 0.884012
 2618 8.629986 0.884012
 2619 8.633609 0.884012
 2620 8.637232 0.884012
 2621 8.640855 0.884012
 2622 8.644478 0.884012
 2623 8.648101 0.884012
 2624 8.651724 0.880389
 2625 8.655347 0.880389
 2626 8.658970 0.876766
 2627 8.662593 0.876766
 2628 8.666216 0.873143
 2629 8.669839 0.873143
 2630 8.673462 0.869520
 2631 8.677085 0.869520
 2632 8.680708 0.865897
 2633 8.684331 0.865897
 2634 8.687954 0.862274
 2635 8.691577 0.862274
 2636 8.695200 0.858651
 2637 8.698823 0.858651
 2638 8.702446 0.855028
 2639 8.706069 0.855028
 2640 8.709692 0.855028
 2641 8.713315 0.851405
 2642 8.716938 0.851405
 2643 8.720561 0.855028
 2644 8.724184 0.858651
 2645 8.727807 0.862274
 2646 8.731430 0.865897
 2647 8.735053 0.869520
 2648 8.738676 0.873143
 2649 8.742299 0.876766
 2650 8.745922 0.880389
 2651 8.749545 0.884012
 2652 8.753168 0.884012
 2653 8.756791 0.887635
 2654 8.760414 0.891258
 2655 8.764037 0.891258
 2656 8.767660 0.894881
 2657 8.771283 0.894881
 2658 8.774906 0.898504
 2659 8.778529 0.902127
 2660 8.782152 0.905750
 2661 8.785775 0.909373
 2662 8.789398 0.909373
 2663 8.793021 0.912996
 2664 8.796644 0.912996
 2665 8.800267 0.916619
 2666 8.803890 0.916619
 2667 8.807513 0.920242
 2668 8.811136 0.920242
 2669 8.814759 0.923865
 2670 8.818382 0.923865
 2671 8.822005 0.927488
 2672 8.825628 0.927488
 2673 8.829251 0.931111
 2674 8.832874 0.931111
 2675 8.836497 0.934734
 2676 8.840120 0.934734
 2677 8.843743 0.934734
 2678 8.843743 0.938357
 2679 8.847366 0.941980
 2680 8.847366 0.945603
 2681 8.850989 0.949226
 2682 8.854612 0.952849
 2683 8.854612 0.956472
 2684 8.858235 0.960095
 2685 8.861858 0.963718
 2686 8.865481 0.963718
 2687 8.869104 0.967341
 2688 8.872727 0.967341
 2689 8.876350 0.970964
 2690 8.879973 0.970964
 2691 8.883596 0.974587
 2692 8.887219 0.974587
 2693 8.890842 0.978210
 2694 8.894465 0.978210
 2695 8.898088 0.981833
 2696 8.901711 0.981833
 2697 8.905334 0.985456
 2698 8.908957 0.985456
 2699 8.912580 0.985456
 2700 8.916203 0.985456
 2701 8.919826 0.985456
 2702 8.923449 0.985456
 2703 8.927072 0.985456
 2704 8.930695 0.989079
 2705 8.934318 0.989079
 2706 8.937941 0.989079
 2707 8.941564 0.989079
 2708 8.945187 0.989079
 2709 8.948810 0.989079
 2710 8.952433 0.989079
 2711 8.956056 0.989079
 2712 8.959679 0.989079
 2713 8.963302 0.989079
 2714 8.966925 0.989079
 2715 8.970548 0.992702
 2716 8.974171 0.992702
 2717 8.977794 0.992702
 2718 8.981417 0.992702
 2719 8.985040 0.992702
 2720 8.988663 0.996325
 2721 8.992286 0.999948
 2722 8.995909 1.003571
 2723 8.999532 1.007194
 2724 8.999532 1.010817
 2725 9.003155 1.014440
 2726 9.006778 1.018063
 2727 9.010401 1.021686
 2728 9.014024 1.025309
 2729 9.014024 1.028932
 2730 9.017647 1.032555
 2731 9.021270 1.036178
 2732 9.021270 1.039801
 2733 9.024893 1.043424
 2734 9.028516 1.047047
 2735 9.032139 1.047047
 2736 9.035762 1.050670
 2737 9.039385 1.050670
 2738 9.043008 1.054293
 2739 9.046631 1.054293
 2740 9.050254 1.057916
 2741 9.053877 1.057916
 2742 9.057500 1.061539
 2743 9.061123 1.061539
 2744 9.064746 1.065162
 2745 9.068369 1.065162
 2746 9.071992 1.068785
 2747 9.075615 1.068785
 2748 9.079238 1.072408
 2749 9.082861 1.072408
 2750 9.086484 1.076031
 2751 9.090107 1.076031
 2752 9.093730 1.079654
 2753 9.097353 1.079654
 2754 9.100976 1.079654
 2755 9.104599 1.083277
 2756 9.108222 1.083277
 2757 9.111845 1.086900
 2758 9.115468 1.086900
 2759 9.119091 1.090523
 2760 9.122714 1.094146
 2761 9.126337 1.097769
 2762 9.129960 1.097769
 2763 9.133583 1.101392
 2764 9.137206 1.105015
 2765 9.140829 1.105015
 2766 9.144452 1.108638
 2767 9.148075 1.108638
 2768 9.151698 1.112261
 2769 9.155321 1.115884
 2770 9.158944 1.119507
 2771 9.158944 1.123130
 2772 9.162567 1.126753
 2773 9.166190 1.130376
 2774 9.166190 1.133999
 2775 9.169813 1.137622
 2776 9.173436 1.141245
 2777 9.177059 1.144868
 2778 9.180682 1.144868
 2779 9.184305 1.148491
 2780 9.187928 1.152114
 2781 9.191551 1.152114
 2782 9.195174 1.155737
 2783 9.198797 1.155737
 2784 9.202420 1.159360
 2785 9.206043 1.159360
 2786 9.209666 1.162983
 2787 9.213289 1.162983
 2788 9.213289 1.166606
 2789 9.213289 1.170229
 2790 9.213289 1.173852
 2791 9.216912 1.177475
 2792 9.216912 1.181098
 2793 9.220535 1.184721
 2794 9.220535 1.188344
 2795 9.224158 1.191967
 2796 9.224158 1.195590
 2797 9.227781 1.199213
 2798 9.227781 1.202836
 2799 9.231404 1.206459
 2800 9.231404 1.210082
 2801 9.235027 1.213705
 2802 9.235027 1.217328
 2803 9.238650 1.220951
 2804 9.242273 1.220951
 2805 9.245896 1.224574
 2806 9.249519 1.224574
 2807 9.253142 1.228197
 2808 9.256765 1.228197
 2809 9.260388 1.231820
 2810 9.264011 1.231820
 2811 9.267634 1.235443
 2812 9.271257 1.235443
 2813 9.274880 1.239066
 2814 9.278503 1.239066
 2815 9.282126 1.242689
 2816 9.285749 1.242689
 2817 9.289372 1.242689
 2818 9.292995 1.242689
 2819 9.296618 1.242689
 2820 9.300241 1.242689
 2821 9.303864 1.242689
 2822 9.307487 1.242689
 2823 9.311110 1.242689
 2824 9.314733 1.246312
 2825 9.318356 1.246312
 2826 9.321979 1.249935
 2827 9.325602 1.249935
 2828 9.329225 1.253558
 2829 9.332848 1.253558
 2830 9.336471 1.257181
 2831 9.340094 1.257181
 2832 9.343717 1.260804
 2833 9.347340 1.260804
 2834 9.350963 1.260804
 2835 9.354586 1.260804
 2836 9.358209 1.260804
 2837 9.361832 1.260804
 2838 9.365455 1.260804
 2839 9.369078 1.260804
 2840 9.372701 1.260804
 2841 9.376324 1.260804
 2842 9.379947 1.260804
 2843 9.383570 1.260804
 2844 9.387193 1.260804
 2845 9.390816 1.260804
 2846 9.394439 1.260804
 2847 9.398062 1.260804
 2848 9.401685 1.260804
 2849 9.405308 1.260804
 2850 9.408931 1.260804
 2851 9.412554 1.260804
 2852 9.416177 1.260804
 2853 9.419800 1.260804
 2854 9.423423 1.260804
 2855 9.427046 1.260804
 2856 9.430669 1.260804
 2857 9.434292 1.260804
 2858 9.437915 1.260804
 2859 9.441538 1.260804
 2860 9.445161 1.260804
 2861 9.448784 1.260804
 2862 9.452407 1.264427
 2863 9.456030 1.264427
 2864 9.459653 1.268050
 2865 9.463276 1.271673
 2866 9.466899 1.275296
 2867 9.470522 1.278919
 2868 9.474145 1.282542
 2869 9.474145 1.286165
 2870 9.474145 1.289788
 2871 9.474145 1.293411
 2872 9.477768 1.297034
 2873 9.477768 1.300657
 2874 9.481391 1.304280
 2875 9.481391 1.307903
 2876 9.485014 1.311526
 2877 9.485014 1.315149
 2878 9.488637 1.318772
 2879 9.488637 1.322395
 2880 9.492260 1.326018
 2881 9.492260 1.329641
 2882 9.495883 1.333264
 2883 9.495883 1.336887
 2884 9.499506 1.340510
 2885 9.503129 1.340510
 2886 9.506752 1.344133
 2887 9.510375 1.344133
 2888 9.513998 1.347756
 2889 9.517621 1.347756
 2890 9.521244 1.351379
 2891 9.524867 1.351379
 2892 9.528490 1.355002
 2893 9.532113 1.355002
 2894 9.535736 1.358625
 2895 9.539359 1.358625
 2896 9.542982 1.362248
 2897 9.546605 1.362248
 2898 9.550228 1.362248
 2899 9.553851 1.362248
 2900 9.557474 1.362248
 2901 9.561097 1.365871
 2902 9.564720 1.369494
 2903 9.564720 1.373117
 2904 9.568343 1.376740
 2905 9.568343 1.380363
 2906 9.571966 1.383986
 2907 9.575589 1.387609
 2908 9.575589 1.391232
 2909 9.579212 1.394855
 2910 9.582835 1.398478
 2911 9.582835 1.402101
 2912 9.586458 1.405724
 2913 9.590081 1.409347
 2914 9.593704 1.409347
 2915 9.597327 1.412970
 2916 9.600950 1.412970
 2917 9.604573 1.416593
 2918 9.608196 1.416593
 2919 9.611819 1.420216
 2920 9.615442 1.420216
 2921 9.619065 1.423839
 2922 9.622688 1.423839
 2923 9.626311 1.427462
 2924 9.629934 1.427462
 2925 9.633557 1.431085
 2926 9.637180 1.431085
 2927 9.640803 1.431085
 2928 9.644426 1.434708
 2929 9.644426 1.438331
 2930 9.648049 1.441954
 2931 9.648049 1.445577
 2932 9.651672 1.449200
 2933 9.651672 1.452823
 2934 9.655295 1.456446
 2935 9.655295 1.460069
 2936 9.658918 1.463692
 2937 9.658918 1.467315
 2938 9.662541 1.470938
 2939 9.662541 1.474561
 2940 9.666164 1.478184
 2941 9.666164 1.481807
 2942 9.669787 1.485430
 2943 9.673410 1.489053
 2944 9.677033 1.489053
 2945 9.680656 1.492676
 2946 9.684279 1.492676
 2947 9.687902 1.496299
 2948 9.691525 1.496299
 2949 9.695148 1.499922
 2950 9.698771 1.499922
 2951 9.702394 1.503545
 2952 9.706017 1.503545
 2953 9.709640 1.507168
 2954 9.713263 1.507168
 2955 9.716886 1.510791
 2956 9.720509 1.510791
 2957 9.724132 1.510791
 2958 9.727755 1.510791
 2959 9.731378 1.510791
 2960 9.735001 1.510791
 2961 9.738624 1.510791
 2962 9.742247 1.510791
 2963 9.745870 1.510791
 2964 9.749493 1.510791
 2965 9.753116 1.510791
 2966 9.756739 1.510791
 2967 9.760362 1.510791
 2968 9.763985 1.514414
 2969 9.767608 1.518037
 2970 9.771231 1.518037
 2971 9.771231 1.521660
 2972 9.774854 1.525283
 2973 9.778477 1.528906
 2974 9.778477 1.532529
 2975 9.782100 1.536152
 2976 9.785723 1.536152
 2977 9.789346 1.539775
 2978 9.792969 1.539775
 2979 9.796592 1.543398
 2980 9.800215 1.543398
 2981 9.803838 1.547021
 2982 9.807461 1.547021
 2983 9.811084 1.550644
 2984 9.814707 1.550644
 2985 9.818330 1.554267
 2986 9.821953 1.554267
 2987 9.825576 1.557890
 2988 9.829199 1.557890
 2989 9.832822 1.557890
 2990 9.836445 1.557890
 2991 9.840068 1.561513
 2992 9.843691 1.561513
 2993 9.847314 1.561513
 2994 9.850937 1.561513
 2995 9.854560 1.561513
 2996 9.858183 1.561513
 2997 9.861806 1.565136
 2998 9.861806 1.568759
 2999 9.865429 1.572382
 3000 9.869052 1.576005
 3001 9.869052 1.579628
 3002 9.872675 1.583251
 3003 9.876298 1.586874
 3004 9.876298 1.590497
 3005 9.879921 1.594120
 3006 9.883544 1.597743
 3007 9.883544 1.601366
 3008 9.887167 1.604989
 3009 9.890790 1.604989
 3010 9.894413 1.608612
 3011 9.898036 1.608612
 3012 9.901659 1.612235
 3013 9.905282 1.612235
 3014 9.908905 1.615858
 3015 9.912528 1.615858
 3016 9.916151 1.619481
 3017 9.919774 1.619481
 3018 9.923397 1.623104
 3019 9.927020 1.623104
 3020 9.930643 1.626727
 3021 9.934266 1.626727
 3022 9.937889 1.626727
 3023 9.941512 1.626727
 3024 9.945135 1.626727
 3025 9.948758 1.626727
 3026 9.952381 1.626727
 3027 9.956004 1.630350
 3028 9.959627 1.633973
 3029 9.963250 1.637596
 3030 9.966873 1.641219
 3031 9.970496 1.644842
 3032 9.974119 1.648465
 3033 9.977742 1.652088
 3034 9.977742 1.655711
 3035 9.981365 1.659334
 3036 9.984988 1.659334
 3037 9.988611 1.662957
 3038 9.992234 1.662957
 3039 9.995857 1.666580
 3040 9.999480 1.666580
 3041 10.003103 1.670203
 3042 10.006726 1.670203
 3043 10.010349 1.673826
 3044 10.013972 1.673826
 3045 10.017595 1.677449
 3046 10.021218 1.677449
 3047 10.024841 1.681072
 3048 10.028464 1.681072
 3049 10.032087 1.681072
 3050 10.035710 1.681072
 3051 10.039333 1.684695
 3052 10.042956 1.684695
 3053 10.046579 1.684695
 3054 10.050202 1.688318
 3055 10.053825 1.688318
 3056 10.057448 1.688318
 3057 10.061071 1.691941
 3058 10.061071 1.695564
 3059 10.064694 1.699187
 3060 10.064694 1.702810
 3061 10.068317 1.706433
 3062 10.071940 1.706433
 3063 10.075563 1.710056
 3064 10.079186 1.710056
 3065 10.082809 1.713679
 3066 10.086432 1.713679
 3067 10.090055 1.717302
 3068 10.093678 1.717302
 3069 10.097301 1.720925
 3070 10.100924 1.720925
 3071 10.104547 1.724548
 3072 10.108170 1.724548
 3073 10.111793 1.728171
 3074 10.115416 1.728171
 3075 10.119039 1.728171
 3076 10.122662 1.728171
 3077 10.126285 1.728171
 3078 10.129908 1.728171
 3079 10.133531 1.728171
 3080 10.137154 1.728171
 3081 10.140777 1.728171
 3082 10.144400 1.728171
 3083 10.148023 1.728171
 3084 10.151646 1.728171
 3085 10.155269 1.728171
 3086 10.158892 1.728171
 3087 10.162515 1.728171
 3088 10.166138 1.728171
 3089 10.169761 1.728171
 3090 10.173384 1.728171
 3091 10.177007 1.728171
 3092 10.180630 1.728171
 3093 10.184253 1.728171
 3094 10.187876 1.728171
 3095 10.191499 1.728171
 3096 10.195122 1.728171
 3097 10.198745 1.728171
 3098 10.202368 1.724548
 3099 10.205991 1.724548
 3100 10.209614 1.724548
 3101 10.213237 1.724548
 3102 10.216860 1.724548
 3103 10.220483 1.724548
 3104 10.224106 1.728171
 3105 10.227729 1.728171
 3106 10.231352 1.731794
 3107 10.234975 1.735417
 3108 10.238598 1.739040
 3109 10.242221 1.742663
 3110 10.242221 1.746286
 3111 10.245844 1.749909
 3112 10.245844 1.753532
 3113 10.249467 1.757155
 3114 10.249467 1.760778
 3115 10.253090 1.764401
 3116 10.253090 1.768024
 3117 10.256713 1.771647
 3118 10.256713 1.775270
 3119 10.260336 1.778893
 3120 10.260336 1.782516
 3121 10.263959 1.786139
 3122 10.263959 1.789762
 3123 10.267582 1.793385
 3124 10.271205 1.797008
 3125 10.274828 1.800631
 3126 10.278451 1.804254
 3127 10.282074 1.807877
 3128 10.285697 1.811500
 3129 10.289320 1.815123
 3130 10.292943 1.818746
 3131 10.296566 1.818746
 3132 10.300189 1.822369
 3133 10.303812 1.825992
 3134 10.307435 1.825992
 3135 10.311058 1.829615
 3136 10.314681 1.829615
 3137 10.318304 1.833238
 3138 10.321927 1.836861
 3139 10.325550 1.840484
 3140 10.329173 1.844107
 3141 10.332796 1.844107
 3142 10.332796 1.847730
 3143 10.336419 1.851353
 3144 10.340042 1.854976
 3145 10.340042 1.858599
 3146 10.343665 1.862222
 3147 10.347288 1.862222
 3148 10.350911 1.865845
 3149 10.354534 1.865845
 3150 10.358157 1.869468
 3151 10.361780 1.869468
 3152 10.365403 1.873091
 3153 10.369026 1.873091
 3154 10.372649 1.876714
 3155 10.376272 1.876714
 3156 10.379895 1.880337
 3157 10.383518 1.880337
 3158 10.387141 1.883960
 3159 10.390764 1.883960
 3160 10.394387 1.883960
 3161 10.398010 1.883960
 3162 10.401633 1.887583
 3163 10.405256 1.891206
 3164 10.408879 1.894829
 3165 10.412502 1.898452
 3166 10.416125 1.902075
 3167 10.419748 1.905698
 3168 10.423371 1.909321
 3169 10.426994 1.912944
 3170 10.430617 1.916567
 3171 10.434240 1.916567
 3172 10.437863 1.920190
 3173 10.441486 1.920190
 3174 10.445109 1.923813
 3175 10.448732 1.923813
 3176 10.452355 1.927436
 3177 10.455978 1.927436
 3178 10.459601 1.931059
 3179 10.463224 1.931059
 3180 10.466847 1.934682
 3181 10.470470 1.934682
 3182 10.474093 1.938305
 3183 10.477716 1.938305
 3184 10.481339 1.941928
 3185 10.484962 1.941928
 3186 10.488585 1.945551
 3187 10.492208 1.949174
 3188 10.495831 1.952797
 3189 10.495831 1.956420
 3190 10.495831 1.960043
 3191 10.495831 1.963666
 3192 10.495831 1.967289
 3193 10.495831 1.970912
 3194 10.495831 1.974535
 3195 10.495831 1.978158
 3196 10.495831 1.981781
 3197 10.499454 1.985404
 3198 10.499454 1.989027
 3199 10.503077 1.992650
 3200 10.503077 1.996273
 3201 10.506700 1.999896
 3202 10.506700 2.003519
 3203 10.510323 2.007142
 3204 10.510323 2.010765
 3205 10.513946 2.014388
 3206 10.513946 2.018011
 3207 10.517569 2.021634
 3208 10.517569 2.025257
 3209 10.521192 2.028880
 3210 10.524815 2.028880
 3211 10.528438 2.032503
 3212 10.532061 2.032503
 3213 10.535684 2.036126
 3214 10.539307 2.036126
 3215 10.542930 2.039749
 3216 10.546553 2.039749
 3217 10.550176 2.043372
 3218 10.553799 2.043372
 3219 10.557422 2.046995
 3220 10.561045 2.046995
 3221 10.564668 2.050618
 3222 10.568291 2.050618
 3223 10.571914 2.050618
 3224 10.575537 2.050618
 3225 10.579160 2.050618
 3226 10.582783 2.050618
 3227 10.586406 2.054241
 3228 10.590029 2.054241
 3229 10.593652 2.057864
 3230 10.597275 2.057864
 3231 10.600898 2.061487
 3232 10.604521 2.061487
 3233 10.608144 2.065110
 3234 10.611767 2.065110
 3235 10.615390 2.068733
 3236 10.619013 2.068733
 3237 10.622636 2.072356
 3238 10.626259 2.072356
 3239 10.629882 2.075979
 3240 10.633505 2.075979
 3241 10.637128 2.075979
 3242 10.640751 2.075979
 3243 10.644374 2.075979
 3244 10.647997 2.075979
 3245 10.651620 2.075979
 3246 10.655243 2.075979
 3247 10.658866 2.075979
 3248 10.662489 2.075979
 3249 10.666112 2.075979
 3250 10.669735 2.075979
 3251 10.673358 2.075979
 3252 10.676981 2.075979
 3253 10.680604 2.075979
 3254 10.684227 2.075979
 3255 10.687850 2.075979
 3256 10.691473 2.075979
 3257 10.695096 2.075979
 3258 10.698719 2.075979
 3259 10.702342 2.075979
 3260 10.705965 2.075979
 3261 10.709588 2.075979
 3262 10.713211 2.075979
 3263 10.716834 2.072356
 3264 10.720457 2.072356
 3265 10.724080 2.068733
 3266 10.727703 2.068733
 3267 10.727703 2.072356
 3268 10.731326 2.075979
 3269 10.734949 2.079602
 3270 10.738572 2.083225
 3271 10.742195 2.086848
 3272 10.745818 2.090471
 3273 10.749441 2.094094
 3274 10.753064 2.094094
 3275 10.756687 2.097717
 3276 10.760310 2.097717
 3277 10.763933 2.101340
 3278 10.767556 2.101340
 3279 10.771179 2.104963
 3280 10.774802 2.104963
 3281 10.778425 2.108586
 3282 10.782048 2.108586
 3283 10.782048 2.112209
 3284 10.782048 2.115832
 3285 10.782048 2.119455
 3286 10.782048 2.123078
 3287 10.782048 2.126701
 3288 10.785671 2.130324
 3289 10.785671 2.133947
 3290 10.789294 2.137570
 3291 10.789294 2.141193
 3292 10.792917 2.144816
 3293 10.792917 2.148439
 3294 10.796540 2.152062
 3295 10.796540 2.155685
 3296 10.800163 2.159308
 3297 10.800163 2.162931
 3298 10.803786 2.166554
 3299 10.803786 2.170177
 3300 10.807409 2.173800
 3301 10.811032 2.173800
 3302 10.814655 2.177423
 3303 10.818278 2.177423
 3304 10.821901 2.181046
 3305 10.825524 2.181046
 3306 10.829147 2.184669
 3307 10.832770 2.184669
 3308 10.836393 2.188292
 3309 10.840016 2.188292
 3310 10.843639 2.191915
 3311 10.847262 2.191915
 3312 10.850885 2.195538
 3313 10.854508 2.195538
 3314 10.858131 2.195538
 3315 10.861754 2.195538
 3316 10.865377 2.195538
 3317 10.869000 2.195538
 3318 10.872623 2.195538
 3319 10.876246 2.195538
 3320 10.879869 2.199161
 3321 10.883492 2.202784
 3322 10.887115 2.206407
 3323 10.887115 2.210030
 3324 10.890738 2.213653
 3325 10.890738 2.217276
 3326 10.894361 2.220899
 3327 10.894361 2.224522
 3328 10.897984 2.228145
 3329 10.901607 2.231768
 3330 10.901607 2.235391
 3331 10.905230 2.239014
 3332 10.908853 2.242637
 3333 10.912476 2.246260
 3334 10.916099 2.249883
 3335 10.919722 2.249883
 3336 10.923345 2.253506
 3337 10.926968 2.253506
 3338 10.930591 2.257129
 3339 10.934214 2.257129
 3340 10.937837 2.260752
 3341 10.941460 2.260752
 3342 10.945083 2.264375
 3343 10.948706 2.264375
 3344 10.952329 2.267998
 3345 10.955952 2.267998
 3346 10.959575 2.271621
 3347 10.963198 2.271621
 3348 10.966821 2.275244
 3349 10.966821 2.278867
 3350 10.966821 2.282490
 3351 10.966821 2.286113
 3352 10.966821 2.289736
 3353 10.966821 2.293359
 3354 10.966821 2.296982
 3355 10.966821 2.300605
 3356 10.966821 2.304228
 3357 10.966821 2.307851
 3358 10.966821 2.311474
 3359 10.966821 2.315097
 3360 10.966821 2.318720
 3361 10.966821 2.322343
 3362 10.970444 2.325966
 3363 10.970444 2.329589
 3364 10.974067 2.333212
 3365 10.974067 2.336835
 3366 10.977690 2.340458
 3367 10.977690 2.344081
 3368 10.981313 2.347704
 3369 10.981313 2.351327
 3370 10.984936 2.354950
 3371 10.984936 2.358573
 3372 10.988559 2.362196
 3373 10.988559 2.365819
 3374 10.992182 2.369442
 3375 10.995805 2.369442
 3376 10.999428 2.373065
 3377 11.003051 2.373065
 3378 11.006674 2.376688
 3379 11.010297 2.376688
 3380 11.013920 2.380311
 3381 11.017543 2.380311
 3382 11.021166 2.383934
 3383 11.024789 2.383934
 3384 11.028412 2.387557
 3385 11.032035 2.387557
 3386 11.035658 2.391180
 3387 11.039281 2.391180
 3388 11.042904 2.391180
 3389 11.046527 2.391180
 3390 11.050150 2.391180
 3391 11.053773 2.391180
 3392 11.057396 2.391180
 3393 11.061019 2.391180
 3394 11.064642 2.391180
 3395 11.068265 2.391180
 3396 11.071888 2.391180
 3397 11.075511 2.391180
 3398 11.079134 2.391180
 3399 11.082757 2.391180
 3400 11.086380 2.391180
 3401 11.090003 2.391180
 3402 11.093626 2.391180
 3403 11.097249 2.391180
 3404 11.100872 2.394803
 3405 11.100872 2.398426
 3406 11.104495 2.402049
 3407 11.108118 2.405672
 3408 11.111741 2.409295
 3409 11.115364 2.409295
 3410 11.118987 2.412918
 3411 11.122610 2.412918
 3412 11.126233 2.416541
 3413 11.129856 2.416541
 3414 11.133479 2.420164
 3415 11.137102 2.420164
 3416 11.140725 2.423787
 3417 11.144348 2.423787
 3418 11.147971 2.427410
 3419 11.151594 2.427410
 3420 11.155217 2.431033
 3421 11.158840 2.431033
 3422 11.162463 2.431033
 3423 11.166086 2.431033
 3424 11.169709 2.431033
 3425 11.173332 2.431033
 3426 11.176955 2.431033
 3427 11.180578 2.431033
 3428 11.184201 2.431033
 3429 11.187824 2.434656
 3430 11.191447 2.438279
 3431 11.195070 2.438279
 3432 11.198693 2.441902
 3433 11.202316 2.441902
 3434 11.205939 2.445525
 3435 11.209562 2.445525
 3436 11.213185 2.449148
 3437 11.216808 2.449148
 3438 11.220431 2.452771
 3439 11.224054 2.452771
 3440 11.227677 2.456394
 3441 11.231300 2.456394
 3442 11.234923 2.460017
 3443 11.238546 2.460017
 3444 11.242169 2.460017
 3445 11.245792 2.460017
 3446 11.249415 2.460017
 3447 11.253038 2.460017
 3448 11.256661 2.460017
 3449 11.260284 2.460017
 3450 11.263907 2.463640
 3451 11.267530 2.467263
 3452 11.271153 2.470886
 3453 11.274776 2.474509
 3454 11.278399 2.478132
 3455 11.278399 2.481755
 3456 11.282022 2.485378
 3457 11.282022 2.489001
 3458 11.285645 2.492624
 3459 11.289268 2.496247
 3460 11.289268 2.499870
 3461 11.292891 2.503493
 3462 11.296514 2.507116
 3463 11.300137 2.510739
 3464 11.303760 2.510739
 3465 11.307383 2.514362
 3466 11.311006 2.514362
 3467 11.314629 2.517985
 3468 11.318252 2.517985
 3469 11.321875 2.521608
 3470 11.325498 2.521608
 3471 11.329121 2.525231
 3472 11.332744 2.525231
 3473 11.336367 2.528854
 3474 11.339990 2.528854
 3475 11.343613 2.532477
 3476 11.347236 2.532477
 3477 11.350859 2.536100
 3478 11.354482 2.536100
 3479 11.358105 2.539723
 3480 11.361728 2.539723
 3481 11.365351 2.543346
 3482 11.368974 2.543346
 3483 11.372597 2.546969
 3484 11.376220 2.546969
 3485 11.379843 2.546969
 3486 11.383466 2.546969
 3487 11.387089 2.546969
 3488 11.390712 2.546969
 3489 11.394335 2.546969
 3490 11.397958 2.546969
 3491 11.401581 2.546969
 3492 11.405204 2.546969
 3493 11.408827 2.546969
 3494 11.412450 2.546969
 3495 11.416073 2.546969
 3496 11.419696 2.546969
 3497 11.423319 2.550592
 3498 11.426942 2.550592
 3499 11.430565 2.554215
 3500 11.434188 2.554215
 3501 11.437811 2.557838
 3502 11.441434 2.557838
 3503 11.445057 2.561461
 3504 11.448680 2.561461
 3505 11.452303 2.565084
 3506 11.455926 2.565084
 3507 11.459549 2.568707
 3508 11.463172 2.568707
 3509 11.466795 2.568707
 3510 11.470418 2.568707
 3511 11.474041 2.568707
 3512 11.477664 2.568707
 3513 11.481287 2.568707
 3514 11.481287 2.572330
 3515 11.484910 2.575953
 3516 11.488533 2.579576
 3517 11.488533 2.583199
 3518 11.492156 2.586822
 3519 11.495779 2.590445
 3520 11.495779 2.594068
 3521 11.499402 2.597691
 3522 11.503025 2.601314
 3523 11.506648 2.604937
 3524 11.510271 2.608560
 3525 11.513894 2.612183
 3526 11.517517 2.615806
 3527 11.521140 2.619429
 3528 11.524763 2.619429
 3529 11.528386 2.623052
 3530 11.532009 2.626675
 3531 11.535632 2.630298
 3532 11.535632 2.633921
 3533 11.539255 2.637544
 3534 11.539255 2.641167
 3535 11.542878 2.644790
 3536 11.546501 2.648413
 3537 11.546501 2.652036
 3538 11.550124 2.655659
 3539 11.553747 2.659282
 3540 11.557370 2.659282
 3541 11.560993 2.662905
 3542 11.564616 2.662905
 3543 11.568239 2.666528
 3544 11.571862 2.666528
 3545 11.575485 2.670151
 3546 11.579108 2.670151
 3547 11.582731 2.673774
 3548 11.586354 2.673774
 3549 11.589977 2.677397
 3550 11.593600 2.677397
 3551 11.597223 2.681020
 3552 11.600846 2.681020
 3553 11.604469 2.681020
 3554 11.608092 2.681020
 3555 11.611715 2.681020
 3556 11.615338 2.681020
 3557 11.618961 2.681020
 3558 11.622584 2.681020
 3559 11.626207 2.681020
 3560 11.629830 2.681020
 3561 11.633453 2.681020
 3562 11.637076 2.684643
 3563 11.640699 2.684643
 3564 11.644322 2.688266
 3565 11.647945 2.691889
 3566 11.651568 2.691889
 3567 11.655191 2.695512
 3568 11.658814 2.699135
 3569 11.658814 2.702758
 3570 11.662437 2.706381
 3571 11.662437 2.710004
 3572 11.666060 2.713627
 3573 11.669683 2.717250
 3574 11.669683 2.720873
 3575 11.673306 2.724496
 3576 11.673306 2.728119
 3577 11.676929 2.731742
 3578 11.680552 2.735365
 3579 11.680552 2.738988
 3580 11.684175 2.742611
 3581 11.687798 2.746234
 3582 11.691421 2.746234
 3583 11.695044 2.749857
 3584 11.698667 2.749857
 3585 11.702290 2.753480
 3586 11.705913 2.753480
 3587 11.709536 2.757103
 3588 11.713159 2.757103
 3589 11.716782 2.760726
 3590 11.720405 2.760726
 3591 11.724028 2.764349
 3592 11.727651 2.764349
 3593 11.731274 2.767972
 3594 11.734897 2.767972
 3595 11.738520 2.767972
 3596 11.742143 2.767972
 3597 11.745766 2.767972
 3598 11.749389 2.771595
 3599 11.753012 2.775218
 3600 11.756635 2.778841
 3601 11.760258 2.782464
 3602 11.763881 2.786087
 3603 11.763881 2.789710
 3604 11.767504 2.793333
 3605 11.767504 2.796956
 3606 11.767504 2.800579
 3607 11.771127 2.804202
 3608 11.771127 2.807825
 3609 11.774750 2.811448
 3610 11.774750 2.815071
 3611 11.778373 2.818694
 3612 11.778373 2.822317
 3613 11.781996 2.825940
 3614 11.781996 2.829563
 3615 11.785619 2.833186
 3616 11.785619 2.836809
 3617 11.789242 2.840432
 3618 11.789242 2.844055
 3619 11.792865 2.847678
 3620 11.796488 2.847678
 3621 11.800111 2.851301
 3622 11.803734 2.851301
 3623 11.807357 2.854924
 3624 11.810980 2.854924
 3625 11.814603 2.858547
 3626 11.818226 2.858547
 3627 11.821849 2.862170
 3628 11.825472 2.862170
 3629 11.829095 2.865793
 3630 11.832718 2.865793
 3631 11.836341 2.869416
 3632 11.839964 2.869416
 3633 11.843587 2.869416
 3634 11.847210 2.869416
 3635 11.850833 2.869416
 3636 11.854456 2.869416
 3637 11.858079 2.869416
 3638 11.861702 2.869416
 3639 11.865325 2.869416
 3640 11.868948 2.869416
 3641 11.872571 2.873039
 3642 11.876194 2.873039
 3643 11.879817 2.876662
 3644 11.883440 2.876662
 3645 11.887063 2.880285
 3646 11.890686 2.880285
 3647 11.894309 2.883908
 3648 11.897932 2.883908
 3649 11.901555 2.883908
 3650 11.905178 2.883908
 3651 11.908801 2.883908
 3652 11.912424 2.883908
 3653 11.916047 2.883908
 3654 11.919670 2.883908
 3655 11.923293 2.883908
 3656 11.926916 2.883908
 3657 11.930539 2.887531
 3658 11.934162 2.887531
 3659 11.937785 2.887531
 3660 11.941408 2.891154
 3661 11.945031 2.894777
 3662 11.948654 2.898400
 3663 11.948654 2.902023
 3664 11.948654 2.905646
 3665 11.952277 2.909269
 3666 11.952277 2.912892
 3667 11.955900 2.916515
 3668 11.955900 2.920138
 3669 11.959523 2.923761
 3670 11.959523 2.927384
 3671 11.963146 2.931007
 3672 11.963146 2.934630
 3673 11.966769 2.938253
 3674 11.966769 2.941876
 3675 11.970392 2.945499
 3676 11.970392 2.949122
 3677 11.974015 2.952745
 3678 11.977638 2.956368
 3679 11.981261 2.959991
 3680 11.984884 2.963614
 3681 11.984884 2.967237
 3682 11.988507 2.970860
 3683 11.988507 2.974483
 3684 11.992130 2.978106
 3685 11.992130 2.981729
 3686 11.995753 2.985352
 3687 11.995753 2.988975
 3688 11.999376 2.992598
 3689 11.999376 2.996221
 3690 12.002999 2.999844
 3691 12.002999 3.003467
 3692 12.006622 3.007090
 3693 12.010245 3.007090
 3694 12.013868 3.010713
 3695 12.017491 3.010713
 3696 12.021114 3.014336
 3697 12.024737 3.014336
 3698 12.028360 3.017959
 3699 12.031983 3.017959
 3700 12.035606 3.021582
 3701 12.039229 3.021582
 3702 12.042852 3.025205
 3703 12.046475 3.025205
 3704 12.050098 3.028828
 3705 12.053721 3.028828
 3706 12.057344 3.028828
 3707 12.060967 3.028828
 3708 12.064590 3.028828
 3709 12.068213 3.028828
 3710 12.071836 3.028828
 3711 12.075459 3.028828
 3712 12.079082 3.028828
 3713 12.082705 3.028828
 3714 12.086328 3.028828
 3715 12.089951 3.028828
 3716 12.093574 3.028828
 3717 12.097197 3.032451
 3718 12.100820 3.032451
 3719 12.104443 3.036074
 3720 12.108066 3.036074
 3721 12.111689 3.039697
 3722 12.115312 3.039697
 3723 12.118935 3.043320
 3724 12.122558 3.043320
 3725 12.126181 3.046943
 3726 12.129804 3.046943
 3727 12.133427 3.046943
 3728 12.137050 3.046943
 3729 12.140673 3.050566
 3730 12.140673 3.054189
 3731 12.144296 3.057812
 3732 12.144296 3.061435
 3733 12.147919 3.065058
 3734 12.151542 3.068681
 3735 12.151542 3.072304
 3736 12.155165 3.075927
 3737 12.158788 3.079550
 3738 12.162411 3.079550
 3739 12.166034 3.083173
 3740 12.169657 3.083173
 3741 12.173280 3.086796
 3742 12.176903 3.086796
 3743 12.180526 3.090419
 3744 12.184149 3.090419
 3745 12.187772 3.094042
 3746 12.191395 3.094042
 3747 12.195018 3.097665
 3748 12.198641 3.097665
 3749 12.202264 3.101288
 3750 12.205887 3.101288
 3751 12.209510 3.104911
 3752 12.213133 3.108534
 3753 12.216756 3.108534
 3754 12.220379 3.112157
 3755 12.224002 3.112157
 3756 12.227625 3.115780
 3757 12.231248 3.115780
 3758 12.234871 3.119403
 3759 12.238494 3.119403
 3760 12.242117 3.123026
 3761 12.245740 3.123026
 3762 12.249363 3.126649
 3763 12.252986 3.126649
 3764 12.256609 3.130272
 3765 12.260232 3.130272
 3766 12.263855 3.130272
 3767 12.267478 3.130272
 3768 12.271101 3.130272
 3769 12.274724 3.130272
 3770 12.278347 3.130272
 3771 12.281970 3.130272
 3772 12.285593 3.130272
 3773 12.289216 3.130272
 3774 12.292839 3.130272
 3775 12.296462 3.130272
 3776 12.300085 3.130272
 3777 12.303708 3.133895
 3778 12.307331 3.137518
 3779 12.310954 3.137518
 3780 12.314577 3.141141
 3781 12.318200 3.141141
 3782 12.321823 3.144764
 3783 12.325446 3.144764
 3784 12.329069 3.148387
 3785 12.332692 3.148387
 3786 12.336315 3.152010
 3787 12.339938 3.152010
 3788 12.343561 3.155633
 3789 12.347184 3.155633
 3790 12.350807 3.159256
 3791 12.354430 3.159256
 3792 12.358053 3.159256
 3793 12.361676 3.159256
 3794 12.365299 3.159256
 3795 12.368922 3.159256
 3796 12.372545 3.159256
 3797 12.376168 3.159256
 3798 12.379791 3.159256
 3799 12.383414 3.159256
 3800 12.387037 3.159256
 3801 12.390660 3.159256
 3802 12.394283 3.159256
 3803 12.397906 3.159256
 3804 12.401529 3.162879
 3805 12.405152 3.162879
 3806 12.408775 3.166502
 3807 12.412398 3.170125
 3808 12.416021 3.173748
 3809 12.419644 3.177371
 3810 12.423267 3.180994
 3811 12.426890 3.184617
 3812 12.430513 3.188240
 3813 12.434136 3.191863
 3814 12.437759 3.195486
 3815 12.437759 3.199109
 3816 12.441382 3.202732
 3817 12.441382 3.206355
 3818 12.445005 3.209978
 3819 12.448628 3.213601
 3820 12.448628 3.217224
 3821 12.452251 3.220847
 3822 12.455874 3.224470
 3823 12.459497 3.224470
 3824 12.463120 3.228093
 3825 12.466743 3.228093
 3826 12.470366 3.231716
 3827 12.473989 3.231716
 3828 12.477612 3.235339
 3829 12.481235 3.235339
 3830 12.484858 3.238962
 3831 12.488481 3.238962
 3832 12.492104 3.242585
 3833 12.495727 3.242585
 3834 12.499350 3.246208
 3835 12.502973 3.246208
 3836 12.506596 3.246208
 3837 12.510219 3.246208
 3838 12.513842 3.246208
 3839 12.517465 3.249831
 3840 12.521088 3.253454
 3841 12.524711 3.257077
 3842 12.528334 3.260700
 3843 12.531957 3.264323
 3844 12.535580 3.267946
 3845 12.539203 3.271569
 3846 12.542826 3.275192
 3847 12.546449 3.275192
 3848 12.550072 3.278815
 3849 12.553695 3.282438
 3850 12.557318 3.286061
 3851 12.560941 3.289684
 3852 12.564564 3.293307
 3853 12.568187 3.293307
 3854 12.571810 3.296930
 3855 12.571810 3.300553
 3856 12.575433 3.304176
 3857 12.579056 3.307799
 3858 12.582679 3.311422
 3859 12.586302 3.311422
 3860 12.589925 3.315045
 3861 12.593548 3.315045
 3862 12.597171 3.318668
 3863 12.600794 3.318668
 3864 12.604417 3.322291
 3865 12.608040 3.322291
 3866 12.611663 3.325914
 3867 12.615286 3.325914
 3868 12.618909 3.329537
 3869 12.622532 3.329537
 3870 12.626155 3.333160
 3871 12.629778 3.333160
 3872 12.633401 3.333160
 3873 12.637024 3.333160
 3874 12.640647 3.333160
 3875 12.644270 3.333160
 3876 12.647893 3.333160
 3877 12.651516 3.333160
 3878 12.655139 3.336783
 3879 12.658762 3.336783
 3880 12.662385 3.336783
 3881 12.666008 3.340406
 3882 12.669631 3.340406
 3883 12.673254 3.344029
 3884 12.676877 3.347652
 3885 12.680500 3.351275
 3886 12.684123 3.354898
 3887 12.687746 3.358521
 3888 12.691369 3.362144
 3889 12.691369 3.365767
 3890 12.694992 3.369390
 3891 12.694992 3.373013
 3892 12.698615 3.376636
 3893 12.698615 3.380259
 3894 12.702238 3.383882
 3895 12.705861 3.387505
 3896 12.705861 3.391128
 3897 12.709484 3.394751
 3898 12.713107 3.398374
 3899 12.716730 3.401997
 3900 12.720353 3.401997
 3901 12.723976 3.405620
 3902 12.727599 3.405620
 3903 12.731222 3.409243
 3904 12.734845 3.409243
 3905 12.738468 3.412866
 3906 12.742091 3.412866
 3907 12.745714 3.416489
 3908 12.749337 3.416489
 3909 12.752960 3.420112
 3910 12.756583 3.423735
 3911 12.760206 3.427358
 3912 12.760206 3.430981
 3913 12.763829 3.434604
 3914 12.763829 3.438227
 3915 12.767452 3.441850
 3916 12.767452 3.445473
 3917 12.771075 3.449096
 3918 12.774698 3.452719
 3919 12.774698 3.456342
 3920 12.778321 3.459965
 3921 12.781944 3.459965
 3922 12.785567 3.463588
 3923 12.789190 3.463588
 3924 12.792813 3.467211
 3925 12.796436 3.467211
 3926 12.800059 3.470834
 3927 12.803682 3.470834
 3928 12.807305 3.474457
 3929 12.810928 3.474457
 3930 12.814551 3.478080
 3931 12.818174 3.478080
 3932 12.821797 3.481703
 3933 12.825420 3.481703
 3934 12.829043 3.481703
 3935 12.832666 3.481703
 3936 12.836289 3.481703
 3937 12.839912 3.485326
 3938 12.843535 3.488949
 3939 12.847158 3.492572
 3940 12.847158 3.496195
 3941 12.850781 3.499818
 3942 12.850781 3.503441
 3943 12.847158 3.507064
 3944 12.847158 3.510687
 3945 12.843535 3.514310
 3946 12.843535 3.517933
 3947 12.843535 3.521556
 3948 12.843535 3.525179
 3949 12.843535 3.528802
 3950 12.843535 3.532425
 3951 12.843535 3.536048
 3952 12.843535 3.539671
 3953 12.843535 3.543294
 3954 12.843535 3.546917
 3955 12.843535 3.550540
 3956 12.843535 3.554163
 3957 12.843535 3.557786
 3958 12.843535 3.561409
 3959 12.843535 3.565032
 3960 12.843535 3.568655
 3961 12.843535 3.572278
 3962 12.843535 3.575901
 3963 12.843535 3.579524
 3964 12.843535 3.583147
 3965 12.843535 3.586770
 3966 12.843535 3.590393
 3967 12.843535 3.594016
 3968 12.843535 3.597639
 3969 12.843535 3.601262
 3970 12.847158 3.604885
 3971 12.847158 3.608508
 3972 12.850781 3.612131
 3973 12.850781 3.615754
 3974 12.854404 3.619377
 3975 12.854404 3.623000
 3976 12.858027 3.626623
 3977 12.858027 3.630246
 3978 12.861650 3.633869
 3979 12.861650 3.637492
 3980 12.865273 3.641115
 3981 12.865273 3.644738
 3982 12.868896 3.648361
 3983 12.868896 3.651984
 3984 12.868896 3.655607
 3985 12.868896 3.659230
 3986 12.868896 3.662853
 3987 12.868896 3.666476
 3988 12.865273 3.670099
 3989 12.865273 3.673722
 3990 12.865273 3.677345
 3991 12.861650 3.680968
 3992 12.861650 3.684591
 3993 12.861650 3.688214
 3994 12.861650 3.691837
 3995 12.861650 3.695460
 3996 12.861650 3.699083
 3997 12.861650 3.702706
 3998 12.861650 3.706329
 3999 12.861650 3.709952
 4000 12.861650 3.713575
 4001 12.861650 3.717198
 4002 12.861650 3.720821
 4003 12.861650 3.724444
 4004 12.861650 3.728067
 4005 12.861650 3.731690
 4006 12.861650 3.735313
 4007 12.861650 3.738936
 4008 12.861650 3.742559
 4009 12.861650 3.746182
 4010 12.861650 3.749805
 4011 12.861650 3.753428
 4012 12.861650 3.757051
 4013 12.861650 3.760674
 4014 12.861650 3.764297
 4015 12.865273 3.767920
 4016 12.865273 3.771543
 4017 12.865273 3.775166
 4018 12.865273 3.778789
 4019 12.868896 3.782412
 4020 12.868896 3.786035
 4021 12.872519 3.789658
 4022 12.872519 3.793281
 4023 12.876142 3.796904
 4024 12.876142 3.800527
 4025 12.879765 3.804150
 4026 12.879765 3.807773
 4027 12.883388 3.811396
 4028 12.883388 3.815019
 4029 12.887011 3.818642
 4030 12.887011 3.822265
 4031 12.890634 3.825888
 4032 12.894257 3.829511
 4033 12.897880 3.833134
 4034 12.901503 3.836757
 4035 12.905126 3.836757
 4036 12.908749 3.840380
 4037 12.912372 3.844003
 4038 12.915995 3.844003
 4039 12.919618 3.847626
 4040 12.923241 3.851249
 4041 12.926864 3.854872
 4042 12.930487 3.858495
 4043 12.934110 3.862118
 4044 12.937733 3.865741
 4045 12.941356 3.869364
 4046 12.944979 3.872987
 4047 12.948602 3.876610
 4048 12.948602 3.880233
 4049 12.948602 3.883856
 4050 12.948602 3.887479
 4051 12.948602 3.891102
 4052 12.948602 3.894725
 4053 12.948602 3.898348
 4054 12.948602 3.901971
 4055 12.948602 3.905594
 4056 12.948602 3.909217
 4057 12.948602 3.912840
 4058 12.948602 3.916463
 4059 12.948602 3.920086
 4060 12.948602 3.923709
 4061 12.952225 3.927332
 4062 12.952225 3.930955
 4063 12.955848 3.934578
 4064 12.955848 3.938201
 4065 12.959471 3.941824
 4066 12.959471 3.945447
 4067 12.963094 3.949070
 4068 12.963094 3.952693
 4069 12.966717 3.956316
 4070 12.966717 3.959939
 4071 12.970340 3.963562
 4072 12.970340 3.967185
 4073 12.973963 3.970808
 4074 12.977586 3.974431
 4075 12.981209 3.974431
 4076 12.984832 3.978054
 4077 12.988455 3.978054
 4078 12.992078 3.981677
 4079 12.995701 3.981677
 4080 12.999324 3.985300
 4081 13.002947 3.985300
 4082 13.006570 3.988923
 4083 13.010193 3.988923
 4084 13.013816 3.992546
 4085 13.017439 3.996169
 4086 13.021062 3.999792
 4087 13.024685 4.003415
 4088 13.028308 4.007038
 4089 13.031931 4.010661
 4090 13.031931 4.014284
 4091 13.035554 4.017907
 4092 13.035554 4.021530
 4093 13.039177 4.025153
 4094 13.042800 4.028776
 4095 13.042800 4.032399
 4096 13.046423 4.036022
 4097 13.050046 4.039645
 4098 13.053669 4.043268
 4099 13.057292 4.043268
 4100 13.060915 4.046891
 4101 13.064538 4.050514
 4102 13.068161 4.054137
 4103 13.068161 4.057760
 4104 13.071784 4.061383
 4105 13.071784 4.065006
 4106 13.071784 4.068629
 4107 13.075407 4.072252
 4108 13.075407 4.075875
 4109 13.079030 4.079498
 4110 13.079030 4.083121
 4111 13.082653 4.086744
 4112 13.082653 4.090367
 4113 13.086276 4.093990
 4114 13.086276 4.097613
 4115 13.089899 4.101236
 4116 13.089899 4.104859
 4117 13.093522 4.108482
 4118 13.093522 4.112105
 4119 13.097145 4.115728
 4120 13.097145 4.119351
 4121 13.100768 4.122974
 4122 13.104391 4.126597
 4123 13.108014 4.130220
 4124 13.111637 4.133843
 4125 13.115260 4.137466
 4126 13.115260 4.141089
 4127 13.118883 4.144712
 4128 13.118883 4.148335
 4129 13.118883 4.151958
 4130 13.122506 4.155581
 4131 13.122506 4.159204
 4132 13.122506 4.162827
 4133 13.122506 4.166450
 4134 13.122506 4.170073
 4135 13.122506 4.173696
 4136 13.122506 4.177319
 4137 13.122506 4.180942
 4138 13.122506 4.184565
 4139 13.122506 4.188188
 4140 13.122506 4.191811
 4141 13.122506 4.195434
 4142 13.122506 4.199057
 4143 13.122506 4.202680
 4144 13.122506 4.206303
 4145 13.126129 4.209926
 4146 13.126129 4.213549
 4147 13.129752 4.217172
 4148 13.129752 4.220795
 4149 13.133375 4.224418
 4150 13.133375 4.228041
 4151 13.136998 4.231664
 4152 13.136998 4.235287
 4153 13.140621 4.238910
 4154 13.140621 4.242533
 4155 13.144244 4.246156
 4156 13.144244 4.249779
 4157 13.147867 4.253402
 4158 13.151490 4.253402
 4159 13.155113 4.257025
 4160 13.158736 4.260648
 4161 13.162359 4.264271
 4162 13.165982 4.267894
 4163 13.169605 4.271517
 4164 13.173228 4.275140
 4165 13.173228 4.278763
 4166 13.173228 4.282386
 4167 13.176851 4.286009
 4168 13.176851 4.289632
 4169 13.176851 4.293255
 4170 13.176851 4.296878
 4171 13.176851 4.300501
 4172 13.176851 4.304124
 4173 13.176851 4.307747
 4174 13.176851 4.311370
 4175 13.176851 4.314993
 4176 13.176851 4.318616
 4177 13.176851 4.322239
 4178 13.176851 4.325862
 4179 13.173228 4.329485
 4180 13.173228 4.333108
 4181 13.173228 4.336731
 4182 13.173228 4.340354
 4183 13.173228 4.343977
 4184 13.173228 4.347600
 4185 13.173228 4.351223
 4186 13.173228 4.354846
 4187 13.173228 4.358469
 4188 13.173228 4.362092
 4189 13.173228 4.365715
 4190 13.173228 4.369338
 4191 13.173228 4.372961
 4192 13.173228 4.376584
 4193 13.173228 4.380207
 4194 13.173228 4.383830
 4195 13.173228 4.387453
 4196 13.173228 4.391076
 4197 13.173228 4.394699
 4198 13.173228 4.398322
 4199 13.173228 4.401945
 4200 13.173228 4.405568
 4201 13.173228 4.409191
 4202 13.173228 4.412814
 4203 13.173228 4.416437
 4204 13.176851 4.420060
 4205 13.176851 4.423683
 4206 13.180474 4.427306
 4207 13.180474 4.430929
 4208 13.184097 4.434552
 4209 13.184097 4.438175
 4210 13.187720 4.441798
 4211 13.187720 4.445421
 4212 13.191343 4.449044
 4213 13.191343 4.452667
 4214 13.194966 4.456290
 4215 13.194966 4.459913
 4216 13.198589 4.463536
 4217 13.202212 4.467159
 4218 13.202212 4.470782
 4219 13.205835 4.474405
 4220 13.205835 4.478028
 4221 13.205835 4.481651
 4222 13.209458 4.485274
 4223 13.209458 4.488897
 4224 13.213081 4.492520
 4225 13.213081 4.496143
 4226 13.216704 4.499766
 4227 13.216704 4.503389
 4228 13.220327 4.507012
 4229 13.220327 4.510635
 4230 13.223950 4.514258
 4231 13.223950 4.517881
 4232 13.227573 4.521504
 4233 13.227573 4.525127
 4234 13.231196 4.528750
 4235 13.234819 4.532373
 4236 13.238442 4.535996
 4237 13.242065 4.539619
 4238 13.245688 4.539619
 4239 13.249311 4.543242
 4240 13.252934 4.546865
 4241 13.256557 4.550488
 4242 13.260180 4.554111
 4243 13.260180 4.557734
 4244 13.260180 4.561357
 4245 13.260180 4.564980
 4246 13.260180 4.568603
 4247 13.260180 4.572226
 4248 13.260180 4.575849
 4249 13.260180 4.579472
 4250 13.263803 4.583095
 4251 13.263803 4.586718
 4252 13.267426 4.590341
 4253 13.267426 4.593964
 4254 13.271049 4.597587
 4255 13.271049 4.601210
 4256 13.274672 4.604833
 4257 13.274672 4.608456
 4258 13.278295 4.612079
 4259 13.278295 4.615702
 4260 13.281918 4.619325
 4261 13.281918 4.622948
 4262 13.285541 4.626571
 4263 13.289164 4.630194
 4264 13.292787 4.633817
 4265 13.296410 4.637440
 4266 13.300033 4.641063
 4267 13.303656 4.641063
 4268 13.307279 4.644686
 4269 13.310902 4.648309
 4270 13.314525 4.651932
 4271 13.314525 4.655555
 4272 13.314525 4.659178
 4273 13.318148 4.662801
 4274 13.318148 4.666424
 4275 13.321771 4.670047
 4276 13.321771 4.673670
 4277 13.325394 4.677293
 4278 13.325394 4.680916
 4279 13.325394 4.684539
 4280 13.329017 4.688162
 4281 13.329017 4.691785
 4282 13.329017 4.695408
 4283 13.329017 4.699031
 4284 13.329017 4.702654
 4285 13.329017 4.706277
 4286 13.332640 4.709900
 4287 13.332640 4.713523
 4288 13.332640 4.717146
 4289 13.332640 4.720769
 4290 13.332640 4.724392
 4291 13.332640 4.728015
 4292 13.332640 4.731638
 4293 13.332640 4.735261
 4294 13.332640 4.738884
 4295 13.332640 4.742507
 4296 13.332640 4.746130
 4297 13.332640 4.749753
 4298 13.332640 4.753376
 4299 13.332640 4.756999
 4300 13.336263 4.760622
 4301 13.336263 4.764245
 4302 13.339886 4.767868
 4303 13.339886 4.771491
 4304 13.343509 4.775114
 4305 13.343509 4.778737
 4306 13.347132 4.782360
 4307 13.347132 4.785983
 4308 13.350755 4.789606
 4309 13.350755 4.793229
 4310 13.354378 4.796852
 4311 13.354378 4.800475
 4312 13.358001 4.804098
 4313 13.361624 4.804098
 4314 13.365247 4.807721
 4315 13.368870 4.807721
 4316 13.372493 4.811344
 4317 13.376116 4.811344
 4318 13.379739 4.814967
 4319 13.383362 4.814967
 4320 13.386985 4.818590
 4321 13.390608 4.818590
 4322 13.394231 4.822213
 4323 13.397854 4.825836
 4324 13.397854 4.829459
 4325 13.401477 4.833082
 4326 13.405100 4.836705
 4327 13.408723 4.840328
 4328 13.408723 4.843951
 4329 13.408723 4.847574
 4330 13.408723 4.851197
 4331 13.408723 4.854820
 4332 13.408723 4.858443
 4333 13.408723 4.862066
 4334 13.408723 4.865689
 4335 13.408723 4.869312
 4336 13.408723 4.872935
 4337 13.408723 4.876558
 4338 13.408723 4.880181
 4339 13.408723 4.883804
 4340 13.408723 4.887427
 4341 13.408723 4.891050
 4342 13.408723 4.894673
 4343 13.408723 4.898296
 4344 13.408723 4.901919
 4345 13.408723 4.905542
 4346 13.412346 4.909165
 4347 13.412346 4.912788
 4348 13.415969 4.916411
 4349 13.415969 4.920034
 4350 13.419592 4.923657
 4351 13.419592 4.927280
 4352 13.423215 4.930903
 4353 13.423215 4.934526
 4354 13.426838 4.938149
 4355 13.426838 4.941772
 4356 13.430461 4.945395
 4357 13.430461 4.949018
 4358 13.430461 4.952641
 4359 13.430461 4.956264
 4360 13.430461 4.959887
 4361 13.430461 4.963510
 4362 13.430461 4.967133
 4363 13.430461 4.970756
 4364 13.430461 4.974379
 4365 13.430461 4.978002
 4366 13.430461 4.981625
 4367 13.430461 4.985248
 4368 13.430461 4.988871
 4369 13.434084 4.992494
 4370 13.434084 4.996117
 4371 13.437707 4.999740
 4372 13.437707 5.003363
 4373 13.441330 5.006986
 4374 13.441330 5.010609
 4375 13.444953 5.014232
 4376 13.444953 5.017855
 4377 13.448576 5.021478
 4378 13.448576 5.025101
 4379 13.452199 5.028724
 4380 13.452199 5.032347
 4381 13.455822 5.035970
 4382 13.459445 5.039593
 4383 13.463068 5.043216
 4384 13.466691 5.046839
 4385 13.466691 5.050462
 4386 13.470314 5.054085
 4387 13.473937 5.057708
 4388 13.477560 5.061331
 4389 13.481183 5.064954
 4390 13.484806 5.064954
 4391 13.488429 5.068577
 4392 13.492052 5.072200
 4393 13.495675 5.072200
 4394 13.499298 5.075823
 4395 13.502921 5.075823
 4396 13.506544 5.079446
 4397 13.510167 5.083069
 4398 13.513790 5.086692
 4399 13.517413 5.090315
 4400 13.521036 5.093938
 4401 13.521036 5.097561
 4402 13.521036 5.101184
 4403 13.521036 5.104807
 4404 13.521036 5.108430
 4405 13.521036 5.112053
 4406 13.521036 5.115676
 4407 13.524659 5.119299
 4408 13.524659 5.122922
 4409 13.528282 5.126545
 4410 13.528282 5.130168
 4411 13.531905 5.133791
 4412 13.531905 5.137414
 4413 13.535528 5.141037
 4414 13.535528 5.144660
 4415 13.539151 5.148283
 4416 13.539151 5.151906
 4417 13.542774 5.155529
 4418 13.542774 5.159152
 4419 13.546397 5.162775
 4420 13.550020 5.166398
 4421 13.553643 5.170021
 4422 13.557266 5.173644
 4423 13.560889 5.177267
 4424 13.564512 5.180890
 4425 13.568135 5.184513
 4426 13.568135 5.188136
 4427 13.568135 5.191759
 4428 13.568135 5.195382
 4429 13.568135 5.199005
 4430 13.568135 5.202628
 4431 13.568135 5.206251
 4432 13.568135 5.209874
 4433 13.568135 5.213497
 4434 13.568135 5.217120
 4435 13.568135 5.220743
 4436 13.568135 5.224366
 4437 13.568135 5.227989
 4438 13.568135 5.231612
 4439 13.568135 5.235235
 4440 13.568135 5.238858
 4441 13.568135 5.242481
 4442 13.568135 5.246104
 4443 13.568135 5.249727
 4444 13.568135 5.253350
 4445 13.568135 5.256973
 4446 13.568135 5.260596
 4447 13.568135 5.264219
 4448 13.568135 5.267842
 4449 13.568135 5.271465
 4450 13.568135 5.275088
 4451 13.568135 5.278711
 4452 13.568135 5.282334
 4453 13.568135 5.285957
 4454 13.568135 5.289580
 4455 13.571758 5.293203
 4456 13.571758 5.296826
 4457 13.575381 5.300449
 4458 13.575381 5.304072
 4459 13.579004 5.307695
 4460 13.579004 5.311318
 4461 13.582627 5.314941
 4462 13.582627 5.318564
 4463 13.586250 5.322187
 4464 13.586250 5.325810
 4465 13.589873 5.329433
 4466 13.589873 5.333056
 4467 13.593496 5.336679
 4468 13.597119 5.340302
 4469 13.600742 5.340302
 4470 13.604365 5.343925
 4471 13.607988 5.347548
 4472 13.611611 5.347548
 4473 13.615234 5.351171
 4474 13.618857 5.351171
 4475 13.622480 5.354794
 4476 13.622480 5.358417
 4477 13.622480 5.362040
 4478 13.626103 5.365663
 4479 13.626103 5.369286
 4480 13.629726 5.372909
 4481 13.629726 5.376532
 4482 13.633349 5.380155
 4483 13.633349 5.383778
 4484 13.636972 5.387401
 4485 13.636972 5.391024
 4486 13.640595 5.394647
 4487 13.640595 5.398270
 4488 13.644218 5.401893
 4489 13.644218 5.405516
 4490 13.647841 5.409139
 4491 13.651464 5.412762
 4492 13.655087 5.416385
 4493 13.658710 5.416385
 4494 13.662333 5.420008
 4495 13.665956 5.423631
 4496 13.669579 5.423631
 4497 13.673202 5.427254
 4498 13.676825 5.427254
 4499 13.680448 5.430877
 4500 13.684071 5.434500
 4501 13.687694 5.438123
 4502 13.687694 5.441746
 4503 13.691317 5.445369
 4504 13.694940 5.448992
 4505 13.698563 5.452615
 4506 13.702186 5.456238
 4507 13.705809 5.459861
 4508 13.705809 5.463484
 4509 13.709432 5.467107
 4510 13.709432 5.470730
 4511 13.709432 5.474353
 4512 13.713055 5.477976
 4513 13.713055 5.481599
 4514 13.713055 5.485222
 4515 13.713055 5.488845
 4516 13.713055 5.492468
 4517 13.709432 5.496091
 4518 13.709432 5.499714
 4519 13.709432 5.503337
 4520 13.709432 5.506960
 4521 13.709432 5.510583
 4522 13.709432 5.514206
 4523 13.709432 5.517829
 4524 13.709432 5.521452
 4525 13.709432 5.525075
 4526 13.709432 5.528698
 4527 13.709432 5.532321
 4528 13.709432 5.535944
 4529 13.709432 5.539567
 4530 13.709432 5.543190
 4531 13.709432 5.546813
 4532 13.709432 5.550436
 4533 13.709432 5.554059
 4534 13.709432 5.557682
 4535 13.709432 5.561305
 4536 13.709432 5.564928
 4537 13.709432 5.568551
 4538 13.709432 5.572174
 4539 13.709432 5.575797
 4540 13.713055 5.579420
 4541 13.713055 5.583043
 4542 13.716678 5.586666
 4543 13.716678 5.590289
 4544 13.720301 5.593912
 4545 13.720301 5.597535
 4546 13.723924 5.601158
 4547 13.723924 5.604781
 4548 13.727547 5.608404
 4549 13.727547 5.612027
 4550 13.731170 5.615650
 4551 13.731170 5.619273
 4552 13.734793 5.622896
 4553 13.738416 5.622896
 4554 13.738416 5.626519
 4555 13.742039 5.630142
 4556 13.742039 5.633765
 4557 13.742039 5.637388
 4558 13.745662 5.641011
 4559 13.745662 5.644634
 4560 13.749285 5.648257
 4561 13.749285 5.651880
 4562 13.752908 5.655503
 4563 13.752908 5.659126
 4564 13.756531 5.662749
 4565 13.756531 5.666372
 4566 13.760154 5.669995
 4567 13.760154 5.673618
 4568 13.763777 5.677241
 4569 13.763777 5.680864
 4570 13.767400 5.684487
 4571 13.771023 5.688110
 4572 13.771023 5.691733
 4573 13.774646 5.695356
 4574 13.774646 5.698979
 4575 13.778269 5.702602
 4576 13.778269 5.706225
 4577 13.781892 5.709848
 4578 13.781892 5.713471
 4579 13.785515 5.717094
 4580 13.785515 5.720717
 4581 13.789138 5.724340
 4582 13.789138 5.727963
 4583 13.792761 5.731586
 4584 13.792761 5.735209
 4585 13.796384 5.738832
 4586 13.800007 5.742455
 4587 13.803630 5.742455
 4588 13.807253 5.746078
 4589 13.810876 5.749701
 4590 13.814499 5.749701
 4591 13.818122 5.753324
 4592 13.821745 5.756947
 4593 13.825368 5.760570
 4594 13.828991 5.764193
 4595 13.828991 5.767816
 4596 13.828991 5.771439
 4597 13.828991 5.775062
 4598 13.828991 5.778685
 4599 13.828991 5.782308
 4600 13.828991 5.785931
 4601 13.828991 5.789554
 4602 13.828991 5.793177
 4603 13.828991 5.796800
 4604 13.828991 5.800423
 4605 13.828991 5.804046
 4606 13.828991 5.807669
 4607 13.828991 5.811292
 4608 13.825368 5.814915
 4609 13.825368 5.818538
 4610 13.821745 5.822161
 4611 13.821745 5.825784
 4612 13.818122 5.829407
 4613 13.818122 5.833030
 4614 13.818122 5.836653
 4615 13.818122 5.840276
 4616 13.818122 5.843899
 4617 13.818122 5.847522
 4618 13.818122 5.851145
 4619 13.818122 5.854768
 4620 13.818122 5.858391
 4621 13.818122 5.862014
 4622 13.818122 5.865637
 4623 13.818122 5.869260
 4624 13.818122 5.872883
 4625 13.818122 5.876506
 4626 13.818122 5.880129
 4627 13.818122 5.883752
 4628 13.818122 5.887375
 4629 13.818122 5.890998
 4630 13.818122 5.894621
 4631 13.818122 5.898244
 4632 13.818122 5.901867
 4633 13.818122 5.905490
 4634 13.818122 5.909113
 4635 13.821745 5.912736
 4636 13.821745 5.916359
 4637 13.825368 5.919982
 4638 13.825368 5.923605
 4639 13.828991 5.927228
 4640 13.828991 5.930851
 4641 13.832614 5.934474
 4642 13.832614 5.938097
 4643 13.832614 5.941720
 4644 13.832614 5.945343
 4645 13.832614 5.948966
 4646 13.832614 5.952589
 4647 13.832614 5.956212
 4648 13.832614 5.959835
 4649 13.832614 5.963458
 4650 13.832614 5.967081
 4651 13.836237 5.970704
 4652 13.836237 5.974327
 4653 13.836237 5.977950
 4654 13.836237 5.981573
 4655 13.839860 5.985196
 4656 13.839860 5.988819
 4657 13.843483 5.992442
 4658 13.843483 5.996065
 4659 13.847106 5.999688
 4660 13.847106 6.003311
 4661 13.850729 6.006934
 4662 13.850729 6.010557
 4663 13.850729 6.014180
 4664 13.850729 6.017803
 4665 13.850729 6.021426
 4666 13.850729 6.025049
 4667 13.850729 6.028672
 4668 13.850729 6.032295
 4669 13.850729 6.035918
 4670 13.850729 6.039541
 4671 13.850729 6.043164
 4672 13.850729 6.046787
 4673 13.850729 6.050410
 4674 13.850729 6.054033
 4675 13.850729 6.057656
 4676 13.850729 6.061279
 4677 13.850729 6.064902
 4678 13.850729 6.068525
 4679 13.850729 6.072148
 4680 13.850729 6.075771
 4681 13.850729 6.079394
 4682 13.850729 6.083017
 4683 13.850729 6.086640
 4684 13.850729 6.090263
 4685 13.850729 6.093886
 4686 13.850729 6.097509
 4687 13.850729 6.101132
 4688 13.850729 6.104755
 4689 13.850729 6.108378
 4690 13.850729 6.112001
 4691 13.850729 6.115624
 4692 13.850729 6.119247
 4693 13.850729 6.122870
 4694 13.850729 6.126493
 4695 13.850729 6.130116
 4696 13.850729 6.133739
 4697 13.850729 6.137362
 4698 13.850729 6.140985
 4699 13.850729 6.144608
 4700 13.850729 6.148231
 4701 13.850729 6.151854
 4702 13.850729 6.155477
 4703 13.850729 6.159100
 4704 13.850729 6.162723
 4705 13.850729 6.166346
 4706 13.850729 6.169969
 4707 13.854352 6.173592
 4708 13.854352 6.177215
 4709 13.854352 6.180838
 4710 13.854352 6.184461
 4711 13.854352 6.188084
 4712 13.854352 6.191707
 4713 13.854352 6.195330
 4714 13.854352 6.198953
 4715 13.854352 6.202576
 4716 13.854352 6.206199
 4717 13.854352 6.209822
 4718 13.854352 6.213445
 4719 13.854352 6.217068
 4720 13.854352 6.220691
 4721 13.854352 6.224314
 4722 13.854352 6.227937
 4723 13.854352 6.231560
 4724 13.854352 6.235183
 4725 13.854352 6.238806
 4726 13.854352 6.242429
 4727 13.854352 6.246052
 4728 13.854352 6.249675
 4729 13.854352 6.253298
 4730 13.854352 6.256921
 4731 13.854352 6.260544
 4732 13.854352 6.264167
 4733 13.854352 6.267790
 4734 13.854352 6.271413
 4735 13.857975 6.275036
 4736 13.857975 6.278659
 4737 13.861598 6.282282
 4738 13.861598 6.285905
 4739 13.865221 6.289528
 4740 13.865221 6.293151
 4741 13.868844 6.296774
 4742 13.868844 6.300397
 4743 13.872467 6.304020
 4744 13.872467 6.307643
 4745 13.876090 6.311266
 4746 13.876090 6.314889
 4747 13.879713 6.318512
 4748 13.883336 6.322135
 4749 13.883336 6.325758
 4750 13.883336 6.329381
 4751 13.883336 6.333004
 4752 13.879713 6.336627
 4753 13.879713 6.340250
 4754 13.876090 6.343873
 4755 13.876090 6.347496
 4756 13.872467 6.351119
 4757 13.872467 6.354742
 4758 13.868844 6.358365
 4759 13.868844 6.361988
 4760 13.868844 6.365611
 4761 13.865221 6.369234
 4762 13.865221 6.372857
 4763 13.865221 6.376480
 4764 13.865221 6.380103
 4765 13.865221 6.383726
 4766 13.865221 6.387349
 4767 13.865221 6.390972
 4768 13.865221 6.394595
 4769 13.865221 6.398218
 4770 13.865221 6.401841
 4771 13.861598 6.405464
 4772 13.861598 6.409087
 4773 13.857975 6.412710
 4774 13.857975 6.416333
 4775 13.857975 6.419956
 4776 13.857975 6.423579
 4777 13.857975 6.427202
 4778 13.857975 6.430825
 4779 13.857975 6.434448
 4780 13.857975 6.438071
 4781 13.857975 6.441694
 4782 13.857975 6.445317
 4783 13.857975 6.448940
 4784 13.857975 6.452563
 4785 13.857975 6.456186
 4786 13.857975 6.459809
 4787 13.857975 6.463432
 4788 13.857975 6.467055
 4789 13.857975 6.470678
 4790 13.857975 6.474301
 4791 13.857975 6.477924
 4792 13.857975 6.481547
 4793 13.857975 6.485170
 4794 13.857975 6.488793
 4795 13.857975 6.492416
 4796 13.857975 6.496039
 4797 13.861598 6.499662
 4798 13.861598 6.503285
 4799 13.865221 6.506908
 4800 13.865221 6.510531
 4801 13.868844 6.514154
 4802 13.868844 6.517777
 4803 13.872467 6.521400
 4804 13.872467 6.525023
 4805 13.876090 6.528646
 4806 13.876090 6.532269
 4807 13.879713 6.535892
 4808 13.879713 6.539515
 4809 13.883336 6.543138
 4810 13.886959 6.543138
 4811 13.890582 6.546761
 4812 13.894205 6.550384
 4813 13.894205 6.554007
 4814 13.897828 6.557630
 4815 13.901451 6.561253
 4816 13.901451 6.564876
 4817 13.901451 6.568499
 4818 13.905074 6.572122
 4819 13.905074 6.575745
 4820 13.905074 6.579368
 4821 13.905074 6.582991
 4822 13.905074 6.586614
 4823 13.905074 6.590237
 4824 13.905074 6.593860
 4825 13.905074 6.597483
 4826 13.901451 6.601106
 4827 13.901451 6.604729
 4828 13.897828 6.608352
 4829 13.897828 6.611975
 4830 13.894205 6.615598
 4831 13.894205 6.619221
 4832 13.890582 6.622844
 4833 13.890582 6.626467
 4834 13.886959 6.630090
 4835 13.886959 6.633713
 4836 13.886959 6.637336
 4837 13.886959 6.640959
 4838 13.886959 6.644582
 4839 13.886959 6.648205
 4840 13.886959 6.651828
 4841 13.886959 6.655451
 4842 13.886959 6.659074
 4843 13.886959 6.662697
 4844 13.886959 6.666320
 4845 13.886959 6.669943
 4846 13.886959 6.673566
 4847 13.886959 6.677189
 4848 13.886959 6.680812
 4849 13.886959 6.684435
 4850 13.886959 6.688058
 4851 13.886959 6.691681
 4852 13.886959 6.695304
 4853 13.886959 6.698927
 4854 13.886959 6.702550
 4855 13.883336 6.706173
 4856 13.883336 6.709796
 4857 13.879713 6.713419
 4858 13.879713 6.717042
 4859 13.876090 6.720665
 4860 13.876090 6.724288
 4861 13.872467 6.727911
 4862 13.872467 6.731534
 4863 13.868844 6.735157
 4864 13.868844 6.738780
 4865 13.865221 6.742403
 4866 13.865221 6.746026
 4867 13.861598 6.749649
 4868 13.861598 6.753272
 4869 13.861598 6.756895
 4870 13.861598 6.760518
 4871 13.861598 6.764141
 4872 13.861598 6.767764
 4873 13.861598 6.771387
 4874 13.861598 6.775010
 4875 13.861598 6.778633
 4876 13.861598 6.782256
 4877 13.861598 6.785879
 4878 13.861598 6.789502
 4879 13.861598 6.793125
 4880 13.861598 6.796748
 4881 13.861598 6.800371
 4882 13.861598 6.803994
 4883 13.861598 6.807617
 4884 13.861598 6.811240
 4885 13.861598 6.814863
 4886 13.861598 6.818486
 4887 13.861598 6.822109
 4888 13.861598 6.825732
 4889 13.861598 6.829355
 4890 13.865221 6.832978
 4891 13.865221 6.836601
 4892 13.868844 6.840224
 4893 13.868844 6.843847
 4894 13.868844 6.847470
 4895 13.868844 6.851093
 4896 13.868844 6.854716
 4897 13.868844 6.858339
 4898 13.868844 6.861962
 4899 13.868844 6.865585
 4900 13.868844 6.869208
 4901 13.868844 6.872831
 4902 13.868844 6.876454
 4903 13.868844 6.880077
 4904 13.872467 6.883700
 4905 13.872467 6.887323
 4906 13.876090 6.890946
 4907 13.876090 6.894569
 4908 13.879713 6.898192
 4909 13.879713 6.901815
 4910 13.883336 6.905438
 4911 13.883336 6.909061
 4912 13.886959 6.912684
 4913 13.886959 6.916307
 4914 13.890582 6.919930
 4915 13.890582 6.923553
 4916 13.894205 6.927176
 4917 13.897828 6.930799
 4918 13.901451 6.934422
 4919 13.905074 6.938045
 4920 13.908697 6.941668
 4921 13.912320 6.945291
 4922 13.912320 6.948914
 4923 13.912320 6.952537
 4924 13.912320 6.956160
 4925 13.912320 6.959783
 4926 13.915943 6.963406
 4927 13.915943 6.967029
 4928 13.915943 6.970652
 4929 13.915943 6.974275
 4930 13.915943 6.977898
 4931 13.915943 6.981521
 4932 13.915943 6.985144
 4933 13.915943 6.988767
 4934 13.915943 6.992390
 4935 13.915943 6.996013
 4936 13.915943 6.999636
 4937 13.915943 7.003259
 4938 13.915943 7.006882
 4939 13.915943 7.010505
 4940 13.915943 7.014128
 4941 13.915943 7.017751
 4942 13.915943 7.021374
 4943 13.915943 7.024997
 4944 13.915943 7.028620
 4945 13.915943 7.032243
 4946 13.915943 7.035866
 4947 13.915943 7.039489
 4948 13.915943 7.043112
 4949 13.915943 7.046735
 4950 13.915943 7.050358
 4951 13.915943 7.053981
 4952 13.915943 7.057604
 4953 13.915943 7.061227
 4954 13.915943 7.064850
 4955 13.915943 7.068473
 4956 13.915943 7.072096
 4957 13.915943 7.075719
 4958 13.915943 7.079342
 4959 13.919566 7.082965
 4960 13.919566 7.086588
 4961 13.919566 7.090211
 4962 13.923189 7.093834
 4963 13.923189 7.097457
 4964 13.926812 7.101080
 4965 13.926812 7.104703
 4966 13.930435 7.108326
 4967 13.930435 7.111949
 4968 13.934058 7.115572
 4969 13.934058 7.119195
 4970 13.937681 7.122818
 4971 13.937681 7.126441
 4972 13.937681 7.130064
 4973 13.937681 7.133687
 4974 13.937681 7.137310
 4975 13.937681 7.140933
 4976 13.937681 7.144556
 4977 13.937681 7.148179
 4978 13.937681 7.151802
 4979 13.937681 7.155425
 4980 13.937681 7.159048
 4981 13.937681 7.162671
 4982 13.937681 7.166294
 4983 13.937681 7.169917
 4984 13.937681 7.173540
 4985 13.937681 7.177163
 4986 13.937681 7.180786
 4987 13.937681 7.184409
 4988 13.937681 7.188032
 4989 13.937681 7.191655
 4990 13.937681 7.195278
 4991 13.937681 7.198901
 4992 13.937681 7.202524
 4993 13.937681 7.206147
 4994 13.941304 7.209770
 4995 13.941304 7.213393
 4996 13.944927 7.217016
 4997 13.944927 7.220639
 4998 13.948550 7.224262
 4999 13.948550 7.227885
 5000 13.948550 7.231508
 5001 13.948550 7.235131
 5002 13.944927 7.238754
 5003 13.944927 7.242377
 5004 13.941304 7.246000
 5005 13.941304 7.249623
 5006 13.941304 7.253246
 5007 13.941304 7.256869
 5008 13.941304 7.260492
 5009 13.941304 7.264115
 5010 13.941304 7.267738
 5011 13.941304 7.271361
 5012 13.941304 7.274984
 5013 13.941304 7.278607
 5014 13.941304 7.282230
 5015 13.941304 7.285853
 5016 13.941304 7.289476
 5017 13.941304 7.293099
 5018 13.941304 7.296722
 5019 13.941304 7.300345
 5020 13.941304 7.303968
 5021 13.941304 7.307591
 5022 13.941304 7.311214
 5023 13.941304 7.314837
 5024 13.941304 7.318460
 5025 13.941304 7.322083
 5026 13.941304 7.325706
 5027 13.941304 7.329329
 5028 13.944927 7.332952
 5029 13.944927 7.336575
 5030 13.948550 7.340198
 5031 13.948550 7.343821
 5032 13.952173 7.347444
 5033 13.952173 7.351067
 5034 13.952173 7.354690
 5035 13.952173 7.358313
 5036 13.952173 7.361936
 5037 13.952173 7.365559
 5038 13.952173 7.369182
 5039 13.952173 7.372805
 5040 13.952173 7.376428
 5041 13.952173 7.380051
 5042 13.952173 7.383674
 5043 13.952173 7.387297
 5044 13.952173 7.390920
 5045 13.952173 7.394543
 5046 13.952173 7.398166
 5047 13.952173 7.401789
 5048 13.952173 7.405412
 5049 13.952173 7.409035
 5050 13.955796 7.412658
 5051 13.955796 7.416281
 5052 13.959419 7.419904
 5053 13.959419 7.423527
 5054 13.963042 7.427150
 5055 13.963042 7.430773
 5056 13.966665 7.434396
 5057 13.966665 7.438019
 5058 13.970288 7.441642
 5059 13.970288 7.445265
 5060 13.973911 7.448888
 5061 13.973911 7.452511
 5062 13.977534 7.456134
 5063 13.981157 7.459757
 5064 13.981157 7.463380
 5065 13.984780 7.467003
 5066 13.984780 7.470626
 5067 13.988403 7.474249
 5068 13.988403 7.477872
 5069 13.992026 7.481495
 5070 13.992026 7.485118
 5071 13.995649 7.488741
 5072 13.995649 7.492364
 5073 13.995649 7.495987
 5074 13.995649 7.499610
 5075 13.992026 7.503233
 5076 13.992026 7.506856
 5077 13.988403 7.510479
 5078 13.988403 7.514102
 5079 13.988403 7.517725
 5080 13.988403 7.521348
 5081 13.988403 7.524971
 5082 13.988403 7.528594
 5083 13.988403 7.532217
 5084 13.988403 7.535840
 5085 13.988403 7.539463
 5086 13.988403 7.543086
 5087 13.988403 7.546709
 5088 13.988403 7.550332
 5089 13.988403 7.553955
 5090 13.988403 7.557578
 5091 13.988403 7.561201
 5092 13.988403 7.564824
 5093 13.988403 7.568447
 5094 13.988403 7.572070
 5095 13.988403 7.575693
 5096 13.988403 7.579316
 5097 13.988403 7.582939
 5098 13.988403 7.586562
 5099 13.988403 7.590185
 5100 13.988403 7.593808
 5101 13.988403 7.597431
 5102 13.988403 7.601054
 5103 13.988403 7.604677
 5104 13.992026 7.608300
 5105 13.992026 7.611923
 5106 13.995649 7.615546
 5107 13.995649 7.619169
 5108 13.999272 7.622792
 5109 13.999272 7.626415
 5110 14.002895 7.630038
 5111 14.002895 7.633661
 5112 14.006518 7.637284
 5113 14.006518 7.640907
 5114 14.010141 7.644530
 5115 14.010141 7.648153
 5116 14.013764 7.651776
 5117 14.017387 7.655399
 5118 14.021010 7.659022
 5119 14.024633 7.662645
 5120 14.028256 7.666268
 5121 14.031879 7.669891
 5122 14.035502 7.673514
 5123 14.035502 7.677137
 5124 14.035502 7.680760
 5125 14.035502 7.684383
 5126 14.035502 7.688006
 5127 14.039125 7.691629
 5128 14.039125 7.695252
 5129 14.039125 7.698875
 5130 14.039125 7.702498
 5131 14.042748 7.706121
 5132 14.042748 7.709744
 5133 14.042748 7.713367
 5134 14.046371 7.716990
 5135 14.046371 7.720613
 5136 14.046371 7.724236
 5137 14.046371 7.727859
 5138 14.046371 7.731482
 5139 14.046371 7.735105
 5140 14.046371 7.738728
 5141 14.046371 7.742351
 5142 14.046371 7.745974
 5143 14.046371 7.749597
 5144 14.046371 7.753220
 5145 14.046371 7.756843
 5146 14.046371 7.760466
 5147 14.046371 7.764089
 5148 14.046371 7.767712
 5149 14.046371 7.771335
 5150 14.046371 7.774958
 5151 14.046371 7.778581
 5152 14.046371 7.782204
 5153 14.046371 7.785827
 5154 14.046371 7.789450
 5155 14.046371 7.793073
 5156 14.046371 7.796696
 5157 14.046371 7.800319
 5158 14.046371 7.803942
 5159 14.046371 7.807565
 5160 14.046371 7.811188
 5161 14.046371 7.814811
 5162 14.046371 7.818434
 5163 14.046371 7.822057
 5164 14.046371 7.825680
 5165 14.046371 7.829303
 5166 14.049994 7.832926
 5167 14.049994 7.836549
 5168 14.053617 7.840172
 5169 14.053617 7.843795
 5170 14.057240 7.847418
 5171 14.057240 7.851041
 5172 14.060863 7.854664
 5173 14.060863 7.858287
 5174 14.064486 7.861910
 5175 14.064486 7.865533
 5176 14.068109 7.869156
 5177 14.068109 7.872779
 5178 14.071732 7.876402
 5179 14.075355 7.880025
 5180 14.075355 7.883648
 5181 14.078978 7.887271
 5182 14.078978 7.890894
 5183 14.078978 7.894517
 5184 14.078978 7.898140
 5185 14.078978 7.901763
 5186 14.078978 7.905386
 5187 14.078978 7.909009
 5188 14.078978 7.912632
 5189 14.078978 7.916255
 5190 14.078978 7.919878
 5191 14.078978 7.923501
 5192 14.078978 7.927124
 5193 14.078978 7.930747
 5194 14.078978 7.934370
 5195 14.078978 7.937993
 5196 14.078978 7.941616
 5197 14.078978 7.945239
 5198 14.078978 7.948862
 5199 14.078978 7.952485
 5200 14.078978 7.956108
 5201 14.078978 7.959731
 5202 14.082601 7.963354
 5203 14.082601 7.966977
 5204 14.086224 7.970600
 5205 14.086224 7.974223
 5206 14.089847 7.977846
 5207 14.089847 7.981469
 5208 14.093470 7.985092
 5209 14.093470 7.988715
 5210 14.093470 7.992338
 5211 14.093470 7.995961
 5212 14.097093 7.999584
 5213 14.097093 8.003207
 5214 14.097093 8.006830
 5215 14.097093 8.010453
 5216 14.097093 8.014076
 5217 14.097093 8.017699
 5218 14.097093 8.021322
 5219 14.097093 8.024945
 5220 14.097093 8.028568
 5221 14.097093 8.032191
 5222 14.097093 8.035814
 5223 14.097093 8.039437
 5224 14.097093 8.043060
 5225 14.097093 8.046683
 5226 14.097093 8.050306
 5227 14.097093 8.053929
 5228 14.097093 8.057552
 5229 14.097093 8.061175
 5230 14.097093 8.064798
 5231 14.100716 8.068421
 5232 14.100716 8.072044
 5233 14.104339 8.075667
 5234 14.104339 8.079290
 5235 14.104339 8.082913
 5236 14.107962 8.086536
 5237 14.107962 8.090159
 5238 14.107962 8.093782
 5239 14.107962 8.097405
 5240 14.107962 8.101028
 5241 14.107962 8.104651
 5242 14.107962 8.108274
 5243 14.107962 8.111897
 5244 14.107962 8.115520
 5245 14.107962 8.119143
 5246 14.107962 8.122766
 5247 14.107962 8.126389
 5248 14.107962 8.130012
 5249 14.107962 8.133635
 5250 14.107962 8.137258
 5251 14.107962 8.140881
 5252 14.107962 8.144504
 5253 14.107962 8.148127
 5254 14.107962 8.151750
 5255 14.107962 8.155373
 5256 14.107962 8.158996
 5257 14.107962 8.162619
 5258 14.107962 8.166242
 5259 14.107962 8.169865
 5260 14.107962 8.173488
 5261 14.107962 8.177111
 5262 14.107962 8.180734
 5263 14.107962 8.184357
 5264 14.107962 8.187980
 5265 14.107962 8.191603
 5266 14.107962 8.195226
 5267 14.111585 8.198849
 5268 14.111585 8.202472
 5269 14.115208 8.206095
 5270 14.115208 8.209718
 5271 14.118831 8.213341
 5272 14.118831 8.216964
 5273 14.122454 8.220587
 5274 14.122454 8.224210
 5275 14.126077 8.227833
 5276 14.126077 8.231456
 5277 14.129700 8.235079
 5278 14.129700 8.238702
 5279 14.133323 8.242325
 5280 14.136946 8.245948
 5281 14.136946 8.249571
 5282 14.140569 8.253194
 5283 14.144192 8.256817
 5284 14.147815 8.260440
 5285 14.151438 8.260440
 5286 14.155061 8.264063
 5287 14.158684 8.267686
 5288 14.162307 8.271309
 5289 14.165930 8.274932
 5290 14.169553 8.278555
 5291 14.169553 8.282178
 5292 14.169553 8.285801
 5293 14.169553 8.289424
 5294 14.165930 8.293047
 5295 14.165930 8.296670
 5296 14.165930 8.300293
 5297 14.165930 8.303916
 5298 14.165930 8.307539
 5299 14.165930 8.311162
 5300 14.162307 8.314785
 5301 14.158684 8.318408
 5302 14.155061 8.322031
 5303 14.151438 8.325654
 5304 14.151438 8.329277
 5305 14.147815 8.332900
 5306 14.147815 8.336523
 5307 14.144192 8.340146
 5308 14.144192 8.343769
 5309 14.140569 8.347392
 5310 14.140569 8.351015
 5311 14.136946 8.354638
 5312 14.136946 8.358261
 5313 14.133323 8.361884
 5314 14.133323 8.365507
 5315 14.129700 8.369130
 5316 14.126077 8.372753
 5317 14.126077 8.376376
 5318 14.122454 8.376376
 5319 14.118831 8.379999
 5320 14.115208 8.383622
 5321 14.111585 8.387245
 5322 14.107962 8.387245
 5323 14.104339 8.390868
 5324 14.100716 8.390868
 5325 14.097093 8.394491
 5326 14.093470 8.394491
 5327 14.089847 8.398114
 5328 14.086224 8.398114
 5329 14.082601 8.401737
 5330 14.082601 8.405360
 5331 14.078978 8.408983
 5332 14.078978 8.412606
 5333 14.075355 8.416229
 5334 14.075355 8.419852
 5335 14.071732 8.423475
 5336 14.071732 8.427098
 5337 14.068109 8.430721
 5338 14.068109 8.434344
 5339 14.064486 8.437967
 5340 14.064486 8.441590
 5341 14.060863 8.445213
 5342 14.060863 8.448836
 5343 14.060863 8.452459
 5344 14.060863 8.456082
 5345 14.060863 8.459705
 5346 14.060863 8.463328
 5347 14.060863 8.466951
 5348 14.060863 8.470574
 5349 14.060863 8.474197
 5350 14.060863 8.477820
 5351 14.060863 8.481443
 5352 14.060863 8.485066
 5353 14.060863 8.488689
 5354 14.060863 8.492312
 5355 14.060863 8.495935
 5356 14.060863 8.499558
 5357 14.060863 8.503181
 5358 14.060863 8.506804
 5359 14.060863 8.510427
 5360 14.060863 8.514050
 5361 14.060863 8.517673
 5362 14.060863 8.521296
 5363 14.057240 8.524919
 5364 14.057240 8.528542
 5365 14.053617 8.532165
 5366 14.053617 8.535788
 5367 14.049994 8.539411
 5368 14.049994 8.543034
 5369 14.046371 8.546657
 5370 14.046371 8.550280
 5371 14.046371 8.553903
 5372 14.046371 8.557526
 5373 14.042748 8.561149
 5374 14.042748 8.564772
 5375 14.042748 8.568395
 5376 14.042748 8.572018
 5377 14.039125 8.575641
 5378 14.039125 8.579264
 5379 14.039125 8.582887
 5380 14.039125 8.586510
 5381 14.039125 8.590133
 5382 14.035502 8.593756
 5383 14.031879 8.597379
 5384 14.028256 8.601002
 5385 14.024633 8.604625
 5386 14.024633 8.608248
 5387 14.021010 8.611871
 5388 14.021010 8.615494
 5389 14.017387 8.619117
 5390 14.017387 8.622740
 5391 14.013764 8.626363
 5392 14.013764 8.629986
 5393 14.010141 8.633609
 5394 14.010141 8.637232
 5395 14.006518 8.640855
 5396 14.006518 8.644478
 5397 14.002895 8.648101
 5398 14.002895 8.651724
 5399 14.002895 8.655347
 5400 14.002895 8.658970
 5401 14.002895 8.662593
 5402 14.002895 8.666216
 5403 14.002895 8.669839
 5404 14.002895 8.673462
 5405 14.002895 8.677085
 5406 14.002895 8.680708
 5407 14.002895 8.684331
 5408 14.002895 8.687954
 5409 14.002895 8.691577
 5410 14.002895 8.695200
 5411 14.002895 8.698823
 5412 14.002895 8.702446
 5413 14.002895 8.706069
 5414 14.002895 8.709692
 5415 14.002895 8.713315
 5416 14.002895 8.716938
 5417 14.002895 8.720561
 5418 14.002895 8.724184
 5419 14.002895 8.727807
 5420 14.002895 8.731430
 5421 14.002895 8.735053
 5422 14.002895 8.738676
 5423 14.002895 8.742299
 5424 14.002895 8.745922
 5425 14.002895 8.749545
 5426 14.002895 8.753168
 5427 14.002895 8.756791
 5428 14.002895 8.760414
 5429 14.002895 8.764037
 5430 14.002895 8.767660
 5431 14.002895 8.771283
 5432 14.002895 8.774906
 5433 14.002895 8.778529
 5434 14.002895 8.782152
 5435 13.999272 8.785775
 5436 13.995649 8.789398
 5437 13.995649 8.793021
 5438 13.992026 8.796644
 5439 13.992026 8.800267
 5440 13.988403 8.803890
 5441 13.988403 8.807513
 5442 13.984780 8.811136
 5443 13.984780 8.814759
 5444 13.981157 8.818382
 5445 13.981157 8.822005
 5446 13.977534 8.825628
 5447 13.977534 8.829251
 5448 13.973911 8.832874
 5449 13.973911 8.836497
 5450 13.973911 8.840120
 5451 13.973911 8.843743
 5452 13.973911 8.847366
 5453 13.973911 8.850989
 5454 13.973911 8.854612
 5455 13.973911 8.858235
 5456 13.973911 8.861858
 5457 13.973911 8.865481
 5458 13.973911 8.869104
 5459 13.973911 8.872727
 5460 13.973911 8.876350
 5461 13.973911 8.879973
 5462 13.973911 8.883596
 5463 13.973911 8.887219
 5464 13.973911 8.890842
 5465 13.973911 8.894465
 5466 13.973911 8.898088
 5467 13.973911 8.901711
 5468 13.973911 8.905334
 5469 13.973911 8.908957
 5470 13.973911 8.912580
 5471 13.973911 8.916203
 5472 13.973911 8.919826
 5473 13.970288 8.923449
 5474 13.970288 8.927072
 5475 13.970288 8.930695
 5476 13.966665 8.934318
 5477 13.963042 8.937941
 5478 13.959419 8.941564
 5479 13.955796 8.945187
 5480 13.952173 8.948810
 5481 13.948550 8.952433
 5482 13.944927 8.956056
 5483 13.944927 8.959679
 5484 13.941304 8.963302
 5485 13.941304 8.966925
 5486 13.937681 8.970548
 5487 13.937681 8.974171
 5488 13.934058 8.977794
 5489 13.934058 8.981417
 5490 13.930435 8.985040
 5491 13.930435 8.988663
 5492 13.926812 8.992286
 5493 13.926812 8.995909
 5494 13.923189 8.999532
 5495 13.923189 9.003155
 5496 13.923189 9.006778
 5497 13.923189 9.010401
 5498 13.923189 9.014024
 5499 13.923189 9.017647
 5500 13.923189 9.021270
 5501 13.919566 9.024893
 5502 13.915943 9.028516
 5503 13.912320 9.032139
 5504 13.908697 9.035762
 5505 13.908697 9.039385
 5506 13.905074 9.043008
 5507 13.905074 9.046631
 5508 13.901451 9.050254
 5509 13.901451 9.053877
 5510 13.897828 9.057500
 5511 13.897828 9.061123
 5512 13.894205 9.064746
 5513 13.894205 9.068369
 5514 13.890582 9.071992
 5515 13.890582 9.075615
 5516 13.886959 9.079238
 5517 13.886959 9.082861
 5518 13.886959 9.086484
 5519 13.886959 9.090107
 5520 13.886959 9.093730
 5521 13.886959 9.097353
 5522 13.886959 9.100976
 5523 13.886959 9.104599
 5524 13.886959 9.108222
 5525 13.886959 9.111845
 5526 13.886959 9.115468
 5527 13.886959 9.119091
 5528 13.886959 9.122714
 5529 13.886959 9.126337
 5530 13.886959 9.129960
 5531 13.886959 9.133583
 5532 13.886959 9.137206
 5533 13.886959 9.140829
 5534 13.886959 9.144452
 5535 13.886959 9.148075
 5536 13.886959 9.151698
 5537 13.886959 9.155321
 5538 13.886959 9.158944
 5539 13.886959 9.162567
 5540 13.890582 9.166190
 5541 13.890582 9.169813
 5542 13.890582 9.173436
 5543 13.890582 9.177059
 5544 13.886959 9.180682
 5545 13.886959 9.184305
 5546 13.883336 9.187928
 5547 13.879713 9.191551
 5548 13.876090 9.195174
 5549 13.876090 9.198797
 5550 13.872467 9.202420
 5551 13.868844 9.206043
 5552 13.865221 9.209666
 5553 13.865221 9.213289
 5554 13.861598 9.216912
 5555 13.861598 9.220535
 5556 13.857975 9.224158
 5557 13.857975 9.227781
 5558 13.854352 9.231404
 5559 13.854352 9.235027
 5560 13.850729 9.238650
 5561 13.850729 9.242273
 5562 13.847106 9.245896
 5563 13.847106 9.249519
 5564 13.843483 9.253142
 5565 13.843483 9.256765
 5566 13.843483 9.260388
 5567 13.843483 9.264011
 5568 13.843483 9.267634
 5569 13.843483 9.271257
 5570 13.843483 9.274880
 5571 13.843483 9.278503
 5572 13.843483 9.282126
 5573 13.843483 9.285749
 5574 13.843483 9.289372
 5575 13.843483 9.292995
 5576 13.843483 9.296618
 5577 13.843483 9.300241
 5578 13.843483 9.303864
 5579 13.843483 9.307487
 5580 13.843483 9.311110
 5581 13.843483 9.314733
 5582 13.843483 9.318356
 5583 13.843483 9.321979
 5584 13.843483 9.325602
 5585 13.843483 9.329225
 5586 13.839860 9.332848
 5587 13.839860 9.336471
 5588 13.839860 9.340094
 5589 13.839860 9.343717
 5590 13.836237 9.347340
 5591 13.836237 9.350963
 5592 13.836237 9.354586
 5593 13.832614 9.358209
 5594 13.832614 9.361832
 5595 13.832614 9.365455
 5596 13.828991 9.369078
 5597 13.828991 9.372701
 5598 13.828991 9.376324
 5599 13.828991 9.379947
 5600 13.825368 9.383570
 5601 13.821745 9.387193
 5602 13.818122 9.387193
 5603 13.814499 9.390816
 5604 13.810876 9.390816
 5605 13.807253 9.394439
 5606 13.803630 9.394439
 5607 13.800007 9.398062
 5608 13.796384 9.398062
 5609 13.792761 9.401685
 5610 13.792761 9.405308
 5611 13.789138 9.408931
 5612 13.789138 9.412554
 5613 13.785515 9.416177
 5614 13.785515 9.419800
 5615 13.781892 9.423423
 5616 13.781892 9.427046
 5617 13.778269 9.430669
 5618 13.778269 9.434292
 5619 13.774646 9.437915
 5620 13.774646 9.441538
 5621 13.771023 9.445161
 5622 13.771023 9.448784
 5623 13.771023 9.452407
 5624 13.771023 9.456030
 5625 13.771023 9.459653
 5626 13.771023 9.463276
 5627 13.771023 9.466899
 5628 13.771023 9.470522
 5629 13.771023 9.474145
 5630 13.771023 9.477768
 5631 13.771023 9.481391
 5632 13.771023 9.485014
 5633 13.771023 9.488637
 5634 13.771023 9.492260
 5635 13.771023 9.495883
 5636 13.771023 9.499506
 5637 13.771023 9.503129
 5638 13.771023 9.506752
 5639 13.771023 9.510375
 5640 13.771023 9.513998
 5641 13.771023 9.517621
 5642 13.771023 9.521244
 5643 13.767400 9.524867
 5644 13.767400 9.528490
 5645 13.763777 9.532113
 5646 13.763777 9.535736
 5647 13.763777 9.539359
 5648 13.763777 9.542982
 5649 13.760154 9.546605
 5650 13.760154 9.550228
 5651 13.756531 9.553851
 5652 13.756531 9.557474
 5653 13.752908 9.561097
 5654 13.752908 9.564720
 5655 13.749285 9.568343
 5656 13.749285 9.571966
 5657 13.745662 9.575589
 5658 13.745662 9.579212
 5659 13.742039 9.582835
 5660 13.742039 9.586458
 5661 13.742039 9.590081
 5662 13.742039 9.593704
 5663 13.742039 9.597327
 5664 13.742039 9.600950
 5665 13.742039 9.604573
 5666 13.742039 9.608196
 5667 13.742039 9.611819
 5668 13.742039 9.615442
 5669 13.742039 9.619065
 5670 13.742039 9.622688
 5671 13.738416 9.626311
 5672 13.734793 9.629934
 5673 13.734793 9.633557
 5674 13.731170 9.637180
 5675 13.727547 9.640803
 5676 13.723924 9.644426
 5677 13.723924 9.648049
 5678 13.720301 9.651672
 5679 13.720301 9.655295
 5680 13.716678 9.658918
 5681 13.716678 9.662541
 5682 13.713055 9.666164
 5683 13.713055 9.669787
 5684 13.709432 9.673410
 5685 13.709432 9.677033
 5686 13.705809 9.680656
 5687 13.705809 9.684279
 5688 13.702186 9.687902
 5689 13.702186 9.691525
 5690 13.702186 9.695148
 5691 13.702186 9.698771
 5692 13.702186 9.702394
 5693 13.702186 9.706017
 5694 13.702186 9.709640
 5695 13.702186 9.713263
 5696 13.702186 9.716886
 5697 13.702186 9.720509
 5698 13.702186 9.724132
 5699 13.702186 9.727755
 5700 13.702186 9.731378
 5701 13.702186 9.735001
 5702 13.702186 9.738624
 5703 13.702186 9.742247
 5704 13.702186 9.745870
 5705 13.698563 9.749493
 5706 13.698563 9.753116
 5707 13.694940 9.756739
 5708 13.694940 9.760362
 5709 13.691317 9.763985
 5710 13.691317 9.767608
 5711 13.687694 9.771231
 5712 13.687694 9.774854
 5713 13.684071 9.778477
 5714 13.684071 9.782100
 5715 13.680448 9.785723
 5716 13.680448 9.789346
 5717 13.680448 9.792969
 5718 13.680448 9.796592
 5719 13.680448 9.800215
 5720 13.680448 9.803838
 5721 13.680448 9.807461
 5722 13.680448 9.811084
 5723 13.680448 9.814707
 5724 13.680448 9.818330
 5725 13.680448 9.821953
 5726 13.680448 9.825576
 5727 13.680448 9.829199
 5728 13.680448 9.832822
 5729 13.676825 9.836445
 5730 13.676825 9.840068
 5731 13.673202 9.843691
 5732 13.673202 9.847314
 5733 13.673202 9.850937
 5734 13.673202 9.854560
 5735 13.673202 9.858183
 5736 13.673202 9.861806
 5737 13.673202 9.865429
 5738 13.673202 9.869052
 5739 13.673202 9.872675
 5740 13.673202 9.876298
 5741 13.673202 9.879921
 5742 13.673202 9.883544
 5743 13.673202 9.887167
 5744 13.673202 9.890790
 5745 13.673202 9.894413
 5746 13.673202 9.898036
 5747 13.673202 9.901659
 5748 13.673202 9.905282
 5749 13.673202 9.908905
 5750 13.673202 9.912528
 5751 13.673202 9.916151
 5752 13.673202 9.919774
 5753 13.673202 9.923397
 5754 13.673202 9.927020
 5755 13.673202 9.930643
 5756 13.676825 9.934266
 5757 13.676825 9.937889
 5758 13.680448 9.941512
 5759 13.680448 9.945135
 5760 13.684071 9.948758
 5761 13.684071 9.952381
 5762 13.687694 9.956004
 5763 13.687694 9.959627
 5764 13.687694 9.963250
 5765 13.687694 9.966873
 5766 13.687694 9.970496
 5767 13.687694 9.974119
 5768 13.687694 9.977742
 5769 13.687694 9.981365
 5770 13.687694 9.984988
 5771 13.684071 9.988611
 5772 13.684071 9.992234
 5773 13.684071 9.995857
 5774 13.684071 9.999480
 5775 13.680448 10.003103
 5776 13.680448 10.006726
 5777 13.676825 10.006726
 5778 13.673202 10.010349
 5779 13.669579 10.010349
 5780 13.665956 10.013972
 5781 13.665956 10.017595
 5782 13.662333 10.021218
 5783 13.662333 10.024841
 5784 13.658710 10.028464
 5785 13.658710 10.032087
 5786 13.655087 10.035710
 5787 13.655087 10.039333
 5788 13.651464 10.042956
 5789 13.651464 10.046579
 5790 13.647841 10.050202
 5791 13.647841 10.053825
 5792 13.644218 10.057448
 5793 13.644218 10.061071
 5794 13.644218 10.064694
 5795 13.644218 10.068317
 5796 13.644218 10.071940
 5797 13.644218 10.075563
 5798 13.644218 10.079186
 5799 13.644218 10.082809
 5800 13.644218 10.086432
 5801 13.644218 10.090055
 5802 13.644218 10.093678
 5803 13.644218 10.097301
 5804 13.644218 10.100924
 5805 13.644218 10.104547
 5806 13.644218 10.108170
 5807 13.644218 10.111793
 5808 13.644218 10.115416
 5809 13.644218 10.119039
 5810 13.644218 10.122662
 5811 13.644218 10.126285
 5812 13.644218 10.129908
 5813 13.644218 10.133531
 5814 13.644218 10.137154
 5815 13.644218 10.140777
 5816 13.644218 10.144400
 5817 13.644218 10.148023
 5818 13.644218 10.151646
 5819 13.644218 10.155269
 5820 13.644218 10.158892
 5821 13.644218 10.162515
 5822 13.644218 10.166138
 5823 13.644218 10.169761
 5824 13.644218 10.173384
 5825 13.644218 10.177007
 5826 13.644218 10.180630
 5827 13.644218 10.184253
 5828 13.644218 10.187876
 5829 13.644218 10.191499
 5830 13.644218 10.195122
 5831 13.644218 10.198745
 5832 13.644218 10.202368
 5833 13.647841 10.205991
 5834 13.647841 10.209614
 5835 13.651464 10.213237
 5836 13.651464 10.216860
 5837 13.651464 10.220483
 5838 13.655087 10.224106
 5839 13.655087 10.227729
 5840 13.655087 10.231352
 5841 13.655087 10.234975
 5842 13.655087 10.238598
 5843 13.651464 10.242221
 5844 13.651464 10.245844
 5845 13.651464 10.249467
 5846 13.651464 10.253090
 5847 13.651464 10.256713
 5848 13.651464 10.260336
 5849 13.647841 10.263959
 5850 13.647841 10.267582
 5851 13.647841 10.271205
 5852 13.647841 10.274828
 5853 13.647841 10.278451
 5854 13.644218 10.282074
 5855 13.644218 10.285697
 5856 13.640595 10.289320
 5857 13.640595 10.292943
 5858 13.636972 10.296566
 5859 13.633349 10.300189
 5860 13.629726 10.303812
 5861 13.626103 10.307435
 5862 13.626103 10.311058
 5863 13.622480 10.314681
 5864 13.622480 10.318304
 5865 13.618857 10.321927
 5866 13.618857 10.325550
 5867 13.615234 10.329173
 5868 13.615234 10.332796
 5869 13.611611 10.336419
 5870 13.611611 10.340042
 5871 13.607988 10.343665
 5872 13.607988 10.347288
 5873 13.604365 10.350911
 5874 13.604365 10.354534
 5875 13.604365 10.358157
 5876 13.604365 10.361780
 5877 13.604365 10.365403
 5878 13.604365 10.369026
 5879 13.604365 10.372649
 5880 13.604365 10.376272
 5881 13.604365 10.379895
 5882 13.604365 10.383518
 5883 13.604365 10.387141
 5884 13.604365 10.390764
 5885 13.604365 10.394387
 5886 13.604365 10.398010
 5887 13.604365 10.401633
 5888 13.604365 10.405256
 5889 13.604365 10.408879
 5890 13.604365 10.412502
 5891 13.604365 10.416125
 5892 13.604365 10.419748
 5893 13.604365 10.423371
 5894 13.604365 10.426994
 5895 13.604365 10.430617
 5896 13.604365 10.434240
 5897 13.604365 10.437863
 5898 13.604365 10.441486
 5899 13.604365 10.445109
 5900 13.604365 10.448732
 5901 13.604365 10.452355
 5902 13.604365 10.455978
 5903 13.604365 10.459601
 5904 13.600742 10.463224
 5905 13.600742 10.466847
 5906 13.597119 10.470470
 5907 13.597119 10.474093
 5908 13.597119 10.477716
 5909 13.593496 10.481339
 5910 13.593496 10.484962
 5911 13.589873 10.488585
 5912 13.589873 10.492208
 5913 13.586250 10.495831
 5914 13.586250 10.499454
 5915 13.586250 10.503077
 5916 13.582627 10.506700
 5917 13.582627 10.510323
 5918 13.579004 10.513946
 5919 13.579004 10.517569
 5920 13.575381 10.521192
 5921 13.575381 10.524815
 5922 13.571758 10.528438
 5923 13.571758 10.532061
 5924 13.568135 10.535684
 5925 13.568135 10.539307
 5926 13.564512 10.542930
 5927 13.564512 10.546553
 5928 13.560889 10.550176
 5929 13.560889 10.553799
 5930 13.560889 10.557422
 5931 13.560889 10.561045
 5932 13.560889 10.564668
 5933 13.560889 10.568291
 5934 13.560889 10.571914
 5935 13.560889 10.575537
 5936 13.560889 10.579160
 5937 13.560889 10.582783
 5938 13.560889 10.586406
 5939 13.560889 10.590029
 5940 13.560889 10.593652
 5941 13.560889 10.597275
 5942 13.560889 10.600898
 5943 13.560889 10.604521
 5944 13.560889 10.608144
 5945 13.560889 10.611767
 5946 13.560889 10.615390
 5947 13.560889 10.619013
 5948 13.560889 10.622636
 5949 13.560889 10.626259
 5950 13.560889 10.629882
 5951 13.560889 10.633505
 5952 13.560889 10.637128
 5953 13.560889 10.640751
 5954 13.560889 10.644374
 5955 13.560889 10.647997
 5956 13.560889 10.651620
 5957 13.560889 10.655243
 5958 13.560889 10.658866
 5959 13.560889 10.662489
 5960 13.560889 10.666112
 5961 13.560889 10.669735
 5962 13.564512 10.673358
 5963 13.564512 10.676981
 5964 13.564512 10.680604
 5965 13.564512 10.684227
 5966 13.564512 10.687850
 5967 13.568135 10.691473
 5968 13.564512 10.695096
 5969 13.564512 10.698719
 5970 13.560889 10.702342
 5971 13.557266 10.705965
 5972 13.553643 10.709588
 5973 13.550020 10.713211
 5974 13.546397 10.713211
 5975 13.542774 10.716834
 5976 13.539151 10.716834
 5977 13.535528 10.720457
 5978 13.531905 10.720457
 5979 13.528282 10.724080
 5980 13.524659 10.724080
 5981 13.521036 10.727703
 5982 13.517413 10.731326
 5983 13.513790 10.734949
 5984 13.510167 10.738572
 5985 13.506544 10.742195
 5986 13.502921 10.745818
 5987 13.499298 10.749441
 5988 13.499298 10.753064
 5989 13.495675 10.756687
 5990 13.495675 10.760310
 5991 13.492052 10.763933
 5992 13.492052 10.767556
 5993 13.488429 10.771179
 5994 13.488429 10.774802
 5995 13.484806 10.778425
 5996 13.484806 10.782048
 5997 13.481183 10.785671
 5998 13.481183 10.789294
 5999 13.477560 10.792917
 6000 13.477560 10.796540
 6001 13.477560 10.800163
 6002 13.477560 10.803786
 6003 13.477560 10.807409
 6004 13.477560 10.811032
 6005 13.477560 10.814655
 6006 13.477560 10.818278
 6007 13.477560 10.821901
 6008 13.477560 10.825524
 6009 13.477560 10.829147
 6010 13.477560 10.832770
 6011 13.477560 10.836393
 6012 13.477560 10.840016
 6013 13.477560 10.843639
 6014 13.477560 10.847262
 6015 13.477560 10.850885
 6016 13.477560 10.854508
 6017 13.477560 10.858131
 6018 13.477560 10.861754
 6019 13.477560 10.865377
 6020 13.477560 10.869000
 6021 13.477560 10.872623
 6022 13.477560 10.876246
 6023 13.477560 10.879869
 6024 13.477560 10.883492
 6025 13.477560 10.887115
 6026 13.477560 10.890738
 6027 13.477560 10.894361
 6028 13.481183 10.897984
 6029 13.481183 10.901607
 6030 13.484806 10.905230
 6031 13.484806 10.908853
 6032 13.488429 10.912476
 6033 13.488429 10.916099
 6034 13.492052 10.919722
 6035 13.492052 10.923345
 6036 13.495675 10.926968
 6037 13.495675 10.930591
 6038 13.499298 10.934214
 6039 13.499298 10.937837
 6040 13.502921 10.941460
 6041 13.506544 10.945083
 6042 13.510167 10.948706
 6043 13.513790 10.948706
 6044 13.517413 10.952329
 6045 13.521036 10.952329
 6046 13.524659 10.955952
 6047 13.528282 10.955952
 6048 13.531905 10.959575
 6049 13.535528 10.959575
 6050 13.539151 10.963198
 6051 13.542774 10.963198
 6052 13.546397 10.966821
 6053 13.550020 10.966821
 6054 13.553643 10.970444
 6055 13.557266 10.970444
 6056 13.557266 10.974067
 6057 13.560889 10.977690
 6058 13.560889 10.981313
 6059 13.560889 10.984936
 6060 13.564512 10.988559
 6061 13.564512 10.992182
 6062 13.568135 10.995805
 6063 13.568135 10.999428
 6064 13.568135 11.003051
 6065 13.568135 11.006674
 6066 13.568135 11.010297
 6067 13.568135 11.013920
 6068 13.568135 11.017543
 6069 13.564512 11.021166
 6070 13.560889 11.024789
 6071 13.557266 11.028412
 6072 13.553643 11.032035
 6073 13.550020 11.032035
 6074 13.546397 11.035658
 6075 13.546397 11.039281
 6076 13.542774 11.042904
 6077 13.542774 11.046527
 6078 13.539151 11.050150
 6079 13.539151 11.053773
 6080 13.535528 11.057396
 6081 13.535528 11.061019
 6082 13.531905 11.064642
 6083 13.531905 11.068265
 6084 13.528282 11.071888
 6085 13.528282 11.075511
 6086 13.524659 11.079134
 6087 13.524659 11.082757
 6088 13.524659 11.086380
 6089 13.524659 11.090003
 6090 13.524659 11.093626
 6091 13.524659 11.097249
 6092 13.524659 11.100872
 6093 13.524659 11.104495
 6094 13.524659 11.108118
 6095 13.524659 11.111741
 6096 13.524659 11.115364
 6097 13.524659 11.118987
 6098 13.524659 11.122610
 6099 13.524659 11.126233
 6100 13.524659 11.129856
 6101 13.524659 11.133479
 6102 13.524659 11.137102
 6103 13.524659 11.140725
 6104 13.524659 11.144348
 6105 13.524659 11.147971
 6106 13.524659 11.151594
 6107 13.524659 11.155217
 6108 13.524659 11.158840
 6109 13.524659 11.162463
 6110 13.524659 11.166086
 6111 13.524659 11.169709
 6112 13.524659 11.173332
 6113 13.524659 11.176955
 6114 13.524659 11.180578
 6115 13.524659 11.184201
 6116 13.524659 11.187824
 6117 13.524659 11.191447
 6118 13.524659 11.195070
 6119 13.524659 11.198693
 6120 13.524659 11.202316
 6121 13.524659 11.205939
 6122 13.524659 11.209562
 6123 13.524659 11.213185
 6124 13.524659 11.216808
 6125 13.528282 11.220431
 6126 13.528282 11.224054
 6127 13.531905 11.227677
 6128 13.531905 11.231300
 6129 13.535528 11.234923
 6130 13.535528 11.238546
 6131 13.539151 11.242169
 6132 13.539151 11.245792
 6133 13.539151 11.249415
 6134 13.539151 11.253038
 6135 13.539151 11.256661
 6136 13.539151 11.260284
 6137 13.539151 11.263907
 6138 13.539151 11.267530
 6139 13.535528 11.271153
 6140 13.535528 11.274776
 6141 13.531905 11.278399
 6142 13.531905 11.282022
 6143 13.528282 11.285645
 6144 13.528282 11.289268
 6145 13.528282 11.292891
 6146 13.528282 11.296514
 6147 13.524659 11.300137
 6148 13.524659 11.303760
 6149 13.524659 11.307383
 6150 13.524659 11.311006
 6151 13.524659 11.314629
 6152 13.524659 11.318252
 6153 13.524659 11.321875
 6154 13.524659 11.325498
 6155 13.524659 11.329121
 6156 13.524659 11.332744
 6157 13.521036 11.336367
 6158 13.521036 11.339990
 6159 13.521036 11.343613
 6160 13.521036 11.347236
 6161 13.517413 11.350859
 6162 13.517413 11.354482
 6163 13.517413 11.358105
 6164 13.517413 11.361728
 6165 13.517413 11.365351
 6166 13.517413 11.368974
 6167 13.517413 11.372597
 6168 13.517413 11.376220
 6169 13.517413 11.379843
 6170 13.517413 11.383466
 6171 13.513790 11.387089
 6172 13.513790 11.390712
 6173 13.510167 11.394335
 6174 13.506544 11.397958
 6175 13.506544 11.401581
 6176 13.502921 11.405204
 6177 13.502921 11.408827
 6178 13.499298 11.412450
 6179 13.499298 11.416073
 6180 13.495675 11.419696
 6181 13.495675 11.423319
 6182 13.492052 11.426942
 6183 13.492052 11.430565
 6184 13.488429 11.434188
 6185 13.488429 11.437811
 6186 13.484806 11.441434
 6187 13.484806 11.445057
 6188 13.484806 11.448680
 6189 13.484806 11.452303
 6190 13.484806 11.455926
 6191 13.484806 11.459549
 6192 13.484806 11.463172
 6193 13.481183 11.466795
 6194 13.481183 11.470418
 6195 13.481183 11.474041
 6196 13.481183 11.477664
 6197 13.481183 11.481287
 6198 13.481183 11.484910
 6199 13.481183 11.488533
 6200 13.481183 11.492156
 6201 13.481183 11.495779
 6202 13.481183 11.499402
 6203 13.481183 11.503025
 6204 13.481183 11.506648
 6205 13.481183 11.510271
 6206 13.481183 11.513894
 6207 13.481183 11.517517
 6208 13.481183 11.521140
 6209 13.481183 11.524763
 6210 13.481183 11.528386
 6211 13.481183 11.532009
 6212 13.481183 11.535632
 6213 13.481183 11.539255
 6214 13.481183 11.542878
 6215 13.481183 11.546501
 6216 13.481183 11.550124
 6217 13.484806 11.553747
 6218 13.484806 11.557370
 6219 13.484806 11.560993
 6220 13.484806 11.564616
 6221 13.484806 11.568239
 6222 13.484806 11.571862
 6223 13.484806 11.575485
 6224 13.484806 11.579108
 6225 13.488429 11.582731
 6226 13.488429 11.586354
 6227 13.488429 11.589977
 6228 13.488429 11.593600
 6229 13.492052 11.597223
 6230 13.492052 11.600846
 6231 13.495675 11.604469
 6232 13.495675 11.608092
 6233 13.495675 11.611715
 6234 13.495675 11.615338
 6235 13.495675 11.618961
 6236 13.495675 11.622584
 6237 13.495675 11.626207
 6238 13.495675 11.629830
 6239 13.495675 11.633453
 6240 13.495675 11.637076
 6241 13.495675 11.640699
 6242 13.495675 11.644322
 6243 13.495675 11.647945
 6244 13.495675 11.651568
 6245 13.495675 11.655191
 6246 13.495675 11.658814
 6247 13.495675 11.662437
 6248 13.495675 11.666060
 6249 13.495675 11.669683
 6250 13.495675 11.673306
 6251 13.495675 11.676929
 6252 13.495675 11.680552
 6253 13.495675 11.684175
 6254 13.495675 11.687798
 6255 13.495675 11.691421
 6256 13.495675 11.695044
 6257 13.495675 11.698667
 6258 13.495675 11.702290
 6259 13.495675 11.705913
 6260 13.495675 11.709536
 6261 13.495675 11.713159
 6262 13.495675 11.716782
 6263 13.495675 11.720405
 6264 13.495675 11.724028
 6265 13.492052 11.727651
 6266 13.488429 11.731274
 6267 13.484806 11.734897
 6268 13.484806 11.738520
 6269 13.481183 11.742143
 6270 13.481183 11.745766
 6271 13.477560 11.749389
 6272 13.477560 11.753012
 6273 13.473937 11.756635
 6274 13.473937 11.760258
 6275 13.470314 11.763881
 6276 13.470314 11.767504
 6277 13.466691 11.771127
 6278 13.466691 11.774750
 6279 13.463068 11.778373
 6280 13.463068 11.781996
 6281 13.463068 11.785619
 6282 13.463068 11.789242
 6283 13.463068 11.792865
 6284 13.463068 11.796488
 6285 13.463068 11.800111
 6286 13.463068 11.803734
 6287 13.463068 11.807357
 6288 13.463068 11.810980
 6289 13.463068 11.814603
 6290 13.463068 11.818226
 6291 13.463068 11.821849
 6292 13.463068 11.825472
 6293 13.463068 11.829095
 6294 13.463068 11.832718
 6295 13.463068 11.836341
 6296 13.463068 11.839964
 6297 13.463068 11.843587
 6298 13.463068 11.847210
 6299 13.463068 11.850833
 6300 13.463068 11.854456
 6301 13.463068 11.858079
 6302 13.463068 11.861702
 6303 13.463068 11.865325
 6304 13.463068 11.868948
 6305 13.463068 11.872571
 6306 13.463068 11.876194
 6307 13.463068 11.879817
 6308 13.463068 11.883440
 6309 13.466691 11.887063
 6310 13.466691 11.890686
 6311 13.470314 11.894309
 6312 13.470314 11.897932
 6313 13.473937 11.901555
 6314 13.473937 11.905178
 6315 13.473937 11.908801
 6316 13.473937 11.912424
 6317 13.473937 11.916047
 6318 13.473937 11.919670
 6319 13.473937 11.923293
 6320 13.470314 11.926916
 6321 13.466691 11.930539
 6322 13.463068 11.934162
 6323 13.463068 11.937785
 6324 13.459445 11.941408
 6325 13.455822 11.945031
 6326 13.452199 11.948654
 6327 13.448576 11.952277
 6328 13.444953 11.952277
 6329 13.441330 11.955900
 6330 13.437707 11.955900
 6331 13.434084 11.959523
 6332 13.430461 11.959523
 6333 13.426838 11.963146
 6334 13.423215 11.963146
 6335 13.419592 11.966769
 6336 13.415969 11.970392
 6337 13.412346 11.974015
 6338 13.408723 11.977638
 6339 13.405100 11.981261
 6340 13.401477 11.984884
 6341 13.397854 11.988507
 6342 13.394231 11.992130
 6343 13.390608 11.992130
 6344 13.386985 11.995753
 6345 13.383362 11.995753
 6346 13.379739 11.999376
 6347 13.376116 11.999376
 6348 13.372493 12.002999
 6349 13.368870 12.002999
 6350 13.365247 12.006622
 6351 13.361624 12.010245
 6352 13.358001 12.013868
 6353 13.358001 12.017491
 6354 13.354378 12.021114
 6355 13.354378 12.024737
 6356 13.350755 12.028360
 6357 13.350755 12.031983
 6358 13.347132 12.035606
 6359 13.347132 12.039229
 6360 13.343509 12.042852
 6361 13.343509 12.046475
 6362 13.339886 12.050098
 6363 13.339886 12.053721
 6364 13.336263 12.057344
 6365 13.336263 12.060967
 6366 13.332640 12.064590
 6367 13.332640 12.068213
 6368 13.329017 12.071836
 6369 13.329017 12.075459
 6370 13.325394 12.079082
 6371 13.325394 12.082705
 6372 13.321771 12.086328
 6373 13.321771 12.089951
 6374 13.321771 12.093574
 6375 13.318148 12.097197
 6376 13.318148 12.100820
 6377 13.318148 12.104443
 6378 13.318148 12.108066
 6379 13.318148 12.111689
 6380 13.318148 12.115312
 6381 13.314525 12.118935
 6382 13.310902 12.122558
 6383 13.307279 12.126181
 6384 13.303656 12.129804
 6385 13.300033 12.133427
 6386 13.296410 12.137050
 6387 13.292787 12.140673
 6388 13.289164 12.144296
 6389 13.285541 12.147919
 6390 13.281918 12.151542
 6391 13.278295 12.155165
 6392 13.274672 12.158788
 6393 13.271049 12.162411
 6394 13.271049 12.166034
 6395 13.267426 12.169657
 6396 13.263803 12.173280
 6397 13.263803 12.176903
 6398 13.260180 12.180526
 6399 13.256557 12.184149
 6400 13.256557 12.187772
 6401 13.252934 12.191395
 6402 13.249311 12.191395
 6403 13.245688 12.195018
 6404 13.242065 12.195018
 6405 13.238442 12.198641
 6406 13.234819 12.202264
 6407 13.231196 12.205887
 6408 13.227573 12.209510
 6409 13.223950 12.213133
 6410 13.223950 12.216756
 6411 13.220327 12.220379
 6412 13.220327 12.224002
 6413 13.216704 12.227625
 6414 13.216704 12.231248
 6415 13.213081 12.234871
 6416 13.213081 12.238494
 6417 13.209458 12.242117
 6418 13.209458 12.245740
 6419 13.205835 12.249363
 6420 13.205835 12.252986
 6421 13.202212 12.256609
 6422 13.198589 12.260232
 6423 13.194966 12.263855
 6424 13.191343 12.267478
 6425 13.187720 12.271101
 6426 13.184097 12.274724
 6427 13.180474 12.278347
 6428 13.176851 12.281970
 6429 13.173228 12.285593
 6430 13.173228 12.289216
 6431 13.169605 12.292839
 6432 13.169605 12.296462
 6433 13.165982 12.300085
 6434 13.165982 12.303708
 6435 13.162359 12.307331
 6436 13.162359 12.310954
 6437 13.158736 12.314577
 6438 13.158736 12.318200
 6439 13.155113 12.321823
 6440 13.155113 12.325446
 6441 13.151490 12.325446
 6442 13.147867 12.329069
 6443 13.144244 12.332692
 6444 13.140621 12.336315
 6445 13.136998 12.339938
 6446 13.133375 12.343561
 6447 13.133375 12.347184
 6448 13.129752 12.350807
 6449 13.129752 12.354430
 6450 13.126129 12.358053
 6451 13.126129 12.361676
 6452 13.122506 12.365299
 6453 13.122506 12.368922
 6454 13.118883 12.372545
 6455 13.118883 12.376168
 6456 13.115260 12.379791
 6457 13.115260 12.383414
 6458 13.111637 12.387037
 6459 13.111637 12.390660
 6460 13.111637 12.394283
 6461 13.111637 12.397906
 6462 13.111637 12.401529
 6463 13.111637 12.405152
 6464 13.108014 12.408775
 6465 13.108014 12.412398
 6466 13.104391 12.416021
 6467 13.104391 12.419644
 6468 13.100768 12.423267
 6469 13.100768 12.426890
 6470 13.097145 12.430513
 6471 13.097145 12.434136
 6472 13.093522 12.437759
 6473 13.093522 12.441382
 6474 13.089899 12.445005
 6475 13.089899 12.448628
 6476 13.089899 12.452251
 6477 13.089899 12.455874
 6478 13.086276 12.459497
 6479 13.082653 12.463120
 6480 13.079030 12.466743
 6481 13.075407 12.470366
 6482 13.071784 12.473989
 6483 13.068161 12.477612
 6484 13.064538 12.481235
 6485 13.060915 12.484858
 6486 13.057292 12.488481
 6487 13.053669 12.492104
 6488 13.050046 12.495727
 6489 13.046423 12.499350
 6490 13.042800 12.502973
 6491 13.039177 12.506596
 6492 13.039177 12.510219
 6493 13.035554 12.513842
 6494 13.031931 12.517465
 6495 13.028308 12.521088
 6496 13.024685 12.524711
 6497 13.024685 12.528334
 6498 13.021062 12.531957
 6499 13.021062 12.535580
 6500 13.017439 12.539203
 6501 13.017439 12.542826
 6502 13.013816 12.546449
 6503 13.013816 12.550072
 6504 13.010193 12.553695
 6505 13.010193 12.557318
 6506 13.006570 12.560941
 6507 13.006570 12.564564
 6508 13.002947 12.568187
 6509 13.002947 12.571810
 6510 13.002947 12.575433
 6511 12.999324 12.579056
 6512 12.995701 12.582679
 6513 12.992078 12.586302
 6514 12.988455 12.589925
 6515 12.984832 12.593548
 6516 12.981209 12.597171
 6517 12.977586 12.600794
 6518 12.973963 12.604417
 6519 12.970340 12.608040
 6520 12.966717 12.611663
 6521 12.963094 12.615286
 6522 12.959471 12.618909
 6523 12.955848 12.622532
 6524 12.952225 12.626155
 6525 12.948602 12.629778
 6526 12.944979 12.633401
 6527 12.941356 12.637024
 6528 12.937733 12.640647
 6529 12.934110 12.640647
 6530 12.930487 12.644270
 6531 12.926864 12.644270
 6532 12.923241 12.647893
 6533 12.919618 12.647893
 6534 12.915995 12.651516
 6535 12.912372 12.651516
 6536 12.908749 12.655139
 6537 12.905126 12.655139
 6538 12.901503 12.658762
 6539 12.897880 12.658762
 6540 12.894257 12.658762
 6541 12.890634 12.658762
 6542 12.887011 12.658762
 6543 12.883388 12.658762
 6544 12.879765 12.658762
 6545 12.876142 12.658762
 6546 12.872519 12.658762
 6547 12.868896 12.658762
 6548 12.865273 12.658762
 6549 12.861650 12.658762
 6550 12.858027 12.658762
 6551 12.854404 12.658762
 6552 12.850781 12.662385
 6553 12.847158 12.662385
 6554 12.843535 12.666008
 6555 12.839912 12.666008
 6556 12.836289 12.669631
 6557 12.832666 12.669631
 6558 12.829043 12.673254
 6559 12.825420 12.673254
 6560 12.821797 12.676877
 6561 12.818174 12.676877
 6562 12.814551 12.680500
 6563 12.810928 12.680500
 6564 12.807305 12.684123
 6565 12.807305 12.687746
 6566 12.803682 12.691369
 6567 12.803682 12.694992
 6568 12.800059 12.698615
 6569 12.800059 12.702238
 6570 12.796436 12.705861
 6571 12.796436 12.709484
 6572 12.792813 12.713107
 6573 12.792813 12.716730
 6574 12.789190 12.720353
 6575 12.789190 12.723976
 6576 12.785567 12.727599
 6577 12.785567 12.731222
 6578 12.785567 12.734845
 6579 12.785567 12.738468
 6580 12.785567 12.742091
 6581 12.785567 12.745714
 6582 12.785567 12.749337
 6583 12.785567 12.752960
 6584 12.785567 12.756583
 6585 12.785567 12.760206
 6586 12.785567 12.763829
 6587 12.785567 12.767452
 6588 12.785567 12.771075
 6589 12.785567 12.774698
 6590 12.785567 12.778321
 6591 12.785567 12.781944
 6592 12.785567 12.785567
 6593 12.785567 12.789190
 6594 12.785567 12.792813
 6595 12.785567 12.796436
 6596 12.781944 12.800059
 6597 12.778321 12.803682
 6598 12.778321 12.807305
 6599 12.774698 12.810928
 6600 12.774698 12.814551
 6601 12.771075 12.818174
 6602 12.767452 12.821797
 6603 12.767452 12.825420
 6604 12.763829 12.829043
 6605 12.763829 12.832666
 6606 12.760206 12.832666
 6607 12.756583 12.836289
 6608 12.752960 12.839912
 6609 12.749337 12.843535
 6610 12.745714 12.847158
 6611 12.742091 12.847158
 6612 12.738468 12.850781
 6613 12.734845 12.850781
 6614 12.731222 12.854404
 6615 12.727599 12.854404
 6616 12.723976 12.858027
 6617 12.720353 12.861650
 6618 12.716730 12.865273
 6619 12.716730 12.868896
 6620 12.713107 12.872519
 6621 12.713107 12.876142
 6622 12.709484 12.879765
 6623 12.709484 12.883388
 6624 12.705861 12.887011
 6625 12.705861 12.890634
 6626 12.702238 12.894257
 6627 12.702238 12.897880
 6628 12.698615 12.901503
 6629 12.698615 12.905126
 6630 12.694992 12.908749
 6631 12.694992 12.912372
 6632 12.694992 12.915995
 6633 12.694992 12.919618
 6634 12.694992 12.923241
 6635 12.694992 12.926864
 6636 12.694992 12.930487
 6637 12.694992 12.934110
 6638 12.694992 12.937733
 6639 12.694992 12.941356
 6640 12.694992 12.944979
 6641 12.694992 12.948602
 6642 12.694992 12.952225
 6643 12.691369 12.955848
 6644 12.687746 12.959471
 6645 12.684123 12.963094
 6646 12.680500 12.966717
 6647 12.676877 12.970340
 6648 12.676877 12.973963
 6649 12.673254 12.977586
 6650 12.673254 12.981209
 6651 12.669631 12.984832
 6652 12.669631 12.988455
 6653 12.666008 12.988455
 6654 12.662385 12.992078
 6655 12.658762 12.992078
 6656 12.655139 12.992078
 6657 12.651516 12.992078
 6658 12.647893 12.995701
 6659 12.644270 12.995701
 6660 12.640647 12.999324
 6661 12.637024 12.999324
 6662 12.633401 13.002947
 6663 12.629778 13.002947
 6664 12.626155 13.006570
 6665 12.622532 13.006570
 6666 12.618909 13.010193
 6667 12.615286 13.010193
 6668 12.611663 13.013816
 6669 12.608040 13.013816
 6670 12.604417 13.017439
 6671 12.604417 13.021062
 6672 12.600794 13.024685
 6673 12.600794 13.028308
 6674 12.597171 13.031931
 6675 12.597171 13.035554
 6676 12.593548 13.039177
 6677 12.593548 13.042800
 6678 12.589925 13.046423
 6679 12.589925 13.050046
 6680 12.586302 13.053669
 6681 12.586302 13.057292
 6682 12.582679 13.060915
 6683 12.582679 13.064538
 6684 12.579056 13.068161
 6685 12.575433 13.071784
 6686 12.575433 13.075407
 6687 12.571810 13.079030
 6688 12.571810 13.082653
 6689 12.568187 13.086276
 6690 12.568187 13.089899
 6691 12.564564 13.093522
 6692 12.564564 13.097145
 6693 12.560941 13.100768
 6694 12.557318 13.104391
 6695 12.553695 13.108014
 6696 12.553695 13.111637
 6697 12.550072 13.115260
 6698 12.550072 13.118883
 6699 12.546449 13.122506
 6700 12.546449 13.126129
 6701 12.542826 13.129752
 6702 12.542826 13.133375
 6703 12.539203 13.136998
 6704 12.539203 13.140621
 6705 12.535580 13.144244
 6706 12.535580 13.147867
 6707 12.531957 13.151490
 6708 12.531957 13.155113
 6709 12.528334 13.158736
 6710 12.528334 13.162359
 6711 12.524711 13.165982
 6712 12.524711 13.169605
 6713 12.521088 13.173228
 6714 12.521088 13.176851
 6715 12.521088 13.180474
 6716 12.521088 13.184097
 6717 12.517465 13.187720
 6718 12.517465 13.191343
 6719 12.517465 13.194966
 6720 12.517465 13.198589
 6721 12.517465 13.202212
 6722 12.517465 13.205835
 6723 12.517465 13.209458
 6724 12.517465 13.213081
 6725 12.517465 13.216704
 6726 12.517465 13.220327
 6727 12.517465 13.223950
 6728 12.517465 13.227573
 6729 12.513842 13.231196
 6730 12.510219 13.234819
 6731 12.506596 13.234819
 6732 12.502973 13.238442
 6733 12.499350 13.238442
 6734 12.495727 13.242065
 6735 12.492104 13.242065
 6736 12.488481 13.245688
 6737 12.484858 13.249311
 6738 12.481235 13.252934
 6739 12.477612 13.256557
 6740 12.473989 13.260180
 6741 12.470366 13.263803
 6742 12.466743 13.267426
 6743 12.463120 13.271049
 6744 12.463120 13.274672
 6745 12.459497 13.278295
 6746 12.459497 13.281918
 6747 12.455874 13.285541
 6748 12.452251 13.289164
 6749 12.448628 13.292787
 6750 12.445005 13.292787
 6751 12.441382 13.296410
 6752 12.437759 13.296410
 6753 12.434136 13.300033
 6754 12.430513 13.300033
 6755 12.426890 13.303656
 6756 12.423267 13.303656
 6757 12.419644 13.307279
 6758 12.416021 13.307279
 6759 12.412398 13.310902
 6760 12.408775 13.310902
 6761 12.405152 13.314525
 6762 12.401529 13.314525
 6763 12.397906 13.318148
 6764 12.394283 13.321771
 6765 12.390660 13.325394
 6766 12.390660 13.329017
 6767 12.387037 13.332640
 6768 12.387037 13.336263
 6769 12.383414 13.339886
 6770 12.383414 13.343509
 6771 12.379791 13.347132
 6772 12.379791 13.350755
 6773 12.376168 13.354378
 6774 12.376168 13.358001
 6775 12.372545 13.361624
 6776 12.372545 13.365247
 6777 12.368922 13.368870
 6778 12.368922 13.372493
 6779 12.368922 13.376116
 6780 12.368922 13.379739
 6781 12.368922 13.383362
 6782 12.368922 13.386985
 6783 12.368922 13.390608
 6784 12.368922 13.394231
 6785 12.368922 13.397854
 6786 12.368922 13.401477
 6787 12.368922 13.405100
 6788 12.368922 13.408723
 6789 12.368922 13.412346
 6790 12.368922 13.415969
 6791 12.368922 13.419592
 6792 12.365299 13.423215
 6793 12.361676 13.426838
 6794 12.358053 13.430461
 6795 12.354430 13.434084
 6796 12.350807 13.434084
 6797 12.347184 13.434084
 6798 12.343561 13.434084
 6799 12.339938 13.434084
 6800 12.336315 13.434084
 6801 12.332692 13.434084
 6802 12.329069 13.434084
 6803 12.325446 13.434084
 6804 12.321823 13.434084
 6805 12.318200 13.434084
 6806 12.314577 13.434084
 6807 12.310954 13.434084
 6808 12.307331 13.434084
 6809 12.303708 13.434084
 6810 12.300085 13.434084
 6811 12.296462 13.434084
 6812 12.292839 13.437707
 6813 12.289216 13.437707
 6814 12.285593 13.441330
 6815 12.281970 13.441330
 6816 12.278347 13.444953
 6817 12.274724 13.444953
 6818 12.271101 13.448576
 6819 12.267478 13.448576
 6820 12.263855 13.452199
 6821 12.260232 13.452199
 6822 12.256609 13.455822
 6823 12.252986 13.455822
 6824 12.249363 13.459445
 6825 12.245740 13.463068
 6826 12.242117 13.466691
 6827 12.238494 13.470314
 6828 12.238494 13.473937
 6829 12.234871 13.477560
 6830 12.231248 13.481183
 6831 12.231248 13.484806
 6832 12.227625 13.488429
 6833 12.224002 13.492052
 6834 12.220379 13.495675
 6835 12.216756 13.499298
 6836 12.213133 13.499298
 6837 12.209510 13.502921
 6838 12.205887 13.506544
 6839 12.202264 13.510167
 6840 12.198641 13.513790
 6841 12.195018 13.517413
 6842 12.191395 13.517413
 6843 12.187772 13.521036
 6844 12.184149 13.521036
 6845 12.180526 13.524659
 6846 12.176903 13.524659
 6847 12.173280 13.528282
 6848 12.169657 13.528282
 6849 12.166034 13.531905
 6850 12.162411 13.535528
 6851 12.158788 13.539151
 6852 12.155165 13.542774
 6853 12.151542 13.546397
 6854 12.147919 13.546397
 6855 12.144296 13.550020
 6856 12.140673 13.553643
 6857 12.137050 13.557266
 6858 12.133427 13.560889
 6859 12.129804 13.564512
 6860 12.126181 13.564512
 6861 12.122558 13.568135
 6862 12.118935 13.571758
 6863 12.115312 13.575381
 6864 12.111689 13.579004
 6865 12.108066 13.582627
 6866 12.104443 13.586250
 6867 12.104443 13.589873
 6868 12.100820 13.593496
 6869 12.100820 13.597119
 6870 12.097197 13.600742
 6871 12.097197 13.604365
 6872 12.093574 13.607988
 6873 12.093574 13.611611
 6874 12.089951 13.615234
 6875 12.089951 13.618857
 6876 12.086328 13.622480
 6877 12.086328 13.626103
 6878 12.082705 13.629726
 6879 12.082705 13.633349
 6880 12.082705 13.636972
 6881 12.082705 13.640595
 6882 12.079082 13.644218
 6883 12.079082 13.647841
 6884 12.075459 13.651464
 6885 12.075459 13.655087
 6886 12.075459 13.658710
 6887 12.075459 13.662333
 6888 12.075459 13.665956
 6889 12.075459 13.669579
 6890 12.075459 13.673202
 6891 12.075459 13.676825
 6892 12.075459 13.680448
 6893 12.075459 13.684071
 6894 12.075459 13.687694
 6895 12.075459 13.691317
 6896 12.075459 13.694940
 6897 12.075459 13.698563
 6898 12.075459 13.702186
 6899 12.075459 13.705809
 6900 12.075459 13.709432
 6901 12.075459 13.713055
 6902 12.075459 13.716678
 6903 12.075459 13.720301
 6904 12.075459 13.723924
 6905 12.075459 13.727547
 6906 12.075459 13.731170
 6907 12.075459 13.734793
 6908 12.075459 13.738416
 6909 12.071836 13.738416
 6910 12.068213 13.742039
 6911 12.064590 13.745662
 6912 12.060967 13.749285
 6913 12.057344 13.752908
 6914 12.053721 13.756531
 6915 12.053721 13.760154
 6916 12.050098 13.763777
 6917 12.050098 13.767400
 6918 12.046475 13.771023
 6919 12.046475 13.774646
 6920 12.042852 13.778269
 6921 12.042852 13.781892
 6922 12.039229 13.785515
 6923 12.039229 13.789138
 6924 12.035606 13.792761
 6925 12.035606 13.796384
 6926 12.031983 13.800007
 6927 12.031983 13.803630
 6928 12.031983 13.807253
 6929 12.031983 13.810876
 6930 12.031983 13.814499
 6931 12.031983 13.818122
 6932 12.031983 13.821745
 6933 12.031983 13.825368
 6934 12.031983 13.828991
 6935 12.031983 13.832614
 6936 12.031983 13.836237
 6937 12.031983 13.839860
 6938 12.031983 13.843483
 6939 12.031983 13.847106
 6940 12.028360 13.850729
 6941 12.024737 13.854352
 6942 12.021114 13.857975
 6943 12.017491 13.861598
 6944 12.013868 13.865221
 6945 12.010245 13.868844
 6946 12.006622 13.872467
 6947 12.002999 13.876090
 6948 11.999376 13.879713
 6949 11.995753 13.879713
 6950 11.992130 13.879713
 6951 11.988507 13.879713
 6952 11.984884 13.879713
 6953 11.981261 13.879713
 6954 11.977638 13.879713
 6955 11.974015 13.883336
 6956 11.970392 13.883336
 6957 11.966769 13.886959
 6958 11.963146 13.886959
 6959 11.959523 13.890582
 6960 11.955900 13.890582
 6961 11.952277 13.894205
 6962 11.948654 13.894205
 6963 11.945031 13.897828
 6964 11.941408 13.897828
 6965 11.937785 13.901451
 6966 11.934162 13.901451
 6967 11.930539 13.905074
 6968 11.930539 13.908697
 6969 11.926916 13.912320
 6970 11.926916 13.915943
 6971 11.923293 13.919566
 6972 11.923293 13.923189
 6973 11.919670 13.926812
 6974 11.919670 13.930435
 6975 11.916047 13.934058
 6976 11.916047 13.937681
 6977 11.912424 13.941304
 6978 11.912424 13.944927
 6979 11.908801 13.948550
 6980 11.908801 13.952173
 6981 11.908801 13.955796
 6982 11.908801 13.959419
 6983 11.908801 13.963042
 6984 11.908801 13.966665
 6985 11.908801 13.970288
 6986 11.908801 13.973911
 6987 11.905178 13.977534
 6988 11.905178 13.981157
 6989 11.901555 13.984780
 6990 11.901555 13.988403
 6991 11.897932 13.992026
 6992 11.897932 13.995649
 6993 11.894309 13.999272
 6994 11.894309 14.002895
 6995 11.890686 14.006518
 6996 11.890686 14.010141
 6997 11.887063 14.013764
 6998 11.887063 14.017387
 6999 11.883440 14.021010
 7000 11.883440 14.024633
 7001 11.883440 14.028256
 7002 11.883440 14.031879
 7003 11.883440 14.035502
 7004 11.883440 14.039125
 7005 11.883440 14.042748
 7006 11.883440 14.046371
 7007 11.883440 14.049994
 7008 11.879817 14.053617
 7009 11.876194 14.057240
 7010 11.876194 14.060863
 7011 11.872571 14.064486
 7012 11.868948 14.068109
 7013 11.865325 14.068109
 7014 11.861702 14.071732
 7015 11.858079 14.075355
 7016 11.854456 14.078978
 7017 11.850833 14.082601
 7018 11.847210 14.086224
 7019 11.843587 14.089847
 7020 11.839964 14.093470
 7021 11.839964 14.097093
 7022 11.836341 14.100716
 7023 11.836341 14.104339
 7024 11.832718 14.107962
 7025 11.832718 14.111585
 7026 11.829095 14.115208
 7027 11.825472 14.118831
 7028 11.821849 14.122454
 7029 11.818226 14.126077
 7030 11.814603 14.129700
 7031 11.810980 14.129700
 7032 11.807357 14.129700
 7033 11.803734 14.129700
 7034 11.800111 14.129700
 7035 11.796488 14.133323
 7036 11.792865 14.133323
 7037 11.789242 14.136946
 7038 11.785619 14.136946
 7039 11.781996 14.140569
 7040 11.778373 14.140569
 7041 11.774750 14.144192
 7042 11.771127 14.144192
 7043 11.767504 14.147815
 7044 11.763881 14.147815
 7045 11.760258 14.151438
 7046 11.756635 14.151438
 7047 11.753012 14.155061
 7048 11.753012 14.158684
 7049 11.749389 14.162307
 7050 11.749389 14.165930
 7051 11.745766 14.169553
 7052 11.745766 14.173176
 7053 11.742143 14.176799
 7054 11.742143 14.180422
 7055 11.738520 14.184045
 7056 11.738520 14.187668
 7057 11.734897 14.191291
 7058 11.734897 14.194914
 7059 11.731274 14.198537
 7060 11.731274 14.202160
 7061 11.731274 14.205783
 7062 11.731274 14.209406
 7063 11.731274 14.213029
 7064 11.727651 14.216652
 7065 11.727651 14.220275
 7066 11.724028 14.223898
 7067 11.724028 14.227521
 7068 11.720405 14.231144
 7069 11.720405 14.234767
 7070 11.716782 14.238390
 7071 11.716782 14.242013
 7072 11.716782 14.245636
 7073 11.713159 14.249259
 7074 11.713159 14.252882
 7075 11.713159 14.256505
 7076 11.713159 14.260128
 7077 11.713159 14.263751
 7078 11.713159 14.267374
 7079 11.713159 14.270997
 7080 11.713159 14.274620
 7081 11.713159 14.278243
 7082 11.713159 14.281866
 7083 11.713159 14.285489
 7084 11.713159 14.289112
 7085 11.713159 14.292735
 7086 11.713159 14.296358
 7087 11.713159 14.299981
 7088 11.713159 14.303604
 7089 11.713159 14.307227
 7090 11.713159 14.310850
 7091 11.713159 14.314473
 7092 11.713159 14.318096
 7093 11.713159 14.321719
 7094 11.713159 14.325342
 7095 11.713159 14.328965
 7096 11.713159 14.332588
 7097 11.709536 14.336211
 7098 11.705913 14.339834
 7099 11.702290 14.343457
 7100 11.698667 14.347080
 7101 11.695044 14.350703
 7102 11.691421 14.354326
 7103 11.687798 14.357949
 7104 11.684175 14.361572
 7105 11.680552 14.365195
 7106 11.676929 14.368818
 7107 11.673306 14.372441
 7108 11.669683 14.376064
 7109 11.666060 14.379687
 7110 11.662437 14.383310
 7111 11.658814 14.383310
 7112 11.655191 14.383310
 7113 11.651568 14.383310
 7114 11.647945 14.383310
 7115 11.644322 14.383310
 7116 11.640699 14.383310
 7117 11.637076 14.383310
 7118 11.633453 14.383310
 7119 11.629830 14.386933
 7120 11.626207 14.386933
 7121 11.622584 14.386933
 7122 11.618961 14.386933
 7123 11.615338 14.390556
 7124 11.611715 14.390556
 7125 11.608092 14.394179
 7126 11.604469 14.394179
 7127 11.600846 14.397802
 7128 11.597223 14.397802
 7129 11.593600 14.397802
 7130 11.589977 14.397802
 7131 11.586354 14.397802
 7132 11.582731 14.397802
 7133 11.579108 14.397802
 7134 11.575485 14.397802
 7135 11.571862 14.397802
 7136 11.568239 14.397802
 7137 11.564616 14.397802
 7138 11.560993 14.397802
 7139 11.557370 14.397802
 7140 11.553747 14.397802
 7141 11.550124 14.397802
 7142 11.546501 14.397802
 7143 11.542878 14.397802
 7144 11.539255 14.397802
 7145 11.535632 14.394179
 7146 11.532009 14.390556
 7147 11.528386 14.386933
 7148 11.524763 14.383310
 7149 11.521140 14.379687
 7150 11.517517 14.379687
 7151 11.513894 14.376064
 7152 11.510271 14.372441
 7153 11.506648 14.372441
 7154 11.503025 14.368818
 7155 11.499402 14.365195
 7156 11.495779 14.361572
 7157 11.492156 14.357949
 7158 11.488533 14.354326
 7159 11.484910 14.350703
 7160 11.481287 14.347080
 7161 11.477664 14.343457
 7162 11.474041 14.339834
 7163 11.470418 14.336211
 7164 11.466795 14.332588
 7165 11.463172 14.328965
 7166 11.459549 14.325342
 7167 11.455926 14.321719
 7168 11.452303 14.318096
 7169 11.448680 14.314473
 7170 11.445057 14.310850
 7171 11.441434 14.307227
 7172 11.437811 14.303604
 7173 11.434188 14.299981
 7174 11.430565 14.296358
 7175 11.426942 14.292735
 7176 11.426942 14.289112
 7177 11.423319 14.285489
 7178 11.423319 14.281866
 7179 11.419696 14.278243
 7180 11.419696 14.274620
 7181 11.416073 14.270997
 7182 11.416073 14.267374
 7183 11.412450 14.263751
 7184 11.412450 14.260128
 7185 11.412450 14.256505
 7186 11.412450 14.252882
 7187 11.412450 14.249259
 7188 11.412450 14.245636
 7189 11.412450 14.242013
 7190 11.412450 14.238390
 7191 11.412450 14.234767
 7192 11.412450 14.231144
 7193 11.412450 14.227521
 7194 11.412450 14.223898
 7195 11.412450 14.220275
 7196 11.412450 14.216652
 7197 11.412450 14.213029
 7198 11.412450 14.209406
 7199 11.412450 14.205783
 7200 11.412450 14.202160
 7201 11.412450 14.198537
 7202 11.412450 14.194914
 7203 11.412450 14.191291
 7204 11.412450 14.187668
 7205 11.412450 14.184045
 7206 11.412450 14.180422
 7207 11.412450 14.176799
 7208 11.412450 14.173176
 7209 11.412450 14.169553
 7210 11.412450 14.165930
 7211 11.412450 14.162307
 7212 11.412450 14.158684
 7213 11.412450 14.155061
 7214 11.412450 14.151438
 7215 11.412450 14.147815
 7216 11.412450 14.144192
 7217 11.412450 14.140569
 7218 11.412450 14.136946
 7219 11.412450 14.133323
 7220 11.412450 14.129700
 7221 11.412450 14.126077
 7222 11.408827 14.122454
 7223 11.408827 14.118831
 7224 11.405204 14.115208
 7225 11.405204 14.111585
 7226 11.401581 14.107962
 7227 11.401581 14.104339
 7228 11.397958 14.100716
 7229 11.397958 14.097093
 7230 11.394335 14.093470
 7231 11.394335 14.089847
 7232 11.390712 14.086224
 7233 11.390712 14.082601
 7234 11.387089 14.078978
 7235 11.383466 14.078978
 7236 11.379843 14.075355
 7237 11.376220 14.075355
 7238 11.372597 14.071732
 7239 11.368974 14.071732
 7240 11.365351 14.068109
 7241 11.361728 14.068109
 7242 11.358105 14.064486
 7243 11.354482 14.064486
 7244 11.350859 14.060863
 7245 11.347236 14.060863
 7246 11.343613 14.057240
 7247 11.339990 14.057240
 7248 11.336367 14.053617
 7249 11.332744 14.053617
 7250 11.329121 14.053617
 7251 11.325498 14.049994
 7252 11.321875 14.049994
 7253 11.318252 14.049994
 7254 11.314629 14.046371
 7255 11.311006 14.046371
 7256 11.307383 14.042748
 7257 11.303760 14.042748
 7258 11.300137 14.039125
 7259 11.296514 14.039125
 7260 11.292891 14.035502
 7261 11.289268 14.035502
 7262 11.285645 14.031879
 7263 11.282022 14.031879
 7264 11.278399 14.028256
 7265 11.274776 14.028256
 7266 11.271153 14.028256
 7267 11.267530 14.028256
 7268 11.263907 14.028256
 7269 11.260284 14.028256
 7270 11.256661 14.028256
 7271 11.253038 14.028256
 7272 11.249415 14.028256
 7273 11.245792 14.028256
 7274 11.242169 14.028256
 7275 11.238546 14.028256
 7276 11.234923 14.028256
 7277 11.231300 14.028256
 7278 11.227677 14.028256
 7279 11.224054 14.028256
 7280 11.220431 14.028256
 7281 11.216808 14.028256
 7282 11.213185 14.028256
 7283 11.209562 14.028256
 7284 11.205939 14.028256
 7285 11.202316 14.028256
 7286 11.198693 14.028256
 7287 11.195070 14.028256
 7288 11.191447 14.031879
 7289 11.187824 14.031879
 7290 11.184201 14.035502
 7291 11.180578 14.035502
 7292 11.176955 14.039125
 7293 11.173332 14.039125
 7294 11.169709 14.042748
 7295 11.166086 14.042748
 7296 11.162463 14.046371
 7297 11.158840 14.046371
 7298 11.155217 14.046371
 7299 11.151594 14.046371
 7300 11.147971 14.049994
 7301 11.144348 14.049994
 7302 11.140725 14.049994
 7303 11.137102 14.053617
 7304 11.133479 14.053617
 7305 11.129856 14.057240
 7306 11.126233 14.057240
 7307 11.122610 14.060863
 7308 11.118987 14.060863
 7309 11.115364 14.064486
 7310 11.111741 14.064486
 7311 11.108118 14.068109
 7312 11.104495 14.068109
 7313 11.100872 14.071732
 7314 11.097249 14.071732
 7315 11.093626 14.075355
 7316 11.090003 14.075355
 7317 11.086380 14.078978
 7318 11.082757 14.078978
 7319 11.079134 14.082601
 7320 11.075511 14.082601
 7321 11.071888 14.086224
 7322 11.068265 14.086224
 7323 11.064642 14.089847
 7324 11.061019 14.093470
 7325 11.057396 14.097093
 7326 11.053773 14.100716
 7327 11.053773 14.104339
 7328 11.050150 14.107962
 7329 11.050150 14.111585
 7330 11.046527 14.115208
 7331 11.046527 14.118831
 7332 11.042904 14.122454
 7333 11.042904 14.126077
 7334 11.039281 14.129700
 7335 11.039281 14.133323
 7336 11.035658 14.136946
 7337 11.035658 14.140569
 7338 11.032035 14.144192
 7339 11.032035 14.147815
 7340 11.028412 14.151438
 7341 11.024789 14.155061
 7342 11.021166 14.158684
 7343 11.017543 14.162307
 7344 11.013920 14.162307
 7345 11.010297 14.162307
 7346 11.006674 14.165930
 7347 11.003051 14.165930
 7348 10.999428 14.169553
 7349 10.995805 14.169553
 7350 10.992182 14.173176
 7351 10.988559 14.173176
 7352 10.984936 14.176799
 7353 10.981313 14.176799
 7354 10.977690 14.180422
 7355 10.974067 14.180422
 7356 10.970444 14.184045
 7357 10.966821 14.184045
 7358 10.963198 14.187668
 7359 10.959575 14.191291
 7360 10.955952 14.191291
 7361 10.952329 14.191291
 7362 10.948706 14.191291
 7363 10.945083 14.191291
 7364 10.941460 14.191291
 7365 10.937837 14.191291
 7366 10.934214 14.191291
 7367 10.930591 14.191291
 7368 10.926968 14.194914
 7369 10.923345 14.194914
 7370 10.919722 14.194914
 7371 10.916099 14.194914
 7372 10.912476 14.194914
 7373 10.908853 14.194914
 7374 10.905230 14.194914
 7375 10.901607 14.194914
 7376 10.897984 14.194914
 7377 10.894361 14.194914
 7378 10.890738 14.194914
 7379 10.887115 14.194914
 7380 10.883492 14.194914
 7381 10.879869 14.194914
 7382 10.876246 14.194914
 7383 10.872623 14.198537
 7384 10.869000 14.198537
 7385 10.865377 14.202160
 7386 10.861754 14.202160
 7387 10.858131 14.202160
 7388 10.854508 14.202160
 7389 10.850885 14.205783
 7390 10.847262 14.205783
 7391 10.843639 14.205783
 7392 10.840016 14.209406
 7393 10.836393 14.209406
 7394 10.832770 14.213029
 7395 10.829147 14.213029
 7396 10.825524 14.216652
 7397 10.821901 14.216652
 7398 10.818278 14.220275
 7399 10.814655 14.220275
 7400 10.811032 14.223898
 7401 10.807409 14.223898
 7402 10.803786 14.227521
 7403 10.800163 14.227521
 7404 10.796540 14.231144
 7405 10.792917 14.234767
 7406 10.789294 14.238390
 7407 10.785671 14.242013
 7408 10.782048 14.245636
 7409 10.778425 14.249259
 7410 10.774802 14.249259
 7411 10.771179 14.249259
 7412 10.767556 14.249259
 7413 10.763933 14.249259
 7414 10.760310 14.249259
 7415 10.756687 14.249259
 7416 10.753064 14.249259
 7417 10.749441 14.249259
 7418 10.745818 14.249259
 7419 10.742195 14.249259
 7420 10.738572 14.245636
 7421 10.734949 14.245636
 7422 10.731326 14.242013
 7423 10.727703 14.242013
 7424 10.724080 14.238390
 7425 10.720457 14.238390
 7426 10.716834 14.234767
 7427 10.713211 14.234767
 7428 10.709588 14.231144
 7429 10.705965 14.231144
 7430 10.702342 14.227521
 7431 10.698719 14.227521
 7432 10.695096 14.223898
 7433 10.691473 14.220275
 7434 10.691473 14.216652
 7435 10.687850 14.213029
 7436 10.687850 14.209406
 7437 10.684227 14.205783
 7438 10.684227 14.202160
 7439 10.680604 14.198537
 7440 10.680604 14.194914
 7441 10.676981 14.191291
 7442 10.676981 14.187668
 7443 10.673358 14.184045
 7444 10.673358 14.180422
 7445 10.669735 14.176799
 7446 10.669735 14.173176
 7447 10.666112 14.169553
 7448 10.662489 14.165930
 7449 10.658866 14.165930
 7450 10.655243 14.162307
 7451 10.651620 14.162307
 7452 10.647997 14.158684
 7453 10.644374 14.158684
 7454 10.640751 14.155061
 7455 10.637128 14.155061
 7456 10.633505 14.151438
 7457 10.629882 14.151438
 7458 10.626259 14.147815
 7459 10.622636 14.147815
 7460 10.619013 14.144192
 7461 10.615390 14.144192
 7462 10.611767 14.144192
 7463 10.608144 14.144192
 7464 10.604521 14.144192
 7465 10.600898 14.144192
 7466 10.597275 14.144192
 7467 10.593652 14.144192
 7468 10.590029 14.144192
 7469 10.586406 14.144192
 7470 10.582783 14.144192
 7471 10.579160 14.144192
 7472 10.575537 14.144192
 7473 10.571914 14.144192
 7474 10.568291 14.144192
 7475 10.564668 14.144192
 7476 10.561045 14.144192
 7477 10.557422 14.144192
 7478 10.553799 14.144192
 7479 10.550176 14.144192
 7480 10.546553 14.144192
 7481 10.542930 14.144192
 7482 10.539307 14.144192
 7483 10.535684 14.147815
 7484 10.532061 14.147815
 7485 10.528438 14.151438
 7486 10.524815 14.151438
 7487 10.521192 14.155061
 7488 10.517569 14.155061
 7489 10.513946 14.155061
 7490 10.510323 14.155061
 7491 10.506700 14.155061
 7492 10.503077 14.155061
 7493 10.499454 14.155061
 7494 10.495831 14.155061
 7495 10.492208 14.155061
 7496 10.488585 14.155061
 7497 10.484962 14.155061
 7498 10.481339 14.158684
 7499 10.477716 14.158684
 7500 10.474093 14.158684
 7501 10.470470 14.158684
 7502 10.466847 14.162307
 7503 10.463224 14.162307
 7504 10.459601 14.165930
 7505 10.455978 14.165930
 7506 10.452355 14.169553
 7507 10.448732 14.169553
 7508 10.445109 14.173176
 7509 10.441486 14.173176
 7510 10.437863 14.176799
 7511 10.434240 14.176799
 7512 10.430617 14.176799
 7513 10.426994 14.176799
 7514 10.423371 14.176799
 7515 10.419748 14.176799
 7516 10.416125 14.176799
 7517 10.412502 14.176799
 7518 10.408879 14.176799
 7519 10.405256 14.176799
 7520 10.401633 14.176799
 7521 10.398010 14.176799
 7522 10.394387 14.176799
 7523 10.390764 14.176799
 7524 10.387141 14.176799
 7525 10.383518 14.176799
 7526 10.379895 14.176799
 7527 10.376272 14.176799
 7528 10.372649 14.176799
 7529 10.369026 14.176799
 7530 10.365403 14.176799
 7531 10.361780 14.176799
 7532 10.358157 14.176799
 7533 10.354534 14.176799
 7534 10.350911 14.176799
 7535 10.347288 14.180422
 7536 10.343665 14.180422
 7537 10.340042 14.184045
 7538 10.336419 14.184045
 7539 10.332796 14.187668
 7540 10.329173 14.187668
 7541 10.325550 14.191291
 7542 10.321927 14.191291
 7543 10.318304 14.194914
 7544 10.314681 14.194914
 7545 10.311058 14.198537
 7546 10.307435 14.198537
 7547 10.303812 14.202160
 7548 10.300189 14.205783
 7549 10.296566 14.209406
 7550 10.296566 14.213029
 7551 10.292943 14.213029
 7552 10.289320 14.216652
 7553 10.285697 14.216652
 7554 10.282074 14.216652
 7555 10.278451 14.216652
 7556 10.274828 14.220275
 7557 10.271205 14.220275
 7558 10.267582 14.220275
 7559 10.263959 14.220275
 7560 10.260336 14.220275
 7561 10.256713 14.220275
 7562 10.253090 14.220275
 7563 10.249467 14.220275
 7564 10.245844 14.220275
 7565 10.242221 14.220275
 7566 10.238598 14.223898
 7567 10.234975 14.223898
 7568 10.231352 14.227521
 7569 10.227729 14.227521
 7570 10.224106 14.231144
 7571 10.220483 14.231144
 7572 10.216860 14.234767
 7573 10.213237 14.234767
 7574 10.209614 14.238390
 7575 10.205991 14.238390
 7576 10.202368 14.242013
 7577 10.198745 14.242013
 7578 10.195122 14.245636
 7579 10.191499 14.249259
 7580 10.187876 14.249259
 7581 10.184253 14.252882
 7582 10.180630 14.256505
 7583 10.177007 14.260128
 7584 10.173384 14.263751
 7585 10.169761 14.263751
 7586 10.166138 14.267374
 7587 10.162515 14.270997
 7588 10.158892 14.274620
 7589 10.155269 14.274620
 7590 10.151646 14.274620
 7591 10.148023 14.270997
 7592 10.144400 14.267374
 7593 10.140777 14.263751
 7594 10.137154 14.260128
 7595 10.133531 14.256505
 7596 10.129908 14.252882
 7597 10.126285 14.249259
 7598 10.122662 14.245636
 7599 10.119039 14.242013
 7600 10.115416 14.238390
 7601 10.111793 14.234767
 7602 10.108170 14.234767
 7603 10.104547 14.231144
 7604 10.100924 14.231144
 7605 10.097301 14.227521
 7606 10.093678 14.227521
 7607 10.090055 14.223898
 7608 10.086432 14.223898
 7609 10.082809 14.220275
 7610 10.079186 14.220275
 7611 10.075563 14.216652
 7612 10.071940 14.216652
 7613 10.068317 14.213029
 7614 10.064694 14.213029
 7615 10.061071 14.213029
 7616 10.057448 14.213029
 7617 10.053825 14.213029
 7618 10.050202 14.213029
 7619 10.046579 14.213029
 7620 10.042956 14.213029
 7621 10.039333 14.213029
 7622 10.035710 14.213029
 7623 10.032087 14.213029
 7624 10.028464 14.213029
 7625 10.024841 14.213029
 7626 10.021218 14.213029
 7627 10.017595 14.213029
 7628 10.013972 14.213029
 7629 10.010349 14.213029
 7630 10.006726 14.213029
 7631 10.003103 14.213029
 7632 9.999480 14.213029
 7633 9.995857 14.213029
 7634 9.992234 14.213029
 7635 9.988611 14.213029
 7636 9.984988 14.213029
 7637 9.981365 14.213029
 7638 9.977742 14.216652
 7639 9.974119 14.216652
 7640 9.970496 14.216652
 7641 9.966873 14.220275
 7642 9.963250 14.220275
 7643 9.959627 14.223898
 7644 9.956004 14.223898
 7645 9.952381 14.227521
 7646 9.948758 14.227521
 7647 9.945135 14.231144
 7648 9.941512 14.231144
 7649 9.937889 14.234767
 7650 9.934266 14.234767
 7651 9.930643 14.234767
 7652 9.927020 14.234767
 7653 9.923397 14.234767
 7654 9.919774 14.234767
 7655 9.916151 14.231144
 7656 9.912528 14.227521
 7657 9.908905 14.223898
 7658 9.905282 14.220275
 7659 9.901659 14.216652
 7660 9.898036 14.216652
 7661 9.894413 14.213029
 7662 9.890790 14.213029
 7663 9.887167 14.209406
 7664 9.883544 14.209406
 7665 9.879921 14.205783
 7666 9.876298 14.205783
 7667 9.872675 14.202160
 7668 9.869052 14.202160
 7669 9.865429 14.198537
 7670 9.861806 14.198537
 7671 9.858183 14.194914
 7672 9.854560 14.194914
 7673 9.850937 14.194914
 7674 9.847314 14.194914
 7675 9.843691 14.194914
 7676 9.840068 14.194914
 7677 9.836445 14.194914
 7678 9.832822 14.194914
 7679 9.829199 14.194914
 7680 9.825576 14.194914
 7681 9.821953 14.194914
 7682 9.818330 14.194914
 7683 9.814707 14.194914
 7684 9.811084 14.194914
 7685 9.807461 14.194914
 7686 9.803838 14.194914
 7687 9.800215 14.194914
 7688 9.796592 14.194914
 7689 9.792969 14.194914
 7690 9.789346 14.194914
 7691 9.785723 14.194914
 7692 9.782100 14.194914
 7693 9.778477 14.194914
 7694 9.774854 14.198537
 7695 9.771231 14.198537
 7696 9.767608 14.202160
 7697 9.763985 14.202160
 7698 9.760362 14.202160
 7699 9.756739 14.202160
 7700 9.753116 14.202160
 7701 9.749493 14.202160
 7702 9.745870 14.202160
 7703 9.742247 14.202160
 7704 9.738624 14.202160
 7705 9.735001 14.202160
 7706 9.731378 14.202160
 7707 9.727755 14.202160
 7708 9.724132 14.202160
 7709 9.720509 14.202160
 7710 9.716886 14.202160
 7711 9.713263 14.202160
 7712 9.709640 14.202160
 7713 9.706017 14.202160
 7714 9.702394 14.202160
 7715 9.698771 14.202160
 7716 9.695148 14.202160
 7717 9.691525 14.202160
 7718 9.687902 14.205783
 7719 9.684279 14.205783
 7720 9.680656 14.209406
 7721 9.677033 14.209406
 7722 9.673410 14.213029
 7723 9.669787 14.213029
 7724 9.666164 14.216652
 7725 9.662541 14.216652
 7726 9.658918 14.220275
 7727 9.655295 14.220275
 7728 9.651672 14.223898
 7729 9.648049 14.223898
 7730 9.644426 14.227521
 7731 9.640803 14.231144
 7732 9.640803 14.234767
 7733 9.637180 14.238390
 7734 9.633557 14.242013
 7735 9.629934 14.245636
 7736 9.626311 14.249259
 7737 9.622688 14.245636
 7738 9.619065 14.245636
 7739 9.615442 14.245636
 7740 9.611819 14.242013
 7741 9.608196 14.242013
 7742 9.604573 14.238390
 7743 9.600950 14.238390
 7744 9.597327 14.234767
 7745 9.593704 14.234767
 7746 9.590081 14.231144
 7747 9.586458 14.231144
 7748 9.582835 14.227521
 7749 9.579212 14.227521
 7750 9.575589 14.223898
 7751 9.571966 14.223898
 7752 9.568343 14.223898
 7753 9.564720 14.223898
 7754 9.561097 14.223898
 7755 9.557474 14.223898
 7756 9.553851 14.223898
 7757 9.550228 14.223898
 7758 9.546605 14.223898
 7759 9.542982 14.223898
 7760 9.539359 14.223898
 7761 9.535736 14.223898
 7762 9.532113 14.220275
 7763 9.528490 14.216652
 7764 9.524867 14.216652
 7765 9.521244 14.213029
 7766 9.521244 14.209406
 7767 9.517621 14.205783
 7768 9.517621 14.202160
 7769 9.513998 14.198537
 7770 9.513998 14.194914
 7771 9.510375 14.191291
 7772 9.510375 14.187668
 7773 9.506752 14.184045
 7774 9.506752 14.180422
 7775 9.503129 14.176799
 7776 9.503129 14.173176
 7777 9.499506 14.169553
 7778 9.495883 14.169553
 7779 9.492260 14.165930
 7780 9.488637 14.165930
 7781 9.485014 14.162307
 7782 9.481391 14.162307
 7783 9.477768 14.158684
 7784 9.474145 14.158684
 7785 9.470522 14.155061
 7786 9.466899 14.155061
 7787 9.463276 14.151438
 7788 9.459653 14.151438
 7789 9.456030 14.147815
 7790 9.452407 14.147815
 7791 9.448784 14.147815
 7792 9.445161 14.147815
 7793 9.441538 14.147815
 7794 9.437915 14.147815
 7795 9.434292 14.147815
 7796 9.430669 14.147815
 7797 9.427046 14.147815
 7798 9.423423 14.147815
 7799 9.419800 14.147815
 7800 9.416177 14.147815
 7801 9.412554 14.147815
 7802 9.408931 14.147815
 7803 9.405308 14.147815
 7804 9.401685 14.147815
 7805 9.398062 14.147815
 7806 9.394439 14.147815
 7807 9.390816 14.147815
 7808 9.387193 14.147815
 7809 9.383570 14.147815
 7810 9.379947 14.147815
 7811 9.376324 14.147815
 7812 9.372701 14.147815
 7813 9.369078 14.147815
 7814 9.365455 14.147815
 7815 9.361832 14.147815
 7816 9.361832 14.144192
 7817 9.358209 14.140569
 7818 9.358209 14.136946
 7819 9.354586 14.133323
 7820 9.354586 14.129700
 7821 9.350963 14.126077
 7822 9.350963 14.122454
 7823 9.347340 14.118831
 7824 9.343717 14.115208
 7825 9.340094 14.111585
 7826 9.336471 14.107962
 7827 9.332848 14.104339
 7828 9.329225 14.100716
 7829 9.325602 14.097093
 7830 9.321979 14.093470
 7831 9.318356 14.093470
 7832 9.314733 14.089847
 7833 9.311110 14.086224
 7834 9.311110 14.082601
 7835 9.307487 14.078978
 7836 9.307487 14.075355
 7837 9.303864 14.071732
 7838 9.303864 14.068109
 7839 9.300241 14.064486
 7840 9.300241 14.060863
 7841 9.300241 14.057240
 7842 9.300241 14.053617
 7843 9.300241 14.049994
 7844 9.300241 14.046371
 7845 9.296618 14.042748
 7846 9.296618 14.039125
 7847 9.292995 14.035502
 7848 9.292995 14.031879
 7849 9.289372 14.028256
 7850 9.289372 14.024633
 7851 9.285749 14.021010
 7852 9.285749 14.017387
 7853 9.282126 14.013764
 7854 9.282126 14.010141
 7855 9.278503 14.006518
 7856 9.278503 14.002895
 7857 9.274880 13.999272
 7858 9.271257 13.999272
 7859 9.267634 13.995649
 7860 9.264011 13.995649
 7861 9.260388 13.992026
 7862 9.256765 13.992026
 7863 9.253142 13.988403
 7864 9.249519 13.988403
 7865 9.245896 13.984780
 7866 9.242273 13.984780
 7867 9.238650 13.981157
 7868 9.235027 13.981157
 7869 9.231404 13.977534
 7870 9.227781 13.977534
 7871 9.224158 13.977534
 7872 9.220535 13.977534
 7873 9.216912 13.977534
 7874 9.213289 13.977534
 7875 9.209666 13.977534
 7876 9.206043 13.977534
 7877 9.202420 13.977534
 7878 9.198797 13.977534
 7879 9.195174 13.977534
 7880 9.191551 13.977534
 7881 9.187928 13.977534
 7882 9.184305 13.977534
 7883 9.180682 13.977534
 7884 9.177059 13.977534
 7885 9.173436 13.977534
 7886 9.169813 13.977534
 7887 9.166190 13.977534
 7888 9.162567 13.977534
 7889 9.158944 13.977534
 7890 9.155321 13.977534
 7891 9.151698 13.977534
 7892 9.148075 13.977534
 7893 9.144452 13.977534
 7894 9.140829 13.981157
 7895 9.137206 13.981157
 7896 9.133583 13.984780
 7897 9.129960 13.984780
 7898 9.126337 13.988403
 7899 9.122714 13.988403
 7900 9.119091 13.992026
 7901 9.115468 13.992026
 7902 9.111845 13.995649
 7903 9.108222 13.995649
 7904 9.104599 13.999272
 7905 9.100976 13.999272
 7906 9.097353 13.999272
 7907 9.093730 13.999272
 7908 9.090107 13.999272
 7909 9.086484 13.999272
 7910 9.082861 13.999272
 7911 9.079238 13.999272
 7912 9.075615 13.999272
 7913 9.071992 13.999272
 7914 9.068369 13.999272
 7915 9.064746 13.999272
 7916 9.061123 13.999272
 7917 9.057500 13.999272
 7918 9.053877 13.999272
 7919 9.050254 13.999272
 7920 9.046631 13.999272
 7921 9.043008 13.999272
 7922 9.039385 13.999272
 7923 9.035762 13.999272
 7924 9.032139 13.999272
 7925 9.028516 14.002895
 7926 9.024893 14.002895
 7927 9.021270 14.006518
 7928 9.017647 14.006518
 7929 9.014024 14.010141
 7930 9.010401 14.010141
 7931 9.006778 14.013764
 7932 9.003155 14.013764
 7933 8.999532 14.017387
 7934 8.995909 14.017387
 7935 8.992286 14.021010
 7936 8.988663 14.021010
 7937 8.985040 14.024633
 7938 8.981417 14.028256
 7939 8.977794 14.031879
 7940 8.974171 14.035502
 7941 8.970548 14.039125
 7942 8.966925 14.042748
 7943 8.963302 14.046371
 7944 8.959679 14.049994
 7945 8.956056 14.049994
 7946 8.952433 14.049994
 7947 8.948810 14.053617
 7948 8.945187 14.053617
 7949 8.941564 14.053617
 7950 8.937941 14.053617
 7951 8.934318 14.053617
 7952 8.930695 14.053617
 7953 8.927072 14.053617
 7954 8.923449 14.053617
 7955 8.919826 14.053617
 7956 8.916203 14.053617
 7957 8.912580 14.053617
 7958 8.908957 14.053617
 7959 8.905334 14.053617
 7960 8.901711 14.057240
 7961 8.898088 14.057240
 7962 8.894465 14.060863
 7963 8.890842 14.060863
 7964 8.887219 14.064486
 7965 8.883596 14.064486
 7966 8.879973 14.068109
 7967 8.876350 14.068109
 7968 8.872727 14.071732
 7969 8.869104 14.071732
 7970 8.865481 14.075355
 7971 8.861858 14.075355
 7972 8.858235 14.078978
 7973 8.854612 14.082601
 7974 8.850989 14.086224
 7975 8.850989 14.089847
 7976 8.847366 14.093470
 7977 8.847366 14.097093
 7978 8.843743 14.100716
 7979 8.843743 14.104339
 7980 8.840120 14.100716
 7981 8.836497 14.100716
 7982 8.832874 14.097093
 7983 8.829251 14.093470
 7984 8.825628 14.089847
 7985 8.822005 14.089847
 7986 8.818382 14.086224
 7987 8.814759 14.086224
 7988 8.811136 14.082601
 7989 8.807513 14.082601
 7990 8.803890 14.078978
 7991 8.800267 14.078978
 7992 8.796644 14.075355
 7993 8.793021 14.075355
 7994 8.789398 14.071732
 7995 8.785775 14.071732
 7996 8.782152 14.068109
 7997 8.778529 14.068109
 7998 8.774906 14.068109
 7999 8.771283 14.068109
 8000 8.767660 14.068109
 8001 8.764037 14.068109
 8002 8.760414 14.068109
 8003 8.756791 14.068109
 8004 8.753168 14.068109
 8005 8.749545 14.068109
 8006 8.745922 14.068109
 8007 8.742299 14.068109
 8008 8.738676 14.068109
 8009 8.735053 14.068109
 8010 8.731430 14.068109
 8011 8.727807 14.068109
 8012 8.724184 14.068109
 8013 8.720561 14.068109
 8014 8.716938 14.068109
 8015 8.713315 14.068109
 8016 8.709692 14.068109
 8017 8.706069 14.068109
 8018 8.702446 14.068109
 8019 8.698823 14.068109
 8020 8.695200 14.071732
 8021 8.691577 14.071732
 8022 8.687954 14.075355
 8023 8.684331 14.075355
 8024 8.680708 14.078978
 8025 8.677085 14.078978
 8026 8.673462 14.082601
 8027 8.669839 14.082601
 8028 8.666216 14.086224
 8029 8.662593 14.086224
 8030 8.658970 14.086224
 8031 8.655347 14.086224
 8032 8.651724 14.089847
 8033 8.648101 14.089847
 8034 8.644478 14.089847
 8035 8.640855 14.089847
 8036 8.637232 14.093470
 8037 8.633609 14.093470
 8038 8.629986 14.097093
 8039 8.626363 14.097093
 8040 8.622740 14.100716
 8041 8.619117 14.100716
 8042 8.615494 14.104339
 8043 8.611871 14.104339
 8044 8.608248 14.107962
 8045 8.604625 14.107962
 8046 8.601002 14.111585
 8047 8.597379 14.111585
 8048 8.593756 14.115208
 8049 8.590133 14.115208
 8050 8.586510 14.118831
 8051 8.582887 14.122454
 8052 8.579264 14.122454
 8053 8.575641 14.126077
 8054 8.572018 14.126077
 8055 8.568395 14.129700
 8056 8.564772 14.133323
 8057 8.561149 14.136946
 8058 8.557526 14.136946
 8059 8.553903 14.136946
 8060 8.550280 14.136946
 8061 8.546657 14.136946
 8062 8.543034 14.136946
 8063 8.539411 14.136946
 8064 8.535788 14.140569
 8065 8.532165 14.140569
 8066 8.528542 14.144192
 8067 8.524919 14.144192
 8068 8.521296 14.147815
 8069 8.517673 14.147815
 8070 8.514050 14.151438
 8071 8.510427 14.151438
 8072 8.506804 14.155061
 8073 8.503181 14.155061
 8074 8.499558 14.158684
 8075 8.495935 14.158684
 8076 8.492312 14.162307
 8077 8.488689 14.165930
 8078 8.485066 14.169553
 8079 8.481443 14.169553
 8080 8.477820 14.169553
 8081 8.474197 14.169553
 8082 8.470574 14.169553
 8083 8.466951 14.169553
 8084 8.463328 14.169553
 8085 8.459705 14.169553
 8086 8.456082 14.169553
 8087 8.452459 14.169553
 8088 8.448836 14.169553
 8089 8.445213 14.169553
 8090 8.441590 14.169553
 8091 8.437967 14.169553
 8092 8.434344 14.169553
 8093 8.430721 14.169553
 8094 8.427098 14.169553
 8095 8.423475 14.169553
 8096 8.419852 14.169553
 8097 8.416229 14.169553
 8098 8.412606 14.169553
 8099 8.408983 14.169553
 8100 8.405360 14.169553
 8101 8.401737 14.169553
 8102 8.398114 14.169553
 8103 8.394491 14.169553
 8104 8.390868 14.169553
 8105 8.387245 14.169553
 8106 8.383622 14.169553
 8107 8.379999 14.169553
 8108 8.376376 14.173176
 8109 8.372753 14.173176
 8110 8.369130 14.176799
 8111 8.365507 14.176799
 8112 8.361884 14.180422
 8113 8.358261 14.180422
 8114 8.354638 14.184045
 8115 8.351015 14.184045
 8116 8.347392 14.187668
 8117 8.343769 14.187668
 8118 8.340146 14.191291
 8119 8.336523 14.191291
 8120 8.332900 14.194914
 8121 8.329277 14.194914
 8122 8.325654 14.198537
 8123 8.322031 14.198537
 8124 8.318408 14.202160
 8125 8.314785 14.205783
 8126 8.311162 14.209406
 8127 8.307539 14.213029
 8128 8.303916 14.216652
 8129 8.300293 14.220275
 8130 8.296670 14.223898
 8131 8.293047 14.227521
 8132 8.293047 14.231144
 8133 8.289424 14.234767
 8134 8.289424 14.238390
 8135 8.285801 14.242013
 8136 8.285801 14.245636
 8137 8.282178 14.249259
 8138 8.278555 14.252882
 8139 8.274932 14.256505
 8140 8.271309 14.256505
 8141 8.267686 14.260128
 8142 8.264063 14.260128
 8143 8.260440 14.260128
 8144 8.256817 14.260128
 8145 8.253194 14.260128
 8146 8.249571 14.260128
 8147 8.245948 14.260128
 8148 8.242325 14.263751
 8149 8.238702 14.263751
 8150 8.235079 14.267374
 8151 8.231456 14.267374
 8152 8.227833 14.270997
 8153 8.224210 14.270997
 8154 8.220587 14.274620
 8155 8.216964 14.274620
 8156 8.213341 14.278243
 8157 8.209718 14.278243
 8158 8.206095 14.281866
 8159 8.202472 14.281866
 8160 8.198849 14.285489
 8161 8.195226 14.289112
 8162 8.191603 14.292735
 8163 8.187980 14.296358
 8164 8.184357 14.296358
 8165 8.180734 14.296358
 8166 8.177111 14.296358
 8167 8.173488 14.296358
 8168 8.169865 14.296358
 8169 8.166242 14.296358
 8170 8.162619 14.296358
 8171 8.158996 14.299981
 8172 8.155373 14.299981
 8173 8.151750 14.299981
 8174 8.148127 14.299981
 8175 8.144504 14.299981
 8176 8.140881 14.299981
 8177 8.137258 14.299981
 8178 8.133635 14.299981
 8179 8.130012 14.299981
 8180 8.126389 14.299981
 8181 8.122766 14.299981
 8182 8.119143 14.299981
 8183 8.115520 14.299981
 8184 8.111897 14.299981
 8185 8.108274 14.299981
 8186 8.104651 14.299981
 8187 8.101028 14.299981
 8188 8.097405 14.299981
 8189 8.093782 14.299981
 8190 8.090159 14.299981
 8191 8.086536 14.299981
 8192 8.082913 14.299981
 8193 8.079290 14.299981
 8194 8.075667 14.299981
 8195 8.072044 14.299981
 8196 8.068421 14.299981
 8197 8.064798 14.299981
 8198 8.061175 14.299981
 8199 8.057552 14.303604
 8200 8.053929 14.303604
 8201 8.050306 14.307227
 8202 8.046683 14.307227
 8203 8.043060 14.310850
 8204 8.039437 14.310850
 8205 8.035814 14.314473
 8206 8.032191 14.314473
 8207 8.028568 14.318096
 8208 8.024945 14.318096
 8209 8.021322 14.321719
 8210 8.017699 14.321719
 8211 8.014076 14.325342
 8212 8.010453 14.328965
 8213 8.006830 14.332588
 8214 8.003207 14.336211
 8215 8.003207 14.339834
 8216 7.999584 14.343457
 8217 7.999584 14.347080
 8218 7.995961 14.350703
 8219 7.995961 14.354326
 8220 7.992338 14.357949
 8221 7.988715 14.361572
 8222 7.985092 14.365195
 8223 7.981469 14.368818
 8224 7.977846 14.368818
 8225 7.974223 14.372441
 8226 7.970600 14.376064
 8227 7.966977 14.379687
 8228 7.963354 14.379687
 8229 7.959731 14.379687
 8230 7.956108 14.379687
 8231 7.952485 14.379687
 8232 7.948862 14.379687
 8233 7.945239 14.379687
 8234 7.941616 14.379687
 8235 7.937993 14.379687
 8236 7.934370 14.379687
 8237 7.930747 14.379687
 8238 7.927124 14.379687
 8239 7.923501 14.379687
 8240 7.919878 14.379687
 8241 7.916255 14.379687
 8242 7.912632 14.383310
 8243 7.909009 14.383310
 8244 7.905386 14.386933
 8245 7.901763 14.386933
 8246 7.898140 14.390556
 8247 7.894517 14.390556
 8248 7.890894 14.394179
 8249 7.887271 14.394179
 8250 7.883648 14.397802
 8251 7.880025 14.397802
 8252 7.876402 14.401425
 8253 7.872779 14.401425
 8254 7.869156 14.401425
 8255 7.865533 14.401425
 8256 7.861910 14.401425
 8257 7.858287 14.405048
 8258 7.854664 14.405048
 8259 7.851041 14.408671
 8260 7.847418 14.408671
 8261 7.843795 14.412294
 8262 7.840172 14.412294
 8263 7.836549 14.415917
 8264 7.832926 14.415917
 8265 7.829303 14.419540
 8266 7.825680 14.419540
 8267 7.822057 14.423163
 8268 7.818434 14.423163
 8269 7.814811 14.426786
 8270 7.811188 14.430409
 8271 7.807565 14.430409
 8272 7.803942 14.430409
 8273 7.800319 14.434032
 8274 7.796696 14.434032
 8275 7.793073 14.437655
 8276 7.789450 14.437655
 8277 7.785827 14.437655
 8278 7.782204 14.441278
 8279 7.778581 14.441278
 8280 7.774958 14.444901
 8281 7.771335 14.444901
 8282 7.767712 14.444901
 8283 7.764089 14.444901
 8284 7.760466 14.444901
 8285 7.756843 14.444901
 8286 7.753220 14.444901
 8287 7.749597 14.444901
 8288 7.745974 14.444901
 8289 7.742351 14.444901
 8290 7.738728 14.444901
 8291 7.735105 14.444901
 8292 7.731482 14.444901
 8293 7.727859 14.444901
 8294 7.724236 14.444901
 8295 7.720613 14.448524
 8296 7.716990 14.448524
 8297 7.713367 14.452147
 8298 7.709744 14.452147
 8299 7.706121 14.455770
 8300 7.702498 14.455770
 8301 7.698875 14.459393
 8302 7.695252 14.459393
 8303 7.691629 14.463016
 8304 7.688006 14.463016
 8305 7.684383 14.466639
 8306 7.680760 14.466639
 8307 7.677137 14.470262
 8308 7.673514 14.473885
 8309 7.669891 14.477508
 8310 7.666268 14.481131
 8311 7.662645 14.484754
 8312 7.659022 14.488377
 8313 7.655399 14.488377
 8314 7.651776 14.492000
 8315 7.648153 14.492000
 8316 7.644530 14.495623
 8317 7.640907 14.495623
 8318 7.637284 14.495623
 8319 7.633661 14.495623
 8320 7.630038 14.495623
 8321 7.626415 14.495623
 8322 7.622792 14.495623
 8323 7.619169 14.495623
 8324 7.615546 14.495623
 8325 7.611923 14.495623
 8326 7.608300 14.495623
 8327 7.604677 14.495623
 8328 7.601054 14.495623
 8329 7.597431 14.495623
 8330 7.593808 14.495623
 8331 7.590185 14.495623
 8332 7.586562 14.499246
 8333 7.582939 14.499246
 8334 7.579316 14.502869
 8335 7.575693 14.502869
 8336 7.572070 14.506492
 8337 7.568447 14.506492
 8338 7.564824 14.510115
 8339 7.561201 14.510115
 8340 7.557578 14.513738
 8341 7.553955 14.513738
 8342 7.550332 14.517361
 8343 7.546709 14.517361
 8344 7.543086 14.520984
 8345 7.539463 14.524607
 8346 7.539463 14.528230
 8347 7.535840 14.531853
 8348 7.535840 14.535476
 8349 7.532217 14.539099
 8350 7.528594 14.539099
 8351 7.524971 14.542722
 8352 7.521348 14.546345
 8353 7.517725 14.549968
 8354 7.514102 14.553591
 8355 7.510479 14.557214
 8356 7.506856 14.560837
 8357 7.503233 14.564460
 8358 7.499610 14.564460
 8359 7.495987 14.564460
 8360 7.492364 14.564460
 8361 7.488741 14.564460
 8362 7.485118 14.564460
 8363 7.481495 14.564460
 8364 7.477872 14.564460
 8365 7.474249 14.564460
 8366 7.470626 14.564460
 8367 7.467003 14.564460
 8368 7.463380 14.564460
 8369 7.459757 14.564460
 8370 7.456134 14.564460
 8371 7.452511 14.568083
 8372 7.448888 14.568083
 8373 7.445265 14.571706
 8374 7.441642 14.571706
 8375 7.438019 14.575329
 8376 7.434396 14.575329
 8377 7.430773 14.578952
 8378 7.427150 14.578952
 8379 7.423527 14.582575
 8380 7.419904 14.582575
 8381 7.416281 14.586198
 8382 7.412658 14.586198
 8383 7.409035 14.589821
 8384 7.405412 14.589821
 8385 7.401789 14.589821
 8386 7.398166 14.589821
 8387 7.394543 14.589821
 8388 7.390920 14.589821
 8389 7.387297 14.589821
 8390 7.383674 14.593444
 8391 7.380051 14.593444
 8392 7.376428 14.593444
 8393 7.372805 14.593444
 8394 7.369182 14.593444
 8395 7.365559 14.593444
 8396 7.361936 14.593444
 8397 7.358313 14.593444
 8398 7.354690 14.593444
 8399 7.351067 14.593444
 8400 7.347444 14.593444
 8401 7.343821 14.593444
 8402 7.340198 14.597067
 8403 7.336575 14.597067
 8404 7.332952 14.600690
 8405 7.329329 14.600690
 8406 7.325706 14.604313
 8407 7.322083 14.604313
 8408 7.318460 14.607936
 8409 7.314837 14.607936
 8410 7.311214 14.611559
 8411 7.307591 14.611559
 8412 7.303968 14.615182
 8413 7.300345 14.615182
 8414 7.296722 14.618805
 8415 7.293099 14.622428
 8416 7.293099 14.626051
 8417 7.289476 14.629674
 8418 7.289476 14.633297
 8419 7.285853 14.636920
 8420 7.285853 14.640543
 8421 7.282230 14.644166
 8422 7.282230 14.647789
 8423 7.278607 14.651412
 8424 7.278607 14.655035
 8425 7.274984 14.658658
 8426 7.274984 14.662281
 8427 7.271361 14.665904
 8428 7.271361 14.669527
 8429 7.267738 14.673150
 8430 7.267738 14.676773
 8431 7.264115 14.680396
 8432 7.260492 14.684019
 8433 7.260492 14.687642
 8434 7.256869 14.691265
 8435 7.253246 14.694888
 8436 7.249623 14.694888
 8437 7.246000 14.698511
 8438 7.242377 14.698511
 8439 7.238754 14.702134
 8440 7.235131 14.702134
 8441 7.231508 14.705757
 8442 7.227885 14.705757
 8443 7.224262 14.709380
 8444 7.220639 14.709380
 8445 7.217016 14.713003
 8446 7.213393 14.713003
 8447 7.209770 14.716626
 8448 7.206147 14.720249
 8449 7.202524 14.723872
 8450 7.198901 14.727495
 8451 7.195278 14.731118
 8452 7.191655 14.734741
 8453 7.188032 14.738364
 8454 7.188032 14.741987
 8455 7.184409 14.745610
 8456 7.180786 14.749233
 8457 7.177163 14.749233
 8458 7.173540 14.752856
 8459 7.169917 14.752856
 8460 7.166294 14.752856
 8461 7.162671 14.756479
 8462 7.159048 14.756479
 8463 7.155425 14.760102
 8464 7.151802 14.760102
 8465 7.148179 14.763725
 8466 7.144556 14.763725
 8467 7.140933 14.767348
 8468 7.137310 14.767348
 8469 7.133687 14.770971
 8470 7.130064 14.770971
 8471 7.126441 14.774594
 8472 7.122818 14.774594
 8473 7.119195 14.778217
 8474 7.115572 14.781840
 8475 7.115572 14.785463
 8476 7.111949 14.789086
 8477 7.111949 14.792709
 8478 7.108326 14.796332
 8479 7.108326 14.799955
 8480 7.104703 14.803578
 8481 7.104703 14.807201
 8482 7.101080 14.810824
 8483 7.101080 14.814447
 8484 7.097457 14.818070
 8485 7.097457 14.821693
 8486 7.093834 14.825316
 8487 7.093834 14.828939
 8488 7.090211 14.832562
 8489 7.086588 14.836185
 8490 7.082965 14.839808
 8491 7.082965 14.843431
 8492 7.079342 14.847054
 8493 7.075719 14.850677
 8494 7.075719 14.854300
 8495 7.072096 14.857923
 8496 7.068473 14.861546
 8497 7.068473 14.865169
 8498 7.064850 14.868792
 8499 7.061227 14.872415
 8500 7.057604 14.876038
 8501 7.053981 14.879661
 8502 7.050358 14.883284
 8503 7.046735 14.886907
 8504 7.043112 14.890530
 8505 7.039489 14.894153
 8506 7.035866 14.897776
 8507 7.032243 14.901399
 8508 7.028620 14.901399
 8509 7.024997 14.901399
 8510 7.021374 14.901399
 8511 7.017751 14.905022
 8512 7.014128 14.905022
 8513 7.010505 14.905022
 8514 7.006882 14.908645
 8515 7.003259 14.908645
 8516 6.999636 14.912268
 8517 6.996013 14.912268
 8518 6.992390 14.915891
 8519 6.988767 14.915891
 8520 6.985144 14.919514
 8521 6.981521 14.919514
 8522 6.977898 14.923137
 8523 6.974275 14.923137
 8524 6.970652 14.926760
 8525 6.967029 14.926760
 8526 6.963406 14.930383
 8527 6.959783 14.930383
 8528 6.956160 14.930383
 8529 6.952537 14.934006
 8530 6.948914 14.934006
 8531 6.945291 14.934006
 8532 6.941668 14.937629
 8533 6.938045 14.937629
 8534 6.934422 14.937629
 8535 6.930799 14.937629
 8536 6.927176 14.941252
 8537 6.923553 14.941252
 8538 6.919930 14.941252
 8539 6.916307 14.944875
 8540 6.912684 14.944875
 8541 6.909061 14.948498
 8542 6.905438 14.948498
 8543 6.901815 14.948498
 8544 6.898192 14.948498
 8545 6.894569 14.948498
 8546 6.890946 14.948498
 8547 6.887323 14.948498
 8548 6.883700 14.948498
 8549 6.880077 14.948498
 8550 6.876454 14.948498
 8551 6.872831 14.948498
 8552 6.869208 14.948498
 8553 6.865585 14.948498
 8554 6.861962 14.948498
 8555 6.858339 14.948498
 8556 6.854716 14.948498
 8557 6.851093 14.948498
 8558 6.847470 14.948498
 8559 6.843847 14.948498
 8560 6.840224 14.948498
 8561 6.836601 14.948498
 8562 6.832978 14.948498
 8563 6.829355 14.948498
 8564 6.825732 14.948498
 8565 6.822109 14.948498
 8566 6.818486 14.948498
 8567 6.814863 14.948498
 8568 6.811240 14.948498
 8569 6.807617 14.948498
 8570 6.803994 14.948498
 8571 6.800371 14.948498
 8572 6.796748 14.948498
 8573 6.793125 14.948498
 8574 6.789502 14.948498
 8575 6.785879 14.948498
 8576 6.782256 14.948498
 8577 6.778633 14.948498
 8578 6.775010 14.948498
 8579 6.771387 14.952121
 8580 6.767764 14.952121
 8581 6.764141 14.955744
 8582 6.760518 14.955744
 8583 6.756895 14.959367
 8584 6.753272 14.959367
 8585 6.749649 14.962990
 8586 6.746026 14.962990
 8587 6.742403 14.966613
 8588 6.738780 14.966613
 8589 6.735157 14.970236
 8590 6.731534 14.970236
 8591 6.727911 14.973859
 8592 6.724288 14.977482
 8593 6.724288 14.981105
 8594 6.720665 14.984728
 8595 6.720665 14.988351
 8596 6.717042 14.991974
 8597 6.717042 14.995597
 8598 6.713419 14.999220
 8599 6.709796 15.002843
 8600 6.706173 15.006466
 8601 6.702550 15.010089
 8602 6.698927 15.013712
 8603 6.695304 15.017335
 8604 6.691681 15.017335
 8605 6.688058 15.017335
 8606 6.684435 15.017335
 8607 6.680812 15.017335
 8608 6.677189 15.017335
 8609 6.673566 15.017335
 8610 6.669943 15.017335
 8611 6.666320 15.017335
 8612 6.662697 15.017335
 8613 6.659074 15.017335
 8614 6.655451 15.017335
 8615 6.651828 15.017335
 8616 6.648205 15.017335
 8617 6.644582 15.017335
 8618 6.640959 15.020958
 8619 6.637336 15.020958
 8620 6.633713 15.024581
 8621 6.630090 15.024581
 8622 6.626467 15.028204
 8623 6.622844 15.028204
 8624 6.619221 15.031827
 8625 6.615598 15.031827
 8626 6.611975 15.035450
 8627 6.608352 15.035450
 8628 6.604729 15.039073
 8629 6.601106 15.039073
 8630 6.597483 15.042696
 8631 6.593860 15.046319
 8632 6.590237 15.049942
 8633 6.586614 15.053565
 8634 6.586614 15.057188
 8635 6.582991 15.060811
 8636 6.582991 15.064434
 8637 6.579368 15.068057
 8638 6.579368 15.071680
 8639 6.575745 15.075303
 8640 6.572122 15.078926
 8641 6.568499 15.082549
 8642 6.564876 15.086172
 8643 6.561253 15.086172
 8644 6.557630 15.089795
 8645 6.554007 15.089795
 8646 6.550384 15.089795
 8647 6.546761 15.089795
 8648 6.543138 15.089795
 8649 6.539515 15.089795
 8650 6.535892 15.089795
 8651 6.532269 15.089795
 8652 6.528646 15.089795
 8653 6.525023 15.089795
 8654 6.521400 15.093418
 8655 6.517777 15.093418
 8656 6.514154 15.093418
 8657 6.510531 15.093418
 8658 6.506908 15.097041
 8659 6.503285 15.097041
 8660 6.499662 15.100664
 8661 6.496039 15.100664
 8662 6.492416 15.104287
 8663 6.488793 15.104287
 8664 6.485170 15.107910
 8665 6.481547 15.107910
 8666 6.477924 15.111533
 8667 6.474301 15.111533
 8668 6.470678 15.115156
 8669 6.467055 15.115156
 8670 6.463432 15.118779
 8671 6.459809 15.118779
 8672 6.456186 15.122402
 8673 6.452563 15.122402
 8674 6.448940 15.126025
 8675 6.445317 15.126025
 8676 6.441694 15.129648
 8677 6.438071 15.129648
 8678 6.434448 15.133271
 8679 6.430825 15.133271
 8680 6.427202 15.136894
 8681 6.423579 15.136894
 8682 6.419956 15.140517
 8683 6.416333 15.140517
 8684 6.412710 15.144140
 8685 6.409087 15.144140
 8686 6.405464 15.147763
 8687 6.401841 15.147763
 8688 6.398218 15.151386
 8689 6.394595 15.151386
 8690 6.390972 15.155009
 8691 6.387349 15.155009
 8692 6.383726 15.158632
 8693 6.380103 15.162255
 8694 6.376480 15.162255
 8695 6.372857 15.162255
 8696 6.369234 15.162255
 8697 6.365611 15.162255
 8698 6.361988 15.162255
 8699 6.358365 15.162255
 8700 6.354742 15.162255
 8701 6.351119 15.162255
 8702 6.347496 15.162255
 8703 6.343873 15.162255
 8704 6.340250 15.162255
 8705 6.336627 15.162255
 8706 6.333004 15.165878
 8707 6.329381 15.165878
 8708 6.325758 15.165878
 8709 6.322135 15.169501
 8710 6.318512 15.169501
 8711 6.314889 15.173124
 8712 6.311266 15.173124
 8713 6.307643 15.176747
 8714 6.304020 15.176747
 8715 6.300397 15.180370
 8716 6.296774 15.176747
 8717 6.293151 15.176747
 8718 6.289528 15.176747
 8719 6.285905 15.176747
 8720 6.282282 15.176747
 8721 6.278659 15.176747
 8722 6.275036 15.176747
 8723 6.271413 15.176747
 8724 6.267790 15.176747
 8725 6.264167 15.176747
 8726 6.260544 15.176747
 8727 6.256921 15.176747
 8728 6.253298 15.173124
 8729 6.249675 15.173124
 8730 6.246052 15.169501
 8731 6.242429 15.169501
 8732 6.238806 15.165878
 8733 6.235183 15.165878
 8734 6.231560 15.162255
 8735 6.227937 15.162255
 8736 6.224314 15.158632
 8737 6.220691 15.158632
 8738 6.217068 15.155009
 8739 6.213445 15.155009
 8740 6.209822 15.151386
 8741 6.206199 15.151386
 8742 6.202576 15.151386
 8743 6.198953 15.151386
 8744 6.195330 15.151386
 8745 6.191707 15.151386
 8746 6.188084 15.151386
 8747 6.184461 15.151386
 8748 6.180838 15.151386
 8749 6.177215 15.151386
 8750 6.173592 15.151386
 8751 6.169969 15.151386
 8752 6.166346 15.151386
 8753 6.162723 15.151386
 8754 6.159100 15.151386
 8755 6.155477 15.151386
 8756 6.151854 15.151386
 8757 6.148231 15.151386
 8758 6.144608 15.151386
 8759 6.140985 15.151386
 8760 6.137362 15.151386
 8761 6.133739 15.151386
 8762 6.130116 15.151386
 8763 6.126493 15.151386
 8764 6.122870 15.151386
 8765 6.119247 15.151386
 8766 6.115624 15.151386
 8767 6.112001 15.151386
 8768 6.108378 15.155009
 8769 6.104755 15.155009
 8770 6.101132 15.155009
 8771 6.097509 15.155009
 8772 6.093886 15.155009
 8773 6.090263 15.151386
 8774 6.086640 15.147763
 8775 6.083017 15.144140
 8776 6.086640 15.140517
 8777 6.086640 15.136894
 8778 6.090263 15.133271
 8779 6.090263 15.129648
 8780 6.093886 15.126025
 8781 6.093886 15.122402
 8782 6.097509 15.118779
 8783 6.097509 15.115156
 8784 6.101132 15.111533
 8785 6.101132 15.107910
 8786 6.104755 15.104287
 8787 6.104755 15.100664
 8788 6.104755 15.097041
 8789 6.104755 15.093418
 8790 6.104755 15.089795
 8791 6.104755 15.086172
 8792 6.104755 15.082549
 8793 6.104755 15.078926
 8794 6.104755 15.075303
 8795 6.104755 15.071680
 8796 6.104755 15.068057
 8797 6.104755 15.064434
 8798 6.104755 15.060811
 8799 6.104755 15.057188
 8800 6.104755 15.053565
 8801 6.104755 15.049942
 8802 6.104755 15.046319
 8803 6.104755 15.042696
 8804 6.104755 15.039073
 8805 6.104755 15.035450
 8806 6.104755 15.031827
 8807 6.104755 15.028204
 8808 6.104755 15.024581
 8809 6.104755 15.020958
 8810 6.104755 15.017335
 8811 6.104755 15.013712
 8812 6.101132 15.010089
 8813 6.101132 15.006466
 8814 6.097509 15.002843
 8815 6.097509 14.999220
 8816 6.093886 14.995597
 8817 6.093886 14.991974
 8818 6.090263 14.988351
 8819 6.090263 14.984728
 8820 6.086640 14.981105
 8821 6.086640 14.977482
 8822 6.083017 14.973859
 8823 6.083017 14.970236
 8824 6.079394 14.966613
 8825 6.075771 14.962990
 8826 6.072148 14.959367
 8827 6.068525 14.959367
 8828 6.064902 14.955744
 8829 6.061279 14.952121
 8830 6.061279 14.948498
 8831 6.057656 14.944875
 8832 6.054033 14.941252
 8833 6.050410 14.937629
 8834 6.046787 14.934006
 8835 6.043164 14.930383
 8836 6.039541 14.926760
 8837 6.035918 14.926760
 8838 6.032295 14.923137
 8839 6.028672 14.923137
 8840 6.025049 14.919514
 8841 6.021426 14.919514
 8842 6.017803 14.915891
 8843 6.014180 14.915891
 8844 6.010557 14.912268
 8845 6.006934 14.912268
 8846 6.003311 14.908645
 8847 5.999688 14.908645
 8848 5.996065 14.905022
 8849 5.992442 14.901399
 8850 5.992442 14.897776
 8851 5.988819 14.894153
 8852 5.988819 14.890530
 8853 5.985196 14.886907
 8854 5.985196 14.883284
 8855 5.981573 14.879661
 8856 5.981573 14.876038
 8857 5.977950 14.872415
 8858 5.977950 14.868792
 8859 5.974327 14.865169
 8860 5.974327 14.861546
 8861 5.970704 14.857923
 8862 5.967081 14.854300
 8863 5.963458 14.850677
 8864 5.959835 14.847054
 8865 5.956212 14.843431
 8866 5.952589 14.839808
 8867 5.948966 14.839808
 8868 5.945343 14.836185
 8869 5.941720 14.832562
 8870 5.938097 14.832562
 8871 5.934474 14.828939
 8872 5.930851 14.828939
 8873 5.927228 14.825316
 8874 5.923605 14.825316
 8875 5.923605 14.821693
 8876 5.919982 14.818070
 8877 5.919982 14.814447
 8878 5.916359 14.810824
 8879 5.912736 14.807201
 8880 5.909113 14.803578
 8881 5.905490 14.799955
 8882 5.901867 14.796332
 8883 5.898244 14.792709
 8884 5.894621 14.792709
 8885 5.890998 14.789086
 8886 5.887375 14.785463
 8887 5.883752 14.785463
 8888 5.880129 14.781840
 8889 5.876506 14.781840
 8890 5.872883 14.778217
 8891 5.869260 14.774594
 8892 5.865637 14.770971
 8893 5.862014 14.767348
 8894 5.858391 14.763725
 8895 5.854768 14.763725
 8896 5.851145 14.760102
 8897 5.847522 14.760102
 8898 5.843899 14.756479
 8899 5.840276 14.756479
 8900 5.836653 14.752856
 8901 5.833030 14.752856
 8902 5.829407 14.749233
 8903 5.825784 14.749233
 8904 5.822161 14.745610
 8905 5.818538 14.745610
 8906 5.814915 14.741987
 8907 5.811292 14.741987
 8908 5.807669 14.741987
 8909 5.804046 14.741987
 8910 5.800423 14.741987
 8911 5.796800 14.741987
 8912 5.793177 14.741987
 8913 5.789554 14.738364
 8914 5.785931 14.738364
 8915 5.782308 14.734741
 8916 5.778685 14.731118
 8917 5.778685 14.727495
 8918 5.778685 14.723872
 8919 5.778685 14.720249
 8920 5.778685 14.716626
 8921 5.778685 14.713003
 8922 5.775062 14.709380
 8923 5.775062 14.705757
 8924 5.771439 14.702134
 8925 5.771439 14.698511
 8926 5.767816 14.694888
 8927 5.767816 14.691265
 8928 5.764193 14.687642
 8929 5.764193 14.684019
 8930 5.760570 14.680396
 8931 5.760570 14.676773
 8932 5.756947 14.673150
 8933 5.756947 14.669527
 8934 5.753324 14.665904
 8935 5.749701 14.662281
 8936 5.749701 14.658658
 8937 5.749701 14.655035
 8938 5.746078 14.651412
 8939 5.746078 14.647789
 8940 5.742455 14.644166
 8941 5.742455 14.640543
 8942 5.742455 14.636920
 8943 5.738832 14.633297
 8944 5.738832 14.629674
 8945 5.738832 14.626051
 8946 5.738832 14.622428
 8947 5.738832 14.618805
 8948 5.735209 14.615182
 8949 5.735209 14.611559
 8950 5.731586 14.607936
 8951 5.731586 14.604313
 8952 5.727963 14.600690
 8953 5.727963 14.597067
 8954 5.724340 14.593444
 8955 5.724340 14.589821
 8956 5.720717 14.586198
 8957 5.720717 14.582575
 8958 5.717094 14.578952
 8959 5.717094 14.575329
 8960 5.713471 14.571706
 8961 5.709848 14.568083
 8962 5.706225 14.564460
 8963 5.702602 14.564460
 8964 5.702602 14.560837
 8965 5.698979 14.557214
 8966 5.698979 14.553591
 8967 5.695356 14.549968
 8968 5.695356 14.546345
 8969 5.695356 14.542722
 8970 5.695356 14.539099
 8971 5.695356 14.535476
 8972 5.695356 14.531853
 8973 5.695356 14.528230
 8974 5.691733 14.524607
 8975 5.691733 14.520984
 8976 5.688110 14.517361
 8977 5.688110 14.513738
 8978 5.684487 14.510115
 8979 5.684487 14.506492
 8980 5.680864 14.502869
 8981 5.680864 14.499246
 8982 5.677241 14.495623
 8983 5.677241 14.492000
 8984 5.673618 14.488377
 8985 5.673618 14.484754
 8986 5.669995 14.481131
 8987 5.666372 14.477508
 8988 5.666372 14.473885
 8989 5.662749 14.470262
 8990 5.659126 14.466639
 8991 5.655503 14.463016
 8992 5.651880 14.463016
 8993 5.648257 14.459393
 8994 5.644634 14.459393
 8995 5.641011 14.455770
 8996 5.637388 14.455770
 8997 5.633765 14.452147
 8998 5.630142 14.452147
 8999 5.626519 14.448524
 9000 5.622896 14.448524
 9001 5.619273 14.444901
 9002 5.615650 14.444901
 9003 5.612027 14.441278
 9004 5.608404 14.441278
 9005 5.604781 14.441278
 9006 5.601158 14.441278
 9007 5.597535 14.441278
 9008 5.593912 14.441278
 9009 5.590289 14.441278
 9010 5.586666 14.441278
 9011 5.583043 14.441278
 9012 5.579420 14.441278
 9013 5.575797 14.441278
 9014 5.572174 14.441278
 9015 5.568551 14.441278
 9016 5.564928 14.441278
 9017 5.561305 14.441278
 9018 5.557682 14.441278
 9019 5.554059 14.441278
 9020 5.550436 14.441278
 9021 5.546813 14.441278
 9022 5.543190 14.441278
 9023 5.539567 14.441278
 9024 5.535944 14.441278
 9025 5.532321 14.437655
 9026 5.528698 14.434032
 9027 5.525075 14.430409
 9028 5.521452 14.426786
 9029 5.517829 14.426786
 9030 5.514206 14.423163
 9031 5.510583 14.419540
 9032 5.506960 14.415917
 9033 5.503337 14.412294
 9034 5.503337 14.408671
 9035 5.499714 14.405048
 9036 5.499714 14.401425
 9037 5.496091 14.397802
 9038 5.496091 14.394179
 9039 5.492468 14.390556
 9040 5.492468 14.386933
 9041 5.488845 14.383310
 9042 5.485222 14.379687
 9043 5.481599 14.379687
 9044 5.477976 14.376064
 9045 5.474353 14.376064
 9046 5.470730 14.372441
 9047 5.467107 14.372441
 9048 5.463484 14.368818
 9049 5.459861 14.368818
 9050 5.456238 14.365195
 9051 5.452615 14.365195
 9052 5.448992 14.361572
 9053 5.445369 14.361572
 9054 5.441746 14.357949
 9055 5.438123 14.357949
 9056 5.434500 14.354326
 9057 5.430877 14.354326
 9058 5.427254 14.354326
 9059 5.423631 14.354326
 9060 5.420008 14.350703
 9061 5.416385 14.350703
 9062 5.412762 14.347080
 9063 5.409139 14.343457
 9064 5.405516 14.339834
 9065 5.401893 14.336211
 9066 5.398270 14.332588
 9067 5.398270 14.328965
 9068 5.394647 14.325342
 9069 5.394647 14.321719
 9070 5.391024 14.318096
 9071 5.391024 14.314473
 9072 5.387401 14.310850
 9073 5.387401 14.307227
 9074 5.383778 14.303604
 9075 5.383778 14.299981
 9076 5.380155 14.296358
 9077 5.376532 14.292735
 9078 5.372909 14.289112
 9079 5.369286 14.285489
 9080 5.365663 14.281866
 9081 5.362040 14.278243
 9082 5.358417 14.274620
 9083 5.354794 14.270997
 9084 5.351171 14.267374
 9085 5.347548 14.263751
 9086 5.343925 14.260128
 9087 5.340302 14.260128
 9088 5.336679 14.256505
 9089 5.333056 14.256505
 9090 5.329433 14.252882
 9091 5.325810 14.252882
 9092 5.322187 14.249259
 9093 5.318564 14.249259
 9094 5.314941 14.245636
 9095 5.311318 14.245636
 9096 5.311318 14.242013
 9097 5.307695 14.238390
 9098 5.304072 14.234767
 9099 5.300449 14.231144
 9100 5.296826 14.227521
 9101 5.293203 14.223898
 9102 5.289580 14.223898
 9103 5.285957 14.220275
 9104 5.282334 14.220275
 9105 5.278711 14.216652
 9106 5.275088 14.216652
 9107 5.271465 14.213029
 9108 5.267842 14.209406
 9109 5.264219 14.205783
 9110 5.260596 14.202160
 9111 5.256973 14.198537
 9112 5.253350 14.194914
 9113 5.249727 14.191291
 9114 5.246104 14.187668
 9115 5.242481 14.184045
 9116 5.238858 14.180422
 9117 5.235235 14.176799
 9118 5.231612 14.176799
 9119 5.227989 14.173176
 9120 5.224366 14.173176
 9121 5.220743 14.169553
 9122 5.217120 14.169553
 9123 5.213497 14.165930
 9124 5.209874 14.165930
 9125 5.206251 14.162307
 9126 5.202628 14.158684
 9127 5.202628 14.155061
 9128 5.199005 14.151438
 9129 5.199005 14.147815
 9130 5.195382 14.144192
 9131 5.195382 14.140569
 9132 5.195382 14.136946
 9133 5.195382 14.133323
 9134 5.195382 14.129700
 9135 5.195382 14.126077
 9136 5.195382 14.122454
 9137 5.191759 14.118831
 9138 5.191759 14.115208
 9139 5.188136 14.111585
 9140 5.188136 14.107962
 9141 5.184513 14.104339
 9142 5.184513 14.100716
 9143 5.180890 14.097093
 9144 5.180890 14.093470
 9145 5.177267 14.089847
 9146 5.177267 14.086224
 9147 5.173644 14.082601
 9148 5.173644 14.078978
 9149 5.170021 14.075355
 9150 5.170021 14.071732
 9151 5.166398 14.068109
 9152 5.162775 14.064486
 9153 5.159152 14.060863
 9154 5.155529 14.057240
 9155 5.151906 14.053617
 9156 5.148283 14.053617
 9157 5.144660 14.049994
 9158 5.141037 14.046371
 9159 5.137414 14.042748
 9160 5.133791 14.039125
 9161 5.130168 14.035502
 9162 5.126545 14.031879
 9163 5.122922 14.031879
 9164 5.122922 14.028256
 9165 5.119299 14.024633
 9166 5.119299 14.021010
 9167 5.115676 14.017387
 9168 5.112053 14.013764
 9169 5.112053 14.010141
 9170 5.108430 14.006518
 9171 5.104807 14.002895
 9172 5.101184 14.002895
 9173 5.097561 13.999272
 9174 5.093938 13.999272
 9175 5.090315 13.995649
 9176 5.086692 13.995649
 9177 5.083069 13.992026
 9178 5.079446 13.992026
 9179 5.075823 13.988403
 9180 5.072200 13.988403
 9181 5.068577 13.984780
 9182 5.064954 13.984780
 9183 5.061331 13.981157
 9184 5.057708 13.981157
 9185 5.054085 13.981157
 9186 5.050462 13.981157
 9187 5.046839 13.981157
 9188 5.043216 13.981157
 9189 5.039593 13.981157
 9190 5.035970 13.981157
 9191 5.035970 13.977534
 9192 5.032347 13.973911
 9193 5.028724 13.970288
 9194 5.025101 13.966665
 9195 5.021478 13.963042
 9196 5.017855 13.959419
 9197 5.014232 13.955796
 9198 5.010609 13.952173
 9199 5.006986 13.948550
 9200 5.003363 13.944927
 9201 4.999740 13.941304
 9202 4.996117 13.937681
 9203 4.992494 13.934058
 9204 4.988871 13.934058
 9205 4.985248 13.930435
 9206 4.981625 13.930435
 9207 4.978002 13.926812
 9208 4.974379 13.926812
 9209 4.970756 13.923189
 9210 4.967133 13.923189
 9211 4.963510 13.919566
 9212 4.959887 13.919566
 9213 4.956264 13.915943
 9214 4.952641 13.915943
 9215 4.949018 13.912320
 9216 4.945395 13.912320
 9217 4.941772 13.912320
 9218 4.938149 13.912320
 9219 4.934526 13.912320
 9220 4.930903 13.908697
 9221 4.927280 13.908697
 9222 4.923657 13.905074
 9223 4.920034 13.901451
 9224 4.916411 13.897828
 9225 4.916411 13.894205
 9226 4.916411 13.890582
 9227 4.916411 13.886959
 9228 4.916411 13.883336
 9229 4.916411 13.879713
 9230 4.916411 13.876090
 9231 4.916411 13.872467
 9232 4.912788 13.868844
 9233 4.912788 13.865221
 9234 4.909165 13.861598
 9235 4.909165 13.857975
 9236 4.905542 13.854352
 9237 4.905542 13.850729
 9238 4.901919 13.847106
 9239 4.901919 13.843483
 9240 4.898296 13.839860
 9241 4.898296 13.836237
 9242 4.894673 13.832614
 9243 4.894673 13.828991
 9244 4.891050 13.825368
 9245 4.887427 13.821745
 9246 4.883804 13.818122
 9247 4.880181 13.818122
 9248 4.876558 13.814499
 9249 4.872935 13.810876
 9250 4.872935 13.807253
 9251 4.869312 13.803630
 9252 4.869312 13.800007
 9253 4.865689 13.796384
 9254 4.865689 13.792761
 9255 4.862066 13.789138
 9256 4.862066 13.785515
 9257 4.858443 13.781892
 9258 4.858443 13.778269
 9259 4.854820 13.774646
 9260 4.854820 13.771023
 9261 4.851197 13.767400
 9262 4.847574 13.763777
 9263 4.843951 13.760154
 9264 4.840328 13.756531
 9265 4.836705 13.752908
 9266 4.833082 13.752908
 9267 4.829459 13.749285
 9268 4.825836 13.749285
 9269 4.822213 13.745662
 9270 4.818590 13.745662
 9271 4.814967 13.742039
 9272 4.811344 13.742039
 9273 4.807721 13.738416
 9274 4.804098 13.738416
 9275 4.800475 13.734793
 9276 4.800475 13.731170
 9277 4.796852 13.727547
 9278 4.796852 13.723924
 9279 4.793229 13.720301
 9280 4.793229 13.716678
 9281 4.789606 13.713055
 9282 4.785983 13.709432
 9283 4.782360 13.705809
 9284 4.778737 13.705809
 9285 4.775114 13.702186
 9286 4.771491 13.702186
 9287 4.767868 13.698563
 9288 4.764245 13.698563
 9289 4.760622 13.694940
 9290 4.756999 13.694940
 9291 4.753376 13.691317
 9292 4.749753 13.691317
 9293 4.746130 13.687694
 9294 4.742507 13.687694
 9295 4.738884 13.684071
 9296 4.735261 13.684071
 9297 4.731638 13.684071
 9298 4.728015 13.684071
 9299 4.724392 13.684071
 9300 4.720769 13.684071
 9301 4.717146 13.684071
 9302 4.713523 13.684071
 9303 4.709900 13.684071
 9304 4.706277 13.680448
 9305 4.702654 13.676825
 9306 4.699031 13.673202
 9307 4.695408 13.673202
 9308 4.691785 13.669579
 9309 4.688162 13.669579
 9310 4.684539 13.665956
 9311 4.680916 13.665956
 9312 4.677293 13.662333
 9313 4.673670 13.662333
 9314 4.670047 13.658710
 9315 4.666424 13.658710
 9316 4.662801 13.655087
 9317 4.659178 13.655087
 9318 4.655555 13.651464
 9319 4.651932 13.651464
 9320 4.648309 13.647841
 9321 4.644686 13.647841
 9322 4.641063 13.644218
 9323 4.637440 13.644218
 9324 4.633817 13.640595
 9325 4.630194 13.640595
 9326 4.626571 13.636972
 9327 4.622948 13.636972
 9328 4.619325 13.633349
 9329 4.615702 13.633349
 9330 4.612079 13.629726
 9331 4.608456 13.629726
 9332 4.604833 13.626103
 9333 4.601210 13.626103
 9334 4.597587 13.626103
 9335 4.593964 13.622480
 9336 4.590341 13.622480
 9337 4.586718 13.622480
 9338 4.583095 13.622480
 9339 4.579472 13.622480
 9340 4.575849 13.622480
 9341 4.572226 13.622480
 9342 4.568603 13.622480
 9343 4.564980 13.618857
 9344 4.561357 13.615234
 9345 4.557734 13.611611
 9346 4.554111 13.607988
 9347 4.554111 13.604365
 9348 4.550488 13.600742
 9349 4.550488 13.597119
 9350 4.550488 13.593496
 9351 4.550488 13.589873
 9352 4.550488 13.586250
 9353 4.546865 13.582627
 9354 4.546865 13.579004
 9355 4.543242 13.575381
 9356 4.543242 13.571758
 9357 4.539619 13.568135
 9358 4.539619 13.564512
 9359 4.535996 13.560889
 9360 4.535996 13.557266
 9361 4.532373 13.553643
 9362 4.532373 13.550020
 9363 4.528750 13.546397
 9364 4.528750 13.542774
 9365 4.525127 13.539151
 9366 4.521504 13.539151
 9367 4.517881 13.535528
 9368 4.514258 13.535528
 9369 4.510635 13.531905
 9370 4.507012 13.531905
 9371 4.503389 13.528282
 9372 4.499766 13.528282
 9373 4.496143 13.524659
 9374 4.492520 13.524659
 9375 4.488897 13.521036
 9376 4.485274 13.521036
 9377 4.481651 13.517413
 9378 4.478028 13.517413
 9379 4.474405 13.517413
 9380 4.470782 13.517413
 9381 4.467159 13.517413
 9382 4.463536 13.517413
 9383 4.459913 13.517413
 9384 4.456290 13.517413
 9385 4.452667 13.517413
 9386 4.449044 13.517413
 9387 4.445421 13.513790
 9388 4.441798 13.510167
 9389 4.438175 13.506544
 9390 4.434552 13.502921
 9391 4.430929 13.499298
 9392 4.427306 13.495675
 9393 4.423683 13.492052
 9394 4.420060 13.488429
 9395 4.420060 13.484806
 9396 4.420060 13.481183
 9397 4.423683 13.477560
 9398 4.423683 13.473937
 9399 4.427306 13.470314
 9400 4.427306 13.466691
 9401 4.430929 13.463068
 9402 4.430929 13.459445
 9403 4.434552 13.455822
 9404 4.434552 13.452199
 9405 4.434552 13.448576
 9406 4.434552 13.444953
 9407 4.434552 13.441330
 9408 4.434552 13.437707
 9409 4.434552 13.434084
 9410 4.434552 13.430461
 9411 4.434552 13.426838
 9412 4.434552 13.423215
 9413 4.434552 13.419592
 9414 4.434552 13.415969
 9415 4.434552 13.412346
 9416 4.434552 13.408723
 9417 4.434552 13.405100
 9418 4.434552 13.401477
 9419 4.434552 13.397854
 9420 4.434552 13.394231
 9421 4.434552 13.390608
 9422 4.434552 13.386985
 9423 4.434552 13.383362
 9424 4.434552 13.379739
 9425 4.434552 13.376116
 9426 4.434552 13.372493
 9427 4.438175 13.368870
 9428 4.438175 13.365247
 9429 4.441798 13.361624
 9430 4.441798 13.358001
 9431 4.445421 13.354378
 9432 4.445421 13.350755
 9433 4.449044 13.347132
 9434 4.449044 13.343509
 9435 4.449044 13.339886
 9436 4.449044 13.336263
 9437 4.449044 13.332640
 9438 4.449044 13.329017
 9439 4.449044 13.325394
 9440 4.449044 13.321771
 9441 4.449044 13.318148
 9442 4.449044 13.314525
 9443 4.449044 13.310902
 9444 4.449044 13.307279
 9445 4.449044 13.303656
 9446 4.449044 13.300033
 9447 4.449044 13.296410
 9448 4.449044 13.292787
 9449 4.449044 13.289164
 9450 4.449044 13.285541
 9451 4.449044 13.281918
 9452 4.449044 13.278295
 9453 4.449044 13.274672
 9454 4.449044 13.271049
 9455 4.449044 13.267426
 9456 4.449044 13.263803
 9457 4.449044 13.260180
 9458 4.449044 13.256557
 9459 4.449044 13.252934
 9460 4.449044 13.249311
 9461 4.449044 13.245688
 9462 4.449044 13.242065
 9463 4.449044 13.238442
 9464 4.449044 13.234819
 9465 4.449044 13.231196
 9466 4.449044 13.227573
 9467 4.449044 13.223950
 9468 4.449044 13.220327
 9469 4.449044 13.216704
 9470 4.445421 13.213081
 9471 4.445421 13.209458
 9472 4.445421 13.205835
 9473 4.445421 13.202212
 9474 4.441798 13.198589
 9475 4.441798 13.194966
 9476 4.441798 13.191343
 9477 4.441798 13.187720
 9478 4.441798 13.184097
 9479 4.441798 13.180474
 9480 4.441798 13.176851
 9481 4.441798 13.173228
 9482 4.441798 13.169605
 9483 4.441798 13.165982
 9484 4.441798 13.162359
 9485 4.438175 13.158736
 9486 4.438175 13.155113
 9487 4.438175 13.151490
 9488 4.434552 13.147867
 9489 4.434552 13.144244
 9490 4.430929 13.140621
 9491 4.430929 13.136998
 9492 4.427306 13.133375
 9493 4.427306 13.129752
 9494 4.423683 13.126129
 9495 4.423683 13.122506
 9496 4.423683 13.118883
 9497 4.423683 13.115260
 9498 4.423683 13.111637
 9499 4.423683 13.108014
 9500 4.423683 13.104391
 9501 4.420060 13.100768
 9502 4.420060 13.097145
 9503 4.416437 13.093522
 9504 4.416437 13.089899
 9505 4.412814 13.086276
 9506 4.412814 13.082653
 9507 4.409191 13.079030
 9508 4.409191 13.075407
 9509 4.405568 13.071784
 9510 4.405568 13.068161
 9511 4.401945 13.064538
 9512 4.401945 13.060915
 9513 4.401945 13.057292
 9514 4.401945 13.053669
 9515 4.401945 13.050046
 9516 4.401945 13.046423
 9517 4.401945 13.042800
 9518 4.401945 13.039177
 9519 4.401945 13.035554
 9520 4.401945 13.031931
 9521 4.401945 13.028308
 9522 4.401945 13.024685
 9523 4.401945 13.021062
 9524 4.401945 13.017439
 9525 4.401945 13.013816
 9526 4.405568 13.010193
 9527 4.405568 13.006570
 9528 4.409191 13.002947
 9529 4.409191 12.999324
 9530 4.412814 12.995701
 9531 4.412814 12.992078
 9532 4.416437 12.988455
 9533 4.416437 12.984832
 9534 4.416437 12.981209
 9535 4.416437 12.977586
 9536 4.416437 12.973963
 9537 4.416437 12.970340
 9538 4.416437 12.966717
 9539 4.416437 12.963094
 9540 4.416437 12.959471
 9541 4.416437 12.955848
 9542 4.416437 12.952225
 9543 4.416437 12.948602
 9544 4.416437 12.944979
 9545 4.416437 12.941356
 9546 4.416437 12.937733
 9547 4.416437 12.934110
 9548 4.416437 12.930487
 9549 4.416437 12.926864
 9550 4.416437 12.923241
 9551 4.416437 12.919618
 9552 4.416437 12.915995
 9553 4.416437 12.912372
 9554 4.416437 12.908749
 9555 4.416437 12.905126
 9556 4.416437 12.901503
 9557 4.412814 12.897880
 9558 4.412814 12.894257
 9559 4.409191 12.890634
 9560 4.409191 12.887011
 9561 4.409191 12.883388
 9562 4.409191 12.879765
 9563 4.409191 12.876142
 9564 4.409191 12.872519
 9565 4.409191 12.868896
 9566 4.409191 12.865273
 9567 4.409191 12.861650
 9568 4.409191 12.858027
 9569 4.409191 12.854404
 9570 4.409191 12.850781
 9571 4.409191 12.847158
 9572 4.405568 12.843535
 9573 4.405568 12.839912
 9574 4.405568 12.836289
 9575 4.401945 12.832666
 9576 4.401945 12.829043
 9577 4.401945 12.825420
 9578 4.401945 12.821797
 9579 4.405568 12.818174
 9580 4.405568 12.814551
 9581 4.409191 12.810928
 9582 4.409191 12.807305
 9583 4.412814 12.803682
 9584 4.412814 12.800059
 9585 4.416437 12.796436
 9586 4.416437 12.792813
 9587 4.420060 12.789190
 9588 4.420060 12.785567
 9589 4.420060 12.781944
 9590 4.420060 12.778321
 9591 4.420060 12.774698
 9592 4.420060 12.771075
 9593 4.420060 12.767452
 9594 4.420060 12.763829
 9595 4.420060 12.760206
 9596 4.420060 12.756583
 9597 4.420060 12.752960
 9598 4.420060 12.749337
 9599 4.420060 12.745714
 9600 4.420060 12.742091
 9601 4.420060 12.738468
 9602 4.420060 12.734845
 9603 4.420060 12.731222
 9604 4.420060 12.727599
 9605 4.420060 12.723976
 9606 4.420060 12.720353
 9607 4.420060 12.716730
 9608 4.420060 12.713107
 9609 4.420060 12.709484
 9610 4.420060 12.705861
 9611 4.420060 12.702238
 9612 4.420060 12.698615
 9613 4.420060 12.694992
 9614 4.420060 12.691369
 9615 4.416437 12.687746
 9616 4.416437 12.684123
 9617 4.412814 12.680500
 9618 4.412814 12.676877
 9619 4.409191 12.673254
 9620 4.409191 12.669631
 9621 4.405568 12.666008
 9622 4.405568 12.662385
 9623 4.401945 12.658762
 9624 4.401945 12.655139
 9625 4.401945 12.651516
 9626 4.401945 12.647893
 9627 4.401945 12.644270
 9628 4.401945 12.640647
 9629 4.401945 12.637024
 9630 4.401945 12.633401
 9631 4.401945 12.629778
 9632 4.401945 12.626155
 9633 4.401945 12.622532
 9634 4.401945 12.618909
 9635 4.401945 12.615286
 9636 4.401945 12.611663
 9637 4.401945 12.608040
 9638 4.401945 12.604417
 9639 4.401945 12.600794
 9640 4.401945 12.597171
 9641 4.401945 12.593548
 9642 4.401945 12.589925
 9643 4.401945 12.586302
 9644 4.401945 12.582679
 9645 4.401945 12.579056
 9646 4.401945 12.575433
 9647 4.401945 12.571810
 9648 4.398322 12.568187
 9649 4.401945 12.564564
 9650 4.401945 12.560941
 9651 4.401945 12.557318
 9652 4.405568 12.553695
 9653 4.405568 12.550072
 9654 4.405568 12.546449
 9655 4.405568 12.542826
 9656 4.405568 12.539203
 9657 4.405568 12.535580
 9658 4.405568 12.531957
 9659 4.405568 12.528334
 9660 4.405568 12.524711
 9661 4.405568 12.521088
 9662 4.405568 12.517465
 9663 4.405568 12.513842
 9664 4.405568 12.510219
 9665 4.405568 12.506596
 9666 4.405568 12.502973
 9667 4.405568 12.499350
 9668 4.405568 12.495727
 9669 4.405568 12.492104
 9670 4.405568 12.488481
 9671 4.405568 12.484858
 9672 4.405568 12.481235
 9673 4.405568 12.477612
 9674 4.405568 12.473989
 9675 4.401945 12.470366
 9676 4.401945 12.466743
 9677 4.401945 12.463120
 9678 4.401945 12.459497
 9679 4.401945 12.455874
 9680 4.401945 12.452251
 9681 4.401945 12.448628
 9682 4.401945 12.445005
 9683 4.401945 12.441382
 9684 4.401945 12.437759
 9685 4.401945 12.434136
 9686 4.401945 12.430513
 9687 4.401945 12.426890
 9688 4.401945 12.423267
 9689 4.401945 12.419644
 9690 4.401945 12.416021
 9691 4.401945 12.412398
 9692 4.401945 12.408775
 9693 4.401945 12.405152
 9694 4.401945 12.401529
 9695 4.401945 12.397906
 9696 4.401945 12.394283
 9697 4.401945 12.390660
 9698 4.401945 12.387037
 9699 4.401945 12.383414
 9700 4.401945 12.379791
 9701 4.401945 12.376168
 9702 4.401945 12.372545
 9703 4.398322 12.368922
 9704 4.398322 12.365299
 9705 4.394699 12.361676
 9706 4.394699 12.358053
 9707 4.391076 12.354430
 9708 4.391076 12.350807
 9709 4.387453 12.347184
 9710 4.387453 12.343561
 9711 4.383830 12.339938
 9712 4.383830 12.336315
 9713 4.380207 12.332692
 9714 4.380207 12.329069
 9715 4.376584 12.325446
 9716 4.372961 12.321823
 9717 4.369338 12.318200
 9718 4.369338 12.314577
 9719 4.369338 12.310954
 9720 4.369338 12.307331
 9721 4.369338 12.303708
 9722 4.369338 12.300085
 9723 4.369338 12.296462
 9724 4.369338 12.292839
 9725 4.369338 12.289216
 9726 4.369338 12.285593
 9727 4.369338 12.281970
 9728 4.365715 12.278347
 9729 4.365715 12.274724
 9730 4.362092 12.271101
 9731 4.362092 12.267478
 9732 4.358469 12.263855
 9733 4.358469 12.260232
 9734 4.354846 12.256609
 9735 4.354846 12.252986
 9736 4.351223 12.249363
 9737 4.351223 12.245740
 9738 4.351223 12.242117
 9739 4.351223 12.238494
 9740 4.351223 12.234871
 9741 4.351223 12.231248
 9742 4.351223 12.227625
 9743 4.351223 12.224002
 9744 4.351223 12.220379
 9745 4.351223 12.216756
 9746 4.351223 12.213133
 9747 4.351223 12.209510
 9748 4.351223 12.205887
 9749 4.351223 12.202264
 9750 4.347600 12.198641
 9751 4.347600 12.195018
 9752 4.343977 12.191395
 9753 4.343977 12.187772
 9754 4.340354 12.184149
 9755 4.340354 12.180526
 9756 4.336731 12.176903
 9757 4.336731 12.173280
 9758 4.333108 12.169657
 9759 4.333108 12.166034
 9760 4.329485 12.162411
 9761 4.329485 12.158788
 9762 4.325862 12.155165
 9763 4.322239 12.151542
 9764 4.318616 12.147919
 9765 4.318616 12.144296
 9766 4.314993 12.140673
 9767 4.314993 12.137050
 9768 4.314993 12.133427
 9769 4.314993 12.129804
 9770 4.314993 12.126181
 9771 4.314993 12.122558
 9772 4.314993 12.118935
 9773 4.314993 12.115312
 9774 4.314993 12.111689
 9775 4.314993 12.108066
 9776 4.314993 12.104443
 9777 4.314993 12.100820
 9778 4.314993 12.097197
 9779 4.314993 12.093574
 9780 4.314993 12.089951
 9781 4.314993 12.086328
 9782 4.311370 12.082705
 9783 4.311370 12.079082
 9784 4.307747 12.075459
 9785 4.307747 12.071836
 9786 4.304124 12.068213
 9787 4.304124 12.064590
 9788 4.300501 12.060967
 9789 4.300501 12.057344
 9790 4.296878 12.053721
 9791 4.296878 12.050098
 9792 4.293255 12.046475
 9793 4.293255 12.042852
 9794 4.289632 12.039229
 9795 4.289632 12.035606
 9796 4.289632 12.031983
 9797 4.289632 12.028360
 9798 4.289632 12.024737
 9799 4.289632 12.021114
 9800 4.289632 12.017491
 9801 4.289632 12.013868
 9802 4.289632 12.010245
 9803 4.289632 12.006622
 9804 4.289632 12.002999
 9805 4.289632 11.999376
 9806 4.289632 11.995753
 9807 4.289632 11.992130
 9808 4.289632 11.988507
 9809 4.289632 11.984884
 9810 4.289632 11.981261
 9811 4.289632 11.977638
 9812 4.289632 11.974015
 9813 4.293255 11.970392
 9814 4.293255 11.966769
 9815 4.296878 11.963146
 9816 4.296878 11.959523
 9817 4.300501 11.955900
 9818 4.300501 11.952277
 9819 4.304124 11.948654
 9820 4.304124 11.945031
 9821 4.307747 11.941408
 9822 4.307747 11.937785
 9823 4.311370 11.934162
 9824 4.311370 11.930539
 9825 4.311370 11.926916
 9826 4.311370 11.923293
 9827 4.311370 11.919670
 9828 4.311370 11.916047
 9829 4.311370 11.912424
 9830 4.311370 11.908801
 9831 4.311370 11.905178
 9832 4.311370 11.901555
 9833 4.311370 11.897932
 9834 4.311370 11.894309
 9835 4.311370 11.890686
 9836 4.311370 11.887063
 9837 4.311370 11.883440
 9838 4.311370 11.879817
 9839 4.311370 11.876194
 9840 4.311370 11.872571
 9841 4.311370 11.868948
 9842 4.311370 11.865325
 9843 4.311370 11.861702
 9844 4.311370 11.858079
 9845 4.311370 11.854456
 9846 4.311370 11.850833
 9847 4.311370 11.847210
 9848 4.311370 11.843587
 9849 4.311370 11.839964
 9850 4.311370 11.836341
 9851 4.311370 11.832718
 9852 4.307747 11.829095
 9853 4.307747 11.825472
 9854 4.304124 11.821849
 9855 4.304124 11.818226
 9856 4.304124 11.814603
 9857 4.304124 11.810980
 9858 4.304124 11.807357
 9859 4.300501 11.803734
 9860 4.300501 11.800111
 9861 4.300501 11.796488
 9862 4.300501 11.792865
 9863 4.300501 11.789242
 9864 4.300501 11.785619
 9865 4.300501 11.781996
 9866 4.300501 11.778373
 9867 4.300501 11.774750
 9868 4.300501 11.771127
 9869 4.300501 11.767504
 9870 4.300501 11.763881
 9871 4.300501 11.760258
 9872 4.300501 11.756635
 9873 4.300501 11.753012
 9874 4.300501 11.749389
 9875 4.300501 11.745766
 9876 4.300501 11.742143
 9877 4.300501 11.738520
 9878 4.300501 11.734897
 9879 4.300501 11.731274
 9880 4.296878 11.727651
 9881 4.296878 11.724028
 9882 4.293255 11.720405
 9883 4.293255 11.716782
 9884 4.289632 11.713159
 9885 4.289632 11.709536
 9886 4.286009 11.705913
 9887 4.286009 11.702290
 9888 4.282386 11.698667
 9889 4.282386 11.695044
 9890 4.278763 11.691421
 9891 4.278763 11.687798
 9892 4.275140 11.684175
 9893 4.271517 11.684175
 9894 4.267894 11.680552
 9895 4.264271 11.680552
 9896 4.260648 11.676929
 9897 4.257025 11.676929
 9898 4.253402 11.673306
 9899 4.249779 11.673306
 9900 4.246156 11.669683
 9901 4.242533 11.669683
 9902 4.238910 11.666060
 9903 4.238910 11.662437
 9904 4.235287 11.658814
 9905 4.235287 11.655191
 9906 4.231664 11.651568
 9907 4.231664 11.647945
 9908 4.228041 11.644322
 9909 4.228041 11.640699
 9910 4.224418 11.637076
 9911 4.224418 11.633453
 9912 4.220795 11.629830
 9913 4.220795 11.626207
 9914 4.217172 11.622584
 9915 4.213549 11.618961
 9916 4.209926 11.615338
 9917 4.206303 11.615338
 9918 4.202680 11.611715
 9919 4.199057 11.608092
 9920 4.195434 11.604469
 9921 4.195434 11.600846
 9922 4.191811 11.597223
 9923 4.188188 11.593600
 9924 4.184565 11.589977
 9925 4.184565 11.586354
 9926 4.184565 11.582731
 9927 4.184565 11.579108
 9928 4.184565 11.575485
 9929 4.184565 11.571862
 9930 4.184565 11.568239
 9931 4.184565 11.564616
 9932 4.184565 11.560993
 9933 4.180942 11.557370
 9934 4.180942 11.553747
 9935 4.177319 11.550124
 9936 4.177319 11.546501
 9937 4.173696 11.542878
 9938 4.173696 11.539255
 9939 4.170073 11.535632
 9940 4.170073 11.532009
 9941 4.166450 11.528386
 9942 4.166450 11.524763
 9943 4.162827 11.521140
 9944 4.162827 11.517517
 9945 4.159204 11.513894
 9946 4.159204 11.510271
 9947 4.155581 11.506648
 9948 4.151958 11.503025
 9949 4.151958 11.499402
 9950 4.151958 11.495779
 9951 4.151958 11.492156
 9952 4.151958 11.488533
 9953 4.151958 11.484910
 9954 4.151958 11.481287
 9955 4.151958 11.477664
 9956 4.151958 11.474041
 9957 4.151958 11.470418
 9958 4.151958 11.466795
 9959 4.151958 11.463172
 9960 4.151958 11.459549
 9961 4.148335 11.455926
 9962 4.148335 11.452303
 9963 4.148335 11.448680
 9964 4.144712 11.445057
 9965 4.144712 11.441434
 9966 4.141089 11.437811
 9967 4.141089 11.434188
 9968 4.141089 11.430565
 9969 4.141089 11.426942
 9970 4.141089 11.423319
 9971 4.141089 11.419696
 9972 4.141089 11.416073
 9973 4.141089 11.412450
 9974 4.141089 11.408827
 9975 4.141089 11.405204
 9976 4.141089 11.401581
 9977 4.141089 11.397958
 9978 4.141089 11.394335
 9979 4.141089 11.390712
 9980 4.141089 11.387089
 9981 4.141089 11.383466
 9982 4.141089 11.379843
 9983 4.141089 11.376220
 9984 4.141089 11.372597
 9985 4.141089 11.368974
 9986 4.141089 11.365351
 9987 4.137466 11.361728
 9988 4.137466 11.358105
 9989 4.137466 11.354482
 9990 4.133843 11.350859
 9991 4.133843 11.347236
 9992 4.130220 11.343613
 9993 4.130220 11.339990
 9994 4.126597 11.336367
 9995 4.126597 11.332744
 9996 4.122974 11.329121
 9997 4.122974 11.325498
 9998 4.119351 11.321875
 9999 4.119351 11.318252
10000 4.115728 11.314629
10001 4.115728 11.311006
10002 4.112105 11.307383
10003 4.112105 11.303760
10004 4.112105 11.300137
10005 4.112105 11.296514
10006 4.112105 11.292891
10007 4.112105 11.289268
10008 4.112105 11.285645
10009 4.112105 11.282022
10010 4.112105 11.278399
10011 4.112105 11.274776
10012 4.112105 11.271153
10013 4.108482 11.267530
10014 4.108482 11.263907
10015 4.108482 11.260284
10016 4.104859 11.256661
10017 4.104859 11.253038
10018 4.104859 11.249415
10019 4.104859 11.245792
10020 4.104859 11.242169
10021 4.104859 11.238546
10022 4.104859 11.234923
10023 4.104859 11.231300
10024 4.104859 11.227677
10025 4.104859 11.224054
10026 4.104859 11.220431
10027 4.104859 11.216808
10028 4.104859 11.213185
10029 4.101236 11.209562
10030 4.101236 11.205939
10031 4.097613 11.202316
10032 4.097613 11.198693
10033 4.093990 11.195070
10034 4.093990 11.191447
10035 4.090367 11.187824
10036 4.090367 11.184201
10037 4.086744 11.180578
10038 4.086744 11.176955
10039 4.083121 11.173332
10040 4.083121 11.169709
10041 4.079498 11.166086
10042 4.075875 11.162463
10043 4.075875 11.158840
10044 4.072252 11.155217
10045 4.068629 11.151594
10046 4.068629 11.147971
10047 4.065006 11.144348
10048 4.065006 11.140725
10049 4.065006 11.137102
10050 4.065006 11.133479
10051 4.065006 11.129856
10052 4.065006 11.126233
10053 4.065006 11.122610
10054 4.065006 11.118987
10055 4.065006 11.115364
10056 4.065006 11.111741
10057 4.065006 11.108118
10058 4.065006 11.104495
10059 4.065006 11.100872
10060 4.065006 11.097249
10061 4.065006 11.093626
10062 4.065006 11.090003
10063 4.065006 11.086380
10064 4.065006 11.082757
10065 4.065006 11.079134
10066 4.065006 11.075511
10067 4.065006 11.071888
10068 4.065006 11.068265
10069 4.065006 11.064642
10070 4.065006 11.061019
10071 4.065006 11.057396
10072 4.065006 11.053773
10073 4.065006 11.050150
10074 4.061383 11.046527
10075 4.061383 11.042904
10076 4.057760 11.039281
10077 4.057760 11.035658
10078 4.054137 11.032035
10079 4.054137 11.028412
10080 4.050514 11.024789
10081 4.050514 11.021166
10082 4.046891 11.017543
10083 4.046891 11.013920
10084 4.043268 11.010297
10085 4.043268 11.006674
10086 4.039645 11.003051
10087 4.036022 10.999428
10088 4.032399 10.995805
10089 4.028776 10.992182
10090 4.025153 10.988559
10091 4.021530 10.984936
10092 4.017907 10.981313
10093 4.014284 10.981313
10094 4.010661 10.977690
10095 4.007038 10.977690
10096 4.003415 10.974067
10097 3.999792 10.974067
10098 3.996169 10.970444
10099 3.992546 10.970444
10100 3.988923 10.966821
10101 3.985300 10.966821
10102 3.981677 10.963198
10103 3.978054 10.959575
10104 3.978054 10.955952
10105 3.974431 10.952329
10106 3.974431 10.948706
10107 3.970808 10.945083
10108 3.970808 10.941460
10109 3.967185 10.937837
10110 3.967185 10.934214
10111 3.967185 10.930591
10112 3.963562 10.926968
10113 3.963562 10.923345
10114 3.963562 10.919722
10115 3.963562 10.916099
10116 3.963562 10.912476
10117 3.963562 10.908853
10118 3.963562 10.905230
10119 3.963562 10.901607
10120 3.963562 10.897984
10121 3.963562 10.894361
10122 3.967185 10.890738
10123 3.967185 10.887115
10124 3.970808 10.883492
10125 3.970808 10.879869
10126 3.974431 10.876246
10127 3.974431 10.872623
10128 3.974431 10.869000
10129 3.974431 10.865377
10130 3.974431 10.861754
10131 3.974431 10.858131
10132 3.974431 10.854508
10133 3.974431 10.850885
10134 3.974431 10.847262
10135 3.974431 10.843639
10136 3.974431 10.840016
10137 3.974431 10.836393
10138 3.974431 10.832770
10139 3.974431 10.829147
10140 3.974431 10.825524
10141 3.974431 10.821901
10142 3.974431 10.818278
10143 3.974431 10.814655
10144 3.974431 10.811032
10145 3.974431 10.807409
10146 3.974431 10.803786
10147 3.974431 10.800163
10148 3.974431 10.796540
10149 3.974431 10.792917
10150 3.974431 10.789294
10151 3.974431 10.785671
10152 3.974431 10.782048
10153 3.974431 10.778425
10154 3.974431 10.774802
10155 3.974431 10.771179
10156 3.974431 10.767556
10157 3.974431 10.763933
10158 3.974431 10.760310
10159 3.974431 10.756687
10160 3.974431 10.753064
10161 3.970808 10.749441
10162 3.970808 10.745818
10163 3.967185 10.742195
10164 3.967185 10.738572
10165 3.963562 10.734949
10166 3.963562 10.731326
10167 3.959939 10.727703
10168 3.959939 10.724080
10169 3.956316 10.720457
10170 3.956316 10.716834
10171 3.952693 10.713211
10172 3.952693 10.709588
10173 3.949070 10.705965
10174 3.949070 10.702342
10175 3.949070 10.698719
10176 3.949070 10.695096
10177 3.949070 10.691473
10178 3.949070 10.687850
10179 3.949070 10.684227
10180 3.949070 10.680604
10181 3.949070 10.676981
10182 3.949070 10.673358
10183 3.949070 10.669735
10184 3.949070 10.666112
10185 3.949070 10.662489
10186 3.949070 10.658866
10187 3.949070 10.655243
10188 3.949070 10.651620
10189 3.949070 10.647997
10190 3.949070 10.644374
10191 3.945447 10.640751
10192 3.945447 10.637128
10193 3.941824 10.633505
10194 3.941824 10.629882
10195 3.938201 10.626259
10196 3.938201 10.622636
10197 3.934578 10.619013
10198 3.934578 10.615390
10199 3.930955 10.611767
10200 3.930955 10.608144
10201 3.927332 10.604521
10202 3.927332 10.600898
10203 3.927332 10.597275
10204 3.927332 10.593652
10205 3.927332 10.590029
10206 3.927332 10.586406
10207 3.927332 10.582783
10208 3.927332 10.579160
10209 3.927332 10.575537
10210 3.923709 10.571914
10211 3.923709 10.568291
10212 3.920086 10.564668
10213 3.920086 10.561045
10214 3.916463 10.557422
10215 3.916463 10.553799
10216 3.912840 10.550176
10217 3.912840 10.546553
10218 3.909217 10.542930
10219 3.909217 10.539307
10220 3.905594 10.535684
10221 3.905594 10.532061
10222 3.901971 10.528438
10223 3.898348 10.528438
10224 3.894725 10.524815
10225 3.891102 10.524815
10226 3.887479 10.521192
10227 3.883856 10.521192
10228 3.880233 10.517569
10229 3.876610 10.517569
10230 3.872987 10.513946
10231 3.869364 10.513946
10232 3.865741 10.510323
10233 3.862118 10.510323
10234 3.858495 10.506700
10235 3.854872 10.506700
10236 3.851249 10.506700
10237 3.847626 10.506700
10238 3.844003 10.506700
10239 3.844003 10.503077
10240 3.840380 10.499454
10241 3.840380 10.495831
10242 3.840380 10.492208
10243 3.840380 10.488585
10244 3.840380 10.484962
10245 3.836757 10.481339
10246 3.836757 10.477716
10247 3.836757 10.474093
10248 3.833134 10.470470
10249 3.833134 10.466847
10250 3.829511 10.463224
10251 3.829511 10.459601
10252 3.829511 10.455978
10253 3.825888 10.452355
10254 3.825888 10.448732
10255 3.822265 10.445109
10256 3.822265 10.441486
10257 3.818642 10.437863
10258 3.818642 10.434240
10259 3.818642 10.430617
10260 3.818642 10.426994
10261 3.818642 10.423371
10262 3.818642 10.419748
10263 3.822265 10.416125
10264 3.822265 10.412502
10265 3.825888 10.408879
10266 3.825888 10.405256
10267 3.829511 10.401633
10268 3.829511 10.398010
10269 3.833134 10.394387
10270 3.833134 10.390764
10271 3.833134 10.387141
10272 3.833134 10.383518
10273 3.833134 10.379895
10274 3.833134 10.376272
10275 3.833134 10.372649
10276 3.833134 10.369026
10277 3.833134 10.365403
10278 3.833134 10.361780
10279 3.833134 10.358157
10280 3.833134 10.354534
10281 3.833134 10.350911
10282 3.833134 10.347288
10283 3.833134 10.343665
10284 3.833134 10.340042
10285 3.833134 10.336419
10286 3.833134 10.332796
10287 3.833134 10.329173
10288 3.833134 10.325550
10289 3.833134 10.321927
10290 3.833134 10.318304
10291 3.833134 10.314681
10292 3.833134 10.311058
10293 3.833134 10.307435
10294 3.829511 10.303812
10295 3.829511 10.300189
10296 3.825888 10.296566
10297 3.825888 10.292943
10298 3.822265 10.289320
10299 3.822265 10.285697
10300 3.822265 10.282074
10301 3.825888 10.278451
10302 3.825888 10.274828
10303 3.829511 10.271205
10304 3.833134 10.267582
10305 3.836757 10.263959
10306 3.840380 10.260336
10307 3.840380 10.256713
10308 3.844003 10.253090
10309 3.844003 10.249467
10310 3.847626 10.245844
10311 3.847626 10.242221
10312 3.851249 10.238598
10313 3.851249 10.234975
10314 3.854872 10.231352
10315 3.854872 10.227729
10316 3.858495 10.224106
10317 3.858495 10.220483
10318 3.862118 10.216860
10319 3.862118 10.213237
10320 3.862118 10.209614
10321 3.862118 10.205991
10322 3.862118 10.202368
10323 3.862118 10.198745
10324 3.862118 10.195122
10325 3.862118 10.191499
10326 3.862118 10.187876
10327 3.862118 10.184253
10328 3.862118 10.180630
10329 3.862118 10.177007
10330 3.862118 10.173384
10331 3.862118 10.169761
10332 3.862118 10.166138
10333 3.862118 10.162515
10334 3.862118 10.158892
10335 3.862118 10.155269
10336 3.862118 10.151646
10337 3.862118 10.148023
10338 3.862118 10.144400
10339 3.862118 10.140777
10340 3.862118 10.137154
10341 3.858495 10.133531
10342 3.858495 10.129908
10343 3.854872 10.126285
10344 3.854872 10.122662
10345 3.851249 10.119039
10346 3.851249 10.115416
10347 3.847626 10.111793
10348 3.847626 10.108170
10349 3.844003 10.104547
10350 3.844003 10.100924
10351 3.840380 10.097301
10352 3.840380 10.093678
10353 3.836757 10.090055
10354 3.836757 10.086432
10355 3.836757 10.082809
10356 3.836757 10.079186
10357 3.836757 10.075563
10358 3.836757 10.071940
10359 3.836757 10.068317
10360 3.833134 10.064694
10361 3.833134 10.061071
10362 3.833134 10.057448
10363 3.833134 10.053825
10364 3.829511 10.050202
10365 3.829511 10.046579
10366 3.825888 10.042956
10367 3.825888 10.039333
10368 3.822265 10.035710
10369 3.822265 10.032087
10370 3.818642 10.028464
10371 3.818642 10.024841
10372 3.815019 10.021218
10373 3.815019 10.017595
10374 3.811396 10.013972
10375 3.811396 10.010349
10376 3.807773 10.006726
10377 3.804150 10.003103
10378 3.800527 9.999480
10379 3.796904 9.999480
10380 3.796904 9.995857
10381 3.793281 9.992234
10382 3.793281 9.988611
10383 3.793281 9.984988
10384 3.793281 9.981365
10385 3.793281 9.977742
10386 3.793281 9.974119
10387 3.793281 9.970496
10388 3.793281 9.966873
10389 3.793281 9.963250
10390 3.793281 9.959627
10391 3.793281 9.956004
10392 3.793281 9.952381
10393 3.789658 9.948758
10394 3.789658 9.945135
10395 3.789658 9.941512
10396 3.786035 9.937889
10397 3.786035 9.934266
10398 3.782412 9.930643
10399 3.782412 9.927020
10400 3.782412 9.923397
10401 3.782412 9.919774
10402 3.782412 9.916151
10403 3.782412 9.912528
10404 3.782412 9.908905
10405 3.782412 9.905282
10406 3.778789 9.901659
10407 3.778789 9.898036
10408 3.775166 9.894413
10409 3.775166 9.890790
10410 3.771543 9.887167
10411 3.771543 9.883544
10412 3.767920 9.879921
10413 3.767920 9.876298
10414 3.764297 9.872675
10415 3.764297 9.869052
10416 3.760674 9.865429
10417 3.760674 9.861806
10418 3.757051 9.858183
10419 3.753428 9.854560
10420 3.749805 9.850937
10421 3.746182 9.850937
10422 3.742559 9.847314
10423 3.742559 9.843691
10424 3.742559 9.840068
10425 3.742559 9.836445
10426 3.742559 9.832822
10427 3.738936 9.829199
10428 3.738936 9.825576
10429 3.738936 9.821953
10430 3.735313 9.818330
10431 3.735313 9.814707
10432 3.731690 9.811084
10433 3.731690 9.807461
10434 3.728067 9.803838
10435 3.728067 9.800215
10436 3.728067 9.796592
10437 3.728067 9.792969
10438 3.728067 9.789346
10439 3.728067 9.785723
10440 3.728067 9.782100
10441 3.728067 9.778477
10442 3.728067 9.774854
10443 3.728067 9.771231
10444 3.728067 9.767608
10445 3.728067 9.763985
10446 3.728067 9.760362
10447 3.724444 9.756739
10448 3.724444 9.753116
10449 3.720821 9.749493
10450 3.720821 9.745870
10451 3.717198 9.742247
10452 3.717198 9.738624
10453 3.713575 9.735001
10454 3.713575 9.731378
10455 3.709952 9.727755
10456 3.709952 9.724132
10457 3.706329 9.720509
10458 3.706329 9.716886
10459 3.702706 9.713263
10460 3.699083 9.709640
10461 3.695460 9.709640
10462 3.695460 9.706017
10463 3.691837 9.702394
10464 3.688214 9.698771
10465 3.684591 9.695148
10466 3.680968 9.691525
10467 3.680968 9.687902
10468 3.680968 9.684279
10469 3.680968 9.680656
10470 3.680968 9.677033
10471 3.680968 9.673410
10472 3.680968 9.669787
10473 3.680968 9.666164
10474 3.680968 9.662541
10475 3.680968 9.658918
10476 3.680968 9.655295
10477 3.680968 9.651672
10478 3.680968 9.648049
10479 3.680968 9.644426
10480 3.680968 9.640803
10481 3.680968 9.637180
10482 3.680968 9.633557
10483 3.680968 9.629934
10484 3.680968 9.626311
10485 3.680968 9.622688
10486 3.680968 9.619065
10487 3.680968 9.615442
10488 3.680968 9.611819
10489 3.680968 9.608196
10490 3.680968 9.604573
10491 3.680968 9.600950
10492 3.680968 9.597327
10493 3.680968 9.593704
10494 3.680968 9.590081
10495 3.680968 9.586458
10496 3.677345 9.582835
10497 3.677345 9.579212
10498 3.673722 9.575589
10499 3.673722 9.571966
10500 3.670099 9.568343
10501 3.670099 9.564720
10502 3.666476 9.561097
10503 3.666476 9.557474
10504 3.662853 9.553851
10505 3.662853 9.550228
10506 3.662853 9.546605
10507 3.662853 9.542982
10508 3.662853 9.539359
10509 3.662853 9.535736
10510 3.662853 9.532113
10511 3.662853 9.528490
10512 3.662853 9.524867
10513 3.662853 9.521244
10514 3.662853 9.517621
10515 3.662853 9.513998
10516 3.662853 9.510375
10517 3.662853 9.506752
10518 3.662853 9.503129
10519 3.662853 9.499506
10520 3.662853 9.495883
10521 3.662853 9.492260
10522 3.659230 9.488637
10523 3.659230 9.485014
10524 3.655607 9.481391
10525 3.655607 9.477768
10526 3.651984 9.474145
10527 3.651984 9.470522
10528 3.648361 9.466899
10529 3.648361 9.463276
10530 3.644738 9.459653
10531 3.644738 9.456030
10532 3.641115 9.452407
10533 3.641115 9.448784
10534 3.637492 9.445161
10535 3.637492 9.441538
10536 3.637492 9.437915
10537 3.637492 9.434292
10538 3.637492 9.430669
10539 3.637492 9.427046
10540 3.637492 9.423423
10541 3.637492 9.419800
10542 3.637492 9.416177
10543 3.637492 9.412554
10544 3.637492 9.408931
10545 3.633869 9.405308
10546 3.633869 9.401685
10547 3.633869 9.398062
10548 3.630246 9.394439
10549 3.630246 9.390816
10550 3.626623 9.387193
10551 3.626623 9.383570
10552 3.623000 9.379947
10553 3.623000 9.376324
10554 3.619377 9.372701
10555 3.619377 9.369078
10556 3.615754 9.365455
10557 3.615754 9.361832
10558 3.612131 9.358209
10559 3.612131 9.354586
10560 3.608508 9.350963
10561 3.608508 9.347340
10562 3.604885 9.343717
10563 3.601262 9.340094
10564 3.597639 9.336471
10565 3.594016 9.336471
10566 3.590393 9.332848
10567 3.586770 9.329225
10568 3.583147 9.329225
10569 3.579524 9.325602
10570 3.575901 9.321979
10571 3.572278 9.318356
10572 3.568655 9.314733
10573 3.565032 9.311110
10574 3.561409 9.307487
10575 3.561409 9.303864
10576 3.561409 9.300241
10577 3.557786 9.296618
10578 3.557786 9.292995
10579 3.557786 9.289372
10580 3.554163 9.285749
10581 3.554163 9.282126
10582 3.554163 9.278503
10583 3.554163 9.274880
10584 3.554163 9.271257
10585 3.550540 9.267634
10586 3.550540 9.264011
10587 3.550540 9.260388
10588 3.550540 9.256765
10589 3.550540 9.253142
10590 3.550540 9.249519
10591 3.550540 9.245896
10592 3.550540 9.242273
10593 3.550540 9.238650
10594 3.546917 9.235027
10595 3.550540 9.231404
10596 3.550540 9.227781
10597 3.554163 9.224158
10598 3.554163 9.220535
10599 3.557786 9.216912
10600 3.557786 9.213289
10601 3.561409 9.209666
10602 3.561409 9.206043
10603 3.565032 9.202420
10604 3.565032 9.198797
10605 3.568655 9.195174
10606 3.568655 9.191551
10607 3.568655 9.187928
10608 3.568655 9.184305
10609 3.568655 9.180682
10610 3.568655 9.177059
10611 3.568655 9.173436
10612 3.568655 9.169813
10613 3.568655 9.166190
10614 3.568655 9.162567
10615 3.568655 9.158944
10616 3.568655 9.155321
10617 3.568655 9.151698
10618 3.568655 9.148075
10619 3.568655 9.144452
10620 3.568655 9.140829
10621 3.568655 9.137206
10622 3.568655 9.133583
10623 3.568655 9.129960
10624 3.568655 9.126337
10625 3.568655 9.122714
10626 3.568655 9.119091
10627 3.568655 9.115468
10628 3.568655 9.111845
10629 3.568655 9.108222
10630 3.565032 9.104599
10631 3.565032 9.100976
10632 3.561409 9.097353
10633 3.561409 9.093730
10634 3.557786 9.090107
10635 3.557786 9.086484
10636 3.554163 9.082861
10637 3.554163 9.079238
10638 3.550540 9.075615
10639 3.550540 9.071992
10640 3.546917 9.068369
10641 3.546917 9.064746
10642 3.543294 9.061123
10643 3.539671 9.057500
10644 3.539671 9.053877
10645 3.536048 9.050254
10646 3.536048 9.046631
10647 3.532425 9.043008
10648 3.528802 9.039385
10649 3.528802 9.035762
10650 3.528802 9.032139
10651 3.525179 9.028516
10652 3.525179 9.024893
10653 3.525179 9.021270
10654 3.525179 9.017647
10655 3.525179 9.014024
10656 3.525179 9.010401
10657 3.525179 9.006778
10658 3.525179 9.003155
10659 3.525179 8.999532
10660 3.525179 8.995909
10661 3.525179 8.992286
10662 3.525179 8.988663
10663 3.525179 8.985040
10664 3.525179 8.981417
10665 3.525179 8.977794
10666 3.525179 8.974171
10667 3.525179 8.970548
10668 3.525179 8.966925
10669 3.525179 8.963302
10670 3.525179 8.959679
10671 3.525179 8.956056
10672 3.525179 8.952433
10673 3.525179 8.948810
10674 3.525179 8.945187
10675 3.525179 8.941564
10676 3.525179 8.937941
10677 3.525179 8.934318
10678 3.525179 8.930695
10679 3.521556 8.927072
10680 3.521556 8.923449
10681 3.521556 8.919826
10682 3.521556 8.916203
10683 3.521556 8.912580
10684 3.521556 8.908957
10685 3.521556 8.905334
10686 3.521556 8.901711
10687 3.521556 8.898088
10688 3.525179 8.894465
10689 3.525179 8.890842
10690 3.528802 8.887219
10691 3.528802 8.883596
10692 3.532425 8.879973
10693 3.532425 8.876350
10694 3.532425 8.872727
10695 3.532425 8.869104
10696 3.532425 8.865481
10697 3.532425 8.861858
10698 3.532425 8.858235
10699 3.532425 8.854612
10700 3.532425 8.850989
10701 3.532425 8.847366
10702 3.532425 8.843743
10703 3.532425 8.840120
10704 3.532425 8.836497
10705 3.532425 8.832874
10706 3.532425 8.829251
10707 3.532425 8.825628
10708 3.532425 8.822005
10709 3.532425 8.818382
10710 3.532425 8.814759
10711 3.532425 8.811136
10712 3.532425 8.807513
10713 3.532425 8.803890
10714 3.532425 8.800267
10715 3.528802 8.796644
10716 3.528802 8.793021
10717 3.525179 8.789398
10718 3.525179 8.785775
10719 3.521556 8.782152
10720 3.521556 8.778529
10721 3.517933 8.774906
10722 3.517933 8.771283
10723 3.514310 8.767660
10724 3.514310 8.764037
10725 3.510687 8.760414
10726 3.510687 8.756791
10727 3.507064 8.753168
10728 3.507064 8.749545
10729 3.503441 8.745922
10730 3.503441 8.742299
10731 3.499818 8.738676
10732 3.499818 8.735053
10733 3.496195 8.731430
10734 3.496195 8.727807
10735 3.492572 8.724184
10736 3.488949 8.724184
10737 3.485326 8.720561
10738 3.481703 8.720561
10739 3.478080 8.716938
10740 3.474457 8.716938
10741 3.470834 8.713315
10742 3.467211 8.713315
10743 3.463588 8.709692
10744 3.459965 8.709692
10745 3.456342 8.706069
10746 3.452719 8.706069
10747 3.449096 8.702446
10748 3.445473 8.702446
10749 3.441850 8.702446
10750 3.438227 8.702446
10751 3.434604 8.702446
10752 3.430981 8.702446
10753 3.427358 8.702446
10754 3.423735 8.702446
10755 3.420112 8.702446
10756 3.416489 8.702446
10757 3.412866 8.698823
10758 3.409243 8.695200
10759 3.405620 8.691577
10760 3.401997 8.687954
10761 3.398374 8.684331
10762 3.394751 8.680708
10763 3.391128 8.677085
10764 3.387505 8.673462
10765 3.383882 8.669839
10766 3.380259 8.666216
10767 3.380259 8.662593
10768 3.380259 8.658970
10769 3.380259 8.655347
10770 3.380259 8.651724
10771 3.380259 8.648101
10772 3.380259 8.644478
10773 3.380259 8.640855
10774 3.380259 8.637232
10775 3.380259 8.633609
10776 3.380259 8.629986
10777 3.380259 8.626363
10778 3.380259 8.622740
10779 3.380259 8.619117
10780 3.380259 8.615494
10781 3.380259 8.611871
10782 3.380259 8.608248
10783 3.380259 8.604625
10784 3.380259 8.601002
10785 3.380259 8.597379
10786 3.380259 8.593756
10787 3.380259 8.590133
10788 3.380259 8.586510
10789 3.380259 8.582887
10790 3.380259 8.579264
10791 3.383882 8.575641
10792 3.383882 8.572018
10793 3.387505 8.568395
10794 3.387505 8.564772
10795 3.387505 8.561149
10796 3.391128 8.557526
10797 3.391128 8.553903
10798 3.391128 8.550280
10799 3.391128 8.546657
10800 3.391128 8.543034
10801 3.391128 8.539411
10802 3.391128 8.535788
10803 3.391128 8.532165
10804 3.391128 8.528542
10805 3.391128 8.524919
10806 3.391128 8.521296
10807 3.391128 8.517673
10808 3.391128 8.514050
10809 3.391128 8.510427
10810 3.391128 8.506804
10811 3.391128 8.503181
10812 3.391128 8.499558
10813 3.391128 8.495935
10814 3.391128 8.492312
10815 3.391128 8.488689
10816 3.391128 8.485066
10817 3.391128 8.481443
10818 3.394751 8.477820
10819 3.394751 8.474197
10820 3.394751 8.470574
10821 3.398374 8.466951
10822 3.398374 8.463328
10823 3.398374 8.459705
10824 3.398374 8.456082
10825 3.398374 8.452459
10826 3.398374 8.448836
10827 3.398374 8.445213
10828 3.398374 8.441590
10829 3.398374 8.437967
10830 3.398374 8.434344
10831 3.398374 8.430721
10832 3.398374 8.427098
10833 3.398374 8.423475
10834 3.398374 8.419852
10835 3.398374 8.416229
10836 3.398374 8.412606
10837 3.398374 8.408983
10838 3.398374 8.405360
10839 3.398374 8.401737
10840 3.398374 8.398114
10841 3.398374 8.394491
10842 3.398374 8.390868
10843 3.398374 8.387245
10844 3.398374 8.383622
10845 3.398374 8.379999
10846 3.398374 8.376376
10847 3.398374 8.372753
10848 3.394751 8.369130
10849 3.394751 8.365507
10850 3.391128 8.361884
10851 3.391128 8.358261
10852 3.387505 8.354638
10853 3.387505 8.351015
10854 3.383882 8.347392
10855 3.383882 8.343769
10856 3.380259 8.340146
10857 3.380259 8.336523
10858 3.376636 8.332900
10859 3.376636 8.329277
10860 3.373013 8.325654
10861 3.369390 8.325654
10862 3.365767 8.322031
10863 3.362144 8.322031
10864 3.358521 8.318408
10865 3.354898 8.318408
10866 3.351275 8.314785
10867 3.347652 8.314785
10868 3.347652 8.311162
10869 3.344029 8.307539
10870 3.340406 8.303916
10871 3.336783 8.300293
10872 3.336783 8.296670
10873 3.333160 8.293047
10874 3.333160 8.289424
10875 3.329537 8.285801
10876 3.329537 8.282178
10877 3.325914 8.278555
10878 3.325914 8.274932
10879 3.329537 8.271309
10880 3.329537 8.267686
10881 3.329537 8.264063
10882 3.329537 8.260440
10883 3.329537 8.256817
10884 3.329537 8.253194
10885 3.329537 8.249571
10886 3.329537 8.245948
10887 3.329537 8.242325
10888 3.329537 8.238702
10889 3.329537 8.235079
10890 3.329537 8.231456
10891 3.329537 8.227833
10892 3.329537 8.224210
10893 3.329537 8.220587
10894 3.329537 8.216964
10895 3.329537 8.213341
10896 3.329537 8.209718
10897 3.329537 8.206095
10898 3.329537 8.202472
10899 3.329537 8.198849
10900 3.329537 8.195226
10901 3.329537 8.191603
10902 3.329537 8.187980
10903 3.329537 8.184357
10904 3.329537 8.180734
10905 3.329537 8.177111
10906 3.329537 8.173488
10907 3.325914 8.169865
10908 3.325914 8.166242
10909 3.325914 8.162619
10910 3.322291 8.158996
10911 3.322291 8.155373
10912 3.322291 8.151750
10913 3.318668 8.148127
10914 3.318668 8.144504
10915 3.318668 8.140881
10916 3.318668 8.137258
10917 3.315045 8.133635
10918 3.315045 8.130012
10919 3.315045 8.126389
10920 3.315045 8.122766
10921 3.315045 8.119143
10922 3.318668 8.115520
10923 3.318668 8.111897
10924 3.322291 8.108274
10925 3.322291 8.104651
10926 3.325914 8.101028
10927 3.325914 8.097405
10928 3.325914 8.093782
10929 3.325914 8.090159
10930 3.325914 8.086536
10931 3.325914 8.082913
10932 3.325914 8.079290
10933 3.325914 8.075667
10934 3.325914 8.072044
10935 3.325914 8.068421
10936 3.325914 8.064798
10937 3.325914 8.061175
10938 3.325914 8.057552
10939 3.325914 8.053929
10940 3.325914 8.050306
10941 3.325914 8.046683
10942 3.325914 8.043060
10943 3.325914 8.039437
10944 3.325914 8.035814
10945 3.325914 8.032191
10946 3.325914 8.028568
10947 3.325914 8.024945
10948 3.325914 8.021322
10949 3.325914 8.017699
10950 3.325914 8.014076
10951 3.325914 8.010453
10952 3.322291 8.006830
10953 3.322291 8.003207
10954 3.318668 7.999584
10955 3.318668 7.995961
10956 3.315045 7.992338
10957 3.315045 7.988715
10958 3.311422 7.985092
10959 3.311422 7.981469
10960 3.307799 7.977846
10961 3.307799 7.974223
10962 3.304176 7.970600
10963 3.304176 7.966977
10964 3.300553 7.963354
10965 3.300553 7.959731
10966 3.296930 7.956108
10967 3.296930 7.952485
10968 3.293307 7.948862
10969 3.293307 7.945239
10970 3.289684 7.941616
10971 3.289684 7.937993
10972 3.286061 7.934370
10973 3.282438 7.930747
10974 3.278815 7.927124
10975 3.275192 7.923501
10976 3.271569 7.919878
10977 3.267946 7.916255
10978 3.264323 7.912632
10979 3.260700 7.912632
10980 3.257077 7.909009
10981 3.253454 7.909009
10982 3.249831 7.905386
10983 3.246208 7.905386
10984 3.246208 7.901763
10985 3.242585 7.898140
10986 3.238962 7.894517
10987 3.235339 7.890894
10988 3.235339 7.887271
10989 3.231716 7.883648
10990 3.228093 7.880025
10991 3.224470 7.876402
10992 3.220847 7.872779
10993 3.217224 7.869156
10994 3.213601 7.865533
10995 3.209978 7.865533
10996 3.206355 7.861910
10997 3.202732 7.858287
10998 3.199109 7.858287
10999 3.195486 7.854664
11000 3.191863 7.854664
11001 3.191863 7.851041
11002 3.188240 7.847418
11003 3.184617 7.843795
11004 3.180994 7.840172
11005 3.180994 7.836549
11006 3.177371 7.832926
11007 3.177371 7.829303
11008 3.177371 7.825680
11009 3.177371 7.822057
11010 3.177371 7.818434
11011 3.177371 7.814811
11012 3.177371 7.811188
11013 3.177371 7.807565
