# Supplementary material for: Statistical Mapping of Maize Bundle Intensity at the Stem Scale Using Spatial Normalisation of Replicated Images
Source: PLoS One. 2014 Mar 12;9(3):e90673. doi: 10.1371/journal.pone.0090673 (PMC3951278; doi:10.1371/journal.pone.0090673)
Supplement: File S2 — Data files containing bundle positions and slice contours. (ZIP) [file pone.0090673.s002.zip › data/macro/tables/contoursMm/s12aCntMm.txt]

name   x   y
    1 0.420268 10.296566
    2 0.423891 10.292943
    3 0.423891 10.289320
    4 0.427514 10.285697
    5 0.427514 10.282074
    6 0.431137 10.278451
    7 0.431137 10.274828
    8 0.431137 10.271205
    9 0.431137 10.267582
   10 0.431137 10.263959
   11 0.431137 10.260336
   12 0.431137 10.256713
   13 0.431137 10.253090
   14 0.431137 10.249467
   15 0.434760 10.245844
   16 0.434760 10.242221
   17 0.434760 10.238598
   18 0.438383 10.234975
   19 0.438383 10.231352
   20 0.438383 10.227729
   21 0.438383 10.224106
   22 0.438383 10.220483
   23 0.438383 10.216860
   24 0.438383 10.213237
   25 0.438383 10.209614
   26 0.438383 10.205991
   27 0.438383 10.202368
   28 0.438383 10.198745
   29 0.438383 10.195122
   30 0.438383 10.191499
   31 0.438383 10.187876
   32 0.438383 10.184253
   33 0.438383 10.180630
   34 0.438383 10.177007
   35 0.438383 10.173384
   36 0.438383 10.169761
   37 0.438383 10.166138
   38 0.438383 10.162515
   39 0.438383 10.158892
   40 0.438383 10.155269
   41 0.438383 10.151646
   42 0.438383 10.148023
   43 0.438383 10.144400
   44 0.438383 10.140777
   45 0.434760 10.137154
   46 0.434760 10.133531
   47 0.434760 10.129908
   48 0.434760 10.126285
   49 0.434760 10.122662
   50 0.434760 10.119039
   51 0.434760 10.115416
   52 0.434760 10.111793
   53 0.434760 10.108170
   54 0.434760 10.104547
   55 0.434760 10.100924
   56 0.434760 10.097301
   57 0.431137 10.093678
   58 0.431137 10.090055
   59 0.431137 10.086432
   60 0.431137 10.082809
   61 0.431137 10.079186
   62 0.434760 10.075563
   63 0.434760 10.071940
   64 0.434760 10.068317
   65 0.434760 10.064694
   66 0.434760 10.061071
   67 0.434760 10.057448
   68 0.434760 10.053825
   69 0.434760 10.050202
   70 0.434760 10.046579
   71 0.434760 10.042956
   72 0.434760 10.039333
   73 0.434760 10.035710
   74 0.434760 10.032087
   75 0.434760 10.028464
   76 0.434760 10.024841
   77 0.434760 10.021218
   78 0.434760 10.017595
   79 0.434760 10.013972
   80 0.434760 10.010349
   81 0.434760 10.006726
   82 0.434760 10.003103
   83 0.434760 9.999480
   84 0.434760 9.995857
   85 0.434760 9.992234
   86 0.438383 9.988611
   87 0.438383 9.984988
   88 0.442006 9.981365
   89 0.442006 9.977742
   90 0.445629 9.974119
   91 0.445629 9.970496
   92 0.445629 9.966873
   93 0.445629 9.963250
   94 0.445629 9.959627
   95 0.445629 9.956004
   96 0.445629 9.952381
   97 0.445629 9.948758
   98 0.445629 9.945135
   99 0.445629 9.941512
  100 0.445629 9.937889
  101 0.445629 9.934266
  102 0.445629 9.930643
  103 0.445629 9.927020
  104 0.445629 9.923397
  105 0.445629 9.919774
  106 0.445629 9.916151
  107 0.445629 9.912528
  108 0.445629 9.908905
  109 0.445629 9.905282
  110 0.445629 9.901659
  111 0.445629 9.898036
  112 0.445629 9.894413
  113 0.445629 9.890790
  114 0.442006 9.887167
  115 0.442006 9.883544
  116 0.442006 9.879921
  117 0.438383 9.876298
  118 0.438383 9.872675
  119 0.438383 9.869052
  120 0.442006 9.865429
  121 0.442006 9.861806
  122 0.442006 9.858183
  123 0.442006 9.854560
  124 0.445629 9.850937
  125 0.445629 9.847314
  126 0.445629 9.843691
  127 0.445629 9.840068
  128 0.445629 9.836445
  129 0.445629 9.832822
  130 0.445629 9.829199
  131 0.445629 9.825576
  132 0.445629 9.821953
  133 0.445629 9.818330
  134 0.445629 9.814707
  135 0.445629 9.811084
  136 0.445629 9.807461
  137 0.445629 9.803838
  138 0.445629 9.800215
  139 0.445629 9.796592
  140 0.445629 9.792969
  141 0.445629 9.789346
  142 0.445629 9.785723
  143 0.445629 9.782100
  144 0.445629 9.778477
  145 0.445629 9.774854
  146 0.445629 9.771231
  147 0.445629 9.767608
  148 0.445629 9.763985
  149 0.445629 9.760362
  150 0.445629 9.756739
  151 0.445629 9.753116
  152 0.449252 9.749493
  153 0.449252 9.745870
  154 0.449252 9.742247
  155 0.449252 9.738624
  156 0.449252 9.735001
  157 0.449252 9.731378
  158 0.452875 9.727755
  159 0.452875 9.724132
  160 0.456498 9.720509
  161 0.456498 9.716886
  162 0.460121 9.713263
  163 0.460121 9.709640
  164 0.460121 9.706017
  165 0.460121 9.702394
  166 0.460121 9.698771
  167 0.460121 9.695148
  168 0.460121 9.691525
  169 0.460121 9.687902
  170 0.460121 9.684279
  171 0.460121 9.680656
  172 0.460121 9.677033
  173 0.460121 9.673410
  174 0.460121 9.669787
  175 0.460121 9.666164
  176 0.460121 9.662541
  177 0.460121 9.658918
  178 0.460121 9.655295
  179 0.460121 9.651672
  180 0.460121 9.648049
  181 0.460121 9.644426
  182 0.460121 9.640803
  183 0.460121 9.637180
  184 0.460121 9.633557
  185 0.460121 9.629934
  186 0.460121 9.626311
  187 0.460121 9.622688
  188 0.456498 9.619065
  189 0.456498 9.615442
  190 0.452875 9.611819
  191 0.452875 9.608196
  192 0.452875 9.604573
  193 0.452875 9.600950
  194 0.452875 9.597327
  195 0.452875 9.593704
  196 0.452875 9.590081
  197 0.452875 9.586458
  198 0.452875 9.582835
  199 0.452875 9.579212
  200 0.452875 9.575589
  201 0.452875 9.571966
  202 0.452875 9.568343
  203 0.452875 9.564720
  204 0.452875 9.561097
  205 0.452875 9.557474
  206 0.452875 9.553851
  207 0.452875 9.550228
  208 0.452875 9.546605
  209 0.452875 9.542982
  210 0.452875 9.539359
  211 0.452875 9.535736
  212 0.452875 9.532113
  213 0.452875 9.528490
  214 0.452875 9.524867
  215 0.452875 9.521244
  216 0.452875 9.517621
  217 0.452875 9.513998
  218 0.452875 9.510375
  219 0.452875 9.506752
  220 0.452875 9.503129
  221 0.452875 9.499506
  222 0.452875 9.495883
  223 0.452875 9.492260
  224 0.452875 9.488637
  225 0.452875 9.485014
  226 0.452875 9.481391
  227 0.456498 9.477768
  228 0.456498 9.474145
  229 0.456498 9.470522
  230 0.456498 9.466899
  231 0.456498 9.463276
  232 0.456498 9.459653
  233 0.456498 9.456030
  234 0.456498 9.452407
  235 0.456498 9.448784
  236 0.456498 9.445161
  237 0.460121 9.441538
  238 0.460121 9.437915
  239 0.463744 9.434292
  240 0.463744 9.430669
  241 0.467367 9.427046
  242 0.467367 9.423423
  243 0.467367 9.419800
  244 0.467367 9.416177
  245 0.470990 9.412554
  246 0.470990 9.408931
  247 0.474613 9.405308
  248 0.474613 9.401685
  249 0.474613 9.398062
  250 0.474613 9.394439
  251 0.474613 9.390816
  252 0.474613 9.387193
  253 0.474613 9.383570
  254 0.474613 9.379947
  255 0.474613 9.376324
  256 0.474613 9.372701
  257 0.474613 9.369078
  258 0.474613 9.365455
  259 0.474613 9.361832
  260 0.474613 9.358209
  261 0.474613 9.354586
  262 0.474613 9.350963
  263 0.474613 9.347340
  264 0.474613 9.343717
  265 0.474613 9.340094
  266 0.474613 9.336471
  267 0.474613 9.332848
  268 0.474613 9.329225
  269 0.474613 9.325602
  270 0.474613 9.321979
  271 0.474613 9.318356
  272 0.474613 9.314733
  273 0.470990 9.311110
  274 0.470990 9.307487
  275 0.467367 9.303864
  276 0.467367 9.300241
  277 0.463744 9.296618
  278 0.463744 9.292995
  279 0.463744 9.289372
  280 0.463744 9.285749
  281 0.463744 9.282126
  282 0.463744 9.278503
  283 0.463744 9.274880
  284 0.463744 9.271257
  285 0.463744 9.267634
  286 0.467367 9.264011
  287 0.467367 9.260388
  288 0.470990 9.256765
  289 0.470990 9.253142
  290 0.474613 9.249519
  291 0.474613 9.245896
  292 0.474613 9.242273
  293 0.474613 9.238650
  294 0.474613 9.235027
  295 0.474613 9.231404
  296 0.474613 9.227781
  297 0.474613 9.224158
  298 0.474613 9.220535
  299 0.474613 9.216912
  300 0.474613 9.213289
  301 0.474613 9.209666
  302 0.474613 9.206043
  303 0.474613 9.202420
  304 0.474613 9.198797
  305 0.474613 9.195174
  306 0.474613 9.191551
  307 0.474613 9.187928
  308 0.474613 9.184305
  309 0.474613 9.180682
  310 0.474613 9.177059
  311 0.474613 9.173436
  312 0.478236 9.169813
  313 0.478236 9.166190
  314 0.478236 9.162567
  315 0.478236 9.158944
  316 0.478236 9.155321
  317 0.478236 9.151698
  318 0.478236 9.148075
  319 0.478236 9.144452
  320 0.478236 9.140829
  321 0.478236 9.137206
  322 0.478236 9.133583
  323 0.478236 9.129960
  324 0.478236 9.126337
  325 0.478236 9.122714
  326 0.478236 9.119091
  327 0.478236 9.115468
  328 0.478236 9.111845
  329 0.478236 9.108222
  330 0.478236 9.104599
  331 0.478236 9.100976
  332 0.478236 9.097353
  333 0.478236 9.093730
  334 0.478236 9.090107
  335 0.478236 9.086484
  336 0.478236 9.082861
  337 0.478236 9.079238
  338 0.478236 9.075615
  339 0.481859 9.071992
  340 0.481859 9.068369
  341 0.485482 9.064746
  342 0.485482 9.061123
  343 0.485482 9.057500
  344 0.489105 9.053877
  345 0.489105 9.050254
  346 0.492728 9.046631
  347 0.492728 9.043008
  348 0.496351 9.039385
  349 0.496351 9.035762
  350 0.499974 9.032139
  351 0.499974 9.028516
  352 0.503597 9.024893
  353 0.503597 9.021270
  354 0.507220 9.017647
  355 0.507220 9.014024
  356 0.507220 9.010401
  357 0.507220 9.006778
  358 0.507220 9.003155
  359 0.507220 8.999532
  360 0.507220 8.995909
  361 0.507220 8.992286
  362 0.507220 8.988663
  363 0.507220 8.985040
  364 0.507220 8.981417
  365 0.507220 8.977794
  366 0.507220 8.974171
  367 0.507220 8.970548
  368 0.507220 8.966925
  369 0.507220 8.963302
  370 0.507220 8.959679
  371 0.507220 8.956056
  372 0.507220 8.952433
  373 0.507220 8.948810
  374 0.507220 8.945187
  375 0.507220 8.941564
  376 0.507220 8.937941
  377 0.507220 8.934318
  378 0.503597 8.930695
  379 0.503597 8.927072
  380 0.499974 8.923449
  381 0.499974 8.919826
  382 0.496351 8.916203
  383 0.496351 8.912580
  384 0.492728 8.908957
  385 0.492728 8.905334
  386 0.489105 8.901711
  387 0.489105 8.898088
  388 0.485482 8.894465
  389 0.485482 8.890842
  390 0.481859 8.887219
  391 0.481859 8.883596
  392 0.478236 8.879973
  393 0.478236 8.876350
  394 0.474613 8.872727
  395 0.474613 8.869104
  396 0.474613 8.865481
  397 0.474613 8.861858
  398 0.474613 8.858235
  399 0.474613 8.854612
  400 0.474613 8.850989
  401 0.474613 8.847366
  402 0.470990 8.843743
  403 0.470990 8.840120
  404 0.470990 8.836497
  405 0.467367 8.832874
  406 0.467367 8.829251
  407 0.463744 8.825628
  408 0.463744 8.822005
  409 0.460121 8.818382
  410 0.460121 8.814759
  411 0.456498 8.811136
  412 0.456498 8.807513
  413 0.452875 8.803890
  414 0.452875 8.800267
  415 0.449252 8.796644
  416 0.449252 8.793021
  417 0.449252 8.789398
  418 0.449252 8.785775
  419 0.452875 8.782152
  420 0.452875 8.778529
  421 0.452875 8.774906
  422 0.452875 8.771283
  423 0.456498 8.767660
  424 0.460121 8.764037
  425 0.460121 8.760414
  426 0.463744 8.756791
  427 0.463744 8.753168
  428 0.467367 8.749545
  429 0.467367 8.745922
  430 0.470990 8.742299
  431 0.470990 8.738676
  432 0.474613 8.735053
  433 0.474613 8.731430
  434 0.478236 8.727807
  435 0.478236 8.724184
  436 0.481859 8.720561
  437 0.481859 8.716938
  438 0.485482 8.713315
  439 0.485482 8.709692
  440 0.489105 8.706069
  441 0.489105 8.702446
  442 0.489105 8.698823
  443 0.489105 8.695200
  444 0.489105 8.691577
  445 0.489105 8.687954
  446 0.489105 8.684331
  447 0.489105 8.680708
  448 0.489105 8.677085
  449 0.489105 8.673462
  450 0.489105 8.669839
  451 0.489105 8.666216
  452 0.489105 8.662593
  453 0.489105 8.658970
  454 0.489105 8.655347
  455 0.489105 8.651724
  456 0.489105 8.648101
  457 0.489105 8.644478
  458 0.489105 8.640855
  459 0.489105 8.637232
  460 0.489105 8.633609
  461 0.489105 8.629986
  462 0.489105 8.626363
  463 0.489105 8.622740
  464 0.489105 8.619117
  465 0.489105 8.615494
  466 0.489105 8.611871
  467 0.489105 8.608248
  468 0.489105 8.604625
  469 0.489105 8.601002
  470 0.485482 8.597379
  471 0.485482 8.593756
  472 0.485482 8.590133
  473 0.489105 8.586510
  474 0.489105 8.582887
  475 0.492728 8.579264
  476 0.492728 8.575641
  477 0.496351 8.572018
  478 0.496351 8.568395
  479 0.496351 8.564772
  480 0.496351 8.561149
  481 0.496351 8.557526
  482 0.496351 8.553903
  483 0.496351 8.550280
  484 0.496351 8.546657
  485 0.496351 8.543034
  486 0.496351 8.539411
  487 0.496351 8.535788
  488 0.496351 8.532165
  489 0.496351 8.528542
  490 0.496351 8.524919
  491 0.496351 8.521296
  492 0.496351 8.517673
  493 0.496351 8.514050
  494 0.496351 8.510427
  495 0.496351 8.506804
  496 0.496351 8.503181
  497 0.496351 8.499558
  498 0.499974 8.495935
  499 0.499974 8.492312
  500 0.499974 8.488689
  501 0.503597 8.485066
  502 0.503597 8.481443
  503 0.507220 8.477820
  504 0.507220 8.474197
  505 0.507220 8.470574
  506 0.507220 8.466951
  507 0.507220 8.463328
  508 0.507220 8.459705
  509 0.507220 8.456082
  510 0.507220 8.452459
  511 0.507220 8.448836
  512 0.507220 8.445213
  513 0.507220 8.441590
  514 0.507220 8.437967
  515 0.507220 8.434344
  516 0.507220 8.430721
  517 0.507220 8.427098
  518 0.507220 8.423475
  519 0.507220 8.419852
  520 0.507220 8.416229
  521 0.507220 8.412606
  522 0.507220 8.408983
  523 0.507220 8.405360
  524 0.507220 8.401737
  525 0.507220 8.398114
  526 0.507220 8.394491
  527 0.507220 8.390868
  528 0.503597 8.387245
  529 0.503597 8.383622
  530 0.503597 8.379999
  531 0.503597 8.376376
  532 0.503597 8.372753
  533 0.503597 8.369130
  534 0.503597 8.365507
  535 0.503597 8.361884
  536 0.503597 8.358261
  537 0.503597 8.354638
  538 0.503597 8.351015
  539 0.503597 8.347392
  540 0.503597 8.343769
  541 0.503597 8.340146
  542 0.503597 8.336523
  543 0.503597 8.332900
  544 0.503597 8.329277
  545 0.503597 8.325654
  546 0.503597 8.322031
  547 0.503597 8.318408
  548 0.503597 8.314785
  549 0.503597 8.311162
  550 0.503597 8.307539
  551 0.503597 8.303916
  552 0.503597 8.300293
  553 0.503597 8.296670
  554 0.503597 8.293047
  555 0.503597 8.289424
  556 0.503597 8.285801
  557 0.503597 8.282178
  558 0.503597 8.278555
  559 0.503597 8.274932
  560 0.503597 8.271309
  561 0.503597 8.267686
  562 0.499974 8.264063
  563 0.499974 8.260440
  564 0.499974 8.256817
  565 0.499974 8.253194
  566 0.499974 8.249571
  567 0.499974 8.245948
  568 0.499974 8.242325
  569 0.499974 8.238702
  570 0.499974 8.235079
  571 0.503597 8.231456
  572 0.503597 8.227833
  573 0.503597 8.224210
  574 0.507220 8.220587
  575 0.507220 8.216964
  576 0.507220 8.213341
  577 0.507220 8.209718
  578 0.507220 8.206095
  579 0.507220 8.202472
  580 0.507220 8.198849
  581 0.507220 8.195226
  582 0.507220 8.191603
  583 0.507220 8.187980
  584 0.507220 8.184357
  585 0.507220 8.180734
  586 0.507220 8.177111
  587 0.507220 8.173488
  588 0.507220 8.169865
  589 0.507220 8.166242
  590 0.507220 8.162619
  591 0.507220 8.158996
  592 0.507220 8.155373
  593 0.507220 8.151750
  594 0.507220 8.148127
  595 0.507220 8.144504
  596 0.507220 8.140881
  597 0.503597 8.137258
  598 0.503597 8.133635
  599 0.499974 8.130012
  600 0.499974 8.126389
  601 0.496351 8.122766
  602 0.496351 8.119143
  603 0.492728 8.115520
  604 0.492728 8.111897
  605 0.489105 8.108274
  606 0.489105 8.104651
  607 0.485482 8.101028
  608 0.485482 8.097405
  609 0.481859 8.093782
  610 0.478236 8.090159
  611 0.478236 8.086536
  612 0.474613 8.082913
  613 0.478236 8.079290
  614 0.481859 8.075667
  615 0.481859 8.072044
  616 0.485482 8.068421
  617 0.485482 8.064798
  618 0.489105 8.061175
  619 0.489105 8.057552
  620 0.492728 8.053929
  621 0.492728 8.050306
  622 0.496351 8.046683
  623 0.496351 8.043060
  624 0.499974 8.039437
  625 0.499974 8.035814
  626 0.503597 8.032191
  627 0.503597 8.028568
  628 0.503597 8.024945
  629 0.503597 8.021322
  630 0.503597 8.017699
  631 0.503597 8.014076
  632 0.503597 8.010453
  633 0.503597 8.006830
  634 0.503597 8.003207
  635 0.503597 7.999584
  636 0.503597 7.995961
  637 0.503597 7.992338
  638 0.503597 7.988715
  639 0.503597 7.985092
  640 0.503597 7.981469
  641 0.503597 7.977846
  642 0.507220 7.974223
  643 0.507220 7.970600
  644 0.507220 7.966977
  645 0.507220 7.963354
  646 0.507220 7.959731
  647 0.507220 7.956108
  648 0.507220 7.952485
  649 0.507220 7.948862
  650 0.507220 7.945239
  651 0.507220 7.941616
  652 0.507220 7.937993
  653 0.507220 7.934370
  654 0.507220 7.930747
  655 0.510843 7.927124
  656 0.510843 7.923501
  657 0.514466 7.919878
  658 0.514466 7.916255
  659 0.518089 7.912632
  660 0.518089 7.909009
  661 0.521712 7.905386
  662 0.521712 7.901763
  663 0.525335 7.898140
  664 0.525335 7.894517
  665 0.528958 7.890894
  666 0.528958 7.887271
  667 0.532581 7.883648
  668 0.532581 7.880025
  669 0.532581 7.876402
  670 0.532581 7.872779
  671 0.532581 7.869156
  672 0.532581 7.865533
  673 0.532581 7.861910
  674 0.532581 7.858287
  675 0.532581 7.854664
  676 0.532581 7.851041
  677 0.532581 7.847418
  678 0.532581 7.843795
  679 0.532581 7.840172
  680 0.532581 7.836549
  681 0.532581 7.832926
  682 0.532581 7.829303
  683 0.532581 7.825680
  684 0.532581 7.822057
  685 0.532581 7.818434
  686 0.532581 7.814811
  687 0.532581 7.811188
  688 0.532581 7.807565
  689 0.532581 7.803942
  690 0.532581 7.800319
  691 0.532581 7.796696
  692 0.532581 7.793073
  693 0.532581 7.789450
  694 0.532581 7.785827
  695 0.532581 7.782204
  696 0.532581 7.778581
  697 0.532581 7.774958
  698 0.532581 7.771335
  699 0.532581 7.767712
  700 0.532581 7.764089
  701 0.532581 7.760466
  702 0.532581 7.756843
  703 0.532581 7.753220
  704 0.532581 7.749597
  705 0.528958 7.745974
  706 0.528958 7.742351
  707 0.528958 7.738728
  708 0.525335 7.735105
  709 0.525335 7.731482
  710 0.521712 7.727859
  711 0.521712 7.724236
  712 0.521712 7.720613
  713 0.521712 7.716990
  714 0.521712 7.713367
  715 0.521712 7.709744
  716 0.521712 7.706121
  717 0.521712 7.702498
  718 0.521712 7.698875
  719 0.521712 7.695252
  720 0.521712 7.691629
  721 0.521712 7.688006
  722 0.521712 7.684383
  723 0.521712 7.680760
  724 0.521712 7.677137
  725 0.521712 7.673514
  726 0.521712 7.669891
  727 0.521712 7.666268
  728 0.521712 7.662645
  729 0.521712 7.659022
  730 0.521712 7.655399
  731 0.521712 7.651776
  732 0.521712 7.648153
  733 0.521712 7.644530
  734 0.521712 7.640907
  735 0.521712 7.637284
  736 0.521712 7.633661
  737 0.521712 7.630038
  738 0.521712 7.626415
  739 0.521712 7.622792
  740 0.521712 7.619169
  741 0.521712 7.615546
  742 0.521712 7.611923
  743 0.521712 7.608300
  744 0.521712 7.604677
  745 0.521712 7.601054
  746 0.521712 7.597431
  747 0.521712 7.593808
  748 0.521712 7.590185
  749 0.521712 7.586562
  750 0.521712 7.582939
  751 0.521712 7.579316
  752 0.521712 7.575693
  753 0.521712 7.572070
  754 0.521712 7.568447
  755 0.521712 7.564824
  756 0.521712 7.561201
  757 0.521712 7.557578
  758 0.521712 7.553955
  759 0.521712 7.550332
  760 0.521712 7.546709
  761 0.521712 7.543086
  762 0.521712 7.539463
  763 0.521712 7.535840
  764 0.518089 7.532217
  765 0.518089 7.528594
  766 0.518089 7.524971
  767 0.514466 7.521348
  768 0.514466 7.517725
  769 0.514466 7.514102
  770 0.514466 7.510479
  771 0.514466 7.506856
  772 0.514466 7.503233
  773 0.514466 7.499610
  774 0.514466 7.495987
  775 0.514466 7.492364
  776 0.514466 7.488741
  777 0.514466 7.485118
  778 0.514466 7.481495
  779 0.514466 7.477872
  780 0.514466 7.474249
  781 0.514466 7.470626
  782 0.514466 7.467003
  783 0.514466 7.463380
  784 0.514466 7.459757
  785 0.514466 7.456134
  786 0.518089 7.452511
  787 0.518089 7.448888
  788 0.518089 7.445265
  789 0.521712 7.441642
  790 0.521712 7.438019
  791 0.525335 7.434396
  792 0.525335 7.430773
  793 0.528958 7.427150
  794 0.528958 7.423527
  795 0.532581 7.419904
  796 0.532581 7.416281
  797 0.532581 7.412658
  798 0.532581 7.409035
  799 0.532581 7.405412
  800 0.532581 7.401789
  801 0.532581 7.398166
  802 0.532581 7.394543
  803 0.532581 7.390920
  804 0.532581 7.387297
  805 0.532581 7.383674
  806 0.532581 7.380051
  807 0.532581 7.376428
  808 0.532581 7.372805
  809 0.532581 7.369182
  810 0.532581 7.365559
  811 0.532581 7.361936
  812 0.532581 7.358313
  813 0.532581 7.354690
  814 0.532581 7.351067
  815 0.532581 7.347444
  816 0.532581 7.343821
  817 0.532581 7.340198
  818 0.532581 7.336575
  819 0.532581 7.332952
  820 0.532581 7.329329
  821 0.532581 7.325706
  822 0.532581 7.322083
  823 0.532581 7.318460
  824 0.532581 7.314837
  825 0.532581 7.311214
  826 0.532581 7.307591
  827 0.532581 7.303968
  828 0.532581 7.300345
  829 0.532581 7.296722
  830 0.532581 7.293099
  831 0.532581 7.289476
  832 0.532581 7.285853
  833 0.532581 7.282230
  834 0.532581 7.278607
  835 0.532581 7.274984
  836 0.532581 7.271361
  837 0.528958 7.267738
  838 0.528958 7.264115
  839 0.528958 7.260492
  840 0.532581 7.256869
  841 0.532581 7.253246
  842 0.532581 7.249623
  843 0.536204 7.246000
  844 0.536204 7.242377
  845 0.536204 7.238754
  846 0.536204 7.235131
  847 0.536204 7.231508
  848 0.539827 7.227885
  849 0.539827 7.224262
  850 0.543450 7.220639
  851 0.543450 7.217016
  852 0.547073 7.213393
  853 0.547073 7.209770
  854 0.550696 7.206147
  855 0.550696 7.202524
  856 0.550696 7.198901
  857 0.550696 7.195278
  858 0.550696 7.191655
  859 0.550696 7.188032
  860 0.550696 7.184409
  861 0.550696 7.180786
  862 0.550696 7.177163
  863 0.550696 7.173540
  864 0.550696 7.169917
  865 0.554319 7.166294
  866 0.554319 7.162671
  867 0.554319 7.159048
  868 0.554319 7.155425
  869 0.554319 7.151802
  870 0.554319 7.148179
  871 0.554319 7.144556
  872 0.554319 7.140933
  873 0.554319 7.137310
  874 0.554319 7.133687
  875 0.554319 7.130064
  876 0.554319 7.126441
  877 0.554319 7.122818
  878 0.554319 7.119195
  879 0.554319 7.115572
  880 0.554319 7.111949
  881 0.554319 7.108326
  882 0.554319 7.104703
  883 0.554319 7.101080
  884 0.554319 7.097457
  885 0.554319 7.093834
  886 0.554319 7.090211
  887 0.554319 7.086588
  888 0.554319 7.082965
  889 0.554319 7.079342
  890 0.554319 7.075719
  891 0.554319 7.072096
  892 0.554319 7.068473
  893 0.554319 7.064850
  894 0.557942 7.061227
  895 0.557942 7.057604
  896 0.557942 7.053981
  897 0.561565 7.050358
  898 0.561565 7.046735
  899 0.561565 7.043112
  900 0.561565 7.039489
  901 0.561565 7.035866
  902 0.561565 7.032243
  903 0.561565 7.028620
  904 0.561565 7.024997
  905 0.561565 7.021374
  906 0.561565 7.017751
  907 0.561565 7.014128
  908 0.561565 7.010505
  909 0.561565 7.006882
  910 0.561565 7.003259
  911 0.561565 6.999636
  912 0.561565 6.996013
  913 0.561565 6.992390
  914 0.561565 6.988767
  915 0.561565 6.985144
  916 0.561565 6.981521
  917 0.561565 6.977898
  918 0.561565 6.974275
  919 0.561565 6.970652
  920 0.561565 6.967029
  921 0.561565 6.963406
  922 0.557942 6.959783
  923 0.557942 6.956160
  924 0.554319 6.952537
  925 0.554319 6.948914
  926 0.554319 6.945291
  927 0.554319 6.941668
  928 0.550696 6.938045
  929 0.550696 6.934422
  930 0.554319 6.930799
  931 0.554319 6.927176
  932 0.554319 6.923553
  933 0.557942 6.919930
  934 0.557942 6.916307
  935 0.557942 6.912684
  936 0.557942 6.909061
  937 0.557942 6.905438
  938 0.557942 6.901815
  939 0.557942 6.898192
  940 0.557942 6.894569
  941 0.557942 6.890946
  942 0.557942 6.887323
  943 0.557942 6.883700
  944 0.557942 6.880077
  945 0.557942 6.876454
  946 0.557942 6.872831
  947 0.557942 6.869208
  948 0.557942 6.865585
  949 0.557942 6.861962
  950 0.557942 6.858339
  951 0.557942 6.854716
  952 0.557942 6.851093
  953 0.557942 6.847470
  954 0.557942 6.843847
  955 0.557942 6.840224
  956 0.557942 6.836601
  957 0.557942 6.832978
  958 0.557942 6.829355
  959 0.557942 6.825732
  960 0.557942 6.822109
  961 0.557942 6.818486
  962 0.557942 6.814863
  963 0.554319 6.811240
  964 0.554319 6.807617
  965 0.550696 6.803994
  966 0.550696 6.800371
  967 0.547073 6.796748
  968 0.547073 6.793125
  969 0.543450 6.789502
  970 0.543450 6.785879
  971 0.543450 6.782256
  972 0.543450 6.778633
  973 0.543450 6.775010
  974 0.547073 6.771387
  975 0.547073 6.767764
  976 0.550696 6.764141
  977 0.550696 6.760518
  978 0.554319 6.756895
  979 0.554319 6.753272
  980 0.557942 6.749649
  981 0.557942 6.746026
  982 0.561565 6.742403
  983 0.561565 6.738780
  984 0.565188 6.735157
  985 0.565188 6.731534
  986 0.565188 6.727911
  987 0.565188 6.724288
  988 0.565188 6.720665
  989 0.565188 6.717042
  990 0.565188 6.713419
  991 0.565188 6.709796
  992 0.565188 6.706173
  993 0.565188 6.702550
  994 0.565188 6.698927
  995 0.565188 6.695304
  996 0.565188 6.691681
  997 0.565188 6.688058
  998 0.565188 6.684435
  999 0.565188 6.680812
 1000 0.565188 6.677189
 1001 0.565188 6.673566
 1002 0.565188 6.669943
 1003 0.565188 6.666320
 1004 0.565188 6.662697
 1005 0.565188 6.659074
 1006 0.565188 6.655451
 1007 0.561565 6.651828
 1008 0.561565 6.648205
 1009 0.557942 6.644582
 1010 0.557942 6.640959
 1011 0.554319 6.637336
 1012 0.554319 6.633713
 1013 0.550696 6.630090
 1014 0.550696 6.626467
 1015 0.550696 6.622844
 1016 0.550696 6.619221
 1017 0.550696 6.615598
 1018 0.550696 6.611975
 1019 0.550696 6.608352
 1020 0.547073 6.604729
 1021 0.547073 6.601106
 1022 0.547073 6.597483
 1023 0.547073 6.593860
 1024 0.547073 6.590237
 1025 0.547073 6.586614
 1026 0.547073 6.582991
 1027 0.547073 6.579368
 1028 0.547073 6.575745
 1029 0.547073 6.572122
 1030 0.547073 6.568499
 1031 0.547073 6.564876
 1032 0.547073 6.561253
 1033 0.547073 6.557630
 1034 0.547073 6.554007
 1035 0.547073 6.550384
 1036 0.547073 6.546761
 1037 0.547073 6.543138
 1038 0.547073 6.539515
 1039 0.547073 6.535892
 1040 0.547073 6.532269
 1041 0.547073 6.528646
 1042 0.547073 6.525023
 1043 0.547073 6.521400
 1044 0.547073 6.517777
 1045 0.547073 6.514154
 1046 0.550696 6.510531
 1047 0.550696 6.506908
 1048 0.550696 6.503285
 1049 0.550696 6.499662
 1050 0.550696 6.496039
 1051 0.550696 6.492416
 1052 0.550696 6.488793
 1053 0.554319 6.485170
 1054 0.554319 6.481547
 1055 0.554319 6.477924
 1056 0.554319 6.474301
 1057 0.554319 6.470678
 1058 0.557942 6.467055
 1059 0.557942 6.463432
 1060 0.557942 6.459809
 1061 0.561565 6.456186
 1062 0.561565 6.452563
 1063 0.561565 6.448940
 1064 0.565188 6.445317
 1065 0.565188 6.441694
 1066 0.565188 6.438071
 1067 0.565188 6.434448
 1068 0.565188 6.430825
 1069 0.565188 6.427202
 1070 0.565188 6.423579
 1071 0.568811 6.419956
 1072 0.568811 6.416333
 1073 0.572434 6.412710
 1074 0.572434 6.409087
 1075 0.576057 6.405464
 1076 0.576057 6.401841
 1077 0.579680 6.398218
 1078 0.579680 6.394595
 1079 0.583303 6.390972
 1080 0.583303 6.387349
 1081 0.586926 6.383726
 1082 0.586926 6.380103
 1083 0.590549 6.376480
 1084 0.590549 6.372857
 1085 0.590549 6.369234
 1086 0.590549 6.365611
 1087 0.590549 6.361988
 1088 0.590549 6.358365
 1089 0.590549 6.354742
 1090 0.590549 6.351119
 1091 0.590549 6.347496
 1092 0.590549 6.343873
 1093 0.590549 6.340250
 1094 0.590549 6.336627
 1095 0.590549 6.333004
 1096 0.590549 6.329381
 1097 0.590549 6.325758
 1098 0.590549 6.322135
 1099 0.590549 6.318512
 1100 0.590549 6.314889
 1101 0.590549 6.311266
 1102 0.590549 6.307643
 1103 0.590549 6.304020
 1104 0.590549 6.300397
 1105 0.590549 6.296774
 1106 0.590549 6.293151
 1107 0.590549 6.289528
 1108 0.590549 6.285905
 1109 0.590549 6.282282
 1110 0.590549 6.278659
 1111 0.590549 6.275036
 1112 0.590549 6.271413
 1113 0.590549 6.267790
 1114 0.590549 6.264167
 1115 0.590549 6.260544
 1116 0.590549 6.256921
 1117 0.590549 6.253298
 1118 0.590549 6.249675
 1119 0.590549 6.246052
 1120 0.590549 6.242429
 1121 0.590549 6.238806
 1122 0.586926 6.235183
 1123 0.586926 6.231560
 1124 0.583303 6.227937
 1125 0.583303 6.224314
 1126 0.579680 6.220691
 1127 0.579680 6.217068
 1128 0.576057 6.213445
 1129 0.576057 6.209822
 1130 0.576057 6.206199
 1131 0.572434 6.202576
 1132 0.572434 6.198953
 1133 0.572434 6.195330
 1134 0.572434 6.191707
 1135 0.572434 6.188084
 1136 0.576057 6.184461
 1137 0.576057 6.180838
 1138 0.579680 6.177215
 1139 0.579680 6.173592
 1140 0.583303 6.169969
 1141 0.583303 6.166346
 1142 0.586926 6.162723
 1143 0.586926 6.159100
 1144 0.590549 6.155477
 1145 0.590549 6.151854
 1146 0.594172 6.148231
 1147 0.594172 6.144608
 1148 0.597795 6.140985
 1149 0.597795 6.137362
 1150 0.601418 6.133739
 1151 0.601418 6.130116
 1152 0.605041 6.126493
 1153 0.605041 6.122870
 1154 0.608664 6.119247
 1155 0.608664 6.115624
 1156 0.612287 6.112001
 1157 0.612287 6.108378
 1158 0.615910 6.104755
 1159 0.615910 6.101132
 1160 0.619533 6.097509
 1161 0.619533 6.093886
 1162 0.623156 6.090263
 1163 0.623156 6.086640
 1164 0.623156 6.083017
 1165 0.623156 6.079394
 1166 0.623156 6.075771
 1167 0.623156 6.072148
 1168 0.623156 6.068525
 1169 0.623156 6.064902
 1170 0.623156 6.061279
 1171 0.623156 6.057656
 1172 0.623156 6.054033
 1173 0.623156 6.050410
 1174 0.623156 6.046787
 1175 0.623156 6.043164
 1176 0.623156 6.039541
 1177 0.623156 6.035918
 1178 0.623156 6.032295
 1179 0.623156 6.028672
 1180 0.623156 6.025049
 1181 0.623156 6.021426
 1182 0.623156 6.017803
 1183 0.623156 6.014180
 1184 0.623156 6.010557
 1185 0.623156 6.006934
 1186 0.623156 6.003311
 1187 0.623156 5.999688
 1188 0.623156 5.996065
 1189 0.619533 5.992442
 1190 0.619533 5.988819
 1191 0.619533 5.985196
 1192 0.619533 5.981573
 1193 0.619533 5.977950
 1194 0.615910 5.974327
 1195 0.615910 5.970704
 1196 0.615910 5.967081
 1197 0.615910 5.963458
 1198 0.615910 5.959835
 1199 0.615910 5.956212
 1200 0.615910 5.952589
 1201 0.615910 5.948966
 1202 0.615910 5.945343
 1203 0.615910 5.941720
 1204 0.615910 5.938097
 1205 0.615910 5.934474
 1206 0.615910 5.930851
 1207 0.615910 5.927228
 1208 0.615910 5.923605
 1209 0.615910 5.919982
 1210 0.615910 5.916359
 1211 0.615910 5.912736
 1212 0.615910 5.909113
 1213 0.615910 5.905490
 1214 0.615910 5.901867
 1215 0.615910 5.898244
 1216 0.615910 5.894621
 1217 0.615910 5.890998
 1218 0.615910 5.887375
 1219 0.612287 5.883752
 1220 0.612287 5.880129
 1221 0.608664 5.876506
 1222 0.608664 5.872883
 1223 0.605041 5.869260
 1224 0.605041 5.865637
 1225 0.601418 5.862014
 1226 0.601418 5.858391
 1227 0.597795 5.854768
 1228 0.597795 5.851145
 1229 0.597795 5.847522
 1230 0.597795 5.843899
 1231 0.597795 5.840276
 1232 0.597795 5.836653
 1233 0.597795 5.833030
 1234 0.601418 5.829407
 1235 0.601418 5.825784
 1236 0.605041 5.822161
 1237 0.605041 5.818538
 1238 0.608664 5.814915
 1239 0.608664 5.811292
 1240 0.612287 5.807669
 1241 0.612287 5.804046
 1242 0.615910 5.800423
 1243 0.615910 5.796800
 1244 0.615910 5.793177
 1245 0.615910 5.789554
 1246 0.615910 5.785931
 1247 0.615910 5.782308
 1248 0.615910 5.778685
 1249 0.615910 5.775062
 1250 0.615910 5.771439
 1251 0.615910 5.767816
 1252 0.615910 5.764193
 1253 0.615910 5.760570
 1254 0.615910 5.756947
 1255 0.615910 5.753324
 1256 0.615910 5.749701
 1257 0.615910 5.746078
 1258 0.615910 5.742455
 1259 0.615910 5.738832
 1260 0.615910 5.735209
 1261 0.615910 5.731586
 1262 0.615910 5.727963
 1263 0.615910 5.724340
 1264 0.615910 5.720717
 1265 0.615910 5.717094
 1266 0.615910 5.713471
 1267 0.619533 5.709848
 1268 0.619533 5.706225
 1269 0.619533 5.702602
 1270 0.623156 5.698979
 1271 0.623156 5.695356
 1272 0.623156 5.691733
 1273 0.623156 5.688110
 1274 0.626779 5.684487
 1275 0.626779 5.680864
 1276 0.630402 5.677241
 1277 0.630402 5.673618
 1278 0.634025 5.669995
 1279 0.634025 5.666372
 1280 0.637648 5.662749
 1281 0.637648 5.659126
 1282 0.637648 5.655503
 1283 0.637648 5.651880
 1284 0.637648 5.648257
 1285 0.637648 5.644634
 1286 0.637648 5.641011
 1287 0.637648 5.637388
 1288 0.637648 5.633765
 1289 0.637648 5.630142
 1290 0.637648 5.626519
 1291 0.637648 5.622896
 1292 0.637648 5.619273
 1293 0.637648 5.615650
 1294 0.637648 5.612027
 1295 0.637648 5.608404
 1296 0.637648 5.604781
 1297 0.637648 5.601158
 1298 0.637648 5.597535
 1299 0.637648 5.593912
 1300 0.641271 5.590289
 1301 0.641271 5.586666
 1302 0.644894 5.583043
 1303 0.644894 5.579420
 1304 0.644894 5.575797
 1305 0.644894 5.572174
 1306 0.644894 5.568551
 1307 0.644894 5.564928
 1308 0.644894 5.561305
 1309 0.644894 5.557682
 1310 0.644894 5.554059
 1311 0.644894 5.550436
 1312 0.644894 5.546813
 1313 0.644894 5.543190
 1314 0.644894 5.539567
 1315 0.644894 5.535944
 1316 0.644894 5.532321
 1317 0.644894 5.528698
 1318 0.644894 5.525075
 1319 0.644894 5.521452
 1320 0.644894 5.517829
 1321 0.644894 5.514206
 1322 0.644894 5.510583
 1323 0.644894 5.506960
 1324 0.644894 5.503337
 1325 0.644894 5.499714
 1326 0.641271 5.496091
 1327 0.641271 5.492468
 1328 0.641271 5.488845
 1329 0.641271 5.485222
 1330 0.641271 5.481599
 1331 0.641271 5.477976
 1332 0.641271 5.474353
 1333 0.641271 5.470730
 1334 0.641271 5.467107
 1335 0.641271 5.463484
 1336 0.641271 5.459861
 1337 0.641271 5.456238
 1338 0.637648 5.452615
 1339 0.637648 5.448992
 1340 0.637648 5.445369
 1341 0.634025 5.441746
 1342 0.634025 5.438123
 1343 0.630402 5.434500
 1344 0.630402 5.430877
 1345 0.630402 5.427254
 1346 0.630402 5.423631
 1347 0.630402 5.420008
 1348 0.626779 5.416385
 1349 0.626779 5.412762
 1350 0.626779 5.409139
 1351 0.626779 5.405516
 1352 0.626779 5.401893
 1353 0.626779 5.398270
 1354 0.626779 5.394647
 1355 0.626779 5.391024
 1356 0.630402 5.387401
 1357 0.630402 5.383778
 1358 0.630402 5.380155
 1359 0.630402 5.376532
 1360 0.630402 5.372909
 1361 0.634025 5.369286
 1362 0.634025 5.365663
 1363 0.634025 5.362040
 1364 0.634025 5.358417
 1365 0.634025 5.354794
 1366 0.634025 5.351171
 1367 0.634025 5.347548
 1368 0.634025 5.343925
 1369 0.634025 5.340302
 1370 0.634025 5.336679
 1371 0.634025 5.333056
 1372 0.634025 5.329433
 1373 0.634025 5.325810
 1374 0.634025 5.322187
 1375 0.634025 5.318564
 1376 0.634025 5.314941
 1377 0.634025 5.311318
 1378 0.634025 5.307695
 1379 0.634025 5.304072
 1380 0.634025 5.300449
 1381 0.634025 5.296826
 1382 0.634025 5.293203
 1383 0.634025 5.289580
 1384 0.634025 5.285957
 1385 0.634025 5.282334
 1386 0.634025 5.278711
 1387 0.634025 5.275088
 1388 0.634025 5.271465
 1389 0.634025 5.267842
 1390 0.634025 5.264219
 1391 0.634025 5.260596
 1392 0.634025 5.256973
 1393 0.634025 5.253350
 1394 0.634025 5.249727
 1395 0.634025 5.246104
 1396 0.634025 5.242481
 1397 0.634025 5.238858
 1398 0.634025 5.235235
 1399 0.634025 5.231612
 1400 0.634025 5.227989
 1401 0.634025 5.224366
 1402 0.634025 5.220743
 1403 0.634025 5.217120
 1404 0.634025 5.213497
 1405 0.634025 5.209874
 1406 0.634025 5.206251
 1407 0.634025 5.202628
 1408 0.634025 5.199005
 1409 0.634025 5.195382
 1410 0.634025 5.191759
 1411 0.634025 5.188136
 1412 0.634025 5.184513
 1413 0.634025 5.180890
 1414 0.634025 5.177267
 1415 0.634025 5.173644
 1416 0.634025 5.170021
 1417 0.634025 5.166398
 1418 0.637648 5.162775
 1419 0.637648 5.159152
 1420 0.637648 5.155529
 1421 0.637648 5.151906
 1422 0.637648 5.148283
 1423 0.637648 5.144660
 1424 0.637648 5.141037
 1425 0.637648 5.137414
 1426 0.637648 5.133791
 1427 0.637648 5.130168
 1428 0.637648 5.126545
 1429 0.637648 5.122922
 1430 0.637648 5.119299
 1431 0.637648 5.115676
 1432 0.637648 5.112053
 1433 0.637648 5.108430
 1434 0.637648 5.104807
 1435 0.637648 5.101184
 1436 0.637648 5.097561
 1437 0.637648 5.093938
 1438 0.637648 5.090315
 1439 0.637648 5.086692
 1440 0.637648 5.083069
 1441 0.637648 5.079446
 1442 0.641271 5.075823
 1443 0.641271 5.072200
 1444 0.641271 5.068577
 1445 0.644894 5.064954
 1446 0.644894 5.061331
 1447 0.644894 5.057708
 1448 0.648517 5.054085
 1449 0.648517 5.050462
 1450 0.652140 5.046839
 1451 0.652140 5.043216
 1452 0.652140 5.039593
 1453 0.652140 5.035970
 1454 0.652140 5.032347
 1455 0.652140 5.028724
 1456 0.652140 5.025101
 1457 0.652140 5.021478
 1458 0.652140 5.017855
 1459 0.652140 5.014232
 1460 0.652140 5.010609
 1461 0.652140 5.006986
 1462 0.652140 5.003363
 1463 0.652140 4.999740
 1464 0.652140 4.996117
 1465 0.652140 4.992494
 1466 0.652140 4.988871
 1467 0.652140 4.985248
 1468 0.652140 4.981625
 1469 0.652140 4.978002
 1470 0.652140 4.974379
 1471 0.652140 4.970756
 1472 0.652140 4.967133
 1473 0.652140 4.963510
 1474 0.652140 4.959887
 1475 0.648517 4.956264
 1476 0.648517 4.952641
 1477 0.644894 4.949018
 1478 0.644894 4.945395
 1479 0.644894 4.941772
 1480 0.644894 4.938149
 1481 0.644894 4.934526
 1482 0.644894 4.930903
 1483 0.644894 4.927280
 1484 0.644894 4.923657
 1485 0.644894 4.920034
 1486 0.644894 4.916411
 1487 0.644894 4.912788
 1488 0.641271 4.909165
 1489 0.641271 4.905542
 1490 0.641271 4.901919
 1491 0.641271 4.898296
 1492 0.641271 4.894673
 1493 0.641271 4.891050
 1494 0.641271 4.887427
 1495 0.641271 4.883804
 1496 0.641271 4.880181
 1497 0.641271 4.876558
 1498 0.641271 4.872935
 1499 0.641271 4.869312
 1500 0.641271 4.865689
 1501 0.641271 4.862066
 1502 0.641271 4.858443
 1503 0.641271 4.854820
 1504 0.641271 4.851197
 1505 0.641271 4.847574
 1506 0.641271 4.843951
 1507 0.641271 4.840328
 1508 0.641271 4.836705
 1509 0.641271 4.833082
 1510 0.641271 4.829459
 1511 0.641271 4.825836
 1512 0.641271 4.822213
 1513 0.641271 4.818590
 1514 0.641271 4.814967
 1515 0.641271 4.811344
 1516 0.641271 4.807721
 1517 0.641271 4.804098
 1518 0.641271 4.800475
 1519 0.637648 4.796852
 1520 0.637648 4.793229
 1521 0.637648 4.789606
 1522 0.634025 4.785983
 1523 0.634025 4.782360
 1524 0.630402 4.778737
 1525 0.630402 4.775114
 1526 0.630402 4.771491
 1527 0.630402 4.767868
 1528 0.630402 4.764245
 1529 0.630402 4.760622
 1530 0.630402 4.756999
 1531 0.630402 4.753376
 1532 0.634025 4.749753
 1533 0.637648 4.746130
 1534 0.637648 4.742507
 1535 0.641271 4.738884
 1536 0.641271 4.735261
 1537 0.644894 4.731638
 1538 0.644894 4.728015
 1539 0.648517 4.724392
 1540 0.648517 4.720769
 1541 0.652140 4.717146
 1542 0.652140 4.713523
 1543 0.655763 4.709900
 1544 0.655763 4.706277
 1545 0.659386 4.702654
 1546 0.659386 4.699031
 1547 0.663009 4.695408
 1548 0.663009 4.691785
 1549 0.663009 4.688162
 1550 0.663009 4.684539
 1551 0.663009 4.680916
 1552 0.663009 4.677293
 1553 0.663009 4.673670
 1554 0.663009 4.670047
 1555 0.663009 4.666424
 1556 0.663009 4.662801
 1557 0.663009 4.659178
 1558 0.663009 4.655555
 1559 0.663009 4.651932
 1560 0.663009 4.648309
 1561 0.663009 4.644686
 1562 0.663009 4.641063
 1563 0.663009 4.637440
 1564 0.663009 4.633817
 1565 0.663009 4.630194
 1566 0.663009 4.626571
 1567 0.663009 4.622948
 1568 0.663009 4.619325
 1569 0.663009 4.615702
 1570 0.663009 4.612079
 1571 0.659386 4.608456
 1572 0.659386 4.604833
 1573 0.659386 4.601210
 1574 0.655763 4.597587
 1575 0.655763 4.593964
 1576 0.655763 4.590341
 1577 0.655763 4.586718
 1578 0.652140 4.583095
 1579 0.652140 4.579472
 1580 0.648517 4.575849
 1581 0.648517 4.572226
 1582 0.644894 4.568603
 1583 0.644894 4.564980
 1584 0.641271 4.561357
 1585 0.641271 4.557734
 1586 0.637648 4.554111
 1587 0.637648 4.550488
 1588 0.637648 4.546865
 1589 0.637648 4.543242
 1590 0.641271 4.539619
 1591 0.641271 4.535996
 1592 0.641271 4.532373
 1593 0.644894 4.528750
 1594 0.644894 4.525127
 1595 0.644894 4.521504
 1596 0.644894 4.517881
 1597 0.644894 4.514258
 1598 0.644894 4.510635
 1599 0.644894 4.507012
 1600 0.644894 4.503389
 1601 0.644894 4.499766
 1602 0.644894 4.496143
 1603 0.644894 4.492520
 1604 0.644894 4.488897
 1605 0.644894 4.485274
 1606 0.644894 4.481651
 1607 0.644894 4.478028
 1608 0.644894 4.474405
 1609 0.644894 4.470782
 1610 0.644894 4.467159
 1611 0.644894 4.463536
 1612 0.644894 4.459913
 1613 0.644894 4.456290
 1614 0.648517 4.452667
 1615 0.648517 4.449044
 1616 0.648517 4.445421
 1617 0.652140 4.441798
 1618 0.652140 4.438175
 1619 0.655763 4.434552
 1620 0.655763 4.430929
 1621 0.659386 4.427306
 1622 0.659386 4.423683
 1623 0.663009 4.420060
 1624 0.663009 4.416437
 1625 0.666632 4.412814
 1626 0.666632 4.409191
 1627 0.670255 4.405568
 1628 0.670255 4.401945
 1629 0.670255 4.398322
 1630 0.670255 4.394699
 1631 0.670255 4.391076
 1632 0.670255 4.387453
 1633 0.670255 4.383830
 1634 0.670255 4.380207
 1635 0.670255 4.376584
 1636 0.670255 4.372961
 1637 0.670255 4.369338
 1638 0.670255 4.365715
 1639 0.670255 4.362092
 1640 0.670255 4.358469
 1641 0.670255 4.354846
 1642 0.670255 4.351223
 1643 0.670255 4.347600
 1644 0.670255 4.343977
 1645 0.670255 4.340354
 1646 0.670255 4.336731
 1647 0.670255 4.333108
 1648 0.670255 4.329485
 1649 0.670255 4.325862
 1650 0.670255 4.322239
 1651 0.666632 4.318616
 1652 0.666632 4.314993
 1653 0.663009 4.311370
 1654 0.663009 4.307747
 1655 0.659386 4.304124
 1656 0.659386 4.300501
 1657 0.655763 4.296878
 1658 0.655763 4.293255
 1659 0.655763 4.289632
 1660 0.655763 4.286009
 1661 0.659386 4.282386
 1662 0.659386 4.278763
 1663 0.659386 4.275140
 1664 0.659386 4.271517
 1665 0.659386 4.267894
 1666 0.659386 4.264271
 1667 0.659386 4.260648
 1668 0.659386 4.257025
 1669 0.659386 4.253402
 1670 0.659386 4.249779
 1671 0.659386 4.246156
 1672 0.659386 4.242533
 1673 0.659386 4.238910
 1674 0.659386 4.235287
 1675 0.659386 4.231664
 1676 0.659386 4.228041
 1677 0.659386 4.224418
 1678 0.659386 4.220795
 1679 0.659386 4.217172
 1680 0.659386 4.213549
 1681 0.659386 4.209926
 1682 0.659386 4.206303
 1683 0.659386 4.202680
 1684 0.659386 4.199057
 1685 0.659386 4.195434
 1686 0.659386 4.191811
 1687 0.659386 4.188188
 1688 0.655763 4.184565
 1689 0.655763 4.180942
 1690 0.655763 4.177319
 1691 0.652140 4.173696
 1692 0.652140 4.170073
 1693 0.652140 4.166450
 1694 0.652140 4.162827
 1695 0.652140 4.159204
 1696 0.652140 4.155581
 1697 0.652140 4.151958
 1698 0.652140 4.148335
 1699 0.652140 4.144712
 1700 0.652140 4.141089
 1701 0.655763 4.137466
 1702 0.655763 4.133843
 1703 0.659386 4.130220
 1704 0.659386 4.126597
 1705 0.663009 4.122974
 1706 0.663009 4.119351
 1707 0.663009 4.115728
 1708 0.663009 4.112105
 1709 0.663009 4.108482
 1710 0.663009 4.104859
 1711 0.663009 4.101236
 1712 0.663009 4.097613
 1713 0.663009 4.093990
 1714 0.663009 4.090367
 1715 0.663009 4.086744
 1716 0.663009 4.083121
 1717 0.663009 4.079498
 1718 0.663009 4.075875
 1719 0.663009 4.072252
 1720 0.663009 4.068629
 1721 0.663009 4.065006
 1722 0.663009 4.061383
 1723 0.663009 4.057760
 1724 0.663009 4.054137
 1725 0.663009 4.050514
 1726 0.663009 4.046891
 1727 0.663009 4.043268
 1728 0.663009 4.039645
 1729 0.663009 4.036022
 1730 0.663009 4.032399
 1731 0.663009 4.028776
 1732 0.663009 4.025153
 1733 0.663009 4.021530
 1734 0.659386 4.017907
 1735 0.659386 4.014284
 1736 0.659386 4.010661
 1737 0.659386 4.007038
 1738 0.663009 4.003415
 1739 0.663009 3.999792
 1740 0.666632 3.996169
 1741 0.666632 3.992546
 1742 0.670255 3.988923
 1743 0.670255 3.985300
 1744 0.670255 3.981677
 1745 0.670255 3.978054
 1746 0.670255 3.974431
 1747 0.670255 3.970808
 1748 0.670255 3.967185
 1749 0.670255 3.963562
 1750 0.670255 3.959939
 1751 0.670255 3.956316
 1752 0.670255 3.952693
 1753 0.670255 3.949070
 1754 0.670255 3.945447
 1755 0.670255 3.941824
 1756 0.670255 3.938201
 1757 0.670255 3.934578
 1758 0.670255 3.930955
 1759 0.670255 3.927332
 1760 0.670255 3.923709
 1761 0.670255 3.920086
 1762 0.670255 3.916463
 1763 0.670255 3.912840
 1764 0.670255 3.909217
 1765 0.670255 3.905594
 1766 0.670255 3.901971
 1767 0.670255 3.898348
 1768 0.670255 3.894725
 1769 0.670255 3.891102
 1770 0.670255 3.887479
 1771 0.670255 3.883856
 1772 0.670255 3.880233
 1773 0.670255 3.876610
 1774 0.666632 3.872987
 1775 0.666632 3.869364
 1776 0.663009 3.865741
 1777 0.663009 3.862118
 1778 0.659386 3.858495
 1779 0.659386 3.854872
 1780 0.655763 3.851249
 1781 0.655763 3.847626
 1782 0.652140 3.844003
 1783 0.652140 3.840380
 1784 0.648517 3.836757
 1785 0.648517 3.833134
 1786 0.644894 3.829511
 1787 0.641271 3.825888
 1788 0.637648 3.822265
 1789 0.634025 3.818642
 1790 0.634025 3.815019
 1791 0.634025 3.811396
 1792 0.634025 3.807773
 1793 0.634025 3.804150
 1794 0.637648 3.800527
 1795 0.637648 3.796904
 1796 0.641271 3.793281
 1797 0.641271 3.789658
 1798 0.644894 3.786035
 1799 0.644894 3.782412
 1800 0.648517 3.778789
 1801 0.648517 3.775166
 1802 0.648517 3.771543
 1803 0.648517 3.767920
 1804 0.648517 3.764297
 1805 0.648517 3.760674
 1806 0.648517 3.757051
 1807 0.648517 3.753428
 1808 0.648517 3.749805
 1809 0.648517 3.746182
 1810 0.648517 3.742559
 1811 0.648517 3.738936
 1812 0.648517 3.735313
 1813 0.648517 3.731690
 1814 0.648517 3.728067
 1815 0.648517 3.724444
 1816 0.648517 3.720821
 1817 0.648517 3.717198
 1818 0.652140 3.713575
 1819 0.652140 3.709952
 1820 0.655763 3.706329
 1821 0.655763 3.702706
 1822 0.659386 3.699083
 1823 0.659386 3.695460
 1824 0.663009 3.691837
 1825 0.663009 3.688214
 1826 0.666632 3.684591
 1827 0.666632 3.680968
 1828 0.670255 3.677345
 1829 0.670255 3.673722
 1830 0.670255 3.670099
 1831 0.670255 3.666476
 1832 0.670255 3.662853
 1833 0.670255 3.659230
 1834 0.670255 3.655607
 1835 0.670255 3.651984
 1836 0.670255 3.648361
 1837 0.670255 3.644738
 1838 0.670255 3.641115
 1839 0.670255 3.637492
 1840 0.670255 3.633869
 1841 0.670255 3.630246
 1842 0.670255 3.626623
 1843 0.670255 3.623000
 1844 0.670255 3.619377
 1845 0.670255 3.615754
 1846 0.670255 3.612131
 1847 0.670255 3.608508
 1848 0.670255 3.604885
 1849 0.670255 3.601262
 1850 0.670255 3.597639
 1851 0.666632 3.594016
 1852 0.666632 3.590393
 1853 0.666632 3.586770
 1854 0.663009 3.583147
 1855 0.663009 3.579524
 1856 0.659386 3.575901
 1857 0.659386 3.572278
 1858 0.655763 3.568655
 1859 0.655763 3.565032
 1860 0.655763 3.561409
 1861 0.655763 3.557786
 1862 0.655763 3.554163
 1863 0.655763 3.550540
 1864 0.655763 3.546917
 1865 0.655763 3.543294
 1866 0.655763 3.539671
 1867 0.655763 3.536048
 1868 0.655763 3.532425
 1869 0.655763 3.528802
 1870 0.655763 3.525179
 1871 0.655763 3.521556
 1872 0.655763 3.517933
 1873 0.655763 3.514310
 1874 0.655763 3.510687
 1875 0.655763 3.507064
 1876 0.655763 3.503441
 1877 0.655763 3.499818
 1878 0.659386 3.496195
 1879 0.659386 3.492572
 1880 0.659386 3.488949
 1881 0.659386 3.485326
 1882 0.659386 3.481703
 1883 0.659386 3.478080
 1884 0.659386 3.474457
 1885 0.659386 3.470834
 1886 0.663009 3.467211
 1887 0.666632 3.463588
 1888 0.666632 3.459965
 1889 0.670255 3.456342
 1890 0.673878 3.452719
 1891 0.677501 3.449096
 1892 0.677501 3.445473
 1893 0.681124 3.445473
 1894 0.684747 3.441850
 1895 0.688370 3.438227
 1896 0.691993 3.434604
 1897 0.695616 3.430981
 1898 0.699239 3.427358
 1899 0.702862 3.423735
 1900 0.706485 3.423735
 1901 0.710108 3.420112
 1902 0.713731 3.420112
 1903 0.717354 3.416489
 1904 0.720977 3.412866
 1905 0.724600 3.409243
 1906 0.728223 3.405620
 1907 0.728223 3.401997
 1908 0.731846 3.398374
 1909 0.731846 3.394751
 1910 0.735469 3.391128
 1911 0.735469 3.387505
 1912 0.739092 3.383882
 1913 0.739092 3.380259
 1914 0.742715 3.376636
 1915 0.742715 3.373013
 1916 0.746338 3.369390
 1917 0.746338 3.365767
 1918 0.749961 3.362144
 1919 0.749961 3.358521
 1920 0.749961 3.354898
 1921 0.749961 3.351275
 1922 0.749961 3.347652
 1923 0.753584 3.344029
 1924 0.753584 3.340406
 1925 0.757207 3.336783
 1926 0.760830 3.333160
 1927 0.764453 3.329537
 1928 0.768076 3.325914
 1929 0.771699 3.325914
 1930 0.775322 3.325914
 1931 0.778945 3.325914
 1932 0.782568 3.325914
 1933 0.786191 3.325914
 1934 0.789814 3.325914
 1935 0.793437 3.322291
 1936 0.797060 3.322291
 1937 0.800683 3.318668
 1938 0.804306 3.318668
 1939 0.807929 3.315045
 1940 0.811552 3.315045
 1941 0.815175 3.311422
 1942 0.818798 3.311422
 1943 0.822421 3.307799
 1944 0.826044 3.307799
 1945 0.829667 3.304176
 1946 0.833290 3.304176
 1947 0.836913 3.300553
 1948 0.840536 3.296930
 1949 0.844159 3.293307
 1950 0.844159 3.289684
 1951 0.847782 3.286061
 1952 0.847782 3.282438
 1953 0.851405 3.278815
 1954 0.851405 3.275192
 1955 0.855028 3.271569
 1956 0.855028 3.267946
 1957 0.858651 3.264323
 1958 0.858651 3.260700
 1959 0.862274 3.257077
 1960 0.865897 3.253454
 1961 0.865897 3.249831
 1962 0.869520 3.246208
 1963 0.873143 3.242585
 1964 0.876766 3.242585
 1965 0.880389 3.238962
 1966 0.884012 3.238962
 1967 0.887635 3.235339
 1968 0.891258 3.235339
 1969 0.894881 3.231716
 1970 0.898504 3.228093
 1971 0.902127 3.224470
 1972 0.902127 3.220847
 1973 0.905750 3.217224
 1974 0.905750 3.213601
 1975 0.909373 3.209978
 1976 0.909373 3.206355
 1977 0.912996 3.202732
 1978 0.912996 3.199109
 1979 0.916619 3.195486
 1980 0.916619 3.191863
 1981 0.920242 3.188240
 1982 0.920242 3.184617
 1983 0.923865 3.180994
 1984 0.923865 3.177371
 1985 0.923865 3.173748
 1986 0.923865 3.170125
 1987 0.927488 3.166502
 1988 0.927488 3.162879
 1989 0.931111 3.159256
 1990 0.934734 3.155633
 1991 0.938357 3.152010
 1992 0.941980 3.148387
 1993 0.945603 3.144764
 1994 0.949226 3.141141
 1995 0.952849 3.137518
 1996 0.956472 3.133895
 1997 0.960095 3.130272
 1998 0.963718 3.126649
 1999 0.967341 3.123026
 2000 0.970964 3.119403
 2001 0.970964 3.115780
 2002 0.974587 3.112157
 2003 0.978210 3.108534
 2004 0.978210 3.104911
 2005 0.981833 3.101288
 2006 0.985456 3.097665
 2007 0.989079 3.094042
 2008 0.992702 3.090419
 2009 0.996325 3.086796
 2010 0.999948 3.083173
 2011 1.003571 3.083173
 2012 1.007194 3.079550
 2013 1.010817 3.079550
 2014 1.014440 3.075927
 2015 1.018063 3.075927
 2016 1.021686 3.072304
 2017 1.025309 3.072304
 2018 1.028932 3.068681
 2019 1.032555 3.068681
 2020 1.036178 3.065058
 2021 1.039801 3.061435
 2022 1.043424 3.057812
 2023 1.047047 3.054189
 2024 1.050670 3.050566
 2025 1.054293 3.046943
 2026 1.057916 3.043320
 2027 1.061539 3.039697
 2028 1.061539 3.036074
 2029 1.065162 3.032451
 2030 1.065162 3.028828
 2031 1.068785 3.025205
 2032 1.068785 3.021582
 2033 1.072408 3.021582
 2034 1.076031 3.017959
 2035 1.079654 3.014336
 2036 1.083277 3.010713
 2037 1.086900 3.007090
 2038 1.090523 3.007090
 2039 1.094146 3.003467
 2040 1.097769 3.003467
 2041 1.101392 2.999844
 2042 1.105015 2.996221
 2043 1.108638 2.992598
 2044 1.112261 2.988975
 2045 1.112261 2.985352
 2046 1.115884 2.981729
 2047 1.115884 2.978106
 2048 1.119507 2.974483
 2049 1.119507 2.970860
 2050 1.123130 2.967237
 2051 1.123130 2.963614
 2052 1.126753 2.959991
 2053 1.126753 2.956368
 2054 1.130376 2.952745
 2055 1.130376 2.949122
 2056 1.133999 2.945499
 2057 1.133999 2.941876
 2058 1.133999 2.938253
 2059 1.133999 2.934630
 2060 1.133999 2.931007
 2061 1.137622 2.927384
 2062 1.137622 2.923761
 2063 1.141245 2.920138
 2064 1.141245 2.916515
 2065 1.144868 2.912892
 2066 1.144868 2.909269
 2067 1.144868 2.905646
 2068 1.148491 2.902023
 2069 1.148491 2.898400
 2070 1.148491 2.894777
 2071 1.152114 2.891154
 2072 1.152114 2.887531
 2073 1.152114 2.883908
 2074 1.155737 2.880285
 2075 1.155737 2.876662
 2076 1.155737 2.873039
 2077 1.159360 2.869416
 2078 1.159360 2.865793
 2079 1.159360 2.862170
 2080 1.162983 2.858547
 2081 1.162983 2.854924
 2082 1.166606 2.851301
 2083 1.170229 2.847678
 2084 1.170229 2.844055
 2085 1.173852 2.840432
 2086 1.177475 2.836809
 2087 1.177475 2.833186
 2088 1.181098 2.829563
 2089 1.184721 2.825940
 2090 1.184721 2.822317
 2091 1.188344 2.818694
 2092 1.191967 2.815071
 2093 1.195590 2.811448
 2094 1.199213 2.807825
 2095 1.202836 2.804202
 2096 1.206459 2.800579
 2097 1.210082 2.796956
 2098 1.213705 2.793333
 2099 1.217328 2.789710
 2100 1.220951 2.786087
 2101 1.224574 2.782464
 2102 1.224574 2.778841
 2103 1.228197 2.775218
 2104 1.231820 2.771595
 2105 1.235443 2.767972
 2106 1.239066 2.764349
 2107 1.242689 2.760726
 2108 1.246312 2.757103
 2109 1.249935 2.753480
 2110 1.249935 2.749857
 2111 1.253558 2.746234
 2112 1.257181 2.742611
 2113 1.260804 2.738988
 2114 1.264427 2.735365
 2115 1.268050 2.731742
 2116 1.271673 2.728119
 2117 1.275296 2.724496
 2118 1.278919 2.720873
 2119 1.282542 2.717250
 2120 1.286165 2.713627
 2121 1.289788 2.710004
 2122 1.293411 2.706381
 2123 1.297034 2.702758
 2124 1.300657 2.702758
 2125 1.304280 2.699135
 2126 1.307903 2.699135
 2127 1.311526 2.695512
 2128 1.315149 2.691889
 2129 1.318772 2.691889
 2130 1.322395 2.688266
 2131 1.326018 2.684643
 2132 1.329641 2.684643
 2133 1.333264 2.684643
 2134 1.336887 2.684643
 2135 1.340510 2.684643
 2136 1.344133 2.684643
 2137 1.347756 2.684643
 2138 1.351379 2.684643
 2139 1.355002 2.684643
 2140 1.358625 2.684643
 2141 1.362248 2.684643
 2142 1.365871 2.684643
 2143 1.369494 2.684643
 2144 1.373117 2.684643
 2145 1.376740 2.681020
 2146 1.380363 2.681020
 2147 1.383986 2.677397
 2148 1.387609 2.677397
 2149 1.391232 2.673774
 2150 1.394855 2.673774
 2151 1.398478 2.670151
 2152 1.402101 2.670151
 2153 1.405724 2.666528
 2154 1.409347 2.666528
 2155 1.412970 2.662905
 2156 1.416593 2.662905
 2157 1.420216 2.659282
 2158 1.423839 2.655659
 2159 1.427462 2.652036
 2160 1.427462 2.648413
 2161 1.431085 2.644790
 2162 1.431085 2.641167
 2163 1.434708 2.637544
 2164 1.434708 2.633921
 2165 1.438331 2.630298
 2166 1.438331 2.626675
 2167 1.441954 2.623052
 2168 1.441954 2.619429
 2169 1.445577 2.615806
 2170 1.445577 2.612183
 2171 1.449200 2.608560
 2172 1.449200 2.604937
 2173 1.449200 2.601314
 2174 1.452823 2.601314
 2175 1.456446 2.597691
 2176 1.460069 2.594068
 2177 1.463692 2.590445
 2178 1.467315 2.586822
 2179 1.470938 2.583199
 2180 1.474561 2.579576
 2181 1.478184 2.575953
 2182 1.478184 2.572330
 2183 1.481807 2.568707
 2184 1.481807 2.565084
 2185 1.485430 2.561461
 2186 1.485430 2.557838
 2187 1.489053 2.554215
 2188 1.489053 2.550592
 2189 1.492676 2.546969
 2190 1.496299 2.543346
 2191 1.496299 2.539723
 2192 1.499922 2.536100
 2193 1.499922 2.532477
 2194 1.503545 2.528854
 2195 1.503545 2.525231
 2196 1.507168 2.521608
 2197 1.507168 2.517985
 2198 1.510791 2.514362
 2199 1.510791 2.510739
 2200 1.514414 2.507116
 2201 1.514414 2.503493
 2202 1.518037 2.499870
 2203 1.518037 2.496247
 2204 1.521660 2.496247
 2205 1.525283 2.492624
 2206 1.528906 2.492624
 2207 1.532529 2.489001
 2208 1.536152 2.485378
 2209 1.539775 2.481755
 2210 1.543398 2.478132
 2211 1.547021 2.474509
 2212 1.550644 2.470886
 2213 1.550644 2.467263
 2214 1.554267 2.463640
 2215 1.554267 2.460017
 2216 1.557890 2.456394
 2217 1.557890 2.452771
 2218 1.561513 2.449148
 2219 1.561513 2.445525
 2220 1.565136 2.441902
 2221 1.568759 2.438279
 2222 1.572382 2.434656
 2223 1.572382 2.431033
 2224 1.576005 2.427410
 2225 1.576005 2.423787
 2226 1.579628 2.420164
 2227 1.579628 2.416541
 2228 1.583251 2.412918
 2229 1.586874 2.409295
 2230 1.590497 2.405672
 2231 1.590497 2.402049
 2232 1.594120 2.398426
 2233 1.597743 2.394803
 2234 1.597743 2.391180
 2235 1.601366 2.387557
 2236 1.601366 2.383934
 2237 1.604989 2.380311
 2238 1.604989 2.376688
 2239 1.608612 2.373065
 2240 1.608612 2.369442
 2241 1.612235 2.365819
 2242 1.615858 2.362196
 2243 1.619481 2.358573
 2244 1.623104 2.354950
 2245 1.626727 2.351327
 2246 1.630350 2.347704
 2247 1.633973 2.344081
 2248 1.637596 2.340458
 2249 1.641219 2.336835
 2250 1.644842 2.333212
 2251 1.648465 2.333212
 2252 1.652088 2.333212
 2253 1.655711 2.333212
 2254 1.659334 2.333212
 2255 1.662957 2.333212
 2256 1.666580 2.333212
 2257 1.670203 2.333212
 2258 1.673826 2.329589
 2259 1.677449 2.329589
 2260 1.681072 2.325966
 2261 1.684695 2.325966
 2262 1.688318 2.322343
 2263 1.691941 2.322343
 2264 1.695564 2.318720
 2265 1.699187 2.318720
 2266 1.702810 2.315097
 2267 1.706433 2.315097
 2268 1.710056 2.311474
 2269 1.713679 2.311474
 2270 1.717302 2.307851
 2271 1.717302 2.304228
 2272 1.720925 2.300605
 2273 1.720925 2.296982
 2274 1.724548 2.293359
 2275 1.724548 2.289736
 2276 1.728171 2.286113
 2277 1.728171 2.282490
 2278 1.731794 2.278867
 2279 1.731794 2.275244
 2280 1.735417 2.271621
 2281 1.735417 2.267998
 2282 1.739040 2.264375
 2283 1.739040 2.260752
 2284 1.739040 2.257129
 2285 1.739040 2.253506
 2286 1.739040 2.249883
 2287 1.739040 2.246260
 2288 1.739040 2.242637
 2289 1.739040 2.239014
 2290 1.739040 2.235391
 2291 1.739040 2.231768
 2292 1.739040 2.228145
 2293 1.739040 2.224522
 2294 1.739040 2.220899
 2295 1.739040 2.217276
 2296 1.742663 2.213653
 2297 1.742663 2.210030
 2298 1.746286 2.206407
 2299 1.749909 2.202784
 2300 1.753532 2.199161
 2301 1.757155 2.195538
 2302 1.760778 2.191915
 2303 1.764401 2.188292
 2304 1.768024 2.188292
 2305 1.771647 2.184669
 2306 1.775270 2.181046
 2307 1.778893 2.177423
 2308 1.782516 2.173800
 2309 1.786139 2.170177
 2310 1.786139 2.166554
 2311 1.789762 2.162931
 2312 1.789762 2.159308
 2313 1.793385 2.155685
 2314 1.793385 2.152062
 2315 1.797008 2.148439
 2316 1.797008 2.144816
 2317 1.800631 2.141193
 2318 1.800631 2.137570
 2319 1.804254 2.133947
 2320 1.807877 2.130324
 2321 1.811500 2.126701
 2322 1.815123 2.123078
 2323 1.818746 2.119455
 2324 1.822369 2.115832
 2325 1.825992 2.115832
 2326 1.829615 2.112209
 2327 1.833238 2.112209
 2328 1.836861 2.108586
 2329 1.840484 2.108586
 2330 1.844107 2.104963
 2331 1.847730 2.101340
 2332 1.851353 2.097717
 2333 1.854976 2.094094
 2334 1.858599 2.090471
 2335 1.862222 2.086848
 2336 1.865845 2.083225
 2337 1.865845 2.079602
 2338 1.869468 2.075979
 2339 1.869468 2.072356
 2340 1.873091 2.068733
 2341 1.873091 2.065110
 2342 1.876714 2.061487
 2343 1.880337 2.057864
 2344 1.883960 2.054241
 2345 1.887583 2.050618
 2346 1.891206 2.050618
 2347 1.894829 2.046995
 2348 1.898452 2.046995
 2349 1.902075 2.043372
 2350 1.905698 2.043372
 2351 1.909321 2.039749
 2352 1.912944 2.039749
 2353 1.916567 2.036126
 2354 1.920190 2.032503
 2355 1.923813 2.028880
 2356 1.927436 2.025257
 2357 1.931059 2.021634
 2358 1.934682 2.018011
 2359 1.938305 2.014388
 2360 1.941928 2.010765
 2361 1.945551 2.007142
 2362 1.949174 2.003519
 2363 1.952797 1.999896
 2364 1.956420 1.996273
 2365 1.960043 1.992650
 2366 1.960043 1.989027
 2367 1.963666 1.985404
 2368 1.963666 1.981781
 2369 1.967289 1.978158
 2370 1.967289 1.974535
 2371 1.970912 1.970912
 2372 1.970912 1.967289
 2373 1.974535 1.963666
 2374 1.978158 1.960043
 2375 1.981781 1.960043
 2376 1.985404 1.956420
 2377 1.989027 1.956420
 2378 1.992650 1.952797
 2379 1.996273 1.952797
 2380 1.999896 1.949174
 2381 2.003519 1.945551
 2382 2.007142 1.941928
 2383 2.010765 1.938305
 2384 2.014388 1.934682
 2385 2.014388 1.931059
 2386 2.018011 1.927436
 2387 2.018011 1.923813
 2388 2.021634 1.920190
 2389 2.021634 1.916567
 2390 2.025257 1.912944
 2391 2.025257 1.909321
 2392 2.028880 1.905698
 2393 2.028880 1.902075
 2394 2.032503 1.898452
 2395 2.032503 1.894829
 2396 2.036126 1.891206
 2397 2.036126 1.887583
 2398 2.036126 1.883960
 2399 2.039749 1.880337
 2400 2.043372 1.876714
 2401 2.046995 1.873091
 2402 2.050618 1.869468
 2403 2.054241 1.865845
 2404 2.054241 1.862222
 2405 2.057864 1.858599
 2406 2.057864 1.854976
 2407 2.061487 1.851353
 2408 2.061487 1.847730
 2409 2.065110 1.844107
 2410 2.065110 1.840484
 2411 2.068733 1.836861
 2412 2.068733 1.833238
 2413 2.072356 1.829615
 2414 2.072356 1.825992
 2415 2.075979 1.822369
 2416 2.075979 1.818746
 2417 2.079602 1.815123
 2418 2.083225 1.811500
 2419 2.086848 1.807877
 2420 2.090471 1.807877
 2421 2.094094 1.804254
 2422 2.097717 1.800631
 2423 2.101340 1.797008
 2424 2.104963 1.793385
 2425 2.108586 1.789762
 2426 2.112209 1.786139
 2427 2.115832 1.782516
 2428 2.119455 1.778893
 2429 2.123078 1.775270
 2430 2.123078 1.771647
 2431 2.126701 1.768024
 2432 2.130324 1.764401
 2433 2.133947 1.760778
 2434 2.137570 1.757155
 2435 2.141193 1.753532
 2436 2.144816 1.749909
 2437 2.148439 1.749909
 2438 2.152062 1.746286
 2439 2.155685 1.746286
 2440 2.159308 1.742663
 2441 2.162931 1.742663
 2442 2.166554 1.739040
 2443 2.170177 1.739040
 2444 2.173800 1.735417
 2445 2.177423 1.735417
 2446 2.181046 1.731794
 2447 2.184669 1.728171
 2448 2.188292 1.724548
 2449 2.191915 1.720925
 2450 2.195538 1.717302
 2451 2.199161 1.713679
 2452 2.202784 1.710056
 2453 2.202784 1.706433
 2454 2.206407 1.702810
 2455 2.210030 1.702810
 2456 2.213653 1.702810
 2457 2.217276 1.702810
 2458 2.220899 1.699187
 2459 2.224522 1.699187
 2460 2.228145 1.695564
 2461 2.231768 1.695564
 2462 2.235391 1.691941
 2463 2.239014 1.691941
 2464 2.242637 1.688318
 2465 2.246260 1.688318
 2466 2.249883 1.684695
 2467 2.253506 1.684695
 2468 2.257129 1.681072
 2469 2.260752 1.681072
 2470 2.264375 1.677449
 2471 2.264375 1.673826
 2472 2.267998 1.670203
 2473 2.267998 1.666580
 2474 2.271621 1.662957
 2475 2.271621 1.659334
 2476 2.275244 1.655711
 2477 2.275244 1.652088
 2478 2.278867 1.648465
 2479 2.278867 1.644842
 2480 2.282490 1.641219
 2481 2.282490 1.637596
 2482 2.286113 1.633973
 2483 2.286113 1.630350
 2484 2.286113 1.626727
 2485 2.286113 1.623104
 2486 2.286113 1.619481
 2487 2.286113 1.615858
 2488 2.286113 1.612235
 2489 2.286113 1.608612
 2490 2.289736 1.604989
 2491 2.289736 1.601366
 2492 2.289736 1.597743
 2493 2.289736 1.594120
 2494 2.293359 1.590497
 2495 2.293359 1.586874
 2496 2.293359 1.583251
 2497 2.293359 1.579628
 2498 2.293359 1.576005
 2499 2.293359 1.572382
 2500 2.296982 1.568759
 2501 2.300605 1.565136
 2502 2.304228 1.561513
 2503 2.307851 1.557890
 2504 2.311474 1.554267
 2505 2.315097 1.550644
 2506 2.318720 1.547021
 2507 2.322343 1.543398
 2508 2.325966 1.539775
 2509 2.329589 1.539775
 2510 2.333212 1.536152
 2511 2.336835 1.536152
 2512 2.340458 1.532529
 2513 2.344081 1.532529
 2514 2.347704 1.528906
 2515 2.351327 1.525283
 2516 2.354950 1.521660
 2517 2.358573 1.518037
 2518 2.362196 1.514414
 2519 2.365819 1.510791
 2520 2.369442 1.510791
 2521 2.373065 1.507168
 2522 2.376688 1.503545
 2523 2.380311 1.503545
 2524 2.383934 1.499922
 2525 2.387557 1.496299
 2526 2.391180 1.492676
 2527 2.394803 1.489053
 2528 2.398426 1.485430
 2529 2.402049 1.481807
 2530 2.402049 1.478184
 2531 2.405672 1.474561
 2532 2.405672 1.470938
 2533 2.409295 1.467315
 2534 2.409295 1.463692
 2535 2.412918 1.460069
 2536 2.412918 1.456446
 2537 2.416541 1.452823
 2538 2.416541 1.449200
 2539 2.420164 1.445577
 2540 2.420164 1.441954
 2541 2.423787 1.438331
 2542 2.423787 1.434708
 2543 2.423787 1.431085
 2544 2.423787 1.427462
 2545 2.423787 1.423839
 2546 2.423787 1.420216
 2547 2.423787 1.416593
 2548 2.423787 1.412970
 2549 2.423787 1.409347
 2550 2.423787 1.405724
 2551 2.423787 1.402101
 2552 2.423787 1.398478
 2553 2.427410 1.394855
 2554 2.427410 1.391232
 2555 2.431033 1.391232
 2556 2.434656 1.387609
 2557 2.438279 1.387609
 2558 2.441902 1.383986
 2559 2.445525 1.383986
 2560 2.449148 1.380363
 2561 2.452771 1.376740
 2562 2.456394 1.373117
 2563 2.460017 1.373117
 2564 2.463640 1.369494
 2565 2.467263 1.369494
 2566 2.470886 1.365871
 2567 2.474509 1.365871
 2568 2.478132 1.362248
 2569 2.481755 1.362248
 2570 2.485378 1.358625
 2571 2.489001 1.358625
 2572 2.492624 1.355002
 2573 2.496247 1.355002
 2574 2.499870 1.351379
 2575 2.503493 1.351379
 2576 2.507116 1.347756
 2577 2.507116 1.344133
 2578 2.510739 1.340510
 2579 2.510739 1.336887
 2580 2.514362 1.333264
 2581 2.514362 1.329641
 2582 2.517985 1.326018
 2583 2.517985 1.322395
 2584 2.521608 1.318772
 2585 2.521608 1.315149
 2586 2.525231 1.311526
 2587 2.525231 1.307903
 2588 2.528854 1.304280
 2589 2.528854 1.300657
 2590 2.532477 1.297034
 2591 2.536100 1.293411
 2592 2.539723 1.289788
 2593 2.543346 1.286165
 2594 2.546969 1.282542
 2595 2.550592 1.278919
 2596 2.550592 1.275296
 2597 2.554215 1.271673
 2598 2.554215 1.268050
 2599 2.557838 1.264427
 2600 2.557838 1.260804
 2601 2.561461 1.257181
 2602 2.561461 1.253558
 2603 2.565084 1.249935
 2604 2.565084 1.246312
 2605 2.568707 1.242689
 2606 2.572330 1.239066
 2607 2.575953 1.235443
 2608 2.579576 1.231820
 2609 2.583199 1.228197
 2610 2.586822 1.224574
 2611 2.590445 1.220951
 2612 2.594068 1.217328
 2613 2.594068 1.213705
 2614 2.597691 1.210082
 2615 2.601314 1.206459
 2616 2.601314 1.202836
 2617 2.604937 1.199213
 2618 2.608560 1.195590
 2619 2.612183 1.191967
 2620 2.615806 1.188344
 2621 2.619429 1.184721
 2622 2.623052 1.181098
 2623 2.626675 1.177475
 2624 2.626675 1.173852
 2625 2.630298 1.170229
 2626 2.630298 1.166606
 2627 2.633921 1.162983
 2628 2.633921 1.159360
 2629 2.637544 1.155737
 2630 2.641167 1.152114
 2631 2.644790 1.148491
 2632 2.648413 1.148491
 2633 2.652036 1.144868
 2634 2.655659 1.144868
 2635 2.659282 1.141245
 2636 2.662905 1.137622
 2637 2.666528 1.133999
 2638 2.670151 1.130376
 2639 2.673774 1.126753
 2640 2.677397 1.123130
 2641 2.681020 1.119507
 2642 2.684643 1.115884
 2643 2.684643 1.112261
 2644 2.688266 1.108638
 2645 2.691889 1.105015
 2646 2.691889 1.101392
 2647 2.695512 1.097769
 2648 2.699135 1.094146
 2649 2.702758 1.090523
 2650 2.706381 1.090523
 2651 2.710004 1.086900
 2652 2.713627 1.086900
 2653 2.717250 1.083277
 2654 2.720873 1.083277
 2655 2.724496 1.079654
 2656 2.728119 1.079654
 2657 2.731742 1.076031
 2658 2.735365 1.072408
 2659 2.738988 1.068785
 2660 2.742611 1.065162
 2661 2.742611 1.061539
 2662 2.746234 1.057916
 2663 2.746234 1.054293
 2664 2.749857 1.050670
 2665 2.749857 1.047047
 2666 2.753480 1.043424
 2667 2.753480 1.039801
 2668 2.757103 1.036178
 2669 2.757103 1.032555
 2670 2.760726 1.028932
 2671 2.760726 1.025309
 2672 2.764349 1.021686
 2673 2.764349 1.018063
 2674 2.764349 1.014440
 2675 2.764349 1.010817
 2676 2.764349 1.007194
 2677 2.767972 1.003571
 2678 2.767972 0.999948
 2679 2.767972 0.996325
 2680 2.771595 0.992702
 2681 2.775218 0.992702
 2682 2.778841 0.989079
 2683 2.782464 0.989079
 2684 2.786087 0.985456
 2685 2.789710 0.985456
 2686 2.793333 0.981833
 2687 2.796956 0.981833
 2688 2.800579 0.978210
 2689 2.804202 0.974587
 2690 2.807825 0.970964
 2691 2.811448 0.967341
 2692 2.811448 0.963718
 2693 2.815071 0.960095
 2694 2.815071 0.956472
 2695 2.818694 0.952849
 2696 2.818694 0.949226
 2697 2.822317 0.945603
 2698 2.822317 0.941980
 2699 2.825940 0.938357
 2700 2.825940 0.934734
 2701 2.829563 0.931111
 2702 2.829563 0.927488
 2703 2.833186 0.923865
 2704 2.836809 0.920242
 2705 2.840432 0.916619
 2706 2.844055 0.912996
 2707 2.847678 0.909373
 2708 2.851301 0.905750
 2709 2.854924 0.902127
 2710 2.858547 0.898504
 2711 2.862170 0.894881
 2712 2.865793 0.891258
 2713 2.869416 0.887635
 2714 2.873039 0.884012
 2715 2.876662 0.880389
 2716 2.880285 0.876766
 2717 2.883908 0.873143
 2718 2.883908 0.869520
 2719 2.887531 0.865897
 2720 2.891154 0.862274
 2721 2.894777 0.858651
 2722 2.898400 0.855028
 2723 2.902023 0.851405
 2724 2.905646 0.847782
 2725 2.905646 0.844159
 2726 2.909269 0.840536
 2727 2.909269 0.836913
 2728 2.912892 0.833290
 2729 2.912892 0.829667
 2730 2.916515 0.826044
 2731 2.916515 0.822421
 2732 2.920138 0.818798
 2733 2.920138 0.815175
 2734 2.923761 0.811552
 2735 2.923761 0.807929
 2736 2.927384 0.804306
 2737 2.927384 0.800683
 2738 2.931007 0.797060
 2739 2.931007 0.793437
 2740 2.934630 0.789814
 2741 2.934630 0.786191
 2742 2.934630 0.782568
 2743 2.934630 0.778945
 2744 2.934630 0.775322
 2745 2.934630 0.771699
 2746 2.938253 0.768076
 2747 2.938253 0.764453
 2748 2.941876 0.760830
 2749 2.941876 0.757207
 2750 2.945499 0.753584
 2751 2.945499 0.749961
 2752 2.949122 0.746338
 2753 2.949122 0.742715
 2754 2.952745 0.739092
 2755 2.952745 0.735469
 2756 2.956368 0.731846
 2757 2.956368 0.728223
 2758 2.956368 0.724600
 2759 2.959991 0.720977
 2760 2.963614 0.717354
 2761 2.963614 0.713731
 2762 2.967237 0.710108
 2763 2.970860 0.710108
 2764 2.974483 0.706485
 2765 2.978106 0.706485
 2766 2.981729 0.702862
 2767 2.985352 0.702862
 2768 2.988975 0.699239
 2769 2.992598 0.695616
 2770 2.996221 0.691993
 2771 2.999844 0.688370
 2772 3.003467 0.684747
 2773 3.003467 0.681124
 2774 3.007090 0.677501
 2775 3.007090 0.673878
 2776 3.010713 0.670255
 2777 3.010713 0.666632
 2778 3.014336 0.663009
 2779 3.014336 0.659386
 2780 3.017959 0.655763
 2781 3.017959 0.652140
 2782 3.021582 0.648517
 2783 3.025205 0.644894
 2784 3.028828 0.641271
 2785 3.032451 0.637648
 2786 3.036074 0.634025
 2787 3.039697 0.630402
 2788 3.043320 0.626779
 2789 3.046943 0.623156
 2790 3.050566 0.619533
 2791 3.054189 0.615910
 2792 3.057812 0.612287
 2793 3.057812 0.608664
 2794 3.061435 0.605041
 2795 3.061435 0.601418
 2796 3.065058 0.597795
 2797 3.065058 0.594172
 2798 3.068681 0.590549
 2799 3.068681 0.586926
 2800 3.072304 0.583303
 2801 3.075927 0.579680
 2802 3.079550 0.576057
 2803 3.083173 0.572434
 2804 3.086796 0.568811
 2805 3.090419 0.565188
 2806 3.094042 0.565188
 2807 3.097665 0.561565
 2808 3.101288 0.561565
 2809 3.104911 0.557942
 2810 3.108534 0.557942
 2811 3.112157 0.554319
 2812 3.115780 0.554319
 2813 3.119403 0.550696
 2814 3.123026 0.550696
 2815 3.126649 0.547073
 2816 3.130272 0.547073
 2817 3.133895 0.543450
 2818 3.137518 0.543450
 2819 3.141141 0.539827
 2820 3.144764 0.536204
 2821 3.148387 0.532581
 2822 3.152010 0.528958
 2823 3.152010 0.525335
 2824 3.155633 0.521712
 2825 3.155633 0.518089
 2826 3.159256 0.514466
 2827 3.159256 0.510843
 2828 3.162879 0.507220
 2829 3.166502 0.503597
 2830 3.170125 0.499974
 2831 3.173748 0.496351
 2832 3.177371 0.492728
 2833 3.180994 0.492728
 2834 3.184617 0.489105
 2835 3.188240 0.489105
 2836 3.191863 0.485482
 2837 3.195486 0.485482
 2838 3.199109 0.481859
 2839 3.202732 0.478236
 2840 3.206355 0.474613
 2841 3.209978 0.470990
 2842 3.213601 0.467367
 2843 3.217224 0.467367
 2844 3.220847 0.463744
 2845 3.224470 0.460121
 2846 3.228093 0.456498
 2847 3.231716 0.452875
 2848 3.235339 0.449252
 2849 3.238962 0.445629
 2850 3.242585 0.445629
 2851 3.246208 0.442006
 2852 3.249831 0.442006
 2853 3.253454 0.442006
 2854 3.257077 0.438383
 2855 3.260700 0.438383
 2856 3.264323 0.438383
 2857 3.267946 0.438383
 2858 3.271569 0.438383
 2859 3.275192 0.438383
 2860 3.278815 0.438383
 2861 3.282438 0.438383
 2862 3.286061 0.438383
 2863 3.289684 0.438383
 2864 3.293307 0.434760
 2865 3.296930 0.434760
 2866 3.300553 0.431137
 2867 3.304176 0.431137
 2868 3.307799 0.427514
 2869 3.311422 0.427514
 2870 3.315045 0.423891
 2871 3.318668 0.423891
 2872 3.322291 0.420268
 2873 3.325914 0.420268
 2874 3.329537 0.416645
 2875 3.333160 0.416645
 2876 3.336783 0.413022
 2877 3.340406 0.409399
 2878 3.344029 0.405776
 2879 3.347652 0.402153
 2880 3.351275 0.398530
 2881 3.354898 0.398530
 2882 3.358521 0.394907
 2883 3.362144 0.394907
 2884 3.365767 0.394907
 2885 3.369390 0.394907
 2886 3.373013 0.394907
 2887 3.376636 0.394907
 2888 3.380259 0.394907
 2889 3.383882 0.394907
 2890 3.387505 0.394907
 2891 3.391128 0.394907
 2892 3.394751 0.394907
 2893 3.398374 0.394907
 2894 3.401997 0.394907
 2895 3.405620 0.394907
 2896 3.409243 0.394907
 2897 3.412866 0.394907
 2898 3.416489 0.394907
 2899 3.420112 0.394907
 2900 3.423735 0.394907
 2901 3.427358 0.394907
 2902 3.430981 0.394907
 2903 3.434604 0.394907
 2904 3.438227 0.394907
 2905 3.441850 0.394907
 2906 3.445473 0.391284
 2907 3.449096 0.391284
 2908 3.452719 0.391284
 2909 3.456342 0.391284
 2910 3.459965 0.391284
 2911 3.463588 0.391284
 2912 3.467211 0.391284
 2913 3.470834 0.391284
 2914 3.474457 0.391284
 2915 3.478080 0.391284
 2916 3.481703 0.391284
 2917 3.485326 0.391284
 2918 3.488949 0.391284
 2919 3.492572 0.391284
 2920 3.496195 0.391284
 2921 3.499818 0.391284
 2922 3.503441 0.391284
 2923 3.507064 0.391284
 2924 3.510687 0.391284
 2925 3.514310 0.391284
 2926 3.517933 0.391284
 2927 3.521556 0.391284
 2928 3.525179 0.391284
 2929 3.528802 0.391284
 2930 3.532425 0.391284
 2931 3.536048 0.391284
 2932 3.539671 0.391284
 2933 3.543294 0.391284
 2934 3.546917 0.391284
 2935 3.550540 0.391284
 2936 3.554163 0.391284
 2937 3.557786 0.391284
 2938 3.561409 0.391284
 2939 3.565032 0.387661
 2940 3.568655 0.387661
 2941 3.572278 0.384038
 2942 3.575901 0.384038
 2943 3.579524 0.384038
 2944 3.583147 0.384038
 2945 3.586770 0.384038
 2946 3.590393 0.384038
 2947 3.594016 0.384038
 2948 3.597639 0.380415
 2949 3.601262 0.380415
 2950 3.604885 0.376792
 2951 3.608508 0.376792
 2952 3.612131 0.373169
 2953 3.615754 0.373169
 2954 3.619377 0.369546
 2955 3.623000 0.369546
 2956 3.626623 0.365923
 2957 3.630246 0.365923
 2958 3.633869 0.362300
 2959 3.637492 0.362300
 2960 3.641115 0.358677
 2961 3.644738 0.358677
 2962 3.648361 0.355054
 2963 3.651984 0.355054
 2964 3.655607 0.351431
 2965 3.659230 0.351431
 2966 3.662853 0.347808
 2967 3.666476 0.347808
 2968 3.670099 0.344185
 2969 3.673722 0.344185
 2970 3.677345 0.340562
 2971 3.680968 0.340562
 2972 3.684591 0.336939
 2973 3.688214 0.336939
 2974 3.691837 0.333316
 2975 3.695460 0.329693
 2976 3.699083 0.326070
 2977 3.702706 0.322447
 2978 3.706329 0.322447
 2979 3.709952 0.318824
 2980 3.713575 0.318824
 2981 3.717198 0.318824
 2982 3.720821 0.315201
 2983 3.724444 0.315201
 2984 3.728067 0.318824
 2985 3.731690 0.318824
 2986 3.735313 0.318824
 2987 3.738936 0.318824
 2988 3.742559 0.318824
 2989 3.746182 0.318824
 2990 3.749805 0.318824
 2991 3.753428 0.318824
 2992 3.757051 0.318824
 2993 3.760674 0.318824
 2994 3.764297 0.318824
 2995 3.767920 0.318824
 2996 3.771543 0.318824
 2997 3.775166 0.318824
 2998 3.778789 0.318824
 2999 3.782412 0.318824
 3000 3.786035 0.318824
 3001 3.789658 0.318824
 3002 3.793281 0.318824
 3003 3.796904 0.318824
 3004 3.800527 0.318824
 3005 3.804150 0.318824
 3006 3.807773 0.318824
 3007 3.811396 0.318824
 3008 3.815019 0.318824
 3009 3.818642 0.318824
 3010 3.822265 0.318824
 3011 3.825888 0.318824
 3012 3.829511 0.318824
 3013 3.833134 0.318824
 3014 3.836757 0.318824
 3015 3.840380 0.315201
 3016 3.844003 0.315201
 3017 3.847626 0.311578
 3018 3.851249 0.311578
 3019 3.854872 0.307955
 3020 3.858495 0.307955
 3021 3.862118 0.304332
 3022 3.865741 0.304332
 3023 3.869364 0.300709
 3024 3.872987 0.300709
 3025 3.876610 0.297086
 3026 3.880233 0.297086
 3027 3.883856 0.293463
 3028 3.887479 0.289840
 3029 3.891102 0.286217
 3030 3.894725 0.282594
 3031 3.898348 0.282594
 3032 3.901971 0.282594
 3033 3.905594 0.282594
 3034 3.909217 0.282594
 3035 3.912840 0.282594
 3036 3.916463 0.282594
 3037 3.920086 0.282594
 3038 3.923709 0.282594
 3039 3.927332 0.282594
 3040 3.930955 0.282594
 3041 3.934578 0.282594
 3042 3.938201 0.282594
 3043 3.941824 0.282594
 3044 3.945447 0.282594
 3045 3.949070 0.282594
 3046 3.952693 0.282594
 3047 3.956316 0.282594
 3048 3.959939 0.282594
 3049 3.963562 0.282594
 3050 3.967185 0.282594
 3051 3.970808 0.282594
 3052 3.974431 0.278971
 3053 3.978054 0.278971
 3054 3.981677 0.275348
 3055 3.985300 0.275348
 3056 3.988923 0.271725
 3057 3.992546 0.271725
 3058 3.996169 0.268102
 3059 3.999792 0.268102
 3060 4.003415 0.264479
 3061 4.007038 0.264479
 3062 4.010661 0.260856
 3063 4.014284 0.260856
 3064 4.017907 0.257233
 3065 4.021530 0.257233
 3066 4.025153 0.253610
 3067 4.028776 0.253610
 3068 4.032399 0.249987
 3069 4.036022 0.249987
 3070 4.039645 0.246364
 3071 4.043268 0.246364
 3072 4.046891 0.246364
 3073 4.050514 0.246364
 3074 4.054137 0.242741
 3075 4.057760 0.242741
 3076 4.061383 0.239118
 3077 4.065006 0.239118
 3078 4.068629 0.239118
 3079 4.072252 0.239118
 3080 4.075875 0.239118
 3081 4.079498 0.239118
 3082 4.083121 0.239118
 3083 4.086744 0.239118
 3084 4.090367 0.239118
 3085 4.093990 0.235495
 3086 4.097613 0.235495
 3087 4.101236 0.235495
 3088 4.104859 0.235495
 3089 4.108482 0.231872
 3090 4.112105 0.231872
 3091 4.115728 0.231872
 3092 4.119351 0.231872
 3093 4.122974 0.231872
 3094 4.126597 0.231872
 3095 4.130220 0.231872
 3096 4.133843 0.231872
 3097 4.137466 0.231872
 3098 4.141089 0.231872
 3099 4.144712 0.231872
 3100 4.148335 0.231872
 3101 4.151958 0.231872
 3102 4.155581 0.231872
 3103 4.159204 0.231872
 3104 4.162827 0.231872
 3105 4.166450 0.231872
 3106 4.170073 0.231872
 3107 4.173696 0.231872
 3108 4.177319 0.231872
 3109 4.180942 0.231872
 3110 4.184565 0.231872
 3111 4.188188 0.231872
 3112 4.191811 0.231872
 3113 4.195434 0.231872
 3114 4.199057 0.231872
 3115 4.202680 0.231872
 3116 4.206303 0.231872
 3117 4.209926 0.231872
 3118 4.213549 0.231872
 3119 4.217172 0.231872
 3120 4.220795 0.231872
 3121 4.224418 0.231872
 3122 4.228041 0.231872
 3123 4.231664 0.231872
 3124 4.235287 0.231872
 3125 4.238910 0.231872
 3126 4.242533 0.231872
 3127 4.246156 0.231872
 3128 4.249779 0.231872
 3129 4.253402 0.231872
 3130 4.257025 0.231872
 3131 4.260648 0.231872
 3132 4.264271 0.235495
 3133 4.267894 0.235495
 3134 4.271517 0.235495
 3135 4.275140 0.239118
 3136 4.278763 0.242741
 3137 4.282386 0.246364
 3138 4.286009 0.249987
 3139 4.289632 0.253610
 3140 4.293255 0.257233
 3141 4.296878 0.260856
 3142 4.300501 0.264479
 3143 4.304124 0.268102
 3144 4.304124 0.271725
 3145 4.307747 0.275348
 3146 4.307747 0.278971
 3147 4.311370 0.282594
 3148 4.314993 0.286217
 3149 4.314993 0.289840
 3150 4.318616 0.293463
 3151 4.322239 0.293463
 3152 4.325862 0.297086
 3153 4.329485 0.297086
 3154 4.333108 0.300709
 3155 4.336731 0.300709
 3156 4.340354 0.304332
 3157 4.343977 0.304332
 3158 4.347600 0.307955
 3159 4.351223 0.307955
 3160 4.354846 0.311578
 3161 4.358469 0.311578
 3162 4.362092 0.315201
 3163 4.365715 0.315201
 3164 4.369338 0.315201
 3165 4.372961 0.315201
 3166 4.376584 0.318824
 3167 4.380207 0.318824
 3168 4.383830 0.322447
 3169 4.387453 0.322447
 3170 4.391076 0.322447
 3171 4.394699 0.322447
 3172 4.398322 0.322447
 3173 4.401945 0.322447
 3174 4.405568 0.322447
 3175 4.409191 0.322447
 3176 4.412814 0.322447
 3177 4.416437 0.322447
 3178 4.420060 0.322447
 3179 4.423683 0.322447
 3180 4.427306 0.322447
 3181 4.430929 0.322447
 3182 4.434552 0.322447
 3183 4.438175 0.322447
 3184 4.441798 0.322447
 3185 4.445421 0.322447
 3186 4.449044 0.326070
 3187 4.452667 0.326070
 3188 4.456290 0.329693
 3189 4.459913 0.329693
 3190 4.463536 0.329693
 3191 4.467159 0.329693
 3192 4.470782 0.329693
 3193 4.474405 0.329693
 3194 4.478028 0.329693
 3195 4.481651 0.329693
 3196 4.485274 0.329693
 3197 4.488897 0.329693
 3198 4.492520 0.329693
 3199 4.496143 0.329693
 3200 4.499766 0.329693
 3201 4.503389 0.329693
 3202 4.507012 0.329693
 3203 4.510635 0.329693
 3204 4.514258 0.329693
 3205 4.517881 0.329693
 3206 4.521504 0.333316
 3207 4.525127 0.333316
 3208 4.528750 0.336939
 3209 4.532373 0.336939
 3210 4.535996 0.336939
 3211 4.539619 0.340562
 3212 4.543242 0.340562
 3213 4.546865 0.340562
 3214 4.550488 0.340562
 3215 4.554111 0.340562
 3216 4.557734 0.340562
 3217 4.561357 0.340562
 3218 4.564980 0.340562
 3219 4.568603 0.340562
 3220 4.572226 0.340562
 3221 4.575849 0.340562
 3222 4.579472 0.340562
 3223 4.583095 0.340562
 3224 4.586718 0.340562
 3225 4.590341 0.340562
 3226 4.593964 0.340562
 3227 4.597587 0.340562
 3228 4.601210 0.344185
 3229 4.604833 0.344185
 3230 4.608456 0.344185
 3231 4.612079 0.347808
 3232 4.615702 0.347808
 3233 4.619325 0.351431
 3234 4.622948 0.351431
 3235 4.626571 0.355054
 3236 4.630194 0.355054
 3237 4.633817 0.358677
 3238 4.637440 0.358677
 3239 4.641063 0.362300
 3240 4.644686 0.362300
 3241 4.648309 0.365923
 3242 4.651932 0.365923
 3243 4.655555 0.369546
 3244 4.659178 0.369546
 3245 4.662801 0.369546
 3246 4.666424 0.369546
 3247 4.666424 0.373169
 3248 4.670047 0.376792
 3249 4.673670 0.380415
 3250 4.677293 0.380415
 3251 4.680916 0.384038
 3252 4.684539 0.384038
 3253 4.688162 0.387661
 3254 4.691785 0.387661
 3255 4.695408 0.391284
 3256 4.699031 0.391284
 3257 4.702654 0.394907
 3258 4.706277 0.394907
 3259 4.709900 0.398530
 3260 4.713523 0.398530
 3261 4.717146 0.402153
 3262 4.720769 0.402153
 3263 4.724392 0.402153
 3264 4.728015 0.402153
 3265 4.731638 0.402153
 3266 4.735261 0.402153
 3267 4.738884 0.402153
 3268 4.742507 0.402153
 3269 4.746130 0.402153
 3270 4.749753 0.402153
 3271 4.753376 0.402153
 3272 4.756999 0.402153
 3273 4.760622 0.402153
 3274 4.764245 0.405776
 3275 4.767868 0.405776
 3276 4.771491 0.409399
 3277 4.775114 0.409399
 3278 4.778737 0.413022
 3279 4.782360 0.413022
 3280 4.785983 0.413022
 3281 4.789606 0.413022
 3282 4.793229 0.413022
 3283 4.796852 0.413022
 3284 4.800475 0.413022
 3285 4.804098 0.413022
 3286 4.807721 0.413022
 3287 4.811344 0.413022
 3288 4.814967 0.413022
 3289 4.818590 0.413022
 3290 4.822213 0.413022
 3291 4.825836 0.413022
 3292 4.829459 0.413022
 3293 4.833082 0.413022
 3294 4.836705 0.413022
 3295 4.840328 0.413022
 3296 4.843951 0.413022
 3297 4.847574 0.413022
 3298 4.851197 0.413022
 3299 4.854820 0.413022
 3300 4.858443 0.413022
 3301 4.862066 0.413022
 3302 4.865689 0.413022
 3303 4.869312 0.413022
 3304 4.872935 0.409399
 3305 4.876558 0.409399
 3306 4.880181 0.409399
 3307 4.883804 0.409399
 3308 4.887427 0.409399
 3309 4.891050 0.409399
 3310 4.894673 0.409399
 3311 4.898296 0.413022
 3312 4.901919 0.413022
 3313 4.905542 0.413022
 3314 4.909165 0.413022
 3315 4.912788 0.416645
 3316 4.916411 0.416645
 3317 4.920034 0.420268
 3318 4.923657 0.420268
 3319 4.927280 0.423891
 3320 4.930903 0.423891
 3321 4.934526 0.427514
 3322 4.938149 0.427514
 3323 4.941772 0.431137
 3324 4.945395 0.431137
 3325 4.949018 0.434760
 3326 4.952641 0.434760
 3327 4.956264 0.438383
 3328 4.959887 0.438383
 3329 4.963510 0.442006
 3330 4.967133 0.442006
 3331 4.970756 0.442006
 3332 4.974379 0.442006
 3333 4.978002 0.445629
 3334 4.981625 0.445629
 3335 4.985248 0.449252
 3336 4.988871 0.449252
 3337 4.992494 0.452875
 3338 4.996117 0.452875
 3339 4.999740 0.452875
 3340 5.003363 0.456498
 3341 5.006986 0.456498
 3342 5.010609 0.460121
 3343 5.014232 0.460121
 3344 5.017855 0.463744
 3345 5.021478 0.463744
 3346 5.025101 0.467367
 3347 5.028724 0.467367
 3348 5.032347 0.470990
 3349 5.035970 0.470990
 3350 5.039593 0.474613
 3351 5.043216 0.474613
 3352 5.046839 0.474613
 3353 5.050462 0.474613
 3354 5.054085 0.474613
 3355 5.057708 0.474613
 3356 5.061331 0.474613
 3357 5.064954 0.474613
 3358 5.068577 0.474613
 3359 5.072200 0.474613
 3360 5.075823 0.474613
 3361 5.079446 0.474613
 3362 5.083069 0.474613
 3363 5.086692 0.478236
 3364 5.090315 0.478236
 3365 5.093938 0.481859
 3366 5.097561 0.481859
 3367 5.101184 0.485482
 3368 5.104807 0.485482
 3369 5.108430 0.489105
 3370 5.112053 0.489105
 3371 5.115676 0.492728
 3372 5.119299 0.492728
 3373 5.122922 0.492728
 3374 5.126545 0.492728
 3375 5.130168 0.492728
 3376 5.133791 0.492728
 3377 5.137414 0.492728
 3378 5.141037 0.492728
 3379 5.144660 0.492728
 3380 5.148283 0.492728
 3381 5.151906 0.492728
 3382 5.155529 0.492728
 3383 5.159152 0.492728
 3384 5.162775 0.492728
 3385 5.166398 0.492728
 3386 5.170021 0.492728
 3387 5.173644 0.492728
 3388 5.177267 0.492728
 3389 5.180890 0.492728
 3390 5.184513 0.492728
 3391 5.188136 0.492728
 3392 5.191759 0.492728
 3393 5.195382 0.492728
 3394 5.199005 0.489105
 3395 5.202628 0.489105
 3396 5.206251 0.485482
 3397 5.209874 0.485482
 3398 5.213497 0.481859
 3399 5.217120 0.481859
 3400 5.220743 0.481859
 3401 5.224366 0.478236
 3402 5.227989 0.478236
 3403 5.231612 0.478236
 3404 5.235235 0.481859
 3405 5.238858 0.481859
 3406 5.242481 0.481859
 3407 5.246104 0.481859
 3408 5.249727 0.481859
 3409 5.253350 0.481859
 3410 5.256973 0.481859
 3411 5.260596 0.485482
 3412 5.264219 0.485482
 3413 5.267842 0.489105
 3414 5.271465 0.489105
 3415 5.275088 0.492728
 3416 5.278711 0.492728
 3417 5.282334 0.496351
 3418 5.285957 0.499974
 3419 5.289580 0.503597
 3420 5.293203 0.503597
 3421 5.296826 0.507220
 3422 5.300449 0.510843
 3423 5.300449 0.514466
 3424 5.300449 0.518089
 3425 5.304072 0.521712
 3426 5.304072 0.525335
 3427 5.307695 0.528958
 3428 5.307695 0.532581
 3429 5.311318 0.536204
 3430 5.311318 0.539827
 3431 5.314941 0.543450
 3432 5.314941 0.547073
 3433 5.318564 0.550696
 3434 5.318564 0.554319
 3435 5.322187 0.557942
 3436 5.322187 0.561565
 3437 5.325810 0.565188
 3438 5.329433 0.565188
 3439 5.333056 0.568811
 3440 5.336679 0.568811
 3441 5.340302 0.572434
 3442 5.343925 0.572434
 3443 5.347548 0.576057
 3444 5.351171 0.576057
 3445 5.354794 0.579680
 3446 5.358417 0.579680
 3447 5.362040 0.583303
 3448 5.365663 0.583303
 3449 5.369286 0.586926
 3450 5.372909 0.586926
 3451 5.376532 0.586926
 3452 5.380155 0.586926
 3453 5.383778 0.586926
 3454 5.387401 0.586926
 3455 5.391024 0.586926
 3456 5.394647 0.586926
 3457 5.398270 0.586926
 3458 5.401893 0.586926
 3459 5.405516 0.586926
 3460 5.409139 0.586926
 3461 5.412762 0.586926
 3462 5.416385 0.586926
 3463 5.420008 0.586926
 3464 5.423631 0.586926
 3465 5.427254 0.586926
 3466 5.430877 0.586926
 3467 5.434500 0.586926
 3468 5.438123 0.586926
 3469 5.441746 0.586926
 3470 5.445369 0.586926
 3471 5.448992 0.586926
 3472 5.452615 0.586926
 3473 5.456238 0.586926
 3474 5.459861 0.586926
 3475 5.463484 0.586926
 3476 5.467107 0.586926
 3477 5.470730 0.586926
 3478 5.474353 0.586926
 3479 5.477976 0.583303
 3480 5.481599 0.583303
 3481 5.485222 0.583303
 3482 5.488845 0.583303
 3483 5.492468 0.586926
 3484 5.496091 0.586926
 3485 5.499714 0.590549
 3486 5.503337 0.590549
 3487 5.506960 0.594172
 3488 5.510583 0.594172
 3489 5.514206 0.594172
 3490 5.517829 0.594172
 3491 5.521452 0.594172
 3492 5.525075 0.594172
 3493 5.528698 0.594172
 3494 5.532321 0.594172
 3495 5.535944 0.594172
 3496 5.539567 0.594172
 3497 5.543190 0.594172
 3498 5.546813 0.594172
 3499 5.550436 0.594172
 3500 5.554059 0.594172
 3501 5.557682 0.594172
 3502 5.561305 0.594172
 3503 5.564928 0.594172
 3504 5.568551 0.594172
 3505 5.572174 0.594172
 3506 5.575797 0.594172
 3507 5.579420 0.594172
 3508 5.583043 0.594172
 3509 5.586666 0.594172
 3510 5.590289 0.594172
 3511 5.593912 0.594172
 3512 5.597535 0.594172
 3513 5.601158 0.594172
 3514 5.604781 0.597795
 3515 5.608404 0.597795
 3516 5.612027 0.597795
 3517 5.615650 0.601418
 3518 5.619273 0.601418
 3519 5.622896 0.601418
 3520 5.626519 0.601418
 3521 5.630142 0.601418
 3522 5.633765 0.601418
 3523 5.637388 0.601418
 3524 5.641011 0.601418
 3525 5.644634 0.601418
 3526 5.648257 0.601418
 3527 5.651880 0.601418
 3528 5.655503 0.601418
 3529 5.659126 0.601418
 3530 5.662749 0.601418
 3531 5.666372 0.601418
 3532 5.669995 0.601418
 3533 5.673618 0.601418
 3534 5.677241 0.601418
 3535 5.680864 0.601418
 3536 5.684487 0.605041
 3537 5.688110 0.605041
 3538 5.691733 0.605041
 3539 5.695356 0.608664
 3540 5.698979 0.608664
 3541 5.702602 0.608664
 3542 5.706225 0.608664
 3543 5.709848 0.612287
 3544 5.713471 0.612287
 3545 5.717094 0.615910
 3546 5.720717 0.615910
 3547 5.724340 0.619533
 3548 5.727963 0.619533
 3549 5.731586 0.623156
 3550 5.735209 0.623156
 3551 5.738832 0.626779
 3552 5.742455 0.626779
 3553 5.746078 0.626779
 3554 5.749701 0.630402
 3555 5.753324 0.630402
 3556 5.756947 0.630402
 3557 5.760570 0.630402
 3558 5.764193 0.630402
 3559 5.767816 0.630402
 3560 5.771439 0.630402
 3561 5.775062 0.630402
 3562 5.778685 0.630402
 3563 5.782308 0.630402
 3564 5.785931 0.634025
 3565 5.789554 0.634025
 3566 5.793177 0.637648
 3567 5.796800 0.637648
 3568 5.800423 0.641271
 3569 5.804046 0.641271
 3570 5.807669 0.644894
 3571 5.811292 0.644894
 3572 5.814915 0.648517
 3573 5.818538 0.648517
 3574 5.822161 0.648517
 3575 5.825784 0.648517
 3576 5.829407 0.648517
 3577 5.833030 0.648517
 3578 5.836653 0.648517
 3579 5.840276 0.648517
 3580 5.843899 0.648517
 3581 5.847522 0.648517
 3582 5.851145 0.648517
 3583 5.854768 0.648517
 3584 5.858391 0.648517
 3585 5.862014 0.648517
 3586 5.865637 0.648517
 3587 5.869260 0.648517
 3588 5.872883 0.648517
 3589 5.876506 0.648517
 3590 5.880129 0.648517
 3591 5.883752 0.648517
 3592 5.887375 0.648517
 3593 5.890998 0.648517
 3594 5.894621 0.648517
 3595 5.898244 0.648517
 3596 5.901867 0.648517
 3597 5.905490 0.648517
 3598 5.909113 0.648517
 3599 5.912736 0.648517
 3600 5.916359 0.644894
 3601 5.919982 0.644894
 3602 5.923605 0.641271
 3603 5.927228 0.641271
 3604 5.930851 0.641271
 3605 5.934474 0.637648
 3606 5.938097 0.637648
 3607 5.941720 0.641271
 3608 5.945343 0.641271
 3609 5.948966 0.644894
 3610 5.952589 0.648517
 3611 5.956212 0.652140
 3612 5.959835 0.655763
 3613 5.963458 0.659386
 3614 5.967081 0.663009
 3615 5.970704 0.666632
 3616 5.974327 0.670255
 3617 5.977950 0.670255
 3618 5.981573 0.673878
 3619 5.985196 0.677501
 3620 5.988819 0.677501
 3621 5.992442 0.681124
 3622 5.996065 0.681124
 3623 5.996065 0.684747
 3624 5.999688 0.688370
 3625 5.999688 0.691993
 3626 6.003311 0.695616
 3627 6.003311 0.699239
 3628 6.006934 0.702862
 3629 6.006934 0.706485
 3630 6.010557 0.710108
 3631 6.010557 0.713731
 3632 6.014180 0.717354
 3633 6.014180 0.720977
 3634 6.017803 0.724600
 3635 6.021426 0.724600
 3636 6.025049 0.728223
 3637 6.028672 0.728223
 3638 6.032295 0.731846
 3639 6.035918 0.731846
 3640 6.039541 0.735469
 3641 6.043164 0.735469
 3642 6.046787 0.739092
 3643 6.050410 0.739092
 3644 6.054033 0.742715
 3645 6.057656 0.742715
 3646 6.061279 0.746338
 3647 6.064902 0.746338
 3648 6.068525 0.746338
 3649 6.072148 0.746338
 3650 6.075771 0.746338
 3651 6.079394 0.746338
 3652 6.083017 0.746338
 3653 6.086640 0.746338
 3654 6.090263 0.746338
 3655 6.093886 0.746338
 3656 6.097509 0.746338
 3657 6.101132 0.746338
 3658 6.104755 0.746338
 3659 6.108378 0.746338
 3660 6.112001 0.746338
 3661 6.115624 0.746338
 3662 6.119247 0.746338
 3663 6.122870 0.746338
 3664 6.126493 0.746338
 3665 6.130116 0.746338
 3666 6.133739 0.746338
 3667 6.137362 0.746338
 3668 6.140985 0.746338
 3669 6.144608 0.746338
 3670 6.148231 0.746338
 3671 6.151854 0.746338
 3672 6.155477 0.746338
 3673 6.159100 0.742715
 3674 6.162723 0.742715
 3675 6.166346 0.739092
 3676 6.169969 0.739092
 3677 6.173592 0.739092
 3678 6.177215 0.735469
 3679 6.180838 0.739092
 3680 6.184461 0.739092
 3681 6.188084 0.742715
 3682 6.191707 0.742715
 3683 6.195330 0.746338
 3684 6.198953 0.746338
 3685 6.202576 0.749961
 3686 6.206199 0.749961
 3687 6.209822 0.749961
 3688 6.213445 0.749961
 3689 6.217068 0.749961
 3690 6.220691 0.749961
 3691 6.224314 0.753584
 3692 6.227937 0.753584
 3693 6.231560 0.753584
 3694 6.235183 0.753584
 3695 6.238806 0.753584
 3696 6.242429 0.753584
 3697 6.246052 0.753584
 3698 6.249675 0.753584
 3699 6.253298 0.753584
 3700 6.256921 0.753584
 3701 6.260544 0.753584
 3702 6.264167 0.753584
 3703 6.267790 0.753584
 3704 6.271413 0.753584
 3705 6.275036 0.753584
 3706 6.278659 0.753584
 3707 6.282282 0.753584
 3708 6.285905 0.753584
 3709 6.289528 0.753584
 3710 6.293151 0.753584
 3711 6.296774 0.753584
 3712 6.300397 0.753584
 3713 6.304020 0.753584
 3714 6.307643 0.753584
 3715 6.311266 0.753584
 3716 6.314889 0.753584
 3717 6.318512 0.753584
 3718 6.322135 0.753584
 3719 6.325758 0.757207
 3720 6.329381 0.757207
 3721 6.333004 0.760830
 3722 6.336627 0.760830
 3723 6.340250 0.760830
 3724 6.343873 0.764453
 3725 6.347496 0.764453
 3726 6.351119 0.764453
 3727 6.354742 0.764453
 3728 6.358365 0.764453
 3729 6.361988 0.764453
 3730 6.365611 0.768076
 3731 6.365611 0.771699
 3732 6.369234 0.775322
 3733 6.372857 0.778945
 3734 6.376480 0.778945
 3735 6.380103 0.782568
 3736 6.383726 0.782568
 3737 6.387349 0.786191
 3738 6.390972 0.786191
 3739 6.394595 0.789814
 3740 6.398218 0.789814
 3741 6.401841 0.793437
 3742 6.405464 0.793437
 3743 6.409087 0.797060
 3744 6.412710 0.797060
 3745 6.416333 0.800683
 3746 6.419956 0.800683
 3747 6.423579 0.804306
 3748 6.427202 0.804306
 3749 6.430825 0.807929
 3750 6.434448 0.807929
 3751 6.438071 0.807929
 3752 6.441694 0.807929
 3753 6.445317 0.807929
 3754 6.448940 0.807929
 3755 6.452563 0.807929
 3756 6.456186 0.807929
 3757 6.459809 0.807929
 3758 6.463432 0.807929
 3759 6.467055 0.807929
 3760 6.470678 0.807929
 3761 6.474301 0.807929
 3762 6.477924 0.807929
 3763 6.481547 0.807929
 3764 6.485170 0.807929
 3765 6.488793 0.807929
 3766 6.492416 0.807929
 3767 6.496039 0.807929
 3768 6.499662 0.807929
 3769 6.503285 0.807929
 3770 6.506908 0.807929
 3771 6.510531 0.807929
 3772 6.514154 0.807929
 3773 6.517777 0.807929
 3774 6.521400 0.807929
 3775 6.525023 0.807929
 3776 6.528646 0.807929
 3777 6.532269 0.807929
 3778 6.535892 0.807929
 3779 6.539515 0.807929
 3780 6.543138 0.807929
 3781 6.546761 0.807929
 3782 6.550384 0.807929
 3783 6.554007 0.807929
 3784 6.557630 0.807929
 3785 6.561253 0.807929
 3786 6.564876 0.807929
 3787 6.568499 0.807929
 3788 6.572122 0.807929
 3789 6.575745 0.807929
 3790 6.579368 0.807929
 3791 6.582991 0.807929
 3792 6.586614 0.807929
 3793 6.590237 0.804306
 3794 6.593860 0.804306
 3795 6.597483 0.800683
 3796 6.601106 0.800683
 3797 6.604729 0.797060
 3798 6.608352 0.797060
 3799 6.611975 0.793437
 3800 6.615598 0.793437
 3801 6.619221 0.789814
 3802 6.622844 0.789814
 3803 6.626467 0.789814
 3804 6.630090 0.786191
 3805 6.633713 0.789814
 3806 6.637336 0.789814
 3807 6.640959 0.789814
 3808 6.644582 0.789814
 3809 6.648205 0.789814
 3810 6.651828 0.789814
 3811 6.655451 0.793437
 3812 6.659074 0.793437
 3813 6.662697 0.793437
 3814 6.666320 0.793437
 3815 6.669943 0.793437
 3816 6.673566 0.793437
 3817 6.677189 0.797060
 3818 6.680812 0.800683
 3819 6.684435 0.804306
 3820 6.688058 0.807929
 3821 6.691681 0.811552
 3822 6.695304 0.815175
 3823 6.698927 0.815175
 3824 6.702550 0.818798
 3825 6.706173 0.818798
 3826 6.709796 0.822421
 3827 6.713419 0.822421
 3828 6.717042 0.826044
 3829 6.720665 0.826044
 3830 6.724288 0.829667
 3831 6.727911 0.829667
 3832 6.731534 0.833290
 3833 6.735157 0.833290
 3834 6.738780 0.836913
 3835 6.742403 0.836913
 3836 6.746026 0.836913
 3837 6.749649 0.836913
 3838 6.753272 0.836913
 3839 6.756895 0.836913
 3840 6.760518 0.836913
 3841 6.764141 0.836913
 3842 6.767764 0.836913
 3843 6.771387 0.836913
 3844 6.775010 0.836913
 3845 6.778633 0.836913
 3846 6.782256 0.836913
 3847 6.785879 0.840536
 3848 6.789502 0.844159
 3849 6.793125 0.847782
 3850 6.796748 0.851405
 3851 6.800371 0.851405
 3852 6.803994 0.855028
 3853 6.807617 0.855028
 3854 6.811240 0.858651
 3855 6.814863 0.858651
 3856 6.818486 0.862274
 3857 6.822109 0.862274
 3858 6.825732 0.865897
 3859 6.829355 0.865897
 3860 6.832978 0.869520
 3861 6.836601 0.869520
 3862 6.840224 0.873143
 3863 6.843847 0.873143
 3864 6.847470 0.873143
 3865 6.851093 0.873143
 3866 6.854716 0.873143
 3867 6.858339 0.873143
 3868 6.861962 0.873143
 3869 6.865585 0.873143
 3870 6.869208 0.876766
 3871 6.872831 0.876766
 3872 6.876454 0.876766
 3873 6.880077 0.876766
 3874 6.883700 0.880389
 3875 6.887323 0.880389
 3876 6.890946 0.880389
 3877 6.894569 0.880389
 3878 6.898192 0.880389
 3879 6.901815 0.880389
 3880 6.905438 0.880389
 3881 6.909061 0.880389
 3882 6.912684 0.880389
 3883 6.916307 0.880389
 3884 6.919930 0.880389
 3885 6.923553 0.880389
 3886 6.927176 0.880389
 3887 6.930799 0.880389
 3888 6.934422 0.880389
 3889 6.938045 0.880389
 3890 6.941668 0.880389
 3891 6.945291 0.880389
 3892 6.948914 0.880389
 3893 6.952537 0.880389
 3894 6.956160 0.880389
 3895 6.959783 0.880389
 3896 6.963406 0.880389
 3897 6.967029 0.880389
 3898 6.970652 0.880389
 3899 6.974275 0.880389
 3900 6.977898 0.880389
 3901 6.981521 0.880389
 3902 6.985144 0.880389
 3903 6.988767 0.880389
 3904 6.992390 0.876766
 3905 6.996013 0.876766
 3906 6.999636 0.873143
 3907 7.003259 0.873143
 3908 7.006882 0.869520
 3909 7.010505 0.869520
 3910 7.014128 0.869520
 3911 7.017751 0.869520
 3912 7.021374 0.865897
 3913 7.024997 0.865897
 3914 7.028620 0.865897
 3915 7.032243 0.865897
 3916 7.035866 0.865897
 3917 7.039489 0.869520
 3918 7.043112 0.869520
 3919 7.046735 0.869520
 3920 7.050358 0.873143
 3921 7.053981 0.876766
 3922 7.057604 0.876766
 3923 7.061227 0.880389
 3924 7.064850 0.880389
 3925 7.068473 0.884012
 3926 7.072096 0.884012
 3927 7.075719 0.887635
 3928 7.079342 0.887635
 3929 7.082965 0.891258
 3930 7.086588 0.891258
 3931 7.090211 0.894881
 3932 7.093834 0.894881
 3933 7.097457 0.898504
 3934 7.101080 0.898504
 3935 7.104703 0.902127
 3936 7.108326 0.902127
 3937 7.111949 0.905750
 3938 7.115572 0.905750
 3939 7.119195 0.909373
 3940 7.122818 0.909373
 3941 7.126441 0.912996
 3942 7.130064 0.912996
 3943 7.133687 0.916619
 3944 7.137310 0.916619
 3945 7.140933 0.920242
 3946 7.144556 0.920242
 3947 7.148179 0.920242
 3948 7.151802 0.923865
 3949 7.155425 0.923865
 3950 7.159048 0.927488
 3951 7.162671 0.931111
 3952 7.166294 0.934734
 3953 7.169917 0.938357
 3954 7.173540 0.941980
 3955 7.177163 0.941980
 3956 7.180786 0.945603
 3957 7.184409 0.945603
 3958 7.188032 0.949226
 3959 7.191655 0.949226
 3960 7.195278 0.952849
 3961 7.198901 0.952849
 3962 7.202524 0.956472
 3963 7.206147 0.956472
 3964 7.209770 0.960095
 3965 7.213393 0.960095
 3966 7.217016 0.963718
 3967 7.220639 0.963718
 3968 7.224262 0.963718
 3969 7.227885 0.963718
 3970 7.231508 0.963718
 3971 7.235131 0.963718
 3972 7.238754 0.963718
 3973 7.242377 0.963718
 3974 7.246000 0.963718
 3975 7.249623 0.963718
 3976 7.253246 0.963718
 3977 7.256869 0.963718
 3978 7.260492 0.963718
 3979 7.264115 0.963718
 3980 7.267738 0.967341
 3981 7.271361 0.967341
 3982 7.274984 0.970964
 3983 7.278607 0.970964
 3984 7.282230 0.974587
 3985 7.285853 0.978210
 3986 7.289476 0.978210
 3987 7.293099 0.981833
 3988 7.296722 0.981833
 3989 7.300345 0.985456
 3990 7.303968 0.985456
 3991 7.307591 0.989079
 3992 7.311214 0.992702
 3993 7.314837 0.992702
 3994 7.314837 0.996325
 3995 7.318460 0.999948
 3996 7.322083 1.003571
 3997 7.325706 1.007194
 3998 7.329329 1.007194
 3999 7.332952 1.010817
 4000 7.336575 1.010817
 4001 7.340198 1.014440
 4002 7.343821 1.014440
 4003 7.347444 1.018063
 4004 7.351067 1.018063
 4005 7.354690 1.021686
 4006 7.358313 1.021686
 4007 7.361936 1.025309
 4008 7.365559 1.025309
 4009 7.369182 1.028932
 4010 7.372805 1.028932
 4011 7.376428 1.028932
 4012 7.380051 1.032555
 4013 7.383674 1.032555
 4014 7.387297 1.032555
 4015 7.390920 1.032555
 4016 7.394543 1.032555
 4017 7.398166 1.032555
 4018 7.401789 1.032555
 4019 7.405412 1.032555
 4020 7.409035 1.032555
 4021 7.412658 1.032555
 4022 7.416281 1.032555
 4023 7.419904 1.032555
 4024 7.423527 1.032555
 4025 7.427150 1.032555
 4026 7.430773 1.032555
 4027 7.434396 1.032555
 4028 7.438019 1.032555
 4029 7.441642 1.032555
 4030 7.445265 1.032555
 4031 7.448888 1.032555
 4032 7.452511 1.036178
 4033 7.456134 1.036178
 4034 7.459757 1.039801
 4035 7.463380 1.039801
 4036 7.467003 1.043424
 4037 7.470626 1.043424
 4038 7.474249 1.043424
 4039 7.477872 1.047047
 4040 7.481495 1.047047
 4041 7.485118 1.047047
 4042 7.488741 1.047047
 4043 7.492364 1.047047
 4044 7.495987 1.047047
 4045 7.499610 1.047047
 4046 7.503233 1.047047
 4047 7.506856 1.047047
 4048 7.510479 1.047047
 4049 7.514102 1.050670
 4050 7.517725 1.050670
 4051 7.521348 1.054293
 4052 7.524971 1.054293
 4053 7.528594 1.057916
 4054 7.532217 1.057916
 4055 7.535840 1.061539
 4056 7.539463 1.061539
 4057 7.543086 1.065162
 4058 7.546709 1.065162
 4059 7.550332 1.065162
 4060 7.553955 1.065162
 4061 7.557578 1.065162
 4062 7.561201 1.065162
 4063 7.564824 1.065162
 4064 7.568447 1.065162
 4065 7.572070 1.065162
 4066 7.575693 1.065162
 4067 7.579316 1.065162
 4068 7.582939 1.065162
 4069 7.586562 1.065162
 4070 7.590185 1.065162
 4071 7.593808 1.065162
 4072 7.597431 1.065162
 4073 7.601054 1.065162
 4074 7.604677 1.065162
 4075 7.608300 1.065162
 4076 7.611923 1.065162
 4077 7.615546 1.065162
 4078 7.619169 1.065162
 4079 7.622792 1.065162
 4080 7.626415 1.061539
 4081 7.630038 1.061539
 4082 7.633661 1.061539
 4083 7.637284 1.061539
 4084 7.640907 1.065162
 4085 7.644530 1.065162
 4086 7.648153 1.065162
 4087 7.651776 1.068785
 4088 7.655399 1.068785
 4089 7.659022 1.068785
 4090 7.662645 1.068785
 4091 7.666268 1.072408
 4092 7.669891 1.076031
 4093 7.673514 1.079654
 4094 7.677137 1.079654
 4095 7.680760 1.083277
 4096 7.684383 1.083277
 4097 7.688006 1.086900
 4098 7.691629 1.086900
 4099 7.695252 1.090523
 4100 7.698875 1.090523
 4101 7.702498 1.094146
 4102 7.706121 1.094146
 4103 7.709744 1.097769
 4104 7.713367 1.097769
 4105 7.716990 1.101392
 4106 7.720613 1.101392
 4107 7.724236 1.101392
 4108 7.727859 1.101392
 4109 7.731482 1.101392
 4110 7.735105 1.101392
 4111 7.738728 1.101392
 4112 7.742351 1.101392
 4113 7.745974 1.101392
 4114 7.749597 1.101392
 4115 7.753220 1.101392
 4116 7.756843 1.101392
 4117 7.760466 1.101392
 4118 7.764089 1.101392
 4119 7.767712 1.101392
 4120 7.771335 1.101392
 4121 7.774958 1.101392
 4122 7.778581 1.101392
 4123 7.782204 1.101392
 4124 7.785827 1.101392
 4125 7.789450 1.101392
 4126 7.793073 1.101392
 4127 7.796696 1.101392
 4128 7.800319 1.101392
 4129 7.803942 1.101392
 4130 7.807565 1.097769
 4131 7.811188 1.097769
 4132 7.814811 1.097769
 4133 7.818434 1.097769
 4134 7.822057 1.097769
 4135 7.825680 1.101392
 4136 7.829303 1.101392
 4137 7.832926 1.101392
 4138 7.836549 1.101392
 4139 7.840172 1.101392
 4140 7.843795 1.101392
 4141 7.847418 1.101392
 4142 7.851041 1.101392
 4143 7.854664 1.101392
 4144 7.858287 1.105015
 4145 7.861910 1.105015
 4146 7.865533 1.108638
 4147 7.869156 1.108638
 4148 7.872779 1.112261
 4149 7.876402 1.112261
 4150 7.880025 1.112261
 4151 7.883648 1.112261
 4152 7.887271 1.112261
 4153 7.890894 1.112261
 4154 7.894517 1.112261
 4155 7.898140 1.112261
 4156 7.901763 1.112261
 4157 7.905386 1.112261
 4158 7.909009 1.112261
 4159 7.912632 1.112261
 4160 7.916255 1.112261
 4161 7.919878 1.112261
 4162 7.923501 1.112261
 4163 7.927124 1.112261
 4164 7.930747 1.112261
 4165 7.934370 1.112261
 4166 7.937993 1.112261
 4167 7.941616 1.112261
 4168 7.945239 1.112261
 4169 7.948862 1.112261
 4170 7.952485 1.112261
 4171 7.956108 1.108638
 4172 7.959731 1.108638
 4173 7.963354 1.105015
 4174 7.966977 1.105015
 4175 7.970600 1.101392
 4176 7.974223 1.101392
 4177 7.977846 1.097769
 4178 7.981469 1.097769
 4179 7.985092 1.094146
 4180 7.988715 1.094146
 4181 7.992338 1.090523
 4182 7.995961 1.090523
 4183 7.999584 1.086900
 4184 8.003207 1.083277
 4185 8.006830 1.079654
 4186 8.010453 1.076031
 4187 8.014076 1.072408
 4188 8.017699 1.068785
 4189 8.021322 1.065162
 4190 8.024945 1.065162
 4191 8.028568 1.065162
 4192 8.032191 1.061539
 4193 8.035814 1.061539
 4194 8.039437 1.065162
 4195 8.043060 1.065162
 4196 8.046683 1.065162
 4197 8.050306 1.068785
 4198 8.050306 1.072408
 4199 8.053929 1.076031
 4200 8.057552 1.079654
 4201 8.057552 1.083277
 4202 8.061175 1.086900
 4203 8.064798 1.090523
 4204 8.068421 1.094146
 4205 8.072044 1.097769
 4206 8.075667 1.101392
 4207 8.079290 1.101392
 4208 8.082913 1.105015
 4209 8.086536 1.108638
 4210 8.090159 1.112261
 4211 8.093782 1.115884
 4212 8.097405 1.119507
 4213 8.097405 1.123130
 4214 8.101028 1.126753
 4215 8.104651 1.130376
 4216 8.104651 1.133999
 4217 8.108274 1.137622
 4218 8.111897 1.141245
 4219 8.115520 1.141245
 4220 8.119143 1.144868
 4221 8.122766 1.144868
 4222 8.126389 1.148491
 4223 8.130012 1.148491
 4224 8.133635 1.152114
 4225 8.137258 1.152114
 4226 8.140881 1.155737
 4227 8.144504 1.155737
 4228 8.148127 1.159360
 4229 8.151750 1.159360
 4230 8.155373 1.162983
 4231 8.158996 1.162983
 4232 8.162619 1.162983
 4233 8.166242 1.162983
 4234 8.169865 1.162983
 4235 8.173488 1.162983
 4236 8.177111 1.162983
 4237 8.180734 1.166606
 4238 8.184357 1.166606
 4239 8.187980 1.170229
 4240 8.191603 1.170229
 4241 8.195226 1.173852
 4242 8.198849 1.173852
 4243 8.202472 1.177475
 4244 8.206095 1.177475
 4245 8.209718 1.181098
 4246 8.213341 1.181098
 4247 8.216964 1.184721
 4248 8.220587 1.184721
 4249 8.224210 1.188344
 4250 8.227833 1.188344
 4251 8.231456 1.191967
 4252 8.235079 1.191967
 4253 8.238702 1.191967
 4254 8.242325 1.191967
 4255 8.245948 1.191967
 4256 8.249571 1.191967
 4257 8.253194 1.191967
 4258 8.256817 1.191967
 4259 8.260440 1.191967
 4260 8.264063 1.191967
 4261 8.267686 1.191967
 4262 8.271309 1.191967
 4263 8.274932 1.191967
 4264 8.278555 1.191967
 4265 8.282178 1.191967
 4266 8.282178 1.195590
 4267 8.285801 1.199213
 4268 8.289424 1.202836
 4269 8.289424 1.206459
 4270 8.293047 1.210082
 4271 8.296670 1.213705
 4272 8.300293 1.213705
 4273 8.303916 1.217328
 4274 8.307539 1.217328
 4275 8.311162 1.220951
 4276 8.314785 1.220951
 4277 8.318408 1.224574
 4278 8.322031 1.224574
 4279 8.325654 1.228197
 4280 8.329277 1.228197
 4281 8.332900 1.231820
 4282 8.336523 1.231820
 4283 8.340146 1.235443
 4284 8.343769 1.235443
 4285 8.347392 1.235443
 4286 8.351015 1.235443
 4287 8.354638 1.235443
 4288 8.358261 1.235443
 4289 8.361884 1.235443
 4290 8.365507 1.235443
 4291 8.369130 1.235443
 4292 8.372753 1.235443
 4293 8.376376 1.235443
 4294 8.379999 1.235443
 4295 8.383622 1.235443
 4296 8.387245 1.235443
 4297 8.390868 1.235443
 4298 8.394491 1.235443
 4299 8.398114 1.235443
 4300 8.401737 1.235443
 4301 8.405360 1.235443
 4302 8.408983 1.235443
 4303 8.412606 1.235443
 4304 8.416229 1.235443
 4305 8.419852 1.235443
 4306 8.423475 1.235443
 4307 8.427098 1.235443
 4308 8.430721 1.235443
 4309 8.434344 1.235443
 4310 8.437967 1.235443
 4311 8.441590 1.235443
 4312 8.445213 1.231820
 4313 8.448836 1.231820
 4314 8.452459 1.228197
 4315 8.456082 1.228197
 4316 8.459705 1.224574
 4317 8.463328 1.224574
 4318 8.466951 1.220951
 4319 8.470574 1.220951
 4320 8.474197 1.220951
 4321 8.477820 1.220951
 4322 8.481443 1.220951
 4323 8.485066 1.220951
 4324 8.488689 1.220951
 4325 8.492312 1.220951
 4326 8.495935 1.220951
 4327 8.499558 1.220951
 4328 8.503181 1.220951
 4329 8.506804 1.220951
 4330 8.510427 1.220951
 4331 8.514050 1.220951
 4332 8.517673 1.220951
 4333 8.521296 1.220951
 4334 8.524919 1.220951
 4335 8.528542 1.220951
 4336 8.532165 1.220951
 4337 8.535788 1.224574
 4338 8.539411 1.224574
 4339 8.543034 1.228197
 4340 8.546657 1.228197
 4341 8.550280 1.228197
 4342 8.553903 1.231820
 4343 8.557526 1.231820
 4344 8.561149 1.231820
 4345 8.564772 1.235443
 4346 8.568395 1.235443
 4347 8.572018 1.239066
 4348 8.575641 1.239066
 4349 8.579264 1.239066
 4350 8.582887 1.242689
 4351 8.586510 1.242689
 4352 8.590133 1.242689
 4353 8.593756 1.242689
 4354 8.597379 1.242689
 4355 8.601002 1.246312
 4356 8.604625 1.249935
 4357 8.608248 1.253558
 4358 8.611871 1.257181
 4359 8.615494 1.260804
 4360 8.619117 1.264427
 4361 8.622740 1.268050
 4362 8.626363 1.268050
 4363 8.629986 1.271673
 4364 8.633609 1.271673
 4365 8.637232 1.275296
 4366 8.640855 1.275296
 4367 8.644478 1.278919
 4368 8.648101 1.278919
 4369 8.651724 1.282542
 4370 8.655347 1.282542
 4371 8.658970 1.286165
 4372 8.662593 1.286165
 4373 8.666216 1.289788
 4374 8.669839 1.289788
 4375 8.673462 1.289788
 4376 8.677085 1.289788
 4377 8.680708 1.289788
 4378 8.684331 1.289788
 4379 8.687954 1.289788
 4380 8.691577 1.289788
 4381 8.695200 1.289788
 4382 8.698823 1.289788
 4383 8.702446 1.289788
 4384 8.706069 1.289788
 4385 8.709692 1.289788
 4386 8.713315 1.289788
 4387 8.716938 1.289788
 4388 8.720561 1.289788
 4389 8.724184 1.289788
 4390 8.727807 1.289788
 4391 8.731430 1.289788
 4392 8.735053 1.289788
 4393 8.738676 1.289788
 4394 8.742299 1.289788
 4395 8.745922 1.289788
 4396 8.749545 1.286165
 4397 8.753168 1.286165
 4398 8.756791 1.282542
 4399 8.760414 1.282542
 4400 8.764037 1.278919
 4401 8.767660 1.278919
 4402 8.771283 1.282542
 4403 8.774906 1.286165
 4404 8.778529 1.289788
 4405 8.782152 1.293411
 4406 8.785775 1.297034
 4407 8.789398 1.300657
 4408 8.789398 1.304280
 4409 8.793021 1.307903
 4410 8.793021 1.311526
 4411 8.796644 1.315149
 4412 8.800267 1.318772
 4413 8.800267 1.322395
 4414 8.800267 1.326018
 4415 8.800267 1.329641
 4416 8.800267 1.333264
 4417 8.800267 1.336887
 4418 8.800267 1.340510
 4419 8.800267 1.344133
 4420 8.803890 1.347756
 4421 8.803890 1.351379
 4422 8.807513 1.355002
 4423 8.807513 1.358625
 4424 8.811136 1.362248
 4425 8.811136 1.365871
 4426 8.814759 1.369494
 4427 8.814759 1.373117
 4428 8.818382 1.376740
 4429 8.818382 1.380363
 4430 8.822005 1.383986
 4431 8.822005 1.387609
 4432 8.825628 1.391232
 4433 8.829251 1.394855
 4434 8.832874 1.394855
 4435 8.836497 1.398478
 4436 8.840120 1.402101
 4437 8.843743 1.402101
 4438 8.847366 1.405724
 4439 8.850989 1.405724
 4440 8.850989 1.409347
 4441 8.854612 1.412970
 4442 8.854612 1.416593
 4443 8.854612 1.420216
 4444 8.858235 1.423839
 4445 8.858235 1.427462
 4446 8.861858 1.431085
 4447 8.861858 1.434708
 4448 8.865481 1.438331
 4449 8.865481 1.441954
 4450 8.869104 1.445577
 4451 8.869104 1.449200
 4452 8.872727 1.452823
 4453 8.872727 1.456446
 4454 8.876350 1.460069
 4455 8.876350 1.463692
 4456 8.879973 1.467315
 4457 8.883596 1.470938
 4458 8.887219 1.474561
 4459 8.890842 1.478184
 4460 8.894465 1.481807
 4461 8.894465 1.485430
 4462 8.898088 1.489053
 4463 8.901711 1.492676
 4464 8.901711 1.496299
 4465 8.905334 1.499922
 4466 8.908957 1.503545
 4467 8.912580 1.507168
 4468 8.916203 1.510791
 4469 8.916203 1.514414
 4470 8.916203 1.518037
 4471 8.916203 1.521660
 4472 8.916203 1.525283
 4473 8.916203 1.528906
 4474 8.916203 1.532529
 4475 8.916203 1.536152
 4476 8.916203 1.539775
 4477 8.916203 1.543398
 4478 8.916203 1.547021
 4479 8.916203 1.550644
 4480 8.919826 1.554267
 4481 8.919826 1.557890
 4482 8.923449 1.561513
 4483 8.923449 1.565136
 4484 8.927072 1.568759
 4485 8.927072 1.572382
 4486 8.930695 1.576005
 4487 8.930695 1.579628
 4488 8.934318 1.583251
 4489 8.934318 1.586874
 4490 8.937941 1.590497
 4491 8.937941 1.594120
 4492 8.941564 1.597743
 4493 8.945187 1.597743
 4494 8.948810 1.601366
 4495 8.952433 1.601366
 4496 8.956056 1.604989
 4497 8.959679 1.604989
 4498 8.963302 1.608612
 4499 8.966925 1.608612
 4500 8.970548 1.612235
 4501 8.974171 1.615858
 4502 8.977794 1.619481
 4503 8.981417 1.623104
 4504 8.985040 1.626727
 4505 8.988663 1.630350
 4506 8.992286 1.630350
 4507 8.995909 1.633973
 4508 8.999532 1.637596
 4509 9.003155 1.637596
 4510 9.006778 1.641219
 4511 9.010401 1.644842
 4512 9.014024 1.648465
 4513 9.017647 1.652088
 4514 9.021270 1.652088
 4515 9.021270 1.655711
 4516 9.021270 1.659334
 4517 9.021270 1.662957
 4518 9.021270 1.666580
 4519 9.021270 1.670203
 4520 9.021270 1.673826
 4521 9.021270 1.677449
 4522 9.021270 1.681072
 4523 9.021270 1.684695
 4524 9.021270 1.688318
 4525 9.021270 1.691941
 4526 9.021270 1.695564
 4527 9.024893 1.699187
 4528 9.024893 1.702810
 4529 9.028516 1.706433
 4530 9.028516 1.710056
 4531 9.032139 1.713679
 4532 9.032139 1.717302
 4533 9.035762 1.720925
 4534 9.035762 1.724548
 4535 9.039385 1.728171
 4536 9.039385 1.731794
 4537 9.043008 1.735417
 4538 9.043008 1.739040
 4539 9.043008 1.742663
 4540 9.046631 1.746286
 4541 9.046631 1.749909
 4542 9.050254 1.753532
 4543 9.050254 1.757155
 4544 9.053877 1.760778
 4545 9.053877 1.764401
 4546 9.057500 1.768024
 4547 9.057500 1.771647
 4548 9.061123 1.775270
 4549 9.061123 1.778893
 4550 9.064746 1.782516
 4551 9.064746 1.786139
 4552 9.068369 1.789762
 4553 9.071992 1.793385
 4554 9.075615 1.797008
 4555 9.079238 1.800631
 4556 9.082861 1.804254
 4557 9.086484 1.807877
 4558 9.090107 1.807877
 4559 9.093730 1.811500
 4560 9.097353 1.811500
 4561 9.100976 1.815123
 4562 9.104599 1.815123
 4563 9.108222 1.818746
 4564 9.111845 1.818746
 4565 9.115468 1.822369
 4566 9.119091 1.825992
 4567 9.122714 1.829615
 4568 9.126337 1.833238
 4569 9.129960 1.836861
 4570 9.133583 1.840484
 4571 9.137206 1.844107
 4572 9.140829 1.847730
 4573 9.144452 1.851353
 4574 9.144452 1.854976
 4575 9.148075 1.858599
 4576 9.148075 1.862222
 4577 9.151698 1.865845
 4578 9.151698 1.869468
 4579 9.155321 1.873091
 4580 9.155321 1.876714
 4581 9.158944 1.880337
 4582 9.158944 1.883960
 4583 9.162567 1.887583
 4584 9.166190 1.891206
 4585 9.169813 1.894829
 4586 9.173436 1.898452
 4587 9.173436 1.902075
 4588 9.173436 1.905698
 4589 9.173436 1.909321
 4590 9.173436 1.912944
 4591 9.173436 1.916567
 4592 9.173436 1.920190
 4593 9.173436 1.923813
 4594 9.177059 1.927436
 4595 9.177059 1.931059
 4596 9.180682 1.934682
 4597 9.180682 1.938305
 4598 9.184305 1.941928
 4599 9.184305 1.945551
 4600 9.187928 1.949174
 4601 9.187928 1.952797
 4602 9.191551 1.956420
 4603 9.191551 1.960043
 4604 9.195174 1.963666
 4605 9.195174 1.967289
 4606 9.198797 1.970912
 4607 9.202420 1.974535
 4608 9.206043 1.978158
 4609 9.209666 1.981781
 4610 9.213289 1.985404
 4611 9.213289 1.989027
 4612 9.216912 1.992650
 4613 9.216912 1.996273
 4614 9.220535 1.999896
 4615 9.220535 2.003519
 4616 9.224158 2.007142
 4617 9.224158 2.010765
 4618 9.227781 2.014388
 4619 9.227781 2.018011
 4620 9.231404 2.021634
 4621 9.235027 2.025257
 4622 9.238650 2.025257
 4623 9.242273 2.028880
 4624 9.245896 2.028880
 4625 9.249519 2.032503
 4626 9.253142 2.032503
 4627 9.256765 2.036126
 4628 9.260388 2.036126
 4629 9.264011 2.039749
 4630 9.267634 2.039749
 4631 9.271257 2.043372
 4632 9.274880 2.043372
 4633 9.278503 2.046995
 4634 9.282126 2.046995
 4635 9.285749 2.050618
 4636 9.289372 2.054241
 4637 9.292995 2.057864
 4638 9.296618 2.061487
 4639 9.296618 2.065110
 4640 9.300241 2.068733
 4641 9.300241 2.072356
 4642 9.300241 2.075979
 4643 9.300241 2.079602
 4644 9.300241 2.083225
 4645 9.300241 2.086848
 4646 9.300241 2.090471
 4647 9.300241 2.094094
 4648 9.300241 2.097717
 4649 9.300241 2.101340
 4650 9.300241 2.104963
 4651 9.300241 2.108586
 4652 9.300241 2.112209
 4653 9.300241 2.115832
 4654 9.303864 2.119455
 4655 9.303864 2.123078
 4656 9.307487 2.126701
 4657 9.307487 2.130324
 4658 9.311110 2.133947
 4659 9.311110 2.137570
 4660 9.314733 2.141193
 4661 9.314733 2.144816
 4662 9.318356 2.148439
 4663 9.318356 2.152062
 4664 9.321979 2.155685
 4665 9.321979 2.159308
 4666 9.325602 2.162931
 4667 9.325602 2.166554
 4668 9.325602 2.170177
 4669 9.325602 2.173800
 4670 9.325602 2.177423
 4671 9.325602 2.181046
 4672 9.325602 2.184669
 4673 9.325602 2.188292
 4674 9.325602 2.191915
 4675 9.325602 2.195538
 4676 9.325602 2.199161
 4677 9.325602 2.202784
 4678 9.325602 2.206407
 4679 9.325602 2.210030
 4680 9.325602 2.213653
 4681 9.325602 2.217276
 4682 9.325602 2.220899
 4683 9.325602 2.224522
 4684 9.329225 2.228145
 4685 9.329225 2.231768
 4686 9.332848 2.235391
 4687 9.332848 2.239014
 4688 9.336471 2.242637
 4689 9.336471 2.246260
 4690 9.340094 2.249883
 4691 9.340094 2.253506
 4692 9.343717 2.257129
 4693 9.343717 2.260752
 4694 9.347340 2.264375
 4695 9.347340 2.267998
 4696 9.350963 2.271621
 4697 9.354586 2.271621
 4698 9.358209 2.275244
 4699 9.361832 2.275244
 4700 9.365455 2.278867
 4701 9.369078 2.278867
 4702 9.372701 2.282490
 4703 9.376324 2.282490
 4704 9.379947 2.286113
 4705 9.383570 2.286113
 4706 9.387193 2.289736
 4707 9.387193 2.293359
 4708 9.390816 2.296982
 4709 9.390816 2.300605
 4710 9.394439 2.304228
 4711 9.394439 2.307851
 4712 9.398062 2.311474
 4713 9.401685 2.315097
 4714 9.401685 2.318720
 4715 9.405308 2.322343
 4716 9.408931 2.325966
 4717 9.412554 2.329589
 4718 9.416177 2.333212
 4719 9.419800 2.336835
 4720 9.423423 2.340458
 4721 9.427046 2.340458
 4722 9.430669 2.344081
 4723 9.434292 2.347704
 4724 9.437915 2.351327
 4725 9.441538 2.354950
 4726 9.445161 2.358573
 4727 9.445161 2.362196
 4728 9.445161 2.365819
 4729 9.445161 2.369442
 4730 9.445161 2.373065
 4731 9.445161 2.376688
 4732 9.445161 2.380311
 4733 9.445161 2.383934
 4734 9.445161 2.387557
 4735 9.445161 2.391180
 4736 9.448784 2.394803
 4737 9.448784 2.398426
 4738 9.452407 2.402049
 4739 9.452407 2.405672
 4740 9.456030 2.409295
 4741 9.456030 2.412918
 4742 9.459653 2.416541
 4743 9.459653 2.420164
 4744 9.463276 2.423787
 4745 9.463276 2.427410
 4746 9.466899 2.431033
 4747 9.466899 2.434656
 4748 9.470522 2.438279
 4749 9.474145 2.438279
 4750 9.477768 2.441902
 4751 9.481391 2.441902
 4752 9.485014 2.445525
 4753 9.488637 2.445525
 4754 9.492260 2.449148
 4755 9.495883 2.449148
 4756 9.499506 2.452771
 4757 9.503129 2.452771
 4758 9.506752 2.456394
 4759 9.510375 2.456394
 4760 9.513998 2.460017
 4761 9.517621 2.460017
 4762 9.521244 2.460017
 4763 9.521244 2.463640
 4764 9.524867 2.467263
 4765 9.524867 2.470886
 4766 9.528490 2.474509
 4767 9.528490 2.478132
 4768 9.532113 2.481755
 4769 9.532113 2.485378
 4770 9.535736 2.489001
 4771 9.539359 2.492624
 4772 9.539359 2.496247
 4773 9.542982 2.499870
 4774 9.546605 2.503493
 4775 9.550228 2.507116
 4776 9.553851 2.510739
 4777 9.557474 2.514362
 4778 9.561097 2.514362
 4779 9.564720 2.517985
 4780 9.568343 2.521608
 4781 9.571966 2.525231
 4782 9.575589 2.525231
 4783 9.579212 2.528854
 4784 9.582835 2.532477
 4785 9.586458 2.532477
 4786 9.590081 2.536100
 4787 9.593704 2.536100
 4788 9.597327 2.539723
 4789 9.600950 2.543346
 4790 9.604573 2.546969
 4791 9.608196 2.550592
 4792 9.608196 2.554215
 4793 9.608196 2.557838
 4794 9.611819 2.561461
 4795 9.611819 2.565084
 4796 9.611819 2.568707
 4797 9.611819 2.572330
 4798 9.611819 2.575953
 4799 9.611819 2.579576
 4800 9.611819 2.583199
 4801 9.611819 2.586822
 4802 9.611819 2.590445
 4803 9.611819 2.594068
 4804 9.611819 2.597691
 4805 9.611819 2.601314
 4806 9.611819 2.604937
 4807 9.611819 2.608560
 4808 9.611819 2.612183
 4809 9.615442 2.615806
 4810 9.615442 2.619429
 4811 9.619065 2.623052
 4812 9.619065 2.626675
 4813 9.622688 2.630298
 4814 9.622688 2.633921
 4815 9.626311 2.637544
 4816 9.626311 2.641167
 4817 9.629934 2.644790
 4818 9.629934 2.648413
 4819 9.633557 2.652036
 4820 9.633557 2.655659
 4821 9.637180 2.659282
 4822 9.640803 2.662905
 4823 9.644426 2.662905
 4824 9.648049 2.666528
 4825 9.651672 2.666528
 4826 9.655295 2.670151
 4827 9.658918 2.670151
 4828 9.662541 2.673774
 4829 9.666164 2.673774
 4830 9.666164 2.677397
 4831 9.669787 2.681020
 4832 9.673410 2.684643
 4833 9.673410 2.688266
 4834 9.677033 2.691889
 4835 9.677033 2.695512
 4836 9.680656 2.699135
 4837 9.680656 2.702758
 4838 9.684279 2.706381
 4839 9.684279 2.710004
 4840 9.687902 2.713627
 4841 9.687902 2.717250
 4842 9.691525 2.720873
 4843 9.695148 2.724496
 4844 9.695148 2.728119
 4845 9.698771 2.731742
 4846 9.702394 2.735365
 4847 9.706017 2.738988
 4848 9.709640 2.742611
 4849 9.713263 2.742611
 4850 9.716886 2.746234
 4851 9.720509 2.749857
 4852 9.724132 2.749857
 4853 9.727755 2.753480
 4854 9.731378 2.757103
 4855 9.735001 2.760726
 4856 9.738624 2.764349
 4857 9.742247 2.767972
 4858 9.742247 2.771595
 4859 9.745870 2.775218
 4860 9.749493 2.778841
 4861 9.749493 2.782464
 4862 9.753116 2.786087
 4863 9.756739 2.789710
 4864 9.756739 2.793333
 4865 9.760362 2.796956
 4866 9.760362 2.800579
 4867 9.760362 2.804202
 4868 9.760362 2.807825
 4869 9.760362 2.811448
 4870 9.760362 2.815071
 4871 9.760362 2.818694
 4872 9.760362 2.822317
 4873 9.763985 2.825940
 4874 9.763985 2.829563
 4875 9.767608 2.833186
 4876 9.767608 2.836809
 4877 9.771231 2.840432
 4878 9.771231 2.844055
 4879 9.774854 2.847678
 4880 9.774854 2.851301
 4881 9.778477 2.854924
 4882 9.778477 2.858547
 4883 9.782100 2.862170
 4884 9.782100 2.865793
 4885 9.785723 2.869416
 4886 9.789346 2.873039
 4887 9.792969 2.876662
 4888 9.796592 2.880285
 4889 9.800215 2.883908
 4890 9.803838 2.887531
 4891 9.803838 2.891154
 4892 9.807461 2.894777
 4893 9.811084 2.898400
 4894 9.814707 2.902023
 4895 9.818330 2.905646
 4896 9.821953 2.909269
 4897 9.825576 2.912892
 4898 9.829199 2.912892
 4899 9.829199 2.916515
 4900 9.832822 2.920138
 4901 9.832822 2.923761
 4902 9.836445 2.927384
 4903 9.836445 2.931007
 4904 9.840068 2.934630
 4905 9.843691 2.938253
 4906 9.843691 2.941876
 4907 9.847314 2.945499
 4908 9.850937 2.949122
 4909 9.854560 2.952745
 4910 9.858183 2.956368
 4911 9.861806 2.959991
 4912 9.865429 2.963614
 4913 9.869052 2.967237
 4914 9.872675 2.970860
 4915 9.876298 2.974483
 4916 9.879921 2.978106
 4917 9.883544 2.981729
 4918 9.887167 2.985352
 4919 9.890790 2.988975
 4920 9.890790 2.992598
 4921 9.894413 2.996221
 4922 9.894413 2.999844
 4923 9.898036 3.003467
 4924 9.898036 3.007090
 4925 9.901659 3.010713
 4926 9.901659 3.014336
 4927 9.905282 3.017959
 4928 9.908905 3.021582
 4929 9.908905 3.025205
 4930 9.912528 3.028828
 4931 9.916151 3.032451
 4932 9.919774 3.036074
 4933 9.923397 3.039697
 4934 9.927020 3.043320
 4935 9.927020 3.046943
 4936 9.930643 3.050566
 4937 9.934266 3.054189
 4938 9.937889 3.057812
 4939 9.941512 3.061435
 4940 9.945135 3.061435
 4941 9.948758 3.065058
 4942 9.952381 3.068681
 4943 9.956004 3.068681
 4944 9.959627 3.072304
 4945 9.963250 3.075927
 4946 9.966873 3.079550
 4947 9.970496 3.083173
 4948 9.974119 3.086796
 4949 9.977742 3.090419
 4950 9.981365 3.094042
 4951 9.981365 3.097665
 4952 9.984988 3.101288
 4953 9.984988 3.104911
 4954 9.988611 3.108534
 4955 9.988611 3.112157
 4956 9.988611 3.115780
 4957 9.988611 3.119403
 4958 9.992234 3.123026
 4959 9.992234 3.126649
 4960 9.992234 3.130272
 4961 9.995857 3.133895
 4962 9.995857 3.137518
 4963 9.999480 3.141141
 4964 9.999480 3.144764
 4965 10.003103 3.148387
 4966 10.003103 3.152010
 4967 10.006726 3.155633
 4968 10.006726 3.159256
 4969 10.010349 3.162879
 4970 10.010349 3.166502
 4971 10.013972 3.170125
 4972 10.013972 3.173748
 4973 10.017595 3.177371
 4974 10.017595 3.180994
 4975 10.021218 3.184617
 4976 10.021218 3.188240
 4977 10.024841 3.191863
 4978 10.024841 3.195486
 4979 10.028464 3.199109
 4980 10.028464 3.202732
 4981 10.032087 3.206355
 4982 10.032087 3.209978
 4983 10.035710 3.213601
 4984 10.035710 3.217224
 4985 10.039333 3.220847
 4986 10.039333 3.224470
 4987 10.042956 3.228093
 4988 10.046579 3.231716
 4989 10.050202 3.235339
 4990 10.053825 3.235339
 4991 10.057448 3.238962
 4992 10.061071 3.238962
 4993 10.064694 3.242585
 4994 10.068317 3.242585
 4995 10.071940 3.246208
 4996 10.075563 3.246208
 4997 10.079186 3.249831
 4998 10.082809 3.249831
 4999 10.086432 3.253454
 5000 10.090055 3.257077
 5001 10.093678 3.260700
 5002 10.093678 3.264323
 5003 10.097301 3.267946
 5004 10.100924 3.271569
 5005 10.100924 3.275192
 5006 10.104547 3.278815
 5007 10.108170 3.282438
 5008 10.108170 3.286061
 5009 10.111793 3.289684
 5010 10.111793 3.293307
 5011 10.115416 3.296930
 5012 10.115416 3.300553
 5013 10.119039 3.304176
 5014 10.119039 3.307799
 5015 10.122662 3.311422
 5016 10.122662 3.315045
 5017 10.126285 3.318668
 5018 10.126285 3.322291
 5019 10.129908 3.325914
 5020 10.133531 3.329537
 5021 10.137154 3.333160
 5022 10.140777 3.336783
 5023 10.144400 3.336783
 5024 10.148023 3.340406
 5025 10.151646 3.344029
 5026 10.155269 3.344029
 5027 10.158892 3.347652
 5028 10.162515 3.351275
 5029 10.166138 3.354898
 5030 10.166138 3.358521
 5031 10.169761 3.362144
 5032 10.169761 3.365767
 5033 10.173384 3.369390
 5034 10.173384 3.373013
 5035 10.173384 3.376636
 5036 10.173384 3.380259
 5037 10.173384 3.383882
 5038 10.173384 3.387505
 5039 10.173384 3.391128
 5040 10.173384 3.394751
 5041 10.173384 3.398374
 5042 10.173384 3.401997
 5043 10.173384 3.405620
 5044 10.173384 3.409243
 5045 10.173384 3.412866
 5046 10.173384 3.416489
 5047 10.173384 3.420112
 5048 10.173384 3.423735
 5049 10.173384 3.427358
 5050 10.173384 3.430981
 5051 10.173384 3.434604
 5052 10.173384 3.438227
 5053 10.173384 3.441850
 5054 10.173384 3.445473
 5055 10.173384 3.449096
 5056 10.177007 3.452719
 5057 10.177007 3.456342
 5058 10.180630 3.459965
 5059 10.180630 3.463588
 5060 10.184253 3.467211
 5061 10.184253 3.470834
 5062 10.187876 3.474457
 5063 10.187876 3.478080
 5064 10.191499 3.481703
 5065 10.191499 3.485326
 5066 10.195122 3.488949
 5067 10.195122 3.492572
 5068 10.198745 3.496195
 5069 10.202368 3.496195
 5070 10.205991 3.499818
 5071 10.209614 3.499818
 5072 10.213237 3.503441
 5073 10.216860 3.503441
 5074 10.220483 3.507064
 5075 10.224106 3.510687
 5076 10.227729 3.514310
 5077 10.227729 3.517933
 5078 10.231352 3.521556
 5079 10.234975 3.525179
 5080 10.234975 3.528802
 5081 10.238598 3.532425
 5082 10.238598 3.536048
 5083 10.242221 3.539671
 5084 10.245844 3.543294
 5085 10.245844 3.546917
 5086 10.249467 3.550540
 5087 10.253090 3.554163
 5088 10.256713 3.557786
 5089 10.260336 3.561409
 5090 10.263959 3.561409
 5091 10.267582 3.565032
 5092 10.271205 3.568655
 5093 10.274828 3.568655
 5094 10.278451 3.572278
 5095 10.282074 3.575901
 5096 10.285697 3.575901
 5097 10.289320 3.579524
 5098 10.292943 3.583147
 5099 10.296566 3.583147
 5100 10.296566 3.586770
 5101 10.296566 3.590393
 5102 10.296566 3.594016
 5103 10.296566 3.597639
 5104 10.296566 3.601262
 5105 10.296566 3.604885
 5106 10.296566 3.608508
 5107 10.296566 3.612131
 5108 10.296566 3.615754
 5109 10.296566 3.619377
 5110 10.300189 3.623000
 5111 10.300189 3.626623
 5112 10.303812 3.630246
 5113 10.303812 3.633869
 5114 10.307435 3.637492
 5115 10.307435 3.641115
 5116 10.311058 3.644738
 5117 10.311058 3.648361
 5118 10.314681 3.651984
 5119 10.314681 3.655607
 5120 10.318304 3.659230
 5121 10.318304 3.662853
 5122 10.321927 3.666476
 5123 10.325550 3.666476
 5124 10.329173 3.670099
 5125 10.332796 3.670099
 5126 10.336419 3.673722
 5127 10.340042 3.673722
 5128 10.343665 3.677345
 5129 10.347288 3.677345
 5130 10.350911 3.680968
 5131 10.354534 3.680968
 5132 10.358157 3.684591
 5133 10.361780 3.684591
 5134 10.365403 3.688214
 5135 10.369026 3.688214
 5136 10.372649 3.688214
 5137 10.376272 3.691837
 5138 10.379895 3.695460
 5139 10.379895 3.699083
 5140 10.383518 3.702706
 5141 10.387141 3.706329
 5142 10.390764 3.709952
 5143 10.394387 3.713575
 5144 10.394387 3.717198
 5145 10.398010 3.720821
 5146 10.401633 3.724444
 5147 10.405256 3.728067
 5148 10.408879 3.731690
 5149 10.412502 3.735313
 5150 10.416125 3.738936
 5151 10.416125 3.742559
 5152 10.416125 3.746182
 5153 10.416125 3.749805
 5154 10.416125 3.753428
 5155 10.416125 3.757051
 5156 10.416125 3.760674
 5157 10.416125 3.764297
 5158 10.416125 3.767920
 5159 10.419748 3.771543
 5160 10.419748 3.775166
 5161 10.423371 3.778789
 5162 10.423371 3.782412
 5163 10.426994 3.786035
 5164 10.426994 3.789658
 5165 10.430617 3.793281
 5166 10.430617 3.796904
 5167 10.434240 3.800527
 5168 10.434240 3.804150
 5169 10.437863 3.807773
 5170 10.437863 3.811396
 5171 10.441486 3.815019
 5172 10.445109 3.815019
 5173 10.448732 3.818642
 5174 10.452355 3.818642
 5175 10.455978 3.822265
 5176 10.459601 3.822265
 5177 10.463224 3.825888
 5178 10.466847 3.825888
 5179 10.470470 3.829511
 5180 10.474093 3.829511
 5181 10.477716 3.833134
 5182 10.481339 3.833134
 5183 10.484962 3.836757
 5184 10.488585 3.836757
 5185 10.492208 3.836757
 5186 10.495831 3.836757
 5187 10.499454 3.840380
 5188 10.503077 3.844003
 5189 10.506700 3.847626
 5190 10.510323 3.851249
 5191 10.513946 3.854872
 5192 10.517569 3.858495
 5193 10.521192 3.862118
 5194 10.524815 3.865741
 5195 10.524815 3.869364
 5196 10.524815 3.872987
 5197 10.524815 3.876610
 5198 10.524815 3.880233
 5199 10.528438 3.883856
 5200 10.528438 3.887479
 5201 10.532061 3.891102
 5202 10.532061 3.894725
 5203 10.535684 3.898348
 5204 10.535684 3.901971
 5205 10.539307 3.905594
 5206 10.539307 3.909217
 5207 10.542930 3.912840
 5208 10.542930 3.916463
 5209 10.546553 3.920086
 5210 10.546553 3.923709
 5211 10.550176 3.927332
 5212 10.553799 3.930955
 5213 10.557422 3.934578
 5214 10.557422 3.938201
 5215 10.561045 3.941824
 5216 10.564668 3.945447
 5217 10.564668 3.949070
 5218 10.568291 3.952693
 5219 10.571914 3.956316
 5220 10.571914 3.959939
 5221 10.575537 3.963562
 5222 10.575537 3.967185
 5223 10.575537 3.970808
 5224 10.575537 3.974431
 5225 10.575537 3.978054
 5226 10.575537 3.981677
 5227 10.575537 3.985300
 5228 10.575537 3.988923
 5229 10.575537 3.992546
 5230 10.575537 3.996169
 5231 10.579160 3.999792
 5232 10.579160 4.003415
 5233 10.582783 4.007038
 5234 10.582783 4.010661
 5235 10.586406 4.014284
 5236 10.586406 4.017907
 5237 10.590029 4.021530
 5238 10.590029 4.025153
 5239 10.593652 4.028776
 5240 10.593652 4.032399
 5241 10.597275 4.036022
 5242 10.597275 4.039645
 5243 10.600898 4.043268
 5244 10.604521 4.043268
 5245 10.608144 4.046891
 5246 10.611767 4.046891
 5247 10.615390 4.050514
 5248 10.619013 4.050514
 5249 10.622636 4.054137
 5250 10.626259 4.054137
 5251 10.629882 4.057760
 5252 10.633505 4.057760
 5253 10.637128 4.061383
 5254 10.640751 4.061383
 5255 10.644374 4.065006
 5256 10.647997 4.065006
 5257 10.651620 4.065006
 5258 10.655243 4.065006
 5259 10.658866 4.065006
 5260 10.662489 4.065006
 5261 10.666112 4.065006
 5262 10.669735 4.065006
 5263 10.673358 4.065006
 5264 10.676981 4.065006
 5265 10.680604 4.065006
 5266 10.684227 4.065006
 5267 10.687850 4.065006
 5268 10.691473 4.065006
 5269 10.695096 4.065006
 5270 10.698719 4.068629
 5271 10.702342 4.072252
 5272 10.702342 4.075875
 5273 10.705965 4.079498
 5274 10.709588 4.083121
 5275 10.709588 4.086744
 5276 10.713211 4.090367
 5277 10.716834 4.093990
 5278 10.716834 4.097613
 5279 10.720457 4.101236
 5280 10.724080 4.104859
 5281 10.724080 4.108482
 5282 10.727703 4.112105
 5283 10.731326 4.115728
 5284 10.734949 4.119351
 5285 10.738572 4.122974
 5286 10.742195 4.122974
 5287 10.745818 4.126597
 5288 10.749441 4.130220
 5289 10.753064 4.130220
 5290 10.756687 4.133843
 5291 10.760310 4.137466
 5292 10.763933 4.141089
 5293 10.767556 4.141089
 5294 10.771179 4.144712
 5295 10.774802 4.148335
 5296 10.778425 4.151958
 5297 10.782048 4.155581
 5298 10.785671 4.159204
 5299 10.789294 4.162827
 5300 10.789294 4.166450
 5301 10.792917 4.170073
 5302 10.796540 4.173696
 5303 10.800163 4.177319
 5304 10.803786 4.180942
 5305 10.807409 4.184565
 5306 10.811032 4.188188
 5307 10.807409 4.188188
 5308 10.803786 4.191811
 5309 10.800163 4.191811
 5310 10.796540 4.195434
 5311 10.792917 4.195434
 5312 10.789294 4.199057
 5313 10.785671 4.202680
 5314 10.782048 4.206303
 5315 10.778425 4.206303
 5316 10.774802 4.209926
 5317 10.771179 4.209926
 5318 10.767556 4.213549
 5319 10.763933 4.213549
 5320 10.760310 4.217172
 5321 10.756687 4.217172
 5322 10.753064 4.220795
 5323 10.749441 4.224418
 5324 10.745818 4.228041
 5325 10.745818 4.231664
 5326 10.742195 4.235287
 5327 10.742195 4.238910
 5328 10.738572 4.242533
 5329 10.738572 4.246156
 5330 10.734949 4.249779
 5331 10.734949 4.253402
 5332 10.731326 4.257025
 5333 10.731326 4.260648
 5334 10.727703 4.264271
 5335 10.727703 4.267894
 5336 10.724080 4.271517
 5337 10.724080 4.275140
 5338 10.724080 4.278763
 5339 10.724080 4.282386
 5340 10.724080 4.286009
 5341 10.724080 4.289632
 5342 10.724080 4.293255
 5343 10.724080 4.296878
 5344 10.724080 4.300501
 5345 10.724080 4.304124
 5346 10.724080 4.307747
 5347 10.724080 4.311370
 5348 10.724080 4.314993
 5349 10.724080 4.318616
 5350 10.724080 4.322239
 5351 10.724080 4.325862
 5352 10.724080 4.329485
 5353 10.724080 4.333108
 5354 10.724080 4.336731
 5355 10.724080 4.340354
 5356 10.724080 4.343977
 5357 10.724080 4.347600
 5358 10.724080 4.351223
 5359 10.724080 4.354846
 5360 10.724080 4.358469
 5361 10.727703 4.362092
 5362 10.727703 4.365715
 5363 10.731326 4.369338
 5364 10.731326 4.372961
 5365 10.731326 4.376584
 5366 10.734949 4.380207
 5367 10.734949 4.383830
 5368 10.738572 4.387453
 5369 10.738572 4.391076
 5370 10.742195 4.394699
 5371 10.742195 4.398322
 5372 10.745818 4.401945
 5373 10.745818 4.405568
 5374 10.749441 4.409191
 5375 10.749441 4.412814
 5376 10.753064 4.416437
 5377 10.753064 4.420060
 5378 10.756687 4.423683
 5379 10.760310 4.423683
 5380 10.763933 4.427306
 5381 10.767556 4.427306
 5382 10.771179 4.430929
 5383 10.774802 4.430929
 5384 10.778425 4.434552
 5385 10.782048 4.434552
 5386 10.785671 4.438175
 5387 10.789294 4.438175
 5388 10.792917 4.441798
 5389 10.796540 4.441798
 5390 10.800163 4.445421
 5391 10.803786 4.445421
 5392 10.807409 4.445421
 5393 10.811032 4.445421
 5394 10.814655 4.445421
 5395 10.818278 4.445421
 5396 10.821901 4.445421
 5397 10.825524 4.445421
 5398 10.829147 4.445421
 5399 10.832770 4.445421
 5400 10.836393 4.445421
 5401 10.840016 4.445421
 5402 10.843639 4.445421
 5403 10.847262 4.445421
 5404 10.850885 4.445421
 5405 10.854508 4.445421
 5406 10.858131 4.445421
 5407 10.861754 4.445421
 5408 10.865377 4.445421
 5409 10.869000 4.445421
 5410 10.872623 4.445421
 5411 10.876246 4.445421
 5412 10.879869 4.445421
 5413 10.883492 4.441798
 5414 10.887115 4.441798
 5415 10.890738 4.441798
 5416 10.894361 4.441798
 5417 10.897984 4.441798
 5418 10.901607 4.441798
 5419 10.905230 4.441798
 5420 10.908853 4.441798
 5421 10.912476 4.441798
 5422 10.916099 4.441798
 5423 10.919722 4.441798
 5424 10.923345 4.441798
 5425 10.926968 4.441798
 5426 10.930591 4.441798
 5427 10.934214 4.441798
 5428 10.937837 4.441798
 5429 10.941460 4.441798
 5430 10.945083 4.441798
 5431 10.948706 4.445421
 5432 10.952329 4.449044
 5433 10.955952 4.452667
 5434 10.959575 4.456290
 5435 10.963198 4.459913
 5436 10.966821 4.463536
 5437 10.970444 4.467159
 5438 10.974067 4.470782
 5439 10.977690 4.474405
 5440 10.977690 4.478028
 5441 10.981313 4.481651
 5442 10.981313 4.485274
 5443 10.984936 4.488897
 5444 10.984936 4.492520
 5445 10.988559 4.496143
 5446 10.992182 4.499766
 5447 10.992182 4.503389
 5448 10.995805 4.507012
 5449 10.999428 4.510635
 5450 11.003051 4.514258
 5451 11.006674 4.517881
 5452 11.010297 4.521504
 5453 11.010297 4.525127
 5454 11.010297 4.528750
 5455 11.010297 4.532373
 5456 11.010297 4.535996
 5457 11.010297 4.539619
 5458 11.010297 4.543242
 5459 11.010297 4.546865
 5460 11.010297 4.550488
 5461 11.010297 4.554111
 5462 11.010297 4.557734
 5463 11.010297 4.561357
 5464 11.010297 4.564980
 5465 11.010297 4.568603
 5466 11.010297 4.572226
 5467 11.010297 4.575849
 5468 11.010297 4.579472
 5469 11.006674 4.583095
 5470 11.006674 4.586718
 5471 11.006674 4.590341
 5472 11.006674 4.593964
 5473 11.003051 4.597587
 5474 11.003051 4.601210
 5475 11.003051 4.604833
 5476 11.003051 4.608456
 5477 11.003051 4.612079
 5478 11.003051 4.615702
 5479 11.003051 4.619325
 5480 11.003051 4.622948
 5481 11.003051 4.626571
 5482 11.003051 4.630194
 5483 11.003051 4.633817
 5484 11.003051 4.637440
 5485 11.003051 4.641063
 5486 11.003051 4.644686
 5487 11.003051 4.648309
 5488 11.003051 4.651932
 5489 11.003051 4.655555
 5490 11.003051 4.659178
 5491 11.003051 4.662801
 5492 11.003051 4.666424
 5493 11.003051 4.670047
 5494 11.003051 4.673670
 5495 11.003051 4.677293
 5496 11.003051 4.680916
 5497 11.003051 4.684539
 5498 11.003051 4.688162
 5499 11.003051 4.691785
 5500 11.003051 4.695408
 5501 11.003051 4.699031
 5502 11.003051 4.702654
 5503 11.003051 4.706277
 5504 11.003051 4.709900
 5505 11.006674 4.713523
 5506 11.006674 4.717146
 5507 11.006674 4.720769
 5508 11.003051 4.724392
 5509 11.003051 4.728015
 5510 11.003051 4.731638
 5511 11.003051 4.735261
 5512 11.003051 4.738884
 5513 11.003051 4.742507
 5514 11.003051 4.746130
 5515 11.003051 4.749753
 5516 11.003051 4.753376
 5517 11.003051 4.756999
 5518 11.003051 4.760622
 5519 11.003051 4.764245
 5520 11.003051 4.767868
 5521 11.003051 4.771491
 5522 11.003051 4.775114
 5523 11.003051 4.778737
 5524 11.003051 4.782360
 5525 11.003051 4.785983
 5526 11.003051 4.789606
 5527 10.999428 4.793229
 5528 10.999428 4.796852
 5529 10.995805 4.800475
 5530 10.995805 4.804098
 5531 10.992182 4.807721
 5532 10.992182 4.811344
 5533 10.988559 4.814967
 5534 10.988559 4.818590
 5535 10.988559 4.822213
 5536 10.988559 4.825836
 5537 10.988559 4.829459
 5538 10.988559 4.833082
 5539 10.988559 4.836705
 5540 10.988559 4.840328
 5541 10.988559 4.843951
 5542 10.988559 4.847574
 5543 10.988559 4.851197
 5544 10.988559 4.854820
 5545 10.988559 4.858443
 5546 10.988559 4.862066
 5547 10.988559 4.865689
 5548 10.988559 4.869312
 5549 10.988559 4.872935
 5550 10.988559 4.876558
 5551 10.988559 4.880181
 5552 10.988559 4.883804
 5553 10.988559 4.887427
 5554 10.988559 4.891050
 5555 10.988559 4.894673
 5556 10.992182 4.898296
 5557 10.992182 4.901919
 5558 10.992182 4.905542
 5559 10.995805 4.909165
 5560 10.995805 4.912788
 5561 10.995805 4.916411
 5562 10.995805 4.920034
 5563 10.995805 4.923657
 5564 10.995805 4.927280
 5565 10.995805 4.930903
 5566 10.995805 4.934526
 5567 10.995805 4.938149
 5568 10.995805 4.941772
 5569 10.995805 4.945395
 5570 10.995805 4.949018
 5571 10.995805 4.952641
 5572 10.995805 4.956264
 5573 10.995805 4.959887
 5574 10.999428 4.963510
 5575 10.999428 4.967133
 5576 11.003051 4.970756
 5577 11.003051 4.974379
 5578 11.006674 4.978002
 5579 11.006674 4.981625
 5580 11.010297 4.985248
 5581 11.010297 4.988871
 5582 11.013920 4.992494
 5583 11.013920 4.996117
 5584 11.017543 4.999740
 5585 11.017543 5.003363
 5586 11.021166 5.006986
 5587 11.021166 5.010609
 5588 11.024789 5.014232
 5589 11.024789 5.017855
 5590 11.024789 5.021478
 5591 11.028412 5.025101
 5592 11.028412 5.028724
 5593 11.032035 5.032347
 5594 11.032035 5.035970
 5595 11.035658 5.039593
 5596 11.035658 5.043216
 5597 11.039281 5.046839
 5598 11.039281 5.050462
 5599 11.042904 5.054085
 5600 11.042904 5.057708
 5601 11.046527 5.061331
 5602 11.046527 5.064954
 5603 11.050150 5.068577
 5604 11.050150 5.072200
 5605 11.053773 5.075823
 5606 11.053773 5.079446
 5607 11.057396 5.083069
 5608 11.057396 5.086692
 5609 11.057396 5.090315
 5610 11.057396 5.093938
 5611 11.057396 5.097561
 5612 11.061019 5.101184
 5613 11.061019 5.104807
 5614 11.061019 5.108430
 5615 11.061019 5.112053
 5616 11.061019 5.115676
 5617 11.061019 5.119299
 5618 11.061019 5.122922
 5619 11.061019 5.126545
 5620 11.061019 5.130168
 5621 11.061019 5.133791
 5622 11.061019 5.137414
 5623 11.061019 5.141037
 5624 11.061019 5.144660
 5625 11.061019 5.148283
 5626 11.061019 5.151906
 5627 11.064642 5.155529
 5628 11.064642 5.159152
 5629 11.068265 5.162775
 5630 11.068265 5.166398
 5631 11.071888 5.170021
 5632 11.071888 5.173644
 5633 11.075511 5.177267
 5634 11.075511 5.180890
 5635 11.079134 5.184513
 5636 11.079134 5.188136
 5637 11.082757 5.191759
 5638 11.082757 5.195382
 5639 11.086380 5.199005
 5640 11.090003 5.199005
 5641 11.093626 5.202628
 5642 11.097249 5.206251
 5643 11.100872 5.206251
 5644 11.104495 5.209874
 5645 11.108118 5.213497
 5646 11.111741 5.217120
 5647 11.115364 5.220743
 5648 11.118987 5.224366
 5649 11.122610 5.227989
 5650 11.126233 5.231612
 5651 11.129856 5.235235
 5652 11.133479 5.238858
 5653 11.137102 5.242481
 5654 11.140725 5.246104
 5655 11.144348 5.249727
 5656 11.147971 5.253350
 5657 11.151594 5.256973
 5658 11.155217 5.260596
 5659 11.158840 5.264219
 5660 11.162463 5.267842
 5661 11.162463 5.271465
 5662 11.162463 5.275088
 5663 11.162463 5.278711
 5664 11.162463 5.282334
 5665 11.162463 5.285957
 5666 11.162463 5.289580
 5667 11.162463 5.293203
 5668 11.162463 5.296826
 5669 11.162463 5.300449
 5670 11.162463 5.304072
 5671 11.162463 5.307695
 5672 11.162463 5.311318
 5673 11.162463 5.314941
 5674 11.162463 5.318564
 5675 11.162463 5.322187
 5676 11.162463 5.325810
 5677 11.162463 5.329433
 5678 11.162463 5.333056
 5679 11.158840 5.336679
 5680 11.155217 5.340302
 5681 11.151594 5.343925
 5682 11.147971 5.347548
 5683 11.144348 5.351171
 5684 11.140725 5.354794
 5685 11.137102 5.358417
 5686 11.137102 5.362040
 5687 11.133479 5.365663
 5688 11.133479 5.369286
 5689 11.129856 5.372909
 5690 11.129856 5.376532
 5691 11.126233 5.380155
 5692 11.126233 5.383778
 5693 11.122610 5.387401
 5694 11.122610 5.391024
 5695 11.118987 5.394647
 5696 11.118987 5.398270
 5697 11.115364 5.401893
 5698 11.115364 5.405516
 5699 11.115364 5.409139
 5700 11.115364 5.412762
 5701 11.115364 5.416385
 5702 11.115364 5.420008
 5703 11.115364 5.423631
 5704 11.115364 5.427254
 5705 11.115364 5.430877
 5706 11.115364 5.434500
 5707 11.115364 5.438123
 5708 11.115364 5.441746
 5709 11.115364 5.445369
 5710 11.115364 5.448992
 5711 11.115364 5.452615
 5712 11.115364 5.456238
 5713 11.115364 5.459861
 5714 11.115364 5.463484
 5715 11.115364 5.467107
 5716 11.115364 5.470730
 5717 11.115364 5.474353
 5718 11.115364 5.477976
 5719 11.115364 5.481599
 5720 11.118987 5.485222
 5721 11.118987 5.488845
 5722 11.122610 5.492468
 5723 11.122610 5.496091
 5724 11.126233 5.499714
 5725 11.126233 5.503337
 5726 11.129856 5.506960
 5727 11.129856 5.510583
 5728 11.129856 5.514206
 5729 11.129856 5.517829
 5730 11.129856 5.521452
 5731 11.129856 5.525075
 5732 11.129856 5.528698
 5733 11.129856 5.532321
 5734 11.129856 5.535944
 5735 11.129856 5.539567
 5736 11.129856 5.543190
 5737 11.129856 5.546813
 5738 11.129856 5.550436
 5739 11.129856 5.554059
 5740 11.129856 5.557682
 5741 11.129856 5.561305
 5742 11.129856 5.564928
 5743 11.126233 5.568551
 5744 11.126233 5.572174
 5745 11.122610 5.575797
 5746 11.122610 5.579420
 5747 11.118987 5.583043
 5748 11.118987 5.586666
 5749 11.115364 5.590289
 5750 11.115364 5.593912
 5751 11.111741 5.597535
 5752 11.111741 5.601158
 5753 11.108118 5.604781
 5754 11.108118 5.608404
 5755 11.108118 5.612027
 5756 11.104495 5.615650
 5757 11.104495 5.619273
 5758 11.104495 5.622896
 5759 11.104495 5.626519
 5760 11.104495 5.630142
 5761 11.104495 5.633765
 5762 11.104495 5.637388
 5763 11.104495 5.641011
 5764 11.104495 5.644634
 5765 11.104495 5.648257
 5766 11.104495 5.651880
 5767 11.104495 5.655503
 5768 11.100872 5.659126
 5769 11.097249 5.662749
 5770 11.093626 5.666372
 5771 11.090003 5.669995
 5772 11.086380 5.673618
 5773 11.082757 5.677241
 5774 11.079134 5.680864
 5775 11.075511 5.684487
 5776 11.071888 5.688110
 5777 11.068265 5.691733
 5778 11.064642 5.691733
 5779 11.061019 5.691733
 5780 11.057396 5.691733
 5781 11.053773 5.691733
 5782 11.050150 5.691733
 5783 11.046527 5.691733
 5784 11.042904 5.691733
 5785 11.039281 5.691733
 5786 11.035658 5.691733
 5787 11.032035 5.691733
 5788 11.028412 5.691733
 5789 11.024789 5.691733
 5790 11.021166 5.691733
 5791 11.017543 5.691733
 5792 11.013920 5.691733
 5793 11.010297 5.691733
 5794 11.006674 5.691733
 5795 11.003051 5.691733
 5796 10.999428 5.691733
 5797 10.995805 5.695356
 5798 10.992182 5.695356
 5799 10.988559 5.698979
 5800 10.984936 5.698979
 5801 10.981313 5.702602
 5802 10.977690 5.702602
 5803 10.974067 5.706225
 5804 10.970444 5.706225
 5805 10.966821 5.709848
 5806 10.963198 5.709848
 5807 10.959575 5.713471
 5808 10.955952 5.713471
 5809 10.952329 5.717094
 5810 10.948706 5.717094
 5811 10.945083 5.720717
 5812 10.941460 5.720717
 5813 10.937837 5.724340
 5814 10.934214 5.724340
 5815 10.930591 5.727963
 5816 10.926968 5.727963
 5817 10.923345 5.731586
 5818 10.919722 5.735209
 5819 10.916099 5.738832
 5820 10.912476 5.742455
 5821 10.908853 5.746078
 5822 10.905230 5.749701
 5823 10.901607 5.753324
 5824 10.897984 5.753324
 5825 10.894361 5.756947
 5826 10.890738 5.760570
 5827 10.887115 5.764193
 5828 10.883492 5.767816
 5829 10.879869 5.771439
 5830 10.876246 5.775062
 5831 10.876246 5.778685
 5832 10.872623 5.782308
 5833 10.872623 5.785931
 5834 10.869000 5.789554
 5835 10.869000 5.793177
 5836 10.865377 5.796800
 5837 10.865377 5.800423
 5838 10.861754 5.804046
 5839 10.861754 5.807669
 5840 10.858131 5.811292
 5841 10.858131 5.814915
 5842 10.854508 5.818538
 5843 10.854508 5.822161
 5844 10.854508 5.825784
 5845 10.854508 5.829407
 5846 10.854508 5.833030
 5847 10.854508 5.836653
 5848 10.854508 5.840276
 5849 10.854508 5.843899
 5850 10.854508 5.847522
 5851 10.854508 5.851145
 5852 10.854508 5.854768
 5853 10.854508 5.858391
 5854 10.854508 5.862014
 5855 10.854508 5.865637
 5856 10.854508 5.869260
 5857 10.854508 5.872883
 5858 10.854508 5.876506
 5859 10.854508 5.880129
 5860 10.854508 5.883752
 5861 10.854508 5.887375
 5862 10.854508 5.890998
 5863 10.854508 5.894621
 5864 10.854508 5.898244
 5865 10.854508 5.901867
 5866 10.854508 5.905490
 5867 10.854508 5.909113
 5868 10.854508 5.912736
 5869 10.858131 5.916359
 5870 10.858131 5.919982
 5871 10.858131 5.923605
 5872 10.858131 5.927228
 5873 10.858131 5.930851
 5874 10.858131 5.934474
 5875 10.858131 5.938097
 5876 10.858131 5.941720
 5877 10.858131 5.945343
 5878 10.854508 5.948966
 5879 10.854508 5.952589
 5880 10.850885 5.956212
 5881 10.850885 5.959835
 5882 10.847262 5.963458
 5883 10.847262 5.967081
 5884 10.847262 5.970704
 5885 10.847262 5.974327
 5886 10.843639 5.977950
 5887 10.843639 5.981573
 5888 10.843639 5.985196
 5889 10.843639 5.988819
 5890 10.843639 5.992442
 5891 10.843639 5.996065
 5892 10.843639 5.999688
 5893 10.843639 6.003311
 5894 10.843639 6.006934
 5895 10.843639 6.010557
 5896 10.843639 6.014180
 5897 10.843639 6.017803
 5898 10.840016 6.021426
 5899 10.840016 6.025049
 5900 10.840016 6.028672
 5901 10.840016 6.032295
 5902 10.840016 6.035918
 5903 10.840016 6.039541
 5904 10.840016 6.043164
 5905 10.836393 6.046787
 5906 10.832770 6.050410
 5907 10.832770 6.054033
 5908 10.829147 6.057656
 5909 10.829147 6.061279
 5910 10.825524 6.064902
 5911 10.825524 6.068525
 5912 10.821901 6.072148
 5913 10.821901 6.075771
 5914 10.818278 6.079394
 5915 10.818278 6.083017
 5916 10.814655 6.086640
 5917 10.814655 6.090263
 5918 10.811032 6.093886
 5919 10.811032 6.097509
 5920 10.811032 6.101132
 5921 10.811032 6.104755
 5922 10.811032 6.108378
 5923 10.811032 6.112001
 5924 10.811032 6.115624
 5925 10.811032 6.119247
 5926 10.811032 6.122870
 5927 10.811032 6.126493
 5928 10.811032 6.130116
 5929 10.811032 6.133739
 5930 10.811032 6.137362
 5931 10.811032 6.140985
 5932 10.811032 6.144608
 5933 10.811032 6.148231
 5934 10.811032 6.151854
 5935 10.811032 6.155477
 5936 10.811032 6.159100
 5937 10.811032 6.162723
 5938 10.811032 6.166346
 5939 10.811032 6.169969
 5940 10.811032 6.173592
 5941 10.811032 6.177215
 5942 10.811032 6.180838
 5943 10.814655 6.184461
 5944 10.814655 6.188084
 5945 10.818278 6.191707
 5946 10.818278 6.195330
 5947 10.818278 6.198953
 5948 10.821901 6.202576
 5949 10.821901 6.206199
 5950 10.821901 6.209822
 5951 10.821901 6.213445
 5952 10.825524 6.217068
 5953 10.825524 6.220691
 5954 10.829147 6.224314
 5955 10.829147 6.227937
 5956 10.829147 6.231560
 5957 10.829147 6.235183
 5958 10.829147 6.238806
 5959 10.829147 6.242429
 5960 10.829147 6.246052
 5961 10.829147 6.249675
 5962 10.829147 6.253298
 5963 10.829147 6.256921
 5964 10.829147 6.260544
 5965 10.829147 6.264167
 5966 10.829147 6.267790
 5967 10.829147 6.271413
 5968 10.829147 6.275036
 5969 10.829147 6.278659
 5970 10.829147 6.282282
 5971 10.829147 6.285905
 5972 10.829147 6.289528
 5973 10.829147 6.293151
 5974 10.829147 6.296774
 5975 10.829147 6.300397
 5976 10.832770 6.304020
 5977 10.832770 6.307643
 5978 10.836393 6.311266
 5979 10.836393 6.314889
 5980 10.840016 6.318512
 5981 10.840016 6.322135
 5982 10.843639 6.325758
 5983 10.843639 6.329381
 5984 10.847262 6.333004
 5985 10.847262 6.336627
 5986 10.850885 6.340250
 5987 10.850885 6.343873
 5988 10.854508 6.347496
 5989 10.858131 6.351119
 5990 10.861754 6.351119
 5991 10.865377 6.354742
 5992 10.869000 6.354742
 5993 10.872623 6.358365
 5994 10.876246 6.361988
 5995 10.879869 6.365611
 5996 10.883492 6.369234
 5997 10.887115 6.372857
 5998 10.890738 6.376480
 5999 10.894361 6.380103
 6000 10.897984 6.383726
 6001 10.897984 6.387349
 6002 10.897984 6.390972
 6003 10.897984 6.394595
 6004 10.897984 6.398218
 6005 10.897984 6.401841
 6006 10.897984 6.405464
 6007 10.897984 6.409087
 6008 10.897984 6.412710
 6009 10.897984 6.416333
 6010 10.897984 6.419956
 6011 10.897984 6.423579
 6012 10.897984 6.427202
 6013 10.897984 6.430825
 6014 10.897984 6.434448
 6015 10.897984 6.438071
 6016 10.897984 6.441694
 6017 10.897984 6.445317
 6018 10.897984 6.448940
 6019 10.897984 6.452563
 6020 10.897984 6.456186
 6021 10.901607 6.459809
 6022 10.901607 6.463432
 6023 10.905230 6.467055
 6024 10.905230 6.470678
 6025 10.908853 6.474301
 6026 10.908853 6.477924
 6027 10.912476 6.481547
 6028 10.912476 6.485170
 6029 10.916099 6.488793
 6030 10.916099 6.492416
 6031 10.919722 6.496039
 6032 10.919722 6.499662
 6033 10.923345 6.503285
 6034 10.926968 6.503285
 6035 10.930591 6.506908
 6036 10.934214 6.506908
 6037 10.937837 6.510531
 6038 10.941460 6.510531
 6039 10.945083 6.514154
 6040 10.948706 6.514154
 6041 10.952329 6.517777
 6042 10.955952 6.517777
 6043 10.959575 6.521400
 6044 10.963198 6.521400
 6045 10.966821 6.525023
 6046 10.970444 6.525023
 6047 10.974067 6.525023
 6048 10.977690 6.525023
 6049 10.981313 6.525023
 6050 10.984936 6.525023
 6051 10.988559 6.525023
 6052 10.992182 6.525023
 6053 10.995805 6.525023
 6054 10.995805 6.528646
 6055 10.999428 6.532269
 6056 10.999428 6.535892
 6057 11.003051 6.539515
 6058 11.003051 6.543138
 6059 11.006674 6.546761
 6060 11.010297 6.550384
 6061 11.013920 6.550384
 6062 11.017543 6.554007
 6063 11.021166 6.554007
 6064 11.024789 6.557630
 6065 11.028412 6.557630
 6066 11.032035 6.561253
 6067 11.035658 6.561253
 6068 11.039281 6.564876
 6069 11.042904 6.564876
 6070 11.046527 6.568499
 6071 11.050150 6.568499
 6072 11.053773 6.572122
 6073 11.057396 6.572122
 6074 11.061019 6.572122
 6075 11.064642 6.572122
 6076 11.068265 6.572122
 6077 11.071888 6.572122
 6078 11.075511 6.572122
 6079 11.079134 6.572122
 6080 11.082757 6.572122
 6081 11.086380 6.572122
 6082 11.090003 6.572122
 6083 11.093626 6.572122
 6084 11.097249 6.572122
 6085 11.100872 6.572122
 6086 11.104495 6.572122
 6087 11.108118 6.572122
 6088 11.111741 6.572122
 6089 11.115364 6.572122
 6090 11.118987 6.572122
 6091 11.122610 6.572122
 6092 11.126233 6.572122
 6093 11.129856 6.572122
 6094 11.133479 6.572122
 6095 11.137102 6.568499
 6096 11.140725 6.568499
 6097 11.144348 6.564876
 6098 11.147971 6.564876
 6099 11.151594 6.561253
 6100 11.155217 6.561253
 6101 11.158840 6.557630
 6102 11.162463 6.557630
 6103 11.166086 6.554007
 6104 11.169709 6.554007
 6105 11.173332 6.550384
 6106 11.176955 6.550384
 6107 11.180578 6.546761
 6108 11.184201 6.546761
 6109 11.187824 6.546761
 6110 11.191447 6.546761
 6111 11.195070 6.546761
 6112 11.198693 6.546761
 6113 11.202316 6.550384
 6114 11.205939 6.550384
 6115 11.209562 6.554007
 6116 11.213185 6.554007
 6117 11.216808 6.557630
 6118 11.220431 6.557630
 6119 11.220431 6.561253
 6120 11.224054 6.564876
 6121 11.227677 6.568499
 6122 11.231300 6.572122
 6123 11.231300 6.575745
 6124 11.234923 6.579368
 6125 11.234923 6.582991
 6126 11.238546 6.586614
 6127 11.238546 6.590237
 6128 11.242169 6.593860
 6129 11.242169 6.597483
 6130 11.245792 6.601106
 6131 11.245792 6.604729
 6132 11.249415 6.608352
 6133 11.249415 6.611975
 6134 11.253038 6.615598
 6135 11.253038 6.619221
 6136 11.256661 6.622844
 6137 11.256661 6.626467
 6138 11.260284 6.630090
 6139 11.263907 6.633713
 6140 11.263907 6.637336
 6141 11.267530 6.640959
 6142 11.267530 6.644582
 6143 11.271153 6.648205
 6144 11.271153 6.651828
 6145 11.274776 6.655451
 6146 11.274776 6.659074
 6147 11.274776 6.662697
 6148 11.274776 6.666320
 6149 11.274776 6.669943
 6150 11.274776 6.673566
 6151 11.278399 6.677189
 6152 11.278399 6.680812
 6153 11.278399 6.684435
 6154 11.278399 6.688058
 6155 11.282022 6.691681
 6156 11.282022 6.695304
 6157 11.282022 6.698927
 6158 11.282022 6.702550
 6159 11.282022 6.706173
 6160 11.282022 6.709796
 6161 11.278399 6.713419
 6162 11.278399 6.717042
 6163 11.274776 6.720665
 6164 11.274776 6.724288
 6165 11.271153 6.727911
 6166 11.271153 6.731534
 6167 11.267530 6.735157
 6168 11.267530 6.738780
 6169 11.263907 6.738780
 6170 11.260284 6.742403
 6171 11.256661 6.742403
 6172 11.253038 6.746026
 6173 11.249415 6.749649
 6174 11.245792 6.753272
 6175 11.242169 6.756895
 6176 11.242169 6.760518
 6177 11.238546 6.764141
 6178 11.238546 6.767764
 6179 11.234923 6.771387
 6180 11.234923 6.775010
 6181 11.231300 6.778633
 6182 11.231300 6.782256
 6183 11.227677 6.785879
 6184 11.227677 6.789502
 6185 11.224054 6.793125
 6186 11.224054 6.796748
 6187 11.220431 6.800371
 6188 11.220431 6.803994
 6189 11.220431 6.807617
 6190 11.220431 6.811240
 6191 11.220431 6.814863
 6192 11.220431 6.818486
 6193 11.220431 6.822109
 6194 11.220431 6.825732
 6195 11.220431 6.829355
 6196 11.220431 6.832978
 6197 11.220431 6.836601
 6198 11.220431 6.840224
 6199 11.220431 6.843847
 6200 11.220431 6.847470
 6201 11.220431 6.851093
 6202 11.220431 6.854716
 6203 11.220431 6.858339
 6204 11.220431 6.861962
 6205 11.220431 6.865585
 6206 11.220431 6.869208
 6207 11.220431 6.872831
 6208 11.220431 6.876454
 6209 11.220431 6.880077
 6210 11.220431 6.883700
 6211 11.220431 6.887323
 6212 11.224054 6.890946
 6213 11.224054 6.894569
 6214 11.227677 6.898192
 6215 11.227677 6.901815
 6216 11.231300 6.905438
 6217 11.231300 6.909061
 6218 11.231300 6.912684
 6219 11.231300 6.916307
 6220 11.227677 6.919930
 6221 11.227677 6.923553
 6222 11.227677 6.927176
 6223 11.224054 6.930799
 6224 11.220431 6.934422
 6225 11.220431 6.938045
 6226 11.216808 6.941668
 6227 11.213185 6.945291
 6228 11.209562 6.948914
 6229 11.205939 6.952537
 6230 11.202316 6.956160
 6231 11.202316 6.959783
 6232 11.198693 6.963406
 6233 11.198693 6.967029
 6234 11.195070 6.970652
 6235 11.195070 6.974275
 6236 11.191447 6.977898
 6237 11.191447 6.981521
 6238 11.187824 6.985144
 6239 11.187824 6.988767
 6240 11.184201 6.992390
 6241 11.184201 6.996013
 6242 11.180578 6.999636
 6243 11.176955 7.003259
 6244 11.176955 7.006882
 6245 11.173332 7.010505
 6246 11.173332 7.014128
 6247 11.169709 7.017751
 6248 11.169709 7.021374
 6249 11.166086 7.024997
 6250 11.166086 7.028620
 6251 11.162463 7.032243
 6252 11.162463 7.035866
 6253 11.158840 7.039489
 6254 11.158840 7.043112
 6255 11.155217 7.046735
 6256 11.155217 7.050358
 6257 11.155217 7.053981
 6258 11.155217 7.057604
 6259 11.155217 7.061227
 6260 11.155217 7.064850
 6261 11.155217 7.068473
 6262 11.151594 7.072096
 6263 11.151594 7.075719
 6264 11.147971 7.079342
 6265 11.147971 7.082965
 6266 11.144348 7.086588
 6267 11.144348 7.090211
 6268 11.140725 7.093834
 6269 11.140725 7.097457
 6270 11.140725 7.101080
 6271 11.140725 7.104703
 6272 11.140725 7.108326
 6273 11.140725 7.111949
 6274 11.140725 7.115572
 6275 11.140725 7.119195
 6276 11.140725 7.122818
 6277 11.140725 7.126441
 6278 11.140725 7.130064
 6279 11.140725 7.133687
 6280 11.140725 7.137310
 6281 11.140725 7.140933
 6282 11.140725 7.144556
 6283 11.140725 7.148179
 6284 11.140725 7.151802
 6285 11.140725 7.155425
 6286 11.140725 7.159048
 6287 11.140725 7.162671
 6288 11.140725 7.166294
 6289 11.140725 7.169917
 6290 11.140725 7.173540
 6291 11.140725 7.177163
 6292 11.137102 7.180786
 6293 11.137102 7.184409
 6294 11.133479 7.188032
 6295 11.133479 7.191655
 6296 11.133479 7.195278
 6297 11.133479 7.198901
 6298 11.133479 7.202524
 6299 11.133479 7.206147
 6300 11.133479 7.209770
 6301 11.133479 7.213393
 6302 11.133479 7.217016
 6303 11.133479 7.220639
 6304 11.133479 7.224262
 6305 11.133479 7.227885
 6306 11.133479 7.231508
 6307 11.133479 7.235131
 6308 11.133479 7.238754
 6309 11.133479 7.242377
 6310 11.133479 7.246000
 6311 11.133479 7.249623
 6312 11.133479 7.253246
 6313 11.133479 7.256869
 6314 11.133479 7.260492
 6315 11.133479 7.264115
 6316 11.133479 7.267738
 6317 11.133479 7.271361
 6318 11.129856 7.274984
 6319 11.129856 7.278607
 6320 11.126233 7.282230
 6321 11.126233 7.285853
 6322 11.126233 7.289476
 6323 11.126233 7.293099
 6324 11.126233 7.296722
 6325 11.126233 7.300345
 6326 11.126233 7.303968
 6327 11.126233 7.307591
 6328 11.126233 7.311214
 6329 11.126233 7.314837
 6330 11.126233 7.318460
 6331 11.126233 7.322083
 6332 11.126233 7.325706
 6333 11.126233 7.329329
 6334 11.126233 7.332952
 6335 11.126233 7.336575
 6336 11.126233 7.340198
 6337 11.126233 7.343821
 6338 11.126233 7.347444
 6339 11.122610 7.351067
 6340 11.122610 7.354690
 6341 11.118987 7.358313
 6342 11.118987 7.361936
 6343 11.115364 7.365559
 6344 11.115364 7.369182
 6345 11.115364 7.372805
 6346 11.115364 7.376428
 6347 11.111741 7.380051
 6348 11.111741 7.383674
 6349 11.111741 7.387297
 6350 11.111741 7.390920
 6351 11.111741 7.394543
 6352 11.111741 7.398166
 6353 11.111741 7.401789
 6354 11.111741 7.405412
 6355 11.111741 7.409035
 6356 11.108118 7.412658
 6357 11.104495 7.416281
 6358 11.100872 7.419904
 6359 11.097249 7.423527
 6360 11.093626 7.427150
 6361 11.090003 7.427150
 6362 11.086380 7.427150
 6363 11.082757 7.430773
 6364 11.079134 7.430773
 6365 11.075511 7.430773
 6366 11.071888 7.430773
 6367 11.068265 7.430773
 6368 11.064642 7.430773
 6369 11.061019 7.430773
 6370 11.057396 7.430773
 6371 11.053773 7.430773
 6372 11.050150 7.430773
 6373 11.046527 7.430773
 6374 11.042904 7.430773
 6375 11.039281 7.430773
 6376 11.035658 7.430773
 6377 11.032035 7.430773
 6378 11.028412 7.430773
 6379 11.024789 7.430773
 6380 11.021166 7.430773
 6381 11.017543 7.434396
 6382 11.013920 7.434396
 6383 11.010297 7.438019
 6384 11.006674 7.438019
 6385 11.003051 7.441642
 6386 10.999428 7.441642
 6387 10.995805 7.445265
 6388 10.992182 7.445265
 6389 10.988559 7.448888
 6390 10.984936 7.448888
 6391 10.981313 7.452511
 6392 10.977690 7.452511
 6393 10.974067 7.456134
 6394 10.970444 7.456134
 6395 10.966821 7.459757
 6396 10.963198 7.459757
 6397 10.959575 7.463380
 6398 10.955952 7.467003
 6399 10.952329 7.470626
 6400 10.948706 7.474249
 6401 10.945083 7.477872
 6402 10.941460 7.481495
 6403 10.937837 7.485118
 6404 10.934214 7.485118
 6405 10.930591 7.488741
 6406 10.926968 7.488741
 6407 10.923345 7.492364
 6408 10.919722 7.495987
 6409 10.916099 7.499610
 6410 10.912476 7.503233
 6411 10.908853 7.506856
 6412 10.905230 7.510479
 6413 10.901607 7.514102
 6414 10.901607 7.517725
 6415 10.897984 7.521348
 6416 10.897984 7.524971
 6417 10.894361 7.528594
 6418 10.894361 7.532217
 6419 10.890738 7.535840
 6420 10.890738 7.539463
 6421 10.887115 7.543086
 6422 10.887115 7.546709
 6423 10.883492 7.550332
 6424 10.883492 7.553955
 6425 10.879869 7.557578
 6426 10.879869 7.561201
 6427 10.879869 7.564824
 6428 10.879869 7.568447
 6429 10.879869 7.572070
 6430 10.879869 7.575693
 6431 10.879869 7.579316
 6432 10.879869 7.582939
 6433 10.879869 7.586562
 6434 10.879869 7.590185
 6435 10.879869 7.593808
 6436 10.879869 7.597431
 6437 10.879869 7.601054
 6438 10.879869 7.604677
 6439 10.879869 7.608300
 6440 10.879869 7.611923
 6441 10.879869 7.615546
 6442 10.879869 7.619169
 6443 10.879869 7.622792
 6444 10.879869 7.626415
 6445 10.879869 7.630038
 6446 10.879869 7.633661
 6447 10.879869 7.637284
 6448 10.879869 7.640907
 6449 10.883492 7.644530
 6450 10.883492 7.648153
 6451 10.887115 7.651776
 6452 10.887115 7.655399
 6453 10.890738 7.659022
 6454 10.890738 7.662645
 6455 10.894361 7.666268
 6456 10.894361 7.669891
 6457 10.897984 7.673514
 6458 10.897984 7.677137
 6459 10.901607 7.680760
 6460 10.901607 7.684383
 6461 10.905230 7.688006
 6462 10.908853 7.691629
 6463 10.912476 7.695252
 6464 10.916099 7.695252
 6465 10.919722 7.698875
 6466 10.923345 7.702498
 6467 10.926968 7.706121
 6468 10.930591 7.709744
 6469 10.934214 7.713367
 6470 10.937837 7.716990
 6471 10.941460 7.716990
 6472 10.945083 7.720613
 6473 10.948706 7.724236
 6474 10.952329 7.724236
 6475 10.955952 7.727859
 6476 10.959575 7.727859
 6477 10.963198 7.731482
 6478 10.966821 7.731482
 6479 10.970444 7.735105
 6480 10.974067 7.735105
 6481 10.977690 7.738728
 6482 10.981313 7.738728
 6483 10.984936 7.742351
 6484 10.988559 7.742351
 6485 10.992182 7.745974
 6486 10.995805 7.745974
 6487 10.999428 7.749597
 6488 11.003051 7.749597
 6489 11.006674 7.749597
 6490 11.010297 7.753220
 6491 11.013920 7.753220
 6492 11.017543 7.756843
 6493 11.021166 7.756843
 6494 11.024789 7.756843
 6495 11.028412 7.760466
 6496 11.032035 7.760466
 6497 11.035658 7.760466
 6498 11.039281 7.760466
 6499 11.042904 7.760466
 6500 11.046527 7.760466
 6501 11.050150 7.760466
 6502 11.053773 7.760466
 6503 11.057396 7.764089
 6504 11.061019 7.767712
 6505 11.064642 7.771335
 6506 11.068265 7.774958
 6507 11.071888 7.778581
 6508 11.075511 7.782204
 6509 11.079134 7.785827
 6510 11.082757 7.789450
 6511 11.082757 7.793073
 6512 11.086380 7.796696
 6513 11.086380 7.800319
 6514 11.086380 7.803942
 6515 11.086380 7.807565
 6516 11.086380 7.811188
 6517 11.086380 7.814811
 6518 11.082757 7.818434
 6519 11.082757 7.822057
 6520 11.079134 7.825680
 6521 11.075511 7.829303
 6522 11.075511 7.832926
 6523 11.071888 7.836549
 6524 11.071888 7.840172
 6525 11.068265 7.843795
 6526 11.068265 7.847418
 6527 11.064642 7.851041
 6528 11.064642 7.854664
 6529 11.061019 7.858287
 6530 11.061019 7.861910
 6531 11.057396 7.865533
 6532 11.057396 7.869156
 6533 11.053773 7.872779
 6534 11.053773 7.876402
 6535 11.053773 7.880025
 6536 11.053773 7.883648
 6537 11.053773 7.887271
 6538 11.053773 7.890894
 6539 11.053773 7.894517
 6540 11.053773 7.898140
 6541 11.053773 7.901763
 6542 11.053773 7.905386
 6543 11.053773 7.909009
 6544 11.053773 7.912632
 6545 11.053773 7.916255
 6546 11.053773 7.919878
 6547 11.053773 7.923501
 6548 11.053773 7.927124
 6549 11.053773 7.930747
 6550 11.053773 7.934370
 6551 11.053773 7.937993
 6552 11.053773 7.941616
 6553 11.053773 7.945239
 6554 11.053773 7.948862
 6555 11.050150 7.952485
 6556 11.050150 7.956108
 6557 11.050150 7.959731
 6558 11.050150 7.963354
 6559 11.050150 7.966977
 6560 11.046527 7.970600
 6561 11.046527 7.974223
 6562 11.046527 7.977846
 6563 11.046527 7.981469
 6564 11.046527 7.985092
 6565 11.046527 7.988715
 6566 11.046527 7.992338
 6567 11.046527 7.995961
 6568 11.046527 7.999584
 6569 11.046527 8.003207
 6570 11.046527 8.006830
 6571 11.046527 8.010453
 6572 11.046527 8.014076
 6573 11.046527 8.017699
 6574 11.042904 8.021322
 6575 11.042904 8.024945
 6576 11.042904 8.028568
 6577 11.042904 8.032191
 6578 11.039281 8.035814
 6579 11.035658 8.035814
 6580 11.032035 8.039437
 6581 11.028412 8.039437
 6582 11.024789 8.043060
 6583 11.021166 8.043060
 6584 11.017543 8.046683
 6585 11.013920 8.046683
 6586 11.010297 8.050306
 6587 11.006674 8.050306
 6588 11.003051 8.053929
 6589 10.999428 8.053929
 6590 10.995805 8.057552
 6591 10.995805 8.061175
 6592 10.992182 8.064798
 6593 10.992182 8.068421
 6594 10.988559 8.072044
 6595 10.988559 8.075667
 6596 10.984936 8.079290
 6597 10.984936 8.082913
 6598 10.981313 8.086536
 6599 10.981313 8.090159
 6600 10.977690 8.093782
 6601 10.977690 8.097405
 6602 10.974067 8.101028
 6603 10.974067 8.104651
 6604 10.974067 8.108274
 6605 10.974067 8.111897
 6606 10.974067 8.115520
 6607 10.974067 8.119143
 6608 10.974067 8.122766
 6609 10.974067 8.126389
 6610 10.974067 8.130012
 6611 10.974067 8.133635
 6612 10.974067 8.137258
 6613 10.974067 8.140881
 6614 10.974067 8.144504
 6615 10.974067 8.148127
 6616 10.974067 8.151750
 6617 10.974067 8.155373
 6618 10.974067 8.158996
 6619 10.974067 8.162619
 6620 10.974067 8.166242
 6621 10.974067 8.169865
 6622 10.974067 8.173488
 6623 10.974067 8.177111
 6624 10.974067 8.180734
 6625 10.974067 8.184357
 6626 10.974067 8.187980
 6627 10.977690 8.191603
 6628 10.977690 8.195226
 6629 10.977690 8.198849
 6630 10.977690 8.202472
 6631 10.974067 8.206095
 6632 10.974067 8.209718
 6633 10.974067 8.213341
 6634 10.974067 8.216964
 6635 10.970444 8.220587
 6636 10.970444 8.224210
 6637 10.970444 8.227833
 6638 10.970444 8.231456
 6639 10.966821 8.235079
 6640 10.966821 8.238702
 6641 10.963198 8.242325
 6642 10.963198 8.245948
 6643 10.959575 8.249571
 6644 10.955952 8.253194
 6645 10.955952 8.256817
 6646 10.952329 8.260440
 6647 10.952329 8.264063
 6648 10.948706 8.267686
 6649 10.948706 8.271309
 6650 10.945083 8.274932
 6651 10.945083 8.278555
 6652 10.941460 8.282178
 6653 10.941460 8.285801
 6654 10.937837 8.289424
 6655 10.937837 8.293047
 6656 10.934214 8.296670
 6657 10.934214 8.300293
 6658 10.934214 8.303916
 6659 10.934214 8.307539
 6660 10.934214 8.311162
 6661 10.934214 8.314785
 6662 10.930591 8.318408
 6663 10.926968 8.322031
 6664 10.923345 8.325654
 6665 10.919722 8.329277
 6666 10.916099 8.332900
 6667 10.912476 8.336523
 6668 10.908853 8.340146
 6669 10.905230 8.340146
 6670 10.901607 8.343769
 6671 10.897984 8.347392
 6672 10.894361 8.351015
 6673 10.890738 8.354638
 6674 10.887115 8.358261
 6675 10.887115 8.361884
 6676 10.883492 8.365507
 6677 10.883492 8.369130
 6678 10.879869 8.372753
 6679 10.879869 8.376376
 6680 10.876246 8.379999
 6681 10.876246 8.383622
 6682 10.872623 8.387245
 6683 10.872623 8.390868
 6684 10.869000 8.394491
 6685 10.869000 8.398114
 6686 10.865377 8.401737
 6687 10.865377 8.405360
 6688 10.861754 8.408983
 6689 10.861754 8.412606
 6690 10.861754 8.416229
 6691 10.861754 8.419852
 6692 10.861754 8.423475
 6693 10.861754 8.427098
 6694 10.861754 8.430721
 6695 10.861754 8.434344
 6696 10.861754 8.437967
 6697 10.861754 8.441590
 6698 10.861754 8.445213
 6699 10.861754 8.448836
 6700 10.861754 8.452459
 6701 10.861754 8.456082
 6702 10.861754 8.459705
 6703 10.861754 8.463328
 6704 10.861754 8.466951
 6705 10.861754 8.470574
 6706 10.861754 8.474197
 6707 10.861754 8.477820
 6708 10.861754 8.481443
 6709 10.861754 8.485066
 6710 10.861754 8.488689
 6711 10.861754 8.492312
 6712 10.861754 8.495935
 6713 10.861754 8.499558
 6714 10.861754 8.503181
 6715 10.861754 8.506804
 6716 10.861754 8.510427
 6717 10.861754 8.514050
 6718 10.861754 8.517673
 6719 10.861754 8.521296
 6720 10.861754 8.524919
 6721 10.861754 8.528542
 6722 10.865377 8.532165
 6723 10.865377 8.535788
 6724 10.865377 8.539411
 6725 10.869000 8.543034
 6726 10.869000 8.546657
 6727 10.872623 8.550280
 6728 10.872623 8.553903
 6729 10.876246 8.557526
 6730 10.876246 8.561149
 6731 10.879869 8.564772
 6732 10.879869 8.568395
 6733 10.883492 8.572018
 6734 10.883492 8.575641
 6735 10.883492 8.579264
 6736 10.883492 8.582887
 6737 10.883492 8.586510
 6738 10.883492 8.590133
 6739 10.883492 8.593756
 6740 10.883492 8.597379
 6741 10.883492 8.601002
 6742 10.883492 8.604625
 6743 10.883492 8.608248
 6744 10.883492 8.611871
 6745 10.883492 8.615494
 6746 10.883492 8.619117
 6747 10.883492 8.622740
 6748 10.879869 8.626363
 6749 10.879869 8.629986
 6750 10.879869 8.633609
 6751 10.879869 8.637232
 6752 10.879869 8.640855
 6753 10.879869 8.644478
 6754 10.879869 8.648101
 6755 10.879869 8.651724
 6756 10.879869 8.655347
 6757 10.879869 8.658970
 6758 10.879869 8.662593
 6759 10.879869 8.666216
 6760 10.879869 8.669839
 6761 10.879869 8.673462
 6762 10.879869 8.677085
 6763 10.879869 8.680708
 6764 10.879869 8.684331
 6765 10.879869 8.687954
 6766 10.879869 8.691577
 6767 10.879869 8.695200
 6768 10.879869 8.698823
 6769 10.879869 8.702446
 6770 10.879869 8.706069
 6771 10.879869 8.709692
 6772 10.879869 8.713315
 6773 10.883492 8.716938
 6774 10.883492 8.720561
 6775 10.883492 8.724184
 6776 10.883492 8.727807
 6777 10.883492 8.731430
 6778 10.883492 8.735053
 6779 10.883492 8.738676
 6780 10.883492 8.742299
 6781 10.883492 8.745922
 6782 10.883492 8.749545
 6783 10.883492 8.753168
 6784 10.879869 8.756791
 6785 10.879869 8.760414
 6786 10.876246 8.764037
 6787 10.872623 8.767660
 6788 10.869000 8.771283
 6789 10.865377 8.774906
 6790 10.861754 8.774906
 6791 10.858131 8.778529
 6792 10.854508 8.778529
 6793 10.850885 8.782152
 6794 10.847262 8.782152
 6795 10.843639 8.785775
 6796 10.840016 8.785775
 6797 10.836393 8.789398
 6798 10.832770 8.789398
 6799 10.829147 8.793021
 6800 10.825524 8.793021
 6801 10.821901 8.796644
 6802 10.818278 8.800267
 6803 10.818278 8.803890
 6804 10.814655 8.807513
 6805 10.814655 8.811136
 6806 10.811032 8.814759
 6807 10.811032 8.818382
 6808 10.807409 8.822005
 6809 10.807409 8.825628
 6810 10.803786 8.829251
 6811 10.803786 8.832874
 6812 10.800163 8.836497
 6813 10.800163 8.840120
 6814 10.796540 8.843743
 6815 10.796540 8.847366
 6816 10.796540 8.850989
 6817 10.796540 8.854612
 6818 10.796540 8.858235
 6819 10.796540 8.861858
 6820 10.796540 8.865481
 6821 10.796540 8.869104
 6822 10.796540 8.872727
 6823 10.796540 8.876350
 6824 10.796540 8.879973
 6825 10.796540 8.883596
 6826 10.796540 8.887219
 6827 10.796540 8.890842
 6828 10.796540 8.894465
 6829 10.796540 8.898088
 6830 10.796540 8.901711
 6831 10.796540 8.905334
 6832 10.796540 8.908957
 6833 10.796540 8.912580
 6834 10.796540 8.916203
 6835 10.796540 8.919826
 6836 10.796540 8.923449
 6837 10.796540 8.927072
 6838 10.796540 8.930695
 6839 10.796540 8.934318
 6840 10.796540 8.937941
 6841 10.796540 8.941564
 6842 10.796540 8.945187
 6843 10.796540 8.948810
 6844 10.796540 8.952433
 6845 10.796540 8.956056
 6846 10.800163 8.959679
 6847 10.800163 8.963302
 6848 10.803786 8.966925
 6849 10.803786 8.970548
 6850 10.807409 8.974171
 6851 10.807409 8.977794
 6852 10.811032 8.981417
 6853 10.811032 8.985040
 6854 10.814655 8.988663
 6855 10.814655 8.992286
 6856 10.818278 8.995909
 6857 10.818278 8.999532
 6858 10.821901 9.003155
 6859 10.821901 9.006778
 6860 10.821901 9.010401
 6861 10.818278 9.014024
 6862 10.818278 9.017647
 6863 10.818278 9.021270
 6864 10.814655 9.024893
 6865 10.814655 9.028516
 6866 10.814655 9.032139
 6867 10.811032 9.035762
 6868 10.811032 9.039385
 6869 10.811032 9.043008
 6870 10.807409 9.046631
 6871 10.807409 9.050254
 6872 10.807409 9.053877
 6873 10.803786 9.057500
 6874 10.803786 9.061123
 6875 10.800163 9.061123
 6876 10.796540 9.064746
 6877 10.796540 9.068369
 6878 10.792917 9.071992
 6879 10.792917 9.075615
 6880 10.789294 9.079238
 6881 10.789294 9.082861
 6882 10.785671 9.086484
 6883 10.785671 9.090107
 6884 10.782048 9.093730
 6885 10.782048 9.097353
 6886 10.778425 9.100976
 6887 10.778425 9.104599
 6888 10.774802 9.108222
 6889 10.774802 9.111845
 6890 10.774802 9.115468
 6891 10.774802 9.119091
 6892 10.774802 9.122714
 6893 10.774802 9.126337
 6894 10.774802 9.129960
 6895 10.774802 9.133583
 6896 10.774802 9.137206
 6897 10.774802 9.140829
 6898 10.774802 9.144452
 6899 10.774802 9.148075
 6900 10.774802 9.151698
 6901 10.774802 9.155321
 6902 10.774802 9.158944
 6903 10.774802 9.162567
 6904 10.774802 9.166190
 6905 10.774802 9.169813
 6906 10.774802 9.173436
 6907 10.774802 9.177059
 6908 10.774802 9.180682
 6909 10.774802 9.184305
 6910 10.774802 9.187928
 6911 10.774802 9.191551
 6912 10.774802 9.195174
 6913 10.778425 9.198797
 6914 10.778425 9.202420
 6915 10.782048 9.206043
 6916 10.782048 9.209666
 6917 10.782048 9.213289
 6918 10.782048 9.216912
 6919 10.782048 9.220535
 6920 10.782048 9.224158
 6921 10.782048 9.227781
 6922 10.782048 9.231404
 6923 10.782048 9.235027
 6924 10.782048 9.238650
 6925 10.782048 9.242273
 6926 10.782048 9.245896
 6927 10.782048 9.249519
 6928 10.782048 9.253142
 6929 10.782048 9.256765
 6930 10.782048 9.260388
 6931 10.782048 9.264011
 6932 10.785671 9.267634
 6933 10.785671 9.271257
 6934 10.789294 9.274880
 6935 10.789294 9.278503
 6936 10.789294 9.282126
 6937 10.789294 9.285749
 6938 10.789294 9.289372
 6939 10.789294 9.292995
 6940 10.785671 9.296618
 6941 10.785671 9.300241
 6942 10.785671 9.303864
 6943 10.782048 9.307487
 6944 10.782048 9.311110
 6945 10.778425 9.314733
 6946 10.778425 9.318356
 6947 10.774802 9.321979
 6948 10.774802 9.325602
 6949 10.774802 9.329225
 6950 10.774802 9.332848
 6951 10.774802 9.336471
 6952 10.774802 9.340094
 6953 10.774802 9.343717
 6954 10.774802 9.347340
 6955 10.774802 9.350963
 6956 10.774802 9.354586
 6957 10.774802 9.358209
 6958 10.774802 9.361832
 6959 10.774802 9.365455
 6960 10.774802 9.369078
 6961 10.774802 9.372701
 6962 10.774802 9.376324
 6963 10.774802 9.379947
 6964 10.774802 9.383570
 6965 10.774802 9.387193
 6966 10.774802 9.390816
 6967 10.774802 9.394439
 6968 10.774802 9.398062
 6969 10.774802 9.401685
 6970 10.774802 9.405308
 6971 10.774802 9.408931
 6972 10.774802 9.412554
 6973 10.774802 9.416177
 6974 10.774802 9.419800
 6975 10.774802 9.423423
 6976 10.774802 9.427046
 6977 10.774802 9.430669
 6978 10.774802 9.434292
 6979 10.774802 9.437915
 6980 10.771179 9.441538
 6981 10.771179 9.445161
 6982 10.771179 9.448784
 6983 10.767556 9.452407
 6984 10.767556 9.456030
 6985 10.767556 9.459653
 6986 10.767556 9.463276
 6987 10.763933 9.466899
 6988 10.763933 9.470522
 6989 10.763933 9.474145
 6990 10.763933 9.477768
 6991 10.763933 9.481391
 6992 10.763933 9.485014
 6993 10.763933 9.488637
 6994 10.763933 9.492260
 6995 10.763933 9.495883
 6996 10.763933 9.499506
 6997 10.763933 9.503129
 6998 10.763933 9.506752
 6999 10.763933 9.510375
 7000 10.763933 9.513998
 7001 10.763933 9.517621
 7002 10.763933 9.521244
 7003 10.763933 9.524867
 7004 10.760310 9.528490
 7005 10.760310 9.532113
 7006 10.760310 9.535736
 7007 10.760310 9.539359
 7008 10.760310 9.542982
 7009 10.760310 9.546605
 7010 10.756687 9.550228
 7011 10.756687 9.553851
 7012 10.756687 9.557474
 7013 10.753064 9.561097
 7014 10.753064 9.564720
 7015 10.749441 9.568343
 7016 10.749441 9.571966
 7017 10.749441 9.575589
 7018 10.749441 9.579212
 7019 10.745818 9.582835
 7020 10.745818 9.586458
 7021 10.742195 9.590081
 7022 10.742195 9.593704
 7023 10.742195 9.597327
 7024 10.742195 9.600950
 7025 10.738572 9.604573
 7026 10.734949 9.608196
 7027 10.731326 9.611819
 7028 10.727703 9.615442
 7029 10.724080 9.619065
 7030 10.720457 9.622688
 7031 10.716834 9.626311
 7032 10.713211 9.629934
 7033 10.709588 9.633557
 7034 10.705965 9.637180
 7035 10.702342 9.637180
 7036 10.698719 9.640803
 7037 10.695096 9.644426
 7038 10.691473 9.648049
 7039 10.691473 9.651672
 7040 10.687850 9.655295
 7041 10.687850 9.658918
 7042 10.684227 9.662541
 7043 10.684227 9.666164
 7044 10.680604 9.669787
 7045 10.680604 9.673410
 7046 10.676981 9.677033
 7047 10.676981 9.680656
 7048 10.673358 9.684279
 7049 10.673358 9.687902
 7050 10.669735 9.691525
 7051 10.669735 9.695148
 7052 10.669735 9.698771
 7053 10.669735 9.702394
 7054 10.669735 9.706017
 7055 10.669735 9.709640
 7056 10.669735 9.713263
 7057 10.669735 9.716886
 7058 10.669735 9.720509
 7059 10.669735 9.724132
 7060 10.669735 9.727755
 7061 10.669735 9.731378
 7062 10.669735 9.735001
 7063 10.669735 9.738624
 7064 10.669735 9.742247
 7065 10.669735 9.745870
 7066 10.669735 9.749493
 7067 10.669735 9.753116
 7068 10.669735 9.756739
 7069 10.669735 9.760362
 7070 10.669735 9.763985
 7071 10.669735 9.767608
 7072 10.669735 9.771231
 7073 10.669735 9.774854
 7074 10.673358 9.778477
 7075 10.673358 9.782100
 7076 10.676981 9.785723
 7077 10.676981 9.789346
 7078 10.680604 9.792969
 7079 10.680604 9.796592
 7080 10.684227 9.800215
 7081 10.684227 9.803838
 7082 10.684227 9.807461
 7083 10.684227 9.811084
 7084 10.684227 9.814707
 7085 10.684227 9.818330
 7086 10.684227 9.821953
 7087 10.684227 9.825576
 7088 10.684227 9.829199
 7089 10.684227 9.832822
 7090 10.684227 9.836445
 7091 10.684227 9.840068
 7092 10.684227 9.843691
 7093 10.684227 9.847314
 7094 10.684227 9.850937
 7095 10.684227 9.854560
 7096 10.684227 9.858183
 7097 10.684227 9.861806
 7098 10.684227 9.865429
 7099 10.684227 9.869052
 7100 10.684227 9.872675
 7101 10.684227 9.876298
 7102 10.684227 9.879921
 7103 10.684227 9.883544
 7104 10.684227 9.887167
 7105 10.684227 9.890790
 7106 10.684227 9.894413
 7107 10.684227 9.898036
 7108 10.684227 9.901659
 7109 10.684227 9.905282
 7110 10.684227 9.908905
 7111 10.684227 9.912528
 7112 10.687850 9.916151
 7113 10.687850 9.919774
 7114 10.687850 9.923397
 7115 10.687850 9.927020
 7116 10.687850 9.930643
 7117 10.684227 9.934266
 7118 10.684227 9.937889
 7119 10.684227 9.941512
 7120 10.684227 9.945135
 7121 10.680604 9.948758
 7122 10.680604 9.952381
 7123 10.680604 9.956004
 7124 10.680604 9.959627
 7125 10.680604 9.963250
 7126 10.680604 9.966873
 7127 10.680604 9.970496
 7128 10.680604 9.974119
 7129 10.680604 9.977742
 7130 10.680604 9.981365
 7131 10.676981 9.984988
 7132 10.676981 9.988611
 7133 10.676981 9.992234
 7134 10.676981 9.995857
 7135 10.676981 9.999480
 7136 10.673358 10.003103
 7137 10.673358 10.006726
 7138 10.669735 10.010349
 7139 10.669735 10.013972
 7140 10.666112 10.017595
 7141 10.666112 10.021218
 7142 10.662489 10.024841
 7143 10.662489 10.028464
 7144 10.658866 10.032087
 7145 10.658866 10.035710
 7146 10.655243 10.039333
 7147 10.655243 10.042956
 7148 10.651620 10.046579
 7149 10.651620 10.050202
 7150 10.651620 10.053825
 7151 10.651620 10.057448
 7152 10.651620 10.061071
 7153 10.647997 10.064694
 7154 10.647997 10.068317
 7155 10.647997 10.071940
 7156 10.644374 10.075563
 7157 10.644374 10.079186
 7158 10.640751 10.082809
 7159 10.640751 10.086432
 7160 10.637128 10.090055
 7161 10.637128 10.093678
 7162 10.633505 10.097301
 7163 10.633505 10.100924
 7164 10.629882 10.104547
 7165 10.626259 10.108170
 7166 10.622636 10.111793
 7167 10.619013 10.115416
 7168 10.615390 10.115416
 7169 10.611767 10.115416
 7170 10.608144 10.115416
 7171 10.604521 10.119039
 7172 10.600898 10.119039
 7173 10.597275 10.122662
 7174 10.593652 10.122662
 7175 10.590029 10.126285
 7176 10.586406 10.126285
 7177 10.582783 10.129908
 7178 10.579160 10.129908
 7179 10.575537 10.133531
 7180 10.571914 10.133531
 7181 10.568291 10.137154
 7182 10.564668 10.137154
 7183 10.561045 10.140777
 7184 10.561045 10.144400
 7185 10.557422 10.148023
 7186 10.557422 10.151646
 7187 10.553799 10.155269
 7188 10.553799 10.158892
 7189 10.550176 10.162515
 7190 10.550176 10.166138
 7191 10.546553 10.169761
 7192 10.546553 10.173384
 7193 10.542930 10.177007
 7194 10.542930 10.180630
 7195 10.539307 10.184253
 7196 10.539307 10.187876
 7197 10.539307 10.191499
 7198 10.539307 10.195122
 7199 10.539307 10.198745
 7200 10.539307 10.202368
 7201 10.539307 10.205991
 7202 10.539307 10.209614
 7203 10.539307 10.213237
 7204 10.535684 10.216860
 7205 10.535684 10.220483
 7206 10.535684 10.224106
 7207 10.535684 10.227729
 7208 10.535684 10.231352
 7209 10.535684 10.234975
 7210 10.535684 10.238598
 7211 10.535684 10.242221
 7212 10.535684 10.245844
 7213 10.535684 10.249467
 7214 10.535684 10.253090
 7215 10.535684 10.256713
 7216 10.535684 10.260336
 7217 10.535684 10.263959
 7218 10.535684 10.267582
 7219 10.535684 10.271205
 7220 10.535684 10.274828
 7221 10.535684 10.278451
 7222 10.535684 10.282074
 7223 10.535684 10.285697
 7224 10.535684 10.289320
 7225 10.535684 10.292943
 7226 10.535684 10.296566
 7227 10.535684 10.300189
 7228 10.539307 10.303812
 7229 10.539307 10.307435
 7230 10.542930 10.311058
 7231 10.542930 10.314681
 7232 10.546553 10.318304
 7233 10.546553 10.321927
 7234 10.550176 10.325550
 7235 10.550176 10.329173
 7236 10.553799 10.332796
 7237 10.553799 10.336419
 7238 10.553799 10.340042
 7239 10.553799 10.343665
 7240 10.553799 10.347288
 7241 10.550176 10.350911
 7242 10.550176 10.354534
 7243 10.546553 10.358157
 7244 10.546553 10.361780
 7245 10.542930 10.365403
 7246 10.542930 10.369026
 7247 10.539307 10.372649
 7248 10.539307 10.376272
 7249 10.535684 10.379895
 7250 10.535684 10.383518
 7251 10.532061 10.387141
 7252 10.532061 10.390764
 7253 10.532061 10.394387
 7254 10.532061 10.398010
 7255 10.532061 10.401633
 7256 10.532061 10.405256
 7257 10.532061 10.408879
 7258 10.532061 10.412502
 7259 10.532061 10.416125
 7260 10.532061 10.419748
 7261 10.532061 10.423371
 7262 10.532061 10.426994
 7263 10.532061 10.430617
 7264 10.532061 10.434240
 7265 10.532061 10.437863
 7266 10.532061 10.441486
 7267 10.532061 10.445109
 7268 10.532061 10.448732
 7269 10.532061 10.452355
 7270 10.532061 10.455978
 7271 10.528438 10.459601
 7272 10.528438 10.463224
 7273 10.528438 10.466847
 7274 10.524815 10.470470
 7275 10.524815 10.474093
 7276 10.524815 10.477716
 7277 10.524815 10.481339
 7278 10.521192 10.484962
 7279 10.521192 10.488585
 7280 10.517569 10.492208
 7281 10.517569 10.495831
 7282 10.517569 10.499454
 7283 10.517569 10.503077
 7284 10.513946 10.506700
 7285 10.513946 10.510323
 7286 10.513946 10.513946
 7287 10.513946 10.517569
 7288 10.513946 10.521192
 7289 10.513946 10.524815
 7290 10.513946 10.528438
 7291 10.513946 10.532061
 7292 10.513946 10.535684
 7293 10.513946 10.539307
 7294 10.513946 10.542930
 7295 10.513946 10.546553
 7296 10.513946 10.550176
 7297 10.510323 10.553799
 7298 10.510323 10.557422
 7299 10.506700 10.561045
 7300 10.506700 10.564668
 7301 10.506700 10.568291
 7302 10.506700 10.571914
 7303 10.503077 10.575537
 7304 10.503077 10.579160
 7305 10.503077 10.582783
 7306 10.503077 10.586406
 7307 10.503077 10.590029
 7308 10.503077 10.593652
 7309 10.503077 10.597275
 7310 10.503077 10.600898
 7311 10.503077 10.604521
 7312 10.503077 10.608144
 7313 10.503077 10.611767
 7314 10.499454 10.615390
 7315 10.499454 10.619013
 7316 10.495831 10.622636
 7317 10.495831 10.626259
 7318 10.492208 10.629882
 7319 10.492208 10.633505
 7320 10.488585 10.637128
 7321 10.488585 10.640751
 7322 10.488585 10.644374
 7323 10.488585 10.647997
 7324 10.488585 10.651620
 7325 10.488585 10.655243
 7326 10.488585 10.658866
 7327 10.488585 10.662489
 7328 10.488585 10.666112
 7329 10.488585 10.669735
 7330 10.488585 10.673358
 7331 10.488585 10.676981
 7332 10.488585 10.680604
 7333 10.488585 10.684227
 7334 10.488585 10.687850
 7335 10.488585 10.691473
 7336 10.488585 10.695096
 7337 10.484962 10.698719
 7338 10.484962 10.702342
 7339 10.484962 10.705965
 7340 10.484962 10.709588
 7341 10.481339 10.713211
 7342 10.481339 10.716834
 7343 10.481339 10.720457
 7344 10.477716 10.724080
 7345 10.477716 10.727703
 7346 10.474093 10.731326
 7347 10.474093 10.734949
 7348 10.470470 10.738572
 7349 10.470470 10.742195
 7350 10.466847 10.745818
 7351 10.466847 10.749441
 7352 10.463224 10.753064
 7353 10.463224 10.756687
 7354 10.463224 10.760310
 7355 10.463224 10.763933
 7356 10.463224 10.767556
 7357 10.463224 10.771179
 7358 10.463224 10.774802
 7359 10.463224 10.778425
 7360 10.463224 10.782048
 7361 10.463224 10.785671
 7362 10.463224 10.789294
 7363 10.463224 10.792917
 7364 10.459601 10.796540
 7365 10.455978 10.800163
 7366 10.455978 10.803786
 7367 10.452355 10.807409
 7368 10.452355 10.811032
 7369 10.448732 10.814655
 7370 10.448732 10.818278
 7371 10.445109 10.821901
 7372 10.445109 10.825524
 7373 10.441486 10.829147
 7374 10.441486 10.832770
 7375 10.437863 10.836393
 7376 10.437863 10.840016
 7377 10.434240 10.843639
 7378 10.434240 10.847262
 7379 10.434240 10.850885
 7380 10.434240 10.854508
 7381 10.434240 10.858131
 7382 10.434240 10.861754
 7383 10.434240 10.865377
 7384 10.434240 10.869000
 7385 10.434240 10.872623
 7386 10.434240 10.876246
 7387 10.434240 10.879869
 7388 10.430617 10.883492
 7389 10.430617 10.887115
 7390 10.426994 10.890738
 7391 10.426994 10.894361
 7392 10.423371 10.897984
 7393 10.423371 10.901607
 7394 10.419748 10.905230
 7395 10.419748 10.908853
 7396 10.416125 10.912476
 7397 10.416125 10.916099
 7398 10.416125 10.919722
 7399 10.416125 10.923345
 7400 10.416125 10.926968
 7401 10.416125 10.930591
 7402 10.416125 10.934214
 7403 10.416125 10.937837
 7404 10.416125 10.941460
 7405 10.416125 10.945083
 7406 10.416125 10.948706
 7407 10.416125 10.952329
 7408 10.416125 10.955952
 7409 10.416125 10.959575
 7410 10.416125 10.963198
 7411 10.416125 10.966821
 7412 10.416125 10.970444
 7413 10.416125 10.974067
 7414 10.416125 10.977690
 7415 10.416125 10.981313
 7416 10.416125 10.984936
 7417 10.416125 10.988559
 7418 10.416125 10.992182
 7419 10.416125 10.995805
 7420 10.416125 10.999428
 7421 10.416125 11.003051
 7422 10.416125 11.006674
 7423 10.416125 11.010297
 7424 10.416125 11.013920
 7425 10.416125 11.017543
 7426 10.416125 11.021166
 7427 10.416125 11.024789
 7428 10.416125 11.028412
 7429 10.416125 11.032035
 7430 10.419748 11.035658
 7431 10.419748 11.039281
 7432 10.423371 11.042904
 7433 10.423371 11.046527
 7434 10.426994 11.050150
 7435 10.426994 11.053773
 7436 10.423371 11.057396
 7437 10.419748 11.061019
 7438 10.419748 11.064642
 7439 10.416125 11.068265
 7440 10.416125 11.071888
 7441 10.412502 11.075511
 7442 10.412502 11.079134
 7443 10.408879 11.082757
 7444 10.408879 11.086380
 7445 10.405256 11.090003
 7446 10.405256 11.093626
 7447 10.401633 11.097249
 7448 10.401633 11.100872
 7449 10.398010 11.104495
 7450 10.398010 11.108118
 7451 10.398010 11.111741
 7452 10.398010 11.115364
 7453 10.398010 11.118987
 7454 10.398010 11.122610
 7455 10.398010 11.126233
 7456 10.398010 11.129856
 7457 10.398010 11.133479
 7458 10.398010 11.137102
 7459 10.398010 11.140725
 7460 10.398010 11.144348
 7461 10.398010 11.147971
 7462 10.398010 11.151594
 7463 10.398010 11.155217
 7464 10.398010 11.158840
 7465 10.398010 11.162463
 7466 10.398010 11.166086
 7467 10.398010 11.169709
 7468 10.398010 11.173332
 7469 10.398010 11.176955
 7470 10.398010 11.180578
 7471 10.398010 11.184201
 7472 10.401633 11.187824
 7473 10.401633 11.191447
 7474 10.405256 11.195070
 7475 10.405256 11.198693
 7476 10.401633 11.202316
 7477 10.401633 11.205939
 7478 10.398010 11.209562
 7479 10.394387 11.213185
 7480 10.390764 11.216808
 7481 10.390764 11.220431
 7482 10.387141 11.224054
 7483 10.387141 11.227677
 7484 10.383518 11.231300
 7485 10.383518 11.234923
 7486 10.379895 11.238546
 7487 10.379895 11.242169
 7488 10.376272 11.245792
 7489 10.376272 11.249415
 7490 10.372649 11.253038
 7491 10.372649 11.256661
 7492 10.369026 11.260284
 7493 10.369026 11.263907
 7494 10.369026 11.267530
 7495 10.369026 11.271153
 7496 10.369026 11.274776
 7497 10.369026 11.278399
 7498 10.369026 11.282022
 7499 10.369026 11.285645
 7500 10.369026 11.289268
 7501 10.369026 11.292891
 7502 10.369026 11.296514
 7503 10.369026 11.300137
 7504 10.369026 11.303760
 7505 10.369026 11.307383
 7506 10.369026 11.311006
 7507 10.369026 11.314629
 7508 10.369026 11.318252
 7509 10.369026 11.321875
 7510 10.369026 11.325498
 7511 10.369026 11.329121
 7512 10.369026 11.332744
 7513 10.369026 11.336367
 7514 10.369026 11.339990
 7515 10.369026 11.343613
 7516 10.369026 11.347236
 7517 10.372649 11.350859
 7518 10.372649 11.354482
 7519 10.372649 11.358105
 7520 10.372649 11.361728
 7521 10.372649 11.365351
 7522 10.372649 11.368974
 7523 10.372649 11.372597
 7524 10.372649 11.376220
 7525 10.372649 11.379843
 7526 10.372649 11.383466
 7527 10.372649 11.387089
 7528 10.376272 11.390712
 7529 10.376272 11.394335
 7530 10.376272 11.397958
 7531 10.376272 11.401581
 7532 10.379895 11.405204
 7533 10.379895 11.408827
 7534 10.383518 11.412450
 7535 10.383518 11.416073
 7536 10.383518 11.419696
 7537 10.383518 11.423319
 7538 10.383518 11.426942
 7539 10.379895 11.430565
 7540 10.379895 11.434188
 7541 10.379895 11.437811
 7542 10.379895 11.441434
 7543 10.379895 11.445057
 7544 10.379895 11.448680
 7545 10.379895 11.452303
 7546 10.379895 11.455926
 7547 10.379895 11.459549
 7548 10.379895 11.463172
 7549 10.376272 11.466795
 7550 10.372649 11.470418
 7551 10.369026 11.474041
 7552 10.369026 11.477664
 7553 10.365403 11.481287
 7554 10.365403 11.484910
 7555 10.361780 11.488533
 7556 10.361780 11.492156
 7557 10.358157 11.495779
 7558 10.358157 11.499402
 7559 10.354534 11.503025
 7560 10.354534 11.506648
 7561 10.350911 11.510271
 7562 10.350911 11.513894
 7563 10.347288 11.517517
 7564 10.347288 11.521140
 7565 10.347288 11.524763
 7566 10.347288 11.528386
 7567 10.347288 11.532009
 7568 10.347288 11.535632
 7569 10.347288 11.539255
 7570 10.347288 11.542878
 7571 10.347288 11.546501
 7572 10.347288 11.550124
 7573 10.347288 11.553747
 7574 10.347288 11.557370
 7575 10.347288 11.560993
 7576 10.347288 11.564616
 7577 10.347288 11.568239
 7578 10.347288 11.571862
 7579 10.347288 11.575485
 7580 10.347288 11.579108
 7581 10.343665 11.579108
 7582 10.340042 11.582731
 7583 10.336419 11.586354
 7584 10.332796 11.589977
 7585 10.329173 11.593600
 7586 10.325550 11.593600
 7587 10.321927 11.593600
 7588 10.318304 11.593600
 7589 10.314681 11.593600
 7590 10.311058 11.593600
 7591 10.307435 11.593600
 7592 10.303812 11.593600
 7593 10.300189 11.593600
 7594 10.296566 11.589977
 7595 10.292943 11.589977
 7596 10.289320 11.586354
 7597 10.285697 11.586354
 7598 10.282074 11.582731
 7599 10.278451 11.582731
 7600 10.274828 11.579108
 7601 10.271205 11.579108
 7602 10.267582 11.579108
 7603 10.263959 11.575485
 7604 10.260336 11.575485
 7605 10.256713 11.575485
 7606 10.253090 11.575485
 7607 10.249467 11.575485
 7608 10.245844 11.575485
 7609 10.242221 11.575485
 7610 10.238598 11.575485
 7611 10.234975 11.575485
 7612 10.231352 11.575485
 7613 10.227729 11.575485
 7614 10.224106 11.575485
 7615 10.220483 11.575485
 7616 10.216860 11.575485
 7617 10.213237 11.575485
 7618 10.209614 11.575485
 7619 10.205991 11.575485
 7620 10.202368 11.575485
 7621 10.198745 11.575485
 7622 10.195122 11.575485
 7623 10.191499 11.575485
 7624 10.187876 11.575485
 7625 10.184253 11.575485
 7626 10.180630 11.575485
 7627 10.177007 11.575485
 7628 10.173384 11.579108
 7629 10.169761 11.579108
 7630 10.166138 11.582731
 7631 10.162515 11.582731
 7632 10.158892 11.582731
 7633 10.155269 11.582731
 7634 10.151646 11.582731
 7635 10.148023 11.582731
 7636 10.144400 11.579108
 7637 10.140777 11.579108
 7638 10.137154 11.579108
 7639 10.133531 11.575485
 7640 10.129908 11.575485
 7641 10.126285 11.575485
 7642 10.122662 11.571862
 7643 10.119039 11.571862
 7644 10.115416 11.568239
 7645 10.111793 11.568239
 7646 10.108170 11.564616
 7647 10.104547 11.564616
 7648 10.100924 11.564616
 7649 10.097301 11.560993
 7650 10.093678 11.560993
 7651 10.090055 11.560993
 7652 10.086432 11.560993
 7653 10.082809 11.560993
 7654 10.079186 11.560993
 7655 10.075563 11.560993
 7656 10.071940 11.557370
 7657 10.068317 11.553747
 7658 10.064694 11.550124
 7659 10.061071 11.546501
 7660 10.057448 11.542878
 7661 10.053825 11.539255
 7662 10.050202 11.535632
 7663 10.050202 11.532009
 7664 10.046579 11.528386
 7665 10.046579 11.524763
 7666 10.042956 11.521140
 7667 10.042956 11.517517
 7668 10.039333 11.513894
 7669 10.035710 11.510271
 7670 10.032087 11.506648
 7671 10.028464 11.503025
 7672 10.024841 11.499402
 7673 10.021218 11.495779
 7674 10.017595 11.495779
 7675 10.017595 11.492156
 7676 10.013972 11.488533
 7677 10.013972 11.484910
 7678 10.010349 11.481287
 7679 10.010349 11.477664
 7680 10.006726 11.474041
 7681 10.006726 11.470418
 7682 10.003103 11.466795
 7683 9.999480 11.466795
 7684 9.995857 11.463172
 7685 9.992234 11.463172
 7686 9.988611 11.459549
 7687 9.984988 11.459549
 7688 9.981365 11.455926
 7689 9.977742 11.455926
 7690 9.974119 11.452303
 7691 9.970496 11.452303
 7692 9.966873 11.448680
 7693 9.963250 11.448680
 7694 9.959627 11.445057
 7695 9.956004 11.445057
 7696 9.952381 11.445057
 7697 9.948758 11.445057
 7698 9.945135 11.445057
 7699 9.941512 11.445057
 7700 9.937889 11.445057
 7701 9.934266 11.445057
 7702 9.930643 11.445057
 7703 9.927020 11.445057
 7704 9.923397 11.445057
 7705 9.919774 11.445057
 7706 9.916151 11.445057
 7707 9.912528 11.445057
 7708 9.908905 11.445057
 7709 9.905282 11.445057
 7710 9.901659 11.441434
 7711 9.898036 11.437811
 7712 9.894413 11.434188
 7713 9.890790 11.434188
 7714 9.887167 11.430565
 7715 9.883544 11.426942
 7716 9.879921 11.423319
 7717 9.876298 11.419696
 7718 9.872675 11.416073
 7719 9.869052 11.412450
 7720 9.865429 11.412450
 7721 9.861806 11.408827
 7722 9.858183 11.408827
 7723 9.854560 11.405204
 7724 9.850937 11.405204
 7725 9.847314 11.401581
 7726 9.843691 11.401581
 7727 9.840068 11.397958
 7728 9.836445 11.397958
 7729 9.832822 11.394335
 7730 9.829199 11.394335
 7731 9.825576 11.390712
 7732 9.821953 11.390712
 7733 9.818330 11.387089
 7734 9.814707 11.387089
 7735 9.811084 11.383466
 7736 9.807461 11.379843
 7737 9.803838 11.379843
 7738 9.800215 11.376220
 7739 9.796592 11.376220
 7740 9.792969 11.372597
 7741 9.789346 11.372597
 7742 9.785723 11.368974
 7743 9.782100 11.368974
 7744 9.778477 11.365351
 7745 9.774854 11.365351
 7746 9.771231 11.361728
 7747 9.767608 11.361728
 7748 9.763985 11.358105
 7749 9.760362 11.358105
 7750 9.756739 11.358105
 7751 9.753116 11.358105
 7752 9.749493 11.358105
 7753 9.745870 11.358105
 7754 9.742247 11.354482
 7755 9.738624 11.350859
 7756 9.735001 11.347236
 7757 9.731378 11.343613
 7758 9.731378 11.339990
 7759 9.727755 11.336367
 7760 9.727755 11.332744
 7761 9.724132 11.329121
 7762 9.724132 11.325498
 7763 9.720509 11.321875
 7764 9.720509 11.318252
 7765 9.716886 11.314629
 7766 9.716886 11.311006
 7767 9.713263 11.307383
 7768 9.709640 11.303760
 7769 9.706017 11.303760
 7770 9.702394 11.300137
 7771 9.698771 11.300137
 7772 9.695148 11.296514
 7773 9.691525 11.296514
 7774 9.687902 11.292891
 7775 9.684279 11.292891
 7776 9.680656 11.289268
 7777 9.677033 11.289268
 7778 9.673410 11.285645
 7779 9.669787 11.285645
 7780 9.666164 11.282022
 7781 9.662541 11.282022
 7782 9.658918 11.282022
 7783 9.655295 11.282022
 7784 9.651672 11.282022
 7785 9.648049 11.278399
 7786 9.644426 11.274776
 7787 9.640803 11.271153
 7788 9.637180 11.267530
 7789 9.633557 11.263907
 7790 9.629934 11.260284
 7791 9.629934 11.256661
 7792 9.626311 11.253038
 7793 9.626311 11.249415
 7794 9.622688 11.245792
 7795 9.622688 11.242169
 7796 9.619065 11.238546
 7797 9.619065 11.234923
 7798 9.615442 11.231300
 7799 9.615442 11.227677
 7800 9.611819 11.224054
 7801 9.608196 11.220431
 7802 9.604573 11.216808
 7803 9.600950 11.213185
 7804 9.597327 11.209562
 7805 9.593704 11.209562
 7806 9.590081 11.205939
 7807 9.586458 11.205939
 7808 9.582835 11.202316
 7809 9.579212 11.202316
 7810 9.575589 11.198693
 7811 9.571966 11.198693
 7812 9.568343 11.195070
 7813 9.564720 11.195070
 7814 9.561097 11.191447
 7815 9.557474 11.191447
 7816 9.553851 11.187824
 7817 9.550228 11.187824
 7818 9.546605 11.184201
 7819 9.542982 11.184201
 7820 9.539359 11.180578
 7821 9.535736 11.180578
 7822 9.532113 11.176955
 7823 9.528490 11.176955
 7824 9.524867 11.173332
 7825 9.521244 11.173332
 7826 9.517621 11.173332
 7827 9.513998 11.169709
 7828 9.510375 11.169709
 7829 9.506752 11.169709
 7830 9.503129 11.166086
 7831 9.499506 11.162463
 7832 9.495883 11.162463
 7833 9.492260 11.158840
 7834 9.488637 11.158840
 7835 9.485014 11.155217
 7836 9.481391 11.155217
 7837 9.477768 11.151594
 7838 9.474145 11.151594
 7839 9.470522 11.147971
 7840 9.466899 11.147971
 7841 9.463276 11.144348
 7842 9.459653 11.144348
 7843 9.456030 11.140725
 7844 9.452407 11.140725
 7845 9.448784 11.140725
 7846 9.445161 11.140725
 7847 9.441538 11.140725
 7848 9.437915 11.140725
 7849 9.434292 11.140725
 7850 9.430669 11.137102
 7851 9.427046 11.137102
 7852 9.423423 11.133479
 7853 9.419800 11.129856
 7854 9.416177 11.129856
 7855 9.412554 11.126233
 7856 9.408931 11.126233
 7857 9.405308 11.122610
 7858 9.401685 11.122610
 7859 9.398062 11.118987
 7860 9.394439 11.118987
 7861 9.390816 11.115364
 7862 9.387193 11.115364
 7863 9.383570 11.111741
 7864 9.379947 11.111741
 7865 9.376324 11.108118
 7866 9.372701 11.108118
 7867 9.369078 11.108118
 7868 9.365455 11.108118
 7869 9.361832 11.108118
 7870 9.358209 11.108118
 7871 9.354586 11.108118
 7872 9.350963 11.104495
 7873 9.347340 11.100872
 7874 9.343717 11.100872
 7875 9.340094 11.097249
 7876 9.336471 11.093626
 7877 9.332848 11.090003
 7878 9.329225 11.086380
 7879 9.325602 11.082757
 7880 9.321979 11.079134
 7881 9.318356 11.079134
 7882 9.314733 11.075511
 7883 9.311110 11.071888
 7884 9.307487 11.071888
 7885 9.303864 11.068265
 7886 9.300241 11.064642
 7887 9.296618 11.064642
 7888 9.292995 11.061019
 7889 9.289372 11.061019
 7890 9.285749 11.057396
 7891 9.282126 11.057396
 7892 9.278503 11.053773
 7893 9.274880 11.053773
 7894 9.271257 11.050150
 7895 9.267634 11.050150
 7896 9.264011 11.046527
 7897 9.260388 11.046527
 7898 9.256765 11.042904
 7899 9.253142 11.042904
 7900 9.249519 11.042904
 7901 9.245896 11.039281
 7902 9.242273 11.039281
 7903 9.238650 11.039281
 7904 9.235027 11.039281
 7905 9.231404 11.035658
 7906 9.227781 11.035658
 7907 9.224158 11.032035
 7908 9.220535 11.032035
 7909 9.216912 11.028412
 7910 9.213289 11.024789
 7911 9.209666 11.024789
 7912 9.206043 11.021166
 7913 9.202420 11.021166
 7914 9.198797 11.017543
 7915 9.195174 11.013920
 7916 9.191551 11.010297
 7917 9.187928 11.006674
 7918 9.184305 11.003051
 7919 9.180682 10.999428
 7920 9.177059 10.995805
 7921 9.173436 10.992182
 7922 9.169813 10.992182
 7923 9.166190 10.988559
 7924 9.162567 10.984936
 7925 9.158944 10.984936
 7926 9.155321 10.981313
 7927 9.151698 10.981313
 7928 9.148075 10.977690
 7929 9.144452 10.974067
 7930 9.140829 10.970444
 7931 9.137206 10.966821
 7932 9.133583 10.963198
 7933 9.129960 10.959575
 7934 9.126337 10.955952
 7935 9.122714 10.952329
 7936 9.119091 10.948706
 7937 9.115468 10.945083
 7938 9.115468 10.941460
 7939 9.111845 10.937837
 7940 9.111845 10.934214
 7941 9.108222 10.930591
 7942 9.108222 10.926968
 7943 9.104599 10.923345
 7944 9.104599 10.919722
 7945 9.100976 10.916099
 7946 9.100976 10.912476
 7947 9.097353 10.908853
 7948 9.097353 10.905230
 7949 9.093730 10.901607
 7950 9.093730 10.897984
 7951 9.090107 10.894361
 7952 9.086484 10.894361
 7953 9.082861 10.890738
 7954 9.079238 10.890738
 7955 9.075615 10.887115
 7956 9.071992 10.887115
 7957 9.068369 10.883492
 7958 9.064746 10.883492
 7959 9.061123 10.879869
 7960 9.057500 10.879869
 7961 9.053877 10.876246
 7962 9.050254 10.876246
 7963 9.046631 10.872623
 7964 9.043008 10.872623
 7965 9.039385 10.872623
 7966 9.035762 10.872623
 7967 9.032139 10.869000
 7968 9.028516 10.869000
 7969 9.024893 10.865377
 7970 9.021270 10.861754
 7971 9.017647 10.858131
 7972 9.017647 10.854508
 7973 9.017647 10.850885
 7974 9.014024 10.847262
 7975 9.014024 10.843639
 7976 9.010401 10.840016
 7977 9.010401 10.836393
 7978 9.006778 10.832770
 7979 9.006778 10.829147
 7980 9.003155 10.825524
 7981 9.003155 10.821901
 7982 8.999532 10.818278
 7983 8.999532 10.814655
 7984 8.995909 10.811032
 7985 8.995909 10.807409
 7986 8.992286 10.803786
 7987 8.988663 10.803786
 7988 8.985040 10.800163
 7989 8.981417 10.800163
 7990 8.977794 10.796540
 7991 8.974171 10.796540
 7992 8.970548 10.792917
 7993 8.966925 10.792917
 7994 8.963302 10.789294
 7995 8.959679 10.789294
 7996 8.956056 10.785671
 7997 8.952433 10.785671
 7998 8.948810 10.782048
 7999 8.945187 10.782048
 8000 8.941564 10.782048
 8001 8.937941 10.782048
 8002 8.934318 10.782048
 8003 8.930695 10.782048
 8004 8.927072 10.782048
 8005 8.923449 10.782048
 8006 8.919826 10.782048
 8007 8.916203 10.782048
 8008 8.912580 10.782048
 8009 8.908957 10.782048
 8010 8.905334 10.782048
 8011 8.901711 10.782048
 8012 8.898088 10.782048
 8013 8.894465 10.782048
 8014 8.890842 10.782048
 8015 8.887219 10.782048
 8016 8.883596 10.782048
 8017 8.879973 10.782048
 8018 8.876350 10.782048
 8019 8.872727 10.782048
 8020 8.869104 10.778425
 8021 8.865481 10.778425
 8022 8.861858 10.778425
 8023 8.858235 10.778425
 8024 8.858235 10.774802
 8025 8.854612 10.771179
 8026 8.850989 10.767556
 8027 8.847366 10.763933
 8028 8.843743 10.760310
 8029 8.843743 10.756687
 8030 8.840120 10.753064
 8031 8.840120 10.749441
 8032 8.836497 10.745818
 8033 8.836497 10.742195
 8034 8.832874 10.738572
 8035 8.829251 10.734949
 8036 8.825628 10.731326
 8037 8.822005 10.731326
 8038 8.818382 10.727703
 8039 8.814759 10.727703
 8040 8.811136 10.724080
 8041 8.807513 10.724080
 8042 8.803890 10.720457
 8043 8.800267 10.720457
 8044 8.796644 10.716834
 8045 8.793021 10.716834
 8046 8.789398 10.713211
 8047 8.785775 10.713211
 8048 8.782152 10.709588
 8049 8.778529 10.709588
 8050 8.774906 10.709588
 8051 8.771283 10.709588
 8052 8.767660 10.709588
 8053 8.764037 10.709588
 8054 8.760414 10.709588
 8055 8.756791 10.709588
 8056 8.753168 10.709588
 8057 8.749545 10.705965
 8058 8.745922 10.705965
 8059 8.742299 10.702342
 8060 8.738676 10.698719
 8061 8.735053 10.695096
 8062 8.731430 10.691473
 8063 8.727807 10.687850
 8064 8.724184 10.687850
 8065 8.720561 10.684227
 8066 8.716938 10.684227
 8067 8.713315 10.680604
 8068 8.709692 10.680604
 8069 8.706069 10.676981
 8070 8.702446 10.676981
 8071 8.698823 10.673358
 8072 8.695200 10.673358
 8073 8.691577 10.669735
 8074 8.687954 10.669735
 8075 8.684331 10.666112
 8076 8.680708 10.666112
 8077 8.677085 10.666112
 8078 8.673462 10.662489
 8079 8.669839 10.662489
 8080 8.666216 10.658866
 8081 8.662593 10.658866
 8082 8.658970 10.655243
 8083 8.655347 10.655243
 8084 8.651724 10.651620
 8085 8.648101 10.651620
 8086 8.644478 10.647997
 8087 8.640855 10.647997
 8088 8.637232 10.644374
 8089 8.633609 10.644374
 8090 8.629986 10.640751
 8091 8.626363 10.640751
 8092 8.622740 10.637128
 8093 8.619117 10.637128
 8094 8.615494 10.637128
 8095 8.611871 10.637128
 8096 8.608248 10.637128
 8097 8.604625 10.637128
 8098 8.601002 10.637128
 8099 8.597379 10.637128
 8100 8.593756 10.637128
 8101 8.590133 10.637128
 8102 8.586510 10.637128
 8103 8.582887 10.637128
 8104 8.579264 10.633505
 8105 8.575641 10.633505
 8106 8.572018 10.633505
 8107 8.568395 10.633505
 8108 8.564772 10.629882
 8109 8.561149 10.629882
 8110 8.557526 10.626259
 8111 8.553903 10.622636
 8112 8.550280 10.622636
 8113 8.546657 10.619013
 8114 8.543034 10.619013
 8115 8.539411 10.615390
 8116 8.535788 10.615390
 8117 8.532165 10.611767
 8118 8.528542 10.611767
 8119 8.524919 10.608144
 8120 8.521296 10.608144
 8121 8.517673 10.604521
 8122 8.514050 10.604521
 8123 8.510427 10.600898
 8124 8.506804 10.600898
 8125 8.503181 10.600898
 8126 8.499558 10.600898
 8127 8.495935 10.600898
 8128 8.492312 10.600898
 8129 8.488689 10.600898
 8130 8.485066 10.600898
 8131 8.481443 10.597275
 8132 8.477820 10.593652
 8133 8.474197 10.590029
 8134 8.470574 10.586406
 8135 8.466951 10.586406
 8136 8.463328 10.582783
 8137 8.459705 10.582783
 8138 8.456082 10.579160
 8139 8.452459 10.579160
 8140 8.448836 10.575537
 8141 8.445213 10.575537
 8142 8.441590 10.571914
 8143 8.437967 10.571914
 8144 8.434344 10.568291
 8145 8.430721 10.568291
 8146 8.427098 10.564668
 8147 8.423475 10.564668
 8148 8.419852 10.564668
 8149 8.416229 10.564668
 8150 8.412606 10.564668
 8151 8.408983 10.564668
 8152 8.405360 10.564668
 8153 8.401737 10.564668
 8154 8.398114 10.564668
 8155 8.394491 10.561045
 8156 8.390868 10.561045
 8157 8.387245 10.557422
 8158 8.383622 10.557422
 8159 8.379999 10.553799
 8160 8.376376 10.553799
 8161 8.372753 10.550176
 8162 8.369130 10.550176
 8163 8.365507 10.546553
 8164 8.361884 10.546553
 8165 8.358261 10.542930
 8166 8.354638 10.542930
 8167 8.351015 10.539307
 8168 8.347392 10.539307
 8169 8.343769 10.539307
 8170 8.340146 10.539307
 8171 8.336523 10.539307
 8172 8.332900 10.539307
 8173 8.329277 10.539307
 8174 8.325654 10.539307
 8175 8.322031 10.539307
 8176 8.318408 10.539307
 8177 8.314785 10.539307
 8178 8.311162 10.539307
 8179 8.307539 10.539307
 8180 8.303916 10.539307
 8181 8.300293 10.539307
 8182 8.296670 10.539307
 8183 8.293047 10.539307
 8184 8.289424 10.539307
 8185 8.285801 10.539307
 8186 8.282178 10.539307
 8187 8.278555 10.539307
 8188 8.274932 10.539307
 8189 8.271309 10.539307
 8190 8.267686 10.539307
 8191 8.264063 10.542930
 8192 8.260440 10.542930
 8193 8.256817 10.542930
 8194 8.253194 10.539307
 8195 8.249571 10.539307
 8196 8.245948 10.535684
 8197 8.242325 10.535684
 8198 8.238702 10.532061
 8199 8.235079 10.532061
 8200 8.231456 10.532061
 8201 8.227833 10.532061
 8202 8.224210 10.532061
 8203 8.220587 10.532061
 8204 8.216964 10.532061
 8205 8.213341 10.532061
 8206 8.209718 10.532061
 8207 8.206095 10.532061
 8208 8.202472 10.532061
 8209 8.198849 10.532061
 8210 8.195226 10.532061
 8211 8.191603 10.532061
 8212 8.187980 10.532061
 8213 8.184357 10.532061
 8214 8.180734 10.532061
 8215 8.177111 10.532061
 8216 8.173488 10.532061
 8217 8.169865 10.532061
 8218 8.166242 10.532061
 8219 8.162619 10.528438
 8220 8.158996 10.524815
 8221 8.158996 10.521192
 8222 8.155373 10.517569
 8223 8.151750 10.513946
 8224 8.148127 10.513946
 8225 8.144504 10.510323
 8226 8.140881 10.510323
 8227 8.137258 10.506700
 8228 8.133635 10.506700
 8229 8.130012 10.503077
 8230 8.126389 10.503077
 8231 8.122766 10.499454
 8232 8.119143 10.499454
 8233 8.115520 10.495831
 8234 8.111897 10.495831
 8235 8.108274 10.492208
 8236 8.104651 10.492208
 8237 8.101028 10.492208
 8238 8.097405 10.492208
 8239 8.093782 10.492208
 8240 8.090159 10.492208
 8241 8.086536 10.492208
 8242 8.082913 10.492208
 8243 8.079290 10.492208
 8244 8.075667 10.492208
 8245 8.072044 10.492208
 8246 8.068421 10.492208
 8247 8.064798 10.492208
 8248 8.061175 10.492208
 8249 8.057552 10.492208
 8250 8.053929 10.492208
 8251 8.050306 10.492208
 8252 8.046683 10.492208
 8253 8.043060 10.488585
 8254 8.039437 10.488585
 8255 8.035814 10.484962
 8256 8.032191 10.484962
 8257 8.028568 10.481339
 8258 8.024945 10.481339
 8259 8.021322 10.477716
 8260 8.017699 10.477716
 8261 8.014076 10.474093
 8262 8.010453 10.474093
 8263 8.006830 10.470470
 8264 8.003207 10.470470
 8265 7.999584 10.466847
 8266 7.995961 10.466847
 8267 7.992338 10.466847
 8268 7.988715 10.466847
 8269 7.985092 10.466847
 8270 7.981469 10.466847
 8271 7.977846 10.466847
 8272 7.974223 10.466847
 8273 7.970600 10.466847
 8274 7.966977 10.466847
 8275 7.963354 10.466847
 8276 7.959731 10.466847
 8277 7.956108 10.466847
 8278 7.952485 10.463224
 8279 7.948862 10.463224
 8280 7.945239 10.463224
 8281 7.941616 10.459601
 8282 7.937993 10.459601
 8283 7.934370 10.459601
 8284 7.930747 10.459601
 8285 7.927124 10.459601
 8286 7.923501 10.459601
 8287 7.919878 10.459601
 8288 7.916255 10.459601
 8289 7.912632 10.455978
 8290 7.909009 10.452355
 8291 7.905386 10.448732
 8292 7.901763 10.445109
 8293 7.901763 10.441486
 8294 7.901763 10.437863
 8295 7.901763 10.434240
 8296 7.898140 10.430617
 8297 7.898140 10.426994
 8298 7.894517 10.423371
 8299 7.894517 10.419748
 8300 7.890894 10.416125
 8301 7.890894 10.412502
 8302 7.887271 10.408879
 8303 7.887271 10.405256
 8304 7.883648 10.401633
 8305 7.883648 10.398010
 8306 7.880025 10.394387
 8307 7.880025 10.390764
 8308 7.876402 10.387141
 8309 7.876402 10.383518
 8310 7.872779 10.379895
 8311 7.872779 10.376272
 8312 7.869156 10.372649
 8313 7.869156 10.369026
 8314 7.865533 10.365403
 8315 7.865533 10.361780
 8316 7.861910 10.358157
 8317 7.861910 10.354534
 8318 7.858287 10.350911
 8319 7.858287 10.347288
 8320 7.854664 10.343665
 8321 7.851041 10.343665
 8322 7.847418 10.340042
 8323 7.843795 10.340042
 8324 7.840172 10.336419
 8325 7.836549 10.336419
 8326 7.832926 10.332796
 8327 7.829303 10.332796
 8328 7.825680 10.329173
 8329 7.822057 10.329173
 8330 7.818434 10.325550
 8331 7.814811 10.325550
 8332 7.811188 10.321927
 8333 7.807565 10.321927
 8334 7.803942 10.321927
 8335 7.800319 10.321927
 8336 7.796696 10.321927
 8337 7.793073 10.321927
 8338 7.789450 10.321927
 8339 7.785827 10.321927
 8340 7.782204 10.318304
 8341 7.778581 10.318304
 8342 7.774958 10.314681
 8343 7.771335 10.314681
 8344 7.767712 10.311058
 8345 7.764089 10.307435
 8346 7.760466 10.303812
 8347 7.756843 10.303812
 8348 7.753220 10.300189
 8349 7.749597 10.300189
 8350 7.745974 10.296566
 8351 7.742351 10.296566
 8352 7.738728 10.292943
 8353 7.735105 10.292943
 8354 7.731482 10.289320
 8355 7.727859 10.289320
 8356 7.724236 10.285697
 8357 7.720613 10.285697
 8358 7.716990 10.282074
 8359 7.713367 10.282074
 8360 7.709744 10.282074
 8361 7.706121 10.282074
 8362 7.702498 10.282074
 8363 7.698875 10.282074
 8364 7.695252 10.282074
 8365 7.691629 10.282074
 8366 7.688006 10.282074
 8367 7.684383 10.282074
 8368 7.680760 10.282074
 8369 7.677137 10.282074
 8370 7.673514 10.282074
 8371 7.669891 10.282074
 8372 7.666268 10.282074
 8373 7.662645 10.282074
 8374 7.659022 10.282074
 8375 7.655399 10.282074
 8376 7.651776 10.282074
 8377 7.648153 10.282074
 8378 7.644530 10.282074
 8379 7.640907 10.282074
 8380 7.637284 10.282074
 8381 7.633661 10.282074
 8382 7.630038 10.285697
 8383 7.626415 10.285697
 8384 7.622792 10.289320
 8385 7.619169 10.289320
 8386 7.615546 10.285697
 8387 7.611923 10.285697
 8388 7.608300 10.285697
 8389 7.604677 10.285697
 8390 7.601054 10.285697
 8391 7.597431 10.285697
 8392 7.593808 10.285697
 8393 7.590185 10.285697
 8394 7.586562 10.285697
 8395 7.582939 10.285697
 8396 7.579316 10.285697
 8397 7.575693 10.285697
 8398 7.572070 10.282074
 8399 7.568447 10.278451
 8400 7.564824 10.274828
 8401 7.561201 10.271205
 8402 7.561201 10.267582
 8403 7.557578 10.263959
 8404 7.553955 10.260336
 8405 7.553955 10.256713
 8406 7.550332 10.253090
 8407 7.546709 10.249467
 8408 7.543086 10.245844
 8409 7.539463 10.242221
 8410 7.535840 10.242221
 8411 7.532217 10.238598
 8412 7.528594 10.238598
 8413 7.524971 10.234975
 8414 7.521348 10.234975
 8415 7.517725 10.231352
 8416 7.514102 10.231352
 8417 7.510479 10.227729
 8418 7.506856 10.227729
 8419 7.503233 10.224106
 8420 7.499610 10.224106
 8421 7.495987 10.220483
 8422 7.492364 10.220483
 8423 7.488741 10.220483
 8424 7.485118 10.220483
 8425 7.481495 10.216860
 8426 7.477872 10.213237
 8427 7.477872 10.209614
 8428 7.474249 10.205991
 8429 7.474249 10.202368
 8430 7.470626 10.198745
 8431 7.470626 10.195122
 8432 7.467003 10.191499
 8433 7.467003 10.187876
 8434 7.463380 10.184253
 8435 7.463380 10.180630
 8436 7.459757 10.177007
 8437 7.459757 10.173384
 8438 7.456134 10.169761
 8439 7.456134 10.166138
 8440 7.452511 10.162515
 8441 7.448888 10.158892
 8442 7.445265 10.158892
 8443 7.441642 10.155269
 8444 7.438019 10.151646
 8445 7.434396 10.151646
 8446 7.430773 10.148023
 8447 7.427150 10.148023
 8448 7.427150 10.144400
 8449 7.423527 10.140777
 8450 7.423527 10.137154
 8451 7.419904 10.133531
 8452 7.419904 10.129908
 8453 7.416281 10.126285
 8454 7.412658 10.126285
 8455 7.409035 10.122662
 8456 7.405412 10.122662
 8457 7.401789 10.119039
 8458 7.398166 10.119039
 8459 7.394543 10.115416
 8460 7.390920 10.115416
 8461 7.387297 10.111793
 8462 7.383674 10.111793
 8463 7.380051 10.108170
 8464 7.376428 10.108170
 8465 7.372805 10.104547
 8466 7.369182 10.104547
 8467 7.365559 10.104547
 8468 7.361936 10.104547
 8469 7.358313 10.104547
 8470 7.354690 10.104547
 8471 7.351067 10.104547
 8472 7.347444 10.104547
 8473 7.343821 10.104547
 8474 7.340198 10.104547
 8475 7.336575 10.104547
 8476 7.332952 10.104547
 8477 7.329329 10.104547
 8478 7.325706 10.104547
 8479 7.322083 10.104547
 8480 7.318460 10.104547
 8481 7.314837 10.104547
 8482 7.311214 10.104547
 8483 7.307591 10.104547
 8484 7.303968 10.104547
 8485 7.300345 10.104547
 8486 7.296722 10.104547
 8487 7.293099 10.104547
 8488 7.289476 10.104547
 8489 7.285853 10.100924
 8490 7.282230 10.100924
 8491 7.278607 10.097301
 8492 7.274984 10.097301
 8493 7.271361 10.097301
 8494 7.267738 10.093678
 8495 7.264115 10.093678
 8496 7.260492 10.093678
 8497 7.256869 10.090055
 8498 7.253246 10.090055
 8499 7.249623 10.086432
 8500 7.246000 10.086432
 8501 7.242377 10.082809
 8502 7.238754 10.082809
 8503 7.235131 10.079186
 8504 7.231508 10.079186
 8505 7.227885 10.075563
 8506 7.224262 10.075563
 8507 7.220639 10.071940
 8508 7.217016 10.071940
 8509 7.213393 10.068317
 8510 7.209770 10.068317
 8511 7.206147 10.068317
 8512 7.202524 10.068317
 8513 7.198901 10.068317
 8514 7.195278 10.068317
 8515 7.191655 10.068317
 8516 7.188032 10.068317
 8517 7.184409 10.068317
 8518 7.180786 10.068317
 8519 7.177163 10.068317
 8520 7.173540 10.068317
 8521 7.169917 10.068317
 8522 7.166294 10.068317
 8523 7.162671 10.068317
 8524 7.159048 10.068317
 8525 7.155425 10.068317
 8526 7.151802 10.068317
 8527 7.148179 10.068317
 8528 7.144556 10.068317
 8529 7.140933 10.068317
 8530 7.137310 10.068317
 8531 7.133687 10.068317
 8532 7.130064 10.068317
 8533 7.126441 10.068317
 8534 7.122818 10.071940
 8535 7.119195 10.071940
 8536 7.115572 10.075563
 8537 7.111949 10.075563
 8538 7.108326 10.079186
 8539 7.104703 10.079186
 8540 7.101080 10.079186
 8541 7.097457 10.079186
 8542 7.093834 10.079186
 8543 7.090211 10.079186
 8544 7.086588 10.079186
 8545 7.082965 10.079186
 8546 7.079342 10.082809
 8547 7.075719 10.082809
 8548 7.072096 10.082809
 8549 7.068473 10.082809
 8550 7.064850 10.086432
 8551 7.061227 10.086432
 8552 7.057604 10.086432
 8553 7.053981 10.090055
 8554 7.050358 10.090055
 8555 7.046735 10.090055
 8556 7.043112 10.086432
 8557 7.039489 10.086432
 8558 7.035866 10.082809
 8559 7.032243 10.079186
 8560 7.032243 10.075563
 8561 7.028620 10.071940
 8562 7.024997 10.068317
 8563 7.021374 10.064694
 8564 7.017751 10.061071
 8565 7.014128 10.061071
 8566 7.010505 10.057448
 8567 7.006882 10.057448
 8568 7.003259 10.053825
 8569 6.999636 10.053825
 8570 6.996013 10.050202
 8571 6.992390 10.050202
 8572 6.988767 10.046579
 8573 6.985144 10.046579
 8574 6.981521 10.042956
 8575 6.977898 10.042956
 8576 6.974275 10.039333
 8577 6.970652 10.039333
 8578 6.967029 10.039333
 8579 6.963406 10.039333
 8580 6.959783 10.039333
 8581 6.956160 10.039333
 8582 6.952537 10.039333
 8583 6.948914 10.039333
 8584 6.945291 10.039333
 8585 6.941668 10.035710
 8586 6.938045 10.032087
 8587 6.934422 10.032087
 8588 6.930799 10.028464
 8589 6.927176 10.024841
 8590 6.923553 10.021218
 8591 6.923553 10.017595
 8592 6.919930 10.013972
 8593 6.916307 10.010349
 8594 6.916307 10.006726
 8595 6.916307 10.003103
 8596 6.916307 9.999480
 8597 6.916307 9.995857
 8598 6.916307 9.992234
 8599 6.916307 9.988611
 8600 6.916307 9.984988
 8601 6.916307 9.981365
 8602 6.916307 9.977742
 8603 6.916307 9.974119
 8604 6.916307 9.970496
 8605 6.912684 9.966873
 8606 6.912684 9.963250
 8607 6.909061 9.959627
 8608 6.909061 9.956004
 8609 6.905438 9.952381
 8610 6.905438 9.948758
 8611 6.901815 9.945135
 8612 6.901815 9.941512
 8613 6.898192 9.937889
 8614 6.898192 9.934266
 8615 6.894569 9.930643
 8616 6.894569 9.927020
 8617 6.890946 9.923397
 8618 6.887323 9.923397
 8619 6.883700 9.919774
 8620 6.880077 9.919774
 8621 6.876454 9.916151
 8622 6.872831 9.916151
 8623 6.869208 9.912528
 8624 6.865585 9.912528
 8625 6.861962 9.908905
 8626 6.858339 9.908905
 8627 6.854716 9.905282
 8628 6.851093 9.905282
 8629 6.847470 9.901659
 8630 6.843847 9.901659
 8631 6.840224 9.901659
 8632 6.836601 9.901659
 8633 6.832978 9.901659
 8634 6.829355 9.901659
 8635 6.825732 9.901659
 8636 6.822109 9.901659
 8637 6.818486 9.898036
 8638 6.814863 9.898036
 8639 6.811240 9.894413
 8640 6.807617 9.894413
 8641 6.803994 9.894413
 8642 6.800371 9.894413
 8643 6.796748 9.894413
 8644 6.793125 9.894413
 8645 6.789502 9.894413
 8646 6.785879 9.894413
 8647 6.782256 9.894413
 8648 6.778633 9.894413
 8649 6.775010 9.894413
 8650 6.771387 9.894413
 8651 6.767764 9.894413
 8652 6.764141 9.894413
 8653 6.760518 9.894413
 8654 6.756895 9.894413
 8655 6.753272 9.894413
 8656 6.749649 9.894413
 8657 6.746026 9.894413
 8658 6.742403 9.894413
 8659 6.738780 9.894413
 8660 6.735157 9.894413
 8661 6.731534 9.894413
 8662 6.727911 9.898036
 8663 6.724288 9.898036
 8664 6.720665 9.901659
 8665 6.717042 9.901659
 8666 6.713419 9.905282
 8667 6.709796 9.905282
 8668 6.706173 9.908905
 8669 6.702550 9.908905
 8670 6.698927 9.912528
 8671 6.695304 9.912528
 8672 6.691681 9.916151
 8673 6.688058 9.912528
 8674 6.684435 9.912528
 8675 6.680812 9.908905
 8676 6.677189 9.908905
 8677 6.673566 9.908905
 8678 6.669943 9.908905
 8679 6.666320 9.908905
 8680 6.662697 9.908905
 8681 6.659074 9.908905
 8682 6.655451 9.908905
 8683 6.651828 9.908905
 8684 6.648205 9.908905
 8685 6.644582 9.908905
 8686 6.640959 9.908905
 8687 6.637336 9.908905
 8688 6.633713 9.908905
 8689 6.630090 9.908905
 8690 6.626467 9.908905
 8691 6.622844 9.908905
 8692 6.619221 9.908905
 8693 6.615598 9.908905
 8694 6.611975 9.908905
 8695 6.608352 9.908905
 8696 6.604729 9.908905
 8697 6.601106 9.908905
 8698 6.597483 9.908905
 8699 6.593860 9.908905
 8700 6.590237 9.908905
 8701 6.586614 9.908905
 8702 6.582991 9.908905
 8703 6.579368 9.908905
 8704 6.575745 9.908905
 8705 6.572122 9.908905
 8706 6.568499 9.908905
 8707 6.564876 9.908905
 8708 6.561253 9.908905
 8709 6.557630 9.908905
 8710 6.554007 9.908905
 8711 6.550384 9.908905
 8712 6.546761 9.908905
 8713 6.543138 9.908905
 8714 6.539515 9.908905
 8715 6.535892 9.908905
 8716 6.532269 9.908905
 8717 6.528646 9.908905
 8718 6.525023 9.908905
 8719 6.521400 9.912528
 8720 6.517777 9.912528
 8721 6.514154 9.916151
 8722 6.510531 9.916151
 8723 6.506908 9.919774
 8724 6.503285 9.919774
 8725 6.499662 9.923397
 8726 6.496039 9.923397
 8727 6.492416 9.923397
 8728 6.488793 9.923397
 8729 6.485170 9.923397
 8730 6.481547 9.923397
 8731 6.477924 9.923397
 8732 6.474301 9.923397
 8733 6.470678 9.923397
 8734 6.467055 9.923397
 8735 6.463432 9.923397
 8736 6.459809 9.923397
 8737 6.456186 9.923397
 8738 6.452563 9.923397
 8739 6.448940 9.923397
 8740 6.445317 9.923397
 8741 6.441694 9.923397
 8742 6.438071 9.923397
 8743 6.434448 9.923397
 8744 6.430825 9.923397
 8745 6.427202 9.923397
 8746 6.423579 9.923397
 8747 6.419956 9.923397
 8748 6.416333 9.923397
 8749 6.412710 9.927020
 8750 6.409087 9.927020
 8751 6.405464 9.930643
 8752 6.401841 9.930643
 8753 6.398218 9.934266
 8754 6.394595 9.934266
 8755 6.390972 9.937889
 8756 6.387349 9.937889
 8757 6.383726 9.941512
 8758 6.380103 9.941512
 8759 6.376480 9.941512
 8760 6.372857 9.941512
 8761 6.369234 9.941512
 8762 6.365611 9.941512
 8763 6.361988 9.941512
 8764 6.358365 9.945135
 8765 6.354742 9.945135
 8766 6.351119 9.945135
 8767 6.347496 9.948758
 8768 6.343873 9.948758
 8769 6.340250 9.952381
 8770 6.336627 9.952381
 8771 6.333004 9.956004
 8772 6.329381 9.956004
 8773 6.325758 9.959627
 8774 6.322135 9.959627
 8775 6.318512 9.963250
 8776 6.314889 9.963250
 8777 6.311266 9.966873
 8778 6.307643 9.966873
 8779 6.304020 9.970496
 8780 6.300397 9.970496
 8781 6.296774 9.970496
 8782 6.293151 9.970496
 8783 6.289528 9.970496
 8784 6.285905 9.970496
 8785 6.282282 9.970496
 8786 6.278659 9.970496
 8787 6.275036 9.970496
 8788 6.271413 9.970496
 8789 6.267790 9.970496
 8790 6.264167 9.966873
 8791 6.260544 9.963250
 8792 6.256921 9.959627
 8793 6.256921 9.956004
 8794 6.253298 9.952381
 8795 6.253298 9.948758
 8796 6.249675 9.945135
 8797 6.249675 9.941512
 8798 6.246052 9.937889
 8799 6.246052 9.934266
 8800 6.242429 9.930643
 8801 6.238806 9.930643
 8802 6.235183 9.927020
 8803 6.231560 9.927020
 8804 6.227937 9.923397
 8805 6.224314 9.923397
 8806 6.220691 9.919774
 8807 6.217068 9.919774
 8808 6.213445 9.916151
 8809 6.209822 9.916151
 8810 6.206199 9.912528
 8811 6.202576 9.912528
 8812 6.198953 9.908905
 8813 6.195330 9.908905
 8814 6.191707 9.908905
 8815 6.188084 9.908905
 8816 6.184461 9.908905
 8817 6.180838 9.908905
 8818 6.177215 9.908905
 8819 6.173592 9.908905
 8820 6.169969 9.908905
 8821 6.166346 9.908905
 8822 6.162723 9.908905
 8823 6.159100 9.908905
 8824 6.155477 9.908905
 8825 6.151854 9.908905
 8826 6.148231 9.908905
 8827 6.144608 9.908905
 8828 6.140985 9.908905
 8829 6.137362 9.908905
 8830 6.133739 9.908905
 8831 6.130116 9.908905
 8832 6.126493 9.908905
 8833 6.122870 9.908905
 8834 6.119247 9.908905
 8835 6.115624 9.912528
 8836 6.112001 9.912528
 8837 6.108378 9.916151
 8838 6.104755 9.916151
 8839 6.101132 9.919774
 8840 6.097509 9.919774
 8841 6.093886 9.923397
 8842 6.090263 9.923397
 8843 6.086640 9.927020
 8844 6.083017 9.927020
 8845 6.079394 9.930643
 8846 6.075771 9.930643
 8847 6.072148 9.934266
 8848 6.068525 9.937889
 8849 6.068525 9.941512
 8850 6.064902 9.945135
 8851 6.064902 9.948758
 8852 6.061279 9.952381
 8853 6.061279 9.956004
 8854 6.057656 9.959627
 8855 6.057656 9.963250
 8856 6.054033 9.966873
 8857 6.054033 9.970496
 8858 6.050410 9.974119
 8859 6.050410 9.977742
 8860 6.046787 9.981365
 8861 6.043164 9.984988
 8862 6.039541 9.988611
 8863 6.035918 9.992234
 8864 6.032295 9.995857
 8865 6.028672 9.999480
 8866 6.025049 10.003103
 8867 6.021426 10.006726
 8868 6.017803 10.010349
 8869 6.014180 10.013972
 8870 6.010557 10.017595
 8871 6.006934 10.021218
 8872 6.003311 10.024841
 8873 5.999688 10.028464
 8874 5.996065 10.032087
 8875 5.992442 10.032087
 8876 5.988819 10.035710
 8877 5.985196 10.035710
 8878 5.981573 10.035710
 8879 5.977950 10.035710
 8880 5.974327 10.035710
 8881 5.970704 10.035710
 8882 5.967081 10.035710
 8883 5.963458 10.035710
 8884 5.959835 10.039333
 8885 5.956212 10.039333
 8886 5.952589 10.042956
 8887 5.948966 10.042956
 8888 5.945343 10.046579
 8889 5.941720 10.046579
 8890 5.938097 10.050202
 8891 5.934474 10.050202
 8892 5.930851 10.053825
 8893 5.927228 10.053825
 8894 5.923605 10.057448
 8895 5.919982 10.057448
 8896 5.916359 10.061071
 8897 5.912736 10.064694
 8898 5.909113 10.068317
 8899 5.905490 10.071940
 8900 5.901867 10.075563
 8901 5.898244 10.079186
 8902 5.894621 10.082809
 8903 5.890998 10.082809
 8904 5.887375 10.086432
 8905 5.883752 10.086432
 8906 5.880129 10.090055
 8907 5.876506 10.090055
 8908 5.872883 10.090055
 8909 5.869260 10.093678
 8910 5.865637 10.093678
 8911 5.862014 10.093678
 8912 5.858391 10.093678
 8913 5.854768 10.093678
 8914 5.851145 10.093678
 8915 5.847522 10.093678
 8916 5.843899 10.093678
 8917 5.840276 10.093678
 8918 5.836653 10.097301
 8919 5.833030 10.097301
 8920 5.829407 10.097301
 8921 5.825784 10.097301
 8922 5.822161 10.097301
 8923 5.818538 10.097301
 8924 5.814915 10.093678
 8925 5.811292 10.090055
 8926 5.807669 10.090055
 8927 5.804046 10.086432
 8928 5.800423 10.086432
 8929 5.796800 10.082809
 8930 5.793177 10.082809
 8931 5.789554 10.079186
 8932 5.785931 10.079186
 8933 5.782308 10.075563
 8934 5.778685 10.075563
 8935 5.775062 10.071940
 8936 5.771439 10.071940
 8937 5.767816 10.068317
 8938 5.764193 10.068317
 8939 5.760570 10.068317
 8940 5.756947 10.068317
 8941 5.753324 10.064694
 8942 5.749701 10.064694
 8943 5.746078 10.064694
 8944 5.742455 10.064694
 8945 5.738832 10.061071
 8946 5.735209 10.061071
 8947 5.731586 10.061071
 8948 5.727963 10.057448
 8949 5.724340 10.053825
 8950 5.720717 10.050202
 8951 5.717094 10.046579
 8952 5.713471 10.042956
 8953 5.709848 10.042956
 8954 5.706225 10.039333
 8955 5.702602 10.039333
 8956 5.698979 10.035710
 8957 5.695356 10.035710
 8958 5.691733 10.032087
 8959 5.688110 10.032087
 8960 5.684487 10.028464
 8961 5.680864 10.028464
 8962 5.677241 10.024841
 8963 5.673618 10.024841
 8964 5.669995 10.021218
 8965 5.666372 10.021218
 8966 5.662749 10.021218
 8967 5.659126 10.021218
 8968 5.655503 10.021218
 8969 5.651880 10.021218
 8970 5.648257 10.021218
 8971 5.644634 10.021218
 8972 5.641011 10.021218
 8973 5.637388 10.021218
 8974 5.633765 10.017595
 8975 5.630142 10.017595
 8976 5.626519 10.013972
 8977 5.622896 10.013972
 8978 5.619273 10.010349
 8979 5.615650 10.010349
 8980 5.612027 10.006726
 8981 5.608404 10.006726
 8982 5.604781 10.006726
 8983 5.601158 10.006726
 8984 5.597535 10.006726
 8985 5.593912 10.006726
 8986 5.590289 10.006726
 8987 5.586666 10.006726
 8988 5.583043 10.006726
 8989 5.579420 10.006726
 8990 5.575797 10.006726
 8991 5.572174 10.006726
 8992 5.568551 10.006726
 8993 5.564928 10.006726
 8994 5.561305 10.006726
 8995 5.557682 10.006726
 8996 5.554059 10.006726
 8997 5.550436 10.006726
 8998 5.546813 10.006726
 8999 5.543190 10.006726
 9000 5.539567 10.006726
 9001 5.535944 10.006726
 9002 5.532321 10.006726
 9003 5.528698 10.010349
 9004 5.525075 10.010349
 9005 5.521452 10.013972
 9006 5.517829 10.013972
 9007 5.514206 10.017595
 9008 5.510583 10.017595
 9009 5.506960 10.021218
 9010 5.503337 10.021218
 9011 5.499714 10.024841
 9012 5.496091 10.024841
 9013 5.492468 10.028464
 9014 5.488845 10.028464
 9015 5.485222 10.028464
 9016 5.481599 10.028464
 9017 5.477976 10.028464
 9018 5.474353 10.028464
 9019 5.470730 10.028464
 9020 5.467107 10.028464
 9021 5.463484 10.028464
 9022 5.459861 10.028464
 9023 5.456238 10.028464
 9024 5.452615 10.028464
 9025 5.448992 10.024841
 9026 5.445369 10.024841
 9027 5.441746 10.024841
 9028 5.438123 10.021218
 9029 5.434500 10.021218
 9030 5.430877 10.017595
 9031 5.427254 10.013972
 9032 5.423631 10.010349
 9033 5.420008 10.006726
 9034 5.416385 10.003103
 9035 5.412762 9.999480
 9036 5.412762 9.995857
 9037 5.409139 9.992234
 9038 5.409139 9.988611
 9039 5.405516 9.984988
 9040 5.405516 9.981365
 9041 5.401893 9.977742
 9042 5.398270 9.974119
 9043 5.394647 9.974119
 9044 5.391024 9.970496
 9045 5.387401 9.970496
 9046 5.383778 9.966873
 9047 5.380155 9.966873
 9048 5.376532 9.963250
 9049 5.372909 9.963250
 9050 5.369286 9.959627
 9051 5.365663 9.959627
 9052 5.362040 9.956004
 9053 5.358417 9.956004
 9054 5.354794 9.952381
 9055 5.351171 9.952381
 9056 5.347548 9.952381
 9057 5.343925 9.952381
 9058 5.340302 9.952381
 9059 5.336679 9.952381
 9060 5.333056 9.952381
 9061 5.329433 9.952381
 9062 5.325810 9.952381
 9063 5.322187 9.952381
 9064 5.318564 9.952381
 9065 5.314941 9.952381
 9066 5.311318 9.952381
 9067 5.307695 9.952381
 9068 5.304072 9.952381
 9069 5.300449 9.952381
 9070 5.296826 9.952381
 9071 5.293203 9.952381
 9072 5.289580 9.952381
 9073 5.285957 9.952381
 9074 5.282334 9.952381
 9075 5.278711 9.952381
 9076 5.275088 9.952381
 9077 5.271465 9.952381
 9078 5.267842 9.956004
 9079 5.264219 9.956004
 9080 5.260596 9.959627
 9081 5.256973 9.959627
 9082 5.253350 9.963250
 9083 5.249727 9.963250
 9084 5.246104 9.963250
 9085 5.242481 9.966873
 9086 5.238858 9.966873
 9087 5.235235 9.966873
 9088 5.231612 9.966873
 9089 5.227989 9.966873
 9090 5.224366 9.966873
 9091 5.220743 9.970496
 9092 5.217120 9.970496
 9093 5.213497 9.970496
 9094 5.209874 9.966873
 9095 5.206251 9.966873
 9096 5.202628 9.963250
 9097 5.199005 9.963250
 9098 5.195382 9.963250
 9099 5.191759 9.963250
 9100 5.188136 9.963250
 9101 5.184513 9.963250
 9102 5.180890 9.963250
 9103 5.177267 9.963250
 9104 5.173644 9.963250
 9105 5.170021 9.963250
 9106 5.166398 9.963250
 9107 5.162775 9.963250
 9108 5.159152 9.963250
 9109 5.155529 9.963250
 9110 5.151906 9.963250
 9111 5.148283 9.963250
 9112 5.144660 9.963250
 9113 5.141037 9.963250
 9114 5.137414 9.963250
 9115 5.133791 9.963250
 9116 5.130168 9.963250
 9117 5.126545 9.963250
 9118 5.122922 9.963250
 9119 5.119299 9.963250
 9120 5.115676 9.966873
 9121 5.112053 9.966873
 9122 5.108430 9.970496
 9123 5.104807 9.970496
 9124 5.101184 9.974119
 9125 5.097561 9.974119
 9126 5.093938 9.977742
 9127 5.090315 9.977742
 9128 5.086692 9.981365
 9129 5.083069 9.981365
 9130 5.079446 9.984988
 9131 5.075823 9.984988
 9132 5.072200 9.988611
 9133 5.068577 9.992234
 9134 5.064954 9.995857
 9135 5.061331 9.999480
 9136 5.057708 10.003103
 9137 5.054085 10.006726
 9138 5.050462 10.010349
 9139 5.046839 10.013972
 9140 5.043216 10.017595
 9141 5.039593 10.021218
 9142 5.035970 10.024841
 9143 5.032347 10.024841
 9144 5.028724 10.024841
 9145 5.025101 10.024841
 9146 5.021478 10.024841
 9147 5.017855 10.024841
 9148 5.014232 10.024841
 9149 5.010609 10.024841
 9150 5.006986 10.024841
 9151 5.003363 10.024841
 9152 4.999740 10.024841
 9153 4.996117 10.024841
 9154 4.992494 10.028464
 9155 4.988871 10.028464
 9156 4.985248 10.028464
 9157 4.981625 10.028464
 9158 4.978002 10.028464
 9159 4.974379 10.032087
 9160 4.970756 10.032087
 9161 4.967133 10.032087
 9162 4.963510 10.032087
 9163 4.959887 10.032087
 9164 4.956264 10.032087
 9165 4.952641 10.032087
 9166 4.949018 10.032087
 9167 4.945395 10.032087
 9168 4.941772 10.032087
 9169 4.938149 10.032087
 9170 4.934526 10.032087
 9171 4.930903 10.032087
 9172 4.927280 10.032087
 9173 4.923657 10.032087
 9174 4.920034 10.032087
 9175 4.916411 10.035710
 9176 4.912788 10.035710
 9177 4.909165 10.039333
 9178 4.905542 10.039333
 9179 4.901919 10.042956
 9180 4.898296 10.042956
 9181 4.894673 10.046579
 9182 4.891050 10.046579
 9183 4.887427 10.046579
 9184 4.883804 10.046579
 9185 4.880181 10.046579
 9186 4.876558 10.046579
 9187 4.872935 10.046579
 9188 4.869312 10.042956
 9189 4.865689 10.042956
 9190 4.862066 10.039333
 9191 4.858443 10.039333
 9192 4.854820 10.035710
 9193 4.851197 10.035710
 9194 4.847574 10.032087
 9195 4.843951 10.032087
 9196 4.840328 10.028464
 9197 4.836705 10.028464
 9198 4.833082 10.028464
 9199 4.829459 10.028464
 9200 4.825836 10.028464
 9201 4.822213 10.028464
 9202 4.818590 10.028464
 9203 4.814967 10.028464
 9204 4.811344 10.028464
 9205 4.807721 10.028464
 9206 4.804098 10.028464
 9207 4.800475 10.028464
 9208 4.796852 10.028464
 9209 4.793229 10.028464
 9210 4.789606 10.028464
 9211 4.785983 10.028464
 9212 4.782360 10.028464
 9213 4.778737 10.028464
 9214 4.775114 10.028464
 9215 4.771491 10.028464
 9216 4.767868 10.028464
 9217 4.764245 10.028464
 9218 4.760622 10.028464
 9219 4.756999 10.028464
 9220 4.753376 10.028464
 9221 4.749753 10.032087
 9222 4.746130 10.032087
 9223 4.742507 10.035710
 9224 4.738884 10.035710
 9225 4.735261 10.039333
 9226 4.731638 10.039333
 9227 4.728015 10.039333
 9228 4.724392 10.039333
 9229 4.720769 10.039333
 9230 4.717146 10.039333
 9231 4.713523 10.039333
 9232 4.709900 10.039333
 9233 4.706277 10.039333
 9234 4.702654 10.039333
 9235 4.699031 10.042956
 9236 4.695408 10.042956
 9237 4.691785 10.046579
 9238 4.688162 10.046579
 9239 4.684539 10.050202
 9240 4.680916 10.050202
 9241 4.677293 10.053825
 9242 4.673670 10.053825
 9243 4.670047 10.057448
 9244 4.666424 10.057448
 9245 4.662801 10.061071
 9246 4.659178 10.061071
 9247 4.655555 10.064694
 9248 4.651932 10.068317
 9249 4.648309 10.071940
 9250 4.644686 10.075563
 9251 4.644686 10.079186
 9252 4.641063 10.082809
 9253 4.641063 10.086432
 9254 4.637440 10.086432
 9255 4.633817 10.090055
 9256 4.630194 10.090055
 9257 4.626571 10.090055
 9258 4.622948 10.093678
 9259 4.619325 10.093678
 9260 4.615702 10.097301
 9261 4.612079 10.097301
 9262 4.608456 10.100924
 9263 4.604833 10.100924
 9264 4.601210 10.100924
 9265 4.597587 10.100924
 9266 4.593964 10.100924
 9267 4.590341 10.104547
 9268 4.586718 10.104547
 9269 4.583095 10.104547
 9270 4.579472 10.104547
 9271 4.575849 10.104547
 9272 4.572226 10.100924
 9273 4.568603 10.100924
 9274 4.564980 10.097301
 9275 4.561357 10.097301
 9276 4.557734 10.097301
 9277 4.554111 10.097301
 9278 4.550488 10.097301
 9279 4.546865 10.097301
 9280 4.543242 10.097301
 9281 4.539619 10.097301
 9282 4.535996 10.097301
 9283 4.532373 10.097301
 9284 4.528750 10.097301
 9285 4.525127 10.097301
 9286 4.521504 10.097301
 9287 4.517881 10.097301
 9288 4.514258 10.097301
 9289 4.510635 10.097301
 9290 4.507012 10.097301
 9291 4.503389 10.097301
 9292 4.499766 10.097301
 9293 4.496143 10.097301
 9294 4.492520 10.097301
 9295 4.488897 10.097301
 9296 4.485274 10.097301
 9297 4.481651 10.097301
 9298 4.478028 10.097301
 9299 4.474405 10.100924
 9300 4.470782 10.100924
 9301 4.467159 10.104547
 9302 4.463536 10.104547
 9303 4.459913 10.108170
 9304 4.456290 10.108170
 9305 4.452667 10.111793
 9306 4.449044 10.111793
 9307 4.445421 10.115416
 9308 4.441798 10.115416
 9309 4.438175 10.119039
 9310 4.434552 10.119039
 9311 4.430929 10.122662
 9312 4.430929 10.126285
 9313 4.427306 10.126285
 9314 4.423683 10.129908
 9315 4.420060 10.129908
 9316 4.416437 10.133531
 9317 4.412814 10.137154
 9318 4.409191 10.137154
 9319 4.405568 10.140777
 9320 4.401945 10.140777
 9321 4.398322 10.144400
 9322 4.394699 10.144400
 9323 4.391076 10.144400
 9324 4.387453 10.144400
 9325 4.383830 10.144400
 9326 4.380207 10.144400
 9327 4.376584 10.144400
 9328 4.372961 10.144400
 9329 4.369338 10.144400
 9330 4.365715 10.144400
 9331 4.362092 10.144400
 9332 4.358469 10.144400
 9333 4.354846 10.144400
 9334 4.351223 10.144400
 9335 4.347600 10.144400
 9336 4.343977 10.144400
 9337 4.340354 10.144400
 9338 4.336731 10.144400
 9339 4.333108 10.144400
 9340 4.329485 10.144400
 9341 4.325862 10.144400
 9342 4.322239 10.144400
 9343 4.318616 10.144400
 9344 4.314993 10.144400
 9345 4.311370 10.148023
 9346 4.307747 10.148023
 9347 4.304124 10.151646
 9348 4.300501 10.151646
 9349 4.296878 10.151646
 9350 4.293255 10.151646
 9351 4.289632 10.151646
 9352 4.286009 10.151646
 9353 4.282386 10.151646
 9354 4.278763 10.151646
 9355 4.275140 10.151646
 9356 4.271517 10.151646
 9357 4.267894 10.151646
 9358 4.264271 10.151646
 9359 4.260648 10.151646
 9360 4.257025 10.151646
 9361 4.253402 10.151646
 9362 4.249779 10.151646
 9363 4.246156 10.151646
 9364 4.242533 10.151646
 9365 4.238910 10.151646
 9366 4.235287 10.151646
 9367 4.231664 10.151646
 9368 4.228041 10.151646
 9369 4.224418 10.151646
 9370 4.220795 10.151646
 9371 4.217172 10.151646
 9372 4.213549 10.151646
 9373 4.209926 10.151646
 9374 4.206303 10.151646
 9375 4.202680 10.151646
 9376 4.199057 10.151646
 9377 4.195434 10.155269
 9378 4.191811 10.155269
 9379 4.188188 10.158892
 9380 4.184565 10.158892
 9381 4.180942 10.162515
 9382 4.177319 10.162515
 9383 4.173696 10.166138
 9384 4.170073 10.166138
 9385 4.166450 10.169761
 9386 4.162827 10.169761
 9387 4.159204 10.173384
 9388 4.155581 10.173384
 9389 4.151958 10.177007
 9390 4.148335 10.177007
 9391 4.144712 10.180630
 9392 4.141089 10.180630
 9393 4.137466 10.180630
 9394 4.133843 10.180630
 9395 4.130220 10.180630
 9396 4.126597 10.180630
 9397 4.122974 10.180630
 9398 4.119351 10.184253
 9399 4.115728 10.184253
 9400 4.112105 10.184253
 9401 4.108482 10.184253
 9402 4.104859 10.184253
 9403 4.101236 10.184253
 9404 4.097613 10.184253
 9405 4.093990 10.184253
 9406 4.090367 10.187876
 9407 4.086744 10.187876
 9408 4.083121 10.187876
 9409 4.079498 10.191499
 9410 4.075875 10.191499
 9411 4.072252 10.195122
 9412 4.068629 10.195122
 9413 4.065006 10.198745
 9414 4.061383 10.198745
 9415 4.057760 10.202368
 9416 4.054137 10.202368
 9417 4.050514 10.205991
 9418 4.046891 10.205991
 9419 4.043268 10.209614
 9420 4.039645 10.209614
 9421 4.036022 10.213237
 9422 4.032399 10.213237
 9423 4.028776 10.216860
 9424 4.025153 10.216860
 9425 4.021530 10.220483
 9426 4.017907 10.220483
 9427 4.014284 10.224106
 9428 4.010661 10.227729
 9429 4.007038 10.231352
 9430 4.003415 10.231352
 9431 3.999792 10.231352
 9432 3.996169 10.231352
 9433 3.992546 10.231352
 9434 3.988923 10.231352
 9435 3.985300 10.231352
 9436 3.981677 10.231352
 9437 3.978054 10.231352
 9438 3.974431 10.231352
 9439 3.970808 10.231352
 9440 3.967185 10.231352
 9441 3.963562 10.231352
 9442 3.959939 10.231352
 9443 3.956316 10.231352
 9444 3.952693 10.231352
 9445 3.949070 10.231352
 9446 3.945447 10.231352
 9447 3.941824 10.231352
 9448 3.938201 10.231352
 9449 3.934578 10.231352
 9450 3.930955 10.231352
 9451 3.927332 10.231352
 9452 3.923709 10.231352
 9453 3.920086 10.231352
 9454 3.916463 10.231352
 9455 3.912840 10.231352
 9456 3.909217 10.231352
 9457 3.905594 10.231352
 9458 3.901971 10.231352
 9459 3.898348 10.231352
 9460 3.894725 10.231352
 9461 3.891102 10.231352
 9462 3.887479 10.231352
 9463 3.883856 10.231352
 9464 3.880233 10.231352
 9465 3.876610 10.231352
 9466 3.872987 10.231352
 9467 3.869364 10.231352
 9468 3.865741 10.231352
 9469 3.862118 10.231352
 9470 3.858495 10.231352
 9471 3.854872 10.234975
 9472 3.851249 10.234975
 9473 3.847626 10.234975
 9474 3.844003 10.234975
 9475 3.840380 10.234975
 9476 3.836757 10.238598
 9477 3.833134 10.238598
 9478 3.829511 10.238598
 9479 3.825888 10.238598
 9480 3.822265 10.238598
 9481 3.818642 10.238598
 9482 3.815019 10.238598
 9483 3.811396 10.238598
 9484 3.807773 10.238598
 9485 3.804150 10.238598
 9486 3.800527 10.238598
 9487 3.796904 10.238598
 9488 3.793281 10.238598
 9489 3.789658 10.238598
 9490 3.786035 10.238598
 9491 3.782412 10.238598
 9492 3.778789 10.238598
 9493 3.775166 10.238598
 9494 3.771543 10.238598
 9495 3.767920 10.242221
 9496 3.764297 10.242221
 9497 3.760674 10.242221
 9498 3.757051 10.238598
 9499 3.753428 10.238598
 9500 3.749805 10.238598
 9501 3.746182 10.238598
 9502 3.742559 10.238598
 9503 3.738936 10.238598
 9504 3.735313 10.238598
 9505 3.731690 10.238598
 9506 3.728067 10.238598
 9507 3.724444 10.238598
 9508 3.720821 10.238598
 9509 3.717198 10.238598
 9510 3.713575 10.238598
 9511 3.709952 10.238598
 9512 3.706329 10.238598
 9513 3.702706 10.238598
 9514 3.699083 10.238598
 9515 3.695460 10.238598
 9516 3.691837 10.238598
 9517 3.688214 10.238598
 9518 3.684591 10.238598
 9519 3.680968 10.238598
 9520 3.677345 10.238598
 9521 3.673722 10.238598
 9522 3.670099 10.242221
 9523 3.666476 10.242221
 9524 3.662853 10.245844
 9525 3.659230 10.245844
 9526 3.655607 10.249467
 9527 3.651984 10.249467
 9528 3.648361 10.253090
 9529 3.644738 10.253090
 9530 3.641115 10.256713
 9531 3.637492 10.256713
 9532 3.633869 10.260336
 9533 3.630246 10.260336
 9534 3.626623 10.263959
 9535 3.626623 10.267582
 9536 3.623000 10.271205
 9537 3.623000 10.274828
 9538 3.619377 10.278451
 9539 3.615754 10.282074
 9540 3.612131 10.285697
 9541 3.608508 10.285697
 9542 3.604885 10.285697
 9543 3.601262 10.289320
 9544 3.597639 10.289320
 9545 3.594016 10.289320
 9546 3.590393 10.289320
 9547 3.586770 10.289320
 9548 3.583147 10.289320
 9549 3.579524 10.289320
 9550 3.575901 10.289320
 9551 3.572278 10.289320
 9552 3.568655 10.289320
 9553 3.565032 10.289320
 9554 3.561409 10.285697
 9555 3.557786 10.285697
 9556 3.554163 10.285697
 9557 3.550540 10.285697
 9558 3.546917 10.285697
 9559 3.543294 10.285697
 9560 3.539671 10.285697
 9561 3.536048 10.285697
 9562 3.532425 10.285697
 9563 3.528802 10.285697
 9564 3.525179 10.285697
 9565 3.521556 10.285697
 9566 3.517933 10.285697
 9567 3.514310 10.285697
 9568 3.510687 10.285697
 9569 3.507064 10.285697
 9570 3.503441 10.285697
 9571 3.499818 10.285697
 9572 3.496195 10.285697
 9573 3.492572 10.285697
 9574 3.488949 10.285697
 9575 3.485326 10.285697
 9576 3.481703 10.285697
 9577 3.478080 10.285697
 9578 3.474457 10.285697
 9579 3.470834 10.285697
 9580 3.467211 10.285697
 9581 3.463588 10.285697
 9582 3.459965 10.285697
 9583 3.456342 10.285697
 9584 3.452719 10.282074
 9585 3.449096 10.282074
 9586 3.445473 10.282074
 9587 3.441850 10.278451
 9588 3.438227 10.278451
 9589 3.434604 10.278451
 9590 3.430981 10.274828
 9591 3.427358 10.274828
 9592 3.423735 10.274828
 9593 3.420112 10.274828
 9594 3.416489 10.274828
 9595 3.412866 10.274828
 9596 3.409243 10.271205
 9597 3.405620 10.271205
 9598 3.401997 10.271205
 9599 3.398374 10.271205
 9600 3.394751 10.271205
 9601 3.391128 10.271205
 9602 3.387505 10.271205
 9603 3.383882 10.271205
 9604 3.380259 10.271205
 9605 3.376636 10.271205
 9606 3.373013 10.271205
 9607 3.369390 10.271205
 9608 3.365767 10.271205
 9609 3.362144 10.271205
 9610 3.358521 10.271205
 9611 3.354898 10.271205
 9612 3.351275 10.271205
 9613 3.347652 10.271205
 9614 3.344029 10.271205
 9615 3.340406 10.271205
 9616 3.336783 10.271205
 9617 3.333160 10.271205
 9618 3.329537 10.271205
 9619 3.325914 10.271205
 9620 3.322291 10.271205
 9621 3.318668 10.274828
 9622 3.315045 10.274828
 9623 3.311422 10.278451
 9624 3.307799 10.278451
 9625 3.304176 10.282074
 9626 3.300553 10.282074
 9627 3.296930 10.285697
 9628 3.293307 10.285697
 9629 3.289684 10.289320
 9630 3.286061 10.289320
 9631 3.282438 10.292943
 9632 3.278815 10.292943
 9633 3.275192 10.296566
 9634 3.271569 10.300189
 9635 3.267946 10.303812
 9636 3.264323 10.307435
 9637 3.260700 10.311058
 9638 3.257077 10.311058
 9639 3.253454 10.307435
 9640 3.249831 10.307435
 9641 3.246208 10.307435
 9642 3.242585 10.307435
 9643 3.238962 10.307435
 9644 3.235339 10.307435
 9645 3.231716 10.303812
 9646 3.228093 10.303812
 9647 3.224470 10.300189
 9648 3.220847 10.300189
 9649 3.217224 10.300189
 9650 3.213601 10.296566
 9651 3.209978 10.296566
 9652 3.206355 10.296566
 9653 3.202732 10.292943
 9654 3.199109 10.289320
 9655 3.195486 10.289320
 9656 3.191863 10.285697
 9657 3.188240 10.285697
 9658 3.184617 10.282074
 9659 3.180994 10.282074
 9660 3.177371 10.278451
 9661 3.173748 10.278451
 9662 3.170125 10.274828
 9663 3.166502 10.274828
 9664 3.162879 10.271205
 9665 3.159256 10.271205
 9666 3.155633 10.267582
 9667 3.152010 10.267582
 9668 3.148387 10.267582
 9669 3.144764 10.267582
 9670 3.141141 10.267582
 9671 3.137518 10.267582
 9672 3.133895 10.267582
 9673 3.130272 10.267582
 9674 3.126649 10.267582
 9675 3.123026 10.267582
 9676 3.119403 10.267582
 9677 3.115780 10.267582
 9678 3.112157 10.267582
 9679 3.108534 10.267582
 9680 3.104911 10.267582
 9681 3.101288 10.267582
 9682 3.097665 10.267582
 9683 3.094042 10.267582
 9684 3.090419 10.267582
 9685 3.086796 10.267582
 9686 3.083173 10.267582
 9687 3.079550 10.267582
 9688 3.075927 10.267582
 9689 3.072304 10.271205
 9690 3.068681 10.271205
 9691 3.065058 10.274828
 9692 3.061435 10.274828
 9693 3.057812 10.278451
 9694 3.054189 10.278451
 9695 3.050566 10.282074
 9696 3.046943 10.282074
 9697 3.043320 10.285697
 9698 3.039697 10.285697
 9699 3.036074 10.289320
 9700 3.032451 10.289320
 9701 3.028828 10.292943
 9702 3.025205 10.296566
 9703 3.021582 10.300189
 9704 3.017959 10.303812
 9705 3.017959 10.307435
 9706 3.014336 10.311058
 9707 3.010713 10.311058
 9708 3.007090 10.314681
 9709 3.003467 10.314681
 9710 2.999844 10.314681
 9711 2.996221 10.314681
 9712 2.992598 10.314681
 9713 2.988975 10.314681
 9714 2.985352 10.314681
 9715 2.981729 10.314681
 9716 2.978106 10.318304
 9717 2.974483 10.318304
 9718 2.970860 10.318304
 9719 2.967237 10.318304
 9720 2.963614 10.321927
 9721 2.959991 10.321927
 9722 2.956368 10.321927
 9723 2.952745 10.318304
 9724 2.949122 10.318304
 9725 2.945499 10.314681
 9726 2.941876 10.314681
 9727 2.938253 10.311058
 9728 2.934630 10.311058
 9729 2.931007 10.307435
 9730 2.927384 10.307435
 9731 2.923761 10.303812
 9732 2.920138 10.303812
 9733 2.916515 10.300189
 9734 2.912892 10.300189
 9735 2.909269 10.300189
 9736 2.905646 10.300189
 9737 2.902023 10.300189
 9738 2.898400 10.300189
 9739 2.894777 10.300189
 9740 2.891154 10.300189
 9741 2.887531 10.300189
 9742 2.883908 10.300189
 9743 2.880285 10.300189
 9744 2.876662 10.300189
 9745 2.873039 10.300189
 9746 2.869416 10.300189
 9747 2.865793 10.300189
 9748 2.862170 10.300189
 9749 2.858547 10.300189
 9750 2.854924 10.300189
 9751 2.851301 10.300189
 9752 2.847678 10.300189
 9753 2.844055 10.300189
 9754 2.840432 10.300189
 9755 2.836809 10.296566
 9756 2.833186 10.296566
 9757 2.829563 10.296566
 9758 2.825940 10.296566
 9759 2.822317 10.292943
 9760 2.818694 10.292943
 9761 2.815071 10.289320
 9762 2.811448 10.289320
 9763 2.807825 10.285697
 9764 2.804202 10.285697
 9765 2.800579 10.282074
 9766 2.796956 10.282074
 9767 2.793333 10.278451
 9768 2.789710 10.278451
 9769 2.786087 10.274828
 9770 2.782464 10.274828
 9771 2.778841 10.274828
 9772 2.775218 10.274828
 9773 2.771595 10.274828
 9774 2.767972 10.274828
 9775 2.764349 10.274828
 9776 2.760726 10.274828
 9777 2.757103 10.274828
 9778 2.753480 10.274828
 9779 2.749857 10.274828
 9780 2.746234 10.274828
 9781 2.742611 10.274828
 9782 2.738988 10.274828
 9783 2.735365 10.274828
 9784 2.731742 10.274828
 9785 2.728119 10.274828
 9786 2.724496 10.274828
 9787 2.720873 10.274828
 9788 2.717250 10.274828
 9789 2.713627 10.274828
 9790 2.710004 10.274828
 9791 2.706381 10.274828
 9792 2.702758 10.274828
 9793 2.699135 10.274828
 9794 2.695512 10.274828
 9795 2.691889 10.274828
 9796 2.688266 10.274828
 9797 2.684643 10.274828
 9798 2.681020 10.274828
 9799 2.677397 10.274828
 9800 2.673774 10.274828
 9801 2.670151 10.274828
 9802 2.666528 10.274828
 9803 2.662905 10.274828
 9804 2.659282 10.274828
 9805 2.655659 10.274828
 9806 2.652036 10.274828
 9807 2.648413 10.274828
 9808 2.644790 10.274828
 9809 2.641167 10.274828
 9810 2.637544 10.274828
 9811 2.633921 10.274828
 9812 2.630298 10.274828
 9813 2.626675 10.278451
 9814 2.623052 10.278451
 9815 2.619429 10.282074
 9816 2.615806 10.282074
 9817 2.612183 10.285697
 9818 2.608560 10.285697
 9819 2.604937 10.289320
 9820 2.601314 10.289320
 9821 2.597691 10.292943
 9822 2.594068 10.292943
 9823 2.590445 10.296566
 9824 2.586822 10.296566
 9825 2.583199 10.300189
 9826 2.579576 10.303812
 9827 2.579576 10.307435
 9828 2.575953 10.311058
 9829 2.575953 10.314681
 9830 2.572330 10.318304
 9831 2.572330 10.321927
 9832 2.568707 10.325550
 9833 2.568707 10.329173
 9834 2.565084 10.332796
 9835 2.565084 10.336419
 9836 2.561461 10.340042
 9837 2.561461 10.343665
 9838 2.557838 10.347288
 9839 2.557838 10.350911
 9840 2.554215 10.354534
 9841 2.554215 10.358157
 9842 2.550592 10.361780
 9843 2.550592 10.365403
 9844 2.550592 10.369026
 9845 2.550592 10.372649
 9846 2.550592 10.376272
 9847 2.550592 10.379895
 9848 2.550592 10.383518
 9849 2.550592 10.387141
 9850 2.550592 10.390764
 9851 2.550592 10.394387
 9852 2.550592 10.398010
 9853 2.550592 10.401633
 9854 2.550592 10.405256
 9855 2.550592 10.408879
 9856 2.550592 10.412502
 9857 2.550592 10.416125
 9858 2.550592 10.419748
 9859 2.550592 10.423371
 9860 2.550592 10.426994
 9861 2.550592 10.430617
 9862 2.550592 10.434240
 9863 2.550592 10.437863
 9864 2.550592 10.441486
 9865 2.550592 10.445109
 9866 2.550592 10.448732
 9867 2.550592 10.452355
 9868 2.546969 10.455978
 9869 2.543346 10.459601
 9870 2.539723 10.463224
 9871 2.536100 10.466847
 9872 2.532477 10.470470
 9873 2.528854 10.474093
 9874 2.525231 10.477716
 9875 2.525231 10.481339
 9876 2.521608 10.484962
 9877 2.521608 10.488585
 9878 2.517985 10.492208
 9879 2.517985 10.495831
 9880 2.514362 10.499454
 9881 2.514362 10.503077
 9882 2.510739 10.506700
 9883 2.507116 10.510323
 9884 2.503493 10.513946
 9885 2.499870 10.513946
 9886 2.496247 10.513946
 9887 2.492624 10.517569
 9888 2.489001 10.517569
 9889 2.485378 10.517569
 9890 2.481755 10.517569
 9891 2.478132 10.517569
 9892 2.474509 10.517569
 9893 2.470886 10.517569
 9894 2.467263 10.517569
 9895 2.463640 10.517569
 9896 2.460017 10.517569
 9897 2.456394 10.517569
 9898 2.452771 10.517569
 9899 2.449148 10.517569
 9900 2.445525 10.517569
 9901 2.441902 10.517569
 9902 2.438279 10.513946
 9903 2.434656 10.513946
 9904 2.431033 10.513946
 9905 2.427410 10.510323
 9906 2.423787 10.510323
 9907 2.420164 10.506700
 9908 2.416541 10.506700
 9909 2.412918 10.503077
 9910 2.409295 10.499454
 9911 2.405672 10.499454
 9912 2.402049 10.495831
 9913 2.398426 10.492208
 9914 2.394803 10.492208
 9915 2.391180 10.488585
 9916 2.387557 10.488585
 9917 2.383934 10.484962
 9918 2.380311 10.481339
 9919 2.376688 10.481339
 9920 2.373065 10.477716
 9921 2.369442 10.474093
 9922 2.365819 10.470470
 9923 2.362196 10.466847
 9924 2.358573 10.463224
 9925 2.354950 10.463224
 9926 2.351327 10.459601
 9927 2.347704 10.459601
 9928 2.344081 10.455978
 9929 2.340458 10.455978
 9930 2.336835 10.452355
 9931 2.333212 10.452355
 9932 2.329589 10.448732
 9933 2.325966 10.448732
 9934 2.322343 10.445109
 9935 2.318720 10.445109
 9936 2.315097 10.441486
 9937 2.311474 10.441486
 9938 2.307851 10.441486
 9939 2.304228 10.441486
 9940 2.300605 10.441486
 9941 2.296982 10.441486
 9942 2.293359 10.441486
 9943 2.289736 10.441486
 9944 2.286113 10.441486
 9945 2.282490 10.441486
 9946 2.278867 10.441486
 9947 2.275244 10.441486
 9948 2.271621 10.441486
 9949 2.267998 10.441486
 9950 2.264375 10.441486
 9951 2.260752 10.441486
 9952 2.257129 10.441486
 9953 2.253506 10.441486
 9954 2.249883 10.441486
 9955 2.246260 10.441486
 9956 2.242637 10.441486
 9957 2.239014 10.441486
 9958 2.235391 10.441486
 9959 2.231768 10.445109
 9960 2.228145 10.445109
 9961 2.224522 10.448732
 9962 2.220899 10.448732
 9963 2.217276 10.452355
 9964 2.213653 10.452355
 9965 2.210030 10.455978
 9966 2.206407 10.455978
 9967 2.202784 10.459601
 9968 2.199161 10.459601
 9969 2.195538 10.463224
 9970 2.191915 10.463224
 9971 2.188292 10.466847
 9972 2.188292 10.470470
 9973 2.184669 10.474093
 9974 2.184669 10.477716
 9975 2.181046 10.481339
 9976 2.181046 10.484962
 9977 2.177423 10.488585
 9978 2.177423 10.492208
 9979 2.173800 10.495831
 9980 2.173800 10.499454
 9981 2.170177 10.503077
 9982 2.170177 10.506700
 9983 2.166554 10.510323
 9984 2.166554 10.513946
 9985 2.166554 10.517569
 9986 2.166554 10.521192
 9987 2.166554 10.524815
 9988 2.166554 10.528438
 9989 2.166554 10.532061
 9990 2.166554 10.535684
 9991 2.166554 10.539307
 9992 2.166554 10.542930
 9993 2.166554 10.546553
 9994 2.166554 10.550176
 9995 2.166554 10.553799
 9996 2.166554 10.557422
 9997 2.162931 10.561045
 9998 2.159308 10.564668
 9999 2.155685 10.564668
10000 2.152062 10.568291
10001 2.148439 10.568291
10002 2.144816 10.571914
10003 2.141193 10.571914
10004 2.137570 10.575537
10005 2.133947 10.579160
10006 2.130324 10.582783
10007 2.126701 10.586406
10008 2.123078 10.590029
10009 2.119455 10.593652
10010 2.115832 10.597275
10011 2.112209 10.600898
10012 2.108586 10.604521
10013 2.104963 10.608144
10014 2.101340 10.611767
10015 2.097717 10.615390
10016 2.094094 10.619013
10017 2.090471 10.622636
10018 2.090471 10.626259
10019 2.086848 10.629882
10020 2.083225 10.633505
10021 2.079602 10.637128
10022 2.075979 10.640751
10023 2.072356 10.644374
10024 2.068733 10.647997
10025 2.065110 10.651620
10026 2.061487 10.655243
10027 2.057864 10.658866
10028 2.054241 10.658866
10029 2.050618 10.662489
10030 2.046995 10.662489
10031 2.043372 10.666112
10032 2.039749 10.666112
10033 2.036126 10.669735
10034 2.032503 10.673358
10035 2.028880 10.676981
10036 2.028880 10.680604
10037 2.025257 10.684227
10038 2.025257 10.687850
10039 2.021634 10.691473
10040 2.021634 10.695096
10041 2.018011 10.698719
10042 2.018011 10.702342
10043 2.014388 10.705965
10044 2.014388 10.709588
10045 2.010765 10.713211
10046 2.010765 10.716834
10047 2.007142 10.720457
10048 2.007142 10.724080
10049 2.007142 10.727703
10050 2.007142 10.731326
10051 2.007142 10.734949
10052 2.007142 10.738572
10053 2.007142 10.742195
10054 2.007142 10.745818
10055 2.003519 10.745818
10056 1.999896 10.749441
10057 1.996273 10.753064
10058 1.992650 10.756687
10059 1.989027 10.756687
10060 1.985404 10.760310
10061 1.981781 10.760310
10062 1.978158 10.763933
10063 1.974535 10.763933
10064 1.970912 10.763933
10065 1.967289 10.767556
10066 1.963666 10.767556
10067 1.960043 10.767556
10068 1.956420 10.771179
10069 1.952797 10.767556
10070 1.949174 10.763933
10071 1.945551 10.760310
10072 1.941928 10.756687
10073 1.941928 10.753064
10074 1.938305 10.749441
10075 1.938305 10.745818
10076 1.934682 10.742195
10077 1.934682 10.738572
10078 1.931059 10.734949
10079 1.927436 10.731326
10080 1.927436 10.727703
10081 1.923813 10.724080
10082 1.920190 10.720457
10083 1.916567 10.716834
10084 1.912944 10.713211
10085 1.909321 10.709588
10086 1.909321 10.705965
10087 1.909321 10.702342
10088 1.909321 10.698719
10089 1.905698 10.695096
10090 1.905698 10.691473
10091 1.902075 10.687850
10092 1.902075 10.684227
10093 1.898452 10.680604
10094 1.898452 10.676981
10095 1.894829 10.673358
10096 1.894829 10.669735
10097 1.891206 10.666112
10098 1.891206 10.662489
10099 1.887583 10.658866
10100 1.887583 10.655243
10101 1.883960 10.651620
10102 1.880337 10.647997
10103 1.876714 10.644374
10104 1.873091 10.644374
10105 1.869468 10.640751
10106 1.865845 10.640751
10107 1.862222 10.637128
10108 1.858599 10.637128
10109 1.854976 10.633505
10110 1.851353 10.633505
10111 1.847730 10.629882
10112 1.844107 10.629882
10113 1.840484 10.626259
10114 1.836861 10.626259
10115 1.833238 10.622636
10116 1.829615 10.622636
10117 1.825992 10.619013
10118 1.822369 10.619013
10119 1.818746 10.619013
10120 1.815123 10.615390
10121 1.811500 10.615390
10122 1.807877 10.611767
10123 1.804254 10.608144
10124 1.800631 10.608144
10125 1.797008 10.604521
10126 1.793385 10.600898
10127 1.789762 10.597275
10128 1.786139 10.597275
10129 1.782516 10.593652
10130 1.778893 10.590029
10131 1.775270 10.590029
10132 1.771647 10.586406
10133 1.768024 10.582783
10134 1.764401 10.579160
10135 1.760778 10.575537
10136 1.757155 10.571914
10137 1.753532 10.571914
10138 1.749909 10.568291
10139 1.746286 10.564668
10140 1.742663 10.564668
10141 1.739040 10.561045
10142 1.735417 10.561045
10143 1.731794 10.557422
10144 1.728171 10.553799
10145 1.724548 10.550176
10146 1.720925 10.546553
10147 1.717302 10.542930
10148 1.713679 10.539307
10149 1.710056 10.535684
10150 1.706433 10.532061
10151 1.702810 10.528438
10152 1.702810 10.524815
10153 1.699187 10.521192
10154 1.695564 10.517569
10155 1.691941 10.513946
10156 1.688318 10.510323
10157 1.684695 10.506700
10158 1.681072 10.503077
10159 1.677449 10.499454
10160 1.673826 10.495831
10161 1.670203 10.492208
10162 1.666580 10.488585
10163 1.662957 10.484962
10164 1.659334 10.481339
10165 1.655711 10.477716
10166 1.655711 10.474093
10167 1.652088 10.470470
10168 1.652088 10.466847
10169 1.648465 10.463224
10170 1.644842 10.459601
10171 1.644842 10.455978
10172 1.641219 10.452355
10173 1.637596 10.448732
10174 1.633973 10.448732
10175 1.630350 10.445109
10176 1.626727 10.445109
10177 1.623104 10.441486
10178 1.619481 10.441486
10179 1.615858 10.437863
10180 1.612235 10.437863
10181 1.608612 10.434240
10182 1.604989 10.434240
10183 1.601366 10.430617
10184 1.597743 10.430617
10185 1.594120 10.426994
10186 1.590497 10.426994
10187 1.586874 10.426994
10188 1.583251 10.426994
10189 1.579628 10.426994
10190 1.576005 10.426994
10191 1.572382 10.426994
10192 1.568759 10.426994
10193 1.565136 10.426994
10194 1.561513 10.426994
10195 1.557890 10.426994
10196 1.554267 10.426994
10197 1.550644 10.426994
10198 1.547021 10.426994
10199 1.543398 10.426994
10200 1.539775 10.426994
10201 1.536152 10.426994
10202 1.532529 10.426994
10203 1.528906 10.426994
10204 1.525283 10.426994
10205 1.521660 10.426994
10206 1.518037 10.426994
10207 1.514414 10.426994
10208 1.510791 10.430617
10209 1.507168 10.430617
10210 1.503545 10.434240
10211 1.499922 10.434240
10212 1.496299 10.437863
10213 1.492676 10.437863
10214 1.489053 10.441486
10215 1.485430 10.441486
10216 1.481807 10.445109
10217 1.478184 10.445109
10218 1.474561 10.448732
10219 1.470938 10.448732
10220 1.467315 10.452355
10221 1.463692 10.452355
10222 1.460069 10.455978
10223 1.456446 10.459601
10224 1.452823 10.463224
10225 1.449200 10.466847
10226 1.445577 10.470470
10227 1.441954 10.474093
10228 1.438331 10.477716
10229 1.438331 10.481339
10230 1.434708 10.484962
10231 1.434708 10.488585
10232 1.431085 10.492208
10233 1.431085 10.495831
10234 1.427462 10.499454
10235 1.423839 10.503077
10236 1.420216 10.506700
10237 1.416593 10.506700
10238 1.412970 10.506700
10239 1.409347 10.506700
10240 1.405724 10.506700
10241 1.402101 10.506700
10242 1.398478 10.506700
10243 1.394855 10.506700
10244 1.391232 10.506700
10245 1.387609 10.510323
10246 1.383986 10.510323
10247 1.380363 10.513946
10248 1.376740 10.513946
10249 1.373117 10.517569
10250 1.369494 10.517569
10251 1.365871 10.521192
10252 1.362248 10.521192
10253 1.358625 10.524815
10254 1.355002 10.524815
10255 1.351379 10.528438
10256 1.347756 10.528438
10257 1.344133 10.532061
10258 1.340510 10.535684
10259 1.336887 10.539307
10260 1.333264 10.542930
10261 1.333264 10.546553
10262 1.329641 10.550176
10263 1.326018 10.553799
10264 1.322395 10.557422
10265 1.318772 10.561045
10266 1.315149 10.564668
10267 1.311526 10.568291
10268 1.307903 10.571914
10269 1.304280 10.575537
10270 1.300657 10.579160
10271 1.297034 10.579160
10272 1.293411 10.579160
10273 1.289788 10.579160
10274 1.286165 10.579160
10275 1.282542 10.579160
10276 1.278919 10.579160
10277 1.275296 10.579160
10278 1.271673 10.579160
10279 1.268050 10.579160
10280 1.264427 10.579160
10281 1.260804 10.579160
10282 1.257181 10.579160
10283 1.253558 10.579160
10284 1.249935 10.579160
10285 1.246312 10.579160
10286 1.242689 10.579160
10287 1.239066 10.579160
10288 1.235443 10.579160
10289 1.231820 10.579160
10290 1.228197 10.579160
10291 1.224574 10.579160
10292 1.220951 10.579160
10293 1.217328 10.579160
10294 1.213705 10.579160
10295 1.210082 10.582783
10296 1.206459 10.582783
10297 1.202836 10.586406
10298 1.199213 10.586406
10299 1.195590 10.590029
10300 1.191967 10.590029
10301 1.188344 10.593652
10302 1.184721 10.593652
10303 1.181098 10.597275
10304 1.177475 10.597275
10305 1.173852 10.600898
10306 1.170229 10.600898
10307 1.166606 10.604521
10308 1.162983 10.608144
10309 1.159360 10.611767
10310 1.159360 10.615390
10311 1.155737 10.619013
10312 1.155737 10.622636
10313 1.152114 10.626259
10314 1.152114 10.629882
10315 1.148491 10.633505
10316 1.148491 10.637128
10317 1.144868 10.640751
10318 1.141245 10.644374
10319 1.137622 10.647997
10320 1.133999 10.651620
10321 1.130376 10.655243
10322 1.126753 10.658866
10323 1.123130 10.662489
10324 1.123130 10.666112
10325 1.119507 10.669735
10326 1.115884 10.673358
10327 1.112261 10.676981
10328 1.108638 10.680604
10329 1.105015 10.680604
10330 1.101392 10.684227
10331 1.097769 10.684227
10332 1.094146 10.687850
10333 1.090523 10.687850
10334 1.086900 10.691473
10335 1.083277 10.691473
10336 1.079654 10.695096
10337 1.076031 10.698719
10338 1.072408 10.702342
10339 1.068785 10.702342
10340 1.065162 10.705965
10341 1.061539 10.709588
10342 1.057916 10.709588
10343 1.054293 10.713211
10344 1.050670 10.713211
10345 1.047047 10.716834
10346 1.043424 10.716834
10347 1.039801 10.720457
10348 1.036178 10.720457
10349 1.032555 10.724080
10350 1.028932 10.724080
10351 1.025309 10.727703
10352 1.021686 10.727703
10353 1.018063 10.731326
10354 1.014440 10.734949
10355 1.010817 10.734949
10356 1.007194 10.734949
10357 1.003571 10.738572
10358 0.999948 10.738572
10359 0.996325 10.742195
10360 0.992702 10.742195
10361 0.989079 10.745818
10362 0.985456 10.745818
10363 0.981833 10.749441
10364 0.978210 10.749441
10365 0.974587 10.753064
10366 0.970964 10.753064
10367 0.967341 10.756687
10368 0.963718 10.756687
10369 0.960095 10.756687
10370 0.956472 10.756687
10371 0.952849 10.760310
10372 0.949226 10.760310
10373 0.945603 10.763933
10374 0.941980 10.763933
10375 0.938357 10.767556
10376 0.934734 10.767556
10377 0.931111 10.771179
10378 0.927488 10.771179
10379 0.923865 10.774802
10380 0.920242 10.774802
10381 0.916619 10.778425
10382 0.912996 10.778425
10383 0.909373 10.782048
10384 0.905750 10.785671
10385 0.902127 10.789294
10386 0.898504 10.792917
10387 0.898504 10.796540
10388 0.894881 10.800163
10389 0.894881 10.803786
10390 0.891258 10.803786
10391 0.887635 10.807409
10392 0.884012 10.811032
10393 0.880389 10.814655
10394 0.876766 10.818278
10395 0.873143 10.821901
10396 0.869520 10.821901
10397 0.865897 10.821901
10398 0.862274 10.825524
10399 0.858651 10.825524
10400 0.855028 10.825524
10401 0.851405 10.825524
10402 0.847782 10.825524
10403 0.844159 10.829147
10404 0.840536 10.829147
10405 0.836913 10.832770
10406 0.833290 10.832770
10407 0.829667 10.836393
10408 0.826044 10.836393
10409 0.822421 10.840016
10410 0.818798 10.840016
10411 0.815175 10.843639
10412 0.811552 10.843639
10413 0.807929 10.847262
10414 0.804306 10.847262
10415 0.800683 10.850885
10416 0.797060 10.850885
10417 0.793437 10.850885
10418 0.789814 10.847262
10419 0.786191 10.847262
10420 0.782568 10.843639
10421 0.778945 10.843639
10422 0.775322 10.840016
10423 0.771699 10.840016
10424 0.768076 10.836393
10425 0.764453 10.836393
10426 0.760830 10.832770
10427 0.757207 10.832770
10428 0.753584 10.829147
10429 0.749961 10.829147
10430 0.746338 10.825524
10431 0.742715 10.825524
10432 0.739092 10.825524
10433 0.735469 10.825524
10434 0.731846 10.825524
10435 0.728223 10.825524
10436 0.724600 10.825524
10437 0.720977 10.825524
10438 0.717354 10.821901
10439 0.713731 10.821901
10440 0.710108 10.818278
10441 0.706485 10.814655
10442 0.702862 10.811032
10443 0.699239 10.807409
10444 0.695616 10.803786
10445 0.691993 10.800163
10446 0.688370 10.796540
10447 0.684747 10.792917
10448 0.681124 10.789294
10449 0.677501 10.785671
10450 0.673878 10.785671
10451 0.670255 10.782048
10452 0.666632 10.778425
10453 0.663009 10.774802
10454 0.659386 10.774802
10455 0.655763 10.771179
10456 0.652140 10.771179
10457 0.648517 10.767556
10458 0.644894 10.767556
10459 0.641271 10.763933
10460 0.637648 10.763933
10461 0.634025 10.760310
10462 0.630402 10.760310
10463 0.626779 10.756687
10464 0.623156 10.756687
10465 0.619533 10.753064
10466 0.615910 10.753064
10467 0.612287 10.753064
10468 0.608664 10.753064
10469 0.605041 10.753064
10470 0.601418 10.753064
10471 0.597795 10.753064
10472 0.594172 10.753064
10473 0.590549 10.753064
10474 0.586926 10.749441
10475 0.583303 10.745818
10476 0.579680 10.742195
10477 0.576057 10.738572
10478 0.572434 10.734949
10479 0.568811 10.731326
10480 0.565188 10.727703
10481 0.561565 10.724080
10482 0.557942 10.720457
10483 0.557942 10.716834
10484 0.557942 10.713211
10485 0.557942 10.709588
10486 0.557942 10.705965
10487 0.557942 10.702342
10488 0.557942 10.698719
10489 0.557942 10.695096
10490 0.557942 10.691473
10491 0.557942 10.687850
10492 0.557942 10.684227
10493 0.557942 10.680604
10494 0.557942 10.676981
10495 0.557942 10.673358
10496 0.557942 10.669735
10497 0.557942 10.666112
10498 0.557942 10.662489
10499 0.561565 10.658866
10500 0.561565 10.655243
10501 0.565188 10.651620
10502 0.565188 10.647997
10503 0.568811 10.644374
10504 0.568811 10.640751
10505 0.572434 10.637128
10506 0.572434 10.633505
10507 0.576057 10.629882
10508 0.576057 10.626259
10509 0.579680 10.622636
10510 0.579680 10.619013
10511 0.579680 10.615390
10512 0.579680 10.611767
10513 0.579680 10.608144
10514 0.579680 10.604521
10515 0.579680 10.600898
10516 0.579680 10.597275
10517 0.579680 10.593652
10518 0.579680 10.590029
10519 0.579680 10.586406
10520 0.579680 10.582783
10521 0.579680 10.579160
10522 0.579680 10.575537
10523 0.579680 10.571914
10524 0.579680 10.568291
10525 0.579680 10.564668
10526 0.579680 10.561045
10527 0.579680 10.557422
10528 0.579680 10.553799
10529 0.579680 10.550176
10530 0.579680 10.546553
10531 0.579680 10.542930
10532 0.576057 10.539307
10533 0.576057 10.535684
10534 0.572434 10.532061
10535 0.572434 10.528438
10536 0.568811 10.524815
10537 0.568811 10.521192
10538 0.565188 10.517569
10539 0.565188 10.513946
10540 0.561565 10.510323
10541 0.561565 10.506700
10542 0.557942 10.503077
10543 0.557942 10.499454
10544 0.554319 10.495831
10545 0.550696 10.495831
10546 0.547073 10.492208
10547 0.543450 10.492208
10548 0.539827 10.488585
10549 0.536204 10.488585
10550 0.532581 10.484962
10551 0.528958 10.481339
10552 0.525335 10.477716
10553 0.521712 10.474093
10554 0.518089 10.470470
10555 0.514466 10.466847
10556 0.510843 10.463224
10557 0.507220 10.459601
10558 0.503597 10.455978
10559 0.499974 10.452355
10560 0.496351 10.448732
10561 0.492728 10.445109
10562 0.489105 10.441486
10563 0.485482 10.437863
10564 0.481859 10.434240
10565 0.481859 10.430617
10566 0.481859 10.426994
10567 0.481859 10.423371
10568 0.481859 10.419748
10569 0.481859 10.416125
10570 0.481859 10.412502
10571 0.481859 10.408879
10572 0.481859 10.405256
10573 0.481859 10.401633
10574 0.481859 10.398010
10575 0.481859 10.394387
10576 0.481859 10.390764
10577 0.481859 10.387141
10578 0.481859 10.383518
10579 0.481859 10.379895
10580 0.478236 10.376272
10581 0.478236 10.372649
10582 0.474613 10.369026
10583 0.474613 10.365403
10584 0.470990 10.361780
10585 0.470990 10.358157
10586 0.467367 10.354534
10587 0.467367 10.350911
10588 0.463744 10.347288
10589 0.463744 10.343665
10590 0.460121 10.340042
10591 0.460121 10.336419
10592 0.456498 10.332796
10593 0.452875 10.329173
10594 0.449252 10.329173
10595 0.445629 10.325550
10596 0.442006 10.325550
10597 0.438383 10.321927
10598 0.434760 10.321927
10599 0.431137 10.318304
10600 0.427514 10.318304
10601 0.423891 10.314681
10602 0.420268 10.311058
10603 0.420268 10.307435
10604 0.420268 10.303812
10605 0.420268 10.300189
10606 0.420268 10.296566
