# Supplementary material for: Statistical Mapping of Maize Bundle Intensity at the Stem Scale Using Spatial Normalisation of Replicated Images
Source: PLoS One. 2014 Mar 12;9(3):e90673. doi: 10.1371/journal.pone.0090673 (PMC3951278; doi:10.1371/journal.pone.0090673)
Supplement: File S2 — Data files containing bundle positions and slice contours. (ZIP) [file pone.0090673.s002.zip › data/macro/tables/contoursMm/s12dCntMm.txt]

name   x   y
   1  0.318824 7.169917
   2  0.322447 7.166294
   3  0.322447 7.162671
   4  0.326070 7.159048
   5  0.326070 7.155425
   6  0.329693 7.151802
   7  0.329693 7.148179
   8  0.329693 7.144556
   9  0.329693 7.140933
  10  0.329693 7.137310
  11  0.333316 7.133687
  12  0.333316 7.130064
  13  0.336939 7.126441
  14  0.340562 7.122818
  15  0.344185 7.122818
  16  0.347808 7.119195
  17  0.347808 7.115572
  18  0.351431 7.111949
  19  0.351431 7.108326
  20  0.355054 7.104703
  21  0.355054 7.101080
  22  0.358677 7.097457
  23  0.358677 7.093834
  24  0.362300 7.090211
  25  0.362300 7.086588
  26  0.365923 7.082965
  27  0.365923 7.079342
  28  0.369546 7.075719
  29  0.369546 7.072096
  30  0.369546 7.068473
  31  0.369546 7.064850
  32  0.369546 7.061227
  33  0.369546 7.057604
  34  0.369546 7.053981
  35  0.369546 7.050358
  36  0.369546 7.046735
  37  0.369546 7.043112
  38  0.369546 7.039489
  39  0.369546 7.035866
  40  0.369546 7.032243
  41  0.369546 7.028620
  42  0.369546 7.024997
  43  0.369546 7.021374
  44  0.369546 7.017751
  45  0.369546 7.014128
  46  0.373169 7.010505
  47  0.373169 7.006882
  48  0.373169 7.003259
  49  0.376792 6.999636
  50  0.376792 6.996013
  51  0.380415 6.992390
  52  0.380415 6.988767
  53  0.384038 6.985144
  54  0.384038 6.981521
  55  0.387661 6.977898
  56  0.387661 6.974275
  57  0.391284 6.970652
  58  0.391284 6.967029
  59  0.391284 6.963406
  60  0.391284 6.959783
  61  0.391284 6.956160
  62  0.391284 6.952537
  63  0.391284 6.948914
  64  0.391284 6.945291
  65  0.391284 6.941668
  66  0.391284 6.938045
  67  0.391284 6.934422
  68  0.391284 6.930799
  69  0.391284 6.927176
  70  0.391284 6.923553
  71  0.391284 6.919930
  72  0.391284 6.916307
  73  0.391284 6.912684
  74  0.394907 6.909061
  75  0.394907 6.905438
  76  0.394907 6.901815
  77  0.394907 6.898192
  78  0.394907 6.894569
  79  0.394907 6.890946
  80  0.394907 6.887323
  81  0.394907 6.883700
  82  0.394907 6.880077
  83  0.394907 6.876454
  84  0.394907 6.872831
  85  0.394907 6.869208
  86  0.394907 6.865585
  87  0.394907 6.861962
  88  0.394907 6.858339
  89  0.394907 6.854716
  90  0.394907 6.851093
  91  0.394907 6.847470
  92  0.394907 6.843847
  93  0.394907 6.840224
  94  0.394907 6.836601
  95  0.394907 6.832978
  96  0.394907 6.829355
  97  0.394907 6.825732
  98  0.391284 6.822109
  99  0.391284 6.818486
 100  0.387661 6.814863
 101  0.387661 6.811240
 102  0.384038 6.807617
 103  0.384038 6.803994
 104  0.380415 6.800371
 105  0.380415 6.796748
 106  0.380415 6.793125
 107  0.380415 6.789502
 108  0.380415 6.785879
 109  0.380415 6.782256
 110  0.380415 6.778633
 111  0.380415 6.775010
 112  0.380415 6.771387
 113  0.376792 6.767764
 114  0.376792 6.764141
 115  0.373169 6.760518
 116  0.373169 6.756895
 117  0.369546 6.753272
 118  0.369546 6.749649
 119  0.365923 6.746026
 120  0.365923 6.742403
 121  0.362300 6.738780
 122  0.362300 6.735157
 123  0.358677 6.731534
 124  0.358677 6.727911
 125  0.358677 6.724288
 126  0.362300 6.720665
 127  0.362300 6.717042
 128  0.362300 6.713419
 129  0.365923 6.709796
 130  0.365923 6.706173
 131  0.369546 6.702550
 132  0.369546 6.698927
 133  0.373169 6.695304
 134  0.376792 6.691681
 135  0.380415 6.688058
 136  0.384038 6.684435
 137  0.387661 6.680812
 138  0.391284 6.677189
 139  0.394907 6.673566
 140  0.394907 6.669943
 141  0.398530 6.666320
 142  0.398530 6.662697
 143  0.402153 6.659074
 144  0.402153 6.655451
 145  0.405776 6.655451
 146  0.409399 6.651828
 147  0.413022 6.651828
 148  0.416645 6.648205
 149  0.420268 6.648205
 150  0.423891 6.644582
 151  0.427514 6.644582
 152  0.431137 6.640959
 153  0.434760 6.640959
 154  0.438383 6.637336
 155  0.442006 6.637336
 156  0.445629 6.633713
 157  0.449252 6.633713
 158  0.452875 6.630090
 159  0.456498 6.626467
 160  0.460121 6.622844
 161  0.463744 6.619221
 162  0.467367 6.615598
 163  0.470990 6.611975
 164  0.470990 6.608352
 165  0.474613 6.604729
 166  0.478236 6.604729
 167  0.481859 6.601106
 168  0.485482 6.597483
 169  0.489105 6.593860
 170  0.492728 6.590237
 171  0.496351 6.586614
 172  0.499974 6.582991
 173  0.499974 6.579368
 174  0.503597 6.575745
 175  0.503597 6.572122
 176  0.507220 6.568499
 177  0.507220 6.564876
 178  0.510843 6.564876
 179  0.514466 6.561253
 180  0.518089 6.561253
 181  0.521712 6.557630
 182  0.525335 6.557630
 183  0.528958 6.554007
 184  0.532581 6.554007
 185  0.536204 6.550384
 186  0.539827 6.550384
 187  0.543450 6.546761
 188  0.547073 6.546761
 189  0.550696 6.543138
 190  0.550696 6.539515
 191  0.554319 6.535892
 192  0.554319 6.532269
 193  0.557942 6.528646
 194  0.557942 6.525023
 195  0.561565 6.521400
 196  0.561565 6.517777
 197  0.565188 6.514154
 198  0.565188 6.510531
 199  0.568811 6.506908
 200  0.568811 6.503285
 201  0.572434 6.499662
 202  0.572434 6.496039
 203  0.572434 6.492416
 204  0.572434 6.488793
 205  0.572434 6.485170
 206  0.572434 6.481547
 207  0.572434 6.477924
 208  0.572434 6.474301
 209  0.572434 6.470678
 210  0.572434 6.467055
 211  0.576057 6.463432
 212  0.576057 6.459809
 213  0.576057 6.456186
 214  0.579680 6.452563
 215  0.579680 6.448940
 216  0.579680 6.445317
 217  0.579680 6.441694
 218  0.579680 6.438071
 219  0.579680 6.434448
 220  0.579680 6.430825
 221  0.579680 6.427202
 222  0.579680 6.423579
 223  0.579680 6.419956
 224  0.579680 6.416333
 225  0.579680 6.412710
 226  0.579680 6.409087
 227  0.579680 6.405464
 228  0.579680 6.401841
 229  0.579680 6.398218
 230  0.579680 6.394595
 231  0.579680 6.390972
 232  0.579680 6.387349
 233  0.579680 6.383726
 234  0.579680 6.380103
 235  0.579680 6.376480
 236  0.579680 6.372857
 237  0.579680 6.369234
 238  0.579680 6.365611
 239  0.576057 6.361988
 240  0.576057 6.358365
 241  0.572434 6.354742
 242  0.572434 6.351119
 243  0.572434 6.347496
 244  0.572434 6.343873
 245  0.576057 6.340250
 246  0.576057 6.336627
 247  0.579680 6.333004
 248  0.579680 6.329381
 249  0.583303 6.325758
 250  0.583303 6.322135
 251  0.586926 6.318512
 252  0.586926 6.314889
 253  0.586926 6.311266
 254  0.586926 6.307643
 255  0.586926 6.304020
 256  0.586926 6.300397
 257  0.586926 6.296774
 258  0.586926 6.293151
 259  0.586926 6.289528
 260  0.586926 6.285905
 261  0.586926 6.282282
 262  0.586926 6.278659
 263  0.586926 6.275036
 264  0.586926 6.271413
 265  0.586926 6.267790
 266  0.586926 6.264167
 267  0.586926 6.260544
 268  0.586926 6.256921
 269  0.590549 6.253298
 270  0.590549 6.249675
 271  0.594172 6.246052
 272  0.597795 6.246052
 273  0.601418 6.242429
 274  0.605041 6.242429
 275  0.608664 6.238806
 276  0.612287 6.235183
 277  0.612287 6.231560
 278  0.615910 6.227937
 279  0.615910 6.224314
 280  0.619533 6.220691
 281  0.619533 6.217068
 282  0.623156 6.213445
 283  0.623156 6.209822
 284  0.626779 6.206199
 285  0.626779 6.202576
 286  0.630402 6.198953
 287  0.630402 6.195330
 288  0.634025 6.191707
 289  0.634025 6.188084
 290  0.634025 6.184461
 291  0.634025 6.180838
 292  0.634025 6.177215
 293  0.634025 6.173592
 294  0.634025 6.169969
 295  0.634025 6.166346
 296  0.634025 6.162723
 297  0.634025 6.159100
 298  0.634025 6.155477
 299  0.634025 6.151854
 300  0.634025 6.148231
 301  0.634025 6.144608
 302  0.637648 6.140985
 303  0.637648 6.137362
 304  0.641271 6.133739
 305  0.641271 6.130116
 306  0.644894 6.126493
 307  0.644894 6.122870
 308  0.644894 6.119247
 309  0.644894 6.115624
 310  0.644894 6.112001
 311  0.644894 6.108378
 312  0.644894 6.104755
 313  0.644894 6.101132
 314  0.644894 6.097509
 315  0.644894 6.093886
 316  0.644894 6.090263
 317  0.644894 6.086640
 318  0.644894 6.083017
 319  0.644894 6.079394
 320  0.644894 6.075771
 321  0.644894 6.072148
 322  0.644894 6.068525
 323  0.644894 6.064902
 324  0.644894 6.061279
 325  0.644894 6.057656
 326  0.644894 6.054033
 327  0.644894 6.050410
 328  0.644894 6.046787
 329  0.644894 6.043164
 330  0.644894 6.039541
 331  0.641271 6.035918
 332  0.641271 6.032295
 333  0.637648 6.028672
 334  0.637648 6.025049
 335  0.634025 6.021426
 336  0.634025 6.017803
 337  0.630402 6.014180
 338  0.630402 6.010557
 339  0.626779 6.006934
 340  0.626779 6.003311
 341  0.626779 5.999688
 342  0.626779 5.996065
 343  0.626779 5.992442
 344  0.626779 5.988819
 345  0.630402 5.985196
 346  0.630402 5.981573
 347  0.630402 5.977950
 348  0.634025 5.974327
 349  0.634025 5.970704
 350  0.634025 5.967081
 351  0.634025 5.963458
 352  0.637648 5.959835
 353  0.637648 5.956212
 354  0.637648 5.952589
 355  0.641271 5.948966
 356  0.641271 5.945343
 357  0.641271 5.941720
 358  0.641271 5.938097
 359  0.641271 5.934474
 360  0.644894 5.934474
 361  0.648517 5.930851
 362  0.652140 5.930851
 363  0.655763 5.927228
 364  0.655763 5.923605
 365  0.659386 5.919982
 366  0.659386 5.916359
 367  0.663009 5.912736
 368  0.663009 5.909113
 369  0.666632 5.905490
 370  0.666632 5.901867
 371  0.670255 5.898244
 372  0.670255 5.894621
 373  0.673878 5.890998
 374  0.673878 5.887375
 375  0.677501 5.883752
 376  0.677501 5.880129
 377  0.677501 5.876506
 378  0.677501 5.872883
 379  0.677501 5.869260
 380  0.677501 5.865637
 381  0.677501 5.862014
 382  0.677501 5.858391
 383  0.677501 5.854768
 384  0.677501 5.851145
 385  0.677501 5.847522
 386  0.677501 5.843899
 387  0.677501 5.840276
 388  0.677501 5.836653
 389  0.677501 5.833030
 390  0.677501 5.829407
 391  0.677501 5.825784
 392  0.677501 5.822161
 393  0.677501 5.818538
 394  0.677501 5.814915
 395  0.677501 5.811292
 396  0.677501 5.807669
 397  0.677501 5.804046
 398  0.673878 5.800423
 399  0.673878 5.796800
 400  0.673878 5.793177
 401  0.673878 5.789554
 402  0.673878 5.785931
 403  0.673878 5.782308
 404  0.673878 5.778685
 405  0.673878 5.775062
 406  0.673878 5.771439
 407  0.673878 5.767816
 408  0.677501 5.764193
 409  0.677501 5.760570
 410  0.681124 5.756947
 411  0.681124 5.753324
 412  0.684747 5.749701
 413  0.684747 5.746078
 414  0.688370 5.742455
 415  0.688370 5.738832
 416  0.688370 5.735209
 417  0.688370 5.731586
 418  0.688370 5.727963
 419  0.688370 5.724340
 420  0.688370 5.720717
 421  0.688370 5.717094
 422  0.688370 5.713471
 423  0.688370 5.709848
 424  0.688370 5.706225
 425  0.688370 5.702602
 426  0.688370 5.698979
 427  0.688370 5.695356
 428  0.688370 5.691733
 429  0.688370 5.688110
 430  0.688370 5.684487
 431  0.688370 5.680864
 432  0.688370 5.677241
 433  0.688370 5.673618
 434  0.688370 5.669995
 435  0.688370 5.666372
 436  0.688370 5.662749
 437  0.688370 5.659126
 438  0.688370 5.655503
 439  0.688370 5.651880
 440  0.688370 5.648257
 441  0.688370 5.644634
 442  0.688370 5.641011
 443  0.688370 5.637388
 444  0.688370 5.633765
 445  0.688370 5.630142
 446  0.688370 5.626519
 447  0.688370 5.622896
 448  0.688370 5.619273
 449  0.688370 5.615650
 450  0.688370 5.612027
 451  0.688370 5.608404
 452  0.688370 5.604781
 453  0.688370 5.601158
 454  0.688370 5.597535
 455  0.688370 5.593912
 456  0.688370 5.590289
 457  0.691993 5.586666
 458  0.691993 5.583043
 459  0.691993 5.579420
 460  0.695616 5.575797
 461  0.695616 5.572174
 462  0.695616 5.568551
 463  0.695616 5.564928
 464  0.695616 5.561305
 465  0.695616 5.557682
 466  0.695616 5.554059
 467  0.695616 5.550436
 468  0.695616 5.546813
 469  0.695616 5.543190
 470  0.695616 5.539567
 471  0.695616 5.535944
 472  0.695616 5.532321
 473  0.695616 5.528698
 474  0.695616 5.525075
 475  0.695616 5.521452
 476  0.695616 5.517829
 477  0.695616 5.514206
 478  0.695616 5.510583
 479  0.695616 5.506960
 480  0.695616 5.503337
 481  0.695616 5.499714
 482  0.695616 5.496091
 483  0.695616 5.492468
 484  0.699239 5.488845
 485  0.699239 5.485222
 486  0.699239 5.481599
 487  0.702862 5.477976
 488  0.706485 5.474353
 489  0.710108 5.470730
 490  0.713731 5.467107
 491  0.717354 5.463484
 492  0.720977 5.459861
 493  0.724600 5.456238
 494  0.728223 5.452615
 495  0.731846 5.448992
 496  0.735469 5.448992
 497  0.739092 5.445369
 498  0.742715 5.445369
 499  0.746338 5.441746
 500  0.749961 5.441746
 501  0.753584 5.438123
 502  0.757207 5.434500
 503  0.757207 5.430877
 504  0.760830 5.427254
 505  0.760830 5.423631
 506  0.764453 5.420008
 507  0.764453 5.416385
 508  0.768076 5.412762
 509  0.768076 5.409139
 510  0.771699 5.405516
 511  0.771699 5.401893
 512  0.775322 5.398270
 513  0.775322 5.394647
 514  0.778945 5.391024
 515  0.778945 5.387401
 516  0.778945 5.383778
 517  0.778945 5.380155
 518  0.778945 5.376532
 519  0.778945 5.372909
 520  0.778945 5.369286
 521  0.778945 5.365663
 522  0.778945 5.362040
 523  0.778945 5.358417
 524  0.778945 5.354794
 525  0.778945 5.351171
 526  0.778945 5.347548
 527  0.778945 5.343925
 528  0.778945 5.340302
 529  0.778945 5.336679
 530  0.778945 5.333056
 531  0.778945 5.329433
 532  0.782568 5.325810
 533  0.782568 5.322187
 534  0.786191 5.318564
 535  0.786191 5.314941
 536  0.789814 5.311318
 537  0.789814 5.307695
 538  0.789814 5.304072
 539  0.789814 5.300449
 540  0.789814 5.296826
 541  0.789814 5.293203
 542  0.789814 5.289580
 543  0.789814 5.285957
 544  0.789814 5.282334
 545  0.789814 5.278711
 546  0.789814 5.275088
 547  0.789814 5.271465
 548  0.789814 5.267842
 549  0.789814 5.264219
 550  0.789814 5.260596
 551  0.789814 5.256973
 552  0.789814 5.253350
 553  0.789814 5.249727
 554  0.789814 5.246104
 555  0.789814 5.242481
 556  0.789814 5.238858
 557  0.789814 5.235235
 558  0.789814 5.231612
 559  0.789814 5.227989
 560  0.789814 5.224366
 561  0.789814 5.220743
 562  0.786191 5.217120
 563  0.786191 5.213497
 564  0.786191 5.209874
 565  0.789814 5.206251
 566  0.793437 5.202628
 567  0.793437 5.199005
 568  0.797060 5.195382
 569  0.797060 5.191759
 570  0.800683 5.188136
 571  0.800683 5.184513
 572  0.804306 5.180890
 573  0.804306 5.177267
 574  0.807929 5.173644
 575  0.807929 5.170021
 576  0.811552 5.166398
 577  0.811552 5.162775
 578  0.815175 5.159152
 579  0.815175 5.155529
 580  0.815175 5.151906
 581  0.815175 5.148283
 582  0.815175 5.144660
 583  0.818798 5.144660
 584  0.822421 5.144660
 585  0.826044 5.141037
 586  0.829667 5.141037
 587  0.833290 5.137414
 588  0.836913 5.137414
 589  0.840536 5.133791
 590  0.844159 5.133791
 591  0.847782 5.130168
 592  0.851405 5.130168
 593  0.855028 5.126545
 594  0.858651 5.126545
 595  0.862274 5.122922
 596  0.865897 5.122922
 597  0.869520 5.119299
 598  0.869520 5.115676
 599  0.873143 5.112053
 600  0.873143 5.108430
 601  0.876766 5.104807
 602  0.876766 5.101184
 603  0.880389 5.097561
 604  0.880389 5.093938
 605  0.884012 5.090315
 606  0.884012 5.086692
 607  0.887635 5.083069
 608  0.887635 5.079446
 609  0.891258 5.075823
 610  0.891258 5.072200
 611  0.891258 5.068577
 612  0.891258 5.064954
 613  0.891258 5.061331
 614  0.891258 5.057708
 615  0.891258 5.054085
 616  0.891258 5.050462
 617  0.891258 5.046839
 618  0.891258 5.043216
 619  0.891258 5.039593
 620  0.891258 5.035970
 621  0.891258 5.032347
 622  0.891258 5.028724
 623  0.891258 5.025101
 624  0.891258 5.021478
 625  0.891258 5.017855
 626  0.891258 5.014232
 627  0.891258 5.010609
 628  0.891258 5.006986
 629  0.891258 5.003363
 630  0.891258 4.999740
 631  0.891258 4.996117
 632  0.887635 4.992494
 633  0.887635 4.988871
 634  0.887635 4.985248
 635  0.891258 4.981625
 636  0.891258 4.978002
 637  0.894881 4.974379
 638  0.894881 4.970756
 639  0.898504 4.967133
 640  0.898504 4.963510
 641  0.902127 4.959887
 642  0.902127 4.956264
 643  0.902127 4.952641
 644  0.902127 4.949018
 645  0.902127 4.945395
 646  0.902127 4.941772
 647  0.902127 4.938149
 648  0.902127 4.934526
 649  0.902127 4.930903
 650  0.902127 4.927280
 651  0.902127 4.923657
 652  0.902127 4.920034
 653  0.902127 4.916411
 654  0.902127 4.912788
 655  0.902127 4.909165
 656  0.902127 4.905542
 657  0.902127 4.901919
 658  0.902127 4.898296
 659  0.902127 4.894673
 660  0.902127 4.891050
 661  0.902127 4.887427
 662  0.902127 4.883804
 663  0.902127 4.880181
 664  0.902127 4.876558
 665  0.902127 4.872935
 666  0.898504 4.869312
 667  0.898504 4.865689
 668  0.894881 4.862066
 669  0.894881 4.858443
 670  0.891258 4.854820
 671  0.891258 4.851197
 672  0.887635 4.847574
 673  0.887635 4.843951
 674  0.884012 4.840328
 675  0.884012 4.836705
 676  0.880389 4.833082
 677  0.880389 4.829459
 678  0.876766 4.825836
 679  0.876766 4.822213
 680  0.876766 4.818590
 681  0.876766 4.814967
 682  0.876766 4.811344
 683  0.876766 4.807721
 684  0.876766 4.804098
 685  0.876766 4.800475
 686  0.876766 4.796852
 687  0.876766 4.793229
 688  0.876766 4.789606
 689  0.876766 4.785983
 690  0.876766 4.782360
 691  0.873143 4.778737
 692  0.873143 4.775114
 693  0.876766 4.771491
 694  0.876766 4.767868
 695  0.876766 4.764245
 696  0.876766 4.760622
 697  0.876766 4.756999
 698  0.880389 4.753376
 699  0.884012 4.749753
 700  0.887635 4.746130
 701  0.891258 4.742507
 702  0.891258 4.738884
 703  0.894881 4.735261
 704  0.894881 4.731638
 705  0.898504 4.728015
 706  0.898504 4.724392
 707  0.902127 4.720769
 708  0.902127 4.717146
 709  0.905750 4.713523
 710  0.905750 4.709900
 711  0.909373 4.706277
 712  0.909373 4.702654
 713  0.912996 4.699031
 714  0.912996 4.695408
 715  0.912996 4.691785
 716  0.912996 4.688162
 717  0.912996 4.684539
 718  0.912996 4.680916
 719  0.912996 4.677293
 720  0.912996 4.673670
 721  0.912996 4.670047
 722  0.912996 4.666424
 723  0.912996 4.662801
 724  0.912996 4.659178
 725  0.912996 4.655555
 726  0.912996 4.651932
 727  0.912996 4.648309
 728  0.912996 4.644686
 729  0.912996 4.641063
 730  0.912996 4.637440
 731  0.912996 4.633817
 732  0.912996 4.630194
 733  0.912996 4.626571
 734  0.916619 4.622948
 735  0.916619 4.619325
 736  0.916619 4.615702
 737  0.916619 4.612079
 738  0.916619 4.608456
 739  0.916619 4.604833
 740  0.916619 4.601210
 741  0.916619 4.597587
 742  0.916619 4.593964
 743  0.916619 4.590341
 744  0.916619 4.586718
 745  0.920242 4.583095
 746  0.920242 4.579472
 747  0.923865 4.575849
 748  0.923865 4.572226
 749  0.927488 4.568603
 750  0.927488 4.564980
 751  0.931111 4.561357
 752  0.931111 4.557734
 753  0.931111 4.554111
 754  0.931111 4.550488
 755  0.931111 4.546865
 756  0.931111 4.543242
 757  0.931111 4.539619
 758  0.931111 4.535996
 759  0.931111 4.532373
 760  0.931111 4.528750
 761  0.931111 4.525127
 762  0.931111 4.521504
 763  0.931111 4.517881
 764  0.931111 4.514258
 765  0.931111 4.510635
 766  0.931111 4.507012
 767  0.931111 4.503389
 768  0.931111 4.499766
 769  0.931111 4.496143
 770  0.931111 4.492520
 771  0.931111 4.488897
 772  0.931111 4.485274
 773  0.931111 4.481651
 774  0.931111 4.478028
 775  0.931111 4.474405
 776  0.931111 4.470782
 777  0.931111 4.467159
 778  0.931111 4.463536
 779  0.931111 4.459913
 780  0.931111 4.456290
 781  0.931111 4.452667
 782  0.931111 4.449044
 783  0.931111 4.445421
 784  0.931111 4.441798
 785  0.931111 4.438175
 786  0.931111 4.434552
 787  0.931111 4.430929
 788  0.931111 4.427306
 789  0.931111 4.423683
 790  0.931111 4.420060
 791  0.931111 4.416437
 792  0.931111 4.412814
 793  0.931111 4.409191
 794  0.931111 4.405568
 795  0.931111 4.401945
 796  0.931111 4.398322
 797  0.931111 4.394699
 798  0.931111 4.391076
 799  0.931111 4.387453
 800  0.931111 4.383830
 801  0.934734 4.380207
 802  0.934734 4.376584
 803  0.934734 4.372961
 804  0.934734 4.369338
 805  0.934734 4.365715
 806  0.938357 4.362092
 807  0.938357 4.358469
 808  0.938357 4.354846
 809  0.941980 4.351223
 810  0.941980 4.347600
 811  0.941980 4.343977
 812  0.941980 4.340354
 813  0.941980 4.336731
 814  0.941980 4.333108
 815  0.941980 4.329485
 816  0.945603 4.325862
 817  0.949226 4.322239
 818  0.952849 4.318616
 819  0.956472 4.314993
 820  0.960095 4.311370
 821  0.963718 4.307747
 822  0.967341 4.304124
 823  0.970964 4.300501
 824  0.974587 4.296878
 825  0.974587 4.293255
 826  0.978210 4.289632
 827  0.978210 4.286009
 828  0.981833 4.282386
 829  0.981833 4.278763
 830  0.985456 4.275140
 831  0.985456 4.271517
 832  0.989079 4.267894
 833  0.989079 4.264271
 834  0.992702 4.260648
 835  0.992702 4.257025
 836  0.996325 4.253402
 837  0.996325 4.249779
 838  0.996325 4.246156
 839  0.996325 4.242533
 840  0.996325 4.238910
 841  0.996325 4.235287
 842  0.996325 4.231664
 843  0.996325 4.228041
 844  0.999948 4.224418
 845  0.999948 4.220795
 846  1.003571 4.217172
 847  1.003571 4.213549
 848  1.003571 4.209926
 849  1.003571 4.206303
 850  1.003571 4.202680
 851  1.003571 4.199057
 852  1.003571 4.195434
 853  1.003571 4.191811
 854  1.003571 4.188188
 855  1.003571 4.184565
 856  1.003571 4.180942
 857  1.003571 4.177319
 858  1.003571 4.173696
 859  1.003571 4.170073
 860  1.003571 4.166450
 861  1.003571 4.162827
 862  1.003571 4.159204
 863  1.003571 4.155581
 864  1.003571 4.151958
 865  1.003571 4.148335
 866  1.003571 4.144712
 867  1.003571 4.141089
 868  1.003571 4.137466
 869  1.003571 4.133843
 870  1.003571 4.130220
 871  0.999948 4.126597
 872  0.999948 4.122974
 873  0.999948 4.119351
 874  0.999948 4.115728
 875  0.999948 4.112105
 876  0.999948 4.108482
 877  0.999948 4.104859
 878  0.999948 4.101236
 879  0.999948 4.097613
 880  0.999948 4.093990
 881  0.999948 4.090367
 882  0.999948 4.086744
 883  0.999948 4.083121
 884  0.999948 4.079498
 885  1.003571 4.075875
 886  1.003571 4.072252
 887  1.007194 4.068629
 888  1.007194 4.065006
 889  1.007194 4.061383
 890  1.007194 4.057760
 891  1.007194 4.054137
 892  1.007194 4.050514
 893  1.007194 4.046891
 894  1.007194 4.043268
 895  1.007194 4.039645
 896  1.007194 4.036022
 897  1.007194 4.032399
 898  1.007194 4.028776
 899  1.007194 4.025153
 900  1.007194 4.021530
 901  1.007194 4.017907
 902  1.007194 4.014284
 903  1.007194 4.010661
 904  1.007194 4.007038
 905  1.007194 4.003415
 906  1.007194 3.999792
 907  1.007194 3.996169
 908  1.007194 3.992546
 909  1.007194 3.988923
 910  1.007194 3.985300
 911  1.007194 3.981677
 912  1.003571 3.978054
 913  1.003571 3.974431
 914  0.999948 3.970808
 915  0.999948 3.967185
 916  0.996325 3.963562
 917  0.996325 3.959939
 918  0.992702 3.956316
 919  0.992702 3.952693
 920  0.989079 3.949070
 921  0.989079 3.945447
 922  0.989079 3.941824
 923  0.992702 3.938201
 924  0.996325 3.934578
 925  0.999948 3.930955
 926  1.003571 3.927332
 927  1.007194 3.923709
 928  1.007194 3.920086
 929  1.010817 3.916463
 930  1.010817 3.912840
 931  1.014440 3.909217
 932  1.014440 3.905594
 933  1.018063 3.901971
 934  1.018063 3.898348
 935  1.021686 3.894725
 936  1.021686 3.891102
 937  1.025309 3.887479
 938  1.025309 3.883856
 939  1.028932 3.880233
 940  1.028932 3.876610
 941  1.028932 3.872987
 942  1.028932 3.869364
 943  1.028932 3.865741
 944  1.028932 3.862118
 945  1.028932 3.858495
 946  1.028932 3.854872
 947  1.028932 3.851249
 948  1.028932 3.847626
 949  1.028932 3.844003
 950  1.028932 3.840380
 951  1.028932 3.836757
 952  1.028932 3.833134
 953  1.028932 3.829511
 954  1.028932 3.825888
 955  1.028932 3.822265
 956  1.028932 3.818642
 957  1.028932 3.815019
 958  1.028932 3.811396
 959  1.028932 3.807773
 960  1.028932 3.804150
 961  1.028932 3.800527
 962  1.028932 3.796904
 963  1.028932 3.793281
 964  1.032555 3.789658
 965  1.036178 3.786035
 966  1.039801 3.782412
 967  1.043424 3.778789
 968  1.047047 3.775166
 969  1.050670 3.771543
 970  1.054293 3.767920
 971  1.057916 3.764297
 972  1.061539 3.760674
 973  1.065162 3.757051
 974  1.068785 3.757051
 975  1.072408 3.753428
 976  1.076031 3.753428
 977  1.079654 3.749805
 978  1.083277 3.746182
 979  1.083277 3.742559
 980  1.086900 3.738936
 981  1.086900 3.735313
 982  1.090523 3.731690
 983  1.090523 3.728067
 984  1.094146 3.724444
 985  1.094146 3.720821
 986  1.097769 3.717198
 987  1.097769 3.713575
 988  1.101392 3.709952
 989  1.101392 3.706329
 990  1.105015 3.702706
 991  1.105015 3.699083
 992  1.105015 3.695460
 993  1.105015 3.691837
 994  1.105015 3.688214
 995  1.105015 3.684591
 996  1.105015 3.680968
 997  1.105015 3.677345
 998  1.105015 3.673722
 999  1.105015 3.670099
1000  1.105015 3.666476
1001  1.105015 3.662853
1002  1.105015 3.659230
1003  1.105015 3.655607
1004  1.105015 3.651984
1005  1.108638 3.648361
1006  1.108638 3.644738
1007  1.112261 3.641115
1008  1.112261 3.637492
1009  1.115884 3.633869
1010  1.115884 3.630246
1011  1.119507 3.626623
1012  1.119507 3.623000
1013  1.123130 3.619377
1014  1.123130 3.615754
1015  1.126753 3.612131
1016  1.126753 3.608508
1017  1.126753 3.604885
1018  1.126753 3.601262
1019  1.126753 3.597639
1020  1.126753 3.594016
1021  1.126753 3.590393
1022  1.126753 3.586770
1023  1.126753 3.583147
1024  1.130376 3.583147
1025  1.133999 3.579524
1026  1.137622 3.579524
1027  1.141245 3.575901
1028  1.144868 3.575901
1029  1.148491 3.572278
1030  1.152114 3.568655
1031  1.152114 3.565032
1032  1.155737 3.561409
1033  1.155737 3.557786
1034  1.159360 3.554163
1035  1.159360 3.550540
1036  1.162983 3.546917
1037  1.162983 3.543294
1038  1.166606 3.539671
1039  1.166606 3.536048
1040  1.170229 3.532425
1041  1.170229 3.528802
1042  1.173852 3.525179
1043  1.173852 3.521556
1044  1.173852 3.517933
1045  1.173852 3.514310
1046  1.173852 3.510687
1047  1.173852 3.507064
1048  1.173852 3.503441
1049  1.173852 3.499818
1050  1.173852 3.496195
1051  1.173852 3.492572
1052  1.173852 3.488949
1053  1.173852 3.485326
1054  1.173852 3.481703
1055  1.173852 3.478080
1056  1.173852 3.474457
1057  1.173852 3.470834
1058  1.173852 3.467211
1059  1.173852 3.463588
1060  1.177475 3.459965
1061  1.177475 3.456342
1062  1.177475 3.452719
1063  1.181098 3.449096
1064  1.181098 3.445473
1065  1.184721 3.441850
1066  1.184721 3.438227
1067  1.184721 3.434604
1068  1.184721 3.430981
1069  1.184721 3.427358
1070  1.184721 3.423735
1071  1.184721 3.420112
1072  1.184721 3.416489
1073  1.184721 3.412866
1074  1.184721 3.409243
1075  1.184721 3.405620
1076  1.184721 3.401997
1077  1.184721 3.398374
1078  1.184721 3.394751
1079  1.184721 3.391128
1080  1.184721 3.387505
1081  1.184721 3.383882
1082  1.184721 3.380259
1083  1.184721 3.376636
1084  1.184721 3.373013
1085  1.184721 3.369390
1086  1.184721 3.365767
1087  1.184721 3.362144
1088  1.188344 3.358521
1089  1.188344 3.354898
1090  1.191967 3.351275
1091  1.191967 3.347652
1092  1.195590 3.344029
1093  1.195590 3.340406
1094  1.195590 3.336783
1095  1.195590 3.333160
1096  1.195590 3.329537
1097  1.195590 3.325914
1098  1.195590 3.322291
1099  1.195590 3.318668
1100  1.195590 3.315045
1101  1.195590 3.311422
1102  1.195590 3.307799
1103  1.195590 3.304176
1104  1.195590 3.300553
1105  1.195590 3.296930
1106  1.195590 3.293307
1107  1.195590 3.289684
1108  1.195590 3.286061
1109  1.195590 3.282438
1110  1.195590 3.278815
1111  1.195590 3.275192
1112  1.195590 3.271569
1113  1.195590 3.267946
1114  1.195590 3.264323
1115  1.195590 3.260700
1116  1.195590 3.257077
1117  1.195590 3.253454
1118  1.195590 3.249831
1119  1.195590 3.246208
1120  1.195590 3.242585
1121  1.195590 3.238962
1122  1.195590 3.235339
1123  1.195590 3.231716
1124  1.195590 3.228093
1125  1.195590 3.224470
1126  1.195590 3.220847
1127  1.195590 3.217224
1128  1.195590 3.213601
1129  1.195590 3.209978
1130  1.195590 3.206355
1131  1.195590 3.202732
1132  1.195590 3.199109
1133  1.191967 3.195486
1134  1.191967 3.191863
1135  1.188344 3.188240
1136  1.188344 3.184617
1137  1.184721 3.180994
1138  1.184721 3.177371
1139  1.181098 3.173748
1140  1.181098 3.170125
1141  1.181098 3.166502
1142  1.181098 3.162879
1143  1.184721 3.159256
1144  1.188344 3.155633
1145  1.191967 3.152010
1146  1.195590 3.148387
1147  1.199213 3.144764
1148  1.202836 3.141141
1149  1.202836 3.137518
1150  1.206459 3.133895
1151  1.206459 3.130272
1152  1.210082 3.126649
1153  1.210082 3.123026
1154  1.213705 3.119403
1155  1.213705 3.115780
1156  1.217328 3.112157
1157  1.217328 3.108534
1158  1.220951 3.104911
1159  1.220951 3.101288
1160  1.224574 3.097665
1161  1.224574 3.094042
1162  1.228197 3.090419
1163  1.228197 3.086796
1164  1.231820 3.083173
1165  1.231820 3.079550
1166  1.231820 3.075927
1167  1.231820 3.072304
1168  1.231820 3.068681
1169  1.231820 3.065058
1170  1.231820 3.061435
1171  1.231820 3.057812
1172  1.231820 3.054189
1173  1.231820 3.050566
1174  1.231820 3.046943
1175  1.231820 3.043320
1176  1.231820 3.039697
1177  1.231820 3.036074
1178  1.231820 3.032451
1179  1.231820 3.028828
1180  1.231820 3.025205
1181  1.231820 3.021582
1182  1.231820 3.017959
1183  1.231820 3.014336
1184  1.231820 3.010713
1185  1.231820 3.007090
1186  1.231820 3.003467
1187  1.231820 2.999844
1188  1.231820 2.996221
1189  1.228197 2.992598
1190  1.228197 2.988975
1191  1.228197 2.985352
1192  1.224574 2.981729
1193  1.224574 2.978106
1194  1.220951 2.974483
1195  1.220951 2.970860
1196  1.220951 2.967237
1197  1.220951 2.963614
1198  1.224574 2.959991
1199  1.224574 2.956368
1200  1.228197 2.952745
1201  1.228197 2.949122
1202  1.231820 2.945499
1203  1.231820 2.941876
1204  1.235443 2.938253
1205  1.235443 2.934630
1206  1.235443 2.931007
1207  1.235443 2.927384
1208  1.235443 2.923761
1209  1.235443 2.920138
1210  1.235443 2.916515
1211  1.235443 2.912892
1212  1.235443 2.909269
1213  1.235443 2.905646
1214  1.235443 2.902023
1215  1.235443 2.898400
1216  1.235443 2.894777
1217  1.235443 2.891154
1218  1.235443 2.887531
1219  1.235443 2.883908
1220  1.235443 2.880285
1221  1.235443 2.876662
1222  1.235443 2.873039
1223  1.235443 2.869416
1224  1.235443 2.865793
1225  1.235443 2.862170
1226  1.235443 2.858547
1227  1.235443 2.854924
1228  1.235443 2.851301
1229  1.231820 2.847678
1230  1.231820 2.844055
1231  1.228197 2.840432
1232  1.228197 2.836809
1233  1.224574 2.833186
1234  1.224574 2.829563
1235  1.224574 2.825940
1236  1.228197 2.822317
1237  1.231820 2.818694
1238  1.231820 2.815071
1239  1.235443 2.811448
1240  1.235443 2.807825
1241  1.239066 2.804202
1242  1.239066 2.800579
1243  1.242689 2.796956
1244  1.242689 2.793333
1245  1.246312 2.789710
1246  1.246312 2.786087
1247  1.249935 2.782464
1248  1.249935 2.778841
1249  1.253558 2.775218
1250  1.253558 2.771595
1251  1.253558 2.767972
1252  1.253558 2.764349
1253  1.253558 2.760726
1254  1.253558 2.757103
1255  1.253558 2.753480
1256  1.253558 2.749857
1257  1.253558 2.746234
1258  1.253558 2.742611
1259  1.253558 2.738988
1260  1.253558 2.735365
1261  1.253558 2.731742
1262  1.253558 2.728119
1263  1.253558 2.724496
1264  1.253558 2.720873
1265  1.253558 2.717250
1266  1.253558 2.713627
1267  1.253558 2.710004
1268  1.253558 2.706381
1269  1.253558 2.702758
1270  1.253558 2.699135
1271  1.253558 2.695512
1272  1.253558 2.691889
1273  1.249935 2.688266
1274  1.249935 2.684643
1275  1.249935 2.681020
1276  1.249935 2.677397
1277  1.246312 2.673774
1278  1.246312 2.670151
1279  1.246312 2.666528
1280  1.246312 2.662905
1281  1.246312 2.659282
1282  1.246312 2.655659
1283  1.246312 2.652036
1284  1.249935 2.648413
1285  1.249935 2.644790
1286  1.253558 2.641167
1287  1.253558 2.637544
1288  1.257181 2.633921
1289  1.257181 2.630298
1290  1.257181 2.626675
1291  1.257181 2.623052
1292  1.257181 2.619429
1293  1.257181 2.615806
1294  1.257181 2.612183
1295  1.257181 2.608560
1296  1.257181 2.604937
1297  1.257181 2.601314
1298  1.257181 2.597691
1299  1.260804 2.594068
1300  1.264427 2.594068
1301  1.268050 2.590445
1302  1.271673 2.590445
1303  1.275296 2.586822
1304  1.278919 2.583199
1305  1.282542 2.579576
1306  1.286165 2.579576
1307  1.289788 2.575953
1308  1.293411 2.575953
1309  1.297034 2.572330
1310  1.300657 2.572330
1311  1.304280 2.568707
1312  1.307903 2.568707
1313  1.311526 2.565084
1314  1.315149 2.561461
1315  1.318772 2.557838
1316  1.322395 2.554215
1317  1.322395 2.550592
1318  1.326018 2.546969
1319  1.326018 2.543346
1320  1.329641 2.539723
1321  1.329641 2.536100
1322  1.333264 2.532477
1323  1.333264 2.528854
1324  1.336887 2.525231
1325  1.336887 2.521608
1326  1.340510 2.517985
1327  1.340510 2.514362
1328  1.344133 2.510739
1329  1.347756 2.507116
1330  1.351379 2.507116
1331  1.355002 2.503493
1332  1.358625 2.503493
1333  1.362248 2.503493
1334  1.365871 2.503493
1335  1.369494 2.503493
1336  1.373117 2.503493
1337  1.376740 2.503493
1338  1.380363 2.503493
1339  1.383986 2.503493
1340  1.387609 2.503493
1341  1.391232 2.499870
1342  1.394855 2.499870
1343  1.398478 2.496247
1344  1.402101 2.496247
1345  1.405724 2.492624
1346  1.409347 2.492624
1347  1.412970 2.489001
1348  1.416593 2.489001
1349  1.420216 2.485378
1350  1.423839 2.485378
1351  1.427462 2.481755
1352  1.431085 2.481755
1353  1.434708 2.478132
1354  1.438331 2.474509
1355  1.441954 2.470886
1356  1.445577 2.467263
1357  1.449200 2.463640
1358  1.452823 2.463640
1359  1.456446 2.460017
1360  1.460069 2.460017
1361  1.463692 2.456394
1362  1.467315 2.456394
1363  1.470938 2.452771
1364  1.474561 2.452771
1365  1.478184 2.449148
1366  1.481807 2.449148
1367  1.485430 2.445525
1368  1.489053 2.445525
1369  1.492676 2.441902
1370  1.496299 2.441902
1371  1.499922 2.438279
1372  1.503545 2.438279
1373  1.507168 2.434656
1374  1.510791 2.431033
1375  1.514414 2.427410
1376  1.518037 2.423787
1377  1.518037 2.420164
1378  1.521660 2.420164
1379  1.525283 2.416541
1380  1.528906 2.416541
1381  1.532529 2.412918
1382  1.536152 2.412918
1383  1.539775 2.409295
1384  1.543398 2.405672
1385  1.547021 2.402049
1386  1.550644 2.398426
1387  1.554267 2.394803
1388  1.554267 2.391180
1389  1.557890 2.387557
1390  1.557890 2.383934
1391  1.561513 2.380311
1392  1.561513 2.376688
1393  1.565136 2.373065
1394  1.565136 2.369442
1395  1.568759 2.365819
1396  1.568759 2.362196
1397  1.572382 2.358573
1398  1.572382 2.354950
1399  1.576005 2.351327
1400  1.576005 2.347704
1401  1.579628 2.344081
1402  1.583251 2.340458
1403  1.586874 2.336835
1404  1.590497 2.333212
1405  1.594120 2.329589
1406  1.597743 2.329589
1407  1.601366 2.325966
1408  1.604989 2.322343
1409  1.608612 2.322343
1410  1.612235 2.322343
1411  1.615858 2.318720
1412  1.619481 2.318720
1413  1.623104 2.315097
1414  1.626727 2.315097
1415  1.630350 2.311474
1416  1.633973 2.311474
1417  1.637596 2.307851
1418  1.641219 2.307851
1419  1.644842 2.304228
1420  1.648465 2.304228
1421  1.652088 2.300605
1422  1.655711 2.300605
1423  1.659334 2.296982
1424  1.659334 2.293359
1425  1.662957 2.289736
1426  1.662957 2.286113
1427  1.666580 2.282490
1428  1.666580 2.278867
1429  1.670203 2.275244
1430  1.670203 2.271621
1431  1.673826 2.267998
1432  1.673826 2.264375
1433  1.677449 2.260752
1434  1.677449 2.257129
1435  1.681072 2.253506
1436  1.681072 2.249883
1437  1.684695 2.246260
1438  1.684695 2.242637
1439  1.688318 2.239014
1440  1.688318 2.235391
1441  1.691941 2.231768
1442  1.691941 2.228145
1443  1.691941 2.224522
1444  1.695564 2.220899
1445  1.695564 2.217276
1446  1.695564 2.213653
1447  1.695564 2.210030
1448  1.695564 2.206407
1449  1.695564 2.202784
1450  1.695564 2.199161
1451  1.695564 2.195538
1452  1.695564 2.191915
1453  1.695564 2.188292
1454  1.695564 2.184669
1455  1.695564 2.181046
1456  1.699187 2.177423
1457  1.699187 2.173800
1458  1.699187 2.170177
1459  1.702810 2.166554
1460  1.706433 2.162931
1461  1.710056 2.159308
1462  1.713679 2.159308
1463  1.717302 2.155685
1464  1.720925 2.155685
1465  1.724548 2.152062
1466  1.728171 2.152062
1467  1.731794 2.148439
1468  1.735417 2.144816
1469  1.739040 2.141193
1470  1.742663 2.137570
1471  1.746286 2.133947
1472  1.749909 2.130324
1473  1.749909 2.126701
1474  1.753532 2.123078
1475  1.753532 2.119455
1476  1.757155 2.115832
1477  1.757155 2.112209
1478  1.760778 2.108586
1479  1.764401 2.104963
1480  1.768024 2.101340
1481  1.771647 2.097717
1482  1.775270 2.097717
1483  1.778893 2.094094
1484  1.782516 2.094094
1485  1.786139 2.090471
1486  1.789762 2.090471
1487  1.793385 2.086848
1488  1.797008 2.086848
1489  1.800631 2.083225
1490  1.804254 2.083225
1491  1.807877 2.079602
1492  1.811500 2.079602
1493  1.815123 2.079602
1494  1.818746 2.079602
1495  1.822369 2.083225
1496  1.825992 2.083225
1497  1.829615 2.086848
1498  1.833238 2.086848
1499  1.836861 2.086848
1500  1.840484 2.086848
1501  1.844107 2.086848
1502  1.847730 2.086848
1503  1.851353 2.086848
1504  1.854976 2.086848
1505  1.858599 2.086848
1506  1.862222 2.086848
1507  1.865845 2.086848
1508  1.869468 2.086848
1509  1.873091 2.086848
1510  1.876714 2.086848
1511  1.880337 2.086848
1512  1.883960 2.086848
1513  1.887583 2.086848
1514  1.891206 2.086848
1515  1.894829 2.086848
1516  1.898452 2.086848
1517  1.902075 2.086848
1518  1.905698 2.086848
1519  1.909321 2.086848
1520  1.912944 2.086848
1521  1.916567 2.083225
1522  1.920190 2.083225
1523  1.923813 2.079602
1524  1.927436 2.079602
1525  1.931059 2.075979
1526  1.934682 2.075979
1527  1.938305 2.072356
1528  1.941928 2.072356
1529  1.945551 2.068733
1530  1.949174 2.068733
1531  1.952797 2.065110
1532  1.956420 2.065110
1533  1.960043 2.061487
1534  1.960043 2.057864
1535  1.963666 2.054241
1536  1.967289 2.054241
1537  1.970912 2.050618
1538  1.974535 2.050618
1539  1.978158 2.046995
1540  1.981781 2.046995
1541  1.985404 2.043372
1542  1.989027 2.039749
1543  1.992650 2.036126
1544  1.996273 2.032503
1545  1.999896 2.028880
1546  2.003519 2.025257
1547  2.003519 2.021634
1548  2.007142 2.018011
1549  2.007142 2.014388
1550  2.010765 2.010765
1551  2.010765 2.007142
1552  2.014388 2.003519
1553  2.014388 1.999896
1554  2.018011 1.996273
1555  2.018011 1.992650
1556  2.021634 1.989027
1557  2.021634 1.985404
1558  2.025257 1.981781
1559  2.025257 1.978158
1560  2.028880 1.974535
1561  2.028880 1.970912
1562  2.028880 1.967289
1563  2.028880 1.963666
1564  2.032503 1.963666
1565  2.036126 1.960043
1566  2.039749 1.956420
1567  2.043372 1.952797
1568  2.046995 1.952797
1569  2.050618 1.949174
1570  2.054241 1.949174
1571  2.057864 1.945551
1572  2.061487 1.941928
1573  2.065110 1.938305
1574  2.068733 1.934682
1575  2.072356 1.931059
1576  2.075979 1.927436
1577  2.079602 1.923813
1578  2.079602 1.920190
1579  2.083225 1.916567
1580  2.086848 1.912944
1581  2.086848 1.909321
1582  2.090471 1.905698
1583  2.090471 1.902075
1584  2.094094 1.898452
1585  2.094094 1.894829
1586  2.097717 1.891206
1587  2.097717 1.887583
1588  2.101340 1.883960
1589  2.101340 1.880337
1590  2.104963 1.880337
1591  2.108586 1.876714
1592  2.112209 1.876714
1593  2.115832 1.873091
1594  2.119455 1.873091
1595  2.123078 1.869468
1596  2.126701 1.869468
1597  2.130324 1.865845
1598  2.133947 1.865845
1599  2.137570 1.862222
1600  2.141193 1.862222
1601  2.144816 1.858599
1602  2.148439 1.854976
1603  2.152062 1.851353
1604  2.155685 1.847730
1605  2.155685 1.844107
1606  2.159308 1.840484
1607  2.159308 1.836861
1608  2.162931 1.833238
1609  2.162931 1.829615
1610  2.166554 1.825992
1611  2.166554 1.822369
1612  2.170177 1.818746
1613  2.170177 1.815123
1614  2.173800 1.811500
1615  2.173800 1.807877
1616  2.177423 1.804254
1617  2.177423 1.800631
1618  2.181046 1.797008
1619  2.184669 1.793385
1620  2.188292 1.789762
1621  2.191915 1.786139
1622  2.195538 1.782516
1623  2.199161 1.778893
1624  2.202784 1.778893
1625  2.206407 1.775270
1626  2.210030 1.775270
1627  2.213653 1.771647
1628  2.217276 1.768024
1629  2.220899 1.764401
1630  2.224522 1.760778
1631  2.228145 1.757155
1632  2.231768 1.753532
1633  2.235391 1.749909
1634  2.239014 1.746286
1635  2.242637 1.742663
1636  2.246260 1.739040
1637  2.249883 1.735417
1638  2.253506 1.731794
1639  2.257129 1.728171
1640  2.260752 1.724548
1641  2.264375 1.720925
1642  2.267998 1.720925
1643  2.271621 1.720925
1644  2.275244 1.720925
1645  2.278867 1.717302
1646  2.282490 1.717302
1647  2.286113 1.713679
1648  2.289736 1.713679
1649  2.293359 1.710056
1650  2.296982 1.710056
1651  2.300605 1.706433
1652  2.304228 1.706433
1653  2.307851 1.702810
1654  2.311474 1.702810
1655  2.315097 1.699187
1656  2.318720 1.699187
1657  2.322343 1.695564
1658  2.325966 1.691941
1659  2.325966 1.688318
1660  2.329589 1.684695
1661  2.329589 1.681072
1662  2.333212 1.677449
1663  2.333212 1.673826
1664  2.336835 1.670203
1665  2.336835 1.666580
1666  2.340458 1.662957
1667  2.340458 1.659334
1668  2.344081 1.655711
1669  2.344081 1.652088
1670  2.347704 1.648465
1671  2.347704 1.644842
1672  2.351327 1.641219
1673  2.354950 1.637596
1674  2.358573 1.633973
1675  2.362196 1.630350
1676  2.365819 1.630350
1677  2.369442 1.626727
1678  2.373065 1.626727
1679  2.376688 1.623104
1680  2.380311 1.623104
1681  2.383934 1.619481
1682  2.387557 1.619481
1683  2.391180 1.615858
1684  2.394803 1.615858
1685  2.398426 1.612235
1686  2.402049 1.612235
1687  2.405672 1.608612
1688  2.409295 1.608612
1689  2.412918 1.604989
1690  2.416541 1.604989
1691  2.420164 1.601366
1692  2.420164 1.597743
1693  2.423787 1.594120
1694  2.423787 1.590497
1695  2.427410 1.586874
1696  2.427410 1.583251
1697  2.431033 1.579628
1698  2.431033 1.576005
1699  2.434656 1.572382
1700  2.434656 1.568759
1701  2.438279 1.565136
1702  2.438279 1.561513
1703  2.441902 1.557890
1704  2.441902 1.554267
1705  2.445525 1.550644
1706  2.449148 1.547021
1707  2.452771 1.543398
1708  2.456394 1.539775
1709  2.460017 1.536152
1710  2.463640 1.536152
1711  2.467263 1.532529
1712  2.470886 1.532529
1713  2.474509 1.532529
1714  2.478132 1.528906
1715  2.481755 1.528906
1716  2.485378 1.528906
1717  2.489001 1.528906
1718  2.492624 1.528906
1719  2.496247 1.525283
1720  2.499870 1.525283
1721  2.503493 1.521660
1722  2.507116 1.521660
1723  2.510739 1.518037
1724  2.514362 1.518037
1725  2.517985 1.514414
1726  2.521608 1.514414
1727  2.525231 1.510791
1728  2.528854 1.510791
1729  2.532477 1.507168
1730  2.536100 1.507168
1731  2.539723 1.503545
1732  2.539723 1.499922
1733  2.543346 1.496299
1734  2.543346 1.492676
1735  2.546969 1.489053
1736  2.546969 1.485430
1737  2.550592 1.481807
1738  2.550592 1.478184
1739  2.554215 1.474561
1740  2.554215 1.470938
1741  2.557838 1.467315
1742  2.557838 1.463692
1743  2.561461 1.460069
1744  2.561461 1.456446
1745  2.561461 1.452823
1746  2.561461 1.449200
1747  2.561461 1.445577
1748  2.561461 1.441954
1749  2.561461 1.438331
1750  2.561461 1.434708
1751  2.561461 1.431085
1752  2.565084 1.427462
1753  2.565084 1.423839
1754  2.568707 1.420216
1755  2.572330 1.416593
1756  2.575953 1.412970
1757  2.579576 1.409347
1758  2.583199 1.405724
1759  2.586822 1.402101
1760  2.590445 1.398478
1761  2.594068 1.394855
1762  2.597691 1.391232
1763  2.601314 1.387609
1764  2.604937 1.383986
1765  2.604937 1.380363
1766  2.608560 1.376740
1767  2.608560 1.373117
1768  2.612183 1.369494
1769  2.612183 1.365871
1770  2.615806 1.362248
1771  2.619429 1.358625
1772  2.623052 1.355002
1773  2.626675 1.355002
1774  2.630298 1.351379
1775  2.633921 1.347756
1776  2.637544 1.344133
1777  2.641167 1.340510
1778  2.644790 1.336887
1779  2.648413 1.333264
1780  2.648413 1.329641
1781  2.652036 1.326018
1782  2.652036 1.322395
1783  2.655659 1.318772
1784  2.655659 1.315149
1785  2.659282 1.311526
1786  2.659282 1.307903
1787  2.662905 1.304280
1788  2.662905 1.300657
1789  2.666528 1.297034
1790  2.666528 1.293411
1791  2.670151 1.289788
1792  2.673774 1.286165
1793  2.673774 1.282542
1794  2.677397 1.278919
1795  2.681020 1.275296
1796  2.684643 1.271673
1797  2.688266 1.268050
1798  2.691889 1.268050
1799  2.695512 1.268050
1800  2.699135 1.268050
1801  2.702758 1.268050
1802  2.706381 1.268050
1803  2.710004 1.268050
1804  2.713627 1.268050
1805  2.717250 1.268050
1806  2.720873 1.268050
1807  2.724496 1.268050
1808  2.728119 1.268050
1809  2.731742 1.268050
1810  2.735365 1.268050
1811  2.738988 1.268050
1812  2.742611 1.268050
1813  2.746234 1.268050
1814  2.749857 1.264427
1815  2.753480 1.264427
1816  2.757103 1.260804
1817  2.760726 1.260804
1818  2.764349 1.257181
1819  2.767972 1.257181
1820  2.771595 1.253558
1821  2.775218 1.253558
1822  2.778841 1.249935
1823  2.782464 1.249935
1824  2.786087 1.246312
1825  2.789710 1.246312
1826  2.793333 1.242689
1827  2.793333 1.239066
1828  2.796956 1.235443
1829  2.796956 1.231820
1830  2.800579 1.228197
1831  2.800579 1.224574
1832  2.804202 1.220951
1833  2.804202 1.217328
1834  2.807825 1.213705
1835  2.807825 1.210082
1836  2.811448 1.206459
1837  2.811448 1.202836
1838  2.815071 1.199213
1839  2.815071 1.195590
1840  2.818694 1.191967
1841  2.822317 1.188344
1842  2.825940 1.188344
1843  2.829563 1.184721
1844  2.833186 1.184721
1845  2.836809 1.181098
1846  2.840432 1.181098
1847  2.844055 1.177475
1848  2.847678 1.177475
1849  2.851301 1.173852
1850  2.854924 1.173852
1851  2.858547 1.170229
1852  2.862170 1.166606
1853  2.865793 1.162983
1854  2.869416 1.159360
1855  2.873039 1.155737
1856  2.876662 1.152114
1857  2.880285 1.148491
1858  2.883908 1.144868
1859  2.887531 1.141245
1860  2.891154 1.137622
1861  2.894777 1.133999
1862  2.898400 1.130376
1863  2.898400 1.126753
1864  2.902023 1.123130
1865  2.902023 1.119507
1866  2.905646 1.115884
1867  2.905646 1.112261
1868  2.909269 1.108638
1869  2.909269 1.105015
1870  2.912892 1.101392
1871  2.912892 1.097769
1872  2.916515 1.094146
1873  2.916515 1.090523
1874  2.920138 1.086900
1875  2.920138 1.083277
1876  2.920138 1.079654
1877  2.923761 1.076031
1878  2.923761 1.072408
1879  2.927384 1.068785
1880  2.927384 1.065162
1881  2.931007 1.061539
1882  2.931007 1.057916
1883  2.934630 1.054293
1884  2.934630 1.050670
1885  2.934630 1.047047
1886  2.934630 1.043424
1887  2.934630 1.039801
1888  2.934630 1.036178
1889  2.934630 1.032555
1890  2.934630 1.028932
1891  2.934630 1.025309
1892  2.938253 1.021686
1893  2.938253 1.018063
1894  2.941876 1.014440
1895  2.945499 1.010817
1896  2.949122 1.007194
1897  2.952745 1.003571
1898  2.956368 1.003571
1899  2.959991 1.003571
1900  2.963614 1.003571
1901  2.967237 0.999948
1902  2.970860 0.999948
1903  2.974483 0.996325
1904  2.978106 0.996325
1905  2.981729 0.992702
1906  2.985352 0.992702
1907  2.988975 0.989079
1908  2.992598 0.989079
1909  2.996221 0.985456
1910  2.999844 0.985456
1911  3.003467 0.981833
1912  3.007090 0.981833
1913  3.010713 0.981833
1914  3.014336 0.981833
1915  3.017959 0.978210
1916  3.021582 0.978210
1917  3.025205 0.974587
1918  3.028828 0.974587
1919  3.032451 0.970964
1920  3.036074 0.970964
1921  3.039697 0.967341
1922  3.043320 0.967341
1923  3.046943 0.963718
1924  3.050566 0.963718
1925  3.054189 0.960095
1926  3.057812 0.960095
1927  3.061435 0.956472
1928  3.065058 0.952849
1929  3.068681 0.949226
1930  3.072304 0.945603
1931  3.075927 0.945603
1932  3.079550 0.941980
1933  3.083173 0.941980
1934  3.086796 0.938357
1935  3.090419 0.938357
1936  3.094042 0.934734
1937  3.097665 0.934734
1938  3.101288 0.931111
1939  3.104911 0.931111
1940  3.108534 0.927488
1941  3.112157 0.927488
1942  3.115780 0.923865
1943  3.115780 0.920242
1944  3.119403 0.916619
1945  3.119403 0.912996
1946  3.123026 0.909373
1947  3.123026 0.905750
1948  3.126649 0.902127
1949  3.126649 0.898504
1950  3.130272 0.894881
1951  3.130272 0.891258
1952  3.133895 0.887635
1953  3.133895 0.884012
1954  3.137518 0.880389
1955  3.137518 0.876766
1956  3.141141 0.873143
1957  3.144764 0.869520
1958  3.148387 0.865897
1959  3.152010 0.862274
1960  3.152010 0.858651
1961  3.155633 0.855028
1962  3.159256 0.851405
1963  3.162879 0.847782
1964  3.166502 0.844159
1965  3.170125 0.840536
1966  3.173748 0.836913
1967  3.177371 0.833290
1968  3.180994 0.829667
1969  3.184617 0.826044
1970  3.188240 0.822421
1971  3.191863 0.822421
1972  3.195486 0.818798
1973  3.199109 0.818798
1974  3.202732 0.815175
1975  3.206355 0.815175
1976  3.209978 0.811552
1977  3.213601 0.811552
1978  3.217224 0.807929
1979  3.220847 0.804306
1980  3.224470 0.800683
1981  3.228093 0.797060
1982  3.231716 0.793437
1983  3.235339 0.789814
1984  3.238962 0.786191
1985  3.242585 0.782568
1986  3.246208 0.778945
1987  3.249831 0.775322
1988  3.253454 0.771699
1989  3.257077 0.768076
1990  3.257077 0.764453
1991  3.260700 0.760830
1992  3.264323 0.757207
1993  3.264323 0.753584
1994  3.267946 0.749961
1995  3.267946 0.746338
1996  3.271569 0.742715
1997  3.275192 0.739092
1998  3.278815 0.735469
1999  3.282438 0.731846
2000  3.286061 0.728223
2001  3.289684 0.724600
2002  3.293307 0.720977
2003  3.296930 0.717354
2004  3.300553 0.713731
2005  3.304176 0.713731
2006  3.307799 0.710108
2007  3.311422 0.710108
2008  3.315045 0.706485
2009  3.318668 0.706485
2010  3.322291 0.702862
2011  3.325914 0.702862
2012  3.329537 0.699239
2013  3.333160 0.699239
2014  3.336783 0.695616
2015  3.340406 0.695616
2016  3.344029 0.691993
2017  3.347652 0.688370
2018  3.351275 0.684747
2019  3.354898 0.681124
2020  3.358521 0.677501
2021  3.362144 0.673878
2022  3.362144 0.670255
2023  3.365767 0.666632
2024  3.369390 0.663009
2025  3.369390 0.659386
2026  3.373013 0.659386
2027  3.376636 0.655763
2028  3.380259 0.655763
2029  3.383882 0.652140
2030  3.387505 0.652140
2031  3.391128 0.648517
2032  3.394751 0.648517
2033  3.398374 0.644894
2034  3.401997 0.644894
2035  3.405620 0.641271
2036  3.409243 0.641271
2037  3.412866 0.637648
2038  3.416489 0.637648
2039  3.420112 0.634025
2040  3.423735 0.634025
2041  3.427358 0.630402
2042  3.430981 0.626779
2043  3.434604 0.626779
2044  3.438227 0.623156
2045  3.441850 0.623156
2046  3.445473 0.619533
2047  3.449096 0.619533
2048  3.452719 0.615910
2049  3.456342 0.615910
2050  3.459965 0.612287
2051  3.463588 0.612287
2052  3.467211 0.608664
2053  3.470834 0.605041
2054  3.474457 0.601418
2055  3.478080 0.597795
2056  3.481703 0.594172
2057  3.485326 0.590549
2058  3.485326 0.586926
2059  3.488949 0.583303
2060  3.488949 0.579680
2061  3.492572 0.576057
2062  3.492572 0.572434
2063  3.496195 0.568811
2064  3.496195 0.565188
2065  3.499818 0.561565
2066  3.499818 0.557942
2067  3.503441 0.554319
2068  3.503441 0.550696
2069  3.507064 0.547073
2070  3.507064 0.543450
2071  3.510687 0.539827
2072  3.510687 0.536204
2073  3.510687 0.532581
2074  3.510687 0.528958
2075  3.510687 0.525335
2076  3.510687 0.521712
2077  3.510687 0.518089
2078  3.510687 0.514466
2079  3.514310 0.510843
2080  3.514310 0.507220
2081  3.514310 0.503597
2082  3.517933 0.499974
2083  3.517933 0.496351
2084  3.521556 0.492728
2085  3.525179 0.489105
2086  3.528802 0.489105
2087  3.532425 0.485482
2088  3.536048 0.485482
2089  3.539671 0.481859
2090  3.543294 0.481859
2091  3.546917 0.478236
2092  3.550540 0.474613
2093  3.554163 0.470990
2094  3.557786 0.467367
2095  3.561409 0.463744
2096  3.565032 0.460121
2097  3.568655 0.456498
2098  3.572278 0.452875
2099  3.575901 0.452875
2100  3.579524 0.452875
2101  3.583147 0.452875
2102  3.586770 0.452875
2103  3.590393 0.452875
2104  3.594016 0.452875
2105  3.597639 0.452875
2106  3.601262 0.452875
2107  3.604885 0.452875
2108  3.608508 0.452875
2109  3.612131 0.456498
2110  3.615754 0.456498
2111  3.619377 0.460121
2112  3.623000 0.460121
2113  3.626623 0.463744
2114  3.630246 0.463744
2115  3.633869 0.467367
2116  3.637492 0.467367
2117  3.641115 0.470990
2118  3.644738 0.470990
2119  3.648361 0.474613
2120  3.651984 0.474613
2121  3.655607 0.478236
2122  3.659230 0.478236
2123  3.662853 0.481859
2124  3.666476 0.481859
2125  3.670099 0.481859
2126  3.673722 0.481859
2127  3.677345 0.481859
2128  3.680968 0.481859
2129  3.684591 0.481859
2130  3.688214 0.481859
2131  3.691837 0.481859
2132  3.695460 0.481859
2133  3.699083 0.481859
2134  3.702706 0.481859
2135  3.706329 0.481859
2136  3.709952 0.481859
2137  3.713575 0.485482
2138  3.717198 0.489105
2139  3.720821 0.489105
2140  3.724444 0.492728
2141  3.728067 0.496351
2142  3.731690 0.499974
2143  3.735313 0.499974
2144  3.738936 0.503597
2145  3.742559 0.503597
2146  3.746182 0.507220
2147  3.749805 0.507220
2148  3.753428 0.510843
2149  3.757051 0.510843
2150  3.760674 0.514466
2151  3.764297 0.514466
2152  3.767920 0.518089
2153  3.771543 0.518089
2154  3.775166 0.521712
2155  3.778789 0.521712
2156  3.782412 0.521712
2157  3.786035 0.521712
2158  3.789658 0.521712
2159  3.793281 0.521712
2160  3.796904 0.521712
2161  3.800527 0.521712
2162  3.804150 0.521712
2163  3.807773 0.521712
2164  3.811396 0.521712
2165  3.815019 0.521712
2166  3.818642 0.521712
2167  3.822265 0.521712
2168  3.825888 0.521712
2169  3.829511 0.521712
2170  3.833134 0.521712
2171  3.836757 0.521712
2172  3.840380 0.521712
2173  3.844003 0.521712
2174  3.847626 0.521712
2175  3.851249 0.521712
2176  3.854872 0.521712
2177  3.858495 0.518089
2178  3.862118 0.518089
2179  3.865741 0.514466
2180  3.869364 0.514466
2181  3.872987 0.510843
2182  3.876610 0.510843
2183  3.880233 0.507220
2184  3.883856 0.507220
2185  3.887479 0.503597
2186  3.891102 0.503597
2187  3.894725 0.499974
2188  3.898348 0.499974
2189  3.901971 0.496351
2190  3.905594 0.496351
2191  3.909217 0.496351
2192  3.912840 0.496351
2193  3.916463 0.496351
2194  3.920086 0.496351
2195  3.923709 0.496351
2196  3.927332 0.496351
2197  3.930955 0.496351
2198  3.934578 0.496351
2199  3.938201 0.496351
2200  3.941824 0.496351
2201  3.945447 0.496351
2202  3.949070 0.496351
2203  3.952693 0.496351
2204  3.956316 0.496351
2205  3.959939 0.496351
2206  3.963562 0.496351
2207  3.967185 0.496351
2208  3.970808 0.496351
2209  3.974431 0.496351
2210  3.978054 0.496351
2211  3.981677 0.496351
2212  3.985300 0.496351
2213  3.988923 0.496351
2214  3.992546 0.496351
2215  3.996169 0.496351
2216  3.999792 0.496351
2217  4.003415 0.496351
2218  4.007038 0.496351
2219  4.010661 0.496351
2220  4.014284 0.496351
2221  4.017907 0.496351
2222  4.021530 0.492728
2223  4.025153 0.492728
2224  4.028776 0.489105
2225  4.032399 0.489105
2226  4.036022 0.485482
2227  4.039645 0.485482
2228  4.043268 0.481859
2229  4.046891 0.481859
2230  4.050514 0.478236
2231  4.054137 0.478236
2232  4.057760 0.474613
2233  4.061383 0.474613
2234  4.065006 0.470990
2235  4.068629 0.467367
2236  4.072252 0.463744
2237  4.075875 0.460121
2238  4.079498 0.456498
2239  4.083121 0.452875
2240  4.086744 0.449252
2241  4.090367 0.449252
2242  4.093990 0.449252
2243  4.097613 0.449252
2244  4.101236 0.449252
2245  4.104859 0.445629
2246  4.108482 0.445629
2247  4.112105 0.445629
2248  4.115728 0.445629
2249  4.119351 0.445629
2250  4.122974 0.445629
2251  4.126597 0.445629
2252  4.130220 0.445629
2253  4.133843 0.445629
2254  4.137466 0.445629
2255  4.141089 0.445629
2256  4.144712 0.445629
2257  4.148335 0.445629
2258  4.151958 0.445629
2259  4.155581 0.445629
2260  4.159204 0.445629
2261  4.162827 0.445629
2262  4.166450 0.445629
2263  4.170073 0.445629
2264  4.173696 0.445629
2265  4.177319 0.445629
2266  4.180942 0.445629
2267  4.184565 0.445629
2268  4.188188 0.445629
2269  4.191811 0.445629
2270  4.195434 0.445629
2271  4.199057 0.445629
2272  4.202680 0.445629
2273  4.206303 0.445629
2274  4.209926 0.445629
2275  4.213549 0.445629
2276  4.217172 0.442006
2277  4.220795 0.442006
2278  4.224418 0.442006
2279  4.228041 0.442006
2280  4.231664 0.442006
2281  4.235287 0.442006
2282  4.238910 0.442006
2283  4.242533 0.442006
2284  4.246156 0.442006
2285  4.249779 0.442006
2286  4.253402 0.442006
2287  4.257025 0.442006
2288  4.260648 0.442006
2289  4.264271 0.442006
2290  4.267894 0.442006
2291  4.271517 0.442006
2292  4.275140 0.442006
2293  4.278763 0.442006
2294  4.282386 0.442006
2295  4.286009 0.442006
2296  4.289632 0.442006
2297  4.293255 0.442006
2298  4.296878 0.442006
2299  4.300501 0.442006
2300  4.304124 0.442006
2301  4.307747 0.438383
2302  4.311370 0.438383
2303  4.314993 0.434760
2304  4.318616 0.434760
2305  4.322239 0.434760
2306  4.325862 0.434760
2307  4.329485 0.434760
2308  4.333108 0.434760
2309  4.336731 0.434760
2310  4.340354 0.431137
2311  4.343977 0.431137
2312  4.347600 0.427514
2313  4.351223 0.427514
2314  4.354846 0.423891
2315  4.358469 0.423891
2316  4.362092 0.420268
2317  4.365715 0.420268
2318  4.369338 0.416645
2319  4.372961 0.416645
2320  4.376584 0.413022
2321  4.380207 0.413022
2322  4.383830 0.413022
2323  4.387453 0.413022
2324  4.391076 0.413022
2325  4.394699 0.409399
2326  4.398322 0.409399
2327  4.401945 0.409399
2328  4.405568 0.409399
2329  4.409191 0.409399
2330  4.412814 0.409399
2331  4.416437 0.405776
2332  4.420060 0.405776
2333  4.423683 0.402153
2334  4.427306 0.402153
2335  4.430929 0.398530
2336  4.434552 0.398530
2337  4.438175 0.402153
2338  4.441798 0.402153
2339  4.445421 0.402153
2340  4.449044 0.402153
2341  4.452667 0.402153
2342  4.456290 0.402153
2343  4.459913 0.402153
2344  4.463536 0.402153
2345  4.467159 0.402153
2346  4.470782 0.402153
2347  4.474405 0.402153
2348  4.478028 0.402153
2349  4.481651 0.402153
2350  4.485274 0.402153
2351  4.488897 0.402153
2352  4.492520 0.402153
2353  4.496143 0.402153
2354  4.499766 0.402153
2355  4.503389 0.402153
2356  4.507012 0.402153
2357  4.510635 0.402153
2358  4.514258 0.402153
2359  4.517881 0.402153
2360  4.521504 0.398530
2361  4.525127 0.398530
2362  4.528750 0.394907
2363  4.532373 0.394907
2364  4.535996 0.391284
2365  4.539619 0.391284
2366  4.543242 0.387661
2367  4.546865 0.387661
2368  4.550488 0.384038
2369  4.554111 0.384038
2370  4.557734 0.380415
2371  4.561357 0.380415
2372  4.564980 0.380415
2373  4.568603 0.380415
2374  4.572226 0.380415
2375  4.575849 0.380415
2376  4.579472 0.380415
2377  4.583095 0.376792
2378  4.586718 0.376792
2379  4.590341 0.373169
2380  4.593964 0.373169
2381  4.597587 0.369546
2382  4.601210 0.369546
2383  4.604833 0.369546
2384  4.608456 0.365923
2385  4.612079 0.365923
2386  4.615702 0.365923
2387  4.619325 0.365923
2388  4.622948 0.365923
2389  4.626571 0.365923
2390  4.630194 0.365923
2391  4.633817 0.365923
2392  4.637440 0.365923
2393  4.641063 0.365923
2394  4.644686 0.365923
2395  4.648309 0.365923
2396  4.651932 0.365923
2397  4.655555 0.365923
2398  4.659178 0.365923
2399  4.662801 0.365923
2400  4.666424 0.365923
2401  4.670047 0.365923
2402  4.673670 0.365923
2403  4.677293 0.365923
2404  4.680916 0.365923
2405  4.684539 0.365923
2406  4.688162 0.365923
2407  4.691785 0.365923
2408  4.695408 0.362300
2409  4.699031 0.362300
2410  4.702654 0.358677
2411  4.706277 0.358677
2412  4.709900 0.355054
2413  4.713523 0.355054
2414  4.717146 0.351431
2415  4.720769 0.351431
2416  4.724392 0.347808
2417  4.728015 0.347808
2418  4.731638 0.344185
2419  4.735261 0.344185
2420  4.738884 0.340562
2421  4.742507 0.336939
2422  4.746130 0.336939
2423  4.749753 0.336939
2424  4.753376 0.333316
2425  4.756999 0.333316
2426  4.760622 0.333316
2427  4.764245 0.329693
2428  4.767868 0.329693
2429  4.771491 0.326070
2430  4.775114 0.326070
2431  4.778737 0.326070
2432  4.782360 0.322447
2433  4.785983 0.326070
2434  4.789606 0.326070
2435  4.793229 0.329693
2436  4.796852 0.329693
2437  4.800475 0.329693
2438  4.804098 0.329693
2439  4.807721 0.329693
2440  4.811344 0.329693
2441  4.814967 0.329693
2442  4.818590 0.329693
2443  4.822213 0.329693
2444  4.825836 0.329693
2445  4.829459 0.329693
2446  4.833082 0.329693
2447  4.836705 0.329693
2448  4.840328 0.329693
2449  4.843951 0.329693
2450  4.847574 0.329693
2451  4.851197 0.329693
2452  4.854820 0.329693
2453  4.858443 0.329693
2454  4.862066 0.329693
2455  4.865689 0.329693
2456  4.869312 0.329693
2457  4.872935 0.329693
2458  4.876558 0.326070
2459  4.880181 0.326070
2460  4.883804 0.322447
2461  4.887427 0.322447
2462  4.891050 0.318824
2463  4.894673 0.318824
2464  4.898296 0.318824
2465  4.901919 0.318824
2466  4.905542 0.318824
2467  4.909165 0.315201
2468  4.912788 0.315201
2469  4.916411 0.311578
2470  4.920034 0.311578
2471  4.923657 0.307955
2472  4.927280 0.307955
2473  4.930903 0.304332
2474  4.934526 0.304332
2475  4.938149 0.300709
2476  4.941772 0.300709
2477  4.945395 0.297086
2478  4.949018 0.297086
2479  4.952641 0.297086
2480  4.956264 0.297086
2481  4.959887 0.297086
2482  4.963510 0.297086
2483  4.967133 0.293463
2484  4.970756 0.293463
2485  4.974379 0.293463
2486  4.978002 0.293463
2487  4.981625 0.289840
2488  4.985248 0.289840
2489  4.988871 0.286217
2490  4.992494 0.286217
2491  4.996117 0.282594
2492  4.999740 0.282594
2493  5.003363 0.282594
2494  5.006986 0.282594
2495  5.010609 0.282594
2496  5.014232 0.282594
2497  5.017855 0.282594
2498  5.021478 0.282594
2499  5.025101 0.278971
2500  5.028724 0.278971
2501  5.032347 0.275348
2502  5.035970 0.275348
2503  5.039593 0.271725
2504  5.043216 0.271725
2505  5.046839 0.268102
2506  5.050462 0.268102
2507  5.054085 0.264479
2508  5.057708 0.264479
2509  5.061331 0.260856
2510  5.064954 0.260856
2511  5.068577 0.257233
2512  5.072200 0.253610
2513  5.075823 0.253610
2514  5.079446 0.249987
2515  5.083069 0.249987
2516  5.086692 0.246364
2517  5.090315 0.246364
2518  5.093938 0.246364
2519  5.097561 0.242741
2520  5.101184 0.242741
2521  5.104807 0.242741
2522  5.108430 0.242741
2523  5.112053 0.246364
2524  5.115676 0.246364
2525  5.119299 0.246364
2526  5.122922 0.246364
2527  5.126545 0.249987
2528  5.130168 0.249987
2529  5.133791 0.249987
2530  5.137414 0.253610
2531  5.141037 0.253610
2532  5.144660 0.257233
2533  5.148283 0.257233
2534  5.151906 0.260856
2535  5.155529 0.260856
2536  5.159152 0.260856
2537  5.162775 0.260856
2538  5.166398 0.260856
2539  5.170021 0.260856
2540  5.173644 0.260856
2541  5.177267 0.260856
2542  5.180890 0.260856
2543  5.184513 0.260856
2544  5.188136 0.260856
2545  5.191759 0.260856
2546  5.195382 0.260856
2547  5.199005 0.260856
2548  5.202628 0.260856
2549  5.206251 0.260856
2550  5.209874 0.260856
2551  5.213497 0.260856
2552  5.217120 0.260856
2553  5.220743 0.260856
2554  5.224366 0.260856
2555  5.227989 0.260856
2556  5.231612 0.260856
2557  5.235235 0.260856
2558  5.238858 0.260856
2559  5.242481 0.260856
2560  5.246104 0.257233
2561  5.249727 0.257233
2562  5.253350 0.253610
2563  5.256973 0.253610
2564  5.260596 0.249987
2565  5.264219 0.249987
2566  5.267842 0.246364
2567  5.271465 0.246364
2568  5.275088 0.242741
2569  5.278711 0.242741
2570  5.282334 0.242741
2571  5.285957 0.242741
2572  5.289580 0.242741
2573  5.293203 0.242741
2574  5.296826 0.242741
2575  5.300449 0.242741
2576  5.304072 0.242741
2577  5.307695 0.242741
2578  5.311318 0.242741
2579  5.314941 0.242741
2580  5.318564 0.242741
2581  5.322187 0.242741
2582  5.325810 0.242741
2583  5.329433 0.242741
2584  5.333056 0.242741
2585  5.336679 0.242741
2586  5.340302 0.242741
2587  5.343925 0.242741
2588  5.347548 0.239118
2589  5.351171 0.239118
2590  5.354794 0.235495
2591  5.358417 0.235495
2592  5.362040 0.235495
2593  5.365663 0.235495
2594  5.369286 0.235495
2595  5.372909 0.235495
2596  5.376532 0.235495
2597  5.380155 0.231872
2598  5.383778 0.231872
2599  5.387401 0.228249
2600  5.391024 0.228249
2601  5.394647 0.224626
2602  5.398270 0.224626
2603  5.401893 0.221003
2604  5.405516 0.221003
2605  5.409139 0.217380
2606  5.412762 0.217380
2607  5.416385 0.213757
2608  5.420008 0.213757
2609  5.423631 0.210134
2610  5.427254 0.206511
2611  5.430877 0.202888
2612  5.434500 0.199265
2613  5.434500 0.195642
2614  5.438123 0.192019
2615  5.441746 0.192019
2616  5.445369 0.192019
2617  5.448992 0.188396
2618  5.452615 0.188396
2619  5.456238 0.188396
2620  5.459861 0.188396
2621  5.463484 0.184773
2622  5.467107 0.184773
2623  5.470730 0.184773
2624  5.474353 0.184773
2625  5.477976 0.184773
2626  5.481599 0.184773
2627  5.485222 0.181150
2628  5.488845 0.181150
2629  5.492468 0.181150
2630  5.496091 0.181150
2631  5.499714 0.181150
2632  5.503337 0.181150
2633  5.506960 0.181150
2634  5.510583 0.181150
2635  5.514206 0.181150
2636  5.517829 0.181150
2637  5.521452 0.181150
2638  5.525075 0.181150
2639  5.528698 0.181150
2640  5.532321 0.181150
2641  5.535944 0.181150
2642  5.539567 0.181150
2643  5.543190 0.181150
2644  5.546813 0.181150
2645  5.550436 0.181150
2646  5.554059 0.181150
2647  5.557682 0.181150
2648  5.561305 0.181150
2649  5.564928 0.181150
2650  5.568551 0.181150
2651  5.572174 0.181150
2652  5.575797 0.181150
2653  5.579420 0.181150
2654  5.583043 0.181150
2655  5.586666 0.181150
2656  5.590289 0.181150
2657  5.593912 0.181150
2658  5.597535 0.177527
2659  5.601158 0.177527
2660  5.604781 0.173904
2661  5.608404 0.173904
2662  5.612027 0.170281
2663  5.615650 0.170281
2664  5.619273 0.166658
2665  5.622896 0.166658
2666  5.626519 0.163035
2667  5.630142 0.163035
2668  5.633765 0.159412
2669  5.637388 0.159412
2670  5.641011 0.155789
2671  5.644634 0.155789
2672  5.648257 0.152166
2673  5.651880 0.152166
2674  5.655503 0.152166
2675  5.659126 0.152166
2676  5.662749 0.152166
2677  5.666372 0.152166
2678  5.669995 0.155789
2679  5.673618 0.155789
2680  5.677241 0.155789
2681  5.680864 0.159412
2682  5.684487 0.159412
2683  5.688110 0.159412
2684  5.691733 0.159412
2685  5.695356 0.159412
2686  5.698979 0.159412
2687  5.702602 0.159412
2688  5.706225 0.159412
2689  5.709848 0.159412
2690  5.713471 0.159412
2691  5.717094 0.159412
2692  5.720717 0.159412
2693  5.724340 0.159412
2694  5.727963 0.159412
2695  5.731586 0.159412
2696  5.735209 0.159412
2697  5.738832 0.159412
2698  5.742455 0.159412
2699  5.746078 0.159412
2700  5.749701 0.159412
2701  5.753324 0.159412
2702  5.756947 0.159412
2703  5.760570 0.159412
2704  5.764193 0.159412
2705  5.767816 0.159412
2706  5.771439 0.155789
2707  5.775062 0.155789
2708  5.778685 0.152166
2709  5.782308 0.152166
2710  5.785931 0.152166
2711  5.789554 0.152166
2712  5.793177 0.152166
2713  5.796800 0.152166
2714  5.800423 0.152166
2715  5.804046 0.152166
2716  5.807669 0.152166
2717  5.811292 0.152166
2718  5.814915 0.152166
2719  5.818538 0.152166
2720  5.822161 0.152166
2721  5.825784 0.152166
2722  5.829407 0.152166
2723  5.833030 0.152166
2724  5.836653 0.152166
2725  5.840276 0.152166
2726  5.843899 0.152166
2727  5.847522 0.152166
2728  5.851145 0.152166
2729  5.854768 0.152166
2730  5.858391 0.148543
2731  5.862014 0.148543
2732  5.865637 0.144920
2733  5.869260 0.144920
2734  5.872883 0.141297
2735  5.876506 0.141297
2736  5.880129 0.137674
2737  5.883752 0.137674
2738  5.887375 0.134051
2739  5.890998 0.134051
2740  5.894621 0.130428
2741  5.898244 0.130428
2742  5.901867 0.126805
2743  5.905490 0.123182
2744  5.909113 0.119559
2745  5.912736 0.115936
2746  5.916359 0.112313
2747  5.919982 0.108690
2748  5.923605 0.105067
2749  5.927228 0.105067
2750  5.930851 0.101444
2751  5.934474 0.101444
2752  5.938097 0.097821
2753  5.941720 0.097821
2754  5.945343 0.094198
2755  5.948966 0.094198
2756  5.952589 0.090575
2757  5.956212 0.090575
2758  5.959835 0.086952
2759  5.959835 0.083329
2760  5.963458 0.079706
2761  5.963458 0.076083
2762  5.967081 0.072460
2763  5.967081 0.068837
2764  5.970704 0.065214
2765  5.970704 0.061591
2766  5.974327 0.057968
2767  5.974327 0.054345
2768  5.977950 0.050722
2769  5.977950 0.047099
2770  5.981573 0.043476
2771  5.981573 0.039853
2772  5.981573 0.036230
2773  5.981573 0.032607
2774  5.981573 0.028984
2775  5.981573 0.025361
2776  5.981573 0.021738
2777  5.981573 0.018115
2778  5.981573 0.014492
2779  5.981573 0.010869
2780  5.981573 0.007246
2781  5.981573 0.003623
2782  5.985196 0.003623
2783  5.988819 0.003623
2784  5.992442 0.003623
2785  5.996065 0.003623
2786  5.999688 0.003623
2787  6.003311 0.003623
2788  6.006934 0.003623
2789  6.010557 0.003623
2790  6.014180 0.003623
2791  6.017803 0.003623
2792  6.021426 0.003623
2793  6.025049 0.003623
2794  6.028672 0.003623
2795  6.032295 0.003623
2796  6.035918 0.003623
2797  6.039541 0.003623
2798  6.043164 0.003623
2799  6.046787 0.003623
2800  6.050410 0.003623
2801  6.054033 0.003623
2802  6.057656 0.003623
2803  6.061279 0.003623
2804  6.064902 0.003623
2805  6.068525 0.003623
2806  6.072148 0.003623
2807  6.075771 0.003623
2808  6.079394 0.003623
2809  6.083017 0.003623
2810  6.086640 0.003623
2811  6.090263 0.003623
2812  6.093886 0.003623
2813  6.097509 0.003623
2814  6.101132 0.003623
2815  6.104755 0.003623
2816  6.108378 0.003623
2817  6.112001 0.003623
2818  6.115624 0.003623
2819  6.119247 0.003623
2820  6.122870 0.003623
2821  6.126493 0.003623
2822  6.130116 0.003623
2823  6.133739 0.003623
2824  6.137362 0.003623
2825  6.140985 0.003623
2826  6.144608 0.003623
2827  6.148231 0.003623
2828  6.151854 0.003623
2829  6.155477 0.003623
2830  6.159100 0.003623
2831  6.162723 0.003623
2832  6.166346 0.003623
2833  6.169969 0.003623
2834  6.173592 0.003623
2835  6.177215 0.003623
2836  6.180838 0.003623
2837  6.184461 0.003623
2838  6.188084 0.003623
2839  6.191707 0.003623
2840  6.195330 0.003623
2841  6.198953 0.003623
2842  6.202576 0.003623
2843  6.206199 0.003623
2844  6.209822 0.003623
2845  6.213445 0.003623
2846  6.217068 0.003623
2847  6.220691 0.003623
2848  6.224314 0.003623
2849  6.227937 0.003623
2850  6.231560 0.003623
2851  6.235183 0.003623
2852  6.238806 0.003623
2853  6.242429 0.003623
2854  6.246052 0.003623
2855  6.249675 0.003623
2856  6.253298 0.003623
2857  6.256921 0.003623
2858  6.260544 0.003623
2859  6.264167 0.003623
2860  6.267790 0.003623
2861  6.271413 0.003623
2862  6.275036 0.003623
2863  6.278659 0.003623
2864  6.282282 0.003623
2865  6.285905 0.003623
2866  6.289528 0.003623
2867  6.293151 0.003623
2868  6.296774 0.003623
2869  6.300397 0.003623
2870  6.304020 0.003623
2871  6.307643 0.003623
2872  6.307643 0.007246
2873  6.307643 0.010869
2874  6.307643 0.014492
2875  6.307643 0.018115
2876  6.307643 0.021738
2877  6.307643 0.025361
2878  6.307643 0.028984
2879  6.307643 0.032607
2880  6.307643 0.036230
2881  6.307643 0.039853
2882  6.307643 0.043476
2883  6.311266 0.047099
2884  6.311266 0.050722
2885  6.314889 0.054345
2886  6.314889 0.057968
2887  6.318512 0.061591
2888  6.318512 0.065214
2889  6.322135 0.068837
2890  6.322135 0.072460
2891  6.325758 0.076083
2892  6.325758 0.079706
2893  6.329381 0.083329
2894  6.329381 0.086952
2895  6.333004 0.090575
2896  6.336627 0.094198
2897  6.340250 0.097821
2898  6.340250 0.101444
2899  6.343873 0.105067
2900  6.347496 0.108690
2901  6.351119 0.112313
2902  6.354742 0.115936
2903  6.358365 0.119559
2904  6.361988 0.123182
2905  6.365611 0.123182
2906  6.369234 0.126805
2907  6.372857 0.130428
2908  6.376480 0.130428
2909  6.380103 0.134051
2910  6.383726 0.137674
2911  6.387349 0.137674
2912  6.390972 0.141297
2913  6.394595 0.141297
2914  6.398218 0.144920
2915  6.401841 0.144920
2916  6.405464 0.148543
2917  6.409087 0.148543
2918  6.412710 0.152166
2919  6.416333 0.155789
2920  6.419956 0.159412
2921  6.423579 0.163035
2922  6.427202 0.166658
2923  6.430825 0.170281
2924  6.434448 0.173904
2925  6.438071 0.173904
2926  6.441694 0.177527
2927  6.445317 0.181150
2928  6.448940 0.181150
2929  6.452563 0.184773
2930  6.456186 0.184773
2931  6.459809 0.188396
2932  6.463432 0.188396
2933  6.467055 0.192019
2934  6.470678 0.192019
2935  6.474301 0.195642
2936  6.477924 0.195642
2937  6.481547 0.199265
2938  6.485170 0.199265
2939  6.488793 0.202888
2940  6.492416 0.202888
2941  6.496039 0.206511
2942  6.499662 0.206511
2943  6.503285 0.206511
2944  6.506908 0.206511
2945  6.510531 0.206511
2946  6.514154 0.206511
2947  6.517777 0.210134
2948  6.521400 0.213757
2949  6.525023 0.217380
2950  6.528646 0.221003
2951  6.532269 0.224626
2952  6.535892 0.228249
2953  6.539515 0.231872
2954  6.543138 0.235495
2955  6.546761 0.239118
2956  6.546761 0.242741
2957  6.550384 0.246364
2958  6.550384 0.249987
2959  6.554007 0.253610
2960  6.557630 0.257233
2961  6.557630 0.260856
2962  6.561253 0.264479
2963  6.564876 0.268102
2964  6.568499 0.271725
2965  6.572122 0.275348
2966  6.575745 0.278971
2967  6.579368 0.278971
2968  6.582991 0.282594
2969  6.586614 0.286217
2970  6.590237 0.289840
2971  6.593860 0.289840
2972  6.597483 0.293463
2973  6.597483 0.297086
2974  6.601106 0.300709
2975  6.604729 0.304332
2976  6.604729 0.307955
2977  6.608352 0.311578
2978  6.611975 0.315201
2979  6.615598 0.315201
2980  6.619221 0.318824
2981  6.622844 0.318824
2982  6.626467 0.322447
2983  6.630090 0.322447
2984  6.633713 0.326070
2985  6.637336 0.326070
2986  6.640959 0.329693
2987  6.644582 0.329693
2988  6.648205 0.333316
2989  6.651828 0.333316
2990  6.655451 0.336939
2991  6.659074 0.336939
2992  6.662697 0.340562
2993  6.666320 0.340562
2994  6.669943 0.340562
2995  6.669943 0.344185
2996  6.673566 0.347808
2997  6.677189 0.351431
2998  6.680812 0.351431
2999  6.684435 0.355054
3000  6.688058 0.355054
3001  6.691681 0.358677
3002  6.695304 0.358677
3003  6.698927 0.362300
3004  6.702550 0.362300
3005  6.706173 0.365923
3006  6.709796 0.365923
3007  6.713419 0.369546
3008  6.717042 0.369546
3009  6.720665 0.373169
3010  6.724288 0.373169
3011  6.727911 0.373169
3012  6.731534 0.373169
3013  6.735157 0.376792
3014  6.738780 0.376792
3015  6.742403 0.380415
3016  6.746026 0.384038
3017  6.749649 0.387661
3018  6.753272 0.387661
3019  6.756895 0.391284
3020  6.760518 0.391284
3021  6.764141 0.394907
3022  6.767764 0.394907
3023  6.771387 0.398530
3024  6.775010 0.398530
3025  6.778633 0.402153
3026  6.782256 0.402153
3027  6.785879 0.405776
3028  6.789502 0.405776
3029  6.793125 0.409399
3030  6.796748 0.409399
3031  6.800371 0.409399
3032  6.803994 0.409399
3033  6.807617 0.413022
3034  6.811240 0.416645
3035  6.814863 0.420268
3036  6.818486 0.423891
3037  6.822109 0.427514
3038  6.825732 0.427514
3039  6.825732 0.431137
3040  6.829355 0.434760
3041  6.829355 0.438383
3042  6.832978 0.442006
3043  6.832978 0.445629
3044  6.836601 0.449252
3045  6.840224 0.452875
3046  6.840224 0.456498
3047  6.843847 0.460121
3048  6.847470 0.460121
3049  6.851093 0.463744
3050  6.854716 0.463744
3051  6.858339 0.467367
3052  6.861962 0.467367
3053  6.865585 0.470990
3054  6.869208 0.470990
3055  6.872831 0.474613
3056  6.876454 0.474613
3057  6.880077 0.478236
3058  6.883700 0.478236
3059  6.887323 0.481859
3060  6.890946 0.481859
3061  6.894569 0.481859
3062  6.898192 0.481859
3063  6.901815 0.481859
3064  6.905438 0.481859
3065  6.909061 0.481859
3066  6.912684 0.481859
3067  6.916307 0.481859
3068  6.919930 0.481859
3069  6.923553 0.481859
3070  6.927176 0.481859
3071  6.930799 0.481859
3072  6.934422 0.481859
3073  6.938045 0.485482
3074  6.941668 0.489105
3075  6.945291 0.492728
3076  6.948914 0.492728
3077  6.952537 0.496351
3078  6.956160 0.496351
3079  6.959783 0.499974
3080  6.963406 0.499974
3081  6.967029 0.503597
3082  6.970652 0.503597
3083  6.974275 0.507220
3084  6.977898 0.507220
3085  6.981521 0.510843
3086  6.985144 0.510843
3087  6.988767 0.514466
3088  6.992390 0.514466
3089  6.996013 0.514466
3090  6.999636 0.514466
3091  7.003259 0.514466
3092  7.006882 0.518089
3093  7.010505 0.518089
3094  7.014128 0.518089
3095  7.017751 0.521712
3096  7.021374 0.525335
3097  7.024997 0.528958
3098  7.028620 0.532581
3099  7.032243 0.532581
3100  7.035866 0.536204
3101  7.039489 0.539827
3102  7.043112 0.543450
3103  7.046735 0.547073
3104  7.050358 0.550696
3105  7.053981 0.554319
3106  7.057604 0.557942
3107  7.061227 0.561565
3108  7.064850 0.565188
3109  7.068473 0.568811
3110  7.072096 0.568811
3111  7.075719 0.572434
3112  7.079342 0.572434
3113  7.082965 0.576057
3114  7.086588 0.576057
3115  7.090211 0.579680
3116  7.093834 0.579680
3117  7.097457 0.583303
3118  7.101080 0.583303
3119  7.104703 0.586926
3120  7.108326 0.586926
3121  7.111949 0.590549
3122  7.115572 0.590549
3123  7.119195 0.590549
3124  7.122818 0.594172
3125  7.126441 0.597795
3126  7.130064 0.601418
3127  7.133687 0.605041
3128  7.133687 0.608664
3129  7.137310 0.612287
3130  7.140933 0.612287
3131  7.144556 0.615910
3132  7.148179 0.615910
3133  7.151802 0.619533
3134  7.155425 0.619533
3135  7.159048 0.623156
3136  7.162671 0.623156
3137  7.166294 0.626779
3138  7.169917 0.626779
3139  7.173540 0.630402
3140  7.177163 0.630402
3141  7.180786 0.634025
3142  7.184409 0.634025
3143  7.188032 0.634025
3144  7.191655 0.634025
3145  7.195278 0.634025
3146  7.198901 0.634025
3147  7.202524 0.637648
3148  7.206147 0.637648
3149  7.209770 0.641271
3150  7.213393 0.644894
3151  7.217016 0.644894
3152  7.220639 0.648517
3153  7.224262 0.648517
3154  7.224262 0.652140
3155  7.227885 0.655763
3156  7.231508 0.659386
3157  7.231508 0.663009
3158  7.235131 0.666632
3159  7.235131 0.670255
3160  7.238754 0.673878
3161  7.242377 0.677501
3162  7.242377 0.681124
3163  7.246000 0.684747
3164  7.249623 0.688370
3165  7.253246 0.688370
3166  7.256869 0.691993
3167  7.260492 0.691993
3168  7.264115 0.695616
3169  7.267738 0.695616
3170  7.271361 0.699239
3171  7.274984 0.699239
3172  7.278607 0.702862
3173  7.282230 0.702862
3174  7.285853 0.706485
3175  7.289476 0.706485
3176  7.293099 0.710108
3177  7.296722 0.710108
3178  7.300345 0.710108
3179  7.303968 0.710108
3180  7.307591 0.710108
3181  7.311214 0.710108
3182  7.314837 0.710108
3183  7.318460 0.710108
3184  7.322083 0.710108
3185  7.325706 0.713731
3186  7.329329 0.713731
3187  7.332952 0.717354
3188  7.336575 0.717354
3189  7.340198 0.720977
3190  7.343821 0.720977
3191  7.347444 0.724600
3192  7.351067 0.724600
3193  7.354690 0.728223
3194  7.358313 0.728223
3195  7.361936 0.731846
3196  7.365559 0.731846
3197  7.369182 0.731846
3198  7.372805 0.731846
3199  7.376428 0.731846
3200  7.380051 0.731846
3201  7.383674 0.735469
3202  7.387297 0.739092
3203  7.390920 0.742715
3204  7.394543 0.746338
3205  7.398166 0.749961
3206  7.398166 0.753584
3207  7.401789 0.757207
3208  7.405412 0.760830
3209  7.409035 0.764453
3210  7.412658 0.768076
3211  7.416281 0.768076
3212  7.419904 0.771699
3213  7.423527 0.771699
3214  7.427150 0.775322
3215  7.430773 0.775322
3216  7.434396 0.778945
3217  7.438019 0.778945
3218  7.441642 0.782568
3219  7.445265 0.782568
3220  7.448888 0.786191
3221  7.452511 0.786191
3222  7.456134 0.789814
3223  7.459757 0.789814
3224  7.463380 0.793437
3225  7.467003 0.793437
3226  7.470626 0.797060
3227  7.474249 0.797060
3228  7.477872 0.797060
3229  7.481495 0.797060
3230  7.485118 0.797060
3231  7.488741 0.797060
3232  7.492364 0.800683
3233  7.495987 0.800683
3234  7.499610 0.804306
3235  7.503233 0.804306
3236  7.506856 0.807929
3237  7.510479 0.807929
3238  7.514102 0.811552
3239  7.517725 0.811552
3240  7.521348 0.815175
3241  7.524971 0.815175
3242  7.528594 0.818798
3243  7.532217 0.818798
3244  7.535840 0.822421
3245  7.539463 0.822421
3246  7.543086 0.822421
3247  7.546709 0.822421
3248  7.550332 0.822421
3249  7.553955 0.822421
3250  7.557578 0.826044
3251  7.561201 0.826044
3252  7.564824 0.829667
3253  7.568447 0.829667
3254  7.572070 0.829667
3255  7.575693 0.833290
3256  7.579316 0.833290
3257  7.582939 0.833290
3258  7.586562 0.833290
3259  7.590185 0.833290
3260  7.593808 0.836913
3261  7.597431 0.840536
3262  7.601054 0.844159
3263  7.604677 0.847782
3264  7.608300 0.847782
3265  7.611923 0.851405
3266  7.615546 0.855028
3267  7.619169 0.858651
3268  7.622792 0.862274
3269  7.626415 0.865897
3270  7.626415 0.869520
3271  7.626415 0.873143
3272  7.626415 0.876766
3273  7.626415 0.880389
3274  7.630038 0.884012
3275  7.630038 0.887635
3276  7.633661 0.891258
3277  7.633661 0.894881
3278  7.637284 0.898504
3279  7.637284 0.902127
3280  7.640907 0.905750
3281  7.640907 0.909373
3282  7.644530 0.912996
3283  7.644530 0.916619
3284  7.648153 0.920242
3285  7.648153 0.923865
3286  7.651776 0.927488
3287  7.655399 0.931111
3288  7.659022 0.934734
3289  7.659022 0.938357
3290  7.662645 0.941980
3291  7.666268 0.945603
3292  7.669891 0.945603
3293  7.673514 0.949226
3294  7.677137 0.949226
3295  7.680760 0.952849
3296  7.684383 0.952849
3297  7.688006 0.956472
3298  7.691629 0.956472
3299  7.695252 0.960095
3300  7.698875 0.960095
3301  7.702498 0.963718
3302  7.706121 0.963718
3303  7.709744 0.967341
3304  7.713367 0.967341
3305  7.716990 0.967341
3306  7.720613 0.967341
3307  7.724236 0.967341
3308  7.727859 0.967341
3309  7.731482 0.967341
3310  7.735105 0.967341
3311  7.738728 0.967341
3312  7.742351 0.967341
3313  7.745974 0.967341
3314  7.749597 0.967341
3315  7.753220 0.970964
3316  7.756843 0.974587
3317  7.760466 0.978210
3318  7.764089 0.981833
3319  7.767712 0.981833
3320  7.771335 0.985456
3321  7.774958 0.989079
3322  7.778581 0.989079
3323  7.782204 0.992702
3324  7.785827 0.992702
3325  7.785827 0.996325
3326  7.789450 0.999948
3327  7.793073 0.999948
3328  7.796696 1.003571
3329  7.800319 1.003571
3330  7.803942 1.007194
3331  7.807565 1.007194
3332  7.811188 1.010817
3333  7.814811 1.010817
3334  7.818434 1.014440
3335  7.822057 1.014440
3336  7.825680 1.018063
3337  7.829303 1.018063
3338  7.832926 1.021686
3339  7.836549 1.021686
3340  7.840172 1.021686
3341  7.843795 1.025309
3342  7.847418 1.025309
3343  7.851041 1.025309
3344  7.854664 1.025309
3345  7.858287 1.028932
3346  7.861910 1.032555
3347  7.865533 1.036178
3348  7.869156 1.039801
3349  7.872779 1.043424
3350  7.876402 1.047047
3351  7.880025 1.050670
3352  7.883648 1.050670
3353  7.887271 1.054293
3354  7.890894 1.054293
3355  7.894517 1.057916
3356  7.898140 1.057916
3357  7.901763 1.061539
3358  7.905386 1.061539
3359  7.909009 1.065162
3360  7.912632 1.065162
3361  7.916255 1.068785
3362  7.919878 1.068785
3363  7.923501 1.072408
3364  7.927124 1.072408
3365  7.930747 1.076031
3366  7.934370 1.076031
3367  7.937993 1.076031
3368  7.941616 1.076031
3369  7.945239 1.076031
3370  7.948862 1.076031
3371  7.952485 1.079654
3372  7.956108 1.083277
3373  7.959731 1.086900
3374  7.963354 1.090523
3375  7.966977 1.090523
3376  7.970600 1.094146
3377  7.974223 1.094146
3378  7.977846 1.097769
3379  7.981469 1.097769
3380  7.985092 1.101392
3381  7.988715 1.101392
3382  7.992338 1.105015
3383  7.995961 1.105015
3384  7.999584 1.108638
3385  8.003207 1.112261
3386  8.006830 1.115884
3387  8.010453 1.119507
3388  8.014076 1.123130
3389  8.017699 1.126753
3390  8.021322 1.130376
3391  8.021322 1.133999
3392  8.024945 1.137622
3393  8.024945 1.141245
3394  8.028568 1.144868
3395  8.028568 1.148491
3396  8.032191 1.152114
3397  8.032191 1.155737
3398  8.035814 1.159360
3399  8.035814 1.162983
3400  8.039437 1.166606
3401  8.039437 1.170229
3402  8.043060 1.173852
3403  8.043060 1.177475
3404  8.046683 1.181098
3405  8.046683 1.184721
3406  8.050306 1.188344
3407  8.053929 1.188344
3408  8.057552 1.191967
3409  8.061175 1.191967
3410  8.064798 1.195590
3411  8.068421 1.195590
3412  8.072044 1.199213
3413  8.075667 1.199213
3414  8.079290 1.202836
3415  8.082913 1.202836
3416  8.086536 1.206459
3417  8.090159 1.206459
3418  8.093782 1.210082
3419  8.097405 1.210082
3420  8.101028 1.210082
3421  8.104651 1.210082
3422  8.108274 1.210082
3423  8.111897 1.210082
3424  8.115520 1.210082
3425  8.119143 1.210082
3426  8.122766 1.210082
3427  8.126389 1.210082
3428  8.130012 1.210082
3429  8.133635 1.210082
3430  8.137258 1.210082
3431  8.140881 1.210082
3432  8.144504 1.210082
3433  8.148127 1.210082
3434  8.151750 1.210082
3435  8.155373 1.210082
3436  8.158996 1.210082
3437  8.162619 1.213705
3438  8.166242 1.213705
3439  8.169865 1.213705
3440  8.173488 1.213705
3441  8.177111 1.213705
3442  8.180734 1.213705
3443  8.184357 1.217328
3444  8.187980 1.220951
3445  8.191603 1.224574
3446  8.191603 1.228197
3447  8.195226 1.231820
3448  8.198849 1.235443
3449  8.198849 1.239066
3450  8.202472 1.242689
3451  8.206095 1.242689
3452  8.209718 1.246312
3453  8.213341 1.246312
3454  8.216964 1.249935
3455  8.220587 1.249935
3456  8.224210 1.253558
3457  8.227833 1.253558
3458  8.231456 1.257181
3459  8.235079 1.257181
3460  8.238702 1.260804
3461  8.242325 1.260804
3462  8.245948 1.264427
3463  8.249571 1.264427
3464  8.253194 1.264427
3465  8.256817 1.264427
3466  8.260440 1.264427
3467  8.264063 1.264427
3468  8.267686 1.264427
3469  8.271309 1.264427
3470  8.274932 1.264427
3471  8.278555 1.264427
3472  8.282178 1.264427
3473  8.285801 1.268050
3474  8.289424 1.271673
3475  8.293047 1.275296
3476  8.296670 1.278919
3477  8.300293 1.282542
3478  8.303916 1.286165
3479  8.307539 1.289788
3480  8.307539 1.293411
3481  8.311162 1.297034
3482  8.314785 1.300657
3483  8.314785 1.304280
3484  8.318408 1.307903
3485  8.322031 1.311526
3486  8.325654 1.315149
3487  8.329277 1.318772
3488  8.332900 1.318772
3489  8.336523 1.322395
3490  8.340146 1.322395
3491  8.343769 1.326018
3492  8.347392 1.326018
3493  8.351015 1.329641
3494  8.354638 1.329641
3495  8.358261 1.333264
3496  8.361884 1.333264
3497  8.365507 1.336887
3498  8.369130 1.336887
3499  8.372753 1.340510
3500  8.376376 1.340510
3501  8.379999 1.340510
3502  8.383622 1.340510
3503  8.387245 1.340510
3504  8.390868 1.344133
3505  8.394491 1.344133
3506  8.398114 1.347756
3507  8.401737 1.347756
3508  8.405360 1.351379
3509  8.408983 1.351379
3510  8.412606 1.355002
3511  8.416229 1.355002
3512  8.419852 1.358625
3513  8.423475 1.358625
3514  8.427098 1.358625
3515  8.430721 1.358625
3516  8.434344 1.358625
3517  8.437967 1.362248
3518  8.437967 1.365871
3519  8.441590 1.369494
3520  8.441590 1.373117
3521  8.445213 1.376740
3522  8.445213 1.380363
3523  8.448836 1.383986
3524  8.448836 1.387609
3525  8.452459 1.391232
3526  8.452459 1.394855
3527  8.456082 1.398478
3528  8.459705 1.398478
3529  8.463328 1.402101
3530  8.466951 1.402101
3531  8.470574 1.405724
3532  8.474197 1.405724
3533  8.477820 1.409347
3534  8.481443 1.409347
3535  8.485066 1.412970
3536  8.488689 1.412970
3537  8.492312 1.416593
3538  8.495935 1.416593
3539  8.499558 1.420216
3540  8.503181 1.420216
3541  8.506804 1.420216
3542  8.510427 1.420216
3543  8.514050 1.420216
3544  8.517673 1.420216
3545  8.521296 1.420216
3546  8.524919 1.420216
3547  8.528542 1.420216
3548  8.532165 1.420216
3549  8.535788 1.423839
3550  8.539411 1.427462
3551  8.543034 1.427462
3552  8.546657 1.431085
3553  8.550280 1.434708
3554  8.553903 1.434708
3555  8.557526 1.438331
3556  8.561149 1.438331
3557  8.561149 1.441954
3558  8.564772 1.445577
3559  8.568395 1.449200
3560  8.568395 1.452823
3561  8.572018 1.456446
3562  8.575641 1.460069
3563  8.579264 1.460069
3564  8.582887 1.463692
3565  8.586510 1.463692
3566  8.590133 1.467315
3567  8.593756 1.467315
3568  8.597379 1.470938
3569  8.601002 1.470938
3570  8.604625 1.474561
3571  8.608248 1.474561
3572  8.611871 1.478184
3573  8.615494 1.478184
3574  8.619117 1.481807
3575  8.622740 1.481807
3576  8.626363 1.481807
3577  8.629986 1.481807
3578  8.633609 1.481807
3579  8.637232 1.481807
3580  8.640855 1.481807
3581  8.644478 1.481807
3582  8.648101 1.481807
3583  8.651724 1.481807
3584  8.655347 1.481807
3585  8.658970 1.481807
3586  8.662593 1.481807
3587  8.666216 1.481807
3588  8.669839 1.481807
3589  8.673462 1.481807
3590  8.677085 1.481807
3591  8.680708 1.485430
3592  8.684331 1.485430
3593  8.687954 1.485430
3594  8.691577 1.485430
3595  8.695200 1.489053
3596  8.698823 1.492676
3597  8.702446 1.496299
3598  8.706069 1.499922
3599  8.709692 1.503545
3600  8.713315 1.507168
3601  8.716938 1.510791
3602  8.720561 1.514414
3603  8.724184 1.518037
3604  8.727807 1.521660
3605  8.731430 1.521660
3606  8.735053 1.525283
3607  8.738676 1.525283
3608  8.742299 1.528906
3609  8.745922 1.528906
3610  8.749545 1.532529
3611  8.753168 1.532529
3612  8.756791 1.536152
3613  8.760414 1.536152
3614  8.764037 1.539775
3615  8.767660 1.539775
3616  8.771283 1.543398
3617  8.774906 1.543398
3618  8.778529 1.547021
3619  8.782152 1.547021
3620  8.785775 1.547021
3621  8.789398 1.547021
3622  8.793021 1.547021
3623  8.796644 1.547021
3624  8.800267 1.547021
3625  8.803890 1.547021
3626  8.807513 1.547021
3627  8.811136 1.547021
3628  8.814759 1.547021
3629  8.818382 1.547021
3630  8.822005 1.547021
3631  8.825628 1.547021
3632  8.829251 1.547021
3633  8.832874 1.550644
3634  8.836497 1.554267
3635  8.840120 1.557890
3636  8.843743 1.561513
3637  8.847366 1.565136
3638  8.850989 1.568759
3639  8.854612 1.572382
3640  8.858235 1.576005
3641  8.861858 1.579628
3642  8.865481 1.583251
3643  8.869104 1.586874
3644  8.872727 1.590497
3645  8.876350 1.590497
3646  8.879973 1.594120
3647  8.883596 1.594120
3648  8.887219 1.597743
3649  8.890842 1.597743
3650  8.894465 1.601366
3651  8.898088 1.601366
3652  8.901711 1.604989
3653  8.905334 1.604989
3654  8.908957 1.608612
3655  8.912580 1.608612
3656  8.916203 1.612235
3657  8.919826 1.612235
3658  8.923449 1.612235
3659  8.927072 1.615858
3660  8.930695 1.615858
3661  8.934318 1.619481
3662  8.937941 1.623104
3663  8.941564 1.626727
3664  8.945187 1.630350
3665  8.948810 1.633973
3666  8.952433 1.637596
3667  8.956056 1.641219
3668  8.959679 1.644842
3669  8.963302 1.648465
3670  8.963302 1.652088
3671  8.966925 1.655711
3672  8.970548 1.659334
3673  8.974171 1.662957
3674  8.977794 1.666580
3675  8.981417 1.670203
3676  8.985040 1.673826
3677  8.988663 1.673826
3678  8.992286 1.677449
3679  8.995909 1.681072
3680  8.999532 1.681072
3681  9.003155 1.684695
3682  9.006778 1.688318
3683  9.010401 1.691941
3684  9.010401 1.695564
3685  9.010401 1.699187
3686  9.010401 1.702810
3687  9.010401 1.706433
3688  9.010401 1.710056
3689  9.010401 1.713679
3690  9.010401 1.717302
3691  9.014024 1.720925
3692  9.014024 1.724548
3693  9.017647 1.728171
3694  9.017647 1.731794
3695  9.021270 1.735417
3696  9.021270 1.739040
3697  9.024893 1.742663
3698  9.024893 1.746286
3699  9.028516 1.749909
3700  9.028516 1.753532
3701  9.032139 1.757155
3702  9.032139 1.760778
3703  9.035762 1.764401
3704  9.039385 1.768024
3705  9.043008 1.771647
3706  9.046631 1.771647
3707  9.050254 1.775270
3708  9.053877 1.778893
3709  9.057500 1.782516
3710  9.061123 1.786139
3711  9.064746 1.789762
3712  9.064746 1.793385
3713  9.068369 1.797008
3714  9.068369 1.800631
3715  9.068369 1.804254
3716  9.068369 1.807877
3717  9.068369 1.811500
3718  9.068369 1.815123
3719  9.068369 1.818746
3720  9.068369 1.822369
3721  9.068369 1.825992
3722  9.068369 1.829615
3723  9.068369 1.833238
3724  9.068369 1.836861
3725  9.068369 1.840484
3726  9.071992 1.844107
3727  9.071992 1.847730
3728  9.075615 1.851353
3729  9.075615 1.854976
3730  9.079238 1.858599
3731  9.079238 1.862222
3732  9.082861 1.865845
3733  9.082861 1.869468
3734  9.086484 1.873091
3735  9.086484 1.876714
3736  9.090107 1.880337
3737  9.090107 1.883960
3738  9.093730 1.887583
3739  9.097353 1.891206
3740  9.100976 1.894829
3741  9.104599 1.898452
3742  9.108222 1.902075
3743  9.108222 1.905698
3744  9.108222 1.909321
3745  9.108222 1.912944
3746  9.111845 1.916567
3747  9.111845 1.920190
3748  9.115468 1.923813
3749  9.115468 1.927436
3750  9.119091 1.931059
3751  9.119091 1.934682
3752  9.122714 1.938305
3753  9.122714 1.941928
3754  9.126337 1.945551
3755  9.126337 1.949174
3756  9.129960 1.952797
3757  9.129960 1.956420
3758  9.133583 1.960043
3759  9.133583 1.963666
3760  9.137206 1.967289
3761  9.137206 1.970912
3762  9.137206 1.974535
3763  9.137206 1.978158
3764  9.137206 1.981781
3765  9.137206 1.985404
3766  9.137206 1.989027
3767  9.137206 1.992650
3768  9.137206 1.996273
3769  9.137206 1.999896
3770  9.137206 2.003519
3771  9.137206 2.007142
3772  9.137206 2.010765
3773  9.140829 2.014388
3774  9.140829 2.018011
3775  9.140829 2.021634
3776  9.140829 2.025257
3777  9.144452 2.028880
3778  9.144452 2.032503
3779  9.144452 2.036126
3780  9.144452 2.039749
3781  9.144452 2.043372
3782  9.144452 2.046995
3783  9.144452 2.050618
3784  9.144452 2.054241
3785  9.144452 2.057864
3786  9.144452 2.061487
3787  9.144452 2.065110
3788  9.148075 2.068733
3789  9.148075 2.072356
3790  9.151698 2.075979
3791  9.151698 2.079602
3792  9.155321 2.083225
3793  9.155321 2.086848
3794  9.158944 2.090471
3795  9.158944 2.094094
3796  9.162567 2.097717
3797  9.162567 2.101340
3798  9.166190 2.104963
3799  9.166190 2.108586
3800  9.169813 2.112209
3801  9.169813 2.115832
3802  9.173436 2.119455
3803  9.173436 2.123078
3804  9.173436 2.126701
3805  9.173436 2.130324
3806  9.173436 2.133947
3807  9.177059 2.137570
3808  9.177059 2.141193
3809  9.177059 2.144816
3810  9.180682 2.148439
3811  9.180682 2.152062
3812  9.184305 2.155685
3813  9.184305 2.159308
3814  9.187928 2.162931
3815  9.187928 2.166554
3816  9.191551 2.170177
3817  9.191551 2.173800
3818  9.195174 2.177423
3819  9.195174 2.181046
3820  9.195174 2.184669
3821  9.195174 2.188292
3822  9.195174 2.191915
3823  9.195174 2.195538
3824  9.198797 2.199161
3825  9.198797 2.202784
3826  9.202420 2.206407
3827  9.202420 2.210030
3828  9.206043 2.213653
3829  9.206043 2.217276
3830  9.209666 2.220899
3831  9.209666 2.224522
3832  9.213289 2.228145
3833  9.213289 2.231768
3834  9.216912 2.235391
3835  9.216912 2.239014
3836  9.220535 2.242637
3837  9.220535 2.246260
3838  9.224158 2.249883
3839  9.224158 2.253506
3840  9.224158 2.257129
3841  9.227781 2.260752
3842  9.227781 2.264375
3843  9.227781 2.267998
3844  9.231404 2.271621
3845  9.231404 2.275244
3846  9.231404 2.278867
3847  9.231404 2.282490
3848  9.231404 2.286113
3849  9.231404 2.289736
3850  9.231404 2.293359
3851  9.231404 2.296982
3852  9.231404 2.300605
3853  9.231404 2.304228
3854  9.231404 2.307851
3855  9.231404 2.311474
3856  9.235027 2.315097
3857  9.235027 2.318720
3858  9.238650 2.322343
3859  9.238650 2.325966
3860  9.242273 2.329589
3861  9.242273 2.333212
3862  9.245896 2.336835
3863  9.245896 2.340458
3864  9.249519 2.344081
3865  9.249519 2.347704
3866  9.253142 2.351327
3867  9.253142 2.354950
3868  9.256765 2.358573
3869  9.260388 2.362196
3870  9.264011 2.365819
3871  9.267634 2.369442
3872  9.271257 2.373065
3873  9.274880 2.376688
3874  9.278503 2.380311
3875  9.282126 2.383934
3876  9.285749 2.387557
3877  9.289372 2.391180
3878  9.292995 2.394803
3879  9.296618 2.398426
3880  9.300241 2.402049
3881  9.303864 2.405672
3882  9.307487 2.409295
3883  9.307487 2.412918
3884  9.311110 2.416541
3885  9.314733 2.420164
3886  9.314733 2.423787
3887  9.318356 2.427410
3888  9.318356 2.431033
3889  9.321979 2.434656
3890  9.321979 2.438279
3891  9.325602 2.441902
3892  9.325602 2.445525
3893  9.329225 2.449148
3894  9.329225 2.452771
3895  9.329225 2.456394
3896  9.332848 2.460017
3897  9.332848 2.463640
3898  9.336471 2.467263
3899  9.336471 2.470886
3900  9.336471 2.474509
3901  9.336471 2.478132
3902  9.336471 2.481755
3903  9.336471 2.485378
3904  9.336471 2.489001
3905  9.336471 2.492624
3906  9.336471 2.496247
3907  9.336471 2.499870
3908  9.336471 2.503493
3909  9.336471 2.507116
3910  9.336471 2.510739
3911  9.336471 2.514362
3912  9.340094 2.517985
3913  9.340094 2.521608
3914  9.340094 2.525231
3915  9.343717 2.528854
3916  9.343717 2.532477
3917  9.347340 2.536100
3918  9.347340 2.539723
3919  9.350963 2.543346
3920  9.350963 2.546969
3921  9.354586 2.550592
3922  9.354586 2.554215
3923  9.354586 2.557838
3924  9.354586 2.561461
3925  9.354586 2.565084
3926  9.354586 2.568707
3927  9.354586 2.572330
3928  9.354586 2.575953
3929  9.354586 2.579576
3930  9.354586 2.583199
3931  9.354586 2.586822
3932  9.354586 2.590445
3933  9.354586 2.594068
3934  9.354586 2.597691
3935  9.354586 2.601314
3936  9.354586 2.604937
3937  9.354586 2.608560
3938  9.354586 2.612183
3939  9.354586 2.615806
3940  9.354586 2.619429
3941  9.354586 2.623052
3942  9.354586 2.626675
3943  9.354586 2.630298
3944  9.354586 2.633921
3945  9.354586 2.637544
3946  9.354586 2.641167
3947  9.354586 2.644790
3948  9.354586 2.648413
3949  9.354586 2.652036
3950  9.354586 2.655659
3951  9.354586 2.659282
3952  9.354586 2.662905
3953  9.358209 2.666528
3954  9.358209 2.670151
3955  9.361832 2.673774
3956  9.361832 2.677397
3957  9.365455 2.681020
3958  9.365455 2.684643
3959  9.369078 2.688266
3960  9.369078 2.691889
3961  9.372701 2.695512
3962  9.372701 2.699135
3963  9.372701 2.702758
3964  9.372701 2.706381
3965  9.376324 2.710004
3966  9.376324 2.713627
3967  9.379947 2.717250
3968  9.379947 2.720873
3969  9.383570 2.724496
3970  9.383570 2.728119
3971  9.387193 2.731742
3972  9.387193 2.735365
3973  9.390816 2.738988
3974  9.390816 2.742611
3975  9.394439 2.746234
3976  9.394439 2.749857
3977  9.398062 2.753480
3978  9.398062 2.757103
3979  9.398062 2.760726
3980  9.398062 2.764349
3981  9.401685 2.767972
3982  9.401685 2.771595
3983  9.405308 2.775218
3984  9.405308 2.778841
3985  9.408931 2.782464
3986  9.408931 2.786087
3987  9.412554 2.789710
3988  9.412554 2.793333
3989  9.416177 2.796956
3990  9.416177 2.800579
3991  9.419800 2.804202
3992  9.419800 2.807825
3993  9.423423 2.811448
3994  9.427046 2.815071
3995  9.430669 2.815071
3996  9.434292 2.818694
3997  9.434292 2.822317
3998  9.434292 2.825940
3999  9.437915 2.829563
4000  9.437915 2.833186
4001  9.441538 2.836809
4002  9.441538 2.840432
4003  9.445161 2.844055
4004  9.445161 2.847678
4005  9.448784 2.851301
4006  9.448784 2.854924
4007  9.452407 2.858547
4008  9.452407 2.862170
4009  9.456030 2.865793
4010  9.456030 2.869416
4011  9.459653 2.873039
4012  9.463276 2.876662
4013  9.466899 2.880285
4014  9.470522 2.883908
4015  9.474145 2.887531
4016  9.474145 2.891154
4017  9.474145 2.894777
4018  9.477768 2.898400
4019  9.477768 2.902023
4020  9.477768 2.905646
4021  9.477768 2.909269
4022  9.477768 2.912892
4023  9.477768 2.916515
4024  9.477768 2.920138
4025  9.477768 2.923761
4026  9.477768 2.927384
4027  9.477768 2.931007
4028  9.477768 2.934630
4029  9.477768 2.938253
4030  9.477768 2.941876
4031  9.477768 2.945499
4032  9.477768 2.949122
4033  9.477768 2.952745
4034  9.477768 2.956368
4035  9.477768 2.959991
4036  9.477768 2.963614
4037  9.477768 2.967237
4038  9.481391 2.970860
4039  9.481391 2.974483
4040  9.485014 2.978106
4041  9.485014 2.981729
4042  9.488637 2.985352
4043  9.488637 2.988975
4044  9.492260 2.992598
4045  9.492260 2.996221
4046  9.495883 2.999844
4047  9.495883 3.003467
4048  9.499506 3.007090
4049  9.499506 3.010713
4050  9.503129 3.014336
4051  9.506752 3.017959
4052  9.510375 3.021582
4053  9.513998 3.021582
4054  9.513998 3.025205
4055  9.517621 3.028828
4056  9.517621 3.032451
4057  9.521244 3.036074
4058  9.524867 3.039697
4059  9.524867 3.043320
4060  9.528490 3.046943
4061  9.532113 3.050566
4062  9.535736 3.054189
4063  9.535736 3.057812
4064  9.539359 3.061435
4065  9.542982 3.065058
4066  9.542982 3.068681
4067  9.546605 3.072304
4068  9.546605 3.075927
4069  9.546605 3.079550
4070  9.550228 3.083173
4071  9.550228 3.086796
4072  9.550228 3.090419
4073  9.550228 3.094042
4074  9.550228 3.097665
4075  9.550228 3.101288
4076  9.550228 3.104911
4077  9.550228 3.108534
4078  9.553851 3.112157
4079  9.553851 3.115780
4080  9.553851 3.119403
4081  9.553851 3.123026
4082  9.553851 3.126649
4083  9.553851 3.130272
4084  9.553851 3.133895
4085  9.553851 3.137518
4086  9.553851 3.141141
4087  9.553851 3.144764
4088  9.553851 3.148387
4089  9.553851 3.152010
4090  9.553851 3.155633
4091  9.553851 3.159256
4092  9.553851 3.162879
4093  9.557474 3.166502
4094  9.557474 3.170125
4095  9.561097 3.173748
4096  9.561097 3.177371
4097  9.564720 3.180994
4098  9.564720 3.184617
4099  9.568343 3.188240
4100  9.568343 3.191863
4101  9.571966 3.195486
4102  9.571966 3.199109
4103  9.575589 3.202732
4104  9.575589 3.206355
4105  9.579212 3.209978
4106  9.582835 3.213601
4107  9.586458 3.213601
4108  9.586458 3.217224
4109  9.590081 3.220847
4110  9.590081 3.224470
4111  9.593704 3.228093
4112  9.593704 3.231716
4113  9.597327 3.235339
4114  9.597327 3.238962
4115  9.600950 3.242585
4116  9.600950 3.246208
4117  9.604573 3.249831
4118  9.604573 3.253454
4119  9.608196 3.257077
4120  9.611819 3.260700
4121  9.615442 3.264323
4122  9.619065 3.267946
4123  9.622688 3.271569
4124  9.626311 3.275192
4125  9.629934 3.278815
4126  9.633557 3.282438
4127  9.637180 3.286061
4128  9.640803 3.289684
4129  9.644426 3.293307
4130  9.648049 3.296930
4131  9.648049 3.300553
4132  9.651672 3.304176
4133  9.651672 3.307799
4134  9.651672 3.311422
4135  9.651672 3.315045
4136  9.651672 3.318668
4137  9.651672 3.322291
4138  9.651672 3.325914
4139  9.651672 3.329537
4140  9.651672 3.333160
4141  9.655295 3.336783
4142  9.655295 3.340406
4143  9.655295 3.344029
4144  9.655295 3.347652
4145  9.658918 3.351275
4146  9.658918 3.354898
4147  9.662541 3.358521
4148  9.662541 3.362144
4149  9.662541 3.365767
4150  9.662541 3.369390
4151  9.662541 3.373013
4152  9.662541 3.376636
4153  9.662541 3.380259
4154  9.662541 3.383882
4155  9.662541 3.387505
4156  9.662541 3.391128
4157  9.662541 3.394751
4158  9.662541 3.398374
4159  9.662541 3.401997
4160  9.662541 3.405620
4161  9.662541 3.409243
4162  9.662541 3.412866
4163  9.662541 3.416489
4164  9.662541 3.420112
4165  9.662541 3.423735
4166  9.666164 3.427358
4167  9.666164 3.430981
4168  9.669787 3.434604
4169  9.669787 3.438227
4170  9.673410 3.441850
4171  9.673410 3.445473
4172  9.677033 3.449096
4173  9.677033 3.452719
4174  9.680656 3.456342
4175  9.680656 3.459965
4176  9.684279 3.463588
4177  9.684279 3.467211
4178  9.687902 3.470834
4179  9.687902 3.474457
4180  9.691525 3.478080
4181  9.691525 3.481703
4182  9.695148 3.485326
4183  9.698771 3.488949
4184  9.698771 3.492572
4185  9.702394 3.496195
4186  9.702394 3.499818
4187  9.706017 3.503441
4188  9.706017 3.507064
4189  9.706017 3.510687
4190  9.706017 3.514310
4191  9.706017 3.517933
4192  9.706017 3.521556
4193  9.706017 3.525179
4194  9.706017 3.528802
4195  9.706017 3.532425
4196  9.706017 3.536048
4197  9.706017 3.539671
4198  9.706017 3.543294
4199  9.706017 3.546917
4200  9.706017 3.550540
4201  9.706017 3.554163
4202  9.706017 3.557786
4203  9.706017 3.561409
4204  9.709640 3.565032
4205  9.709640 3.568655
4206  9.713263 3.572278
4207  9.713263 3.575901
4208  9.716886 3.579524
4209  9.716886 3.583147
4210  9.716886 3.586770
4211  9.716886 3.590393
4212  9.716886 3.594016
4213  9.716886 3.597639
4214  9.720509 3.601262
4215  9.720509 3.604885
4216  9.724132 3.608508
4217  9.724132 3.612131
4218  9.727755 3.615754
4219  9.727755 3.619377
4220  9.731378 3.623000
4221  9.731378 3.626623
4222  9.735001 3.630246
4223  9.735001 3.633869
4224  9.738624 3.637492
4225  9.738624 3.641115
4226  9.742247 3.644738
4227  9.745870 3.648361
4228  9.749493 3.648361
4229  9.753116 3.651984
4230  9.756739 3.655607
4231  9.760362 3.655607
4232  9.763985 3.659230
4233  9.767608 3.659230
4234  9.771231 3.662853
4235  9.774854 3.666476
4236  9.778477 3.670099
4237  9.782100 3.673722
4238  9.782100 3.677345
4239  9.782100 3.680968
4240  9.785723 3.684591
4241  9.785723 3.688214
4242  9.785723 3.691837
4243  9.785723 3.695460
4244  9.785723 3.699083
4245  9.785723 3.702706
4246  9.785723 3.706329
4247  9.785723 3.709952
4248  9.785723 3.713575
4249  9.785723 3.717198
4250  9.785723 3.720821
4251  9.785723 3.724444
4252  9.789346 3.728067
4253  9.789346 3.731690
4254  9.792969 3.735313
4255  9.792969 3.738936
4256  9.796592 3.742559
4257  9.796592 3.746182
4258  9.800215 3.749805
4259  9.800215 3.753428
4260  9.803838 3.757051
4261  9.803838 3.760674
4262  9.807461 3.764297
4263  9.807461 3.767920
4264  9.811084 3.771543
4265  9.814707 3.771543
4266  9.818330 3.775166
4267  9.821953 3.778789
4268  9.825576 3.782412
4269  9.829199 3.786035
4270  9.832822 3.789658
4271  9.832822 3.793281
4272  9.832822 3.796904
4273  9.836445 3.800527
4274  9.836445 3.804150
4275  9.840068 3.807773
4276  9.840068 3.811396
4277  9.840068 3.815019
4278  9.840068 3.818642
4279  9.840068 3.822265
4280  9.840068 3.825888
4281  9.840068 3.829511
4282  9.840068 3.833134
4283  9.840068 3.836757
4284  9.840068 3.840380
4285  9.840068 3.844003
4286  9.840068 3.847626
4287  9.840068 3.851249
4288  9.843691 3.854872
4289  9.843691 3.858495
4290  9.847314 3.862118
4291  9.847314 3.865741
4292  9.850937 3.869364
4293  9.850937 3.872987
4294  9.854560 3.876610
4295  9.854560 3.880233
4296  9.858183 3.883856
4297  9.858183 3.887479
4298  9.861806 3.891102
4299  9.861806 3.894725
4300  9.865429 3.898348
4301  9.865429 3.901971
4302  9.869052 3.905594
4303  9.869052 3.909217
4304  9.872675 3.912840
4305  9.872675 3.916463
4306  9.876298 3.920086
4307  9.879921 3.923709
4308  9.883544 3.927332
4309  9.887167 3.930955
4310  9.890790 3.930955
4311  9.894413 3.934578
4312  9.894413 3.938201
4313  9.898036 3.941824
4314  9.901659 3.945447
4315  9.901659 3.949070
4316  9.905282 3.952693
4317  9.905282 3.956316
4318  9.908905 3.959939
4319  9.908905 3.963562
4320  9.908905 3.967185
4321  9.908905 3.970808
4322  9.908905 3.974431
4323  9.908905 3.978054
4324  9.908905 3.981677
4325  9.912528 3.985300
4326  9.912528 3.988923
4327  9.916151 3.992546
4328  9.916151 3.996169
4329  9.919774 3.999792
4330  9.919774 4.003415
4331  9.923397 4.007038
4332  9.923397 4.010661
4333  9.927020 4.014284
4334  9.927020 4.017907
4335  9.930643 4.021530
4336  9.930643 4.025153
4337  9.934266 4.028776
4338  9.937889 4.032399
4339  9.941512 4.032399
4340  9.945135 4.036022
4341  9.948758 4.039645
4342  9.952381 4.043268
4343  9.956004 4.046891
4344  9.959627 4.050514
4345  9.959627 4.054137
4346  9.956004 4.057760
4347  9.956004 4.061383
4348  9.956004 4.065006
4349  9.956004 4.068629
4350  9.956004 4.072252
4351  9.956004 4.075875
4352  9.956004 4.079498
4353  9.956004 4.083121
4354  9.956004 4.086744
4355  9.956004 4.090367
4356  9.956004 4.093990
4357  9.956004 4.097613
4358  9.956004 4.101236
4359  9.956004 4.104859
4360  9.956004 4.108482
4361  9.956004 4.112105
4362  9.956004 4.115728
4363  9.956004 4.119351
4364  9.956004 4.122974
4365  9.956004 4.126597
4366  9.956004 4.130220
4367  9.956004 4.133843
4368  9.956004 4.137466
4369  9.956004 4.141089
4370  9.956004 4.144712
4371  9.956004 4.148335
4372  9.956004 4.151958
4373  9.956004 4.155581
4374  9.956004 4.159204
4375  9.959627 4.162827
4376  9.959627 4.166450
4377  9.963250 4.170073
4378  9.963250 4.173696
4379  9.966873 4.177319
4380  9.966873 4.180942
4381  9.970496 4.184565
4382  9.970496 4.188188
4383  9.974119 4.191811
4384  9.974119 4.195434
4385  9.977742 4.199057
4386  9.977742 4.202680
4387  9.981365 4.206303
4388  9.984988 4.209926
4389  9.988611 4.209926
4390  9.992234 4.213549
4391  9.995857 4.213549
4392  9.999480 4.217172
4393  10.003103 4.217172
4394  10.006726 4.220795
4395  10.010349 4.220795
4396  10.013972 4.224418
4397  10.017595 4.224418
4398  10.017595 4.228041
4399  10.021218 4.231664
4400  10.024841 4.235287
4401  10.028464 4.238910
4402  10.032087 4.242533
4403  10.035710 4.246156
4404  10.035710 4.249779
4405  10.039333 4.253402
4406  10.042956 4.257025
4407  10.042956 4.260648
4408  10.046579 4.264271
4409  10.046579 4.267894
4410  10.046579 4.271517
4411  10.046579 4.275140
4412  10.042956 4.278763
4413  10.042956 4.282386
4414  10.042956 4.286009
4415  10.042956 4.289632
4416  10.042956 4.293255
4417  10.042956 4.296878
4418  10.042956 4.300501
4419  10.042956 4.304124
4420  10.042956 4.307747
4421  10.042956 4.311370
4422  10.042956 4.314993
4423  10.042956 4.318616
4424  10.042956 4.322239
4425  10.042956 4.325862
4426  10.042956 4.329485
4427  10.042956 4.333108
4428  10.042956 4.336731
4429  10.042956 4.340354
4430  10.042956 4.343977
4431  10.042956 4.347600
4432  10.042956 4.351223
4433  10.042956 4.354846
4434  10.042956 4.358469
4435  10.042956 4.362092
4436  10.042956 4.365715
4437  10.042956 4.369338
4438  10.046579 4.372961
4439  10.046579 4.376584
4440  10.050202 4.380207
4441  10.050202 4.383830
4442  10.053825 4.387453
4443  10.053825 4.391076
4444  10.053825 4.394699
4445  10.053825 4.398322
4446  10.053825 4.401945
4447  10.053825 4.405568
4448  10.053825 4.409191
4449  10.053825 4.412814
4450  10.053825 4.416437
4451  10.053825 4.420060
4452  10.053825 4.423683
4453  10.053825 4.427306
4454  10.053825 4.430929
4455  10.053825 4.434552
4456  10.053825 4.438175
4457  10.053825 4.441798
4458  10.053825 4.445421
4459  10.053825 4.449044
4460  10.053825 4.452667
4461  10.057448 4.456290
4462  10.057448 4.459913
4463  10.061071 4.463536
4464  10.061071 4.467159
4465  10.064694 4.470782
4466  10.064694 4.474405
4467  10.064694 4.478028
4468  10.064694 4.481651
4469  10.064694 4.485274
4470  10.064694 4.488897
4471  10.064694 4.492520
4472  10.064694 4.496143
4473  10.064694 4.499766
4474  10.064694 4.503389
4475  10.064694 4.507012
4476  10.064694 4.510635
4477  10.064694 4.514258
4478  10.064694 4.517881
4479  10.064694 4.521504
4480  10.068317 4.525127
4481  10.068317 4.528750
4482  10.071940 4.532373
4483  10.071940 4.535996
4484  10.075563 4.539619
4485  10.075563 4.543242
4486  10.079186 4.546865
4487  10.079186 4.550488
4488  10.082809 4.554111
4489  10.082809 4.557734
4490  10.086432 4.561357
4491  10.086432 4.564980
4492  10.090055 4.568603
4493  10.093678 4.568603
4494  10.097301 4.572226
4495  10.100924 4.572226
4496  10.104547 4.575849
4497  10.108170 4.575849
4498  10.111793 4.579472
4499  10.115416 4.579472
4500  10.119039 4.583095
4501  10.122662 4.583095
4502  10.126285 4.586718
4503  10.129908 4.586718
4504  10.133531 4.590341
4505  10.137154 4.590341
4506  10.140777 4.590341
4507  10.144400 4.590341
4508  10.148023 4.590341
4509  10.151646 4.590341
4510  10.155269 4.590341
4511  10.158892 4.590341
4512  10.162515 4.593964
4513  10.166138 4.597587
4514  10.169761 4.601210
4515  10.173384 4.604833
4516  10.173384 4.608456
4517  10.177007 4.612079
4518  10.177007 4.615702
4519  10.177007 4.619325
4520  10.177007 4.622948
4521  10.177007 4.626571
4522  10.177007 4.630194
4523  10.177007 4.633817
4524  10.180630 4.637440
4525  10.180630 4.641063
4526  10.180630 4.644686
4527  10.180630 4.648309
4528  10.184253 4.651932
4529  10.184253 4.655555
4530  10.187876 4.659178
4531  10.187876 4.662801
4532  10.187876 4.666424
4533  10.187876 4.670047
4534  10.187876 4.673670
4535  10.187876 4.677293
4536  10.187876 4.680916
4537  10.187876 4.684539
4538  10.187876 4.688162
4539  10.187876 4.691785
4540  10.187876 4.695408
4541  10.191499 4.699031
4542  10.191499 4.702654
4543  10.191499 4.706277
4544  10.191499 4.709900
4545  10.195122 4.713523
4546  10.195122 4.717146
4547  10.198745 4.720769
4548  10.198745 4.724392
4549  10.202368 4.728015
4550  10.202368 4.731638
4551  10.202368 4.735261
4552  10.205991 4.738884
4553  10.205991 4.742507
4554  10.209614 4.746130
4555  10.209614 4.749753
4556  10.213237 4.753376
4557  10.213237 4.756999
4558  10.216860 4.760622
4559  10.216860 4.764245
4560  10.220483 4.767868
4561  10.220483 4.771491
4562  10.224106 4.775114
4563  10.224106 4.778737
4564  10.227729 4.782360
4565  10.231352 4.785983
4566  10.234975 4.789606
4567  10.238598 4.793229
4568  10.242221 4.796852
4569  10.242221 4.800475
4570  10.245844 4.804098
4571  10.249467 4.807721
4572  10.249467 4.811344
4573  10.253090 4.814967
4574  10.256713 4.818590
4575  10.260336 4.822213
4576  10.263959 4.825836
4577  10.263959 4.829459
4578  10.263959 4.833082
4579  10.263959 4.836705
4580  10.263959 4.840328
4581  10.263959 4.843951
4582  10.263959 4.847574
4583  10.263959 4.851197
4584  10.263959 4.854820
4585  10.263959 4.858443
4586  10.263959 4.862066
4587  10.263959 4.865689
4588  10.263959 4.869312
4589  10.263959 4.872935
4590  10.263959 4.876558
4591  10.263959 4.880181
4592  10.263959 4.883804
4593  10.263959 4.887427
4594  10.263959 4.891050
4595  10.263959 4.894673
4596  10.263959 4.898296
4597  10.263959 4.901919
4598  10.263959 4.905542
4599  10.263959 4.909165
4600  10.263959 4.912788
4601  10.263959 4.916411
4602  10.267582 4.920034
4603  10.267582 4.923657
4604  10.267582 4.927280
4605  10.267582 4.930903
4606  10.271205 4.934526
4607  10.271205 4.938149
4608  10.274828 4.941772
4609  10.274828 4.945395
4610  10.278451 4.949018
4611  10.278451 4.952641
4612  10.282074 4.956264
4613  10.282074 4.959887
4614  10.285697 4.963510
4615  10.285697 4.967133
4616  10.289320 4.970756
4617  10.289320 4.974379
4618  10.292943 4.978002
4619  10.296566 4.981625
4620  10.300189 4.981625
4621  10.303812 4.985248
4622  10.307435 4.988871
4623  10.311058 4.988871
4624  10.314681 4.992494
4625  10.318304 4.996117
4626  10.321927 4.999740
4627  10.321927 5.003363
4628  10.325550 5.006986
4629  10.325550 5.010609
4630  10.329173 5.014232
4631  10.329173 5.017855
4632  10.332796 5.021478
4633  10.332796 5.025101
4634  10.336419 5.028724
4635  10.336419 5.032347
4636  10.340042 5.035970
4637  10.343665 5.039593
4638  10.347288 5.043216
4639  10.350911 5.043216
4640  10.354534 5.046839
4641  10.358157 5.050462
4642  10.361780 5.054085
4643  10.365403 5.057708
4644  10.369026 5.061331
4645  10.372649 5.064954
4646  10.376272 5.068577
4647  10.379895 5.072200
4648  10.383518 5.075823
4649  10.383518 5.079446
4650  10.387141 5.083069
4651  10.387141 5.086692
4652  10.390764 5.090315
4653  10.390764 5.093938
4654  10.394387 5.097561
4655  10.398010 5.101184
4656  10.398010 5.104807
4657  10.401633 5.108430
4658  10.405256 5.112053
4659  10.408879 5.115676
4660  10.412502 5.119299
4661  10.416125 5.122922
4662  10.419748 5.126545
4663  10.423371 5.130168
4664  10.423371 5.133791
4665  10.426994 5.137414
4666  10.426994 5.141037
4667  10.426994 5.144660
4668  10.426994 5.148283
4669  10.430617 5.151906
4670  10.430617 5.155529
4671  10.430617 5.159152
4672  10.430617 5.162775
4673  10.434240 5.166398
4674  10.434240 5.170021
4675  10.434240 5.173644
4676  10.437863 5.177267
4677  10.437863 5.180890
4678  10.437863 5.184513
4679  10.441486 5.188136
4680  10.441486 5.191759
4681  10.445109 5.195382
4682  10.445109 5.199005
4683  10.445109 5.202628
4684  10.448732 5.206251
4685  10.448732 5.209874
4686  10.448732 5.213497
4687  10.448732 5.217120
4688  10.448732 5.220743
4689  10.448732 5.224366
4690  10.448732 5.227989
4691  10.448732 5.231612
4692  10.448732 5.235235
4693  10.448732 5.238858
4694  10.448732 5.242481
4695  10.448732 5.246104
4696  10.448732 5.249727
4697  10.448732 5.253350
4698  10.448732 5.256973
4699  10.448732 5.260596
4700  10.448732 5.264219
4701  10.448732 5.267842
4702  10.448732 5.271465
4703  10.448732 5.275088
4704  10.448732 5.278711
4705  10.448732 5.282334
4706  10.448732 5.285957
4707  10.448732 5.289580
4708  10.452355 5.293203
4709  10.452355 5.296826
4710  10.455978 5.300449
4711  10.455978 5.304072
4712  10.459601 5.307695
4713  10.459601 5.311318
4714  10.463224 5.314941
4715  10.463224 5.318564
4716  10.466847 5.322187
4717  10.466847 5.325810
4718  10.470470 5.329433
4719  10.470470 5.333056
4720  10.474093 5.336679
4721  10.477716 5.336679
4722  10.481339 5.340302
4723  10.484962 5.340302
4724  10.488585 5.343925
4725  10.492208 5.343925
4726  10.495831 5.347548
4727  10.499454 5.347548
4728  10.503077 5.351171
4729  10.506700 5.351171
4730  10.510323 5.354794
4731  10.513946 5.354794
4732  10.517569 5.358417
4733  10.521192 5.362040
4734  10.521192 5.365663
4735  10.521192 5.369286
4736  10.524815 5.372909
4737  10.524815 5.376532
4738  10.528438 5.380155
4739  10.528438 5.383778
4740  10.532061 5.387401
4741  10.532061 5.391024
4742  10.535684 5.394647
4743  10.535684 5.398270
4744  10.539307 5.401893
4745  10.539307 5.405516
4746  10.542930 5.409139
4747  10.542930 5.412762
4748  10.546553 5.416385
4749  10.546553 5.420008
4750  10.550176 5.423631
4751  10.553799 5.427254
4752  10.557422 5.427254
4753  10.561045 5.430877
4754  10.561045 5.434500
4755  10.564668 5.438123
4756  10.564668 5.441746
4757  10.568291 5.445369
4758  10.568291 5.448992
4759  10.571914 5.452615
4760  10.571914 5.456238
4761  10.571914 5.459861
4762  10.575537 5.463484
4763  10.575537 5.467107
4764  10.575537 5.470730
4765  10.575537 5.474353
4766  10.575537 5.477976
4767  10.575537 5.481599
4768  10.575537 5.485222
4769  10.575537 5.488845
4770  10.575537 5.492468
4771  10.575537 5.496091
4772  10.575537 5.499714
4773  10.575537 5.503337
4774  10.575537 5.506960
4775  10.575537 5.510583
4776  10.575537 5.514206
4777  10.575537 5.517829
4778  10.575537 5.521452
4779  10.575537 5.525075
4780  10.575537 5.528698
4781  10.575537 5.532321
4782  10.579160 5.535944
4783  10.579160 5.539567
4784  10.579160 5.543190
4785  10.579160 5.546813
4786  10.579160 5.550436
4787  10.579160 5.554059
4788  10.579160 5.557682
4789  10.579160 5.561305
4790  10.579160 5.564928
4791  10.579160 5.568551
4792  10.582783 5.572174
4793  10.582783 5.575797
4794  10.586406 5.579420
4795  10.586406 5.583043
4796  10.590029 5.586666
4797  10.590029 5.590289
4798  10.593652 5.593912
4799  10.593652 5.597535
4800  10.597275 5.601158
4801  10.597275 5.604781
4802  10.600898 5.608404
4803  10.600898 5.612027
4804  10.604521 5.615650
4805  10.608144 5.619273
4806  10.611767 5.619273
4807  10.615390 5.622896
4808  10.619013 5.626519
4809  10.622636 5.630142
4810  10.626259 5.633765
4811  10.629882 5.637388
4812  10.633505 5.641011
4813  10.633505 5.644634
4814  10.633505 5.648257
4815  10.633505 5.651880
4816  10.633505 5.655503
4817  10.633505 5.659126
4818  10.633505 5.662749
4819  10.633505 5.666372
4820  10.633505 5.669995
4821  10.633505 5.673618
4822  10.633505 5.677241
4823  10.633505 5.680864
4824  10.633505 5.684487
4825  10.633505 5.688110
4826  10.633505 5.691733
4827  10.633505 5.695356
4828  10.633505 5.698979
4829  10.633505 5.702602
4830  10.633505 5.706225
4831  10.633505 5.709848
4832  10.629882 5.713471
4833  10.629882 5.717094
4834  10.626259 5.720717
4835  10.626259 5.724340
4836  10.622636 5.727963
4837  10.622636 5.731586
4838  10.619013 5.735209
4839  10.619013 5.738832
4840  10.615390 5.742455
4841  10.615390 5.746078
4842  10.615390 5.749701
4843  10.615390 5.753324
4844  10.615390 5.756947
4845  10.615390 5.760570
4846  10.615390 5.764193
4847  10.615390 5.767816
4848  10.615390 5.771439
4849  10.615390 5.775062
4850  10.615390 5.778685
4851  10.615390 5.782308
4852  10.615390 5.785931
4853  10.615390 5.789554
4854  10.615390 5.793177
4855  10.615390 5.796800
4856  10.615390 5.800423
4857  10.615390 5.804046
4858  10.611767 5.807669
4859  10.611767 5.811292
4860  10.608144 5.814915
4861  10.608144 5.818538
4862  10.604521 5.822161
4863  10.604521 5.825784
4864  10.604521 5.829407
4865  10.604521 5.833030
4866  10.600898 5.836653
4867  10.600898 5.840276
4868  10.600898 5.843899
4869  10.600898 5.847522
4870  10.600898 5.851145
4871  10.600898 5.854768
4872  10.600898 5.858391
4873  10.600898 5.862014
4874  10.597275 5.865637
4875  10.597275 5.869260
4876  10.597275 5.872883
4877  10.597275 5.876506
4878  10.597275 5.880129
4879  10.597275 5.883752
4880  10.597275 5.887375
4881  10.597275 5.890998
4882  10.597275 5.894621
4883  10.597275 5.898244
4884  10.597275 5.901867
4885  10.597275 5.905490
4886  10.597275 5.909113
4887  10.597275 5.912736
4888  10.597275 5.916359
4889  10.597275 5.919982
4890  10.593652 5.919982
4891  10.590029 5.923605
4892  10.586406 5.923605
4893  10.582783 5.927228
4894  10.579160 5.930851
4895  10.575537 5.934474
4896  10.571914 5.938097
4897  10.568291 5.941720
4898  10.568291 5.945343
4899  10.564668 5.948966
4900  10.564668 5.952589
4901  10.561045 5.956212
4902  10.561045 5.959835
4903  10.557422 5.963458
4904  10.557422 5.967081
4905  10.553799 5.970704
4906  10.553799 5.974327
4907  10.550176 5.977950
4908  10.550176 5.981573
4909  10.546553 5.985196
4910  10.546553 5.988819
4911  10.546553 5.992442
4912  10.546553 5.996065
4913  10.546553 5.999688
4914  10.546553 6.003311
4915  10.546553 6.006934
4916  10.546553 6.010557
4917  10.546553 6.014180
4918  10.546553 6.017803
4919  10.546553 6.021426
4920  10.546553 6.025049
4921  10.546553 6.028672
4922  10.546553 6.032295
4923  10.546553 6.035918
4924  10.546553 6.039541
4925  10.546553 6.043164
4926  10.546553 6.046787
4927  10.546553 6.050410
4928  10.546553 6.054033
4929  10.546553 6.057656
4930  10.546553 6.061279
4931  10.546553 6.064902
4932  10.546553 6.068525
4933  10.550176 6.072148
4934  10.550176 6.075771
4935  10.553799 6.079394
4936  10.553799 6.083017
4937  10.557422 6.086640
4938  10.557422 6.090263
4939  10.561045 6.093886
4940  10.561045 6.097509
4941  10.564668 6.101132
4942  10.564668 6.104755
4943  10.568291 6.108378
4944  10.568291 6.112001
4945  10.571914 6.115624
4946  10.571914 6.119247
4947  10.575537 6.122870
4948  10.579160 6.126493
4949  10.582783 6.130116
4950  10.582783 6.133739
4951  10.582783 6.137362
4952  10.582783 6.140985
4953  10.579160 6.144608
4954  10.575537 6.148231
4955  10.571914 6.151854
4956  10.568291 6.155477
4957  10.564668 6.159100
4958  10.561045 6.162723
4959  10.561045 6.166346
4960  10.557422 6.169969
4961  10.557422 6.173592
4962  10.553799 6.177215
4963  10.553799 6.180838
4964  10.550176 6.184461
4965  10.550176 6.188084
4966  10.546553 6.191707
4967  10.546553 6.195330
4968  10.542930 6.198953
4969  10.542930 6.202576
4970  10.539307 6.206199
4971  10.539307 6.209822
4972  10.539307 6.213445
4973  10.539307 6.217068
4974  10.539307 6.220691
4975  10.539307 6.224314
4976  10.539307 6.227937
4977  10.539307 6.231560
4978  10.535684 6.235183
4979  10.535684 6.238806
4980  10.532061 6.242429
4981  10.532061 6.246052
4982  10.528438 6.249675
4983  10.528438 6.253298
4984  10.524815 6.256921
4985  10.524815 6.260544
4986  10.521192 6.264167
4987  10.521192 6.267790
4988  10.521192 6.271413
4989  10.521192 6.275036
4990  10.521192 6.278659
4991  10.521192 6.282282
4992  10.521192 6.285905
4993  10.521192 6.289528
4994  10.521192 6.293151
4995  10.521192 6.296774
4996  10.521192 6.300397
4997  10.521192 6.304020
4998  10.521192 6.307643
4999  10.521192 6.311266
5000  10.521192 6.314889
5001  10.521192 6.318512
5002  10.521192 6.322135
5003  10.521192 6.325758
5004  10.521192 6.329381
5005  10.521192 6.333004
5006  10.521192 6.336627
5007  10.521192 6.340250
5008  10.521192 6.343873
5009  10.521192 6.347496
5010  10.521192 6.351119
5011  10.521192 6.354742
5012  10.521192 6.358365
5013  10.521192 6.361988
5014  10.521192 6.365611
5015  10.521192 6.369234
5016  10.521192 6.372857
5017  10.521192 6.376480
5018  10.521192 6.380103
5019  10.521192 6.383726
5020  10.521192 6.387349
5021  10.521192 6.390972
5022  10.521192 6.394595
5023  10.521192 6.398218
5024  10.521192 6.401841
5025  10.517569 6.405464
5026  10.517569 6.409087
5027  10.513946 6.412710
5028  10.513946 6.416333
5029  10.513946 6.419956
5030  10.513946 6.423579
5031  10.510323 6.427202
5032  10.510323 6.430825
5033  10.510323 6.434448
5034  10.510323 6.438071
5035  10.506700 6.441694
5036  10.506700 6.445317
5037  10.503077 6.448940
5038  10.503077 6.452563
5039  10.499454 6.456186
5040  10.499454 6.459809
5041  10.495831 6.463432
5042  10.495831 6.467055
5043  10.495831 6.470678
5044  10.495831 6.474301
5045  10.495831 6.477924
5046  10.495831 6.481547
5047  10.495831 6.485170
5048  10.495831 6.488793
5049  10.495831 6.492416
5050  10.495831 6.496039
5051  10.495831 6.499662
5052  10.495831 6.503285
5053  10.495831 6.506908
5054  10.495831 6.510531
5055  10.495831 6.514154
5056  10.495831 6.517777
5057  10.495831 6.521400
5058  10.495831 6.525023
5059  10.495831 6.528646
5060  10.495831 6.532269
5061  10.495831 6.535892
5062  10.495831 6.539515
5063  10.495831 6.543138
5064  10.495831 6.546761
5065  10.492208 6.550384
5066  10.492208 6.554007
5067  10.492208 6.557630
5068  10.492208 6.561253
5069  10.492208 6.564876
5070  10.492208 6.568499
5071  10.492208 6.572122
5072  10.492208 6.575745
5073  10.492208 6.579368
5074  10.492208 6.582991
5075  10.492208 6.586614
5076  10.492208 6.590237
5077  10.492208 6.593860
5078  10.492208 6.597483
5079  10.492208 6.601106
5080  10.492208 6.604729
5081  10.492208 6.608352
5082  10.492208 6.611975
5083  10.492208 6.615598
5084  10.492208 6.619221
5085  10.492208 6.622844
5086  10.492208 6.626467
5087  10.492208 6.630090
5088  10.492208 6.633713
5089  10.488585 6.637336
5090  10.488585 6.640959
5091  10.484962 6.644582
5092  10.484962 6.648205
5093  10.481339 6.651828
5094  10.481339 6.655451
5095  10.477716 6.659074
5096  10.477716 6.662697
5097  10.477716 6.666320
5098  10.477716 6.669943
5099  10.474093 6.673566
5100  10.474093 6.677189
5101  10.474093 6.680812
5102  10.474093 6.684435
5103  10.474093 6.688058
5104  10.474093 6.691681
5105  10.474093 6.695304
5106  10.474093 6.698927
5107  10.474093 6.702550
5108  10.474093 6.706173
5109  10.474093 6.709796
5110  10.474093 6.713419
5111  10.474093 6.717042
5112  10.474093 6.720665
5113  10.474093 6.724288
5114  10.474093 6.727911
5115  10.470470 6.731534
5116  10.470470 6.735157
5117  10.466847 6.738780
5118  10.466847 6.742403
5119  10.463224 6.746026
5120  10.463224 6.749649
5121  10.459601 6.753272
5122  10.459601 6.756895
5123  10.455978 6.760518
5124  10.455978 6.764141
5125  10.452355 6.767764
5126  10.452355 6.771387
5127  10.448732 6.775010
5128  10.448732 6.778633
5129  10.445109 6.782256
5130  10.445109 6.785879
5131  10.445109 6.789502
5132  10.445109 6.793125
5133  10.441486 6.796748
5134  10.441486 6.800371
5135  10.437863 6.803994
5136  10.437863 6.807617
5137  10.434240 6.811240
5138  10.434240 6.814863
5139  10.434240 6.818486
5140  10.434240 6.822109
5141  10.434240 6.825732
5142  10.434240 6.829355
5143  10.434240 6.832978
5144  10.434240 6.836601
5145  10.434240 6.840224
5146  10.434240 6.843847
5147  10.434240 6.847470
5148  10.434240 6.851093
5149  10.434240 6.854716
5150  10.434240 6.858339
5151  10.434240 6.861962
5152  10.434240 6.865585
5153  10.434240 6.869208
5154  10.434240 6.872831
5155  10.434240 6.876454
5156  10.434240 6.880077
5157  10.434240 6.883700
5158  10.434240 6.887323
5159  10.434240 6.890946
5160  10.434240 6.894569
5161  10.434240 6.898192
5162  10.437863 6.901815
5163  10.437863 6.905438
5164  10.441486 6.909061
5165  10.441486 6.912684
5166  10.445109 6.916307
5167  10.445109 6.919930
5168  10.448732 6.923553
5169  10.448732 6.927176
5170  10.448732 6.930799
5171  10.448732 6.934422
5172  10.448732 6.938045
5173  10.448732 6.941668
5174  10.448732 6.945291
5175  10.448732 6.948914
5176  10.448732 6.952537
5177  10.448732 6.956160
5178  10.448732 6.959783
5179  10.448732 6.963406
5180  10.448732 6.967029
5181  10.448732 6.970652
5182  10.448732 6.974275
5183  10.445109 6.977898
5184  10.445109 6.981521
5185  10.441486 6.985144
5186  10.441486 6.988767
5187  10.437863 6.992390
5188  10.437863 6.996013
5189  10.437863 6.999636
5190  10.434240 7.003259
5191  10.434240 7.006882
5192  10.434240 7.010505
5193  10.434240 7.014128
5194  10.434240 7.017751
5195  10.434240 7.021374
5196  10.434240 7.024997
5197  10.434240 7.028620
5198  10.434240 7.032243
5199  10.434240 7.035866
5200  10.434240 7.039489
5201  10.434240 7.043112
5202  10.434240 7.046735
5203  10.430617 7.050358
5204  10.430617 7.053981
5205  10.426994 7.057604
5206  10.426994 7.061227
5207  10.423371 7.064850
5208  10.423371 7.068473
5209  10.419748 7.072096
5210  10.419748 7.075719
5211  10.419748 7.079342
5212  10.419748 7.082965
5213  10.419748 7.086588
5214  10.419748 7.090211
5215  10.419748 7.093834
5216  10.419748 7.097457
5217  10.419748 7.101080
5218  10.419748 7.104703
5219  10.419748 7.108326
5220  10.419748 7.111949
5221  10.419748 7.115572
5222  10.419748 7.119195
5223  10.419748 7.122818
5224  10.419748 7.126441
5225  10.419748 7.130064
5226  10.419748 7.133687
5227  10.419748 7.137310
5228  10.419748 7.140933
5229  10.419748 7.144556
5230  10.419748 7.148179
5231  10.419748 7.151802
5232  10.419748 7.155425
5233  10.419748 7.159048
5234  10.419748 7.162671
5235  10.419748 7.166294
5236  10.419748 7.169917
5237  10.419748 7.173540
5238  10.419748 7.177163
5239  10.419748 7.180786
5240  10.419748 7.184409
5241  10.419748 7.188032
5242  10.423371 7.191655
5243  10.423371 7.195278
5244  10.426994 7.198901
5245  10.426994 7.202524
5246  10.430617 7.206147
5247  10.430617 7.209770
5248  10.430617 7.213393
5249  10.430617 7.217016
5250  10.430617 7.220639
5251  10.430617 7.224262
5252  10.430617 7.227885
5253  10.430617 7.231508
5254  10.430617 7.235131
5255  10.430617 7.238754
5256  10.430617 7.242377
5257  10.430617 7.246000
5258  10.430617 7.249623
5259  10.430617 7.253246
5260  10.430617 7.256869
5261  10.430617 7.260492
5262  10.434240 7.264115
5263  10.434240 7.267738
5264  10.434240 7.271361
5265  10.434240 7.274984
5266  10.437863 7.278607
5267  10.437863 7.282230
5268  10.441486 7.285853
5269  10.441486 7.289476
5270  10.445109 7.293099
5271  10.445109 7.296722
5272  10.445109 7.300345
5273  10.445109 7.303968
5274  10.445109 7.307591
5275  10.445109 7.311214
5276  10.445109 7.314837
5277  10.445109 7.318460
5278  10.445109 7.322083
5279  10.445109 7.325706
5280  10.445109 7.329329
5281  10.445109 7.332952
5282  10.445109 7.336575
5283  10.445109 7.340198
5284  10.445109 7.343821
5285  10.445109 7.347444
5286  10.445109 7.351067
5287  10.445109 7.354690
5288  10.445109 7.358313
5289  10.445109 7.361936
5290  10.445109 7.365559
5291  10.445109 7.369182
5292  10.445109 7.372805
5293  10.445109 7.376428
5294  10.441486 7.380051
5295  10.441486 7.383674
5296  10.437863 7.387297
5297  10.437863 7.390920
5298  10.434240 7.394543
5299  10.434240 7.398166
5300  10.434240 7.401789
5301  10.434240 7.405412
5302  10.430617 7.409035
5303  10.430617 7.412658
5304  10.430617 7.416281
5305  10.430617 7.419904
5306  10.430617 7.423527
5307  10.430617 7.427150
5308  10.430617 7.430773
5309  10.426994 7.434396
5310  10.426994 7.438019
5311  10.423371 7.441642
5312  10.419748 7.445265
5313  10.416125 7.448888
5314  10.412502 7.452511
5315  10.408879 7.456134
5316  10.405256 7.459757
5317  10.401633 7.463380
5318  10.398010 7.467003
5319  10.394387 7.470626
5320  10.394387 7.474249
5321  10.390764 7.477872
5322  10.390764 7.481495
5323  10.387141 7.485118
5324  10.387141 7.488741
5325  10.383518 7.492364
5326  10.383518 7.495987
5327  10.379895 7.499610
5328  10.379895 7.503233
5329  10.376272 7.506856
5330  10.376272 7.510479
5331  10.372649 7.514102
5332  10.372649 7.517725
5333  10.372649 7.521348
5334  10.372649 7.524971
5335  10.369026 7.528594
5336  10.369026 7.532217
5337  10.369026 7.535840
5338  10.365403 7.539463
5339  10.365403 7.543086
5340  10.361780 7.546709
5341  10.361780 7.550332
5342  10.361780 7.553955
5343  10.361780 7.557578
5344  10.361780 7.561201
5345  10.361780 7.564824
5346  10.361780 7.568447
5347  10.361780 7.572070
5348  10.361780 7.575693
5349  10.361780 7.579316
5350  10.361780 7.582939
5351  10.361780 7.586562
5352  10.361780 7.590185
5353  10.361780 7.593808
5354  10.361780 7.597431
5355  10.361780 7.601054
5356  10.361780 7.604677
5357  10.361780 7.608300
5358  10.358157 7.611923
5359  10.358157 7.615546
5360  10.358157 7.619169
5361  10.358157 7.622792
5362  10.358157 7.626415
5363  10.358157 7.630038
5364  10.358157 7.633661
5365  10.358157 7.637284
5366  10.358157 7.640907
5367  10.358157 7.644530
5368  10.358157 7.648153
5369  10.358157 7.651776
5370  10.358157 7.655399
5371  10.358157 7.659022
5372  10.358157 7.662645
5373  10.358157 7.666268
5374  10.358157 7.669891
5375  10.358157 7.673514
5376  10.358157 7.677137
5377  10.358157 7.680760
5378  10.358157 7.684383
5379  10.354534 7.688006
5380  10.350911 7.691629
5381  10.347288 7.695252
5382  10.347288 7.698875
5383  10.343665 7.702498
5384  10.343665 7.706121
5385  10.340042 7.709744
5386  10.340042 7.713367
5387  10.336419 7.716990
5388  10.336419 7.720613
5389  10.332796 7.724236
5390  10.332796 7.727859
5391  10.329173 7.731482
5392  10.329173 7.735105
5393  10.325550 7.738728
5394  10.325550 7.742351
5395  10.325550 7.745974
5396  10.325550 7.749597
5397  10.325550 7.753220
5398  10.325550 7.756843
5399  10.325550 7.760466
5400  10.325550 7.764089
5401  10.325550 7.767712
5402  10.325550 7.771335
5403  10.325550 7.774958
5404  10.325550 7.778581
5405  10.325550 7.782204
5406  10.325550 7.785827
5407  10.325550 7.789450
5408  10.325550 7.793073
5409  10.325550 7.796696
5410  10.325550 7.800319
5411  10.325550 7.803942
5412  10.325550 7.807565
5413  10.325550 7.811188
5414  10.325550 7.814811
5415  10.325550 7.818434
5416  10.321927 7.822057
5417  10.318304 7.825680
5418  10.314681 7.829303
5419  10.311058 7.832926
5420  10.311058 7.836549
5421  10.307435 7.840172
5422  10.307435 7.843795
5423  10.303812 7.847418
5424  10.303812 7.851041
5425  10.300189 7.854664
5426  10.300189 7.858287
5427  10.296566 7.861910
5428  10.296566 7.865533
5429  10.292943 7.869156
5430  10.292943 7.872779
5431  10.289320 7.876402
5432  10.289320 7.880025
5433  10.285697 7.883648
5434  10.285697 7.887271
5435  10.285697 7.890894
5436  10.285697 7.894517
5437  10.285697 7.898140
5438  10.285697 7.901763
5439  10.285697 7.905386
5440  10.285697 7.909009
5441  10.285697 7.912632
5442  10.285697 7.916255
5443  10.285697 7.919878
5444  10.285697 7.923501
5445  10.285697 7.927124
5446  10.285697 7.930747
5447  10.285697 7.934370
5448  10.285697 7.937993
5449  10.285697 7.941616
5450  10.285697 7.945239
5451  10.285697 7.948862
5452  10.285697 7.952485
5453  10.285697 7.956108
5454  10.285697 7.959731
5455  10.285697 7.963354
5456  10.285697 7.966977
5457  10.285697 7.970600
5458  10.282074 7.974223
5459  10.282074 7.977846
5460  10.282074 7.981469
5461  10.278451 7.985092
5462  10.278451 7.988715
5463  10.274828 7.992338
5464  10.274828 7.995961
5465  10.274828 7.999584
5466  10.274828 8.003207
5467  10.274828 8.006830
5468  10.274828 8.010453
5469  10.274828 8.014076
5470  10.274828 8.017699
5471  10.274828 8.021322
5472  10.274828 8.024945
5473  10.274828 8.028568
5474  10.274828 8.032191
5475  10.274828 8.035814
5476  10.274828 8.039437
5477  10.274828 8.043060
5478  10.274828 8.046683
5479  10.274828 8.050306
5480  10.274828 8.053929
5481  10.274828 8.057552
5482  10.274828 8.061175
5483  10.274828 8.064798
5484  10.271205 8.068421
5485  10.271205 8.072044
5486  10.271205 8.075667
5487  10.271205 8.079290
5488  10.271205 8.082913
5489  10.271205 8.086536
5490  10.271205 8.090159
5491  10.271205 8.093782
5492  10.271205 8.097405
5493  10.271205 8.101028
5494  10.271205 8.104651
5495  10.271205 8.108274
5496  10.271205 8.111897
5497  10.271205 8.115520
5498  10.271205 8.119143
5499  10.271205 8.122766
5500  10.271205 8.126389
5501  10.271205 8.130012
5502  10.271205 8.133635
5503  10.271205 8.137258
5504  10.271205 8.140881
5505  10.271205 8.144504
5506  10.271205 8.148127
5507  10.271205 8.151750
5508  10.271205 8.155373
5509  10.271205 8.158996
5510  10.271205 8.162619
5511  10.271205 8.166242
5512  10.271205 8.169865
5513  10.271205 8.173488
5514  10.271205 8.177111
5515  10.271205 8.180734
5516  10.271205 8.184357
5517  10.271205 8.187980
5518  10.271205 8.191603
5519  10.271205 8.195226
5520  10.271205 8.198849
5521  10.271205 8.202472
5522  10.267582 8.206095
5523  10.267582 8.209718
5524  10.267582 8.213341
5525  10.267582 8.216964
5526  10.263959 8.220587
5527  10.263959 8.224210
5528  10.263959 8.227833
5529  10.263959 8.231456
5530  10.263959 8.235079
5531  10.263959 8.238702
5532  10.263959 8.242325
5533  10.263959 8.245948
5534  10.263959 8.249571
5535  10.263959 8.253194
5536  10.260336 8.256817
5537  10.260336 8.260440
5538  10.256713 8.264063
5539  10.256713 8.267686
5540  10.253090 8.271309
5541  10.253090 8.274932
5542  10.253090 8.278555
5543  10.253090 8.282178
5544  10.249467 8.285801
5545  10.249467 8.289424
5546  10.249467 8.293047
5547  10.249467 8.296670
5548  10.249467 8.300293
5549  10.245844 8.303916
5550  10.245844 8.307539
5551  10.245844 8.311162
5552  10.245844 8.314785
5553  10.245844 8.318408
5554  10.245844 8.322031
5555  10.245844 8.325654
5556  10.245844 8.329277
5557  10.245844 8.332900
5558  10.245844 8.336523
5559  10.245844 8.340146
5560  10.245844 8.343769
5561  10.245844 8.347392
5562  10.245844 8.351015
5563  10.245844 8.354638
5564  10.245844 8.358261
5565  10.245844 8.361884
5566  10.245844 8.365507
5567  10.245844 8.369130
5568  10.245844 8.372753
5569  10.245844 8.376376
5570  10.245844 8.379999
5571  10.245844 8.383622
5572  10.245844 8.387245
5573  10.245844 8.390868
5574  10.245844 8.394491
5575  10.249467 8.398114
5576  10.249467 8.401737
5577  10.253090 8.405360
5578  10.253090 8.408983
5579  10.253090 8.412606
5580  10.253090 8.416229
5581  10.253090 8.419852
5582  10.253090 8.423475
5583  10.253090 8.427098
5584  10.253090 8.430721
5585  10.256713 8.434344
5586  10.256713 8.437967
5587  10.256713 8.441590
5588  10.256713 8.445213
5589  10.256713 8.448836
5590  10.253090 8.452459
5591  10.249467 8.456082
5592  10.249467 8.459705
5593  10.245844 8.459705
5594  10.242221 8.463328
5595  10.238598 8.463328
5596  10.234975 8.466951
5597  10.234975 8.470574
5598  10.231352 8.474197
5599  10.231352 8.477820
5600  10.227729 8.481443
5601  10.227729 8.485066
5602  10.224106 8.488689
5603  10.224106 8.492312
5604  10.220483 8.495935
5605  10.220483 8.499558
5606  10.216860 8.503181
5607  10.216860 8.506804
5608  10.213237 8.510427
5609  10.213237 8.514050
5610  10.213237 8.517673
5611  10.213237 8.521296
5612  10.213237 8.524919
5613  10.213237 8.528542
5614  10.213237 8.532165
5615  10.213237 8.535788
5616  10.213237 8.539411
5617  10.213237 8.543034
5618  10.213237 8.546657
5619  10.213237 8.550280
5620  10.213237 8.553903
5621  10.213237 8.557526
5622  10.213237 8.561149
5623  10.213237 8.564772
5624  10.213237 8.568395
5625  10.213237 8.572018
5626  10.213237 8.575641
5627  10.213237 8.579264
5628  10.213237 8.582887
5629  10.213237 8.586510
5630  10.213237 8.590133
5631  10.213237 8.593756
5632  10.213237 8.597379
5633  10.213237 8.601002
5634  10.213237 8.604625
5635  10.213237 8.608248
5636  10.216860 8.611871
5637  10.216860 8.615494
5638  10.216860 8.619117
5639  10.216860 8.622740
5640  10.220483 8.626363
5641  10.220483 8.629986
5642  10.224106 8.633609
5643  10.224106 8.637232
5644  10.224106 8.640855
5645  10.224106 8.644478
5646  10.224106 8.648101
5647  10.224106 8.651724
5648  10.224106 8.655347
5649  10.220483 8.658970
5650  10.220483 8.662593
5651  10.216860 8.666216
5652  10.216860 8.669839
5653  10.213237 8.673462
5654  10.213237 8.677085
5655  10.209614 8.677085
5656  10.205991 8.680708
5657  10.202368 8.680708
5658  10.198745 8.684331
5659  10.195122 8.684331
5660  10.191499 8.687954
5661  10.191499 8.691577
5662  10.187876 8.695200
5663  10.187876 8.698823
5664  10.184253 8.702446
5665  10.184253 8.706069
5666  10.180630 8.709692
5667  10.180630 8.713315
5668  10.177007 8.716938
5669  10.177007 8.720561
5670  10.173384 8.724184
5671  10.173384 8.727807
5672  10.169761 8.731430
5673  10.169761 8.735053
5674  10.169761 8.738676
5675  10.169761 8.742299
5676  10.169761 8.745922
5677  10.169761 8.749545
5678  10.169761 8.753168
5679  10.169761 8.756791
5680  10.169761 8.760414
5681  10.169761 8.764037
5682  10.169761 8.767660
5683  10.169761 8.771283
5684  10.169761 8.774906
5685  10.169761 8.778529
5686  10.169761 8.782152
5687  10.169761 8.785775
5688  10.169761 8.789398
5689  10.169761 8.793021
5690  10.169761 8.796644
5691  10.169761 8.800267
5692  10.169761 8.803890
5693  10.169761 8.807513
5694  10.169761 8.811136
5695  10.169761 8.814759
5696  10.169761 8.818382
5697  10.169761 8.822005
5698  10.169761 8.825628
5699  10.169761 8.829251
5700  10.169761 8.832874
5701  10.169761 8.836497
5702  10.169761 8.840120
5703  10.169761 8.843743
5704  10.169761 8.847366
5705  10.169761 8.850989
5706  10.169761 8.854612
5707  10.169761 8.858235
5708  10.173384 8.861858
5709  10.173384 8.865481
5710  10.177007 8.869104
5711  10.177007 8.872727
5712  10.180630 8.876350
5713  10.180630 8.879973
5714  10.184253 8.883596
5715  10.184253 8.887219
5716  10.187876 8.890842
5717  10.187876 8.894465
5718  10.191499 8.898088
5719  10.191499 8.901711
5720  10.195122 8.905334
5721  10.198745 8.908957
5722  10.202368 8.908957
5723  10.205991 8.912580
5724  10.209614 8.912580
5725  10.213237 8.916203
5726  10.216860 8.916203
5727  10.220483 8.919826
5728  10.224106 8.919826
5729  10.227729 8.923449
5730  10.231352 8.927072
5731  10.234975 8.930695
5732  10.234975 8.934318
5733  10.231352 8.934318
5734  10.227729 8.937941
5735  10.224106 8.941564
5736  10.220483 8.945187
5737  10.216860 8.948810
5738  10.213237 8.952433
5739  10.209614 8.956056
5740  10.205991 8.959679
5741  10.202368 8.963302
5742  10.198745 8.966925
5743  10.195122 8.970548
5744  10.191499 8.974171
5745  10.187876 8.977794
5746  10.184253 8.981417
5747  10.180630 8.985040
5748  10.177007 8.988663
5749  10.173384 8.992286
5750  10.173384 8.995909
5751  10.169761 8.999532
5752  10.169761 9.003155
5753  10.166138 9.006778
5754  10.166138 9.010401
5755  10.162515 9.014024
5756  10.162515 9.017647
5757  10.158892 9.021270
5758  10.158892 9.024893
5759  10.155269 9.028516
5760  10.155269 9.032139
5761  10.151646 9.035762
5762  10.151646 9.039385
5763  10.151646 9.043008
5764  10.151646 9.046631
5765  10.151646 9.050254
5766  10.151646 9.053877
5767  10.151646 9.057500
5768  10.151646 9.061123
5769  10.151646 9.064746
5770  10.151646 9.068369
5771  10.151646 9.071992
5772  10.151646 9.075615
5773  10.151646 9.079238
5774  10.151646 9.082861
5775  10.151646 9.086484
5776  10.151646 9.090107
5777  10.151646 9.093730
5778  10.151646 9.097353
5779  10.151646 9.100976
5780  10.151646 9.104599
5781  10.151646 9.108222
5782  10.151646 9.111845
5783  10.151646 9.115468
5784  10.151646 9.119091
5785  10.155269 9.122714
5786  10.155269 9.126337
5787  10.158892 9.129960
5788  10.158892 9.133583
5789  10.162515 9.137206
5790  10.162515 9.140829
5791  10.162515 9.144452
5792  10.166138 9.148075
5793  10.166138 9.151698
5794  10.166138 9.155321
5795  10.166138 9.158944
5796  10.162515 9.162567
5797  10.158892 9.166190
5798  10.155269 9.169813
5799  10.151646 9.173436
5800  10.151646 9.177059
5801  10.148023 9.180682
5802  10.148023 9.184305
5803  10.144400 9.187928
5804  10.144400 9.191551
5805  10.140777 9.195174
5806  10.140777 9.198797
5807  10.137154 9.202420
5808  10.137154 9.206043
5809  10.133531 9.209666
5810  10.133531 9.213289
5811  10.129908 9.216912
5812  10.129908 9.220535
5813  10.126285 9.224158
5814  10.126285 9.227781
5815  10.126285 9.231404
5816  10.126285 9.235027
5817  10.122662 9.238650
5818  10.122662 9.242273
5819  10.119039 9.245896
5820  10.119039 9.249519
5821  10.119039 9.253142
5822  10.119039 9.256765
5823  10.119039 9.260388
5824  10.119039 9.264011
5825  10.119039 9.267634
5826  10.119039 9.271257
5827  10.119039 9.274880
5828  10.119039 9.278503
5829  10.119039 9.282126
5830  10.119039 9.285749
5831  10.119039 9.289372
5832  10.119039 9.292995
5833  10.119039 9.296618
5834  10.119039 9.300241
5835  10.119039 9.303864
5836  10.119039 9.307487
5837  10.119039 9.311110
5838  10.119039 9.314733
5839  10.119039 9.318356
5840  10.119039 9.321979
5841  10.119039 9.325602
5842  10.119039 9.329225
5843  10.122662 9.332848
5844  10.122662 9.336471
5845  10.126285 9.340094
5846  10.126285 9.343717
5847  10.129908 9.347340
5848  10.129908 9.350963
5849  10.129908 9.354586
5850  10.129908 9.358209
5851  10.129908 9.361832
5852  10.126285 9.365455
5853  10.126285 9.369078
5854  10.122662 9.372701
5855  10.122662 9.376324
5856  10.119039 9.379947
5857  10.119039 9.383570
5858  10.115416 9.387193
5859  10.115416 9.390816
5860  10.111793 9.394439
5861  10.111793 9.398062
5862  10.111793 9.401685
5863  10.111793 9.405308
5864  10.111793 9.408931
5865  10.111793 9.412554
5866  10.111793 9.416177
5867  10.111793 9.419800
5868  10.111793 9.423423
5869  10.111793 9.427046
5870  10.111793 9.430669
5871  10.111793 9.434292
5872  10.111793 9.437915
5873  10.111793 9.441538
5874  10.111793 9.445161
5875  10.111793 9.448784
5876  10.111793 9.452407
5877  10.111793 9.456030
5878  10.111793 9.459653
5879  10.111793 9.463276
5880  10.111793 9.466899
5881  10.111793 9.470522
5882  10.111793 9.474145
5883  10.111793 9.477768
5884  10.111793 9.481391
5885  10.115416 9.485014
5886  10.115416 9.488637
5887  10.115416 9.492260
5888  10.115416 9.495883
5889  10.115416 9.499506
5890  10.115416 9.503129
5891  10.115416 9.506752
5892  10.115416 9.510375
5893  10.115416 9.513998
5894  10.115416 9.517621
5895  10.115416 9.521244
5896  10.115416 9.524867
5897  10.115416 9.528490
5898  10.115416 9.532113
5899  10.115416 9.535736
5900  10.115416 9.539359
5901  10.115416 9.542982
5902  10.115416 9.546605
5903  10.115416 9.550228
5904  10.115416 9.553851
5905  10.115416 9.557474
5906  10.115416 9.561097
5907  10.115416 9.564720
5908  10.115416 9.568343
5909  10.111793 9.571966
5910  10.108170 9.575589
5911  10.108170 9.579212
5912  10.104547 9.582835
5913  10.104547 9.586458
5914  10.100924 9.590081
5915  10.100924 9.593704
5916  10.097301 9.597327
5917  10.097301 9.600950
5918  10.093678 9.604573
5919  10.093678 9.608196
5920  10.090055 9.611819
5921  10.090055 9.615442
5922  10.086432 9.619065
5923  10.086432 9.622688
5924  10.086432 9.626311
5925  10.086432 9.629934
5926  10.086432 9.633557
5927  10.086432 9.637180
5928  10.086432 9.640803
5929  10.086432 9.644426
5930  10.086432 9.648049
5931  10.086432 9.651672
5932  10.086432 9.655295
5933  10.086432 9.658918
5934  10.086432 9.662541
5935  10.086432 9.666164
5936  10.086432 9.669787
5937  10.086432 9.673410
5938  10.086432 9.677033
5939  10.086432 9.680656
5940  10.086432 9.684279
5941  10.086432 9.687902
5942  10.086432 9.691525
5943  10.086432 9.695148
5944  10.086432 9.698771
5945  10.086432 9.702394
5946  10.086432 9.706017
5947  10.086432 9.709640
5948  10.090055 9.713263
5949  10.090055 9.716886
5950  10.093678 9.720509
5951  10.093678 9.724132
5952  10.093678 9.727755
5953  10.093678 9.731378
5954  10.093678 9.735001
5955  10.093678 9.738624
5956  10.090055 9.742247
5957  10.090055 9.745870
5958  10.090055 9.749493
5959  10.086432 9.753116
5960  10.086432 9.756739
5961  10.086432 9.760362
5962  10.086432 9.763985
5963  10.086432 9.767608
5964  10.086432 9.771231
5965  10.086432 9.774854
5966  10.086432 9.778477
5967  10.086432 9.782100
5968  10.086432 9.785723
5969  10.086432 9.789346
5970  10.086432 9.792969
5971  10.086432 9.796592
5972  10.086432 9.800215
5973  10.086432 9.803838
5974  10.086432 9.807461
5975  10.086432 9.811084
5976  10.086432 9.814707
5977  10.086432 9.818330
5978  10.086432 9.821953
5979  10.086432 9.825576
5980  10.086432 9.829199
5981  10.086432 9.832822
5982  10.086432 9.836445
5983  10.086432 9.840068
5984  10.086432 9.843691
5985  10.086432 9.847314
5986  10.086432 9.850937
5987  10.086432 9.854560
5988  10.086432 9.858183
5989  10.086432 9.861806
5990  10.086432 9.865429
5991  10.086432 9.869052
5992  10.090055 9.872675
5993  10.090055 9.876298
5994  10.086432 9.879921
5995  10.086432 9.883544
5996  10.082809 9.887167
5997  10.082809 9.890790
5998  10.082809 9.894413
5999  10.082809 9.898036
6000  10.082809 9.901659
6001  10.082809 9.905282
6002  10.082809 9.908905
6003  10.082809 9.912528
6004  10.082809 9.916151
6005  10.082809 9.919774
6006  10.082809 9.923397
6007  10.082809 9.927020
6008  10.082809 9.930643
6009  10.082809 9.934266
6010  10.082809 9.937889
6011  10.082809 9.941512
6012  10.082809 9.945135
6013  10.082809 9.948758
6014  10.082809 9.952381
6015  10.082809 9.956004
6016  10.082809 9.959627
6017  10.082809 9.963250
6018  10.082809 9.966873
6019  10.082809 9.970496
6020  10.086432 9.974119
6021  10.086432 9.977742
6022  10.090055 9.981365
6023  10.090055 9.984988
6024  10.090055 9.988611
6025  10.090055 9.992234
6026  10.090055 9.995857
6027  10.090055 9.999480
6028  10.090055 10.003103
6029  10.090055 10.006726
6030  10.090055 10.010349
6031  10.090055 10.013972
6032  10.090055 10.017595
6033  10.090055 10.021218
6034  10.090055 10.024841
6035  10.090055 10.028464
6036  10.090055 10.032087
6037  10.090055 10.035710
6038  10.090055 10.039333
6039  10.086432 10.042956
6040  10.082809 10.046579
6041  10.079186 10.050202
6042  10.075563 10.053825
6043  10.071940 10.057448
6044  10.068317 10.061071
6045  10.064694 10.064694
6046  10.061071 10.068317
6047  10.061071 10.071940
6048  10.057448 10.075563
6049  10.057448 10.079186
6050  10.053825 10.082809
6051  10.053825 10.086432
6052  10.050202 10.090055
6053  10.050202 10.093678
6054  10.046579 10.097301
6055  10.046579 10.100924
6056  10.042956 10.104547
6057  10.042956 10.108170
6058  10.039333 10.111793
6059  10.039333 10.115416
6060  10.039333 10.119039
6061  10.039333 10.122662
6062  10.039333 10.126285
6063  10.039333 10.129908
6064  10.039333 10.133531
6065  10.039333 10.137154
6066  10.039333 10.140777
6067  10.039333 10.144400
6068  10.039333 10.148023
6069  10.039333 10.151646
6070  10.039333 10.155269
6071  10.039333 10.158892
6072  10.039333 10.162515
6073  10.039333 10.166138
6074  10.039333 10.169761
6075  10.039333 10.173384
6076  10.039333 10.177007
6077  10.039333 10.180630
6078  10.039333 10.184253
6079  10.039333 10.187876
6080  10.039333 10.191499
6081  10.039333 10.195122
6082  10.039333 10.198745
6083  10.039333 10.202368
6084  10.039333 10.205991
6085  10.039333 10.209614
6086  10.039333 10.213237
6087  10.039333 10.216860
6088  10.039333 10.220483
6089  10.039333 10.224106
6090  10.039333 10.227729
6091  10.039333 10.231352
6092  10.039333 10.234975
6093  10.039333 10.238598
6094  10.039333 10.242221
6095  10.039333 10.245844
6096  10.039333 10.249467
6097  10.039333 10.253090
6098  10.039333 10.256713
6099  10.039333 10.260336
6100  10.039333 10.263959
6101  10.039333 10.267582
6102  10.039333 10.271205
6103  10.039333 10.274828
6104  10.039333 10.278451
6105  10.039333 10.282074
6106  10.039333 10.285697
6107  10.035710 10.289320
6108  10.032087 10.292943
6109  10.028464 10.296566
6110  10.024841 10.300189
6111  10.021218 10.303812
6112  10.017595 10.307435
6113  10.013972 10.311058
6114  10.010349 10.314681
6115  10.006726 10.318304
6116  10.003103 10.318304
6117  9.999480 10.318304
6118  9.995857 10.318304
6119  9.992234 10.318304
6120  9.988611 10.318304
6121  9.984988 10.318304
6122  9.981365 10.318304
6123  9.977742 10.318304
6124  9.974119 10.318304
6125  9.970496 10.318304
6126  9.966873 10.318304
6127  9.963250 10.318304
6128  9.959627 10.318304
6129  9.956004 10.318304
6130  9.952381 10.318304
6131  9.948758 10.318304
6132  9.945135 10.314681
6133  9.941512 10.311058
6134  9.937889 10.307435
6135  9.934266 10.303812
6136  9.930643 10.300189
6137  9.927020 10.296566
6138  9.923397 10.292943
6139  9.919774 10.289320
6140  9.916151 10.285697
6141  9.912528 10.282074
6142  9.908905 10.278451
6143  9.905282 10.274828
6144  9.901659 10.271205
6145  9.898036 10.267582
6146  9.894413 10.263959
6147  9.894413 10.260336
6148  9.890790 10.256713
6149  9.887167 10.253090
6150  9.883544 10.249467
6151  9.879921 10.245844
6152  9.876298 10.242221
6153  9.872675 10.238598
6154  9.869052 10.238598
6155  9.865429 10.234975
6156  9.861806 10.234975
6157  9.858183 10.231352
6158  9.854560 10.231352
6159  9.850937 10.227729
6160  9.847314 10.227729
6161  9.843691 10.224106
6162  9.840068 10.224106
6163  9.836445 10.220483
6164  9.832822 10.220483
6165  9.829199 10.216860
6166  9.825576 10.216860
6167  9.821953 10.216860
6168  9.818330 10.216860
6169  9.814707 10.216860
6170  9.811084 10.216860
6171  9.807461 10.216860
6172  9.803838 10.216860
6173  9.800215 10.216860
6174  9.796592 10.216860
6175  9.792969 10.216860
6176  9.789346 10.216860
6177  9.785723 10.216860
6178  9.782100 10.216860
6179  9.778477 10.216860
6180  9.774854 10.216860
6181  9.771231 10.216860
6182  9.767608 10.216860
6183  9.763985 10.216860
6184  9.760362 10.216860
6185  9.756739 10.216860
6186  9.753116 10.216860
6187  9.749493 10.216860
6188  9.745870 10.216860
6189  9.742247 10.216860
6190  9.738624 10.216860
6191  9.735001 10.216860
6192  9.731378 10.216860
6193  9.727755 10.216860
6194  9.724132 10.220483
6195  9.720509 10.220483
6196  9.716886 10.224106
6197  9.713263 10.224106
6198  9.709640 10.227729
6199  9.706017 10.227729
6200  9.702394 10.231352
6201  9.698771 10.231352
6202  9.695148 10.234975
6203  9.691525 10.234975
6204  9.687902 10.238598
6205  9.684279 10.238598
6206  9.680656 10.242221
6207  9.677033 10.245844
6208  9.673410 10.245844
6209  9.669787 10.245844
6210  9.666164 10.245844
6211  9.662541 10.245844
6212  9.658918 10.245844
6213  9.655295 10.245844
6214  9.651672 10.245844
6215  9.648049 10.245844
6216  9.644426 10.245844
6217  9.640803 10.245844
6218  9.637180 10.245844
6219  9.633557 10.245844
6220  9.629934 10.245844
6221  9.626311 10.245844
6222  9.622688 10.245844
6223  9.619065 10.245844
6224  9.615442 10.245844
6225  9.611819 10.245844
6226  9.608196 10.242221
6227  9.604573 10.242221
6228  9.600950 10.242221
6229  9.597327 10.242221
6230  9.593704 10.238598
6231  9.590081 10.238598
6232  9.586458 10.238598
6233  9.582835 10.238598
6234  9.579212 10.238598
6235  9.575589 10.238598
6236  9.571966 10.238598
6237  9.568343 10.234975
6238  9.564720 10.234975
6239  9.561097 10.231352
6240  9.557474 10.231352
6241  9.553851 10.231352
6242  9.550228 10.227729
6243  9.546605 10.227729
6244  9.542982 10.227729
6245  9.539359 10.224106
6246  9.535736 10.224106
6247  9.532113 10.224106
6248  9.528490 10.224106
6249  9.524867 10.224106
6250  9.521244 10.224106
6251  9.517621 10.224106
6252  9.513998 10.224106
6253  9.510375 10.224106
6254  9.506752 10.220483
6255  9.503129 10.220483
6256  9.499506 10.216860
6257  9.495883 10.216860
6258  9.492260 10.213237
6259  9.488637 10.209614
6260  9.485014 10.205991
6261  9.481391 10.202368
6262  9.477768 10.198745
6263  9.474145 10.195122
6264  9.470522 10.191499
6265  9.466899 10.187876
6266  9.463276 10.184253
6267  9.459653 10.184253
6268  9.456030 10.180630
6269  9.452407 10.180630
6270  9.448784 10.177007
6271  9.445161 10.177007
6272  9.441538 10.173384
6273  9.437915 10.173384
6274  9.434292 10.169761
6275  9.430669 10.169761
6276  9.427046 10.166138
6277  9.423423 10.166138
6278  9.419800 10.162515
6279  9.416177 10.162515
6280  9.412554 10.162515
6281  9.408931 10.158892
6282  9.405308 10.155269
6283  9.401685 10.151646
6284  9.398062 10.148023
6285  9.394439 10.144400
6286  9.390816 10.140777
6287  9.390816 10.137154
6288  9.387193 10.133531
6289  9.383570 10.133531
6290  9.379947 10.129908
6291  9.376324 10.129908
6292  9.372701 10.126285
6293  9.369078 10.126285
6294  9.365455 10.122662
6295  9.361832 10.122662
6296  9.358209 10.119039
6297  9.354586 10.119039
6298  9.350963 10.115416
6299  9.347340 10.115416
6300  9.343717 10.111793
6301  9.340094 10.111793
6302  9.336471 10.111793
6303  9.332848 10.111793
6304  9.329225 10.111793
6305  9.325602 10.111793
6306  9.321979 10.111793
6307  9.318356 10.111793
6308  9.314733 10.111793
6309  9.311110 10.111793
6310  9.307487 10.111793
6311  9.303864 10.111793
6312  9.300241 10.111793
6313  9.296618 10.111793
6314  9.292995 10.111793
6315  9.289372 10.111793
6316  9.285749 10.111793
6317  9.282126 10.111793
6318  9.278503 10.111793
6319  9.274880 10.108170
6320  9.271257 10.108170
6321  9.267634 10.108170
6322  9.264011 10.104547
6323  9.260388 10.100924
6324  9.256765 10.100924
6325  9.253142 10.097301
6326  9.249519 10.097301
6327  9.245896 10.093678
6328  9.242273 10.090055
6329  9.238650 10.086432
6330  9.235027 10.086432
6331  9.231404 10.082809
6332  9.227781 10.082809
6333  9.224158 10.079186
6334  9.220535 10.079186
6335  9.216912 10.075563
6336  9.213289 10.075563
6337  9.209666 10.071940
6338  9.206043 10.071940
6339  9.202420 10.068317
6340  9.198797 10.068317
6341  9.195174 10.064694
6342  9.191551 10.064694
6343  9.187928 10.064694
6344  9.184305 10.064694
6345  9.180682 10.064694
6346  9.177059 10.061071
6347  9.173436 10.057448
6348  9.169813 10.053825
6349  9.166190 10.050202
6350  9.162567 10.046579
6351  9.158944 10.046579
6352  9.155321 10.042956
6353  9.151698 10.042956
6354  9.148075 10.039333
6355  9.144452 10.039333
6356  9.140829 10.035710
6357  9.137206 10.035710
6358  9.133583 10.032087
6359  9.129960 10.032087
6360  9.126337 10.028464
6361  9.122714 10.028464
6362  9.119091 10.024841
6363  9.115468 10.024841
6364  9.111845 10.024841
6365  9.108222 10.024841
6366  9.104599 10.024841
6367  9.100976 10.024841
6368  9.097353 10.024841
6369  9.093730 10.024841
6370  9.090107 10.024841
6371  9.086484 10.021218
6372  9.082861 10.021218
6373  9.079238 10.017595
6374  9.075615 10.017595
6375  9.071992 10.013972
6376  9.068369 10.013972
6377  9.064746 10.010349
6378  9.061123 10.010349
6379  9.057500 10.010349
6380  9.053877 10.010349
6381  9.050254 10.010349
6382  9.046631 10.010349
6383  9.043008 10.010349
6384  9.039385 10.010349
6385  9.035762 10.010349
6386  9.032139 10.010349
6387  9.028516 10.010349
6388  9.024893 10.010349
6389  9.021270 10.010349
6390  9.017647 10.010349
6391  9.014024 10.010349
6392  9.010401 10.010349
6393  9.006778 10.010349
6394  9.006778 10.006726
6395  9.003155 10.003103
6396  9.003155 9.999480
6397  8.999532 9.995857
6398  8.999532 9.992234
6399  8.995909 9.988611
6400  8.992286 9.984988
6401  8.988663 9.984988
6402  8.985040 9.981365
6403  8.981417 9.981365
6404  8.977794 9.977742
6405  8.974171 9.977742
6406  8.970548 9.974119
6407  8.966925 9.974119
6408  8.963302 9.970496
6409  8.959679 9.970496
6410  8.956056 9.966873
6411  8.952433 9.966873
6412  8.948810 9.963250
6413  8.945187 9.963250
6414  8.941564 9.963250
6415  8.937941 9.963250
6416  8.934318 9.963250
6417  8.930695 9.963250
6418  8.927072 9.963250
6419  8.923449 9.963250
6420  8.919826 9.963250
6421  8.916203 9.963250
6422  8.916203 9.959627
6423  8.912580 9.956004
6424  8.908957 9.952381
6425  8.905334 9.948758
6426  8.901711 9.945135
6427  8.898088 9.945135
6428  8.894465 9.941512
6429  8.890842 9.941512
6430  8.887219 9.937889
6431  8.883596 9.937889
6432  8.879973 9.934266
6433  8.876350 9.934266
6434  8.872727 9.930643
6435  8.869104 9.930643
6436  8.865481 9.927020
6437  8.861858 9.927020
6438  8.858235 9.923397
6439  8.854612 9.923397
6440  8.850989 9.919774
6441  8.847366 9.919774
6442  8.843743 9.919774
6443  8.840120 9.916151
6444  8.836497 9.916151
6445  8.832874 9.916151
6446  8.829251 9.916151
6447  8.825628 9.916151
6448  8.822005 9.916151
6449  8.818382 9.916151
6450  8.814759 9.916151
6451  8.811136 9.916151
6452  8.807513 9.916151
6453  8.803890 9.916151
6454  8.800267 9.916151
6455  8.796644 9.916151
6456  8.793021 9.916151
6457  8.789398 9.916151
6458  8.785775 9.916151
6459  8.782152 9.916151
6460  8.778529 9.916151
6461  8.774906 9.916151
6462  8.771283 9.916151
6463  8.767660 9.916151
6464  8.764037 9.916151
6465  8.760414 9.916151
6466  8.756791 9.919774
6467  8.753168 9.919774
6468  8.749545 9.923397
6469  8.745922 9.923397
6470  8.742299 9.927020
6471  8.738676 9.927020
6472  8.735053 9.930643
6473  8.731430 9.930643
6474  8.727807 9.934266
6475  8.724184 9.934266
6476  8.720561 9.937889
6477  8.716938 9.937889
6478  8.713315 9.941512
6479  8.709692 9.941512
6480  8.706069 9.945135
6481  8.706069 9.948758
6482  8.702446 9.952381
6483  8.702446 9.956004
6484  8.698823 9.959627
6485  8.698823 9.963250
6486  8.695200 9.966873
6487  8.695200 9.970496
6488  8.691577 9.974119
6489  8.691577 9.977742
6490  8.687954 9.981365
6491  8.687954 9.984988
6492  8.684331 9.988611
6493  8.684331 9.992234
6494  8.684331 9.995857
6495  8.684331 9.999480
6496  8.684331 10.003103
6497  8.684331 10.006726
6498  8.684331 10.010349
6499  8.684331 10.013972
6500  8.684331 10.017595
6501  8.684331 10.021218
6502  8.684331 10.024841
6503  8.684331 10.028464
6504  8.684331 10.032087
6505  8.684331 10.035710
6506  8.684331 10.039333
6507  8.684331 10.042956
6508  8.684331 10.046579
6509  8.684331 10.050202
6510  8.684331 10.053825
6511  8.684331 10.057448
6512  8.684331 10.061071
6513  8.684331 10.064694
6514  8.684331 10.068317
6515  8.687954 10.071940
6516  8.687954 10.075563
6517  8.691577 10.079186
6518  8.691577 10.082809
6519  8.691577 10.086432
6520  8.691577 10.090055
6521  8.691577 10.093678
6522  8.691577 10.097301
6523  8.691577 10.100924
6524  8.687954 10.104547
6525  8.684331 10.108170
6526  8.680708 10.111793
6527  8.680708 10.115416
6528  8.677085 10.119039
6529  8.677085 10.122662
6530  8.673462 10.126285
6531  8.673462 10.129908
6532  8.669839 10.133531
6533  8.669839 10.137154
6534  8.666216 10.140777
6535  8.666216 10.144400
6536  8.662593 10.148023
6537  8.662593 10.151646
6538  8.658970 10.155269
6539  8.658970 10.158892
6540  8.658970 10.162515
6541  8.658970 10.166138
6542  8.655347 10.169761
6543  8.651724 10.173384
6544  8.648101 10.177007
6545  8.644478 10.180630
6546  8.640855 10.184253
6547  8.637232 10.187876
6548  8.633609 10.187876
6549  8.629986 10.191499
6550  8.626363 10.191499
6551  8.622740 10.191499
6552  8.619117 10.191499
6553  8.615494 10.191499
6554  8.611871 10.187876
6555  8.608248 10.187876
6556  8.604625 10.187876
6557  8.601002 10.184253
6558  8.597379 10.184253
6559  8.593756 10.184253
6560  8.590133 10.180630
6561  8.586510 10.177007
6562  8.582887 10.173384
6563  8.579264 10.169761
6564  8.575641 10.166138
6565  8.572018 10.162515
6566  8.568395 10.158892
6567  8.564772 10.155269
6568  8.561149 10.151646
6569  8.557526 10.151646
6570  8.553903 10.148023
6571  8.550280 10.148023
6572  8.546657 10.144400
6573  8.543034 10.144400
6574  8.539411 10.140777
6575  8.535788 10.140777
6576  8.532165 10.137154
6577  8.528542 10.137154
6578  8.524919 10.133531
6579  8.521296 10.133531
6580  8.517673 10.129908
6581  8.514050 10.129908
6582  8.510427 10.129908
6583  8.506804 10.129908
6584  8.503181 10.129908
6585  8.499558 10.129908
6586  8.495935 10.129908
6587  8.492312 10.129908
6588  8.488689 10.129908
6589  8.485066 10.129908
6590  8.481443 10.129908
6591  8.477820 10.129908
6592  8.474197 10.129908
6593  8.470574 10.129908
6594  8.466951 10.129908
6595  8.463328 10.129908
6596  8.459705 10.129908
6597  8.456082 10.129908
6598  8.452459 10.129908
6599  8.448836 10.129908
6600  8.445213 10.129908
6601  8.441590 10.129908
6602  8.437967 10.129908
6603  8.434344 10.126285
6604  8.430721 10.126285
6605  8.427098 10.126285
6606  8.423475 10.126285
6607  8.419852 10.126285
6608  8.416229 10.126285
6609  8.412606 10.126285
6610  8.408983 10.122662
6611  8.405360 10.119039
6612  8.401737 10.115416
6613  8.398114 10.111793
6614  8.394491 10.108170
6615  8.394491 10.104547
6616  8.390868 10.100924
6617  8.390868 10.097301
6618  8.387245 10.093678
6619  8.387245 10.090055
6620  8.383622 10.086432
6621  8.379999 10.082809
6622  8.376376 10.079186
6623  8.372753 10.075563
6624  8.369130 10.075563
6625  8.365507 10.071940
6626  8.361884 10.071940
6627  8.358261 10.068317
6628  8.354638 10.068317
6629  8.351015 10.064694
6630  8.347392 10.064694
6631  8.343769 10.061071
6632  8.340146 10.061071
6633  8.336523 10.057448
6634  8.332900 10.057448
6635  8.329277 10.053825
6636  8.325654 10.053825
6637  8.322031 10.050202
6638  8.318408 10.050202
6639  8.314785 10.050202
6640  8.311162 10.050202
6641  8.307539 10.050202
6642  8.303916 10.050202
6643  8.300293 10.050202
6644  8.296670 10.050202
6645  8.293047 10.050202
6646  8.289424 10.050202
6647  8.285801 10.050202
6648  8.282178 10.050202
6649  8.278555 10.050202
6650  8.274932 10.050202
6651  8.271309 10.050202
6652  8.267686 10.046579
6653  8.264063 10.046579
6654  8.260440 10.046579
6655  8.256817 10.046579
6656  8.253194 10.046579
6657  8.249571 10.046579
6658  8.245948 10.046579
6659  8.242325 10.046579
6660  8.238702 10.046579
6661  8.235079 10.046579
6662  8.231456 10.046579
6663  8.227833 10.046579
6664  8.224210 10.046579
6665  8.220587 10.046579
6666  8.216964 10.046579
6667  8.213341 10.046579
6668  8.209718 10.046579
6669  8.206095 10.046579
6670  8.202472 10.046579
6671  8.198849 10.046579
6672  8.195226 10.046579
6673  8.191603 10.046579
6674  8.187980 10.046579
6675  8.184357 10.046579
6676  8.180734 10.046579
6677  8.177111 10.046579
6678  8.173488 10.050202
6679  8.169865 10.050202
6680  8.166242 10.050202
6681  8.162619 10.050202
6682  8.158996 10.050202
6683  8.155373 10.050202
6684  8.151750 10.050202
6685  8.148127 10.046579
6686  8.144504 10.046579
6687  8.140881 10.046579
6688  8.137258 10.046579
6689  8.133635 10.042956
6690  8.130012 10.042956
6691  8.126389 10.039333
6692  8.122766 10.039333
6693  8.119143 10.035710
6694  8.115520 10.035710
6695  8.111897 10.032087
6696  8.108274 10.032087
6697  8.104651 10.032087
6698  8.101028 10.032087
6699  8.097405 10.032087
6700  8.093782 10.032087
6701  8.090159 10.032087
6702  8.086536 10.032087
6703  8.082913 10.032087
6704  8.079290 10.032087
6705  8.075667 10.032087
6706  8.072044 10.032087
6707  8.068421 10.032087
6708  8.064798 10.032087
6709  8.061175 10.028464
6710  8.057552 10.028464
6711  8.053929 10.024841
6712  8.050306 10.024841
6713  8.046683 10.021218
6714  8.043060 10.021218
6715  8.039437 10.021218
6716  8.035814 10.021218
6717  8.032191 10.021218
6718  8.028568 10.021218
6719  8.024945 10.021218
6720  8.021322 10.021218
6721  8.017699 10.021218
6722  8.014076 10.021218
6723  8.010453 10.021218
6724  8.006830 10.021218
6725  8.003207 10.021218
6726  7.999584 10.021218
6727  7.995961 10.021218
6728  7.992338 10.021218
6729  7.988715 10.021218
6730  7.985092 10.021218
6731  7.981469 10.021218
6732  7.977846 10.021218
6733  7.974223 10.021218
6734  7.970600 10.021218
6735  7.966977 10.021218
6736  7.963354 10.021218
6737  7.959731 10.021218
6738  7.956108 10.021218
6739  7.952485 10.017595
6740  7.948862 10.017595
6741  7.945239 10.013972
6742  7.941616 10.013972
6743  7.937993 10.010349
6744  7.934370 10.006726
6745  7.930747 10.003103
6746  7.930747 9.999480
6747  7.927124 9.995857
6748  7.923501 9.995857
6749  7.919878 9.992234
6750  7.916255 9.992234
6751  7.912632 9.988611
6752  7.909009 9.988611
6753  7.905386 9.984988
6754  7.901763 9.984988
6755  7.898140 9.981365
6756  7.894517 9.981365
6757  7.890894 9.977742
6758  7.887271 9.977742
6759  7.883648 9.974119
6760  7.880025 9.974119
6761  7.876402 9.974119
6762  7.872779 9.974119
6763  7.869156 9.974119
6764  7.865533 9.974119
6765  7.861910 9.974119
6766  7.858287 9.974119
6767  7.854664 9.974119
6768  7.851041 9.974119
6769  7.847418 9.974119
6770  7.843795 9.974119
6771  7.840172 9.974119
6772  7.836549 9.974119
6773  7.832926 9.974119
6774  7.829303 9.974119
6775  7.825680 9.974119
6776  7.822057 9.974119
6777  7.818434 9.974119
6778  7.814811 9.974119
6779  7.811188 9.974119
6780  7.807565 9.974119
6781  7.803942 9.974119
6782  7.800319 9.974119
6783  7.796696 9.977742
6784  7.793073 9.977742
6785  7.789450 9.981365
6786  7.785827 9.981365
6787  7.782204 9.981365
6788  7.778581 9.981365
6789  7.774958 9.981365
6790  7.771335 9.984988
6791  7.767712 9.984988
6792  7.764089 9.984988
6793  7.760466 9.984988
6794  7.756843 9.988611
6795  7.753220 9.988611
6796  7.749597 9.992234
6797  7.745974 9.992234
6798  7.742351 9.988611
6799  7.738728 9.988611
6800  7.735105 9.988611
6801  7.731482 9.984988
6802  7.727859 9.984988
6803  7.724236 9.984988
6804  7.720613 9.981365
6805  7.716990 9.981365
6806  7.713367 9.981365
6807  7.709744 9.981365
6808  7.706121 9.981365
6809  7.702498 9.981365
6810  7.698875 9.981365
6811  7.695252 9.981365
6812  7.691629 9.981365
6813  7.688006 9.981365
6814  7.684383 9.981365
6815  7.680760 9.981365
6816  7.677137 9.981365
6817  7.673514 9.981365
6818  7.669891 9.981365
6819  7.666268 9.981365
6820  7.662645 9.977742
6821  7.659022 9.977742
6822  7.655399 9.977742
6823  7.651776 9.977742
6824  7.648153 9.977742
6825  7.644530 9.977742
6826  7.640907 9.977742
6827  7.637284 9.977742
6828  7.633661 9.977742
6829  7.630038 9.977742
6830  7.626415 9.974119
6831  7.626415 9.970496
6832  7.622792 9.966873
6833  7.619169 9.963250
6834  7.615546 9.963250
6835  7.611923 9.959627
6836  7.608300 9.959627
6837  7.604677 9.956004
6838  7.601054 9.956004
6839  7.597431 9.952381
6840  7.593808 9.952381
6841  7.590185 9.948758
6842  7.586562 9.948758
6843  7.582939 9.945135
6844  7.579316 9.945135
6845  7.575693 9.941512
6846  7.572070 9.941512
6847  7.568447 9.941512
6848  7.564824 9.941512
6849  7.561201 9.941512
6850  7.557578 9.941512
6851  7.553955 9.941512
6852  7.550332 9.941512
6853  7.546709 9.941512
6854  7.543086 9.941512
6855  7.539463 9.941512
6856  7.535840 9.941512
6857  7.532217 9.937889
6858  7.528594 9.937889
6859  7.524971 9.934266
6860  7.521348 9.934266
6861  7.517725 9.934266
6862  7.514102 9.934266
6863  7.510479 9.934266
6864  7.506856 9.934266
6865  7.503233 9.934266
6866  7.499610 9.934266
6867  7.495987 9.934266
6868  7.492364 9.934266
6869  7.488741 9.934266
6870  7.485118 9.934266
6871  7.481495 9.934266
6872  7.477872 9.934266
6873  7.474249 9.934266
6874  7.470626 9.934266
6875  7.467003 9.934266
6876  7.463380 9.934266
6877  7.459757 9.934266
6878  7.456134 9.934266
6879  7.452511 9.934266
6880  7.448888 9.934266
6881  7.445265 9.934266
6882  7.441642 9.934266
6883  7.438019 9.937889
6884  7.434396 9.937889
6885  7.430773 9.941512
6886  7.427150 9.941512
6887  7.423527 9.945135
6888  7.419904 9.945135
6889  7.416281 9.948758
6890  7.412658 9.948758
6891  7.409035 9.948758
6892  7.405412 9.948758
6893  7.401789 9.952381
6894  7.398166 9.952381
6895  7.394543 9.956004
6896  7.390920 9.956004
6897  7.387297 9.959627
6898  7.383674 9.959627
6899  7.380051 9.963250
6900  7.376428 9.963250
6901  7.372805 9.966873
6902  7.369182 9.963250
6903  7.365559 9.963250
6904  7.361936 9.959627
6905  7.358313 9.959627
6906  7.354690 9.956004
6907  7.351067 9.956004
6908  7.347444 9.952381
6909  7.343821 9.952381
6910  7.340198 9.948758
6911  7.336575 9.948758
6912  7.332952 9.945135
6913  7.329329 9.945135
6914  7.325706 9.945135
6915  7.322083 9.945135
6916  7.318460 9.945135
6917  7.314837 9.945135
6918  7.311214 9.945135
6919  7.307591 9.945135
6920  7.303968 9.945135
6921  7.300345 9.945135
6922  7.296722 9.941512
6923  7.293099 9.941512
6924  7.289476 9.937889
6925  7.285853 9.937889
6926  7.282230 9.934266
6927  7.278607 9.934266
6928  7.274984 9.934266
6929  7.271361 9.934266
6930  7.267738 9.934266
6931  7.264115 9.934266
6932  7.260492 9.934266
6933  7.256869 9.934266
6934  7.253246 9.934266
6935  7.249623 9.934266
6936  7.246000 9.934266
6937  7.242377 9.934266
6938  7.238754 9.934266
6939  7.235131 9.934266
6940  7.231508 9.934266
6941  7.227885 9.934266
6942  7.224262 9.934266
6943  7.220639 9.934266
6944  7.217016 9.934266
6945  7.213393 9.934266
6946  7.209770 9.934266
6947  7.206147 9.934266
6948  7.202524 9.934266
6949  7.198901 9.934266
6950  7.195278 9.937889
6951  7.191655 9.937889
6952  7.188032 9.941512
6953  7.184409 9.941512
6954  7.180786 9.941512
6955  7.177163 9.937889
6956  7.173540 9.937889
6957  7.169917 9.937889
6958  7.166294 9.937889
6959  7.162671 9.937889
6960  7.159048 9.934266
6961  7.155425 9.934266
6962  7.151802 9.930643
6963  7.148179 9.930643
6964  7.144556 9.927020
6965  7.140933 9.927020
6966  7.137310 9.923397
6967  7.133687 9.923397
6968  7.130064 9.919774
6969  7.126441 9.919774
6970  7.122818 9.916151
6971  7.119195 9.916151
6972  7.115572 9.912528
6973  7.111949 9.912528
6974  7.108326 9.912528
6975  7.104703 9.912528
6976  7.101080 9.908905
6977  7.097457 9.908905
6978  7.093834 9.908905
6979  7.090211 9.908905
6980  7.086588 9.908905
6981  7.082965 9.908905
6982  7.079342 9.908905
6983  7.075719 9.908905
6984  7.072096 9.908905
6985  7.068473 9.908905
6986  7.064850 9.908905
6987  7.061227 9.908905
6988  7.057604 9.908905
6989  7.053981 9.908905
6990  7.050358 9.908905
6991  7.046735 9.908905
6992  7.043112 9.905282
6993  7.039489 9.905282
6994  7.035866 9.905282
6995  7.032243 9.901659
6996  7.028620 9.901659
6997  7.024997 9.901659
6998  7.021374 9.901659
6999  7.017751 9.901659
7000  7.014128 9.901659
7001  7.010505 9.901659
7002  7.006882 9.901659
7003  7.003259 9.901659
7004  6.999636 9.901659
7005  6.996013 9.901659
7006  6.992390 9.901659
7007  6.988767 9.901659
7008  6.985144 9.901659
7009  6.981521 9.898036
7010  6.977898 9.894413
7011  6.974275 9.890790
7012  6.970652 9.890790
7013  6.970652 9.887167
7014  6.967029 9.883544
7015  6.967029 9.879921
7016  6.963406 9.876298
7017  6.963406 9.872675
7018  6.959783 9.869052
7019  6.956160 9.865429
7020  6.952537 9.865429
7021  6.948914 9.861806
7022  6.945291 9.861806
7023  6.941668 9.858183
7024  6.938045 9.858183
7025  6.934422 9.854560
7026  6.930799 9.854560
7027  6.927176 9.850937
7028  6.923553 9.850937
7029  6.919930 9.847314
7030  6.916307 9.847314
7031  6.912684 9.843691
7032  6.909061 9.843691
7033  6.905438 9.843691
7034  6.901815 9.843691
7035  6.898192 9.843691
7036  6.894569 9.843691
7037  6.890946 9.843691
7038  6.887323 9.843691
7039  6.883700 9.843691
7040  6.880077 9.843691
7041  6.876454 9.843691
7042  6.872831 9.843691
7043  6.869208 9.843691
7044  6.865585 9.843691
7045  6.861962 9.843691
7046  6.858339 9.843691
7047  6.854716 9.843691
7048  6.851093 9.843691
7049  6.847470 9.843691
7050  6.843847 9.843691
7051  6.840224 9.843691
7052  6.836601 9.843691
7053  6.832978 9.843691
7054  6.829355 9.843691
7055  6.825732 9.843691
7056  6.822109 9.843691
7057  6.818486 9.843691
7058  6.814863 9.843691
7059  6.811240 9.847314
7060  6.807617 9.847314
7061  6.803994 9.847314
7062  6.800371 9.843691
7063  6.796748 9.843691
7064  6.793125 9.840068
7065  6.789502 9.840068
7066  6.785879 9.836445
7067  6.782256 9.836445
7068  6.778633 9.832822
7069  6.775010 9.832822
7070  6.771387 9.829199
7071  6.767764 9.829199
7072  6.764141 9.829199
7073  6.760518 9.829199
7074  6.756895 9.829199
7075  6.753272 9.829199
7076  6.749649 9.829199
7077  6.746026 9.829199
7078  6.742403 9.829199
7079  6.738780 9.829199
7080  6.735157 9.829199
7081  6.731534 9.829199
7082  6.727911 9.829199
7083  6.724288 9.829199
7084  6.720665 9.829199
7085  6.717042 9.829199
7086  6.713419 9.829199
7087  6.709796 9.829199
7088  6.706173 9.829199
7089  6.702550 9.829199
7090  6.698927 9.829199
7091  6.695304 9.829199
7092  6.691681 9.829199
7093  6.688058 9.832822
7094  6.684435 9.832822
7095  6.680812 9.836445
7096  6.677189 9.836445
7097  6.673566 9.836445
7098  6.669943 9.836445
7099  6.666320 9.836445
7100  6.662697 9.836445
7101  6.659074 9.836445
7102  6.655451 9.836445
7103  6.651828 9.836445
7104  6.648205 9.836445
7105  6.644582 9.836445
7106  6.640959 9.836445
7107  6.637336 9.836445
7108  6.633713 9.836445
7109  6.630090 9.836445
7110  6.626467 9.836445
7111  6.622844 9.840068
7112  6.619221 9.840068
7113  6.615598 9.843691
7114  6.611975 9.843691
7115  6.608352 9.847314
7116  6.604729 9.847314
7117  6.601106 9.850937
7118  6.597483 9.850937
7119  6.593860 9.854560
7120  6.590237 9.854560
7121  6.586614 9.858183
7122  6.582991 9.858183
7123  6.579368 9.861806
7124  6.575745 9.861806
7125  6.572122 9.865429
7126  6.568499 9.869052
7127  6.564876 9.872675
7128  6.561253 9.876298
7129  6.557630 9.879921
7130  6.554007 9.876298
7131  6.550384 9.876298
7132  6.546761 9.872675
7133  6.543138 9.872675
7134  6.539515 9.872675
7135  6.535892 9.872675
7136  6.532269 9.872675
7137  6.528646 9.872675
7138  6.525023 9.872675
7139  6.521400 9.872675
7140  6.517777 9.872675
7141  6.514154 9.872675
7142  6.510531 9.872675
7143  6.506908 9.872675
7144  6.503285 9.872675
7145  6.499662 9.872675
7146  6.496039 9.872675
7147  6.492416 9.872675
7148  6.488793 9.872675
7149  6.485170 9.872675
7150  6.481547 9.872675
7151  6.477924 9.872675
7152  6.474301 9.872675
7153  6.470678 9.872675
7154  6.467055 9.872675
7155  6.463432 9.876298
7156  6.459809 9.876298
7157  6.456186 9.879921
7158  6.452563 9.879921
7159  6.448940 9.883544
7160  6.445317 9.883544
7161  6.441694 9.887167
7162  6.438071 9.883544
7163  6.434448 9.883544
7164  6.430825 9.879921
7165  6.427202 9.879921
7166  6.423579 9.879921
7167  6.419956 9.879921
7168  6.416333 9.879921
7169  6.412710 9.879921
7170  6.409087 9.879921
7171  6.405464 9.879921
7172  6.401841 9.879921
7173  6.398218 9.879921
7174  6.394595 9.879921
7175  6.390972 9.879921
7176  6.387349 9.879921
7177  6.383726 9.879921
7178  6.380103 9.879921
7179  6.376480 9.879921
7180  6.372857 9.879921
7181  6.369234 9.876298
7182  6.365611 9.876298
7183  6.361988 9.872675
7184  6.358365 9.872675
7185  6.354742 9.869052
7186  6.351119 9.869052
7187  6.347496 9.865429
7188  6.343873 9.865429
7189  6.340250 9.861806
7190  6.336627 9.861806
7191  6.333004 9.858183
7192  6.329381 9.858183
7193  6.325758 9.858183
7194  6.322135 9.858183
7195  6.318512 9.858183
7196  6.314889 9.858183
7197  6.311266 9.858183
7198  6.307643 9.858183
7199  6.304020 9.858183
7200  6.300397 9.858183
7201  6.296774 9.858183
7202  6.293151 9.858183
7203  6.289528 9.858183
7204  6.285905 9.858183
7205  6.282282 9.858183
7206  6.278659 9.858183
7207  6.275036 9.858183
7208  6.271413 9.858183
7209  6.267790 9.858183
7210  6.264167 9.858183
7211  6.260544 9.858183
7212  6.256921 9.858183
7213  6.253298 9.858183
7214  6.249675 9.858183
7215  6.246052 9.858183
7216  6.242429 9.858183
7217  6.238806 9.858183
7218  6.235183 9.858183
7219  6.231560 9.858183
7220  6.227937 9.858183
7221  6.224314 9.858183
7222  6.220691 9.858183
7223  6.217068 9.861806
7224  6.213445 9.861806
7225  6.209822 9.865429
7226  6.206199 9.865429
7227  6.202576 9.865429
7228  6.198953 9.865429
7229  6.195330 9.865429
7230  6.191707 9.865429
7231  6.188084 9.865429
7232  6.184461 9.865429
7233  6.180838 9.861806
7234  6.177215 9.861806
7235  6.173592 9.861806
7236  6.169969 9.861806
7237  6.166346 9.861806
7238  6.162723 9.861806
7239  6.159100 9.861806
7240  6.155477 9.861806
7241  6.151854 9.858183
7242  6.148231 9.858183
7243  6.144608 9.858183
7244  6.140985 9.858183
7245  6.137362 9.858183
7246  6.133739 9.858183
7247  6.130116 9.858183
7248  6.126493 9.858183
7249  6.122870 9.858183
7250  6.119247 9.858183
7251  6.115624 9.858183
7252  6.112001 9.858183
7253  6.108378 9.858183
7254  6.104755 9.858183
7255  6.101132 9.858183
7256  6.097509 9.858183
7257  6.093886 9.858183
7258  6.090263 9.858183
7259  6.086640 9.858183
7260  6.083017 9.858183
7261  6.079394 9.858183
7262  6.075771 9.858183
7263  6.072148 9.858183
7264  6.068525 9.858183
7265  6.064902 9.861806
7266  6.061279 9.861806
7267  6.057656 9.865429
7268  6.054033 9.865429
7269  6.050410 9.869052
7270  6.046787 9.869052
7271  6.043164 9.872675
7272  6.039541 9.872675
7273  6.035918 9.876298
7274  6.032295 9.876298
7275  6.028672 9.879921
7276  6.025049 9.879921
7277  6.021426 9.883544
7278  6.017803 9.883544
7279  6.014180 9.883544
7280  6.010557 9.887167
7281  6.006934 9.887167
7282  6.003311 9.887167
7283  5.999688 9.887167
7284  5.996065 9.887167
7285  5.992442 9.887167
7286  5.988819 9.887167
7287  5.985196 9.887167
7288  5.981573 9.887167
7289  5.977950 9.887167
7290  5.974327 9.887167
7291  5.970704 9.887167
7292  5.967081 9.883544
7293  5.963458 9.879921
7294  5.959835 9.876298
7295  5.956212 9.872675
7296  5.952589 9.869052
7297  5.948966 9.865429
7298  5.945343 9.865429
7299  5.941720 9.861806
7300  5.938097 9.861806
7301  5.934474 9.858183
7302  5.930851 9.858183
7303  5.927228 9.854560
7304  5.923605 9.854560
7305  5.919982 9.850937
7306  5.916359 9.850937
7307  5.912736 9.847314
7308  5.909113 9.847314
7309  5.905490 9.843691
7310  5.901867 9.843691
7311  5.898244 9.843691
7312  5.894621 9.843691
7313  5.890998 9.840068
7314  5.887375 9.836445
7315  5.883752 9.832822
7316  5.880129 9.829199
7317  5.876506 9.825576
7318  5.872883 9.821953
7319  5.869260 9.818330
7320  5.865637 9.814707
7321  5.862014 9.814707
7322  5.858391 9.811084
7323  5.854768 9.811084
7324  5.851145 9.807461
7325  5.847522 9.807461
7326  5.843899 9.803838
7327  5.840276 9.803838
7328  5.836653 9.800215
7329  5.833030 9.800215
7330  5.829407 9.796592
7331  5.825784 9.796592
7332  5.822161 9.792969
7333  5.818538 9.792969
7334  5.814915 9.792969
7335  5.811292 9.789346
7336  5.807669 9.789346
7337  5.804046 9.789346
7338  5.800423 9.789346
7339  5.796800 9.789346
7340  5.793177 9.789346
7341  5.789554 9.789346
7342  5.785931 9.789346
7343  5.782308 9.789346
7344  5.778685 9.789346
7345  5.775062 9.789346
7346  5.771439 9.789346
7347  5.767816 9.789346
7348  5.764193 9.789346
7349  5.760570 9.789346
7350  5.756947 9.789346
7351  5.753324 9.789346
7352  5.749701 9.789346
7353  5.746078 9.789346
7354  5.742455 9.789346
7355  5.738832 9.789346
7356  5.735209 9.789346
7357  5.731586 9.789346
7358  5.727963 9.789346
7359  5.724340 9.792969
7360  5.720717 9.792969
7361  5.717094 9.796592
7362  5.713471 9.796592
7363  5.709848 9.800215
7364  5.706225 9.800215
7365  5.702602 9.803838
7366  5.698979 9.803838
7367  5.695356 9.803838
7368  5.691733 9.803838
7369  5.688110 9.803838
7370  5.684487 9.803838
7371  5.680864 9.803838
7372  5.677241 9.803838
7373  5.673618 9.803838
7374  5.669995 9.807461
7375  5.666372 9.807461
7376  5.662749 9.807461
7377  5.659126 9.807461
7378  5.655503 9.811084
7379  5.651880 9.811084
7380  5.648257 9.807461
7381  5.644634 9.807461
7382  5.641011 9.803838
7383  5.637388 9.803838
7384  5.633765 9.803838
7385  5.630142 9.800215
7386  5.626519 9.800215
7387  5.622896 9.800215
7388  5.619273 9.800215
7389  5.615650 9.800215
7390  5.612027 9.800215
7391  5.608404 9.800215
7392  5.604781 9.800215
7393  5.601158 9.800215
7394  5.597535 9.800215
7395  5.593912 9.800215
7396  5.590289 9.800215
7397  5.586666 9.800215
7398  5.583043 9.800215
7399  5.579420 9.800215
7400  5.575797 9.800215
7401  5.572174 9.800215
7402  5.568551 9.800215
7403  5.564928 9.796592
7404  5.561305 9.796592
7405  5.557682 9.792969
7406  5.554059 9.792969
7407  5.550436 9.789346
7408  5.546813 9.785723
7409  5.543190 9.785723
7410  5.539567 9.782100
7411  5.539567 9.778477
7412  5.535944 9.774854
7413  5.535944 9.771231
7414  5.532321 9.767608
7415  5.528698 9.767608
7416  5.525075 9.763985
7417  5.521452 9.763985
7418  5.517829 9.760362
7419  5.514206 9.760362
7420  5.510583 9.756739
7421  5.506960 9.756739
7422  5.503337 9.753116
7423  5.499714 9.753116
7424  5.496091 9.749493
7425  5.492468 9.749493
7426  5.488845 9.745870
7427  5.485222 9.745870
7428  5.481599 9.745870
7429  5.477976 9.745870
7430  5.474353 9.745870
7431  5.470730 9.745870
7432  5.467107 9.745870
7433  5.463484 9.745870
7434  5.459861 9.745870
7435  5.456238 9.745870
7436  5.452615 9.745870
7437  5.448992 9.745870
7438  5.445369 9.745870
7439  5.441746 9.745870
7440  5.438123 9.745870
7441  5.434500 9.745870
7442  5.430877 9.745870
7443  5.427254 9.745870
7444  5.423631 9.745870
7445  5.420008 9.745870
7446  5.416385 9.745870
7447  5.412762 9.745870
7448  5.409139 9.745870
7449  5.405516 9.745870
7450  5.401893 9.745870
7451  5.398270 9.745870
7452  5.394647 9.745870
7453  5.391024 9.745870
7454  5.387401 9.745870
7455  5.383778 9.745870
7456  5.380155 9.745870
7457  5.376532 9.745870
7458  5.372909 9.745870
7459  5.369286 9.745870
7460  5.365663 9.745870
7461  5.362040 9.745870
7462  5.358417 9.745870
7463  5.354794 9.745870
7464  5.351171 9.745870
7465  5.347548 9.745870
7466  5.343925 9.745870
7467  5.340302 9.745870
7468  5.336679 9.745870
7469  5.333056 9.745870
7470  5.329433 9.745870
7471  5.325810 9.745870
7472  5.322187 9.745870
7473  5.318564 9.749493
7474  5.314941 9.749493
7475  5.311318 9.749493
7476  5.307695 9.749493
7477  5.304072 9.749493
7478  5.300449 9.749493
7479  5.296826 9.749493
7480  5.293203 9.749493
7481  5.289580 9.749493
7482  5.285957 9.749493
7483  5.282334 9.749493
7484  5.278711 9.749493
7485  5.275088 9.749493
7486  5.271465 9.749493
7487  5.267842 9.749493
7488  5.264219 9.749493
7489  5.260596 9.749493
7490  5.256973 9.749493
7491  5.253350 9.749493
7492  5.249727 9.749493
7493  5.246104 9.749493
7494  5.242481 9.749493
7495  5.238858 9.749493
7496  5.235235 9.753116
7497  5.231612 9.753116
7498  5.227989 9.756739
7499  5.224366 9.756739
7500  5.220743 9.760362
7501  5.217120 9.760362
7502  5.213497 9.763985
7503  5.209874 9.763985
7504  5.206251 9.767608
7505  5.202628 9.767608
7506  5.199005 9.767608
7507  5.195382 9.763985
7508  5.191759 9.763985
7509  5.188136 9.760362
7510  5.184513 9.760362
7511  5.180890 9.756739
7512  5.177267 9.756739
7513  5.173644 9.756739
7514  5.170021 9.756739
7515  5.166398 9.756739
7516  5.162775 9.756739
7517  5.159152 9.756739
7518  5.155529 9.756739
7519  5.151906 9.756739
7520  5.148283 9.756739
7521  5.144660 9.756739
7522  5.141037 9.756739
7523  5.137414 9.756739
7524  5.133791 9.756739
7525  5.130168 9.756739
7526  5.126545 9.756739
7527  5.122922 9.756739
7528  5.119299 9.756739
7529  5.115676 9.756739
7530  5.112053 9.756739
7531  5.108430 9.756739
7532  5.104807 9.756739
7533  5.101184 9.756739
7534  5.097561 9.756739
7535  5.093938 9.760362
7536  5.090315 9.760362
7537  5.086692 9.763985
7538  5.083069 9.763985
7539  5.079446 9.767608
7540  5.075823 9.767608
7541  5.072200 9.767608
7542  5.068577 9.771231
7543  5.064954 9.771231
7544  5.061331 9.771231
7545  5.057708 9.771231
7546  5.054085 9.771231
7547  5.050462 9.771231
7548  5.046839 9.771231
7549  5.043216 9.767608
7550  5.039593 9.767608
7551  5.035970 9.763985
7552  5.032347 9.763985
7553  5.028724 9.760362
7554  5.025101 9.760362
7555  5.021478 9.756739
7556  5.017855 9.756739
7557  5.014232 9.756739
7558  5.010609 9.756739
7559  5.006986 9.756739
7560  5.003363 9.756739
7561  4.999740 9.756739
7562  4.996117 9.756739
7563  4.992494 9.756739
7564  4.988871 9.756739
7565  4.985248 9.756739
7566  4.981625 9.756739
7567  4.978002 9.756739
7568  4.974379 9.756739
7569  4.970756 9.756739
7570  4.967133 9.756739
7571  4.963510 9.756739
7572  4.959887 9.756739
7573  4.956264 9.756739
7574  4.952641 9.756739
7575  4.949018 9.756739
7576  4.945395 9.756739
7577  4.941772 9.756739
7578  4.938149 9.756739
7579  4.934526 9.753116
7580  4.930903 9.749493
7581  4.927280 9.749493
7582  4.923657 9.745870
7583  4.920034 9.745870
7584  4.916411 9.742247
7585  4.912788 9.742247
7586  4.909165 9.738624
7587  4.905542 9.738624
7588  4.901919 9.735001
7589  4.898296 9.735001
7590  4.894673 9.731378
7591  4.891050 9.727755
7592  4.891050 9.724132
7593  4.887427 9.720509
7594  4.887427 9.716886
7595  4.883804 9.713263
7596  4.883804 9.709640
7597  4.880181 9.706017
7598  4.880181 9.702394
7599  4.876558 9.698771
7600  4.872935 9.695148
7601  4.869312 9.695148
7602  4.865689 9.691525
7603  4.862066 9.691525
7604  4.858443 9.687902
7605  4.854820 9.687902
7606  4.851197 9.684279
7607  4.847574 9.684279
7608  4.843951 9.680656
7609  4.840328 9.680656
7610  4.836705 9.677033
7611  4.833082 9.677033
7612  4.829459 9.673410
7613  4.825836 9.673410
7614  4.822213 9.673410
7615  4.818590 9.673410
7616  4.814967 9.673410
7617  4.811344 9.673410
7618  4.807721 9.673410
7619  4.804098 9.673410
7620  4.800475 9.673410
7621  4.796852 9.673410
7622  4.793229 9.673410
7623  4.789606 9.673410
7624  4.785983 9.673410
7625  4.782360 9.673410
7626  4.778737 9.673410
7627  4.775114 9.673410
7628  4.771491 9.673410
7629  4.767868 9.673410
7630  4.764245 9.673410
7631  4.760622 9.673410
7632  4.756999 9.673410
7633  4.753376 9.673410
7634  4.749753 9.673410
7635  4.746130 9.677033
7636  4.742507 9.677033
7637  4.738884 9.677033
7638  4.735261 9.677033
7639  4.731638 9.677033
7640  4.728015 9.677033
7641  4.724392 9.677033
7642  4.720769 9.677033
7643  4.717146 9.677033
7644  4.713523 9.677033
7645  4.709900 9.680656
7646  4.706277 9.680656
7647  4.702654 9.684279
7648  4.699031 9.684279
7649  4.695408 9.687902
7650  4.691785 9.687902
7651  4.688162 9.691525
7652  4.684539 9.691525
7653  4.680916 9.695148
7654  4.677293 9.695148
7655  4.673670 9.698771
7656  4.670047 9.698771
7657  4.666424 9.702394
7658  4.666424 9.706017
7659  4.662801 9.709640
7660  4.662801 9.713263
7661  4.659178 9.716886
7662  4.659178 9.720509
7663  4.655555 9.724132
7664  4.655555 9.727755
7665  4.651932 9.731378
7666  4.651932 9.735001
7667  4.648309 9.738624
7668  4.648309 9.742247
7669  4.644686 9.745870
7670  4.644686 9.749493
7671  4.644686 9.753116
7672  4.644686 9.756739
7673  4.644686 9.760362
7674  4.644686 9.763985
7675  4.644686 9.767608
7676  4.644686 9.771231
7677  4.644686 9.774854
7678  4.644686 9.778477
7679  4.644686 9.782100
7680  4.644686 9.785723
7681  4.644686 9.789346
7682  4.644686 9.792969
7683  4.644686 9.796592
7684  4.644686 9.800215
7685  4.644686 9.803838
7686  4.644686 9.807461
7687  4.644686 9.811084
7688  4.644686 9.814707
7689  4.644686 9.818330
7690  4.644686 9.821953
7691  4.644686 9.825576
7692  4.648309 9.829199
7693  4.648309 9.832822
7694  4.651932 9.836445
7695  4.651932 9.840068
7696  4.655555 9.843691
7697  4.655555 9.847314
7698  4.659178 9.850937
7699  4.659178 9.854560
7700  4.662801 9.858183
7701  4.662801 9.861806
7702  4.666424 9.865429
7703  4.666424 9.869052
7704  4.670047 9.872675
7705  4.673670 9.876298
7706  4.673670 9.879921
7707  4.673670 9.883544
7708  4.673670 9.887167
7709  4.673670 9.890790
7710  4.673670 9.894413
7711  4.673670 9.898036
7712  4.673670 9.901659
7713  4.673670 9.905282
7714  4.673670 9.908905
7715  4.673670 9.912528
7716  4.673670 9.916151
7717  4.673670 9.919774
7718  4.673670 9.923397
7719  4.673670 9.927020
7720  4.673670 9.930643
7721  4.673670 9.934266
7722  4.670047 9.937889
7723  4.666424 9.941512
7724  4.662801 9.945135
7725  4.659178 9.948758
7726  4.655555 9.952381
7727  4.651932 9.956004
7728  4.648309 9.959627
7729  4.644686 9.963250
7730  4.641063 9.966873
7731  4.637440 9.966873
7732  4.633817 9.966873
7733  4.630194 9.966873
7734  4.626571 9.966873
7735  4.622948 9.966873
7736  4.619325 9.966873
7737  4.615702 9.966873
7738  4.612079 9.966873
7739  4.608456 9.966873
7740  4.604833 9.966873
7741  4.601210 9.966873
7742  4.597587 9.966873
7743  4.593964 9.966873
7744  4.590341 9.966873
7745  4.586718 9.966873
7746  4.583095 9.966873
7747  4.579472 9.966873
7748  4.575849 9.966873
7749  4.572226 9.966873
7750  4.568603 9.966873
7751  4.564980 9.966873
7752  4.561357 9.966873
7753  4.557734 9.966873
7754  4.554111 9.966873
7755  4.550488 9.966873
7756  4.546865 9.966873
7757  4.543242 9.966873
7758  4.539619 9.966873
7759  4.535996 9.966873
7760  4.532373 9.966873
7761  4.528750 9.966873
7762  4.525127 9.966873
7763  4.521504 9.966873
7764  4.517881 9.966873
7765  4.514258 9.966873
7766  4.510635 9.966873
7767  4.507012 9.966873
7768  4.503389 9.966873
7769  4.499766 9.970496
7770  4.496143 9.970496
7771  4.492520 9.970496
7772  4.488897 9.970496
7773  4.485274 9.970496
7774  4.481651 9.970496
7775  4.478028 9.970496
7776  4.474405 9.970496
7777  4.470782 9.970496
7778  4.467159 9.970496
7779  4.463536 9.970496
7780  4.459913 9.970496
7781  4.456290 9.970496
7782  4.452667 9.970496
7783  4.449044 9.970496
7784  4.445421 9.970496
7785  4.441798 9.970496
7786  4.438175 9.970496
7787  4.434552 9.966873
7788  4.430929 9.966873
7789  4.427306 9.966873
7790  4.423683 9.966873
7791  4.420060 9.966873
7792  4.416437 9.966873
7793  4.412814 9.966873
7794  4.409191 9.966873
7795  4.405568 9.966873
7796  4.401945 9.966873
7797  4.398322 9.966873
7798  4.394699 9.966873
7799  4.391076 9.966873
7800  4.387453 9.966873
7801  4.383830 9.966873
7802  4.380207 9.966873
7803  4.376584 9.966873
7804  4.372961 9.966873
7805  4.369338 9.966873
7806  4.365715 9.966873
7807  4.362092 9.966873
7808  4.358469 9.966873
7809  4.354846 9.966873
7810  4.351223 9.966873
7811  4.347600 9.966873
7812  4.343977 9.966873
7813  4.340354 9.966873
7814  4.336731 9.970496
7815  4.333108 9.970496
7816  4.329485 9.974119
7817  4.325862 9.974119
7818  4.322239 9.977742
7819  4.318616 9.977742
7820  4.314993 9.981365
7821  4.311370 9.981365
7822  4.307747 9.984988
7823  4.304124 9.984988
7824  4.300501 9.988611
7825  4.296878 9.988611
7826  4.293255 9.992234
7827  4.289632 9.995857
7828  4.286009 9.995857
7829  4.282386 9.995857
7830  4.278763 9.995857
7831  4.275140 9.995857
7832  4.271517 9.999480
7833  4.267894 9.999480
7834  4.264271 9.999480
7835  4.260648 9.999480
7836  4.257025 10.003103
7837  4.253402 10.003103
7838  4.249779 10.006726
7839  4.246156 10.006726
7840  4.242533 10.006726
7841  4.238910 10.006726
7842  4.235287 10.006726
7843  4.231664 10.003103
7844  4.228041 10.003103
7845  4.224418 10.003103
7846  4.220795 9.999480
7847  4.217172 9.999480
7848  4.213549 9.999480
7849  4.209926 9.999480
7850  4.206303 9.999480
7851  4.202680 9.999480
7852  4.199057 9.995857
7853  4.195434 9.995857
7854  4.191811 9.992234
7855  4.188188 9.992234
7856  4.184565 9.988611
7857  4.180942 9.988611
7858  4.177319 9.984988
7859  4.173696 9.984988
7860  4.170073 9.984988
7861  4.166450 9.984988
7862  4.162827 9.984988
7863  4.159204 9.984988
7864  4.155581 9.984988
7865  4.151958 9.984988
7866  4.148335 9.984988
7867  4.144712 9.984988
7868  4.141089 9.984988
7869  4.137466 9.984988
7870  4.133843 9.984988
7871  4.130220 9.984988
7872  4.126597 9.984988
7873  4.122974 9.984988
7874  4.119351 9.984988
7875  4.115728 9.984988
7876  4.112105 9.984988
7877  4.108482 9.984988
7878  4.104859 9.984988
7879  4.101236 9.984988
7880  4.097613 9.984988
7881  4.093990 9.988611
7882  4.090367 9.988611
7883  4.086744 9.988611
7884  4.083121 9.988611
7885  4.079498 9.984988
7886  4.075875 9.984988
7887  4.072252 9.984988
7888  4.068629 9.981365
7889  4.065006 9.981365
7890  4.061383 9.977742
7891  4.057760 9.977742
7892  4.054137 9.974119
7893  4.050514 9.974119
7894  4.046891 9.970496
7895  4.043268 9.970496
7896  4.039645 9.966873
7897  4.036022 9.966873
7898  4.032399 9.966873
7899  4.028776 9.966873
7900  4.025153 9.966873
7901  4.021530 9.966873
7902  4.017907 9.966873
7903  4.014284 9.966873
7904  4.010661 9.966873
7905  4.007038 9.966873
7906  4.003415 9.966873
7907  3.999792 9.966873
7908  3.996169 9.966873
7909  3.992546 9.966873
7910  3.988923 9.966873
7911  3.985300 9.966873
7912  3.981677 9.966873
7913  3.978054 9.966873
7914  3.974431 9.966873
7915  3.970808 9.966873
7916  3.967185 9.966873
7917  3.963562 9.966873
7918  3.959939 9.966873
7919  3.956316 9.966873
7920  3.952693 9.966873
7921  3.949070 9.966873
7922  3.945447 9.966873
7923  3.941824 9.963250
7924  3.938201 9.959627
7925  3.934578 9.956004
7926  3.930955 9.956004
7927  3.927332 9.952381
7928  3.923709 9.952381
7929  3.920086 9.948758
7930  3.916463 9.948758
7931  3.912840 9.945135
7932  3.909217 9.945135
7933  3.905594 9.941512
7934  3.901971 9.941512
7935  3.898348 9.937889
7936  3.894725 9.937889
7937  3.891102 9.934266
7938  3.887479 9.934266
7939  3.883856 9.934266
7940  3.880233 9.934266
7941  3.876610 9.934266
7942  3.872987 9.934266
7943  3.869364 9.934266
7944  3.865741 9.934266
7945  3.862118 9.934266
7946  3.858495 9.934266
7947  3.854872 9.934266
7948  3.851249 9.934266
7949  3.847626 9.934266
7950  3.844003 9.934266
7951  3.840380 9.930643
7952  3.836757 9.927020
7953  3.833134 9.923397
7954  3.833134 9.919774
7955  3.829511 9.916151
7956  3.829511 9.912528
7957  3.825888 9.908905
7958  3.822265 9.905282
7959  3.822265 9.901659
7960  3.818642 9.898036
7961  3.818642 9.894413
7962  3.815019 9.890790
7963  3.815019 9.887167
7964  3.811396 9.883544
7965  3.811396 9.879921
7966  3.807773 9.876298
7967  3.807773 9.872675
7968  3.804150 9.869052
7969  3.804150 9.865429
7970  3.800527 9.861806
7971  3.800527 9.858183
7972  3.796904 9.854560
7973  3.796904 9.850937
7974  3.793281 9.847314
7975  3.789658 9.843691
7976  3.786035 9.840068
7977  3.782412 9.836445
7978  3.778789 9.832822
7979  3.775166 9.829199
7980  3.771543 9.825576
7981  3.767920 9.821953
7982  3.764297 9.818330
7983  3.760674 9.814707
7984  3.757051 9.814707
7985  3.753428 9.811084
7986  3.749805 9.811084
7987  3.746182 9.807461
7988  3.742559 9.807461
7989  3.738936 9.803838
7990  3.735313 9.803838
7991  3.731690 9.800215
7992  3.728067 9.800215
7993  3.724444 9.796592
7994  3.720821 9.796592
7995  3.717198 9.792969
7996  3.713575 9.792969
7997  3.709952 9.792969
7998  3.706329 9.792969
7999  3.702706 9.792969
8000  3.699083 9.789346
8001  3.695460 9.789346
8002  3.691837 9.789346
8003  3.688214 9.789346
8004  3.684591 9.789346
8005  3.680968 9.789346
8006  3.677345 9.789346
8007  3.673722 9.785723
8008  3.670099 9.782100
8009  3.670099 9.778477
8010  3.666476 9.774854
8011  3.666476 9.771231
8012  3.662853 9.767608
8013  3.662853 9.763985
8014  3.662853 9.760362
8015  3.659230 9.756739
8016  3.659230 9.753116
8017  3.655607 9.749493
8018  3.655607 9.745870
8019  3.655607 9.742247
8020  3.655607 9.738624
8021  3.655607 9.735001
8022  3.655607 9.731378
8023  3.655607 9.727755
8024  3.651984 9.724132
8025  3.651984 9.720509
8026  3.648361 9.716886
8027  3.648361 9.713263
8028  3.644738 9.709640
8029  3.644738 9.706017
8030  3.641115 9.702394
8031  3.641115 9.698771
8032  3.637492 9.695148
8033  3.637492 9.691525
8034  3.633869 9.687902
8035  3.633869 9.684279
8036  3.630246 9.680656
8037  3.626623 9.680656
8038  3.623000 9.677033
8039  3.619377 9.677033
8040  3.615754 9.673410
8041  3.612131 9.673410
8042  3.608508 9.669787
8043  3.604885 9.669787
8044  3.601262 9.666164
8045  3.597639 9.666164
8046  3.594016 9.662541
8047  3.590393 9.662541
8048  3.586770 9.658918
8049  3.583147 9.658918
8050  3.579524 9.658918
8051  3.575901 9.658918
8052  3.572278 9.658918
8053  3.568655 9.658918
8054  3.565032 9.658918
8055  3.561409 9.658918
8056  3.557786 9.658918
8057  3.554163 9.658918
8058  3.550540 9.658918
8059  3.546917 9.658918
8060  3.543294 9.658918
8061  3.539671 9.658918
8062  3.536048 9.658918
8063  3.532425 9.658918
8064  3.528802 9.658918
8065  3.525179 9.658918
8066  3.521556 9.658918
8067  3.517933 9.658918
8068  3.514310 9.658918
8069  3.510687 9.658918
8070  3.507064 9.658918
8071  3.503441 9.658918
8072  3.499818 9.662541
8073  3.496195 9.662541
8074  3.492572 9.666164
8075  3.488949 9.666164
8076  3.485326 9.669787
8077  3.481703 9.669787
8078  3.478080 9.669787
8079  3.474457 9.669787
8080  3.470834 9.669787
8081  3.467211 9.669787
8082  3.463588 9.669787
8083  3.459965 9.669787
8084  3.456342 9.669787
8085  3.452719 9.669787
8086  3.449096 9.669787
8087  3.445473 9.669787
8088  3.441850 9.673410
8089  3.438227 9.673410
8090  3.434604 9.677033
8091  3.430981 9.677033
8092  3.427358 9.680656
8093  3.423735 9.680656
8094  3.420112 9.684279
8095  3.416489 9.684279
8096  3.412866 9.687902
8097  3.409243 9.687902
8098  3.405620 9.691525
8099  3.401997 9.691525
8100  3.398374 9.695148
8101  3.398374 9.698771
8102  3.394751 9.702394
8103  3.394751 9.706017
8104  3.391128 9.709640
8105  3.391128 9.713263
8106  3.387505 9.716886
8107  3.387505 9.720509
8108  3.383882 9.724132
8109  3.383882 9.727755
8110  3.380259 9.731378
8111  3.380259 9.735001
8112  3.376636 9.738624
8113  3.376636 9.742247
8114  3.376636 9.745870
8115  3.376636 9.749493
8116  3.373013 9.749493
8117  3.369390 9.753116
8118  3.365767 9.753116
8119  3.362144 9.756739
8120  3.358521 9.760362
8121  3.354898 9.763985
8122  3.351275 9.763985
8123  3.347652 9.767608
8124  3.344029 9.767608
8125  3.340406 9.771231
8126  3.336783 9.771231
8127  3.333160 9.774854
8128  3.329537 9.774854
8129  3.325914 9.774854
8130  3.322291 9.774854
8131  3.318668 9.774854
8132  3.315045 9.774854
8133  3.311422 9.774854
8134  3.307799 9.774854
8135  3.304176 9.774854
8136  3.300553 9.774854
8137  3.296930 9.774854
8138  3.293307 9.774854
8139  3.289684 9.774854
8140  3.286061 9.774854
8141  3.282438 9.774854
8142  3.278815 9.774854
8143  3.275192 9.774854
8144  3.271569 9.774854
8145  3.267946 9.774854
8146  3.264323 9.774854
8147  3.260700 9.774854
8148  3.257077 9.774854
8149  3.253454 9.774854
8150  3.249831 9.774854
8151  3.246208 9.778477
8152  3.242585 9.778477
8153  3.238962 9.782100
8154  3.235339 9.782100
8155  3.231716 9.785723
8156  3.228093 9.785723
8157  3.224470 9.789346
8158  3.220847 9.789346
8159  3.217224 9.792969
8160  3.213601 9.792969
8161  3.209978 9.796592
8162  3.206355 9.796592
8163  3.202732 9.800215
8164  3.202732 9.803838
8165  3.199109 9.807461
8166  3.199109 9.811084
8167  3.195486 9.814707
8168  3.195486 9.818330
8169  3.191863 9.821953
8170  3.191863 9.825576
8171  3.188240 9.829199
8172  3.188240 9.832822
8173  3.184617 9.836445
8174  3.184617 9.840068
8175  3.180994 9.843691
8176  3.180994 9.847314
8177  3.180994 9.850937
8178  3.180994 9.854560
8179  3.180994 9.858183
8180  3.180994 9.861806
8181  3.180994 9.865429
8182  3.177371 9.869052
8183  3.173748 9.872675
8184  3.170125 9.876298
8185  3.166502 9.879921
8186  3.162879 9.883544
8187  3.159256 9.887167
8188  3.155633 9.890790
8189  3.152010 9.894413
8190  3.148387 9.898036
8191  3.144764 9.901659
8192  3.141141 9.901659
8193  3.137518 9.905282
8194  3.133895 9.908905
8195  3.130272 9.908905
8196  3.126649 9.912528
8197  3.123026 9.912528
8198  3.119403 9.912528
8199  3.115780 9.912528
8200  3.112157 9.912528
8201  3.108534 9.912528
8202  3.104911 9.912528
8203  3.101288 9.912528
8204  3.097665 9.912528
8205  3.094042 9.912528
8206  3.090419 9.912528
8207  3.086796 9.912528
8208  3.083173 9.912528
8209  3.079550 9.912528
8210  3.075927 9.912528
8211  3.072304 9.912528
8212  3.068681 9.912528
8213  3.065058 9.912528
8214  3.061435 9.916151
8215  3.057812 9.916151
8216  3.054189 9.919774
8217  3.050566 9.919774
8218  3.046943 9.923397
8219  3.043320 9.923397
8220  3.039697 9.927020
8221  3.036074 9.927020
8222  3.032451 9.930643
8223  3.028828 9.930643
8224  3.025205 9.934266
8225  3.021582 9.934266
8226  3.017959 9.937889
8227  3.014336 9.941512
8228  3.010713 9.945135
8229  3.007090 9.948758
8230  3.003467 9.952381
8231  2.999844 9.956004
8232  2.996221 9.959627
8233  2.992598 9.963250
8234  2.988975 9.966873
8235  2.985352 9.970496
8236  2.981729 9.974119
8237  2.978106 9.977742
8238  2.974483 9.981365
8239  2.970860 9.984988
8240  2.967237 9.988611
8241  2.963614 9.992234
8242  2.959991 9.995857
8243  2.956368 9.995857
8244  2.952745 9.995857
8245  2.949122 9.995857
8246  2.945499 9.995857
8247  2.941876 9.995857
8248  2.938253 9.995857
8249  2.934630 9.995857
8250  2.931007 9.995857
8251  2.927384 9.995857
8252  2.923761 9.995857
8253  2.920138 9.995857
8254  2.916515 9.995857
8255  2.912892 9.995857
8256  2.909269 9.995857
8257  2.905646 9.995857
8258  2.902023 9.995857
8259  2.898400 9.995857
8260  2.894777 9.995857
8261  2.891154 9.995857
8262  2.887531 9.995857
8263  2.883908 9.995857
8264  2.880285 9.995857
8265  2.876662 9.995857
8266  2.873039 9.995857
8267  2.869416 9.995857
8268  2.865793 9.995857
8269  2.862170 9.995857
8270  2.858547 9.995857
8271  2.854924 9.995857
8272  2.851301 9.995857
8273  2.847678 9.995857
8274  2.844055 9.995857
8275  2.840432 9.992234
8276  2.836809 9.992234
8277  2.833186 9.992234
8278  2.829563 9.992234
8279  2.825940 9.992234
8280  2.822317 9.992234
8281  2.818694 9.988611
8282  2.815071 9.988611
8283  2.811448 9.988611
8284  2.807825 9.988611
8285  2.804202 9.988611
8286  2.800579 9.988611
8287  2.796956 9.988611
8288  2.793333 9.988611
8289  2.789710 9.988611
8290  2.786087 9.988611
8291  2.782464 9.988611
8292  2.778841 9.988611
8293  2.775218 9.984988
8294  2.771595 9.981365
8295  2.767972 9.977742
8296  2.764349 9.977742
8297  2.760726 9.974119
8298  2.757103 9.970496
8299  2.753480 9.966873
8300  2.749857 9.966873
8301  2.746234 9.963250
8302  2.742611 9.963250
8303  2.738988 9.959627
8304  2.735365 9.959627
8305  2.731742 9.956004
8306  2.728119 9.956004
8307  2.724496 9.952381
8308  2.720873 9.952381
8309  2.717250 9.948758
8310  2.713627 9.948758
8311  2.710004 9.945135
8312  2.706381 9.945135
8313  2.702758 9.945135
8314  2.699135 9.945135
8315  2.695512 9.945135
8316  2.691889 9.945135
8317  2.688266 9.945135
8318  2.684643 9.945135
8319  2.681020 9.945135
8320  2.677397 9.945135
8321  2.673774 9.945135
8322  2.670151 9.945135
8323  2.666528 9.945135
8324  2.662905 9.945135
8325  2.659282 9.945135
8326  2.655659 9.945135
8327  2.652036 9.945135
8328  2.648413 9.945135
8329  2.644790 9.945135
8330  2.641167 9.945135
8331  2.637544 9.945135
8332  2.633921 9.945135
8333  2.630298 9.945135
8334  2.626675 9.945135
8335  2.623052 9.948758
8336  2.619429 9.948758
8337  2.615806 9.952381
8338  2.612183 9.952381
8339  2.608560 9.956004
8340  2.604937 9.956004
8341  2.601314 9.959627
8342  2.597691 9.959627
8343  2.594068 9.963250
8344  2.590445 9.963250
8345  2.586822 9.966873
8346  2.583199 9.966873
8347  2.579576 9.970496
8348  2.575953 9.970496
8349  2.572330 9.974119
8350  2.568707 9.974119
8351  2.565084 9.977742
8352  2.561461 9.977742
8353  2.557838 9.981365
8354  2.554215 9.984988
8355  2.550592 9.988611
8356  2.546969 9.992234
8357  2.543346 9.995857
8358  2.543346 9.999480
8359  2.539723 10.003103
8360  2.539723 10.006726
8361  2.536100 10.010349
8362  2.536100 10.013972
8363  2.532477 10.017595
8364  2.532477 10.021218
8365  2.528854 10.024841
8366  2.528854 10.028464
8367  2.525231 10.032087
8368  2.525231 10.035710
8369  2.521608 10.039333
8370  2.521608 10.042956
8371  2.521608 10.046579
8372  2.521608 10.050202
8373  2.521608 10.053825
8374  2.521608 10.057448
8375  2.517985 10.061071
8376  2.517985 10.064694
8377  2.514362 10.068317
8378  2.514362 10.071940
8379  2.514362 10.075563
8380  2.514362 10.079186
8381  2.514362 10.082809
8382  2.514362 10.086432
8383  2.514362 10.090055
8384  2.514362 10.093678
8385  2.514362 10.097301
8386  2.514362 10.100924
8387  2.514362 10.104547
8388  2.514362 10.108170
8389  2.514362 10.111793
8390  2.514362 10.115416
8391  2.514362 10.119039
8392  2.514362 10.122662
8393  2.514362 10.126285
8394  2.514362 10.129908
8395  2.514362 10.133531
8396  2.514362 10.137154
8397  2.514362 10.140777
8398  2.510739 10.144400
8399  2.507116 10.148023
8400  2.503493 10.151646
8401  2.499870 10.155269
8402  2.499870 10.158892
8403  2.496247 10.162515
8404  2.496247 10.166138
8405  2.492624 10.169761
8406  2.489001 10.173384
8407  2.489001 10.177007
8408  2.485378 10.180630
8409  2.481755 10.180630
8410  2.478132 10.184253
8411  2.474509 10.187876
8412  2.470886 10.191499
8413  2.467263 10.195122
8414  2.463640 10.198745
8415  2.460017 10.198745
8416  2.456394 10.202368
8417  2.452771 10.202368
8418  2.449148 10.205991
8419  2.445525 10.205991
8420  2.441902 10.209614
8421  2.438279 10.209614
8422  2.434656 10.213237
8423  2.431033 10.213237
8424  2.427410 10.213237
8425  2.423787 10.213237
8426  2.420164 10.213237
8427  2.416541 10.213237
8428  2.412918 10.213237
8429  2.409295 10.213237
8430  2.405672 10.213237
8431  2.402049 10.213237
8432  2.398426 10.213237
8433  2.394803 10.213237
8434  2.391180 10.216860
8435  2.387557 10.216860
8436  2.383934 10.220483
8437  2.380311 10.220483
8438  2.376688 10.224106
8439  2.373065 10.224106
8440  2.369442 10.227729
8441  2.365819 10.227729
8442  2.362196 10.231352
8443  2.358573 10.231352
8444  2.354950 10.234975
8445  2.351327 10.234975
8446  2.347704 10.238598
8447  2.344081 10.238598
8448  2.340458 10.238598
8449  2.336835 10.238598
8450  2.333212 10.238598
8451  2.329589 10.238598
8452  2.325966 10.238598
8453  2.322343 10.242221
8454  2.318720 10.242221
8455  2.315097 10.245844
8456  2.311474 10.245844
8457  2.307851 10.249467
8458  2.304228 10.249467
8459  2.300605 10.253090
8460  2.296982 10.253090
8461  2.293359 10.256713
8462  2.289736 10.256713
8463  2.286113 10.260336
8464  2.282490 10.260336
8465  2.278867 10.263959
8466  2.278867 10.267582
8467  2.275244 10.271205
8468  2.275244 10.274828
8469  2.271621 10.278451
8470  2.271621 10.282074
8471  2.267998 10.285697
8472  2.267998 10.289320
8473  2.264375 10.292943
8474  2.264375 10.296566
8475  2.260752 10.300189
8476  2.260752 10.303812
8477  2.257129 10.307435
8478  2.257129 10.311058
8479  2.257129 10.314681
8480  2.257129 10.318304
8481  2.257129 10.321927
8482  2.253506 10.325550
8483  2.249883 10.325550
8484  2.246260 10.329173
8485  2.242637 10.329173
8486  2.239014 10.332796
8487  2.235391 10.332796
8488  2.231768 10.336419
8489  2.228145 10.336419
8490  2.224522 10.336419
8491  2.220899 10.340042
8492  2.217276 10.340042
8493  2.213653 10.340042
8494  2.210030 10.340042
8495  2.206407 10.340042
8496  2.202784 10.340042
8497  2.199161 10.340042
8498  2.195538 10.340042
8499  2.191915 10.340042
8500  2.188292 10.340042
8501  2.184669 10.340042
8502  2.181046 10.340042
8503  2.177423 10.340042
8504  2.173800 10.340042
8505  2.170177 10.340042
8506  2.166554 10.340042
8507  2.162931 10.340042
8508  2.159308 10.340042
8509  2.155685 10.340042
8510  2.152062 10.343665
8511  2.148439 10.343665
8512  2.144816 10.347288
8513  2.141193 10.347288
8514  2.137570 10.350911
8515  2.133947 10.350911
8516  2.130324 10.354534
8517  2.126701 10.354534
8518  2.123078 10.358157
8519  2.119455 10.358157
8520  2.115832 10.361780
8521  2.112209 10.361780
8522  2.108586 10.365403
8523  2.104963 10.369026
8524  2.104963 10.372649
8525  2.101340 10.376272
8526  2.101340 10.379895
8527  2.097717 10.383518
8528  2.094094 10.387141
8529  2.090471 10.387141
8530  2.086848 10.390764
8531  2.083225 10.390764
8532  2.079602 10.390764
8533  2.075979 10.390764
8534  2.072356 10.390764
8535  2.068733 10.390764
8536  2.065110 10.390764
8537  2.061487 10.390764
8538  2.057864 10.390764
8539  2.054241 10.390764
8540  2.050618 10.390764
8541  2.046995 10.394387
8542  2.043372 10.394387
8543  2.039749 10.398010
8544  2.036126 10.398010
8545  2.032503 10.401633
8546  2.028880 10.401633
8547  2.025257 10.405256
8548  2.021634 10.405256
8549  2.018011 10.408879
8550  2.014388 10.408879
8551  2.010765 10.412502
8552  2.007142 10.412502
8553  2.003519 10.416125
8554  1.999896 10.419748
8555  1.996273 10.423371
8556  1.992650 10.426994
8557  1.989027 10.430617
8558  1.989027 10.434240
8559  1.985404 10.437863
8560  1.985404 10.441486
8561  1.981781 10.445109
8562  1.978158 10.448732
8563  1.974535 10.452355
8564  1.970912 10.455978
8565  1.967289 10.455978
8566  1.963666 10.459601
8567  1.960043 10.459601
8568  1.956420 10.463224
8569  1.952797 10.463224
8570  1.949174 10.466847
8571  1.945551 10.466847
8572  1.941928 10.470470
8573  1.938305 10.470470
8574  1.934682 10.474093
8575  1.931059 10.477716
8576  1.927436 10.481339
8577  1.923813 10.484962
8578  1.920190 10.488585
8579  1.920190 10.492208
8580  1.916567 10.495831
8581  1.916567 10.499454
8582  1.912944 10.503077
8583  1.912944 10.506700
8584  1.909321 10.510323
8585  1.905698 10.513946
8586  1.902075 10.513946
8587  1.898452 10.513946
8588  1.894829 10.517569
8589  1.891206 10.517569
8590  1.887583 10.517569
8591  1.883960 10.521192
8592  1.880337 10.521192
8593  1.876714 10.524815
8594  1.873091 10.524815
8595  1.869468 10.528438
8596  1.865845 10.528438
8597  1.862222 10.532061
8598  1.858599 10.532061
8599  1.854976 10.535684
8600  1.851353 10.535684
8601  1.847730 10.539307
8602  1.844107 10.539307
8603  1.840484 10.542930
8604  1.836861 10.546553
8605  1.833238 10.546553
8606  1.829615 10.546553
8607  1.825992 10.546553
8608  1.822369 10.546553
8609  1.818746 10.550176
8610  1.815123 10.550176
8611  1.811500 10.553799
8612  1.807877 10.553799
8613  1.804254 10.557422
8614  1.800631 10.557422
8615  1.797008 10.561045
8616  1.793385 10.561045
8617  1.789762 10.564668
8618  1.786139 10.564668
8619  1.782516 10.568291
8620  1.778893 10.568291
8621  1.775270 10.571914
8622  1.771647 10.575537
8623  1.768024 10.579160
8624  1.764401 10.582783
8625  1.760778 10.586406
8626  1.757155 10.590029
8627  1.753532 10.593652
8628  1.749909 10.597275
8629  1.746286 10.600898
8630  1.742663 10.604521
8631  1.739040 10.608144
8632  1.735417 10.611767
8633  1.731794 10.615390
8634  1.728171 10.619013
8635  1.724548 10.622636
8636  1.720925 10.626259
8637  1.717302 10.629882
8638  1.713679 10.633505
8639  1.710056 10.633505
8640  1.706433 10.633505
8641  1.702810 10.633505
8642  1.699187 10.633505
8643  1.695564 10.633505
8644  1.691941 10.633505
8645  1.688318 10.633505
8646  1.684695 10.633505
8647  1.681072 10.633505
8648  1.677449 10.633505
8649  1.673826 10.637128
8650  1.670203 10.637128
8651  1.666580 10.640751
8652  1.662957 10.640751
8653  1.659334 10.644374
8654  1.655711 10.644374
8655  1.652088 10.647997
8656  1.648465 10.647997
8657  1.644842 10.651620
8658  1.641219 10.651620
8659  1.637596 10.655243
8660  1.633973 10.655243
8661  1.630350 10.658866
8662  1.626727 10.658866
8663  1.623104 10.662489
8664  1.619481 10.662489
8665  1.615858 10.666112
8666  1.612235 10.669735
8667  1.608612 10.669735
8668  1.604989 10.673358
8669  1.601366 10.673358
8670  1.597743 10.676981
8671  1.594120 10.680604
8672  1.590497 10.680604
8673  1.586874 10.684227
8674  1.583251 10.687850
8675  1.579628 10.691473
8676  1.576005 10.691473
8677  1.572382 10.691473
8678  1.568759 10.691473
8679  1.565136 10.691473
8680  1.561513 10.691473
8681  1.557890 10.695096
8682  1.554267 10.695096
8683  1.550644 10.698719
8684  1.547021 10.698719
8685  1.543398 10.702342
8686  1.539775 10.702342
8687  1.536152 10.705965
8688  1.532529 10.705965
8689  1.528906 10.709588
8690  1.525283 10.709588
8691  1.521660 10.713211
8692  1.518037 10.713211
8693  1.514414 10.716834
8694  1.510791 10.720457
8695  1.507168 10.724080
8696  1.503545 10.724080
8697  1.499922 10.727703
8698  1.496299 10.727703
8699  1.492676 10.731326
8700  1.489053 10.731326
8701  1.485430 10.734949
8702  1.481807 10.734949
8703  1.478184 10.738572
8704  1.474561 10.738572
8705  1.470938 10.742195
8706  1.467315 10.742195
8707  1.463692 10.745818
8708  1.460069 10.745818
8709  1.456446 10.749441
8710  1.456446 10.753064
8711  1.452823 10.756687
8712  1.452823 10.760310
8713  1.449200 10.763933
8714  1.449200 10.767556
8715  1.445577 10.771179
8716  1.445577 10.774802
8717  1.441954 10.778425
8718  1.441954 10.782048
8719  1.438331 10.785671
8720  1.438331 10.789294
8721  1.434708 10.792917
8722  1.434708 10.796540
8723  1.431085 10.796540
8724  1.427462 10.796540
8725  1.423839 10.796540
8726  1.420216 10.796540
8727  1.416593 10.796540
8728  1.412970 10.800163
8729  1.409347 10.800163
8730  1.405724 10.800163
8731  1.402101 10.800163
8732  1.398478 10.803786
8733  1.394855 10.803786
8734  1.391232 10.807409
8735  1.387609 10.807409
8736  1.383986 10.811032
8737  1.380363 10.811032
8738  1.376740 10.811032
8739  1.373117 10.811032
8740  1.369494 10.811032
8741  1.365871 10.811032
8742  1.362248 10.811032
8743  1.358625 10.811032
8744  1.355002 10.811032
8745  1.351379 10.811032
8746  1.347756 10.811032
8747  1.344133 10.814655
8748  1.340510 10.814655
8749  1.336887 10.818278
8750  1.333264 10.818278
8751  1.329641 10.821901
8752  1.326018 10.821901
8753  1.322395 10.825524
8754  1.318772 10.825524
8755  1.315149 10.829147
8756  1.311526 10.829147
8757  1.307903 10.832770
8758  1.304280 10.832770
8759  1.300657 10.836393
8760  1.297034 10.840016
8761  1.293411 10.843639
8762  1.289788 10.847262
8763  1.286165 10.850885
8764  1.282542 10.854508
8765  1.282542 10.858131
8766  1.278919 10.861754
8767  1.278919 10.865377
8768  1.275296 10.865377
8769  1.271673 10.865377
8770  1.268050 10.865377
8771  1.264427 10.869000
8772  1.260804 10.869000
8773  1.257181 10.872623
8774  1.253558 10.872623
8775  1.249935 10.876246
8776  1.246312 10.876246
8777  1.242689 10.879869
8778  1.239066 10.879869
8779  1.235443 10.883492
8780  1.231820 10.883492
8781  1.228197 10.887115
8782  1.224574 10.887115
8783  1.220951 10.890738
8784  1.220951 10.894361
8785  1.217328 10.897984
8786  1.217328 10.901607
8787  1.213705 10.905230
8788  1.213705 10.908853
8789  1.210082 10.912476
8790  1.210082 10.916099
8791  1.206459 10.919722
8792  1.206459 10.923345
8793  1.202836 10.926968
8794  1.202836 10.930591
8795  1.199213 10.934214
8796  1.199213 10.937837
8797  1.195590 10.937837
8798  1.191967 10.941460
8799  1.188344 10.945083
8800  1.184721 10.948706
8801  1.181098 10.952329
8802  1.177475 10.955952
8803  1.173852 10.959575
8804  1.170229 10.963198
8805  1.166606 10.966821
8806  1.166606 10.963198
8807  1.162983 10.959575
8808  1.162983 10.955952
8809  1.159360 10.952329
8810  1.155737 10.948706
8811  1.155737 10.945083
8812  1.152114 10.941460
8813  1.152114 10.937837
8814  1.148491 10.934214
8815  1.148491 10.930591
8816  1.144868 10.926968
8817  1.141245 10.923345
8818  1.137622 10.919722
8819  1.137622 10.916099
8820  1.137622 10.912476
8821  1.137622 10.908853
8822  1.137622 10.905230
8823  1.137622 10.901607
8824  1.137622 10.897984
8825  1.137622 10.894361
8826  1.137622 10.890738
8827  1.137622 10.887115
8828  1.137622 10.883492
8829  1.133999 10.879869
8830  1.133999 10.876246
8831  1.133999 10.872623
8832  1.130376 10.869000
8833  1.130376 10.865377
8834  1.126753 10.861754
8835  1.126753 10.858131
8836  1.126753 10.854508
8837  1.126753 10.850885
8838  1.126753 10.847262
8839  1.126753 10.843639
8840  1.123130 10.840016
8841  1.123130 10.836393
8842  1.119507 10.832770
8843  1.119507 10.829147
8844  1.115884 10.825524
8845  1.115884 10.821901
8846  1.112261 10.818278
8847  1.112261 10.814655
8848  1.108638 10.811032
8849  1.108638 10.807409
8850  1.105015 10.803786
8851  1.105015 10.800163
8852  1.105015 10.796540
8853  1.105015 10.792917
8854  1.105015 10.789294
8855  1.108638 10.785671
8856  1.108638 10.782048
8857  1.112261 10.778425
8858  1.112261 10.774802
8859  1.112261 10.771179
8860  1.112261 10.767556
8861  1.112261 10.763933
8862  1.112261 10.760310
8863  1.112261 10.756687
8864  1.112261 10.753064
8865  1.112261 10.749441
8866  1.112261 10.745818
8867  1.112261 10.742195
8868  1.112261 10.738572
8869  1.112261 10.734949
8870  1.112261 10.731326
8871  1.112261 10.727703
8872  1.112261 10.724080
8873  1.112261 10.720457
8874  1.112261 10.716834
8875  1.112261 10.713211
8876  1.112261 10.709588
8877  1.112261 10.705965
8878  1.112261 10.702342
8879  1.112261 10.698719
8880  1.112261 10.695096
8881  1.108638 10.691473
8882  1.108638 10.687850
8883  1.105015 10.684227
8884  1.105015 10.680604
8885  1.105015 10.676981
8886  1.105015 10.673358
8887  1.105015 10.669735
8888  1.105015 10.666112
8889  1.105015 10.662489
8890  1.105015 10.658866
8891  1.105015 10.655243
8892  1.105015 10.651620
8893  1.105015 10.647997
8894  1.105015 10.644374
8895  1.105015 10.640751
8896  1.105015 10.637128
8897  1.105015 10.633505
8898  1.105015 10.629882
8899  1.101392 10.626259
8900  1.101392 10.622636
8901  1.101392 10.619013
8902  1.097769 10.615390
8903  1.097769 10.611767
8904  1.097769 10.608144
8905  1.097769 10.604521
8906  1.101392 10.600898
8907  1.101392 10.597275
8908  1.105015 10.593652
8909  1.105015 10.590029
8910  1.105015 10.586406
8911  1.105015 10.582783
8912  1.105015 10.579160
8913  1.105015 10.575537
8914  1.105015 10.571914
8915  1.105015 10.568291
8916  1.105015 10.564668
8917  1.105015 10.561045
8918  1.105015 10.557422
8919  1.105015 10.553799
8920  1.105015 10.550176
8921  1.105015 10.546553
8922  1.105015 10.542930
8923  1.105015 10.539307
8924  1.105015 10.535684
8925  1.105015 10.532061
8926  1.105015 10.528438
8927  1.105015 10.524815
8928  1.105015 10.521192
8929  1.105015 10.517569
8930  1.105015 10.513946
8931  1.101392 10.510323
8932  1.101392 10.506700
8933  1.101392 10.503077
8934  1.101392 10.499454
8935  1.101392 10.495831
8936  1.101392 10.492208
8937  1.101392 10.488585
8938  1.101392 10.484962
8939  1.101392 10.481339
8940  1.101392 10.477716
8941  1.101392 10.474093
8942  1.097769 10.470470
8943  1.097769 10.466847
8944  1.094146 10.463224
8945  1.094146 10.459601
8946  1.090523 10.455978
8947  1.090523 10.452355
8948  1.086900 10.448732
8949  1.086900 10.445109
8950  1.083277 10.441486
8951  1.083277 10.437863
8952  1.079654 10.434240
8953  1.079654 10.430617
8954  1.076031 10.426994
8955  1.076031 10.423371
8956  1.079654 10.419748
8957  1.079654 10.416125
8958  1.079654 10.412502
8959  1.079654 10.408879
8960  1.079654 10.405256
8961  1.079654 10.401633
8962  1.079654 10.398010
8963  1.079654 10.394387
8964  1.079654 10.390764
8965  1.079654 10.387141
8966  1.079654 10.383518
8967  1.079654 10.379895
8968  1.079654 10.376272
8969  1.079654 10.372649
8970  1.079654 10.369026
8971  1.079654 10.365403
8972  1.079654 10.361780
8973  1.079654 10.358157
8974  1.079654 10.354534
8975  1.079654 10.350911
8976  1.079654 10.347288
8977  1.079654 10.343665
8978  1.079654 10.340042
8979  1.076031 10.336419
8980  1.076031 10.332796
8981  1.076031 10.329173
8982  1.076031 10.325550
8983  1.076031 10.321927
8984  1.076031 10.318304
8985  1.076031 10.314681
8986  1.072408 10.311058
8987  1.072408 10.307435
8988  1.068785 10.303812
8989  1.068785 10.300189
8990  1.065162 10.296566
8991  1.065162 10.292943
8992  1.061539 10.289320
8993  1.061539 10.285697
8994  1.057916 10.282074
8995  1.057916 10.278451
8996  1.054293 10.274828
8997  1.054293 10.271205
8998  1.050670 10.267582
8999  1.047047 10.263959
9000  1.043424 10.260336
9001  1.039801 10.260336
9002  1.039801 10.256713
9003  1.039801 10.253090
9004  1.039801 10.249467
9005  1.039801 10.245844
9006  1.036178 10.242221
9007  1.036178 10.238598
9008  1.032555 10.234975
9009  1.032555 10.231352
9010  1.028932 10.227729
9011  1.028932 10.224106
9012  1.025309 10.220483
9013  1.025309 10.216860
9014  1.021686 10.213237
9015  1.021686 10.209614
9016  1.018063 10.205991
9017  1.018063 10.202368
9018  1.014440 10.198745
9019  1.010817 10.195122
9020  1.007194 10.191499
9021  1.003571 10.187876
9022  0.999948 10.184253
9023  0.999948 10.180630
9024  0.996325 10.177007
9025  0.996325 10.173384
9026  0.992702 10.169761
9027  0.989079 10.166138
9028  0.985456 10.162515
9029  0.981833 10.158892
9030  0.978210 10.155269
9031  0.974587 10.151646
9032  0.970964 10.148023
9033  0.967341 10.144400
9034  0.963718 10.140777
9035  0.963718 10.137154
9036  0.963718 10.133531
9037  0.963718 10.129908
9038  0.963718 10.126285
9039  0.963718 10.122662
9040  0.963718 10.119039
9041  0.963718 10.115416
9042  0.963718 10.111793
9043  0.963718 10.108170
9044  0.963718 10.104547
9045  0.963718 10.100924
9046  0.963718 10.097301
9047  0.963718 10.093678
9048  0.963718 10.090055
9049  0.963718 10.086432
9050  0.963718 10.082809
9051  0.963718 10.079186
9052  0.963718 10.075563
9053  0.963718 10.071940
9054  0.963718 10.068317
9055  0.963718 10.064694
9056  0.963718 10.061071
9057  0.963718 10.057448
9058  0.963718 10.053825
9059  0.960095 10.050202
9060  0.960095 10.046579
9061  0.956472 10.042956
9062  0.956472 10.039333
9063  0.952849 10.035710
9064  0.952849 10.032087
9065  0.949226 10.028464
9066  0.949226 10.024841
9067  0.945603 10.021218
9068  0.945603 10.017595
9069  0.941980 10.013972
9070  0.941980 10.010349
9071  0.938357 10.006726
9072  0.938357 10.003103
9073  0.938357 9.999480
9074  0.938357 9.995857
9075  0.938357 9.992234
9076  0.938357 9.988611
9077  0.938357 9.984988
9078  0.938357 9.981365
9079  0.938357 9.977742
9080  0.938357 9.974119
9081  0.938357 9.970496
9082  0.938357 9.966873
9083  0.938357 9.963250
9084  0.938357 9.959627
9085  0.938357 9.956004
9086  0.938357 9.952381
9087  0.938357 9.948758
9088  0.938357 9.945135
9089  0.938357 9.941512
9090  0.938357 9.937889
9091  0.938357 9.934266
9092  0.938357 9.930643
9093  0.938357 9.927020
9094  0.938357 9.923397
9095  0.938357 9.919774
9096  0.938357 9.916151
9097  0.938357 9.912528
9098  0.938357 9.908905
9099  0.938357 9.905282
9100  0.938357 9.901659
9101  0.938357 9.898036
9102  0.938357 9.894413
9103  0.938357 9.890790
9104  0.938357 9.887167
9105  0.938357 9.883544
9106  0.938357 9.879921
9107  0.934734 9.876298
9108  0.934734 9.872675
9109  0.931111 9.869052
9110  0.931111 9.865429
9111  0.931111 9.861806
9112  0.927488 9.858183
9113  0.927488 9.854560
9114  0.927488 9.850937
9115  0.927488 9.847314
9116  0.927488 9.843691
9117  0.927488 9.840068
9118  0.927488 9.836445
9119  0.927488 9.832822
9120  0.927488 9.829199
9121  0.927488 9.825576
9122  0.927488 9.821953
9123  0.927488 9.818330
9124  0.927488 9.814707
9125  0.927488 9.811084
9126  0.927488 9.807461
9127  0.927488 9.803838
9128  0.927488 9.800215
9129  0.927488 9.796592
9130  0.927488 9.792969
9131  0.927488 9.789346
9132  0.923865 9.785723
9133  0.923865 9.782100
9134  0.920242 9.778477
9135  0.920242 9.774854
9136  0.916619 9.771231
9137  0.916619 9.767608
9138  0.912996 9.763985
9139  0.912996 9.760362
9140  0.909373 9.756739
9141  0.909373 9.753116
9142  0.905750 9.749493
9143  0.905750 9.745870
9144  0.902127 9.742247
9145  0.902127 9.738624
9146  0.898504 9.735001
9147  0.898504 9.731378
9148  0.894881 9.727755
9149  0.894881 9.724132
9150  0.894881 9.720509
9151  0.891258 9.716886
9152  0.891258 9.713263
9153  0.891258 9.709640
9154  0.891258 9.706017
9155  0.891258 9.702394
9156  0.891258 9.698771
9157  0.891258 9.695148
9158  0.891258 9.691525
9159  0.891258 9.687902
9160  0.891258 9.684279
9161  0.891258 9.680656
9162  0.887635 9.677033
9163  0.887635 9.673410
9164  0.884012 9.669787
9165  0.884012 9.666164
9166  0.880389 9.662541
9167  0.880389 9.658918
9168  0.876766 9.655295
9169  0.876766 9.651672
9170  0.873143 9.648049
9171  0.873143 9.644426
9172  0.869520 9.640803
9173  0.869520 9.637180
9174  0.865897 9.633557
9175  0.862274 9.629934
9176  0.858651 9.626311
9177  0.858651 9.622688
9178  0.858651 9.619065
9179  0.862274 9.615442
9180  0.862274 9.611819
9181  0.865897 9.608196
9182  0.865897 9.604573
9183  0.869520 9.600950
9184  0.869520 9.597327
9185  0.873143 9.593704
9186  0.873143 9.590081
9187  0.876766 9.586458
9188  0.876766 9.582835
9189  0.876766 9.579212
9190  0.876766 9.575589
9191  0.876766 9.571966
9192  0.876766 9.568343
9193  0.876766 9.564720
9194  0.876766 9.561097
9195  0.876766 9.557474
9196  0.876766 9.553851
9197  0.876766 9.550228
9198  0.876766 9.546605
9199  0.876766 9.542982
9200  0.876766 9.539359
9201  0.876766 9.535736
9202  0.876766 9.532113
9203  0.876766 9.528490
9204  0.876766 9.524867
9205  0.876766 9.521244
9206  0.876766 9.517621
9207  0.876766 9.513998
9208  0.876766 9.510375
9209  0.876766 9.506752
9210  0.873143 9.503129
9211  0.873143 9.499506
9212  0.869520 9.495883
9213  0.869520 9.492260
9214  0.865897 9.488637
9215  0.865897 9.485014
9216  0.862274 9.481391
9217  0.862274 9.477768
9218  0.858651 9.474145
9219  0.858651 9.470522
9220  0.858651 9.466899
9221  0.858651 9.463276
9222  0.858651 9.459653
9223  0.858651 9.456030
9224  0.858651 9.452407
9225  0.858651 9.448784
9226  0.858651 9.445161
9227  0.858651 9.441538
9228  0.855028 9.437915
9229  0.855028 9.434292
9230  0.858651 9.430669
9231  0.858651 9.427046
9232  0.862274 9.423423
9233  0.862274 9.419800
9234  0.865897 9.416177
9235  0.865897 9.412554
9236  0.869520 9.408931
9237  0.869520 9.405308
9238  0.873143 9.401685
9239  0.873143 9.398062
9240  0.876766 9.394439
9241  0.876766 9.390816
9242  0.876766 9.387193
9243  0.876766 9.383570
9244  0.876766 9.379947
9245  0.876766 9.376324
9246  0.876766 9.372701
9247  0.876766 9.369078
9248  0.876766 9.365455
9249  0.876766 9.361832
9250  0.876766 9.358209
9251  0.876766 9.354586
9252  0.876766 9.350963
9253  0.876766 9.347340
9254  0.876766 9.343717
9255  0.876766 9.340094
9256  0.876766 9.336471
9257  0.876766 9.332848
9258  0.876766 9.329225
9259  0.876766 9.325602
9260  0.876766 9.321979
9261  0.876766 9.318356
9262  0.876766 9.314733
9263  0.873143 9.311110
9264  0.873143 9.307487
9265  0.869520 9.303864
9266  0.869520 9.300241
9267  0.869520 9.296618
9268  0.869520 9.292995
9269  0.869520 9.289372
9270  0.869520 9.285749
9271  0.869520 9.282126
9272  0.869520 9.278503
9273  0.869520 9.274880
9274  0.869520 9.271257
9275  0.865897 9.267634
9276  0.865897 9.264011
9277  0.862274 9.260388
9278  0.862274 9.256765
9279  0.858651 9.253142
9280  0.858651 9.249519
9281  0.855028 9.245896
9282  0.855028 9.242273
9283  0.851405 9.238650
9284  0.851405 9.235027
9285  0.847782 9.231404
9286  0.847782 9.227781
9287  0.844159 9.224158
9288  0.840536 9.224158
9289  0.836913 9.220535
9290  0.833290 9.220535
9291  0.829667 9.216912
9292  0.826044 9.216912
9293  0.822421 9.213289
9294  0.818798 9.213289
9295  0.815175 9.209666
9296  0.811552 9.209666
9297  0.807929 9.206043
9298  0.804306 9.206043
9299  0.800683 9.202420
9300  0.797060 9.202420
9301  0.793437 9.202420
9302  0.789814 9.202420
9303  0.786191 9.198797
9304  0.782568 9.198797
9305  0.782568 9.195174
9306  0.778945 9.191551
9307  0.775322 9.187928
9308  0.771699 9.184305
9309  0.771699 9.180682
9310  0.768076 9.177059
9311  0.764453 9.173436
9312  0.764453 9.169813
9313  0.764453 9.166190
9314  0.764453 9.162567
9315  0.764453 9.158944
9316  0.764453 9.155321
9317  0.764453 9.151698
9318  0.764453 9.148075
9319  0.764453 9.144452
9320  0.764453 9.140829
9321  0.764453 9.137206
9322  0.764453 9.133583
9323  0.764453 9.129960
9324  0.764453 9.126337
9325  0.760830 9.122714
9326  0.760830 9.119091
9327  0.760830 9.115468
9328  0.757207 9.111845
9329  0.757207 9.108222
9330  0.753584 9.104599
9331  0.753584 9.100976
9332  0.749961 9.097353
9333  0.749961 9.093730
9334  0.749961 9.090107
9335  0.746338 9.086484
9336  0.746338 9.082861
9337  0.742715 9.079238
9338  0.742715 9.075615
9339  0.742715 9.071992
9340  0.742715 9.068369
9341  0.742715 9.064746
9342  0.742715 9.061123
9343  0.742715 9.057500
9344  0.742715 9.053877
9345  0.742715 9.050254
9346  0.742715 9.046631
9347  0.742715 9.043008
9348  0.742715 9.039385
9349  0.742715 9.035762
9350  0.742715 9.032139
9351  0.742715 9.028516
9352  0.742715 9.024893
9353  0.742715 9.021270
9354  0.742715 9.017647
9355  0.742715 9.014024
9356  0.742715 9.010401
9357  0.742715 9.006778
9358  0.742715 9.003155
9359  0.742715 8.999532
9360  0.742715 8.995909
9361  0.742715 8.992286
9362  0.742715 8.988663
9363  0.742715 8.985040
9364  0.739092 8.981417
9365  0.739092 8.977794
9366  0.739092 8.974171
9367  0.739092 8.970548
9368  0.735469 8.966925
9369  0.735469 8.963302
9370  0.731846 8.959679
9371  0.731846 8.956056
9372  0.728223 8.952433
9373  0.728223 8.948810
9374  0.724600 8.945187
9375  0.724600 8.941564
9376  0.720977 8.937941
9377  0.720977 8.934318
9378  0.717354 8.930695
9379  0.717354 8.927072
9380  0.713731 8.923449
9381  0.713731 8.919826
9382  0.713731 8.916203
9383  0.713731 8.912580
9384  0.713731 8.908957
9385  0.713731 8.905334
9386  0.713731 8.901711
9387  0.710108 8.898088
9388  0.710108 8.894465
9389  0.706485 8.890842
9390  0.706485 8.887219
9391  0.702862 8.883596
9392  0.702862 8.879973
9393  0.699239 8.876350
9394  0.699239 8.872727
9395  0.695616 8.869104
9396  0.695616 8.865481
9397  0.691993 8.861858
9398  0.691993 8.858235
9399  0.688370 8.854612
9400  0.684747 8.850989
9401  0.684747 8.847366
9402  0.681124 8.843743
9403  0.681124 8.840120
9404  0.677501 8.836497
9405  0.673878 8.832874
9406  0.673878 8.829251
9407  0.673878 8.825628
9408  0.670255 8.822005
9409  0.670255 8.818382
9410  0.670255 8.814759
9411  0.670255 8.811136
9412  0.670255 8.807513
9413  0.670255 8.803890
9414  0.670255 8.800267
9415  0.673878 8.796644
9416  0.673878 8.793021
9417  0.677501 8.789398
9418  0.677501 8.785775
9419  0.681124 8.782152
9420  0.681124 8.778529
9421  0.684747 8.774906
9422  0.684747 8.771283
9423  0.684747 8.767660
9424  0.684747 8.764037
9425  0.684747 8.760414
9426  0.684747 8.756791
9427  0.684747 8.753168
9428  0.684747 8.749545
9429  0.684747 8.745922
9430  0.684747 8.742299
9431  0.684747 8.738676
9432  0.684747 8.735053
9433  0.684747 8.731430
9434  0.684747 8.727807
9435  0.684747 8.724184
9436  0.684747 8.720561
9437  0.684747 8.716938
9438  0.684747 8.713315
9439  0.684747 8.709692
9440  0.684747 8.706069
9441  0.684747 8.702446
9442  0.684747 8.698823
9443  0.684747 8.695200
9444  0.684747 8.691577
9445  0.681124 8.687954
9446  0.681124 8.684331
9447  0.677501 8.680708
9448  0.677501 8.677085
9449  0.673878 8.673462
9450  0.673878 8.669839
9451  0.670255 8.666216
9452  0.670255 8.662593
9453  0.666632 8.658970
9454  0.666632 8.655347
9455  0.663009 8.651724
9456  0.663009 8.648101
9457  0.659386 8.644478
9458  0.655763 8.644478
9459  0.652140 8.640855
9460  0.648517 8.640855
9461  0.644894 8.637232
9462  0.641271 8.637232
9463  0.641271 8.633609
9464  0.641271 8.629986
9465  0.641271 8.626363
9466  0.641271 8.622740
9467  0.641271 8.619117
9468  0.641271 8.615494
9469  0.641271 8.611871
9470  0.641271 8.608248
9471  0.641271 8.604625
9472  0.641271 8.601002
9473  0.641271 8.597379
9474  0.637648 8.593756
9475  0.637648 8.590133
9476  0.637648 8.586510
9477  0.634025 8.582887
9478  0.634025 8.579264
9479  0.630402 8.575641
9480  0.630402 8.572018
9481  0.630402 8.568395
9482  0.630402 8.564772
9483  0.630402 8.561149
9484  0.630402 8.557526
9485  0.630402 8.553903
9486  0.630402 8.550280
9487  0.630402 8.546657
9488  0.630402 8.543034
9489  0.630402 8.539411
9490  0.630402 8.535788
9491  0.626779 8.532165
9492  0.626779 8.528542
9493  0.623156 8.524919
9494  0.623156 8.521296
9495  0.619533 8.517673
9496  0.619533 8.514050
9497  0.615910 8.510427
9498  0.615910 8.506804
9499  0.612287 8.503181
9500  0.612287 8.499558
9501  0.612287 8.495935
9502  0.612287 8.492312
9503  0.608664 8.488689
9504  0.608664 8.485066
9505  0.608664 8.481443
9506  0.608664 8.477820
9507  0.608664 8.474197
9508  0.608664 8.470574
9509  0.608664 8.466951
9510  0.608664 8.463328
9511  0.608664 8.459705
9512  0.608664 8.456082
9513  0.608664 8.452459
9514  0.608664 8.448836
9515  0.608664 8.445213
9516  0.608664 8.441590
9517  0.608664 8.437967
9518  0.608664 8.434344
9519  0.605041 8.430721
9520  0.605041 8.427098
9521  0.601418 8.423475
9522  0.601418 8.419852
9523  0.597795 8.416229
9524  0.597795 8.412606
9525  0.594172 8.408983
9526  0.594172 8.405360
9527  0.590549 8.401737
9528  0.590549 8.398114
9529  0.586926 8.394491
9530  0.586926 8.390868
9531  0.583303 8.387245
9532  0.579680 8.387245
9533  0.576057 8.383622
9534  0.572434 8.379999
9535  0.568811 8.376376
9536  0.565188 8.372753
9537  0.565188 8.369130
9538  0.565188 8.365507
9539  0.565188 8.361884
9540  0.565188 8.358261
9541  0.565188 8.354638
9542  0.565188 8.351015
9543  0.565188 8.347392
9544  0.565188 8.343769
9545  0.565188 8.340146
9546  0.565188 8.336523
9547  0.565188 8.332900
9548  0.565188 8.329277
9549  0.565188 8.325654
9550  0.568811 8.322031
9551  0.568811 8.318408
9552  0.568811 8.314785
9553  0.568811 8.311162
9554  0.568811 8.307539
9555  0.568811 8.303916
9556  0.568811 8.300293
9557  0.568811 8.296670
9558  0.568811 8.293047
9559  0.568811 8.289424
9560  0.568811 8.285801
9561  0.568811 8.282178
9562  0.568811 8.278555
9563  0.568811 8.274932
9564  0.568811 8.271309
9565  0.568811 8.267686
9566  0.568811 8.264063
9567  0.568811 8.260440
9568  0.568811 8.256817
9569  0.568811 8.253194
9570  0.568811 8.249571
9571  0.568811 8.245948
9572  0.568811 8.242325
9573  0.565188 8.238702
9574  0.565188 8.235079
9575  0.561565 8.231456
9576  0.561565 8.227833
9577  0.557942 8.224210
9578  0.557942 8.220587
9579  0.554319 8.216964
9580  0.554319 8.213341
9581  0.550696 8.209718
9582  0.550696 8.206095
9583  0.547073 8.202472
9584  0.547073 8.198849
9585  0.543450 8.195226
9586  0.539827 8.191603
9587  0.536204 8.187980
9588  0.532581 8.184357
9589  0.528958 8.180734
9590  0.528958 8.177111
9591  0.528958 8.173488
9592  0.528958 8.169865
9593  0.528958 8.166242
9594  0.528958 8.162619
9595  0.528958 8.158996
9596  0.528958 8.155373
9597  0.528958 8.151750
9598  0.528958 8.148127
9599  0.528958 8.144504
9600  0.528958 8.140881
9601  0.528958 8.137258
9602  0.528958 8.133635
9603  0.528958 8.130012
9604  0.528958 8.126389
9605  0.528958 8.122766
9606  0.528958 8.119143
9607  0.528958 8.115520
9608  0.528958 8.111897
9609  0.528958 8.108274
9610  0.525335 8.104651
9611  0.525335 8.101028
9612  0.521712 8.097405
9613  0.521712 8.093782
9614  0.518089 8.090159
9615  0.518089 8.086536
9616  0.514466 8.082913
9617  0.514466 8.079290
9618  0.514466 8.075667
9619  0.514466 8.072044
9620  0.514466 8.068421
9621  0.514466 8.064798
9622  0.514466 8.061175
9623  0.514466 8.057552
9624  0.514466 8.053929
9625  0.510843 8.050306
9626  0.510843 8.046683
9627  0.510843 8.043060
9628  0.510843 8.039437
9629  0.510843 8.035814
9630  0.510843 8.032191
9631  0.510843 8.028568
9632  0.514466 8.024945
9633  0.514466 8.021322
9634  0.514466 8.017699
9635  0.514466 8.014076
9636  0.518089 8.010453
9637  0.518089 8.006830
9638  0.521712 8.003207
9639  0.521712 7.999584
9640  0.525335 7.995961
9641  0.525335 7.992338
9642  0.525335 7.988715
9643  0.525335 7.985092
9644  0.525335 7.981469
9645  0.525335 7.977846
9646  0.525335 7.974223
9647  0.525335 7.970600
9648  0.525335 7.966977
9649  0.525335 7.963354
9650  0.525335 7.959731
9651  0.525335 7.956108
9652  0.525335 7.952485
9653  0.525335 7.948862
9654  0.525335 7.945239
9655  0.525335 7.941616
9656  0.525335 7.937993
9657  0.525335 7.934370
9658  0.525335 7.930747
9659  0.525335 7.927124
9660  0.525335 7.923501
9661  0.525335 7.919878
9662  0.525335 7.916255
9663  0.525335 7.912632
9664  0.521712 7.909009
9665  0.521712 7.905386
9666  0.518089 7.901763
9667  0.518089 7.898140
9668  0.518089 7.894517
9669  0.518089 7.890894
9670  0.518089 7.887271
9671  0.518089 7.883648
9672  0.514466 7.880025
9673  0.514466 7.876402
9674  0.510843 7.872779
9675  0.510843 7.869156
9676  0.507220 7.865533
9677  0.507220 7.861910
9678  0.503597 7.858287
9679  0.503597 7.854664
9680  0.499974 7.851041
9681  0.499974 7.847418
9682  0.496351 7.843795
9683  0.496351 7.840172
9684  0.492728 7.836549
9685  0.489105 7.832926
9686  0.485482 7.829303
9687  0.481859 7.825680
9688  0.478236 7.822057
9689  0.474613 7.818434
9690  0.470990 7.814811
9691  0.467367 7.811188
9692  0.467367 7.807565
9693  0.467367 7.803942
9694  0.467367 7.800319
9695  0.467367 7.796696
9696  0.467367 7.793073
9697  0.467367 7.789450
9698  0.463744 7.785827
9699  0.463744 7.782204
9700  0.460121 7.778581
9701  0.460121 7.774958
9702  0.456498 7.771335
9703  0.456498 7.767712
9704  0.452875 7.764089
9705  0.452875 7.760466
9706  0.449252 7.756843
9707  0.449252 7.753220
9708  0.445629 7.749597
9709  0.445629 7.745974
9710  0.442006 7.742351
9711  0.438383 7.738728
9712  0.434760 7.735105
9713  0.434760 7.731482
9714  0.431137 7.727859
9715  0.431137 7.724236
9716  0.427514 7.720613
9717  0.423891 7.716990
9718  0.423891 7.713367
9719  0.420268 7.709744
9720  0.420268 7.706121
9721  0.420268 7.702498
9722  0.420268 7.698875
9723  0.420268 7.695252
9724  0.416645 7.691629
9725  0.416645 7.688006
9726  0.413022 7.684383
9727  0.413022 7.680760
9728  0.409399 7.677137
9729  0.409399 7.673514
9730  0.405776 7.669891
9731  0.405776 7.666268
9732  0.402153 7.662645
9733  0.402153 7.659022
9734  0.398530 7.655399
9735  0.398530 7.651776
9736  0.398530 7.648153
9737  0.394907 7.644530
9738  0.394907 7.640907
9739  0.391284 7.637284
9740  0.391284 7.633661
9741  0.387661 7.630038
9742  0.387661 7.626415
9743  0.384038 7.622792
9744  0.384038 7.619169
9745  0.380415 7.615546
9746  0.380415 7.611923
9747  0.384038 7.608300
9748  0.384038 7.604677
9749  0.387661 7.601054
9750  0.387661 7.597431
9751  0.387661 7.593808
9752  0.387661 7.590185
9753  0.387661 7.586562
9754  0.387661 7.582939
9755  0.387661 7.579316
9756  0.387661 7.575693
9757  0.387661 7.572070
9758  0.387661 7.568447
9759  0.387661 7.564824
9760  0.387661 7.561201
9761  0.387661 7.557578
9762  0.387661 7.553955
9763  0.387661 7.550332
9764  0.387661 7.546709
9765  0.387661 7.543086
9766  0.387661 7.539463
9767  0.387661 7.535840
9768  0.387661 7.532217
9769  0.387661 7.528594
9770  0.387661 7.524971
9771  0.387661 7.521348
9772  0.387661 7.517725
9773  0.384038 7.514102
9774  0.384038 7.510479
9775  0.380415 7.506856
9776  0.380415 7.503233
9777  0.376792 7.499610
9778  0.376792 7.495987
9779  0.373169 7.492364
9780  0.373169 7.488741
9781  0.373169 7.485118
9782  0.373169 7.481495
9783  0.373169 7.477872
9784  0.376792 7.474249
9785  0.376792 7.470626
9786  0.380415 7.467003
9787  0.380415 7.463380
9788  0.380415 7.459757
9789  0.380415 7.456134
9790  0.380415 7.452511
9791  0.380415 7.448888
9792  0.380415 7.445265
9793  0.380415 7.441642
9794  0.380415 7.438019
9795  0.380415 7.434396
9796  0.380415 7.430773
9797  0.380415 7.427150
9798  0.380415 7.423527
9799  0.380415 7.419904
9800  0.380415 7.416281
9801  0.380415 7.412658
9802  0.380415 7.409035
9803  0.380415 7.405412
9804  0.380415 7.401789
9805  0.380415 7.398166
9806  0.380415 7.394543
9807  0.380415 7.390920
9808  0.380415 7.387297
9809  0.380415 7.383674
9810  0.380415 7.380051
9811  0.380415 7.376428
9812  0.376792 7.372805
9813  0.376792 7.369182
9814  0.373169 7.365559
9815  0.373169 7.361936
9816  0.369546 7.358313
9817  0.369546 7.354690
9818  0.365923 7.351067
9819  0.365923 7.347444
9820  0.362300 7.343821
9821  0.362300 7.340198
9822  0.358677 7.336575
9823  0.358677 7.332952
9824  0.355054 7.329329
9825  0.351431 7.325706
9826  0.347808 7.322083
9827  0.344185 7.318460
9828  0.340562 7.314837
9829  0.336939 7.311214
9830  0.333316 7.307591
9831  0.329693 7.303968
9832  0.326070 7.300345
9833  0.326070 7.296722
9834  0.326070 7.293099
9835  0.326070 7.289476
9836  0.326070 7.285853
9837  0.326070 7.282230
9838  0.326070 7.278607
9839  0.326070 7.274984
9840  0.326070 7.271361
9841  0.326070 7.267738
9842  0.326070 7.264115
9843  0.326070 7.260492
9844  0.326070 7.256869
9845  0.326070 7.253246
9846  0.326070 7.249623
9847  0.326070 7.246000
9848  0.326070 7.242377
9849  0.326070 7.238754
9850  0.326070 7.235131
9851  0.326070 7.231508
9852  0.326070 7.227885
9853  0.326070 7.224262
9854  0.326070 7.220639
9855  0.326070 7.217016
9856  0.326070 7.213393
9857  0.326070 7.209770
9858  0.326070 7.206147
9859  0.326070 7.202524
9860  0.326070 7.198901
9861  0.326070 7.195278
9862  0.322447 7.191655
9863  0.322447 7.188032
9864  0.322447 7.184409
9865  0.318824 7.180786
9866  0.318824 7.177163
9867  0.318824 7.173540
9868  0.318824 7.169917
