# Supplementary material for: Statistical Mapping of Maize Bundle Intensity at the Stem Scale Using Spatial Normalisation of Replicated Images
Source: PLoS One. 2014 Mar 12;9(3):e90673. doi: 10.1371/journal.pone.0090673 (PMC3951278; doi:10.1371/journal.pone.0090673)
Supplement: File S2 — Data files containing bundle positions and slice contours. (ZIP) [file pone.0090673.s002.zip › data/macro/tables/contoursMm/s12gCntMm.txt]

name   x   y
    1 0.003623 4.427306
    2 0.007246 4.427306
    3 0.010869 4.427306
    4 0.014492 4.427306
    5 0.018115 4.427306
    6 0.021738 4.427306
    7 0.025361 4.427306
    8 0.028984 4.427306
    9 0.032607 4.427306
   10 0.036230 4.427306
   11 0.039853 4.427306
   12 0.043476 4.427306
   13 0.047099 4.423683
   14 0.050722 4.423683
   15 0.054345 4.420060
   16 0.057968 4.420060
   17 0.061591 4.420060
   18 0.065214 4.416437
   19 0.068837 4.420060
   20 0.072460 4.420060
   21 0.076083 4.420060
   22 0.079706 4.420060
   23 0.083329 4.420060
   24 0.086952 4.420060
   25 0.090575 4.420060
   26 0.094198 4.420060
   27 0.097821 4.420060
   28 0.101444 4.420060
   29 0.105067 4.420060
   30 0.108690 4.420060
   31 0.112313 4.420060
   32 0.115936 4.420060
   33 0.119559 4.420060
   34 0.123182 4.420060
   35 0.126805 4.420060
   36 0.130428 4.423683
   37 0.134051 4.427306
   38 0.137674 4.430929
   39 0.141297 4.430929
   40 0.144920 4.434552
   41 0.144920 4.438175
   42 0.148543 4.441798
   43 0.152166 4.445421
   44 0.152166 4.449044
   45 0.155789 4.452667
   46 0.159412 4.456290
   47 0.163035 4.459913
   48 0.166658 4.459913
   49 0.170281 4.463536
   50 0.173904 4.463536
   51 0.177527 4.467159
   52 0.181150 4.467159
   53 0.184773 4.470782
   54 0.188396 4.470782
   55 0.192019 4.474405
   56 0.195642 4.474405
   57 0.199265 4.478028
   58 0.202888 4.478028
   59 0.206511 4.481651
   60 0.210134 4.481651
   61 0.213757 4.481651
   62 0.217380 4.481651
   63 0.221003 4.481651
   64 0.224626 4.481651
   65 0.228249 4.481651
   66 0.231872 4.481651
   67 0.235495 4.481651
   68 0.239118 4.481651
   69 0.242741 4.481651
   70 0.246364 4.481651
   71 0.249987 4.481651
   72 0.253610 4.481651
   73 0.257233 4.481651
   74 0.260856 4.481651
   75 0.264479 4.481651
   76 0.268102 4.481651
   77 0.271725 4.481651
   78 0.275348 4.481651
   79 0.278971 4.481651
   80 0.282594 4.481651
   81 0.286217 4.481651
   82 0.289840 4.481651
   83 0.293463 4.478028
   84 0.297086 4.478028
   85 0.300709 4.474405
   86 0.304332 4.474405
   87 0.307955 4.470782
   88 0.311578 4.470782
   89 0.315201 4.467159
   90 0.318824 4.467159
   91 0.322447 4.463536
   92 0.326070 4.463536
   93 0.329693 4.459913
   94 0.333316 4.459913
   95 0.336939 4.456290
   96 0.336939 4.452667
   97 0.340562 4.449044
   98 0.340562 4.445421
   99 0.344185 4.441798
  100 0.344185 4.438175
  101 0.347808 4.434552
  102 0.347808 4.430929
  103 0.351431 4.427306
  104 0.351431 4.423683
  105 0.355054 4.420060
  106 0.355054 4.416437
  107 0.358677 4.412814
  108 0.358677 4.409191
  109 0.362300 4.405568
  110 0.362300 4.401945
  111 0.362300 4.398322
  112 0.362300 4.394699
  113 0.362300 4.391076
  114 0.362300 4.387453
  115 0.362300 4.383830
  116 0.362300 4.380207
  117 0.362300 4.376584
  118 0.362300 4.372961
  119 0.362300 4.369338
  120 0.362300 4.365715
  121 0.362300 4.362092
  122 0.362300 4.358469
  123 0.362300 4.354846
  124 0.362300 4.351223
  125 0.362300 4.347600
  126 0.362300 4.343977
  127 0.362300 4.340354
  128 0.362300 4.336731
  129 0.362300 4.333108
  130 0.362300 4.329485
  131 0.362300 4.325862
  132 0.362300 4.322239
  133 0.362300 4.318616
  134 0.362300 4.314993
  135 0.362300 4.311370
  136 0.358677 4.307747
  137 0.358677 4.304124
  138 0.355054 4.300501
  139 0.355054 4.296878
  140 0.351431 4.293255
  141 0.351431 4.289632
  142 0.347808 4.286009
  143 0.347808 4.282386
  144 0.344185 4.278763
  145 0.344185 4.275140
  146 0.340562 4.271517
  147 0.340562 4.267894
  148 0.336939 4.264271
  149 0.333316 4.260648
  150 0.333316 4.257025
  151 0.329693 4.253402
  152 0.326070 4.249779
  153 0.326070 4.246156
  154 0.322447 4.242533
  155 0.318824 4.238910
  156 0.318824 4.235287
  157 0.315201 4.231664
  158 0.315201 4.228041
  159 0.311578 4.224418
  160 0.311578 4.220795
  161 0.307955 4.217172
  162 0.307955 4.213549
  163 0.304332 4.209926
  164 0.300709 4.206303
  165 0.297086 4.202680
  166 0.293463 4.199057
  167 0.289840 4.199057
  168 0.286217 4.195434
  169 0.282594 4.195434
  170 0.278971 4.191811
  171 0.275348 4.191811
  172 0.271725 4.188188
  173 0.268102 4.188188
  174 0.264479 4.184565
  175 0.260856 4.184565
  176 0.257233 4.180942
  177 0.253610 4.180942
  178 0.249987 4.177319
  179 0.246364 4.177319
  180 0.242741 4.173696
  181 0.239118 4.173696
  182 0.235495 4.170073
  183 0.231872 4.170073
  184 0.228249 4.170073
  185 0.224626 4.166450
  186 0.221003 4.166450
  187 0.217380 4.166450
  188 0.213757 4.166450
  189 0.210134 4.166450
  190 0.206511 4.166450
  191 0.202888 4.162827
  192 0.199265 4.162827
  193 0.195642 4.159204
  194 0.192019 4.155581
  195 0.188396 4.151958
  196 0.184773 4.148335
  197 0.181150 4.144712
  198 0.177527 4.141089
  199 0.173904 4.141089
  200 0.170281 4.137466
  201 0.166658 4.137466
  202 0.163035 4.133843
  203 0.159412 4.133843
  204 0.155789 4.130220
  205 0.152166 4.130220
  206 0.148543 4.126597
  207 0.144920 4.122974
  208 0.141297 4.119351
  209 0.137674 4.115728
  210 0.137674 4.112105
  211 0.134051 4.108482
  212 0.130428 4.104859
  213 0.130428 4.101236
  214 0.130428 4.097613
  215 0.130428 4.093990
  216 0.130428 4.090367
  217 0.134051 4.086744
  218 0.134051 4.083121
  219 0.134051 4.079498
  220 0.137674 4.075875
  221 0.137674 4.072252
  222 0.137674 4.068629
  223 0.137674 4.065006
  224 0.141297 4.061383
  225 0.141297 4.057760
  226 0.144920 4.054137
  227 0.144920 4.050514
  228 0.148543 4.046891
  229 0.148543 4.043268
  230 0.152166 4.039645
  231 0.152166 4.036022
  232 0.155789 4.032399
  233 0.155789 4.028776
  234 0.159412 4.025153
  235 0.159412 4.021530
  236 0.163035 4.017907
  237 0.163035 4.014284
  238 0.163035 4.010661
  239 0.163035 4.007038
  240 0.163035 4.003415
  241 0.163035 3.999792
  242 0.166658 3.996169
  243 0.166658 3.992546
  244 0.170281 3.988923
  245 0.173904 3.985300
  246 0.173904 3.981677
  247 0.177527 3.981677
  248 0.181150 3.978054
  249 0.184773 3.978054
  250 0.188396 3.974431
  251 0.192019 3.974431
  252 0.195642 3.970808
  253 0.199265 3.967185
  254 0.202888 3.963562
  255 0.206511 3.959939
  256 0.210134 3.956316
  257 0.213757 3.952693
  258 0.217380 3.949070
  259 0.221003 3.945447
  260 0.224626 3.945447
  261 0.228249 3.941824
  262 0.231872 3.941824
  263 0.235495 3.938201
  264 0.239118 3.938201
  265 0.242741 3.938201
  266 0.246364 3.938201
  267 0.249987 3.934578
  268 0.253610 3.934578
  269 0.257233 3.930955
  270 0.260856 3.930955
  271 0.264479 3.927332
  272 0.268102 3.927332
  273 0.271725 3.923709
  274 0.275348 3.923709
  275 0.278971 3.920086
  276 0.282594 3.920086
  277 0.286217 3.916463
  278 0.289840 3.916463
  279 0.293463 3.912840
  280 0.297086 3.909217
  281 0.300709 3.905594
  282 0.300709 3.901971
  283 0.304332 3.898348
  284 0.304332 3.894725
  285 0.307955 3.891102
  286 0.307955 3.887479
  287 0.311578 3.883856
  288 0.311578 3.880233
  289 0.315201 3.876610
  290 0.315201 3.872987
  291 0.318824 3.869364
  292 0.318824 3.865741
  293 0.322447 3.862118
  294 0.322447 3.858495
  295 0.326070 3.854872
  296 0.326070 3.851249
  297 0.329693 3.847626
  298 0.329693 3.844003
  299 0.333316 3.840380
  300 0.333316 3.836757
  301 0.336939 3.833134
  302 0.336939 3.829511
  303 0.340562 3.825888
  304 0.340562 3.822265
  305 0.344185 3.818642
  306 0.344185 3.815019
  307 0.344185 3.811396
  308 0.344185 3.807773
  309 0.344185 3.804150
  310 0.344185 3.800527
  311 0.344185 3.796904
  312 0.344185 3.793281
  313 0.344185 3.789658
  314 0.344185 3.786035
  315 0.344185 3.782412
  316 0.344185 3.778789
  317 0.344185 3.775166
  318 0.344185 3.771543
  319 0.344185 3.767920
  320 0.344185 3.764297
  321 0.344185 3.760674
  322 0.344185 3.757051
  323 0.344185 3.753428
  324 0.344185 3.749805
  325 0.344185 3.746182
  326 0.344185 3.742559
  327 0.344185 3.738936
  328 0.344185 3.735313
  329 0.344185 3.731690
  330 0.344185 3.728067
  331 0.340562 3.724444
  332 0.340562 3.720821
  333 0.344185 3.717198
  334 0.344185 3.713575
  335 0.347808 3.709952
  336 0.347808 3.706329
  337 0.351431 3.702706
  338 0.351431 3.699083
  339 0.355054 3.695460
  340 0.358677 3.691837
  341 0.362300 3.691837
  342 0.365923 3.688214
  343 0.369546 3.688214
  344 0.373169 3.684591
  345 0.376792 3.680968
  346 0.380415 3.677345
  347 0.380415 3.673722
  348 0.384038 3.670099
  349 0.384038 3.666476
  350 0.387661 3.662853
  351 0.387661 3.659230
  352 0.391284 3.655607
  353 0.391284 3.651984
  354 0.394907 3.648361
  355 0.394907 3.644738
  356 0.398530 3.641115
  357 0.398530 3.637492
  358 0.402153 3.633869
  359 0.402153 3.630246
  360 0.402153 3.626623
  361 0.402153 3.623000
  362 0.402153 3.619377
  363 0.402153 3.615754
  364 0.402153 3.612131
  365 0.402153 3.608508
  366 0.402153 3.604885
  367 0.402153 3.601262
  368 0.405776 3.597639
  369 0.405776 3.594016
  370 0.409399 3.590393
  371 0.409399 3.586770
  372 0.413022 3.583147
  373 0.413022 3.579524
  374 0.416645 3.575901
  375 0.416645 3.572278
  376 0.420268 3.568655
  377 0.420268 3.565032
  378 0.423891 3.561409
  379 0.423891 3.557786
  380 0.423891 3.554163
  381 0.423891 3.550540
  382 0.423891 3.546917
  383 0.423891 3.543294
  384 0.423891 3.539671
  385 0.423891 3.536048
  386 0.427514 3.532425
  387 0.427514 3.528802
  388 0.427514 3.525179
  389 0.427514 3.521556
  390 0.427514 3.517933
  391 0.427514 3.514310
  392 0.427514 3.510687
  393 0.427514 3.507064
  394 0.427514 3.503441
  395 0.427514 3.499818
  396 0.427514 3.496195
  397 0.427514 3.492572
  398 0.427514 3.488949
  399 0.427514 3.485326
  400 0.427514 3.481703
  401 0.427514 3.478080
  402 0.427514 3.474457
  403 0.427514 3.470834
  404 0.427514 3.467211
  405 0.427514 3.463588
  406 0.427514 3.459965
  407 0.427514 3.456342
  408 0.427514 3.452719
  409 0.427514 3.449096
  410 0.427514 3.445473
  411 0.427514 3.441850
  412 0.427514 3.438227
  413 0.427514 3.434604
  414 0.427514 3.430981
  415 0.427514 3.427358
  416 0.427514 3.423735
  417 0.427514 3.420112
  418 0.427514 3.416489
  419 0.427514 3.412866
  420 0.427514 3.409243
  421 0.427514 3.405620
  422 0.427514 3.401997
  423 0.427514 3.398374
  424 0.431137 3.394751
  425 0.434760 3.391128
  426 0.438383 3.387505
  427 0.442006 3.383882
  428 0.442006 3.380259
  429 0.445629 3.376636
  430 0.445629 3.373013
  431 0.449252 3.369390
  432 0.449252 3.365767
  433 0.452875 3.362144
  434 0.452875 3.358521
  435 0.456498 3.354898
  436 0.456498 3.351275
  437 0.460121 3.347652
  438 0.460121 3.344029
  439 0.463744 3.340406
  440 0.463744 3.336783
  441 0.463744 3.333160
  442 0.463744 3.329537
  443 0.463744 3.325914
  444 0.463744 3.322291
  445 0.463744 3.318668
  446 0.463744 3.315045
  447 0.463744 3.311422
  448 0.463744 3.307799
  449 0.463744 3.304176
  450 0.463744 3.300553
  451 0.463744 3.296930
  452 0.463744 3.293307
  453 0.463744 3.289684
  454 0.463744 3.286061
  455 0.463744 3.282438
  456 0.463744 3.278815
  457 0.463744 3.275192
  458 0.463744 3.271569
  459 0.463744 3.267946
  460 0.463744 3.264323
  461 0.463744 3.260700
  462 0.463744 3.257077
  463 0.463744 3.253454
  464 0.463744 3.249831
  465 0.467367 3.246208
  466 0.467367 3.242585
  467 0.470990 3.238962
  468 0.470990 3.235339
  469 0.474613 3.231716
  470 0.478236 3.231716
  471 0.481859 3.228093
  472 0.485482 3.228093
  473 0.489105 3.224470
  474 0.492728 3.220847
  475 0.496351 3.217224
  476 0.499974 3.213601
  477 0.503597 3.209978
  478 0.507220 3.206355
  479 0.507220 3.202732
  480 0.510843 3.199109
  481 0.514466 3.195486
  482 0.518089 3.191863
  483 0.521712 3.188240
  484 0.525335 3.188240
  485 0.528958 3.191863
  486 0.532581 3.191863
  487 0.536204 3.195486
  488 0.539827 3.195486
  489 0.543450 3.195486
  490 0.547073 3.199109
  491 0.550696 3.199109
  492 0.554319 3.202732
  493 0.557942 3.202732
  494 0.561565 3.206355
  495 0.565188 3.206355
  496 0.568811 3.209978
  497 0.572434 3.209978
  498 0.576057 3.213601
  499 0.579680 3.213601
  500 0.583303 3.213601
  501 0.586926 3.213601
  502 0.590549 3.213601
  503 0.594172 3.213601
  504 0.597795 3.213601
  505 0.601418 3.213601
  506 0.605041 3.213601
  507 0.608664 3.213601
  508 0.612287 3.213601
  509 0.615910 3.213601
  510 0.619533 3.213601
  511 0.623156 3.213601
  512 0.626779 3.213601
  513 0.630402 3.213601
  514 0.634025 3.213601
  515 0.637648 3.213601
  516 0.641271 3.213601
  517 0.644894 3.213601
  518 0.648517 3.213601
  519 0.652140 3.213601
  520 0.655763 3.213601
  521 0.659386 3.213601
  522 0.663009 3.209978
  523 0.666632 3.209978
  524 0.670255 3.206355
  525 0.673878 3.206355
  526 0.677501 3.202732
  527 0.681124 3.202732
  528 0.684747 3.199109
  529 0.688370 3.199109
  530 0.691993 3.195486
  531 0.695616 3.195486
  532 0.699239 3.191863
  533 0.702862 3.191863
  534 0.706485 3.188240
  535 0.710108 3.184617
  536 0.713731 3.180994
  537 0.717354 3.180994
  538 0.720977 3.177371
  539 0.724600 3.177371
  540 0.728223 3.173748
  541 0.731846 3.173748
  542 0.735469 3.170125
  543 0.739092 3.170125
  544 0.742715 3.166502
  545 0.746338 3.162879
  546 0.749961 3.159256
  547 0.753584 3.155633
  548 0.757207 3.152010
  549 0.757207 3.148387
  550 0.760830 3.144764
  551 0.760830 3.141141
  552 0.764453 3.137518
  553 0.764453 3.133895
  554 0.768076 3.130272
  555 0.768076 3.126649
  556 0.771699 3.123026
  557 0.771699 3.119403
  558 0.775322 3.115780
  559 0.775322 3.112157
  560 0.778945 3.108534
  561 0.778945 3.104911
  562 0.778945 3.101288
  563 0.778945 3.097665
  564 0.778945 3.094042
  565 0.778945 3.090419
  566 0.778945 3.086796
  567 0.778945 3.083173
  568 0.778945 3.079550
  569 0.778945 3.075927
  570 0.778945 3.072304
  571 0.778945 3.068681
  572 0.778945 3.065058
  573 0.778945 3.061435
  574 0.778945 3.057812
  575 0.778945 3.054189
  576 0.778945 3.050566
  577 0.778945 3.046943
  578 0.778945 3.043320
  579 0.778945 3.039697
  580 0.778945 3.036074
  581 0.778945 3.032451
  582 0.778945 3.028828
  583 0.775322 3.025205
  584 0.775322 3.021582
  585 0.771699 3.017959
  586 0.771699 3.014336
  587 0.768076 3.010713
  588 0.768076 3.007090
  589 0.764453 3.003467
  590 0.764453 2.999844
  591 0.760830 2.996221
  592 0.760830 2.992598
  593 0.757207 2.988975
  594 0.757207 2.985352
  595 0.753584 2.981729
  596 0.749961 2.978106
  597 0.746338 2.978106
  598 0.742715 2.974483
  599 0.739092 2.974483
  600 0.735469 2.970860
  601 0.731846 2.970860
  602 0.728223 2.967237
  603 0.724600 2.967237
  604 0.720977 2.963614
  605 0.717354 2.963614
  606 0.713731 2.959991
  607 0.710108 2.956368
  608 0.710108 2.952745
  609 0.706485 2.949122
  610 0.706485 2.945499
  611 0.706485 2.941876
  612 0.702862 2.938253
  613 0.702862 2.934630
  614 0.702862 2.931007
  615 0.699239 2.927384
  616 0.699239 2.923761
  617 0.699239 2.920138
  618 0.695616 2.916515
  619 0.695616 2.912892
  620 0.695616 2.909269
  621 0.691993 2.905646
  622 0.691993 2.902023
  623 0.691993 2.898400
  624 0.695616 2.894777
  625 0.695616 2.891154
  626 0.695616 2.887531
  627 0.695616 2.883908
  628 0.695616 2.880285
  629 0.695616 2.876662
  630 0.695616 2.873039
  631 0.695616 2.869416
  632 0.695616 2.865793
  633 0.695616 2.862170
  634 0.695616 2.858547
  635 0.695616 2.854924
  636 0.695616 2.851301
  637 0.695616 2.847678
  638 0.695616 2.844055
  639 0.695616 2.840432
  640 0.695616 2.836809
  641 0.695616 2.833186
  642 0.695616 2.829563
  643 0.695616 2.825940
  644 0.695616 2.822317
  645 0.695616 2.818694
  646 0.695616 2.815071
  647 0.695616 2.811448
  648 0.695616 2.807825
  649 0.695616 2.804202
  650 0.699239 2.800579
  651 0.699239 2.796956
  652 0.699239 2.793333
  653 0.699239 2.789710
  654 0.699239 2.786087
  655 0.699239 2.782464
  656 0.699239 2.778841
  657 0.702862 2.775218
  658 0.706485 2.771595
  659 0.710108 2.767972
  660 0.713731 2.764349
  661 0.717354 2.760726
  662 0.720977 2.757103
  663 0.724600 2.753480
  664 0.728223 2.753480
  665 0.731846 2.753480
  666 0.735469 2.753480
  667 0.739092 2.753480
  668 0.742715 2.753480
  669 0.746338 2.753480
  670 0.749961 2.753480
  671 0.753584 2.757103
  672 0.757207 2.757103
  673 0.760830 2.760726
  674 0.764453 2.760726
  675 0.768076 2.764349
  676 0.771699 2.764349
  677 0.775322 2.764349
  678 0.778945 2.764349
  679 0.782568 2.764349
  680 0.786191 2.764349
  681 0.789814 2.764349
  682 0.793437 2.764349
  683 0.797060 2.764349
  684 0.800683 2.764349
  685 0.804306 2.764349
  686 0.807929 2.764349
  687 0.811552 2.764349
  688 0.815175 2.764349
  689 0.818798 2.764349
  690 0.822421 2.764349
  691 0.826044 2.764349
  692 0.829667 2.764349
  693 0.833290 2.764349
  694 0.836913 2.764349
  695 0.840536 2.764349
  696 0.844159 2.764349
  697 0.847782 2.764349
  698 0.851405 2.760726
  699 0.855028 2.760726
  700 0.858651 2.757103
  701 0.862274 2.757103
  702 0.865897 2.753480
  703 0.869520 2.753480
  704 0.873143 2.749857
  705 0.876766 2.749857
  706 0.880389 2.746234
  707 0.884012 2.746234
  708 0.887635 2.742611
  709 0.891258 2.742611
  710 0.894881 2.738988
  711 0.894881 2.735365
  712 0.898504 2.731742
  713 0.898504 2.728119
  714 0.902127 2.724496
  715 0.902127 2.720873
  716 0.905750 2.717250
  717 0.905750 2.713627
  718 0.909373 2.710004
  719 0.909373 2.706381
  720 0.912996 2.702758
  721 0.912996 2.699135
  722 0.916619 2.695512
  723 0.916619 2.691889
  724 0.916619 2.688266
  725 0.916619 2.684643
  726 0.916619 2.681020
  727 0.916619 2.677397
  728 0.916619 2.673774
  729 0.916619 2.670151
  730 0.916619 2.666528
  731 0.916619 2.662905
  732 0.916619 2.659282
  733 0.916619 2.655659
  734 0.916619 2.652036
  735 0.916619 2.648413
  736 0.916619 2.644790
  737 0.916619 2.641167
  738 0.916619 2.637544
  739 0.916619 2.633921
  740 0.916619 2.630298
  741 0.916619 2.626675
  742 0.916619 2.623052
  743 0.916619 2.619429
  744 0.920242 2.615806
  745 0.920242 2.612183
  746 0.920242 2.608560
  747 0.920242 2.604937
  748 0.920242 2.601314
  749 0.920242 2.597691
  750 0.920242 2.594068
  751 0.920242 2.590445
  752 0.920242 2.586822
  753 0.920242 2.583199
  754 0.920242 2.579576
  755 0.920242 2.575953
  756 0.920242 2.572330
  757 0.920242 2.568707
  758 0.920242 2.565084
  759 0.920242 2.561461
  760 0.920242 2.557838
  761 0.920242 2.554215
  762 0.920242 2.550592
  763 0.920242 2.546969
  764 0.923865 2.543346
  765 0.923865 2.539723
  766 0.927488 2.536100
  767 0.927488 2.532477
  768 0.931111 2.528854
  769 0.931111 2.525231
  770 0.934734 2.521608
  771 0.934734 2.517985
  772 0.938357 2.514362
  773 0.938357 2.510739
  774 0.941980 2.507116
  775 0.941980 2.503493
  776 0.945603 2.499870
  777 0.945603 2.496247
  778 0.945603 2.492624
  779 0.945603 2.489001
  780 0.945603 2.485378
  781 0.945603 2.481755
  782 0.945603 2.478132
  783 0.945603 2.474509
  784 0.945603 2.470886
  785 0.945603 2.467263
  786 0.945603 2.463640
  787 0.949226 2.460017
  788 0.949226 2.456394
  789 0.952849 2.452771
  790 0.956472 2.449148
  791 0.960095 2.445525
  792 0.963718 2.441902
  793 0.967341 2.438279
  794 0.970964 2.438279
  795 0.974587 2.434656
  796 0.978210 2.434656
  797 0.981833 2.431033
  798 0.985456 2.431033
  799 0.989079 2.427410
  800 0.992702 2.423787
  801 0.996325 2.420164
  802 0.999948 2.416541
  803 1.003571 2.412918
  804 1.007194 2.409295
  805 1.010817 2.405672
  806 1.010817 2.402049
  807 1.014440 2.398426
  808 1.018063 2.394803
  809 1.021686 2.391180
  810 1.025309 2.387557
  811 1.025309 2.383934
  812 1.028932 2.380311
  813 1.028932 2.376688
  814 1.032555 2.373065
  815 1.032555 2.369442
  816 1.036178 2.365819
  817 1.036178 2.362196
  818 1.039801 2.358573
  819 1.039801 2.354950
  820 1.043424 2.351327
  821 1.043424 2.347704
  822 1.047047 2.344081
  823 1.047047 2.340458
  824 1.047047 2.336835
  825 1.047047 2.333212
  826 1.047047 2.329589
  827 1.047047 2.325966
  828 1.047047 2.322343
  829 1.047047 2.318720
  830 1.047047 2.315097
  831 1.047047 2.311474
  832 1.047047 2.307851
  833 1.050670 2.304228
  834 1.054293 2.300605
  835 1.057916 2.296982
  836 1.061539 2.293359
  837 1.065162 2.289736
  838 1.068785 2.289736
  839 1.072408 2.286113
  840 1.076031 2.286113
  841 1.079654 2.282490
  842 1.083277 2.278867
  843 1.086900 2.275244
  844 1.090523 2.271621
  845 1.094146 2.267998
  846 1.094146 2.264375
  847 1.097769 2.260752
  848 1.097769 2.257129
  849 1.101392 2.253506
  850 1.101392 2.249883
  851 1.105015 2.246260
  852 1.105015 2.242637
  853 1.108638 2.239014
  854 1.108638 2.235391
  855 1.112261 2.231768
  856 1.112261 2.228145
  857 1.115884 2.224522
  858 1.115884 2.220899
  859 1.115884 2.217276
  860 1.119507 2.213653
  861 1.119507 2.210030
  862 1.123130 2.206407
  863 1.126753 2.202784
  864 1.130376 2.199161
  865 1.133999 2.195538
  866 1.137622 2.191915
  867 1.141245 2.191915
  868 1.144868 2.188292
  869 1.148491 2.188292
  870 1.152114 2.188292
  871 1.155737 2.188292
  872 1.159360 2.188292
  873 1.162983 2.188292
  874 1.166606 2.188292
  875 1.170229 2.188292
  876 1.173852 2.188292
  877 1.177475 2.188292
  878 1.181098 2.188292
  879 1.184721 2.188292
  880 1.188344 2.188292
  881 1.191967 2.188292
  882 1.195590 2.188292
  883 1.199213 2.188292
  884 1.202836 2.188292
  885 1.206459 2.188292
  886 1.210082 2.188292
  887 1.213705 2.188292
  888 1.217328 2.188292
  889 1.220951 2.188292
  890 1.224574 2.188292
  891 1.228197 2.188292
  892 1.231820 2.188292
  893 1.235443 2.188292
  894 1.239066 2.188292
  895 1.242689 2.188292
  896 1.246312 2.188292
  897 1.249935 2.188292
  898 1.253558 2.184669
  899 1.257181 2.184669
  900 1.260804 2.181046
  901 1.264427 2.181046
  902 1.268050 2.177423
  903 1.271673 2.177423
  904 1.275296 2.173800
  905 1.278919 2.173800
  906 1.282542 2.170177
  907 1.286165 2.170177
  908 1.289788 2.166554
  909 1.293411 2.166554
  910 1.297034 2.162931
  911 1.300657 2.159308
  912 1.304280 2.155685
  913 1.307903 2.152062
  914 1.311526 2.148439
  915 1.315149 2.144816
  916 1.318772 2.144816
  917 1.322395 2.141193
  918 1.326018 2.137570
  919 1.329641 2.133947
  920 1.333264 2.130324
  921 1.336887 2.126701
  922 1.340510 2.123078
  923 1.344133 2.119455
  924 1.344133 2.115832
  925 1.347756 2.112209
  926 1.347756 2.108586
  927 1.351379 2.104963
  928 1.351379 2.101340
  929 1.355002 2.097717
  930 1.355002 2.094094
  931 1.358625 2.090471
  932 1.358625 2.086848
  933 1.362248 2.083225
  934 1.362248 2.079602
  935 1.365871 2.075979
  936 1.365871 2.072356
  937 1.369494 2.068733
  938 1.369494 2.065110
  939 1.369494 2.061487
  940 1.369494 2.057864
  941 1.369494 2.054241
  942 1.369494 2.050618
  943 1.369494 2.046995
  944 1.369494 2.043372
  945 1.369494 2.039749
  946 1.369494 2.036126
  947 1.369494 2.032503
  948 1.369494 2.028880
  949 1.369494 2.025257
  950 1.373117 2.021634
  951 1.373117 2.018011
  952 1.376740 2.014388
  953 1.376740 2.010765
  954 1.380363 2.007142
  955 1.380363 2.003519
  956 1.383986 1.999896
  957 1.383986 1.996273
  958 1.387609 1.992650
  959 1.387609 1.989027
  960 1.391232 1.985404
  961 1.391232 1.981781
  962 1.394855 1.978158
  963 1.394855 1.974535
  964 1.398478 1.970912
  965 1.398478 1.967289
  966 1.398478 1.963666
  967 1.402101 1.960043
  968 1.402101 1.956420
  969 1.405724 1.952797
  970 1.405724 1.949174
  971 1.409347 1.949174
  972 1.412970 1.949174
  973 1.416593 1.949174
  974 1.420216 1.949174
  975 1.423839 1.949174
  976 1.427462 1.949174
  977 1.431085 1.949174
  978 1.434708 1.949174
  979 1.438331 1.945551
  980 1.441954 1.945551
  981 1.445577 1.941928
  982 1.449200 1.941928
  983 1.452823 1.938305
  984 1.456446 1.938305
  985 1.460069 1.934682
  986 1.463692 1.934682
  987 1.467315 1.934682
  988 1.470938 1.934682
  989 1.474561 1.934682
  990 1.478184 1.934682
  991 1.481807 1.934682
  992 1.485430 1.934682
  993 1.489053 1.934682
  994 1.492676 1.934682
  995 1.496299 1.934682
  996 1.499922 1.934682
  997 1.503545 1.934682
  998 1.507168 1.931059
  999 1.510791 1.931059
 1000 1.514414 1.927436
 1001 1.518037 1.927436
 1002 1.521660 1.923813
 1003 1.525283 1.923813
 1004 1.528906 1.920190
 1005 1.532529 1.920190
 1006 1.536152 1.916567
 1007 1.539775 1.916567
 1008 1.543398 1.912944
 1009 1.547021 1.912944
 1010 1.550644 1.909321
 1011 1.554267 1.905698
 1012 1.557890 1.902075
 1013 1.561513 1.898452
 1014 1.561513 1.894829
 1015 1.565136 1.891206
 1016 1.568759 1.887583
 1017 1.568759 1.883960
 1018 1.572382 1.880337
 1019 1.572382 1.876714
 1020 1.576005 1.873091
 1021 1.579628 1.869468
 1022 1.583251 1.865845
 1023 1.586874 1.862222
 1024 1.586874 1.858599
 1025 1.590497 1.854976
 1026 1.590497 1.851353
 1027 1.594120 1.847730
 1028 1.594120 1.844107
 1029 1.597743 1.840484
 1030 1.597743 1.836861
 1031 1.601366 1.833238
 1032 1.601366 1.829615
 1033 1.604989 1.825992
 1034 1.604989 1.822369
 1035 1.608612 1.818746
 1036 1.608612 1.815123
 1037 1.608612 1.811500
 1038 1.608612 1.807877
 1039 1.608612 1.804254
 1040 1.608612 1.800631
 1041 1.608612 1.797008
 1042 1.608612 1.793385
 1043 1.608612 1.789762
 1044 1.608612 1.786139
 1045 1.608612 1.782516
 1046 1.608612 1.778893
 1047 1.608612 1.775270
 1048 1.608612 1.771647
 1049 1.608612 1.768024
 1050 1.608612 1.764401
 1051 1.608612 1.760778
 1052 1.608612 1.757155
 1053 1.608612 1.753532
 1054 1.608612 1.749909
 1055 1.608612 1.746286
 1056 1.608612 1.742663
 1057 1.608612 1.739040
 1058 1.608612 1.735417
 1059 1.608612 1.731794
 1060 1.608612 1.728171
 1061 1.612235 1.724548
 1062 1.615858 1.720925
 1063 1.619481 1.717302
 1064 1.623104 1.713679
 1065 1.626727 1.710056
 1066 1.626727 1.706433
 1067 1.630350 1.702810
 1068 1.630350 1.699187
 1069 1.633973 1.695564
 1070 1.633973 1.691941
 1071 1.637596 1.688318
 1072 1.637596 1.684695
 1073 1.641219 1.681072
 1074 1.641219 1.677449
 1075 1.644842 1.673826
 1076 1.644842 1.670203
 1077 1.648465 1.666580
 1078 1.648465 1.662957
 1079 1.648465 1.659334
 1080 1.648465 1.655711
 1081 1.648465 1.652088
 1082 1.648465 1.648465
 1083 1.648465 1.644842
 1084 1.648465 1.641219
 1085 1.648465 1.637596
 1086 1.652088 1.633973
 1087 1.655711 1.630350
 1088 1.659334 1.626727
 1089 1.662957 1.623104
 1090 1.666580 1.619481
 1091 1.670203 1.619481
 1092 1.673826 1.615858
 1093 1.677449 1.615858
 1094 1.681072 1.612235
 1095 1.684695 1.612235
 1096 1.688318 1.608612
 1097 1.691941 1.604989
 1098 1.695564 1.601366
 1099 1.699187 1.597743
 1100 1.702810 1.594120
 1101 1.706433 1.590497
 1102 1.710056 1.586874
 1103 1.710056 1.583251
 1104 1.713679 1.579628
 1105 1.717302 1.576005
 1106 1.717302 1.572382
 1107 1.720925 1.568759
 1108 1.724548 1.565136
 1109 1.728171 1.561513
 1110 1.731794 1.557890
 1111 1.735417 1.554267
 1112 1.739040 1.550644
 1113 1.742663 1.550644
 1114 1.746286 1.550644
 1115 1.749909 1.547021
 1116 1.753532 1.547021
 1117 1.757155 1.543398
 1118 1.760778 1.543398
 1119 1.764401 1.539775
 1120 1.768024 1.539775
 1121 1.771647 1.536152
 1122 1.775270 1.536152
 1123 1.778893 1.532529
 1124 1.782516 1.532529
 1125 1.786139 1.528906
 1126 1.789762 1.528906
 1127 1.793385 1.525283
 1128 1.797008 1.521660
 1129 1.800631 1.518037
 1130 1.804254 1.514414
 1131 1.807877 1.510791
 1132 1.811500 1.507168
 1133 1.811500 1.503545
 1134 1.815123 1.499922
 1135 1.815123 1.496299
 1136 1.818746 1.492676
 1137 1.818746 1.489053
 1138 1.822369 1.485430
 1139 1.822369 1.481807
 1140 1.825992 1.478184
 1141 1.825992 1.474561
 1142 1.829615 1.470938
 1143 1.829615 1.467315
 1144 1.833238 1.463692
 1145 1.833238 1.460069
 1146 1.833238 1.456446
 1147 1.833238 1.452823
 1148 1.833238 1.449200
 1149 1.833238 1.445577
 1150 1.833238 1.441954
 1151 1.833238 1.438331
 1152 1.833238 1.434708
 1153 1.833238 1.431085
 1154 1.833238 1.427462
 1155 1.833238 1.423839
 1156 1.833238 1.420216
 1157 1.833238 1.416593
 1158 1.833238 1.412970
 1159 1.833238 1.409347
 1160 1.833238 1.405724
 1161 1.833238 1.402101
 1162 1.833238 1.398478
 1163 1.833238 1.394855
 1164 1.833238 1.391232
 1165 1.833238 1.387609
 1166 1.833238 1.383986
 1167 1.833238 1.380363
 1168 1.829615 1.376740
 1169 1.829615 1.373117
 1170 1.825992 1.369494
 1171 1.825992 1.365871
 1172 1.822369 1.362248
 1173 1.822369 1.358625
 1174 1.818746 1.355002
 1175 1.818746 1.351379
 1176 1.815123 1.347756
 1177 1.815123 1.344133
 1178 1.811500 1.340510
 1179 1.811500 1.336887
 1180 1.811500 1.333264
 1181 1.811500 1.329641
 1182 1.811500 1.326018
 1183 1.811500 1.322395
 1184 1.811500 1.318772
 1185 1.811500 1.315149
 1186 1.815123 1.311526
 1187 1.815123 1.307903
 1188 1.815123 1.304280
 1189 1.818746 1.300657
 1190 1.818746 1.297034
 1191 1.822369 1.293411
 1192 1.822369 1.289788
 1193 1.825992 1.286165
 1194 1.825992 1.282542
 1195 1.829615 1.278919
 1196 1.833238 1.275296
 1197 1.836861 1.271673
 1198 1.836861 1.268050
 1199 1.840484 1.264427
 1200 1.840484 1.260804
 1201 1.844107 1.257181
 1202 1.844107 1.253558
 1203 1.847730 1.249935
 1204 1.847730 1.246312
 1205 1.851353 1.242689
 1206 1.851353 1.239066
 1207 1.854976 1.235443
 1208 1.854976 1.231820
 1209 1.858599 1.228197
 1210 1.858599 1.224574
 1211 1.858599 1.220951
 1212 1.858599 1.217328
 1213 1.858599 1.213705
 1214 1.862222 1.210082
 1215 1.862222 1.206459
 1216 1.865845 1.202836
 1217 1.869468 1.199213
 1218 1.873091 1.195590
 1219 1.876714 1.191967
 1220 1.880337 1.188344
 1221 1.883960 1.184721
 1222 1.887583 1.181098
 1223 1.891206 1.177475
 1224 1.894829 1.173852
 1225 1.894829 1.170229
 1226 1.898452 1.166606
 1227 1.898452 1.162983
 1228 1.902075 1.159360
 1229 1.902075 1.155737
 1230 1.905698 1.152114
 1231 1.905698 1.148491
 1232 1.909321 1.144868
 1233 1.909321 1.141245
 1234 1.912944 1.137622
 1235 1.912944 1.133999
 1236 1.916567 1.130376
 1237 1.916567 1.126753
 1238 1.916567 1.123130
 1239 1.916567 1.119507
 1240 1.916567 1.115884
 1241 1.916567 1.112261
 1242 1.916567 1.108638
 1243 1.916567 1.105015
 1244 1.916567 1.101392
 1245 1.916567 1.097769
 1246 1.916567 1.094146
 1247 1.916567 1.090523
 1248 1.916567 1.086900
 1249 1.916567 1.083277
 1250 1.916567 1.079654
 1251 1.916567 1.076031
 1252 1.916567 1.072408
 1253 1.916567 1.068785
 1254 1.916567 1.065162
 1255 1.916567 1.061539
 1256 1.916567 1.057916
 1257 1.916567 1.054293
 1258 1.920190 1.050670
 1259 1.920190 1.047047
 1260 1.923813 1.043424
 1261 1.927436 1.039801
 1262 1.931059 1.036178
 1263 1.934682 1.032555
 1264 1.938305 1.028932
 1265 1.941928 1.028932
 1266 1.945551 1.025309
 1267 1.949174 1.025309
 1268 1.952797 1.021686
 1269 1.956420 1.018063
 1270 1.960043 1.018063
 1271 1.963666 1.018063
 1272 1.967289 1.018063
 1273 1.970912 1.018063
 1274 1.974535 1.018063
 1275 1.978158 1.018063
 1276 1.981781 1.018063
 1277 1.985404 1.018063
 1278 1.989027 1.018063
 1279 1.992650 1.018063
 1280 1.996273 1.018063
 1281 1.999896 1.018063
 1282 2.003519 1.018063
 1283 2.007142 1.018063
 1284 2.010765 1.014440
 1285 2.014388 1.014440
 1286 2.018011 1.010817
 1287 2.021634 1.010817
 1288 2.025257 1.010817
 1289 2.028880 1.007194
 1290 2.032503 1.007194
 1291 2.036126 1.007194
 1292 2.039749 1.007194
 1293 2.043372 1.007194
 1294 2.046995 1.007194
 1295 2.050618 1.007194
 1296 2.054241 1.007194
 1297 2.057864 1.007194
 1298 2.061487 1.007194
 1299 2.065110 1.007194
 1300 2.068733 1.007194
 1301 2.072356 1.007194
 1302 2.075979 1.007194
 1303 2.079602 1.007194
 1304 2.083225 1.007194
 1305 2.086848 1.007194
 1306 2.090471 1.007194
 1307 2.094094 1.007194
 1308 2.097717 1.007194
 1309 2.101340 1.007194
 1310 2.104963 1.003571
 1311 2.108586 1.003571
 1312 2.112209 0.999948
 1313 2.115832 0.999948
 1314 2.119455 0.996325
 1315 2.123078 0.996325
 1316 2.126701 0.992702
 1317 2.130324 0.992702
 1318 2.133947 0.989079
 1319 2.137570 0.989079
 1320 2.141193 0.985456
 1321 2.144816 0.985456
 1322 2.148439 0.981833
 1323 2.152062 0.978210
 1324 2.155685 0.974587
 1325 2.155685 0.970964
 1326 2.159308 0.967341
 1327 2.162931 0.963718
 1328 2.166554 0.963718
 1329 2.170177 0.963718
 1330 2.173800 0.963718
 1331 2.177423 0.963718
 1332 2.181046 0.963718
 1333 2.184669 0.963718
 1334 2.188292 0.963718
 1335 2.191915 0.963718
 1336 2.195538 0.963718
 1337 2.199161 0.963718
 1338 2.202784 0.963718
 1339 2.206407 0.963718
 1340 2.210030 0.963718
 1341 2.213653 0.960095
 1342 2.217276 0.960095
 1343 2.220899 0.956472
 1344 2.224522 0.956472
 1345 2.228145 0.952849
 1346 2.231768 0.952849
 1347 2.235391 0.949226
 1348 2.239014 0.949226
 1349 2.242637 0.945603
 1350 2.246260 0.945603
 1351 2.249883 0.941980
 1352 2.253506 0.941980
 1353 2.257129 0.938357
 1354 2.260752 0.934734
 1355 2.264375 0.931111
 1356 2.264375 0.927488
 1357 2.267998 0.923865
 1358 2.271621 0.920242
 1359 2.275244 0.916619
 1360 2.278867 0.912996
 1361 2.282490 0.909373
 1362 2.286113 0.905750
 1363 2.286113 0.902127
 1364 2.289736 0.898504
 1365 2.293359 0.894881
 1366 2.296982 0.891258
 1367 2.296982 0.887635
 1368 2.300605 0.884012
 1369 2.304228 0.880389
 1370 2.304228 0.876766
 1371 2.307851 0.873143
 1372 2.311474 0.869520
 1373 2.315097 0.865897
 1374 2.315097 0.862274
 1375 2.318720 0.865897
 1376 2.322343 0.865897
 1377 2.325966 0.869520
 1378 2.329589 0.869520
 1379 2.333212 0.873143
 1380 2.336835 0.873143
 1381 2.340458 0.876766
 1382 2.344081 0.876766
 1383 2.347704 0.876766
 1384 2.351327 0.880389
 1385 2.354950 0.880389
 1386 2.358573 0.884012
 1387 2.362196 0.884012
 1388 2.365819 0.887635
 1389 2.369442 0.887635
 1390 2.373065 0.891258
 1391 2.376688 0.891258
 1392 2.380311 0.894881
 1393 2.383934 0.894881
 1394 2.387557 0.894881
 1395 2.391180 0.894881
 1396 2.394803 0.894881
 1397 2.398426 0.894881
 1398 2.402049 0.894881
 1399 2.405672 0.894881
 1400 2.409295 0.894881
 1401 2.412918 0.894881
 1402 2.416541 0.894881
 1403 2.420164 0.894881
 1404 2.423787 0.894881
 1405 2.427410 0.894881
 1406 2.431033 0.894881
 1407 2.434656 0.894881
 1408 2.438279 0.894881
 1409 2.441902 0.894881
 1410 2.445525 0.894881
 1411 2.449148 0.894881
 1412 2.452771 0.894881
 1413 2.456394 0.894881
 1414 2.460017 0.894881
 1415 2.463640 0.894881
 1416 2.467263 0.894881
 1417 2.470886 0.891258
 1418 2.474509 0.891258
 1419 2.478132 0.887635
 1420 2.481755 0.887635
 1421 2.485378 0.884012
 1422 2.489001 0.884012
 1423 2.492624 0.884012
 1424 2.496247 0.884012
 1425 2.499870 0.884012
 1426 2.503493 0.884012
 1427 2.507116 0.884012
 1428 2.510739 0.884012
 1429 2.514362 0.884012
 1430 2.517985 0.884012
 1431 2.521608 0.884012
 1432 2.525231 0.884012
 1433 2.528854 0.884012
 1434 2.532477 0.880389
 1435 2.536100 0.880389
 1436 2.539723 0.876766
 1437 2.543346 0.876766
 1438 2.546969 0.873143
 1439 2.550592 0.873143
 1440 2.554215 0.869520
 1441 2.557838 0.869520
 1442 2.561461 0.865897
 1443 2.565084 0.865897
 1444 2.568707 0.862274
 1445 2.572330 0.862274
 1446 2.575953 0.858651
 1447 2.579576 0.855028
 1448 2.579576 0.851405
 1449 2.583199 0.847782
 1450 2.583199 0.844159
 1451 2.586822 0.840536
 1452 2.586822 0.836913
 1453 2.590445 0.833290
 1454 2.590445 0.829667
 1455 2.594068 0.826044
 1456 2.597691 0.822421
 1457 2.601314 0.818798
 1458 2.604937 0.818798
 1459 2.608560 0.815175
 1460 2.612183 0.815175
 1461 2.615806 0.811552
 1462 2.619429 0.811552
 1463 2.623052 0.811552
 1464 2.626675 0.807929
 1465 2.630298 0.807929
 1466 2.633921 0.807929
 1467 2.637544 0.807929
 1468 2.641167 0.807929
 1469 2.644790 0.807929
 1470 2.648413 0.807929
 1471 2.652036 0.807929
 1472 2.655659 0.807929
 1473 2.659282 0.804306
 1474 2.662905 0.804306
 1475 2.666528 0.800683
 1476 2.670151 0.800683
 1477 2.673774 0.797060
 1478 2.677397 0.797060
 1479 2.681020 0.793437
 1480 2.684643 0.793437
 1481 2.688266 0.789814
 1482 2.691889 0.789814
 1483 2.695512 0.786191
 1484 2.699135 0.786191
 1485 2.702758 0.782568
 1486 2.706381 0.778945
 1487 2.710004 0.775322
 1488 2.713627 0.771699
 1489 2.717250 0.771699
 1490 2.720873 0.771699
 1491 2.724496 0.771699
 1492 2.728119 0.768076
 1493 2.731742 0.768076
 1494 2.735365 0.771699
 1495 2.738988 0.771699
 1496 2.742611 0.771699
 1497 2.746234 0.771699
 1498 2.749857 0.771699
 1499 2.753480 0.771699
 1500 2.757103 0.771699
 1501 2.760726 0.771699
 1502 2.764349 0.771699
 1503 2.767972 0.771699
 1504 2.771595 0.771699
 1505 2.775218 0.771699
 1506 2.778841 0.771699
 1507 2.782464 0.771699
 1508 2.786087 0.771699
 1509 2.789710 0.771699
 1510 2.793333 0.771699
 1511 2.796956 0.771699
 1512 2.800579 0.771699
 1513 2.804202 0.771699
 1514 2.807825 0.771699
 1515 2.811448 0.771699
 1516 2.815071 0.771699
 1517 2.818694 0.771699
 1518 2.822317 0.768076
 1519 2.825940 0.768076
 1520 2.829563 0.764453
 1521 2.833186 0.764453
 1522 2.836809 0.760830
 1523 2.840432 0.760830
 1524 2.844055 0.757207
 1525 2.847678 0.757207
 1526 2.851301 0.753584
 1527 2.854924 0.753584
 1528 2.858547 0.753584
 1529 2.862170 0.749961
 1530 2.865793 0.749961
 1531 2.869416 0.746338
 1532 2.873039 0.746338
 1533 2.876662 0.742715
 1534 2.880285 0.742715
 1535 2.883908 0.739092
 1536 2.887531 0.739092
 1537 2.891154 0.735469
 1538 2.894777 0.735469
 1539 2.898400 0.731846
 1540 2.902023 0.731846
 1541 2.905646 0.728223
 1542 2.909269 0.724600
 1543 2.912892 0.724600
 1544 2.916515 0.724600
 1545 2.920138 0.724600
 1546 2.923761 0.724600
 1547 2.927384 0.724600
 1548 2.931007 0.720977
 1549 2.934630 0.720977
 1550 2.938253 0.717354
 1551 2.941876 0.717354
 1552 2.945499 0.713731
 1553 2.949122 0.713731
 1554 2.952745 0.710108
 1555 2.956368 0.710108
 1556 2.959991 0.706485
 1557 2.963614 0.706485
 1558 2.967237 0.702862
 1559 2.970860 0.702862
 1560 2.974483 0.699239
 1561 2.978106 0.699239
 1562 2.981729 0.695616
 1563 2.985352 0.695616
 1564 2.988975 0.695616
 1565 2.992598 0.695616
 1566 2.996221 0.695616
 1567 2.999844 0.695616
 1568 3.003467 0.695616
 1569 3.007090 0.695616
 1570 3.010713 0.691993
 1571 3.014336 0.691993
 1572 3.017959 0.688370
 1573 3.021582 0.688370
 1574 3.025205 0.684747
 1575 3.028828 0.684747
 1576 3.032451 0.681124
 1577 3.036074 0.681124
 1578 3.039697 0.681124
 1579 3.043320 0.681124
 1580 3.046943 0.677501
 1581 3.050566 0.677501
 1582 3.054189 0.677501
 1583 3.057812 0.677501
 1584 3.061435 0.673878
 1585 3.065058 0.673878
 1586 3.068681 0.673878
 1587 3.072304 0.670255
 1588 3.075927 0.670255
 1589 3.079550 0.670255
 1590 3.083173 0.670255
 1591 3.086796 0.670255
 1592 3.090419 0.670255
 1593 3.094042 0.670255
 1594 3.097665 0.670255
 1595 3.101288 0.673878
 1596 3.104911 0.673878
 1597 3.108534 0.673878
 1598 3.112157 0.673878
 1599 3.115780 0.673878
 1600 3.119403 0.673878
 1601 3.123026 0.673878
 1602 3.126649 0.673878
 1603 3.130272 0.673878
 1604 3.133895 0.673878
 1605 3.137518 0.673878
 1606 3.141141 0.673878
 1607 3.144764 0.673878
 1608 3.148387 0.673878
 1609 3.152010 0.673878
 1610 3.155633 0.673878
 1611 3.159256 0.673878
 1612 3.162879 0.673878
 1613 3.166502 0.673878
 1614 3.170125 0.673878
 1615 3.173748 0.673878
 1616 3.177371 0.673878
 1617 3.180994 0.673878
 1618 3.184617 0.670255
 1619 3.188240 0.670255
 1620 3.191863 0.666632
 1621 3.195486 0.666632
 1622 3.199109 0.663009
 1623 3.202732 0.663009
 1624 3.206355 0.659386
 1625 3.209978 0.659386
 1626 3.213601 0.655763
 1627 3.217224 0.655763
 1628 3.220847 0.652140
 1629 3.224470 0.652140
 1630 3.228093 0.648517
 1631 3.228093 0.644894
 1632 3.231716 0.641271
 1633 3.231716 0.637648
 1634 3.235339 0.634025
 1635 3.235339 0.630402
 1636 3.238962 0.626779
 1637 3.238962 0.623156
 1638 3.242585 0.619533
 1639 3.242585 0.615910
 1640 3.246208 0.612287
 1641 3.249831 0.608664
 1642 3.249831 0.605041
 1643 3.253454 0.601418
 1644 3.257077 0.597795
 1645 3.257077 0.594172
 1646 3.260700 0.590549
 1647 3.264323 0.590549
 1648 3.267946 0.590549
 1649 3.271569 0.590549
 1650 3.275192 0.590549
 1651 3.278815 0.590549
 1652 3.282438 0.586926
 1653 3.286061 0.586926
 1654 3.289684 0.586926
 1655 3.293307 0.586926
 1656 3.296930 0.583303
 1657 3.300553 0.583303
 1658 3.304176 0.583303
 1659 3.307799 0.579680
 1660 3.311422 0.579680
 1661 3.315045 0.576057
 1662 3.318668 0.576057
 1663 3.322291 0.572434
 1664 3.325914 0.572434
 1665 3.329537 0.568811
 1666 3.333160 0.568811
 1667 3.336783 0.565188
 1668 3.340406 0.565188
 1669 3.344029 0.561565
 1670 3.347652 0.561565
 1671 3.351275 0.557942
 1672 3.354898 0.554319
 1673 3.358521 0.550696
 1674 3.362144 0.547073
 1675 3.365767 0.543450
 1676 3.369390 0.539827
 1677 3.373013 0.536204
 1678 3.376636 0.532581
 1679 3.380259 0.528958
 1680 3.383882 0.525335
 1681 3.387505 0.521712
 1682 3.391128 0.521712
 1683 3.394751 0.521712
 1684 3.398374 0.521712
 1685 3.401997 0.521712
 1686 3.405620 0.525335
 1687 3.409243 0.525335
 1688 3.412866 0.525335
 1689 3.416489 0.528958
 1690 3.420112 0.528958
 1691 3.423735 0.528958
 1692 3.427358 0.532581
 1693 3.430981 0.532581
 1694 3.434604 0.536204
 1695 3.438227 0.536204
 1696 3.441850 0.539827
 1697 3.445473 0.539827
 1698 3.449096 0.543450
 1699 3.452719 0.543450
 1700 3.456342 0.543450
 1701 3.459965 0.543450
 1702 3.463588 0.543450
 1703 3.467211 0.543450
 1704 3.470834 0.543450
 1705 3.474457 0.543450
 1706 3.478080 0.543450
 1707 3.481703 0.543450
 1708 3.485326 0.543450
 1709 3.488949 0.543450
 1710 3.492572 0.543450
 1711 3.496195 0.543450
 1712 3.499818 0.543450
 1713 3.503441 0.543450
 1714 3.507064 0.543450
 1715 3.510687 0.543450
 1716 3.514310 0.543450
 1717 3.517933 0.543450
 1718 3.521556 0.543450
 1719 3.525179 0.543450
 1720 3.528802 0.543450
 1721 3.532425 0.543450
 1722 3.536048 0.543450
 1723 3.539671 0.539827
 1724 3.543294 0.539827
 1725 3.546917 0.536204
 1726 3.550540 0.536204
 1727 3.554163 0.532581
 1728 3.557786 0.532581
 1729 3.561409 0.532581
 1730 3.565032 0.532581
 1731 3.568655 0.532581
 1732 3.572278 0.532581
 1733 3.575901 0.532581
 1734 3.579524 0.528958
 1735 3.583147 0.528958
 1736 3.586770 0.525335
 1737 3.590393 0.525335
 1738 3.594016 0.521712
 1739 3.597639 0.521712
 1740 3.601262 0.518089
 1741 3.604885 0.518089
 1742 3.608508 0.514466
 1743 3.612131 0.514466
 1744 3.615754 0.510843
 1745 3.619377 0.510843
 1746 3.623000 0.507220
 1747 3.626623 0.503597
 1748 3.630246 0.499974
 1749 3.630246 0.496351
 1750 3.633869 0.496351
 1751 3.637492 0.496351
 1752 3.641115 0.496351
 1753 3.644738 0.492728
 1754 3.648361 0.492728
 1755 3.651984 0.489105
 1756 3.655607 0.489105
 1757 3.659230 0.485482
 1758 3.662853 0.485482
 1759 3.666476 0.481859
 1760 3.670099 0.481859
 1761 3.673722 0.478236
 1762 3.677345 0.478236
 1763 3.680968 0.474613
 1764 3.684591 0.474613
 1765 3.688214 0.470990
 1766 3.691837 0.467367
 1767 3.695460 0.463744
 1768 3.699083 0.460121
 1769 3.702706 0.456498
 1770 3.706329 0.452875
 1771 3.706329 0.449252
 1772 3.709952 0.449252
 1773 3.713575 0.445629
 1774 3.717198 0.445629
 1775 3.720821 0.442006
 1776 3.724444 0.438383
 1777 3.728067 0.434760
 1778 3.731690 0.431137
 1779 3.735313 0.427514
 1780 3.738936 0.423891
 1781 3.742559 0.423891
 1782 3.746182 0.423891
 1783 3.749805 0.420268
 1784 3.753428 0.420268
 1785 3.757051 0.416645
 1786 3.760674 0.416645
 1787 3.764297 0.413022
 1788 3.767920 0.413022
 1789 3.771543 0.409399
 1790 3.775166 0.409399
 1791 3.778789 0.405776
 1792 3.782412 0.405776
 1793 3.786035 0.402153
 1794 3.789658 0.402153
 1795 3.793281 0.398530
 1796 3.796904 0.394907
 1797 3.800527 0.391284
 1798 3.804150 0.387661
 1799 3.804150 0.384038
 1800 3.807773 0.380415
 1801 3.811396 0.376792
 1802 3.811396 0.373169
 1803 3.815019 0.373169
 1804 3.818642 0.373169
 1805 3.822265 0.369546
 1806 3.825888 0.369546
 1807 3.829511 0.369546
 1808 3.833134 0.369546
 1809 3.836757 0.369546
 1810 3.840380 0.369546
 1811 3.844003 0.369546
 1812 3.847626 0.369546
 1813 3.851249 0.369546
 1814 3.854872 0.369546
 1815 3.858495 0.369546
 1816 3.862118 0.369546
 1817 3.865741 0.365923
 1818 3.869364 0.365923
 1819 3.872987 0.362300
 1820 3.876610 0.362300
 1821 3.880233 0.358677
 1822 3.883856 0.358677
 1823 3.887479 0.355054
 1824 3.891102 0.355054
 1825 3.894725 0.351431
 1826 3.898348 0.351431
 1827 3.901971 0.347808
 1828 3.905594 0.347808
 1829 3.909217 0.344185
 1830 3.909217 0.340562
 1831 3.912840 0.336939
 1832 3.912840 0.333316
 1833 3.916463 0.329693
 1834 3.916463 0.326070
 1835 3.920086 0.322447
 1836 3.920086 0.318824
 1837 3.923709 0.315201
 1838 3.923709 0.311578
 1839 3.927332 0.307955
 1840 3.927332 0.304332
 1841 3.930955 0.300709
 1842 3.930955 0.297086
 1843 3.930955 0.293463
 1844 3.934578 0.289840
 1845 3.938201 0.286217
 1846 3.941824 0.286217
 1847 3.945447 0.282594
 1848 3.949070 0.278971
 1849 3.952693 0.278971
 1850 3.956316 0.275348
 1851 3.959939 0.275348
 1852 3.963562 0.275348
 1853 3.967185 0.271725
 1854 3.970808 0.271725
 1855 3.974431 0.271725
 1856 3.978054 0.271725
 1857 3.981677 0.271725
 1858 3.985300 0.271725
 1859 3.988923 0.271725
 1860 3.992546 0.268102
 1861 3.996169 0.268102
 1862 3.999792 0.268102
 1863 4.003415 0.264479
 1864 4.007038 0.264479
 1865 4.010661 0.260856
 1866 4.014284 0.260856
 1867 4.017907 0.257233
 1868 4.021530 0.257233
 1869 4.025153 0.257233
 1870 4.028776 0.257233
 1871 4.032399 0.257233
 1872 4.036022 0.257233
 1873 4.039645 0.257233
 1874 4.043268 0.257233
 1875 4.046891 0.257233
 1876 4.050514 0.257233
 1877 4.054137 0.257233
 1878 4.057760 0.253610
 1879 4.061383 0.253610
 1880 4.065006 0.249987
 1881 4.068629 0.249987
 1882 4.072252 0.246364
 1883 4.075875 0.246364
 1884 4.079498 0.242741
 1885 4.083121 0.242741
 1886 4.086744 0.239118
 1887 4.090367 0.239118
 1888 4.093990 0.235495
 1889 4.097613 0.235495
 1890 4.101236 0.231872
 1891 4.104859 0.228249
 1892 4.108482 0.224626
 1893 4.112105 0.221003
 1894 4.115728 0.217380
 1895 4.119351 0.213757
 1896 4.122974 0.210134
 1897 4.126597 0.210134
 1898 4.130220 0.210134
 1899 4.133843 0.210134
 1900 4.137466 0.210134
 1901 4.141089 0.210134
 1902 4.144712 0.210134
 1903 4.148335 0.210134
 1904 4.151958 0.210134
 1905 4.155581 0.210134
 1906 4.159204 0.210134
 1907 4.162827 0.210134
 1908 4.166450 0.210134
 1909 4.170073 0.210134
 1910 4.173696 0.210134
 1911 4.177319 0.210134
 1912 4.180942 0.210134
 1913 4.184565 0.210134
 1914 4.188188 0.210134
 1915 4.191811 0.210134
 1916 4.195434 0.210134
 1917 4.199057 0.210134
 1918 4.202680 0.210134
 1919 4.206303 0.210134
 1920 4.209926 0.210134
 1921 4.213549 0.210134
 1922 4.217172 0.210134
 1923 4.220795 0.210134
 1924 4.224418 0.206511
 1925 4.228041 0.206511
 1926 4.231664 0.202888
 1927 4.235287 0.202888
 1928 4.238910 0.199265
 1929 4.242533 0.199265
 1930 4.246156 0.195642
 1931 4.249779 0.195642
 1932 4.253402 0.192019
 1933 4.257025 0.192019
 1934 4.260648 0.188396
 1935 4.264271 0.188396
 1936 4.267894 0.184773
 1937 4.271517 0.181150
 1938 4.275140 0.177527
 1939 4.278763 0.173904
 1940 4.282386 0.170281
 1941 4.286009 0.166658
 1942 4.289632 0.163035
 1943 4.293255 0.159412
 1944 4.296878 0.155789
 1945 4.300501 0.155789
 1946 4.304124 0.155789
 1947 4.307747 0.155789
 1948 4.311370 0.155789
 1949 4.314993 0.155789
 1950 4.318616 0.155789
 1951 4.322239 0.155789
 1952 4.325862 0.155789
 1953 4.329485 0.155789
 1954 4.333108 0.155789
 1955 4.336731 0.155789
 1956 4.340354 0.155789
 1957 4.343977 0.155789
 1958 4.347600 0.155789
 1959 4.351223 0.155789
 1960 4.354846 0.155789
 1961 4.358469 0.155789
 1962 4.362092 0.155789
 1963 4.365715 0.155789
 1964 4.369338 0.155789
 1965 4.372961 0.155789
 1966 4.376584 0.155789
 1967 4.380207 0.155789
 1968 4.383830 0.155789
 1969 4.387453 0.155789
 1970 4.391076 0.155789
 1971 4.394699 0.155789
 1972 4.398322 0.155789
 1973 4.401945 0.152166
 1974 4.405568 0.152166
 1975 4.409191 0.148543
 1976 4.412814 0.148543
 1977 4.416437 0.144920
 1978 4.420060 0.144920
 1979 4.423683 0.141297
 1980 4.427306 0.141297
 1981 4.430929 0.137674
 1982 4.434552 0.137674
 1983 4.438175 0.134051
 1984 4.441798 0.134051
 1985 4.445421 0.130428
 1986 4.449044 0.126805
 1987 4.452667 0.126805
 1988 4.456290 0.123182
 1989 4.459913 0.119559
 1990 4.463536 0.115936
 1991 4.467159 0.112313
 1992 4.470782 0.108690
 1993 4.474405 0.105067
 1994 4.478028 0.101444
 1995 4.478028 0.097821
 1996 4.481651 0.094198
 1997 4.485274 0.090575
 1998 4.485274 0.086952
 1999 4.488897 0.083329
 2000 4.488897 0.079706
 2001 4.492520 0.076083
 2002 4.492520 0.072460
 2003 4.496143 0.068837
 2004 4.496143 0.065214
 2005 4.499766 0.061591
 2006 4.499766 0.057968
 2007 4.503389 0.054345
 2008 4.503389 0.050722
 2009 4.507012 0.047099
 2010 4.507012 0.043476
 2011 4.507012 0.039853
 2012 4.507012 0.036230
 2013 4.507012 0.032607
 2014 4.507012 0.028984
 2015 4.507012 0.025361
 2016 4.507012 0.021738
 2017 4.507012 0.018115
 2018 4.507012 0.014492
 2019 4.507012 0.010869
 2020 4.507012 0.007246
 2021 4.507012 0.003623
 2022 4.510635 0.003623
 2023 4.514258 0.003623
 2024 4.517881 0.003623
 2025 4.521504 0.003623
 2026 4.525127 0.003623
 2027 4.528750 0.003623
 2028 4.532373 0.003623
 2029 4.535996 0.003623
 2030 4.539619 0.003623
 2031 4.543242 0.003623
 2032 4.546865 0.003623
 2033 4.550488 0.003623
 2034 4.554111 0.003623
 2035 4.557734 0.003623
 2036 4.561357 0.003623
 2037 4.564980 0.003623
 2038 4.568603 0.003623
 2039 4.572226 0.003623
 2040 4.575849 0.003623
 2041 4.579472 0.003623
 2042 4.583095 0.003623
 2043 4.586718 0.003623
 2044 4.590341 0.003623
 2045 4.593964 0.003623
 2046 4.597587 0.003623
 2047 4.601210 0.003623
 2048 4.604833 0.003623
 2049 4.608456 0.003623
 2050 4.612079 0.003623
 2051 4.615702 0.003623
 2052 4.619325 0.003623
 2053 4.622948 0.003623
 2054 4.626571 0.003623
 2055 4.630194 0.003623
 2056 4.633817 0.003623
 2057 4.637440 0.003623
 2058 4.641063 0.003623
 2059 4.644686 0.003623
 2060 4.648309 0.003623
 2061 4.651932 0.003623
 2062 4.655555 0.003623
 2063 4.659178 0.003623
 2064 4.662801 0.003623
 2065 4.666424 0.003623
 2066 4.670047 0.003623
 2067 4.673670 0.003623
 2068 4.677293 0.003623
 2069 4.680916 0.003623
 2070 4.684539 0.003623
 2071 4.688162 0.003623
 2072 4.691785 0.003623
 2073 4.695408 0.003623
 2074 4.699031 0.003623
 2075 4.702654 0.003623
 2076 4.706277 0.003623
 2077 4.709900 0.003623
 2078 4.713523 0.003623
 2079 4.717146 0.003623
 2080 4.720769 0.003623
 2081 4.724392 0.003623
 2082 4.728015 0.003623
 2083 4.731638 0.003623
 2084 4.735261 0.003623
 2085 4.738884 0.003623
 2086 4.742507 0.003623
 2087 4.746130 0.003623
 2088 4.749753 0.003623
 2089 4.753376 0.003623
 2090 4.756999 0.003623
 2091 4.760622 0.003623
 2092 4.764245 0.003623
 2093 4.767868 0.003623
 2094 4.771491 0.003623
 2095 4.775114 0.003623
 2096 4.778737 0.003623
 2097 4.782360 0.003623
 2098 4.785983 0.003623
 2099 4.789606 0.003623
 2100 4.793229 0.003623
 2101 4.796852 0.003623
 2102 4.800475 0.003623
 2103 4.804098 0.003623
 2104 4.807721 0.003623
 2105 4.811344 0.003623
 2106 4.814967 0.003623
 2107 4.818590 0.003623
 2108 4.822213 0.003623
 2109 4.825836 0.003623
 2110 4.829459 0.003623
 2111 4.833082 0.003623
 2112 4.836705 0.003623
 2113 4.840328 0.003623
 2114 4.843951 0.003623
 2115 4.847574 0.003623
 2116 4.851197 0.003623
 2117 4.854820 0.003623
 2118 4.858443 0.003623
 2119 4.862066 0.003623
 2120 4.865689 0.003623
 2121 4.869312 0.003623
 2122 4.872935 0.003623
 2123 4.876558 0.003623
 2124 4.880181 0.003623
 2125 4.883804 0.003623
 2126 4.887427 0.003623
 2127 4.891050 0.003623
 2128 4.894673 0.003623
 2129 4.898296 0.003623
 2130 4.901919 0.003623
 2131 4.905542 0.003623
 2132 4.909165 0.003623
 2133 4.912788 0.003623
 2134 4.916411 0.003623
 2135 4.920034 0.003623
 2136 4.923657 0.003623
 2137 4.927280 0.003623
 2138 4.930903 0.003623
 2139 4.934526 0.003623
 2140 4.938149 0.003623
 2141 4.941772 0.003623
 2142 4.945395 0.003623
 2143 4.949018 0.003623
 2144 4.952641 0.003623
 2145 4.956264 0.003623
 2146 4.959887 0.003623
 2147 4.963510 0.003623
 2148 4.967133 0.003623
 2149 4.970756 0.003623
 2150 4.974379 0.003623
 2151 4.978002 0.003623
 2152 4.981625 0.003623
 2153 4.985248 0.003623
 2154 4.988871 0.003623
 2155 4.992494 0.003623
 2156 4.996117 0.003623
 2157 4.999740 0.003623
 2158 5.003363 0.003623
 2159 5.006986 0.003623
 2160 5.010609 0.003623
 2161 5.014232 0.003623
 2162 5.017855 0.003623
 2163 5.021478 0.003623
 2164 5.025101 0.003623
 2165 5.028724 0.003623
 2166 5.032347 0.003623
 2167 5.035970 0.003623
 2168 5.039593 0.003623
 2169 5.043216 0.003623
 2170 5.046839 0.003623
 2171 5.050462 0.003623
 2172 5.054085 0.003623
 2173 5.057708 0.003623
 2174 5.061331 0.003623
 2175 5.064954 0.003623
 2176 5.068577 0.003623
 2177 5.072200 0.003623
 2178 5.075823 0.003623
 2179 5.079446 0.003623
 2180 5.083069 0.003623
 2181 5.086692 0.003623
 2182 5.090315 0.003623
 2183 5.093938 0.003623
 2184 5.097561 0.003623
 2185 5.101184 0.003623
 2186 5.104807 0.003623
 2187 5.108430 0.003623
 2188 5.112053 0.003623
 2189 5.115676 0.003623
 2190 5.119299 0.003623
 2191 5.122922 0.003623
 2192 5.126545 0.003623
 2193 5.130168 0.003623
 2194 5.133791 0.003623
 2195 5.137414 0.003623
 2196 5.141037 0.003623
 2197 5.144660 0.003623
 2198 5.148283 0.003623
 2199 5.151906 0.003623
 2200 5.155529 0.003623
 2201 5.159152 0.003623
 2202 5.162775 0.003623
 2203 5.166398 0.003623
 2204 5.170021 0.003623
 2205 5.173644 0.003623
 2206 5.177267 0.003623
 2207 5.180890 0.003623
 2208 5.184513 0.003623
 2209 5.184513 0.007246
 2210 5.184513 0.010869
 2211 5.184513 0.014492
 2212 5.184513 0.018115
 2213 5.184513 0.021738
 2214 5.184513 0.025361
 2215 5.184513 0.028984
 2216 5.184513 0.032607
 2217 5.184513 0.036230
 2218 5.184513 0.039853
 2219 5.184513 0.043476
 2220 5.188136 0.047099
 2221 5.188136 0.050722
 2222 5.191759 0.054345
 2223 5.191759 0.057968
 2224 5.195382 0.061591
 2225 5.195382 0.065214
 2226 5.199005 0.068837
 2227 5.199005 0.072460
 2228 5.202628 0.076083
 2229 5.202628 0.079706
 2230 5.206251 0.083329
 2231 5.206251 0.086952
 2232 5.209874 0.090575
 2233 5.209874 0.094198
 2234 5.213497 0.097821
 2235 5.213497 0.101444
 2236 5.217120 0.105067
 2237 5.217120 0.108690
 2238 5.220743 0.112313
 2239 5.220743 0.115936
 2240 5.224366 0.119559
 2241 5.224366 0.123182
 2242 5.227989 0.126805
 2243 5.227989 0.130428
 2244 5.231612 0.134051
 2245 5.231612 0.137674
 2246 5.235235 0.141297
 2247 5.238858 0.141297
 2248 5.242481 0.144920
 2249 5.246104 0.144920
 2250 5.249727 0.148543
 2251 5.253350 0.148543
 2252 5.256973 0.152166
 2253 5.260596 0.152166
 2254 5.264219 0.155789
 2255 5.267842 0.155789
 2256 5.271465 0.159412
 2257 5.275088 0.159412
 2258 5.278711 0.163035
 2259 5.282334 0.163035
 2260 5.285957 0.163035
 2261 5.289580 0.163035
 2262 5.293203 0.163035
 2263 5.296826 0.163035
 2264 5.300449 0.163035
 2265 5.304072 0.163035
 2266 5.307695 0.163035
 2267 5.311318 0.163035
 2268 5.314941 0.163035
 2269 5.318564 0.163035
 2270 5.322187 0.166658
 2271 5.325810 0.166658
 2272 5.329433 0.170281
 2273 5.333056 0.170281
 2274 5.336679 0.170281
 2275 5.340302 0.170281
 2276 5.343925 0.170281
 2277 5.347548 0.170281
 2278 5.351171 0.170281
 2279 5.354794 0.170281
 2280 5.358417 0.170281
 2281 5.362040 0.170281
 2282 5.365663 0.170281
 2283 5.369286 0.170281
 2284 5.372909 0.170281
 2285 5.376532 0.170281
 2286 5.380155 0.170281
 2287 5.383778 0.170281
 2288 5.387401 0.170281
 2289 5.391024 0.170281
 2290 5.394647 0.170281
 2291 5.398270 0.170281
 2292 5.401893 0.170281
 2293 5.405516 0.170281
 2294 5.409139 0.170281
 2295 5.412762 0.166658
 2296 5.416385 0.166658
 2297 5.420008 0.163035
 2298 5.423631 0.163035
 2299 5.427254 0.159412
 2300 5.430877 0.159412
 2301 5.434500 0.159412
 2302 5.438123 0.159412
 2303 5.441746 0.159412
 2304 5.445369 0.159412
 2305 5.448992 0.159412
 2306 5.452615 0.163035
 2307 5.456238 0.163035
 2308 5.459861 0.163035
 2309 5.463484 0.163035
 2310 5.467107 0.166658
 2311 5.470730 0.166658
 2312 5.474353 0.166658
 2313 5.477976 0.170281
 2314 5.481599 0.173904
 2315 5.485222 0.177527
 2316 5.488845 0.177527
 2317 5.488845 0.181150
 2318 5.492468 0.184773
 2319 5.496091 0.188396
 2320 5.496091 0.192019
 2321 5.499714 0.195642
 2322 5.503337 0.199265
 2323 5.503337 0.202888
 2324 5.506960 0.206511
 2325 5.510583 0.210134
 2326 5.514206 0.213757
 2327 5.517829 0.217380
 2328 5.521452 0.217380
 2329 5.525075 0.221003
 2330 5.528698 0.221003
 2331 5.532321 0.224626
 2332 5.535944 0.224626
 2333 5.539567 0.228249
 2334 5.543190 0.228249
 2335 5.546813 0.231872
 2336 5.550436 0.231872
 2337 5.554059 0.235495
 2338 5.557682 0.235495
 2339 5.561305 0.239118
 2340 5.564928 0.239118
 2341 5.564928 0.242741
 2342 5.568551 0.246364
 2343 5.568551 0.249987
 2344 5.572174 0.253610
 2345 5.572174 0.257233
 2346 5.575797 0.260856
 2347 5.579420 0.260856
 2348 5.583043 0.264479
 2349 5.586666 0.264479
 2350 5.590289 0.268102
 2351 5.593912 0.268102
 2352 5.597535 0.271725
 2353 5.601158 0.271725
 2354 5.604781 0.275348
 2355 5.608404 0.275348
 2356 5.612027 0.278971
 2357 5.615650 0.278971
 2358 5.619273 0.282594
 2359 5.622896 0.282594
 2360 5.626519 0.282594
 2361 5.630142 0.282594
 2362 5.633765 0.282594
 2363 5.637388 0.282594
 2364 5.641011 0.282594
 2365 5.644634 0.282594
 2366 5.648257 0.282594
 2367 5.651880 0.282594
 2368 5.655503 0.282594
 2369 5.659126 0.282594
 2370 5.662749 0.282594
 2371 5.666372 0.282594
 2372 5.669995 0.282594
 2373 5.673618 0.282594
 2374 5.677241 0.282594
 2375 5.680864 0.282594
 2376 5.684487 0.282594
 2377 5.688110 0.282594
 2378 5.691733 0.282594
 2379 5.695356 0.286217
 2380 5.698979 0.286217
 2381 5.702602 0.286217
 2382 5.706225 0.289840
 2383 5.709848 0.289840
 2384 5.713471 0.293463
 2385 5.717094 0.293463
 2386 5.720717 0.297086
 2387 5.724340 0.297086
 2388 5.727963 0.297086
 2389 5.731586 0.300709
 2390 5.735209 0.300709
 2391 5.738832 0.300709
 2392 5.742455 0.304332
 2393 5.746078 0.304332
 2394 5.749701 0.304332
 2395 5.753324 0.304332
 2396 5.756947 0.307955
 2397 5.760570 0.307955
 2398 5.764193 0.311578
 2399 5.767816 0.311578
 2400 5.767816 0.315201
 2401 5.767816 0.318824
 2402 5.771439 0.322447
 2403 5.771439 0.326070
 2404 5.775062 0.329693
 2405 5.775062 0.333316
 2406 5.778685 0.336939
 2407 5.778685 0.340562
 2408 5.782308 0.344185
 2409 5.782308 0.347808
 2410 5.785931 0.351431
 2411 5.785931 0.355054
 2412 5.789554 0.358677
 2413 5.789554 0.362300
 2414 5.793177 0.365923
 2415 5.796800 0.369546
 2416 5.800423 0.369546
 2417 5.804046 0.373169
 2418 5.807669 0.373169
 2419 5.811292 0.376792
 2420 5.814915 0.376792
 2421 5.818538 0.380415
 2422 5.822161 0.380415
 2423 5.825784 0.384038
 2424 5.829407 0.384038
 2425 5.833030 0.387661
 2426 5.836653 0.387661
 2427 5.840276 0.391284
 2428 5.843899 0.391284
 2429 5.847522 0.391284
 2430 5.851145 0.391284
 2431 5.854768 0.391284
 2432 5.858391 0.391284
 2433 5.862014 0.391284
 2434 5.865637 0.391284
 2435 5.869260 0.391284
 2436 5.872883 0.391284
 2437 5.876506 0.391284
 2438 5.880129 0.391284
 2439 5.883752 0.391284
 2440 5.887375 0.391284
 2441 5.890998 0.391284
 2442 5.894621 0.391284
 2443 5.898244 0.391284
 2444 5.901867 0.391284
 2445 5.905490 0.391284
 2446 5.909113 0.391284
 2447 5.912736 0.391284
 2448 5.916359 0.391284
 2449 5.919982 0.391284
 2450 5.923605 0.387661
 2451 5.927228 0.387661
 2452 5.930851 0.384038
 2453 5.934474 0.384038
 2454 5.938097 0.384038
 2455 5.941720 0.384038
 2456 5.945343 0.387661
 2457 5.948966 0.387661
 2458 5.952589 0.391284
 2459 5.956212 0.391284
 2460 5.959835 0.391284
 2461 5.963458 0.391284
 2462 5.967081 0.391284
 2463 5.970704 0.391284
 2464 5.974327 0.391284
 2465 5.977950 0.391284
 2466 5.981573 0.391284
 2467 5.985196 0.391284
 2468 5.988819 0.391284
 2469 5.992442 0.391284
 2470 5.996065 0.391284
 2471 5.999688 0.391284
 2472 6.003311 0.391284
 2473 6.006934 0.391284
 2474 6.010557 0.391284
 2475 6.014180 0.391284
 2476 6.017803 0.391284
 2477 6.021426 0.391284
 2478 6.025049 0.391284
 2479 6.028672 0.391284
 2480 6.032295 0.391284
 2481 6.035918 0.387661
 2482 6.039541 0.387661
 2483 6.043164 0.384038
 2484 6.046787 0.384038
 2485 6.050410 0.380415
 2486 6.054033 0.380415
 2487 6.057656 0.376792
 2488 6.061279 0.376792
 2489 6.064902 0.376792
 2490 6.068525 0.376792
 2491 6.072148 0.373169
 2492 6.075771 0.373169
 2493 6.079394 0.369546
 2494 6.083017 0.369546
 2495 6.086640 0.369546
 2496 6.090263 0.369546
 2497 6.093886 0.369546
 2498 6.097509 0.373169
 2499 6.101132 0.373169
 2500 6.104755 0.376792
 2501 6.108378 0.376792
 2502 6.112001 0.380415
 2503 6.115624 0.380415
 2504 6.119247 0.384038
 2505 6.122870 0.384038
 2506 6.126493 0.387661
 2507 6.130116 0.391284
 2508 6.133739 0.394907
 2509 6.137362 0.394907
 2510 6.140985 0.398530
 2511 6.144608 0.402153
 2512 6.148231 0.405776
 2513 6.148231 0.409399
 2514 6.151854 0.413022
 2515 6.155477 0.416645
 2516 6.159100 0.420268
 2517 6.162723 0.420268
 2518 6.166346 0.423891
 2519 6.169969 0.423891
 2520 6.173592 0.427514
 2521 6.177215 0.427514
 2522 6.180838 0.431137
 2523 6.184461 0.431137
 2524 6.188084 0.434760
 2525 6.191707 0.434760
 2526 6.195330 0.438383
 2527 6.198953 0.438383
 2528 6.202576 0.442006
 2529 6.206199 0.442006
 2530 6.209822 0.442006
 2531 6.213445 0.442006
 2532 6.217068 0.442006
 2533 6.220691 0.442006
 2534 6.224314 0.442006
 2535 6.227937 0.442006
 2536 6.231560 0.442006
 2537 6.235183 0.442006
 2538 6.238806 0.445629
 2539 6.242429 0.445629
 2540 6.246052 0.445629
 2541 6.249675 0.449252
 2542 6.253298 0.449252
 2543 6.256921 0.452875
 2544 6.260544 0.452875
 2545 6.264167 0.456498
 2546 6.267790 0.460121
 2547 6.271413 0.460121
 2548 6.275036 0.463744
 2549 6.278659 0.467367
 2550 6.282282 0.470990
 2551 6.285905 0.474613
 2552 6.289528 0.478236
 2553 6.293151 0.481859
 2554 6.296774 0.485482
 2555 6.300397 0.489105
 2556 6.304020 0.492728
 2557 6.304020 0.496351
 2558 6.304020 0.499974
 2559 6.304020 0.503597
 2560 6.304020 0.507220
 2561 6.304020 0.510843
 2562 6.307643 0.514466
 2563 6.307643 0.518089
 2564 6.311266 0.521712
 2565 6.311266 0.525335
 2566 6.314889 0.528958
 2567 6.314889 0.532581
 2568 6.318512 0.536204
 2569 6.318512 0.539827
 2570 6.322135 0.543450
 2571 6.322135 0.547073
 2572 6.325758 0.550696
 2573 6.325758 0.554319
 2574 6.329381 0.557942
 2575 6.333004 0.557942
 2576 6.336627 0.561565
 2577 6.340250 0.561565
 2578 6.343873 0.565188
 2579 6.347496 0.565188
 2580 6.351119 0.568811
 2581 6.354742 0.568811
 2582 6.358365 0.572434
 2583 6.361988 0.572434
 2584 6.365611 0.576057
 2585 6.369234 0.576057
 2586 6.372857 0.579680
 2587 6.376480 0.579680
 2588 6.380103 0.579680
 2589 6.383726 0.579680
 2590 6.387349 0.579680
 2591 6.390972 0.579680
 2592 6.394595 0.579680
 2593 6.398218 0.579680
 2594 6.401841 0.579680
 2595 6.405464 0.579680
 2596 6.409087 0.579680
 2597 6.412710 0.579680
 2598 6.416333 0.579680
 2599 6.419956 0.579680
 2600 6.423579 0.579680
 2601 6.427202 0.579680
 2602 6.430825 0.579680
 2603 6.434448 0.579680
 2604 6.438071 0.579680
 2605 6.441694 0.579680
 2606 6.445317 0.579680
 2607 6.448940 0.579680
 2608 6.452563 0.579680
 2609 6.456186 0.576057
 2610 6.459809 0.576057
 2611 6.463432 0.572434
 2612 6.467055 0.572434
 2613 6.470678 0.568811
 2614 6.474301 0.568811
 2615 6.477924 0.572434
 2616 6.481547 0.572434
 2617 6.485170 0.576057
 2618 6.488793 0.576057
 2619 6.492416 0.579680
 2620 6.496039 0.579680
 2621 6.499662 0.579680
 2622 6.503285 0.579680
 2623 6.506908 0.579680
 2624 6.510531 0.579680
 2625 6.514154 0.579680
 2626 6.517777 0.579680
 2627 6.521400 0.579680
 2628 6.525023 0.579680
 2629 6.528646 0.579680
 2630 6.532269 0.579680
 2631 6.535892 0.579680
 2632 6.539515 0.579680
 2633 6.543138 0.579680
 2634 6.546761 0.579680
 2635 6.550384 0.579680
 2636 6.554007 0.579680
 2637 6.557630 0.579680
 2638 6.561253 0.579680
 2639 6.564876 0.579680
 2640 6.568499 0.579680
 2641 6.572122 0.579680
 2642 6.575745 0.579680
 2643 6.579368 0.579680
 2644 6.582991 0.579680
 2645 6.586614 0.576057
 2646 6.590237 0.576057
 2647 6.593860 0.572434
 2648 6.597483 0.572434
 2649 6.601106 0.572434
 2650 6.604729 0.572434
 2651 6.608352 0.572434
 2652 6.611975 0.572434
 2653 6.615598 0.572434
 2654 6.619221 0.576057
 2655 6.622844 0.576057
 2656 6.626467 0.579680
 2657 6.630090 0.579680
 2658 6.633713 0.583303
 2659 6.637336 0.583303
 2660 6.640959 0.586926
 2661 6.644582 0.586926
 2662 6.648205 0.590549
 2663 6.651828 0.590549
 2664 6.655451 0.594172
 2665 6.659074 0.594172
 2666 6.662697 0.594172
 2667 6.666320 0.597795
 2668 6.669943 0.597795
 2669 6.669943 0.601418
 2670 6.673566 0.605041
 2671 6.673566 0.608664
 2672 6.677189 0.612287
 2673 6.677189 0.615910
 2674 6.680812 0.619533
 2675 6.680812 0.623156
 2676 6.684435 0.626779
 2677 6.684435 0.630402
 2678 6.688058 0.634025
 2679 6.691681 0.637648
 2680 6.695304 0.637648
 2681 6.698927 0.641271
 2682 6.702550 0.641271
 2683 6.706173 0.644894
 2684 6.709796 0.644894
 2685 6.713419 0.648517
 2686 6.717042 0.648517
 2687 6.720665 0.652140
 2688 6.724288 0.652140
 2689 6.727911 0.655763
 2690 6.731534 0.655763
 2691 6.735157 0.659386
 2692 6.738780 0.659386
 2693 6.742403 0.659386
 2694 6.746026 0.659386
 2695 6.749649 0.659386
 2696 6.753272 0.659386
 2697 6.756895 0.659386
 2698 6.760518 0.659386
 2699 6.764141 0.659386
 2700 6.767764 0.659386
 2701 6.771387 0.659386
 2702 6.775010 0.659386
 2703 6.778633 0.659386
 2704 6.782256 0.659386
 2705 6.785879 0.659386
 2706 6.789502 0.659386
 2707 6.793125 0.659386
 2708 6.796748 0.659386
 2709 6.800371 0.659386
 2710 6.803994 0.659386
 2711 6.807617 0.659386
 2712 6.811240 0.659386
 2713 6.814863 0.659386
 2714 6.818486 0.659386
 2715 6.822109 0.663009
 2716 6.825732 0.663009
 2717 6.829355 0.663009
 2718 6.832978 0.666632
 2719 6.836601 0.666632
 2720 6.840224 0.666632
 2721 6.843847 0.666632
 2722 6.847470 0.666632
 2723 6.851093 0.670255
 2724 6.854716 0.670255
 2725 6.858339 0.670255
 2726 6.861962 0.673878
 2727 6.865585 0.677501
 2728 6.865585 0.681124
 2729 6.869208 0.684747
 2730 6.869208 0.688370
 2731 6.869208 0.691993
 2732 6.872831 0.695616
 2733 6.872831 0.699239
 2734 6.876454 0.702862
 2735 6.876454 0.706485
 2736 6.880077 0.710108
 2737 6.880077 0.713731
 2738 6.883700 0.717354
 2739 6.883700 0.720977
 2740 6.887323 0.724600
 2741 6.887323 0.728223
 2742 6.890946 0.731846
 2743 6.890946 0.735469
 2744 6.894569 0.739092
 2745 6.898192 0.739092
 2746 6.901815 0.742715
 2747 6.905438 0.742715
 2748 6.909061 0.746338
 2749 6.912684 0.746338
 2750 6.916307 0.749961
 2751 6.919930 0.749961
 2752 6.923553 0.753584
 2753 6.927176 0.753584
 2754 6.930799 0.757207
 2755 6.934422 0.757207
 2756 6.938045 0.760830
 2757 6.941668 0.760830
 2758 6.945291 0.764453
 2759 6.948914 0.764453
 2760 6.948914 0.768076
 2761 6.952537 0.771699
 2762 6.952537 0.775322
 2763 6.956160 0.778945
 2764 6.959783 0.782568
 2765 6.959783 0.786191
 2766 6.963406 0.789814
 2767 6.967029 0.793437
 2768 6.970652 0.797060
 2769 6.974275 0.800683
 2770 6.977898 0.800683
 2771 6.981521 0.804306
 2772 6.985144 0.804306
 2773 6.988767 0.807929
 2774 6.992390 0.807929
 2775 6.996013 0.811552
 2776 6.999636 0.811552
 2777 7.003259 0.815175
 2778 7.006882 0.815175
 2779 7.010505 0.818798
 2780 7.014128 0.818798
 2781 7.017751 0.822421
 2782 7.021374 0.822421
 2783 7.024997 0.822421
 2784 7.028620 0.822421
 2785 7.032243 0.822421
 2786 7.035866 0.822421
 2787 7.039489 0.822421
 2788 7.043112 0.822421
 2789 7.046735 0.822421
 2790 7.050358 0.822421
 2791 7.053981 0.822421
 2792 7.057604 0.822421
 2793 7.061227 0.822421
 2794 7.064850 0.822421
 2795 7.068473 0.822421
 2796 7.072096 0.822421
 2797 7.075719 0.822421
 2798 7.079342 0.822421
 2799 7.082965 0.822421
 2800 7.086588 0.822421
 2801 7.090211 0.822421
 2802 7.093834 0.822421
 2803 7.097457 0.822421
 2804 7.101080 0.822421
 2805 7.104703 0.822421
 2806 7.108326 0.822421
 2807 7.111949 0.822421
 2808 7.115572 0.822421
 2809 7.119195 0.822421
 2810 7.122818 0.822421
 2811 7.126441 0.822421
 2812 7.130064 0.822421
 2813 7.133687 0.822421
 2814 7.137310 0.822421
 2815 7.140933 0.822421
 2816 7.144556 0.822421
 2817 7.148179 0.822421
 2818 7.151802 0.822421
 2819 7.155425 0.822421
 2820 7.159048 0.822421
 2821 7.162671 0.818798
 2822 7.166294 0.818798
 2823 7.169917 0.818798
 2824 7.173540 0.815175
 2825 7.177163 0.815175
 2826 7.180786 0.815175
 2827 7.184409 0.815175
 2828 7.188032 0.815175
 2829 7.191655 0.815175
 2830 7.195278 0.818798
 2831 7.198901 0.818798
 2832 7.202524 0.822421
 2833 7.206147 0.822421
 2834 7.209770 0.826044
 2835 7.213393 0.826044
 2836 7.217016 0.829667
 2837 7.220639 0.829667
 2838 7.224262 0.833290
 2839 7.227885 0.833290
 2840 7.231508 0.836913
 2841 7.235131 0.836913
 2842 7.238754 0.840536
 2843 7.242377 0.840536
 2844 7.246000 0.844159
 2845 7.249623 0.844159
 2846 7.253246 0.844159
 2847 7.256869 0.844159
 2848 7.260492 0.844159
 2849 7.264115 0.844159
 2850 7.267738 0.844159
 2851 7.271361 0.844159
 2852 7.274984 0.844159
 2853 7.278607 0.844159
 2854 7.282230 0.844159
 2855 7.285853 0.844159
 2856 7.289476 0.844159
 2857 7.293099 0.844159
 2858 7.296722 0.844159
 2859 7.300345 0.844159
 2860 7.303968 0.844159
 2861 7.307591 0.844159
 2862 7.311214 0.844159
 2863 7.314837 0.844159
 2864 7.318460 0.844159
 2865 7.322083 0.844159
 2866 7.325706 0.847782
 2867 7.329329 0.851405
 2868 7.332952 0.851405
 2869 7.336575 0.855028
 2870 7.340198 0.858651
 2871 7.343821 0.858651
 2872 7.347444 0.862274
 2873 7.351067 0.862274
 2874 7.354690 0.865897
 2875 7.358313 0.869520
 2876 7.361936 0.869520
 2877 7.365559 0.873143
 2878 7.369182 0.873143
 2879 7.372805 0.876766
 2880 7.376428 0.876766
 2881 7.380051 0.880389
 2882 7.383674 0.880389
 2883 7.387297 0.884012
 2884 7.390920 0.884012
 2885 7.394543 0.887635
 2886 7.398166 0.887635
 2887 7.401789 0.891258
 2888 7.405412 0.891258
 2889 7.409035 0.891258
 2890 7.412658 0.891258
 2891 7.416281 0.891258
 2892 7.419904 0.891258
 2893 7.423527 0.891258
 2894 7.427150 0.891258
 2895 7.430773 0.891258
 2896 7.434396 0.891258
 2897 7.438019 0.891258
 2898 7.441642 0.891258
 2899 7.445265 0.891258
 2900 7.448888 0.891258
 2901 7.452511 0.891258
 2902 7.456134 0.891258
 2903 7.459757 0.894881
 2904 7.463380 0.894881
 2905 7.467003 0.894881
 2906 7.470626 0.894881
 2907 7.474249 0.894881
 2908 7.477872 0.894881
 2909 7.481495 0.898504
 2910 7.485118 0.898504
 2911 7.488741 0.902127
 2912 7.492364 0.902127
 2913 7.495987 0.902127
 2914 7.499610 0.905750
 2915 7.503233 0.905750
 2916 7.506856 0.905750
 2917 7.510479 0.905750
 2918 7.514102 0.905750
 2919 7.517725 0.905750
 2920 7.521348 0.905750
 2921 7.524971 0.905750
 2922 7.528594 0.905750
 2923 7.532217 0.909373
 2924 7.535840 0.909373
 2925 7.539463 0.912996
 2926 7.543086 0.916619
 2927 7.546709 0.920242
 2928 7.543086 0.923865
 2929 7.543086 0.927488
 2930 7.539463 0.931111
 2931 7.539463 0.934734
 2932 7.539463 0.938357
 2933 7.539463 0.941980
 2934 7.539463 0.945603
 2935 7.539463 0.949226
 2936 7.539463 0.952849
 2937 7.539463 0.956472
 2938 7.539463 0.960095
 2939 7.539463 0.963718
 2940 7.539463 0.967341
 2941 7.539463 0.970964
 2942 7.539463 0.974587
 2943 7.539463 0.978210
 2944 7.539463 0.981833
 2945 7.539463 0.985456
 2946 7.539463 0.989079
 2947 7.539463 0.992702
 2948 7.539463 0.996325
 2949 7.539463 0.999948
 2950 7.539463 1.003571
 2951 7.539463 1.007194
 2952 7.539463 1.010817
 2953 7.539463 1.014440
 2954 7.543086 1.018063
 2955 7.543086 1.021686
 2956 7.546709 1.025309
 2957 7.546709 1.028932
 2958 7.550332 1.032555
 2959 7.550332 1.036178
 2960 7.553955 1.039801
 2961 7.553955 1.043424
 2962 7.557578 1.047047
 2963 7.557578 1.050670
 2964 7.561201 1.054293
 2965 7.561201 1.057916
 2966 7.564824 1.061539
 2967 7.568447 1.065162
 2968 7.572070 1.068785
 2969 7.575693 1.072408
 2970 7.579316 1.076031
 2971 7.582939 1.079654
 2972 7.579316 1.083277
 2973 7.579316 1.086900
 2974 7.579316 1.090523
 2975 7.579316 1.094146
 2976 7.579316 1.097769
 2977 7.579316 1.101392
 2978 7.579316 1.105015
 2979 7.579316 1.108638
 2980 7.579316 1.112261
 2981 7.579316 1.115884
 2982 7.579316 1.119507
 2983 7.579316 1.123130
 2984 7.579316 1.126753
 2985 7.579316 1.130376
 2986 7.579316 1.133999
 2987 7.579316 1.137622
 2988 7.579316 1.141245
 2989 7.579316 1.144868
 2990 7.579316 1.148491
 2991 7.579316 1.152114
 2992 7.579316 1.155737
 2993 7.579316 1.159360
 2994 7.579316 1.162983
 2995 7.579316 1.166606
 2996 7.582939 1.170229
 2997 7.582939 1.173852
 2998 7.586562 1.177475
 2999 7.586562 1.181098
 3000 7.590185 1.184721
 3001 7.590185 1.188344
 3002 7.593808 1.191967
 3003 7.593808 1.195590
 3004 7.597431 1.199213
 3005 7.597431 1.202836
 3006 7.601054 1.206459
 3007 7.601054 1.210082
 3008 7.604677 1.213705
 3009 7.608300 1.213705
 3010 7.611923 1.217328
 3011 7.615546 1.217328
 3012 7.619169 1.220951
 3013 7.622792 1.220951
 3014 7.626415 1.224574
 3015 7.630038 1.224574
 3016 7.633661 1.228197
 3017 7.637284 1.228197
 3018 7.640907 1.231820
 3019 7.644530 1.231820
 3020 7.648153 1.235443
 3021 7.651776 1.235443
 3022 7.655399 1.235443
 3023 7.659022 1.235443
 3024 7.662645 1.235443
 3025 7.666268 1.235443
 3026 7.669891 1.235443
 3027 7.673514 1.235443
 3028 7.677137 1.235443
 3029 7.680760 1.235443
 3030 7.684383 1.235443
 3031 7.688006 1.235443
 3032 7.691629 1.235443
 3033 7.695252 1.235443
 3034 7.698875 1.235443
 3035 7.702498 1.235443
 3036 7.706121 1.235443
 3037 7.709744 1.235443
 3038 7.713367 1.235443
 3039 7.716990 1.235443
 3040 7.720613 1.235443
 3041 7.724236 1.235443
 3042 7.727859 1.235443
 3043 7.731482 1.231820
 3044 7.735105 1.235443
 3045 7.738728 1.239066
 3046 7.742351 1.239066
 3047 7.745974 1.242689
 3048 7.749597 1.246312
 3049 7.753220 1.246312
 3050 7.756843 1.249935
 3051 7.760466 1.253558
 3052 7.764089 1.253558
 3053 7.767712 1.257181
 3054 7.771335 1.260804
 3055 7.774958 1.264427
 3056 7.778581 1.268050
 3057 7.782204 1.268050
 3058 7.785827 1.271673
 3059 7.785827 1.275296
 3060 7.785827 1.278919
 3061 7.785827 1.282542
 3062 7.785827 1.286165
 3063 7.785827 1.289788
 3064 7.785827 1.293411
 3065 7.785827 1.297034
 3066 7.785827 1.300657
 3067 7.785827 1.304280
 3068 7.785827 1.307903
 3069 7.785827 1.311526
 3070 7.789450 1.315149
 3071 7.789450 1.318772
 3072 7.793073 1.322395
 3073 7.793073 1.326018
 3074 7.796696 1.329641
 3075 7.796696 1.333264
 3076 7.800319 1.336887
 3077 7.800319 1.340510
 3078 7.803942 1.344133
 3079 7.803942 1.347756
 3080 7.807565 1.351379
 3081 7.807565 1.355002
 3082 7.811188 1.358625
 3083 7.814811 1.358625
 3084 7.818434 1.362248
 3085 7.822057 1.362248
 3086 7.825680 1.365871
 3087 7.829303 1.365871
 3088 7.832926 1.369494
 3089 7.836549 1.369494
 3090 7.840172 1.373117
 3091 7.843795 1.373117
 3092 7.847418 1.376740
 3093 7.851041 1.376740
 3094 7.854664 1.380363
 3095 7.858287 1.383986
 3096 7.861910 1.387609
 3097 7.865533 1.391232
 3098 7.865533 1.394855
 3099 7.869156 1.398478
 3100 7.869156 1.402101
 3101 7.872779 1.405724
 3102 7.872779 1.409347
 3103 7.876402 1.412970
 3104 7.876402 1.416593
 3105 7.880025 1.420216
 3106 7.880025 1.423839
 3107 7.883648 1.427462
 3108 7.883648 1.431085
 3109 7.887271 1.434708
 3110 7.890894 1.438331
 3111 7.894517 1.441954
 3112 7.898140 1.445577
 3113 7.901763 1.445577
 3114 7.905386 1.449200
 3115 7.909009 1.452823
 3116 7.912632 1.452823
 3117 7.916255 1.456446
 3118 7.919878 1.456446
 3119 7.919878 1.460069
 3120 7.923501 1.463692
 3121 7.923501 1.467315
 3122 7.927124 1.470938
 3123 7.930747 1.474561
 3124 7.930747 1.478184
 3125 7.934370 1.481807
 3126 7.937993 1.485430
 3127 7.941616 1.489053
 3128 7.945239 1.492676
 3129 7.948862 1.496299
 3130 7.952485 1.499922
 3131 7.956108 1.503545
 3132 7.959731 1.507168
 3133 7.963354 1.510791
 3134 7.963354 1.514414
 3135 7.963354 1.518037
 3136 7.959731 1.521660
 3137 7.959731 1.525283
 3138 7.959731 1.528906
 3139 7.959731 1.532529
 3140 7.959731 1.536152
 3141 7.959731 1.539775
 3142 7.959731 1.543398
 3143 7.959731 1.547021
 3144 7.959731 1.550644
 3145 7.959731 1.554267
 3146 7.959731 1.557890
 3147 7.959731 1.561513
 3148 7.959731 1.565136
 3149 7.959731 1.568759
 3150 7.959731 1.572382
 3151 7.959731 1.576005
 3152 7.959731 1.579628
 3153 7.959731 1.583251
 3154 7.959731 1.586874
 3155 7.959731 1.590497
 3156 7.959731 1.594120
 3157 7.959731 1.597743
 3158 7.959731 1.601366
 3159 7.959731 1.604989
 3160 7.959731 1.608612
 3161 7.959731 1.612235
 3162 7.959731 1.615858
 3163 7.959731 1.619481
 3164 7.959731 1.623104
 3165 7.959731 1.626727
 3166 7.959731 1.630350
 3167 7.959731 1.633973
 3168 7.963354 1.637596
 3169 7.963354 1.641219
 3170 7.966977 1.644842
 3171 7.966977 1.648465
 3172 7.970600 1.652088
 3173 7.970600 1.655711
 3174 7.974223 1.659334
 3175 7.974223 1.662957
 3176 7.977846 1.666580
 3177 7.977846 1.670203
 3178 7.981469 1.673826
 3179 7.981469 1.677449
 3180 7.985092 1.681072
 3181 7.988715 1.681072
 3182 7.992338 1.684695
 3183 7.995961 1.684695
 3184 7.999584 1.688318
 3185 8.003207 1.688318
 3186 8.006830 1.691941
 3187 8.010453 1.691941
 3188 8.014076 1.695564
 3189 8.017699 1.695564
 3190 8.021322 1.699187
 3191 8.024945 1.699187
 3192 8.028568 1.702810
 3193 8.032191 1.702810
 3194 8.035814 1.706433
 3195 8.035814 1.710056
 3196 8.039437 1.713679
 3197 8.043060 1.717302
 3198 8.046683 1.720925
 3199 8.050306 1.720925
 3200 8.053929 1.724548
 3201 8.057552 1.724548
 3202 8.061175 1.728171
 3203 8.064798 1.728171
 3204 8.068421 1.731794
 3205 8.072044 1.731794
 3206 8.075667 1.735417
 3207 8.079290 1.735417
 3208 8.082913 1.739040
 3209 8.086536 1.739040
 3210 8.090159 1.742663
 3211 8.093782 1.742663
 3212 8.097405 1.742663
 3213 8.101028 1.746286
 3214 8.104651 1.746286
 3215 8.108274 1.749909
 3216 8.111897 1.749909
 3217 8.115520 1.749909
 3218 8.119143 1.753532
 3219 8.122766 1.757155
 3220 8.126389 1.760778
 3221 8.126389 1.764401
 3222 8.130012 1.768024
 3223 8.130012 1.771647
 3224 8.133635 1.775270
 3225 8.137258 1.778893
 3226 8.137258 1.782516
 3227 8.140881 1.786139
 3228 8.144504 1.789762
 3229 8.148127 1.793385
 3230 8.151750 1.797008
 3231 8.151750 1.800631
 3232 8.155373 1.804254
 3233 8.155373 1.807877
 3234 8.155373 1.811500
 3235 8.155373 1.815123
 3236 8.158996 1.818746
 3237 8.158996 1.822369
 3238 8.162619 1.825992
 3239 8.162619 1.829615
 3240 8.166242 1.833238
 3241 8.166242 1.836861
 3242 8.169865 1.840484
 3243 8.169865 1.844107
 3244 8.173488 1.847730
 3245 8.173488 1.851353
 3246 8.177111 1.854976
 3247 8.177111 1.858599
 3248 8.180734 1.862222
 3249 8.180734 1.865845
 3250 8.184357 1.869468
 3251 8.184357 1.873091
 3252 8.187980 1.876714
 3253 8.187980 1.880337
 3254 8.191603 1.883960
 3255 8.191603 1.887583
 3256 8.195226 1.891206
 3257 8.195226 1.894829
 3258 8.198849 1.898452
 3259 8.202472 1.902075
 3260 8.206095 1.905698
 3261 8.206095 1.909321
 3262 8.209718 1.912944
 3263 8.213341 1.916567
 3264 8.213341 1.920190
 3265 8.216964 1.923813
 3266 8.220587 1.927436
 3267 8.220587 1.931059
 3268 8.224210 1.934682
 3269 8.224210 1.938305
 3270 8.224210 1.941928
 3271 8.220587 1.945551
 3272 8.220587 1.949174
 3273 8.220587 1.952797
 3274 8.220587 1.956420
 3275 8.216964 1.960043
 3276 8.216964 1.963666
 3277 8.216964 1.967289
 3278 8.216964 1.970912
 3279 8.216964 1.974535
 3280 8.216964 1.978158
 3281 8.216964 1.981781
 3282 8.216964 1.985404
 3283 8.216964 1.989027
 3284 8.216964 1.992650
 3285 8.216964 1.996273
 3286 8.216964 1.999896
 3287 8.216964 2.003519
 3288 8.216964 2.007142
 3289 8.216964 2.010765
 3290 8.216964 2.014388
 3291 8.216964 2.018011
 3292 8.216964 2.021634
 3293 8.216964 2.025257
 3294 8.216964 2.028880
 3295 8.216964 2.032503
 3296 8.216964 2.036126
 3297 8.216964 2.039749
 3298 8.216964 2.043372
 3299 8.216964 2.046995
 3300 8.220587 2.050618
 3301 8.220587 2.054241
 3302 8.224210 2.057864
 3303 8.224210 2.061487
 3304 8.227833 2.065110
 3305 8.227833 2.068733
 3306 8.231456 2.072356
 3307 8.231456 2.075979
 3308 8.235079 2.079602
 3309 8.235079 2.083225
 3310 8.238702 2.086848
 3311 8.238702 2.090471
 3312 8.242325 2.094094
 3313 8.245948 2.097717
 3314 8.249571 2.101340
 3315 8.249571 2.104963
 3316 8.249571 2.108586
 3317 8.249571 2.112209
 3318 8.249571 2.115832
 3319 8.249571 2.119455
 3320 8.249571 2.123078
 3321 8.249571 2.126701
 3322 8.249571 2.130324
 3323 8.249571 2.133947
 3324 8.253194 2.137570
 3325 8.253194 2.141193
 3326 8.256817 2.144816
 3327 8.256817 2.148439
 3328 8.260440 2.152062
 3329 8.260440 2.155685
 3330 8.264063 2.159308
 3331 8.264063 2.162931
 3332 8.267686 2.166554
 3333 8.267686 2.170177
 3334 8.271309 2.173800
 3335 8.271309 2.177423
 3336 8.274932 2.181046
 3337 8.278555 2.181046
 3338 8.282178 2.184669
 3339 8.285801 2.184669
 3340 8.289424 2.188292
 3341 8.293047 2.188292
 3342 8.296670 2.191915
 3343 8.300293 2.191915
 3344 8.303916 2.195538
 3345 8.307539 2.195538
 3346 8.311162 2.199161
 3347 8.314785 2.199161
 3348 8.318408 2.202784
 3349 8.322031 2.202784
 3350 8.325654 2.202784
 3351 8.329277 2.202784
 3352 8.332900 2.202784
 3353 8.336523 2.202784
 3354 8.340146 2.202784
 3355 8.343769 2.202784
 3356 8.347392 2.202784
 3357 8.351015 2.202784
 3358 8.354638 2.202784
 3359 8.358261 2.202784
 3360 8.361884 2.202784
 3361 8.365507 2.202784
 3362 8.369130 2.202784
 3363 8.372753 2.202784
 3364 8.376376 2.202784
 3365 8.379999 2.202784
 3366 8.383622 2.202784
 3367 8.387245 2.202784
 3368 8.390868 2.206407
 3369 8.394491 2.210030
 3370 8.398114 2.213653
 3371 8.401737 2.217276
 3372 8.405360 2.220899
 3373 8.408983 2.224522
 3374 8.412606 2.228145
 3375 8.416229 2.231768
 3376 8.419852 2.235391
 3377 8.423475 2.239014
 3378 8.427098 2.242637
 3379 8.430721 2.242637
 3380 8.434344 2.246260
 3381 8.437967 2.249883
 3382 8.441590 2.253506
 3383 8.445213 2.257129
 3384 8.448836 2.260752
 3385 8.452459 2.264375
 3386 8.456082 2.267998
 3387 8.456082 2.271621
 3388 8.456082 2.275244
 3389 8.456082 2.278867
 3390 8.456082 2.282490
 3391 8.456082 2.286113
 3392 8.456082 2.289736
 3393 8.456082 2.293359
 3394 8.456082 2.296982
 3395 8.459705 2.300605
 3396 8.459705 2.304228
 3397 8.463328 2.307851
 3398 8.463328 2.311474
 3399 8.466951 2.315097
 3400 8.466951 2.318720
 3401 8.470574 2.322343
 3402 8.470574 2.325966
 3403 8.474197 2.329589
 3404 8.474197 2.333212
 3405 8.477820 2.336835
 3406 8.477820 2.340458
 3407 8.481443 2.344081
 3408 8.485066 2.347704
 3409 8.488689 2.351327
 3410 8.492312 2.354950
 3411 8.492312 2.358573
 3412 8.495935 2.362196
 3413 8.499558 2.365819
 3414 8.499558 2.369442
 3415 8.503181 2.373065
 3416 8.503181 2.376688
 3417 8.503181 2.380311
 3418 8.503181 2.383934
 3419 8.503181 2.387557
 3420 8.503181 2.391180
 3421 8.503181 2.394803
 3422 8.503181 2.398426
 3423 8.503181 2.402049
 3424 8.503181 2.405672
 3425 8.503181 2.409295
 3426 8.503181 2.412918
 3427 8.503181 2.416541
 3428 8.503181 2.420164
 3429 8.503181 2.423787
 3430 8.503181 2.427410
 3431 8.506804 2.431033
 3432 8.506804 2.434656
 3433 8.510427 2.438279
 3434 8.510427 2.441902
 3435 8.514050 2.445525
 3436 8.514050 2.449148
 3437 8.517673 2.452771
 3438 8.517673 2.456394
 3439 8.521296 2.460017
 3440 8.521296 2.463640
 3441 8.524919 2.467263
 3442 8.524919 2.470886
 3443 8.528542 2.474509
 3444 8.532165 2.478132
 3445 8.535788 2.478132
 3446 8.539411 2.481755
 3447 8.543034 2.481755
 3448 8.546657 2.485378
 3449 8.550280 2.485378
 3450 8.553903 2.489001
 3451 8.557526 2.489001
 3452 8.561149 2.492624
 3453 8.564772 2.492624
 3454 8.568395 2.496247
 3455 8.572018 2.496247
 3456 8.575641 2.499870
 3457 8.579264 2.503493
 3458 8.579264 2.507116
 3459 8.582887 2.510739
 3460 8.582887 2.514362
 3461 8.586510 2.517985
 3462 8.590133 2.521608
 3463 8.590133 2.525231
 3464 8.593756 2.528854
 3465 8.597379 2.532477
 3466 8.597379 2.536100
 3467 8.601002 2.539723
 3468 8.601002 2.543346
 3469 8.604625 2.546969
 3470 8.604625 2.550592
 3471 8.604625 2.554215
 3472 8.604625 2.557838
 3473 8.604625 2.561461
 3474 8.604625 2.565084
 3475 8.604625 2.568707
 3476 8.604625 2.572330
 3477 8.604625 2.575953
 3478 8.604625 2.579576
 3479 8.604625 2.583199
 3480 8.604625 2.586822
 3481 8.604625 2.590445
 3482 8.604625 2.594068
 3483 8.604625 2.597691
 3484 8.604625 2.601314
 3485 8.608248 2.604937
 3486 8.608248 2.608560
 3487 8.611871 2.612183
 3488 8.611871 2.615806
 3489 8.615494 2.619429
 3490 8.615494 2.623052
 3491 8.619117 2.626675
 3492 8.619117 2.630298
 3493 8.622740 2.633921
 3494 8.622740 2.637544
 3495 8.626363 2.641167
 3496 8.626363 2.644790
 3497 8.629986 2.648413
 3498 8.633609 2.648413
 3499 8.637232 2.652036
 3500 8.640855 2.652036
 3501 8.644478 2.655659
 3502 8.648101 2.655659
 3503 8.651724 2.659282
 3504 8.655347 2.659282
 3505 8.658970 2.662905
 3506 8.662593 2.662905
 3507 8.666216 2.666528
 3508 8.669839 2.666528
 3509 8.673462 2.670151
 3510 8.677085 2.670151
 3511 8.680708 2.670151
 3512 8.684331 2.670151
 3513 8.687954 2.670151
 3514 8.691577 2.670151
 3515 8.695200 2.670151
 3516 8.698823 2.670151
 3517 8.702446 2.670151
 3518 8.706069 2.670151
 3519 8.709692 2.670151
 3520 8.713315 2.670151
 3521 8.716938 2.670151
 3522 8.720561 2.673774
 3523 8.724184 2.673774
 3524 8.727807 2.673774
 3525 8.731430 2.677397
 3526 8.735053 2.677397
 3527 8.738676 2.681020
 3528 8.742299 2.681020
 3529 8.745922 2.681020
 3530 8.749545 2.684643
 3531 8.753168 2.688266
 3532 8.756791 2.691889
 3533 8.760414 2.695512
 3534 8.764037 2.699135
 3535 8.767660 2.702758
 3536 8.767660 2.706381
 3537 8.771283 2.710004
 3538 8.771283 2.713627
 3539 8.771283 2.717250
 3540 8.774906 2.720873
 3541 8.774906 2.724496
 3542 8.774906 2.728119
 3543 8.774906 2.731742
 3544 8.774906 2.735365
 3545 8.774906 2.738988
 3546 8.774906 2.742611
 3547 8.774906 2.746234
 3548 8.774906 2.749857
 3549 8.774906 2.753480
 3550 8.774906 2.757103
 3551 8.774906 2.760726
 3552 8.774906 2.764349
 3553 8.774906 2.767972
 3554 8.774906 2.771595
 3555 8.774906 2.775218
 3556 8.774906 2.778841
 3557 8.774906 2.782464
 3558 8.774906 2.786087
 3559 8.774906 2.789710
 3560 8.774906 2.793333
 3561 8.774906 2.796956
 3562 8.778529 2.800579
 3563 8.778529 2.804202
 3564 8.782152 2.807825
 3565 8.782152 2.811448
 3566 8.785775 2.815071
 3567 8.785775 2.818694
 3568 8.789398 2.822317
 3569 8.789398 2.825940
 3570 8.793021 2.829563
 3571 8.793021 2.833186
 3572 8.796644 2.836809
 3573 8.796644 2.840432
 3574 8.800267 2.844055
 3575 8.803890 2.847678
 3576 8.807513 2.851301
 3577 8.807513 2.854924
 3578 8.811136 2.858547
 3579 8.814759 2.862170
 3580 8.814759 2.865793
 3581 8.818382 2.869416
 3582 8.822005 2.873039
 3583 8.825628 2.876662
 3584 8.829251 2.880285
 3585 8.832874 2.883908
 3586 8.836497 2.887531
 3587 8.836497 2.891154
 3588 8.836497 2.894777
 3589 8.836497 2.898400
 3590 8.840120 2.902023
 3591 8.840120 2.905646
 3592 8.843743 2.909269
 3593 8.843743 2.912892
 3594 8.847366 2.916515
 3595 8.847366 2.920138
 3596 8.850989 2.923761
 3597 8.850989 2.927384
 3598 8.854612 2.931007
 3599 8.854612 2.934630
 3600 8.858235 2.938253
 3601 8.858235 2.941876
 3602 8.861858 2.945499
 3603 8.865481 2.949122
 3604 8.865481 2.952745
 3605 8.869104 2.956368
 3606 8.872727 2.959991
 3607 8.876350 2.963614
 3608 8.879973 2.963614
 3609 8.879973 2.967237
 3610 8.883596 2.970860
 3611 8.883596 2.974483
 3612 8.887219 2.978106
 3613 8.887219 2.981729
 3614 8.890842 2.985352
 3615 8.890842 2.988975
 3616 8.894465 2.992598
 3617 8.894465 2.996221
 3618 8.898088 2.999844
 3619 8.898088 3.003467
 3620 8.901711 3.007090
 3621 8.905334 3.010713
 3622 8.905334 3.014336
 3623 8.908957 3.017959
 3624 8.912580 3.021582
 3625 8.916203 3.025205
 3626 8.919826 3.025205
 3627 8.923449 3.028828
 3628 8.927072 3.032451
 3629 8.930695 3.032451
 3630 8.934318 3.036074
 3631 8.937941 3.036074
 3632 8.941564 3.039697
 3633 8.945187 3.043320
 3634 8.945187 3.046943
 3635 8.948810 3.050566
 3636 8.948810 3.054189
 3637 8.948810 3.057812
 3638 8.952433 3.061435
 3639 8.952433 3.065058
 3640 8.952433 3.068681
 3641 8.956056 3.072304
 3642 8.956056 3.075927
 3643 8.956056 3.079550
 3644 8.956056 3.083173
 3645 8.959679 3.086796
 3646 8.959679 3.090419
 3647 8.963302 3.094042
 3648 8.963302 3.097665
 3649 8.966925 3.101288
 3650 8.966925 3.104911
 3651 8.970548 3.108534
 3652 8.970548 3.112157
 3653 8.974171 3.115780
 3654 8.974171 3.119403
 3655 8.977794 3.123026
 3656 8.977794 3.126649
 3657 8.981417 3.130272
 3658 8.985040 3.133895
 3659 8.988663 3.137518
 3660 8.992286 3.141141
 3661 8.995909 3.144764
 3662 8.999532 3.148387
 3663 9.003155 3.152010
 3664 9.003155 3.155633
 3665 9.003155 3.159256
 3666 9.003155 3.162879
 3667 9.003155 3.166502
 3668 9.003155 3.170125
 3669 9.003155 3.173748
 3670 9.003155 3.177371
 3671 9.003155 3.180994
 3672 9.006778 3.184617
 3673 9.006778 3.188240
 3674 9.010401 3.191863
 3675 9.010401 3.195486
 3676 9.014024 3.199109
 3677 9.014024 3.202732
 3678 9.017647 3.206355
 3679 9.017647 3.209978
 3680 9.021270 3.213601
 3681 9.021270 3.217224
 3682 9.024893 3.220847
 3683 9.024893 3.224470
 3684 9.028516 3.228093
 3685 9.032139 3.231716
 3686 9.035762 3.235339
 3687 9.039385 3.235339
 3688 9.043008 3.238962
 3689 9.046631 3.238962
 3690 9.050254 3.242585
 3691 9.053877 3.242585
 3692 9.057500 3.246208
 3693 9.061123 3.246208
 3694 9.064746 3.249831
 3695 9.068369 3.249831
 3696 9.071992 3.253454
 3697 9.075615 3.253454
 3698 9.079238 3.257077
 3699 9.082861 3.257077
 3700 9.086484 3.260700
 3701 9.090107 3.260700
 3702 9.093730 3.260700
 3703 9.097353 3.264323
 3704 9.100976 3.264323
 3705 9.104599 3.267946
 3706 9.108222 3.267946
 3707 9.111845 3.271569
 3708 9.111845 3.275192
 3709 9.115468 3.278815
 3710 9.119091 3.282438
 3711 9.119091 3.286061
 3712 9.122714 3.289684
 3713 9.122714 3.293307
 3714 9.122714 3.296930
 3715 9.122714 3.300553
 3716 9.122714 3.304176
 3717 9.122714 3.307799
 3718 9.122714 3.311422
 3719 9.122714 3.315045
 3720 9.122714 3.318668
 3721 9.122714 3.322291
 3722 9.122714 3.325914
 3723 9.122714 3.329537
 3724 9.122714 3.333160
 3725 9.126337 3.336783
 3726 9.126337 3.340406
 3727 9.129960 3.344029
 3728 9.129960 3.347652
 3729 9.133583 3.351275
 3730 9.133583 3.354898
 3731 9.137206 3.358521
 3732 9.137206 3.362144
 3733 9.140829 3.365767
 3734 9.140829 3.369390
 3735 9.144452 3.373013
 3736 9.144452 3.376636
 3737 9.148075 3.380259
 3738 9.151698 3.383882
 3739 9.155321 3.383882
 3740 9.155321 3.387505
 3741 9.158944 3.391128
 3742 9.162567 3.394751
 3743 9.166190 3.398374
 3744 9.166190 3.401997
 3745 9.169813 3.405620
 3746 9.173436 3.409243
 3747 9.177059 3.412866
 3748 9.180682 3.416489
 3749 9.180682 3.420112
 3750 9.180682 3.423735
 3751 9.180682 3.427358
 3752 9.180682 3.430981
 3753 9.180682 3.434604
 3754 9.180682 3.438227
 3755 9.180682 3.441850
 3756 9.180682 3.445473
 3757 9.180682 3.449096
 3758 9.180682 3.452719
 3759 9.180682 3.456342
 3760 9.184305 3.459965
 3761 9.184305 3.463588
 3762 9.187928 3.467211
 3763 9.187928 3.470834
 3764 9.191551 3.474457
 3765 9.191551 3.478080
 3766 9.195174 3.481703
 3767 9.195174 3.485326
 3768 9.198797 3.488949
 3769 9.198797 3.492572
 3770 9.202420 3.496195
 3771 9.202420 3.499818
 3772 9.206043 3.503441
 3773 9.209666 3.507064
 3774 9.209666 3.510687
 3775 9.209666 3.514310
 3776 9.209666 3.517933
 3777 9.209666 3.521556
 3778 9.209666 3.525179
 3779 9.209666 3.528802
 3780 9.209666 3.532425
 3781 9.209666 3.536048
 3782 9.209666 3.539671
 3783 9.209666 3.543294
 3784 9.209666 3.546917
 3785 9.209666 3.550540
 3786 9.209666 3.554163
 3787 9.209666 3.557786
 3788 9.209666 3.561409
 3789 9.209666 3.565032
 3790 9.209666 3.568655
 3791 9.209666 3.572278
 3792 9.213289 3.575901
 3793 9.213289 3.579524
 3794 9.216912 3.583147
 3795 9.216912 3.586770
 3796 9.220535 3.590393
 3797 9.220535 3.594016
 3798 9.224158 3.597639
 3799 9.224158 3.601262
 3800 9.227781 3.604885
 3801 9.227781 3.608508
 3802 9.231404 3.612131
 3803 9.231404 3.615754
 3804 9.235027 3.619377
 3805 9.238650 3.619377
 3806 9.242273 3.623000
 3807 9.245896 3.623000
 3808 9.249519 3.626623
 3809 9.253142 3.626623
 3810 9.256765 3.630246
 3811 9.260388 3.630246
 3812 9.264011 3.633869
 3813 9.267634 3.637492
 3814 9.271257 3.641115
 3815 9.271257 3.644738
 3816 9.271257 3.648361
 3817 9.274880 3.651984
 3818 9.274880 3.655607
 3819 9.274880 3.659230
 3820 9.274880 3.662853
 3821 9.274880 3.666476
 3822 9.274880 3.670099
 3823 9.274880 3.673722
 3824 9.278503 3.677345
 3825 9.278503 3.680968
 3826 9.282126 3.684591
 3827 9.282126 3.688214
 3828 9.285749 3.691837
 3829 9.285749 3.695460
 3830 9.289372 3.699083
 3831 9.289372 3.702706
 3832 9.292995 3.706329
 3833 9.292995 3.709952
 3834 9.296618 3.713575
 3835 9.296618 3.717198
 3836 9.300241 3.720821
 3837 9.303864 3.720821
 3838 9.307487 3.724444
 3839 9.311110 3.724444
 3840 9.314733 3.728067
 3841 9.318356 3.728067
 3842 9.321979 3.731690
 3843 9.325602 3.731690
 3844 9.329225 3.735313
 3845 9.332848 3.735313
 3846 9.336471 3.738936
 3847 9.340094 3.738936
 3848 9.343717 3.742559
 3849 9.347340 3.742559
 3850 9.350963 3.742559
 3851 9.354586 3.742559
 3852 9.358209 3.742559
 3853 9.361832 3.742559
 3854 9.365455 3.742559
 3855 9.369078 3.742559
 3856 9.372701 3.746182
 3857 9.376324 3.746182
 3858 9.379947 3.746182
 3859 9.383570 3.749805
 3860 9.387193 3.749805
 3861 9.390816 3.749805
 3862 9.394439 3.753428
 3863 9.398062 3.757051
 3864 9.398062 3.760674
 3865 9.401685 3.764297
 3866 9.401685 3.767920
 3867 9.401685 3.771543
 3868 9.405308 3.775166
 3869 9.405308 3.778789
 3870 9.405308 3.782412
 3871 9.408931 3.786035
 3872 9.408931 3.789658
 3873 9.412554 3.793281
 3874 9.412554 3.796904
 3875 9.416177 3.800527
 3876 9.416177 3.804150
 3877 9.419800 3.807773
 3878 9.419800 3.811396
 3879 9.423423 3.815019
 3880 9.423423 3.818642
 3881 9.427046 3.822265
 3882 9.427046 3.825888
 3883 9.430669 3.829511
 3884 9.434292 3.833134
 3885 9.437915 3.833134
 3886 9.441538 3.836757
 3887 9.445161 3.836757
 3888 9.448784 3.840380
 3889 9.452407 3.840380
 3890 9.456030 3.844003
 3891 9.459653 3.844003
 3892 9.463276 3.847626
 3893 9.466899 3.847626
 3894 9.470522 3.851249
 3895 9.474145 3.851249
 3896 9.477768 3.854872
 3897 9.481391 3.854872
 3898 9.485014 3.854872
 3899 9.488637 3.858495
 3900 9.492260 3.858495
 3901 9.495883 3.862118
 3902 9.499506 3.865741
 3903 9.503129 3.869364
 3904 9.506752 3.872987
 3905 9.510375 3.876610
 3906 9.513998 3.880233
 3907 9.517621 3.883856
 3908 9.517621 3.887479
 3909 9.521244 3.891102
 3910 9.524867 3.894725
 3911 9.524867 3.898348
 3912 9.524867 3.901971
 3913 9.528490 3.905594
 3914 9.528490 3.909217
 3915 9.528490 3.912840
 3916 9.528490 3.916463
 3917 9.532113 3.920086
 3918 9.532113 3.923709
 3919 9.532113 3.927332
 3920 9.535736 3.930955
 3921 9.535736 3.934578
 3922 9.539359 3.938201
 3923 9.539359 3.941824
 3924 9.542982 3.945447
 3925 9.542982 3.949070
 3926 9.546605 3.952693
 3927 9.546605 3.956316
 3928 9.550228 3.959939
 3929 9.550228 3.963562
 3930 9.553851 3.967185
 3931 9.553851 3.970808
 3932 9.557474 3.974431
 3933 9.561097 3.978054
 3934 9.564720 3.981677
 3935 9.568343 3.981677
 3936 9.571966 3.985300
 3937 9.575589 3.988923
 3938 9.579212 3.988923
 3939 9.579212 3.992546
 3940 9.582835 3.996169
 3941 9.586458 3.999792
 3942 9.590081 4.003415
 3943 9.593704 4.007038
 3944 9.593704 4.010661
 3945 9.593704 4.014284
 3946 9.597327 4.017907
 3947 9.597327 4.021530
 3948 9.597327 4.025153
 3949 9.597327 4.028776
 3950 9.600950 4.032399
 3951 9.600950 4.036022
 3952 9.600950 4.039645
 3953 9.604573 4.043268
 3954 9.604573 4.046891
 3955 9.608196 4.050514
 3956 9.608196 4.054137
 3957 9.611819 4.057760
 3958 9.611819 4.061383
 3959 9.615442 4.065006
 3960 9.615442 4.068629
 3961 9.619065 4.072252
 3962 9.619065 4.075875
 3963 9.622688 4.079498
 3964 9.622688 4.083121
 3965 9.626311 4.086744
 3966 9.626311 4.090367
 3967 9.629934 4.093990
 3968 9.629934 4.097613
 3969 9.633557 4.101236
 3970 9.633557 4.104859
 3971 9.637180 4.108482
 3972 9.640803 4.112105
 3973 9.644426 4.112105
 3974 9.648049 4.115728
 3975 9.651672 4.115728
 3976 9.655295 4.119351
 3977 9.658918 4.119351
 3978 9.662541 4.122974
 3979 9.666164 4.122974
 3980 9.669787 4.126597
 3981 9.673410 4.126597
 3982 9.677033 4.130220
 3983 9.680656 4.130220
 3984 9.684279 4.133843
 3985 9.687902 4.133843
 3986 9.691525 4.133843
 3987 9.695148 4.137466
 3988 9.698771 4.141089
 3989 9.702394 4.144712
 3990 9.706017 4.148335
 3991 9.709640 4.151958
 3992 9.713263 4.155581
 3993 9.716886 4.159204
 3994 9.720509 4.162827
 3995 9.724132 4.166450
 3996 9.724132 4.170073
 3997 9.727755 4.173696
 3998 9.727755 4.177319
 3999 9.731378 4.180942
 4000 9.731378 4.184565
 4001 9.735001 4.188188
 4002 9.735001 4.191811
 4003 9.738624 4.195434
 4004 9.738624 4.199057
 4005 9.742247 4.202680
 4006 9.742247 4.206303
 4007 9.745870 4.209926
 4008 9.749493 4.213549
 4009 9.753116 4.217172
 4010 9.756739 4.220795
 4011 9.760362 4.224418
 4012 9.763985 4.228041
 4013 9.763985 4.231664
 4014 9.763985 4.235287
 4015 9.763985 4.238910
 4016 9.763985 4.242533
 4017 9.763985 4.246156
 4018 9.763985 4.249779
 4019 9.763985 4.253402
 4020 9.763985 4.257025
 4021 9.763985 4.260648
 4022 9.763985 4.264271
 4023 9.763985 4.267894
 4024 9.767608 4.271517
 4025 9.767608 4.275140
 4026 9.771231 4.278763
 4027 9.771231 4.282386
 4028 9.774854 4.286009
 4029 9.774854 4.289632
 4030 9.778477 4.293255
 4031 9.778477 4.296878
 4032 9.782100 4.300501
 4033 9.782100 4.304124
 4034 9.785723 4.307747
 4035 9.785723 4.311370
 4036 9.789346 4.314993
 4037 9.792969 4.318616
 4038 9.796592 4.322239
 4039 9.800215 4.322239
 4040 9.803838 4.325862
 4041 9.807461 4.325862
 4042 9.811084 4.329485
 4043 9.814707 4.329485
 4044 9.818330 4.333108
 4045 9.821953 4.333108
 4046 9.825576 4.336731
 4047 9.829199 4.340354
 4048 9.832822 4.343977
 4049 9.836445 4.347600
 4050 9.840068 4.351223
 4051 9.843691 4.354846
 4052 9.847314 4.358469
 4053 9.850937 4.362092
 4054 9.850937 4.365715
 4055 9.854560 4.369338
 4056 9.854560 4.372961
 4057 9.858183 4.376584
 4058 9.858183 4.380207
 4059 9.858183 4.383830
 4060 9.861806 4.387453
 4061 9.861806 4.391076
 4062 9.861806 4.394699
 4063 9.861806 4.398322
 4064 9.865429 4.401945
 4065 9.865429 4.405568
 4066 9.865429 4.409191
 4067 9.865429 4.412814
 4068 9.865429 4.416437
 4069 9.865429 4.420060
 4070 9.869052 4.423683
 4071 9.869052 4.427306
 4072 9.869052 4.430929
 4073 9.869052 4.434552
 4074 9.869052 4.438175
 4075 9.872675 4.441798
 4076 9.872675 4.445421
 4077 9.876298 4.449044
 4078 9.876298 4.452667
 4079 9.879921 4.456290
 4080 9.879921 4.459913
 4081 9.883544 4.463536
 4082 9.883544 4.467159
 4083 9.887167 4.470782
 4084 9.887167 4.474405
 4085 9.890790 4.478028
 4086 9.890790 4.481651
 4087 9.894413 4.485274
 4088 9.894413 4.488897
 4089 9.898036 4.492520
 4090 9.898036 4.496143
 4091 9.901659 4.499766
 4092 9.901659 4.503389
 4093 9.905282 4.507012
 4094 9.908905 4.510635
 4095 9.908905 4.514258
 4096 9.912528 4.517881
 4097 9.916151 4.521504
 4098 9.919774 4.525127
 4099 9.923397 4.525127
 4100 9.927020 4.528750
 4101 9.930643 4.528750
 4102 9.934266 4.532373
 4103 9.937889 4.532373
 4104 9.941512 4.535996
 4105 9.945135 4.535996
 4106 9.948758 4.539619
 4107 9.952381 4.539619
 4108 9.956004 4.543242
 4109 9.959627 4.543242
 4110 9.963250 4.546865
 4111 9.966873 4.550488
 4112 9.970496 4.554111
 4113 9.974119 4.554111
 4114 9.977742 4.557734
 4115 9.981365 4.561357
 4116 9.984988 4.561357
 4117 9.984988 4.564980
 4118 9.988611 4.568603
 4119 9.988611 4.572226
 4120 9.988611 4.575849
 4121 9.988611 4.579472
 4122 9.988611 4.583095
 4123 9.992234 4.586718
 4124 9.992234 4.590341
 4125 9.992234 4.593964
 4126 9.992234 4.597587
 4127 9.992234 4.601210
 4128 9.992234 4.604833
 4129 9.992234 4.608456
 4130 9.992234 4.612079
 4131 9.992234 4.615702
 4132 9.992234 4.619325
 4133 9.995857 4.622948
 4134 9.995857 4.626571
 4135 9.999480 4.630194
 4136 9.999480 4.633817
 4137 10.003103 4.637440
 4138 10.003103 4.641063
 4139 10.006726 4.644686
 4140 10.006726 4.648309
 4141 10.010349 4.651932
 4142 10.010349 4.655555
 4143 10.013972 4.659178
 4144 10.013972 4.662801
 4145 10.017595 4.666424
 4146 10.021218 4.670047
 4147 10.021218 4.673670
 4148 10.024841 4.677293
 4149 10.024841 4.680916
 4150 10.024841 4.684539
 4151 10.024841 4.688162
 4152 10.024841 4.691785
 4153 10.024841 4.695408
 4154 10.024841 4.699031
 4155 10.028464 4.702654
 4156 10.028464 4.706277
 4157 10.032087 4.709900
 4158 10.032087 4.713523
 4159 10.035710 4.717146
 4160 10.035710 4.720769
 4161 10.039333 4.724392
 4162 10.039333 4.728015
 4163 10.042956 4.731638
 4164 10.042956 4.735261
 4165 10.046579 4.738884
 4166 10.046579 4.742507
 4167 10.050202 4.746130
 4168 10.053825 4.749753
 4169 10.053825 4.753376
 4170 10.057448 4.756999
 4171 10.057448 4.760622
 4172 10.057448 4.764245
 4173 10.057448 4.767868
 4174 10.057448 4.771491
 4175 10.057448 4.775114
 4176 10.057448 4.778737
 4177 10.057448 4.782360
 4178 10.057448 4.785983
 4179 10.057448 4.789606
 4180 10.057448 4.793229
 4181 10.057448 4.796852
 4182 10.053825 4.800475
 4183 10.053825 4.804098
 4184 10.050202 4.807721
 4185 10.046579 4.811344
 4186 10.046579 4.814967
 4187 10.042956 4.818590
 4188 10.042956 4.822213
 4189 10.039333 4.825836
 4190 10.039333 4.829459
 4191 10.035710 4.833082
 4192 10.035710 4.836705
 4193 10.032087 4.840328
 4194 10.032087 4.843951
 4195 10.028464 4.847574
 4196 10.028464 4.851197
 4197 10.024841 4.854820
 4198 10.024841 4.858443
 4199 10.024841 4.862066
 4200 10.024841 4.865689
 4201 10.024841 4.869312
 4202 10.024841 4.872935
 4203 10.024841 4.876558
 4204 10.024841 4.880181
 4205 10.024841 4.883804
 4206 10.024841 4.887427
 4207 10.024841 4.891050
 4208 10.024841 4.894673
 4209 10.024841 4.898296
 4210 10.024841 4.901919
 4211 10.024841 4.905542
 4212 10.024841 4.909165
 4213 10.024841 4.912788
 4214 10.024841 4.916411
 4215 10.024841 4.920034
 4216 10.024841 4.923657
 4217 10.024841 4.927280
 4218 10.024841 4.930903
 4219 10.024841 4.934526
 4220 10.024841 4.938149
 4221 10.024841 4.941772
 4222 10.024841 4.945395
 4223 10.024841 4.949018
 4224 10.024841 4.952641
 4225 10.024841 4.956264
 4226 10.024841 4.959887
 4227 10.024841 4.963510
 4228 10.021218 4.967133
 4229 10.021218 4.970756
 4230 10.021218 4.974379
 4231 10.017595 4.978002
 4232 10.017595 4.981625
 4233 10.017595 4.985248
 4234 10.017595 4.988871
 4235 10.013972 4.992494
 4236 10.013972 4.996117
 4237 10.010349 4.999740
 4238 10.010349 5.003363
 4239 10.006726 5.006986
 4240 10.006726 5.010609
 4241 10.006726 5.014232
 4242 10.006726 5.017855
 4243 10.006726 5.021478
 4244 10.006726 5.025101
 4245 10.006726 5.028724
 4246 10.006726 5.032347
 4247 10.006726 5.035970
 4248 10.006726 5.039593
 4249 10.006726 5.043216
 4250 10.006726 5.046839
 4251 10.006726 5.050462
 4252 10.006726 5.054085
 4253 10.006726 5.057708
 4254 10.006726 5.061331
 4255 10.006726 5.064954
 4256 10.006726 5.068577
 4257 10.006726 5.072200
 4258 10.006726 5.075823
 4259 10.006726 5.079446
 4260 10.006726 5.083069
 4261 10.006726 5.086692
 4262 10.006726 5.090315
 4263 10.006726 5.093938
 4264 10.010349 5.097561
 4265 10.010349 5.101184
 4266 10.013972 5.104807
 4267 10.013972 5.108430
 4268 10.013972 5.112053
 4269 10.013972 5.115676
 4270 10.013972 5.119299
 4271 10.013972 5.122922
 4272 10.013972 5.126545
 4273 10.013972 5.130168
 4274 10.013972 5.133791
 4275 10.013972 5.137414
 4276 10.017595 5.141037
 4277 10.017595 5.144660
 4278 10.017595 5.148283
 4279 10.017595 5.151906
 4280 10.017595 5.155529
 4281 10.017595 5.159152
 4282 10.017595 5.162775
 4283 10.017595 5.166398
 4284 10.017595 5.170021
 4285 10.017595 5.173644
 4286 10.017595 5.177267
 4287 10.017595 5.180890
 4288 10.017595 5.184513
 4289 10.017595 5.188136
 4290 10.017595 5.191759
 4291 10.017595 5.195382
 4292 10.017595 5.199005
 4293 10.017595 5.202628
 4294 10.017595 5.206251
 4295 10.017595 5.209874
 4296 10.017595 5.213497
 4297 10.017595 5.217120
 4298 10.017595 5.220743
 4299 10.017595 5.224366
 4300 10.017595 5.227989
 4301 10.017595 5.231612
 4302 10.017595 5.235235
 4303 10.017595 5.238858
 4304 10.017595 5.242481
 4305 10.017595 5.246104
 4306 10.017595 5.249727
 4307 10.017595 5.253350
 4308 10.021218 5.256973
 4309 10.021218 5.260596
 4310 10.021218 5.264219
 4311 10.021218 5.267842
 4312 10.024841 5.271465
 4313 10.024841 5.275088
 4314 10.028464 5.278711
 4315 10.028464 5.282334
 4316 10.028464 5.285957
 4317 10.028464 5.289580
 4318 10.028464 5.293203
 4319 10.028464 5.296826
 4320 10.028464 5.300449
 4321 10.028464 5.304072
 4322 10.028464 5.307695
 4323 10.028464 5.311318
 4324 10.028464 5.314941
 4325 10.028464 5.318564
 4326 10.028464 5.322187
 4327 10.028464 5.325810
 4328 10.028464 5.329433
 4329 10.032087 5.333056
 4330 10.032087 5.336679
 4331 10.035710 5.340302
 4332 10.035710 5.343925
 4333 10.039333 5.347548
 4334 10.039333 5.351171
 4335 10.042956 5.354794
 4336 10.042956 5.358417
 4337 10.046579 5.362040
 4338 10.046579 5.365663
 4339 10.050202 5.369286
 4340 10.050202 5.372909
 4341 10.053825 5.376532
 4342 10.057448 5.380155
 4343 10.061071 5.380155
 4344 10.064694 5.383778
 4345 10.068317 5.387401
 4346 10.071940 5.391024
 4347 10.075563 5.394647
 4348 10.079186 5.398270
 4349 10.082809 5.401893
 4350 10.082809 5.405516
 4351 10.086432 5.409139
 4352 10.090055 5.412762
 4353 10.090055 5.416385
 4354 10.093678 5.420008
 4355 10.093678 5.423631
 4356 10.093678 5.427254
 4357 10.093678 5.430877
 4358 10.093678 5.434500
 4359 10.093678 5.438123
 4360 10.093678 5.441746
 4361 10.093678 5.445369
 4362 10.093678 5.448992
 4363 10.090055 5.452615
 4364 10.090055 5.456238
 4365 10.090055 5.459861
 4366 10.086432 5.463484
 4367 10.086432 5.467107
 4368 10.082809 5.470730
 4369 10.082809 5.474353
 4370 10.082809 5.477976
 4371 10.082809 5.481599
 4372 10.082809 5.485222
 4373 10.082809 5.488845
 4374 10.082809 5.492468
 4375 10.082809 5.496091
 4376 10.082809 5.499714
 4377 10.082809 5.503337
 4378 10.082809 5.506960
 4379 10.082809 5.510583
 4380 10.082809 5.514206
 4381 10.082809 5.517829
 4382 10.082809 5.521452
 4383 10.082809 5.525075
 4384 10.082809 5.528698
 4385 10.082809 5.532321
 4386 10.082809 5.535944
 4387 10.082809 5.539567
 4388 10.082809 5.543190
 4389 10.082809 5.546813
 4390 10.082809 5.550436
 4391 10.082809 5.554059
 4392 10.082809 5.557682
 4393 10.082809 5.561305
 4394 10.082809 5.564928
 4395 10.082809 5.568551
 4396 10.082809 5.572174
 4397 10.082809 5.575797
 4398 10.082809 5.579420
 4399 10.082809 5.583043
 4400 10.082809 5.586666
 4401 10.082809 5.590289
 4402 10.082809 5.593912
 4403 10.082809 5.597535
 4404 10.082809 5.601158
 4405 10.082809 5.604781
 4406 10.082809 5.608404
 4407 10.082809 5.612027
 4408 10.082809 5.615650
 4409 10.082809 5.619273
 4410 10.082809 5.622896
 4411 10.082809 5.626519
 4412 10.086432 5.630142
 4413 10.086432 5.633765
 4414 10.090055 5.637388
 4415 10.090055 5.641011
 4416 10.093678 5.644634
 4417 10.093678 5.648257
 4418 10.093678 5.651880
 4419 10.093678 5.655503
 4420 10.093678 5.659126
 4421 10.097301 5.662749
 4422 10.097301 5.666372
 4423 10.097301 5.669995
 4424 10.097301 5.673618
 4425 10.093678 5.677241
 4426 10.093678 5.680864
 4427 10.090055 5.684487
 4428 10.090055 5.688110
 4429 10.086432 5.691733
 4430 10.086432 5.695356
 4431 10.082809 5.698979
 4432 10.082809 5.702602
 4433 10.079186 5.706225
 4434 10.079186 5.709848
 4435 10.079186 5.713471
 4436 10.079186 5.717094
 4437 10.075563 5.720717
 4438 10.075563 5.724340
 4439 10.075563 5.727963
 4440 10.075563 5.731586
 4441 10.075563 5.735209
 4442 10.075563 5.738832
 4443 10.075563 5.742455
 4444 10.075563 5.746078
 4445 10.075563 5.749701
 4446 10.075563 5.753324
 4447 10.075563 5.756947
 4448 10.075563 5.760570
 4449 10.075563 5.764193
 4450 10.071940 5.767816
 4451 10.071940 5.771439
 4452 10.071940 5.775062
 4453 10.071940 5.778685
 4454 10.068317 5.782308
 4455 10.068317 5.785931
 4456 10.068317 5.789554
 4457 10.068317 5.793177
 4458 10.068317 5.796800
 4459 10.068317 5.800423
 4460 10.068317 5.804046
 4461 10.068317 5.807669
 4462 10.068317 5.811292
 4463 10.064694 5.814915
 4464 10.064694 5.818538
 4465 10.064694 5.822161
 4466 10.064694 5.825784
 4467 10.064694 5.829407
 4468 10.064694 5.833030
 4469 10.064694 5.836653
 4470 10.064694 5.840276
 4471 10.064694 5.843899
 4472 10.064694 5.847522
 4473 10.064694 5.851145
 4474 10.064694 5.854768
 4475 10.064694 5.858391
 4476 10.064694 5.862014
 4477 10.064694 5.865637
 4478 10.064694 5.869260
 4479 10.064694 5.872883
 4480 10.064694 5.876506
 4481 10.064694 5.880129
 4482 10.064694 5.883752
 4483 10.064694 5.887375
 4484 10.064694 5.890998
 4485 10.064694 5.894621
 4486 10.064694 5.898244
 4487 10.064694 5.901867
 4488 10.064694 5.905490
 4489 10.064694 5.909113
 4490 10.064694 5.912736
 4491 10.064694 5.916359
 4492 10.064694 5.919982
 4493 10.064694 5.923605
 4494 10.064694 5.927228
 4495 10.064694 5.930851
 4496 10.064694 5.934474
 4497 10.064694 5.938097
 4498 10.064694 5.941720
 4499 10.064694 5.945343
 4500 10.064694 5.948966
 4501 10.064694 5.952589
 4502 10.064694 5.956212
 4503 10.064694 5.959835
 4504 10.068317 5.963458
 4505 10.068317 5.967081
 4506 10.071940 5.970704
 4507 10.071940 5.974327
 4508 10.075563 5.977950
 4509 10.075563 5.981573
 4510 10.079186 5.985196
 4511 10.079186 5.988819
 4512 10.082809 5.992442
 4513 10.082809 5.996065
 4514 10.086432 5.999688
 4515 10.086432 6.003311
 4516 10.090055 6.006934
 4517 10.093678 6.010557
 4518 10.097301 6.014180
 4519 10.100924 6.017803
 4520 10.104547 6.021426
 4521 10.108170 6.025049
 4522 10.111793 6.028672
 4523 10.111793 6.032295
 4524 10.111793 6.035918
 4525 10.108170 6.039541
 4526 10.108170 6.043164
 4527 10.104547 6.046787
 4528 10.104547 6.050410
 4529 10.100924 6.054033
 4530 10.100924 6.057656
 4531 10.097301 6.061279
 4532 10.097301 6.064902
 4533 10.093678 6.068525
 4534 10.093678 6.072148
 4535 10.093678 6.075771
 4536 10.093678 6.079394
 4537 10.093678 6.083017
 4538 10.093678 6.086640
 4539 10.093678 6.090263
 4540 10.093678 6.093886
 4541 10.093678 6.097509
 4542 10.093678 6.101132
 4543 10.093678 6.104755
 4544 10.093678 6.108378
 4545 10.093678 6.112001
 4546 10.093678 6.115624
 4547 10.093678 6.119247
 4548 10.093678 6.122870
 4549 10.093678 6.126493
 4550 10.093678 6.130116
 4551 10.093678 6.133739
 4552 10.093678 6.137362
 4553 10.093678 6.140985
 4554 10.093678 6.144608
 4555 10.093678 6.148231
 4556 10.093678 6.151854
 4557 10.093678 6.155477
 4558 10.093678 6.159100
 4559 10.093678 6.162723
 4560 10.093678 6.166346
 4561 10.093678 6.169969
 4562 10.093678 6.173592
 4563 10.093678 6.177215
 4564 10.093678 6.180838
 4565 10.093678 6.184461
 4566 10.093678 6.188084
 4567 10.093678 6.191707
 4568 10.093678 6.195330
 4569 10.093678 6.198953
 4570 10.093678 6.202576
 4571 10.097301 6.206199
 4572 10.097301 6.209822
 4573 10.100924 6.213445
 4574 10.100924 6.217068
 4575 10.100924 6.220691
 4576 10.104547 6.224314
 4577 10.104547 6.227937
 4578 10.100924 6.231560
 4579 10.100924 6.235183
 4580 10.100924 6.238806
 4581 10.100924 6.242429
 4582 10.100924 6.246052
 4583 10.100924 6.249675
 4584 10.100924 6.253298
 4585 10.100924 6.256921
 4586 10.100924 6.260544
 4587 10.100924 6.264167
 4588 10.100924 6.267790
 4589 10.100924 6.271413
 4590 10.100924 6.275036
 4591 10.100924 6.278659
 4592 10.100924 6.282282
 4593 10.100924 6.285905
 4594 10.100924 6.289528
 4595 10.100924 6.293151
 4596 10.100924 6.296774
 4597 10.100924 6.300397
 4598 10.100924 6.304020
 4599 10.100924 6.307643
 4600 10.100924 6.311266
 4601 10.100924 6.314889
 4602 10.100924 6.318512
 4603 10.100924 6.322135
 4604 10.100924 6.325758
 4605 10.104547 6.329381
 4606 10.104547 6.333004
 4607 10.104547 6.336627
 4608 10.104547 6.340250
 4609 10.104547 6.343873
 4610 10.100924 6.347496
 4611 10.100924 6.351119
 4612 10.100924 6.354742
 4613 10.100924 6.358365
 4614 10.097301 6.361988
 4615 10.097301 6.365611
 4616 10.097301 6.369234
 4617 10.097301 6.372857
 4618 10.093678 6.376480
 4619 10.093678 6.380103
 4620 10.090055 6.383726
 4621 10.090055 6.387349
 4622 10.086432 6.390972
 4623 10.086432 6.394595
 4624 10.086432 6.398218
 4625 10.086432 6.401841
 4626 10.086432 6.405464
 4627 10.086432 6.409087
 4628 10.086432 6.412710
 4629 10.086432 6.416333
 4630 10.086432 6.419956
 4631 10.086432 6.423579
 4632 10.086432 6.427202
 4633 10.086432 6.430825
 4634 10.086432 6.434448
 4635 10.086432 6.438071
 4636 10.086432 6.441694
 4637 10.086432 6.445317
 4638 10.086432 6.448940
 4639 10.086432 6.452563
 4640 10.086432 6.456186
 4641 10.086432 6.459809
 4642 10.086432 6.463432
 4643 10.086432 6.467055
 4644 10.086432 6.470678
 4645 10.086432 6.474301
 4646 10.090055 6.477924
 4647 10.090055 6.481547
 4648 10.093678 6.485170
 4649 10.093678 6.488793
 4650 10.097301 6.492416
 4651 10.097301 6.496039
 4652 10.100924 6.499662
 4653 10.100924 6.503285
 4654 10.104547 6.506908
 4655 10.104547 6.510531
 4656 10.108170 6.514154
 4657 10.108170 6.517777
 4658 10.111793 6.521400
 4659 10.115416 6.521400
 4660 10.119039 6.525023
 4661 10.122662 6.525023
 4662 10.126285 6.528646
 4663 10.129908 6.528646
 4664 10.133531 6.532269
 4665 10.137154 6.535892
 4666 10.140777 6.539515
 4667 10.144400 6.543138
 4668 10.148023 6.546761
 4669 10.151646 6.550384
 4670 10.155269 6.554007
 4671 10.158892 6.557630
 4672 10.162515 6.561253
 4673 10.162515 6.564876
 4674 10.162515 6.568499
 4675 10.166138 6.572122
 4676 10.166138 6.575745
 4677 10.166138 6.579368
 4678 10.166138 6.582991
 4679 10.166138 6.586614
 4680 10.166138 6.590237
 4681 10.166138 6.593860
 4682 10.166138 6.597483
 4683 10.166138 6.601106
 4684 10.169761 6.604729
 4685 10.169761 6.608352
 4686 10.169761 6.611975
 4687 10.173384 6.615598
 4688 10.173384 6.619221
 4689 10.177007 6.622844
 4690 10.177007 6.626467
 4691 10.180630 6.630090
 4692 10.180630 6.633713
 4693 10.184253 6.637336
 4694 10.184253 6.640959
 4695 10.184253 6.644582
 4696 10.184253 6.648205
 4697 10.187876 6.651828
 4698 10.187876 6.655451
 4699 10.191499 6.659074
 4700 10.191499 6.662697
 4701 10.195122 6.666320
 4702 10.195122 6.669943
 4703 10.195122 6.673566
 4704 10.195122 6.677189
 4705 10.195122 6.680812
 4706 10.195122 6.684435
 4707 10.195122 6.688058
 4708 10.195122 6.691681
 4709 10.195122 6.695304
 4710 10.195122 6.698927
 4711 10.195122 6.702550
 4712 10.195122 6.706173
 4713 10.195122 6.709796
 4714 10.195122 6.713419
 4715 10.195122 6.717042
 4716 10.195122 6.720665
 4717 10.195122 6.724288
 4718 10.195122 6.727911
 4719 10.195122 6.731534
 4720 10.195122 6.735157
 4721 10.195122 6.738780
 4722 10.195122 6.742403
 4723 10.195122 6.746026
 4724 10.195122 6.749649
 4725 10.198745 6.753272
 4726 10.198745 6.756895
 4727 10.198745 6.760518
 4728 10.198745 6.764141
 4729 10.198745 6.767764
 4730 10.198745 6.771387
 4731 10.198745 6.775010
 4732 10.198745 6.778633
 4733 10.195122 6.782256
 4734 10.195122 6.785879
 4735 10.191499 6.789502
 4736 10.191499 6.793125
 4737 10.187876 6.796748
 4738 10.187876 6.800371
 4739 10.187876 6.803994
 4740 10.187876 6.807617
 4741 10.184253 6.811240
 4742 10.184253 6.814863
 4743 10.184253 6.818486
 4744 10.184253 6.822109
 4745 10.184253 6.825732
 4746 10.184253 6.829355
 4747 10.184253 6.832978
 4748 10.184253 6.836601
 4749 10.184253 6.840224
 4750 10.184253 6.843847
 4751 10.184253 6.847470
 4752 10.184253 6.851093
 4753 10.180630 6.854716
 4754 10.177007 6.858339
 4755 10.173384 6.861962
 4756 10.169761 6.865585
 4757 10.166138 6.869208
 4758 10.166138 6.872831
 4759 10.162515 6.876454
 4760 10.162515 6.880077
 4761 10.158892 6.883700
 4762 10.158892 6.887323
 4763 10.155269 6.890946
 4764 10.155269 6.894569
 4765 10.151646 6.898192
 4766 10.151646 6.901815
 4767 10.148023 6.905438
 4768 10.148023 6.909061
 4769 10.144400 6.912684
 4770 10.144400 6.916307
 4771 10.144400 6.919930
 4772 10.144400 6.923553
 4773 10.144400 6.927176
 4774 10.144400 6.930799
 4775 10.144400 6.934422
 4776 10.144400 6.938045
 4777 10.144400 6.941668
 4778 10.144400 6.945291
 4779 10.144400 6.948914
 4780 10.144400 6.952537
 4781 10.144400 6.956160
 4782 10.144400 6.959783
 4783 10.144400 6.963406
 4784 10.144400 6.967029
 4785 10.144400 6.970652
 4786 10.144400 6.974275
 4787 10.144400 6.977898
 4788 10.144400 6.981521
 4789 10.144400 6.985144
 4790 10.144400 6.988767
 4791 10.144400 6.992390
 4792 10.144400 6.996013
 4793 10.144400 6.999636
 4794 10.148023 7.003259
 4795 10.148023 7.006882
 4796 10.148023 7.010505
 4797 10.148023 7.014128
 4798 10.148023 7.017751
 4799 10.148023 7.021374
 4800 10.148023 7.024997
 4801 10.148023 7.028620
 4802 10.148023 7.032243
 4803 10.148023 7.035866
 4804 10.148023 7.039489
 4805 10.148023 7.043112
 4806 10.148023 7.046735
 4807 10.148023 7.050358
 4808 10.148023 7.053981
 4809 10.148023 7.057604
 4810 10.148023 7.061227
 4811 10.148023 7.064850
 4812 10.151646 7.068473
 4813 10.151646 7.072096
 4814 10.155269 7.075719
 4815 10.155269 7.079342
 4816 10.158892 7.082965
 4817 10.158892 7.086588
 4818 10.162515 7.090211
 4819 10.162515 7.093834
 4820 10.166138 7.097457
 4821 10.166138 7.101080
 4822 10.169761 7.104703
 4823 10.169761 7.108326
 4824 10.173384 7.111949
 4825 10.177007 7.115572
 4826 10.180630 7.119195
 4827 10.184253 7.122818
 4828 10.187876 7.122818
 4829 10.191499 7.126441
 4830 10.191499 7.130064
 4831 10.195122 7.133687
 4832 10.198745 7.137310
 4833 10.198745 7.140933
 4834 10.202368 7.144556
 4835 10.202368 7.148179
 4836 10.205991 7.151802
 4837 10.205991 7.155425
 4838 10.205991 7.159048
 4839 10.205991 7.162671
 4840 10.205991 7.166294
 4841 10.205991 7.169917
 4842 10.205991 7.173540
 4843 10.205991 7.177163
 4844 10.205991 7.180786
 4845 10.205991 7.184409
 4846 10.205991 7.188032
 4847 10.205991 7.191655
 4848 10.205991 7.195278
 4849 10.205991 7.198901
 4850 10.205991 7.202524
 4851 10.205991 7.206147
 4852 10.205991 7.209770
 4853 10.205991 7.213393
 4854 10.205991 7.217016
 4855 10.205991 7.220639
 4856 10.205991 7.224262
 4857 10.205991 7.227885
 4858 10.205991 7.231508
 4859 10.205991 7.235131
 4860 10.205991 7.238754
 4861 10.205991 7.242377
 4862 10.205991 7.246000
 4863 10.205991 7.249623
 4864 10.205991 7.253246
 4865 10.205991 7.256869
 4866 10.205991 7.260492
 4867 10.205991 7.264115
 4868 10.205991 7.267738
 4869 10.209614 7.271361
 4870 10.209614 7.274984
 4871 10.209614 7.278607
 4872 10.209614 7.282230
 4873 10.209614 7.285853
 4874 10.209614 7.289476
 4875 10.209614 7.293099
 4876 10.209614 7.296722
 4877 10.209614 7.300345
 4878 10.209614 7.303968
 4879 10.209614 7.307591
 4880 10.209614 7.311214
 4881 10.209614 7.314837
 4882 10.209614 7.318460
 4883 10.209614 7.322083
 4884 10.213237 7.325706
 4885 10.213237 7.329329
 4886 10.216860 7.332952
 4887 10.216860 7.336575
 4888 10.220483 7.340198
 4889 10.220483 7.343821
 4890 10.224106 7.347444
 4891 10.224106 7.351067
 4892 10.227729 7.354690
 4893 10.227729 7.358313
 4894 10.231352 7.361936
 4895 10.231352 7.365559
 4896 10.234975 7.369182
 4897 10.238598 7.372805
 4898 10.242221 7.376428
 4899 10.245844 7.380051
 4900 10.245844 7.383674
 4901 10.249467 7.387297
 4902 10.249467 7.390920
 4903 10.253090 7.394543
 4904 10.256713 7.398166
 4905 10.256713 7.401789
 4906 10.256713 7.405412
 4907 10.256713 7.409035
 4908 10.256713 7.412658
 4909 10.256713 7.416281
 4910 10.256713 7.419904
 4911 10.256713 7.423527
 4912 10.256713 7.427150
 4913 10.256713 7.430773
 4914 10.256713 7.434396
 4915 10.256713 7.438019
 4916 10.256713 7.441642
 4917 10.256713 7.445265
 4918 10.256713 7.448888
 4919 10.256713 7.452511
 4920 10.256713 7.456134
 4921 10.256713 7.459757
 4922 10.256713 7.463380
 4923 10.256713 7.467003
 4924 10.256713 7.470626
 4925 10.256713 7.474249
 4926 10.256713 7.477872
 4927 10.256713 7.481495
 4928 10.256713 7.485118
 4929 10.256713 7.488741
 4930 10.256713 7.492364
 4931 10.256713 7.495987
 4932 10.256713 7.499610
 4933 10.256713 7.503233
 4934 10.256713 7.506856
 4935 10.256713 7.510479
 4936 10.256713 7.514102
 4937 10.256713 7.517725
 4938 10.256713 7.521348
 4939 10.260336 7.524971
 4940 10.260336 7.528594
 4941 10.263959 7.532217
 4942 10.263959 7.535840
 4943 10.267582 7.539463
 4944 10.267582 7.543086
 4945 10.271205 7.546709
 4946 10.271205 7.550332
 4947 10.271205 7.553955
 4948 10.267582 7.557578
 4949 10.263959 7.561201
 4950 10.263959 7.564824
 4951 10.260336 7.568447
 4952 10.260336 7.572070
 4953 10.256713 7.575693
 4954 10.256713 7.579316
 4955 10.253090 7.582939
 4956 10.253090 7.586562
 4957 10.249467 7.590185
 4958 10.249467 7.593808
 4959 10.245844 7.597431
 4960 10.245844 7.601054
 4961 10.242221 7.604677
 4962 10.242221 7.608300
 4963 10.238598 7.611923
 4964 10.238598 7.615546
 4965 10.238598 7.619169
 4966 10.238598 7.622792
 4967 10.238598 7.626415
 4968 10.238598 7.630038
 4969 10.238598 7.633661
 4970 10.238598 7.637284
 4971 10.238598 7.640907
 4972 10.238598 7.644530
 4973 10.238598 7.648153
 4974 10.238598 7.651776
 4975 10.238598 7.655399
 4976 10.238598 7.659022
 4977 10.238598 7.662645
 4978 10.238598 7.666268
 4979 10.238598 7.669891
 4980 10.238598 7.673514
 4981 10.238598 7.677137
 4982 10.238598 7.680760
 4983 10.238598 7.684383
 4984 10.238598 7.688006
 4985 10.238598 7.691629
 4986 10.242221 7.695252
 4987 10.242221 7.698875
 4988 10.245844 7.702498
 4989 10.245844 7.706121
 4990 10.249467 7.709744
 4991 10.249467 7.713367
 4992 10.253090 7.716990
 4993 10.253090 7.720613
 4994 10.253090 7.724236
 4995 10.256713 7.727859
 4996 10.256713 7.731482
 4997 10.256713 7.735105
 4998 10.256713 7.738728
 4999 10.256713 7.742351
 5000 10.256713 7.745974
 5001 10.256713 7.749597
 5002 10.256713 7.753220
 5003 10.256713 7.756843
 5004 10.256713 7.760466
 5005 10.256713 7.764089
 5006 10.256713 7.767712
 5007 10.256713 7.771335
 5008 10.256713 7.774958
 5009 10.256713 7.778581
 5010 10.256713 7.782204
 5011 10.256713 7.785827
 5012 10.256713 7.789450
 5013 10.256713 7.793073
 5014 10.256713 7.796696
 5015 10.256713 7.800319
 5016 10.256713 7.803942
 5017 10.256713 7.807565
 5018 10.256713 7.811188
 5019 10.256713 7.814811
 5020 10.256713 7.818434
 5021 10.256713 7.822057
 5022 10.256713 7.825680
 5023 10.256713 7.829303
 5024 10.256713 7.832926
 5025 10.260336 7.836549
 5026 10.260336 7.840172
 5027 10.263959 7.843795
 5028 10.263959 7.847418
 5029 10.267582 7.851041
 5030 10.267582 7.854664
 5031 10.267582 7.858287
 5032 10.267582 7.861910
 5033 10.267582 7.865533
 5034 10.267582 7.869156
 5035 10.267582 7.872779
 5036 10.267582 7.876402
 5037 10.267582 7.880025
 5038 10.267582 7.883648
 5039 10.267582 7.887271
 5040 10.267582 7.890894
 5041 10.267582 7.894517
 5042 10.267582 7.898140
 5043 10.267582 7.901763
 5044 10.267582 7.905386
 5045 10.267582 7.909009
 5046 10.267582 7.912632
 5047 10.267582 7.916255
 5048 10.267582 7.919878
 5049 10.267582 7.923501
 5050 10.267582 7.927124
 5051 10.267582 7.930747
 5052 10.267582 7.934370
 5053 10.267582 7.937993
 5054 10.267582 7.941616
 5055 10.267582 7.945239
 5056 10.267582 7.948862
 5057 10.271205 7.952485
 5058 10.271205 7.956108
 5059 10.274828 7.959731
 5060 10.274828 7.963354
 5061 10.278451 7.966977
 5062 10.278451 7.970600
 5063 10.282074 7.974223
 5064 10.282074 7.977846
 5065 10.285697 7.981469
 5066 10.285697 7.985092
 5067 10.289320 7.988715
 5068 10.289320 7.992338
 5069 10.289320 7.995961
 5070 10.289320 7.999584
 5071 10.289320 8.003207
 5072 10.289320 8.006830
 5073 10.289320 8.010453
 5074 10.289320 8.014076
 5075 10.289320 8.017699
 5076 10.289320 8.021322
 5077 10.289320 8.024945
 5078 10.289320 8.028568
 5079 10.289320 8.032191
 5080 10.289320 8.035814
 5081 10.289320 8.039437
 5082 10.289320 8.043060
 5083 10.289320 8.046683
 5084 10.289320 8.050306
 5085 10.289320 8.053929
 5086 10.289320 8.057552
 5087 10.289320 8.061175
 5088 10.289320 8.064798
 5089 10.289320 8.068421
 5090 10.289320 8.072044
 5091 10.289320 8.075667
 5092 10.289320 8.079290
 5093 10.292943 8.082913
 5094 10.292943 8.086536
 5095 10.296566 8.090159
 5096 10.296566 8.093782
 5097 10.300189 8.097405
 5098 10.300189 8.101028
 5099 10.303812 8.104651
 5100 10.303812 8.108274
 5101 10.303812 8.111897
 5102 10.303812 8.115520
 5103 10.303812 8.119143
 5104 10.307435 8.122766
 5105 10.307435 8.126389
 5106 10.307435 8.130012
 5107 10.307435 8.133635
 5108 10.311058 8.137258
 5109 10.311058 8.140881
 5110 10.314681 8.144504
 5111 10.314681 8.148127
 5112 10.318304 8.151750
 5113 10.318304 8.155373
 5114 10.321927 8.158996
 5115 10.321927 8.162619
 5116 10.325550 8.166242
 5117 10.325550 8.169865
 5118 10.325550 8.173488
 5119 10.325550 8.177111
 5120 10.321927 8.180734
 5121 10.321927 8.184357
 5122 10.318304 8.187980
 5123 10.318304 8.191603
 5124 10.318304 8.195226
 5125 10.318304 8.198849
 5126 10.318304 8.202472
 5127 10.318304 8.206095
 5128 10.318304 8.209718
 5129 10.318304 8.213341
 5130 10.318304 8.216964
 5131 10.318304 8.220587
 5132 10.318304 8.224210
 5133 10.318304 8.227833
 5134 10.318304 8.231456
 5135 10.318304 8.235079
 5136 10.318304 8.238702
 5137 10.318304 8.242325
 5138 10.318304 8.245948
 5139 10.318304 8.249571
 5140 10.318304 8.253194
 5141 10.318304 8.256817
 5142 10.318304 8.260440
 5143 10.318304 8.264063
 5144 10.318304 8.267686
 5145 10.321927 8.271309
 5146 10.321927 8.274932
 5147 10.325550 8.278555
 5148 10.325550 8.282178
 5149 10.329173 8.285801
 5150 10.329173 8.289424
 5151 10.332796 8.293047
 5152 10.332796 8.296670
 5153 10.336419 8.300293
 5154 10.336419 8.303916
 5155 10.340042 8.307539
 5156 10.340042 8.311162
 5157 10.343665 8.314785
 5158 10.343665 8.318408
 5159 10.347288 8.322031
 5160 10.347288 8.325654
 5161 10.347288 8.329277
 5162 10.347288 8.332900
 5163 10.347288 8.336523
 5164 10.347288 8.340146
 5165 10.347288 8.343769
 5166 10.347288 8.347392
 5167 10.347288 8.351015
 5168 10.347288 8.354638
 5169 10.347288 8.358261
 5170 10.347288 8.361884
 5171 10.347288 8.365507
 5172 10.347288 8.369130
 5173 10.347288 8.372753
 5174 10.347288 8.376376
 5175 10.347288 8.379999
 5176 10.347288 8.383622
 5177 10.347288 8.387245
 5178 10.347288 8.390868
 5179 10.347288 8.394491
 5180 10.347288 8.398114
 5181 10.347288 8.401737
 5182 10.347288 8.405360
 5183 10.347288 8.408983
 5184 10.347288 8.412606
 5185 10.347288 8.416229
 5186 10.347288 8.419852
 5187 10.347288 8.423475
 5188 10.347288 8.427098
 5189 10.350911 8.430721
 5190 10.350911 8.434344
 5191 10.354534 8.437967
 5192 10.354534 8.441590
 5193 10.358157 8.445213
 5194 10.358157 8.448836
 5195 10.361780 8.452459
 5196 10.361780 8.456082
 5197 10.365403 8.459705
 5198 10.365403 8.463328
 5199 10.369026 8.466951
 5200 10.369026 8.470574
 5201 10.372649 8.474197
 5202 10.372649 8.477820
 5203 10.369026 8.481443
 5204 10.369026 8.485066
 5205 10.365403 8.488689
 5206 10.365403 8.492312
 5207 10.361780 8.495935
 5208 10.361780 8.499558
 5209 10.361780 8.503181
 5210 10.361780 8.506804
 5211 10.358157 8.510427
 5212 10.358157 8.514050
 5213 10.358157 8.517673
 5214 10.358157 8.521296
 5215 10.358157 8.524919
 5216 10.358157 8.528542
 5217 10.358157 8.532165
 5218 10.358157 8.535788
 5219 10.358157 8.539411
 5220 10.358157 8.543034
 5221 10.358157 8.546657
 5222 10.358157 8.550280
 5223 10.358157 8.553903
 5224 10.358157 8.557526
 5225 10.358157 8.561149
 5226 10.358157 8.564772
 5227 10.358157 8.568395
 5228 10.358157 8.572018
 5229 10.358157 8.575641
 5230 10.358157 8.579264
 5231 10.358157 8.582887
 5232 10.358157 8.586510
 5233 10.354534 8.590133
 5234 10.350911 8.593756
 5235 10.350911 8.597379
 5236 10.347288 8.601002
 5237 10.347288 8.604625
 5238 10.343665 8.608248
 5239 10.343665 8.611871
 5240 10.340042 8.615494
 5241 10.340042 8.619117
 5242 10.336419 8.622740
 5243 10.336419 8.626363
 5244 10.332796 8.629986
 5245 10.332796 8.633609
 5246 10.329173 8.637232
 5247 10.329173 8.640855
 5248 10.329173 8.644478
 5249 10.325550 8.648101
 5250 10.321927 8.651724
 5251 10.318304 8.655347
 5252 10.314681 8.658970
 5253 10.311058 8.662593
 5254 10.307435 8.666216
 5255 10.303812 8.669839
 5256 10.300189 8.673462
 5257 10.296566 8.677085
 5258 10.292943 8.680708
 5259 10.289320 8.684331
 5260 10.285697 8.687954
 5261 10.282074 8.691577
 5262 10.278451 8.695200
 5263 10.278451 8.698823
 5264 10.274828 8.702446
 5265 10.274828 8.706069
 5266 10.271205 8.709692
 5267 10.271205 8.713315
 5268 10.267582 8.716938
 5269 10.267582 8.720561
 5270 10.263959 8.724184
 5271 10.263959 8.727807
 5272 10.260336 8.731430
 5273 10.260336 8.735053
 5274 10.256713 8.738676
 5275 10.256713 8.742299
 5276 10.256713 8.745922
 5277 10.256713 8.749545
 5278 10.256713 8.753168
 5279 10.256713 8.756791
 5280 10.256713 8.760414
 5281 10.256713 8.764037
 5282 10.253090 8.767660
 5283 10.253090 8.771283
 5284 10.249467 8.774906
 5285 10.245844 8.778529
 5286 10.242221 8.782152
 5287 10.238598 8.785775
 5288 10.234975 8.789398
 5289 10.231352 8.793021
 5290 10.227729 8.796644
 5291 10.224106 8.800267
 5292 10.220483 8.803890
 5293 10.216860 8.807513
 5294 10.213237 8.811136
 5295 10.209614 8.814759
 5296 10.205991 8.818382
 5297 10.202368 8.822005
 5298 10.198745 8.825628
 5299 10.195122 8.829251
 5300 10.191499 8.832874
 5301 10.187876 8.836497
 5302 10.184253 8.840120
 5303 10.184253 8.843743
 5304 10.180630 8.847366
 5305 10.180630 8.850989
 5306 10.177007 8.854612
 5307 10.173384 8.858235
 5308 10.173384 8.861858
 5309 10.169761 8.865481
 5310 10.169761 8.869104
 5311 10.166138 8.872727
 5312 10.166138 8.876350
 5313 10.162515 8.879973
 5314 10.162515 8.883596
 5315 10.158892 8.887219
 5316 10.158892 8.890842
 5317 10.155269 8.894465
 5318 10.155269 8.898088
 5319 10.151646 8.901711
 5320 10.151646 8.905334
 5321 10.148023 8.908957
 5322 10.144400 8.912580
 5323 10.140777 8.916203
 5324 10.140777 8.919826
 5325 10.137154 8.923449
 5326 10.137154 8.927072
 5327 10.133531 8.930695
 5328 10.133531 8.934318
 5329 10.129908 8.937941
 5330 10.129908 8.941564
 5331 10.126285 8.945187
 5332 10.126285 8.948810
 5333 10.122662 8.952433
 5334 10.119039 8.956056
 5335 10.115416 8.959679
 5336 10.111793 8.963302
 5337 10.108170 8.966925
 5338 10.108170 8.970548
 5339 10.104547 8.974171
 5340 10.104547 8.977794
 5341 10.100924 8.981417
 5342 10.100924 8.985040
 5343 10.097301 8.988663
 5344 10.097301 8.992286
 5345 10.093678 8.995909
 5346 10.093678 8.999532
 5347 10.090055 9.003155
 5348 10.086432 9.006778
 5349 10.082809 9.010401
 5350 10.079186 9.014024
 5351 10.075563 9.017647
 5352 10.071940 9.021270
 5353 10.068317 9.024893
 5354 10.064694 9.028516
 5355 10.061071 9.032139
 5356 10.057448 9.035762
 5357 10.053825 9.039385
 5358 10.050202 9.043008
 5359 10.046579 9.046631
 5360 10.042956 9.050254
 5361 10.039333 9.053877
 5362 10.035710 9.057500
 5363 10.032087 9.057500
 5364 10.028464 9.061123
 5365 10.024841 9.061123
 5366 10.021218 9.064746
 5367 10.021218 9.068369
 5368 10.017595 9.071992
 5369 10.017595 9.075615
 5370 10.013972 9.079238
 5371 10.013972 9.082861
 5372 10.010349 9.086484
 5373 10.010349 9.090107
 5374 10.006726 9.093730
 5375 10.006726 9.097353
 5376 10.003103 9.100976
 5377 10.003103 9.104599
 5378 9.999480 9.108222
 5379 9.999480 9.111845
 5380 9.999480 9.115468
 5381 9.999480 9.119091
 5382 9.999480 9.122714
 5383 9.999480 9.126337
 5384 9.999480 9.129960
 5385 9.999480 9.133583
 5386 9.999480 9.137206
 5387 9.999480 9.140829
 5388 9.999480 9.144452
 5389 9.999480 9.148075
 5390 9.999480 9.151698
 5391 9.999480 9.155321
 5392 9.999480 9.158944
 5393 9.999480 9.162567
 5394 9.999480 9.166190
 5395 9.999480 9.169813
 5396 9.999480 9.173436
 5397 9.995857 9.177059
 5398 9.995857 9.180682
 5399 9.992234 9.184305
 5400 9.988611 9.187928
 5401 9.988611 9.191551
 5402 9.984988 9.195174
 5403 9.981365 9.198797
 5404 9.977742 9.202420
 5405 9.974119 9.206043
 5406 9.970496 9.206043
 5407 9.966873 9.209666
 5408 9.963250 9.213289
 5409 9.959627 9.216912
 5410 9.956004 9.220535
 5411 9.952381 9.224158
 5412 9.948758 9.227781
 5413 9.948758 9.231404
 5414 9.945135 9.235027
 5415 9.945135 9.238650
 5416 9.941512 9.242273
 5417 9.941512 9.245896
 5418 9.937889 9.249519
 5419 9.937889 9.253142
 5420 9.934266 9.256765
 5421 9.934266 9.260388
 5422 9.930643 9.264011
 5423 9.930643 9.267634
 5424 9.927020 9.271257
 5425 9.927020 9.274880
 5426 9.923397 9.278503
 5427 9.923397 9.282126
 5428 9.923397 9.285749
 5429 9.923397 9.289372
 5430 9.923397 9.292995
 5431 9.923397 9.296618
 5432 9.923397 9.300241
 5433 9.923397 9.303864
 5434 9.923397 9.307487
 5435 9.923397 9.311110
 5436 9.923397 9.314733
 5437 9.923397 9.318356
 5438 9.923397 9.321979
 5439 9.923397 9.325602
 5440 9.923397 9.329225
 5441 9.923397 9.332848
 5442 9.923397 9.336471
 5443 9.923397 9.340094
 5444 9.923397 9.343717
 5445 9.923397 9.347340
 5446 9.919774 9.350963
 5447 9.919774 9.354586
 5448 9.916151 9.358209
 5449 9.916151 9.361832
 5450 9.912528 9.365455
 5451 9.912528 9.369078
 5452 9.908905 9.372701
 5453 9.905282 9.376324
 5454 9.901659 9.379947
 5455 9.898036 9.383570
 5456 9.894413 9.387193
 5457 9.890790 9.387193
 5458 9.887167 9.387193
 5459 9.883544 9.390816
 5460 9.879921 9.390816
 5461 9.876298 9.394439
 5462 9.872675 9.394439
 5463 9.869052 9.398062
 5464 9.865429 9.398062
 5465 9.861806 9.401685
 5466 9.858183 9.401685
 5467 9.854560 9.405308
 5468 9.850937 9.405308
 5469 9.847314 9.408931
 5470 9.843691 9.408931
 5471 9.840068 9.412554
 5472 9.836445 9.416177
 5473 9.832822 9.419800
 5474 9.829199 9.423423
 5475 9.825576 9.427046
 5476 9.821953 9.427046
 5477 9.818330 9.430669
 5478 9.814707 9.434292
 5479 9.811084 9.437915
 5480 9.807461 9.441538
 5481 9.803838 9.445161
 5482 9.800215 9.448784
 5483 9.796592 9.452407
 5484 9.796592 9.456030
 5485 9.792969 9.459653
 5486 9.792969 9.463276
 5487 9.789346 9.466899
 5488 9.789346 9.470522
 5489 9.785723 9.474145
 5490 9.785723 9.477768
 5491 9.782100 9.481391
 5492 9.782100 9.485014
 5493 9.778477 9.488637
 5494 9.778477 9.492260
 5495 9.774854 9.495883
 5496 9.774854 9.499506
 5497 9.771231 9.503129
 5498 9.771231 9.506752
 5499 9.767608 9.510375
 5500 9.767608 9.513998
 5501 9.763985 9.517621
 5502 9.763985 9.521244
 5503 9.760362 9.524867
 5504 9.760362 9.528490
 5505 9.756739 9.532113
 5506 9.756739 9.535736
 5507 9.753116 9.539359
 5508 9.753116 9.542982
 5509 9.753116 9.546605
 5510 9.753116 9.550228
 5511 9.753116 9.553851
 5512 9.753116 9.557474
 5513 9.753116 9.561097
 5514 9.749493 9.564720
 5515 9.749493 9.568343
 5516 9.745870 9.571966
 5517 9.745870 9.575589
 5518 9.742247 9.579212
 5519 9.742247 9.582835
 5520 9.738624 9.586458
 5521 9.738624 9.590081
 5522 9.735001 9.593704
 5523 9.735001 9.597327
 5524 9.731378 9.600950
 5525 9.731378 9.604573
 5526 9.731378 9.608196
 5527 9.731378 9.611819
 5528 9.731378 9.615442
 5529 9.731378 9.619065
 5530 9.731378 9.622688
 5531 9.731378 9.626311
 5532 9.731378 9.629934
 5533 9.731378 9.633557
 5534 9.731378 9.637180
 5535 9.731378 9.640803
 5536 9.731378 9.644426
 5537 9.731378 9.648049
 5538 9.731378 9.651672
 5539 9.731378 9.655295
 5540 9.731378 9.658918
 5541 9.727755 9.662541
 5542 9.727755 9.666164
 5543 9.724132 9.669787
 5544 9.724132 9.673410
 5545 9.724132 9.677033
 5546 9.720509 9.680656
 5547 9.720509 9.684279
 5548 9.716886 9.687902
 5549 9.713263 9.687902
 5550 9.709640 9.691525
 5551 9.706017 9.691525
 5552 9.702394 9.695148
 5553 9.698771 9.695148
 5554 9.695148 9.698771
 5555 9.691525 9.702394
 5556 9.687902 9.706017
 5557 9.684279 9.709640
 5558 9.680656 9.713263
 5559 9.677033 9.716886
 5560 9.673410 9.720509
 5561 9.669787 9.724132
 5562 9.669787 9.727755
 5563 9.666164 9.731378
 5564 9.666164 9.735001
 5565 9.662541 9.738624
 5566 9.662541 9.742247
 5567 9.658918 9.745870
 5568 9.658918 9.749493
 5569 9.655295 9.753116
 5570 9.655295 9.756739
 5571 9.651672 9.760362
 5572 9.651672 9.763985
 5573 9.648049 9.767608
 5574 9.648049 9.771231
 5575 9.644426 9.774854
 5576 9.644426 9.778477
 5577 9.640803 9.782100
 5578 9.640803 9.785723
 5579 9.640803 9.789346
 5580 9.640803 9.792969
 5581 9.640803 9.796592
 5582 9.640803 9.800215
 5583 9.640803 9.803838
 5584 9.640803 9.807461
 5585 9.640803 9.811084
 5586 9.640803 9.814707
 5587 9.640803 9.818330
 5588 9.637180 9.821953
 5589 9.637180 9.825576
 5590 9.633557 9.829199
 5591 9.629934 9.832822
 5592 9.626311 9.836445
 5593 9.622688 9.840068
 5594 9.619065 9.840068
 5595 9.615442 9.843691
 5596 9.611819 9.843691
 5597 9.608196 9.847314
 5598 9.604573 9.847314
 5599 9.600950 9.850937
 5600 9.597327 9.850937
 5601 9.593704 9.854560
 5602 9.590081 9.854560
 5603 9.586458 9.858183
 5604 9.582835 9.861806
 5605 9.579212 9.865429
 5606 9.579212 9.869052
 5607 9.575589 9.872675
 5608 9.575589 9.876298
 5609 9.571966 9.879921
 5610 9.571966 9.883544
 5611 9.568343 9.887167
 5612 9.568343 9.890790
 5613 9.564720 9.894413
 5614 9.564720 9.898036
 5615 9.561097 9.901659
 5616 9.561097 9.905282
 5617 9.557474 9.908905
 5618 9.557474 9.912528
 5619 9.557474 9.916151
 5620 9.557474 9.919774
 5621 9.557474 9.923397
 5622 9.557474 9.927020
 5623 9.557474 9.930643
 5624 9.553851 9.934266
 5625 9.553851 9.937889
 5626 9.550228 9.941512
 5627 9.550228 9.945135
 5628 9.546605 9.948758
 5629 9.546605 9.952381
 5630 9.542982 9.956004
 5631 9.539359 9.959627
 5632 9.535736 9.959627
 5633 9.532113 9.963250
 5634 9.528490 9.966873
 5635 9.524867 9.970496
 5636 9.521244 9.970496
 5637 9.517621 9.974119
 5638 9.513998 9.974119
 5639 9.510375 9.977742
 5640 9.506752 9.977742
 5641 9.503129 9.981365
 5642 9.499506 9.981365
 5643 9.495883 9.984988
 5644 9.492260 9.984988
 5645 9.488637 9.988611
 5646 9.485014 9.992234
 5647 9.481391 9.995857
 5648 9.477768 9.999480
 5649 9.474145 10.003103
 5650 9.470522 10.006726
 5651 9.470522 10.010349
 5652 9.466899 10.013972
 5653 9.463276 10.017595
 5654 9.459653 10.021218
 5655 9.456030 10.021218
 5656 9.452407 10.024841
 5657 9.448784 10.028464
 5658 9.448784 10.032087
 5659 9.445161 10.035710
 5660 9.445161 10.039333
 5661 9.441538 10.042956
 5662 9.441538 10.046579
 5663 9.437915 10.050202
 5664 9.437915 10.053825
 5665 9.434292 10.057448
 5666 9.434292 10.061071
 5667 9.430669 10.064694
 5668 9.430669 10.068317
 5669 9.427046 10.071940
 5670 9.427046 10.075563
 5671 9.427046 10.079186
 5672 9.427046 10.082809
 5673 9.427046 10.086432
 5674 9.427046 10.090055
 5675 9.427046 10.093678
 5676 9.427046 10.097301
 5677 9.427046 10.100924
 5678 9.427046 10.104547
 5679 9.427046 10.108170
 5680 9.427046 10.111793
 5681 9.427046 10.115416
 5682 9.427046 10.119039
 5683 9.427046 10.122662
 5684 9.427046 10.126285
 5685 9.427046 10.129908
 5686 9.427046 10.133531
 5687 9.427046 10.137154
 5688 9.427046 10.140777
 5689 9.427046 10.144400
 5690 9.423423 10.148023
 5691 9.419800 10.151646
 5692 9.416177 10.155269
 5693 9.412554 10.158892
 5694 9.408931 10.162515
 5695 9.405308 10.166138
 5696 9.401685 10.169761
 5697 9.398062 10.173384
 5698 9.394439 10.177007
 5699 9.390816 10.180630
 5700 9.387193 10.184253
 5701 9.383570 10.187876
 5702 9.379947 10.191499
 5703 9.376324 10.195122
 5704 9.372701 10.198745
 5705 9.372701 10.202368
 5706 9.369078 10.205991
 5707 9.369078 10.209614
 5708 9.365455 10.213237
 5709 9.361832 10.216860
 5710 9.358209 10.220483
 5711 9.354586 10.220483
 5712 9.350963 10.224106
 5713 9.347340 10.224106
 5714 9.343717 10.227729
 5715 9.340094 10.227729
 5716 9.336471 10.231352
 5717 9.332848 10.234975
 5718 9.329225 10.238598
 5719 9.325602 10.242221
 5720 9.325602 10.245844
 5721 9.321979 10.249467
 5722 9.321979 10.253090
 5723 9.318356 10.256713
 5724 9.318356 10.260336
 5725 9.314733 10.263959
 5726 9.314733 10.267582
 5727 9.311110 10.271205
 5728 9.311110 10.274828
 5729 9.307487 10.278451
 5730 9.307487 10.282074
 5731 9.303864 10.285697
 5732 9.303864 10.289320
 5733 9.303864 10.292943
 5734 9.303864 10.296566
 5735 9.303864 10.300189
 5736 9.300241 10.303812
 5737 9.296618 10.307435
 5738 9.292995 10.311058
 5739 9.289372 10.314681
 5740 9.285749 10.318304
 5741 9.282126 10.321927
 5742 9.278503 10.325550
 5743 9.274880 10.329173
 5744 9.271257 10.332796
 5745 9.267634 10.332796
 5746 9.264011 10.332796
 5747 9.260388 10.332796
 5748 9.256765 10.332796
 5749 9.253142 10.332796
 5750 9.249519 10.332796
 5751 9.245896 10.332796
 5752 9.242273 10.332796
 5753 9.238650 10.332796
 5754 9.235027 10.332796
 5755 9.231404 10.332796
 5756 9.227781 10.332796
 5757 9.224158 10.332796
 5758 9.220535 10.332796
 5759 9.216912 10.332796
 5760 9.213289 10.332796
 5761 9.209666 10.329173
 5762 9.206043 10.329173
 5763 9.202420 10.325550
 5764 9.198797 10.325550
 5765 9.195174 10.321927
 5766 9.191551 10.321927
 5767 9.187928 10.318304
 5768 9.184305 10.318304
 5769 9.180682 10.314681
 5770 9.177059 10.314681
 5771 9.173436 10.311058
 5772 9.169813 10.311058
 5773 9.166190 10.311058
 5774 9.162567 10.311058
 5775 9.158944 10.311058
 5776 9.155321 10.311058
 5777 9.151698 10.311058
 5778 9.148075 10.311058
 5779 9.144452 10.311058
 5780 9.140829 10.311058
 5781 9.137206 10.311058
 5782 9.133583 10.311058
 5783 9.129960 10.311058
 5784 9.126337 10.311058
 5785 9.122714 10.311058
 5786 9.119091 10.311058
 5787 9.115468 10.311058
 5788 9.111845 10.311058
 5789 9.108222 10.311058
 5790 9.104599 10.311058
 5791 9.100976 10.311058
 5792 9.097353 10.311058
 5793 9.093730 10.311058
 5794 9.090107 10.311058
 5795 9.086484 10.311058
 5796 9.082861 10.311058
 5797 9.079238 10.307435
 5798 9.075615 10.307435
 5799 9.071992 10.303812
 5800 9.068369 10.303812
 5801 9.064746 10.300189
 5802 9.061123 10.300189
 5803 9.057500 10.296566
 5804 9.053877 10.296566
 5805 9.050254 10.296566
 5806 9.046631 10.292943
 5807 9.043008 10.292943
 5808 9.039385 10.292943
 5809 9.035762 10.289320
 5810 9.032139 10.285697
 5811 9.028516 10.282074
 5812 9.024893 10.278451
 5813 9.021270 10.274828
 5814 9.017647 10.271205
 5815 9.014024 10.267582
 5816 9.010401 10.263959
 5817 9.006778 10.260336
 5818 9.003155 10.256713
 5819 8.999532 10.253090
 5820 8.995909 10.249467
 5821 8.992286 10.245844
 5822 8.988663 10.245844
 5823 8.985040 10.242221
 5824 8.981417 10.242221
 5825 8.977794 10.238598
 5826 8.974171 10.238598
 5827 8.970548 10.234975
 5828 8.966925 10.234975
 5829 8.963302 10.231352
 5830 8.959679 10.231352
 5831 8.956056 10.227729
 5832 8.952433 10.227729
 5833 8.948810 10.224106
 5834 8.945187 10.220483
 5835 8.941564 10.216860
 5836 8.937941 10.213237
 5837 8.934318 10.209614
 5838 8.930695 10.205991
 5839 8.927072 10.202368
 5840 8.923449 10.198745
 5841 8.919826 10.195122
 5842 8.916203 10.191499
 5843 8.912580 10.191499
 5844 8.908957 10.187876
 5845 8.905334 10.184253
 5846 8.901711 10.184253
 5847 8.898088 10.180630
 5848 8.894465 10.177007
 5849 8.890842 10.173384
 5850 8.887219 10.169761
 5851 8.883596 10.166138
 5852 8.879973 10.162515
 5853 8.876350 10.158892
 5854 8.872727 10.155269
 5855 8.869104 10.151646
 5856 8.865481 10.148023
 5857 8.861858 10.144400
 5858 8.858235 10.140777
 5859 8.854612 10.137154
 5860 8.850989 10.133531
 5861 8.847366 10.133531
 5862 8.843743 10.129908
 5863 8.840120 10.129908
 5864 8.836497 10.126285
 5865 8.832874 10.126285
 5866 8.829251 10.122662
 5867 8.825628 10.122662
 5868 8.822005 10.119039
 5869 8.818382 10.119039
 5870 8.814759 10.115416
 5871 8.811136 10.111793
 5872 8.807513 10.108170
 5873 8.803890 10.104547
 5874 8.800267 10.100924
 5875 8.796644 10.100924
 5876 8.793021 10.097301
 5877 8.789398 10.097301
 5878 8.785775 10.093678
 5879 8.782152 10.093678
 5880 8.778529 10.090055
 5881 8.774906 10.090055
 5882 8.771283 10.086432
 5883 8.767660 10.086432
 5884 8.764037 10.082809
 5885 8.760414 10.082809
 5886 8.756791 10.079186
 5887 8.753168 10.079186
 5888 8.749545 10.079186
 5889 8.745922 10.079186
 5890 8.742299 10.079186
 5891 8.738676 10.079186
 5892 8.735053 10.079186
 5893 8.731430 10.079186
 5894 8.727807 10.079186
 5895 8.724184 10.079186
 5896 8.720561 10.079186
 5897 8.716938 10.079186
 5898 8.713315 10.079186
 5899 8.709692 10.079186
 5900 8.706069 10.079186
 5901 8.702446 10.079186
 5902 8.698823 10.079186
 5903 8.695200 10.079186
 5904 8.691577 10.079186
 5905 8.687954 10.075563
 5906 8.684331 10.075563
 5907 8.680708 10.071940
 5908 8.677085 10.071940
 5909 8.673462 10.071940
 5910 8.669839 10.071940
 5911 8.666216 10.071940
 5912 8.662593 10.071940
 5913 8.658970 10.071940
 5914 8.655347 10.071940
 5915 8.651724 10.071940
 5916 8.648101 10.071940
 5917 8.644478 10.071940
 5918 8.640855 10.071940
 5919 8.637232 10.071940
 5920 8.633609 10.071940
 5921 8.629986 10.071940
 5922 8.626363 10.071940
 5923 8.622740 10.071940
 5924 8.619117 10.071940
 5925 8.615494 10.071940
 5926 8.611871 10.071940
 5927 8.608248 10.071940
 5928 8.604625 10.071940
 5929 8.601002 10.071940
 5930 8.597379 10.075563
 5931 8.593756 10.075563
 5932 8.590133 10.079186
 5933 8.586510 10.079186
 5934 8.582887 10.082809
 5935 8.579264 10.082809
 5936 8.575641 10.086432
 5937 8.572018 10.086432
 5938 8.568395 10.086432
 5939 8.564772 10.086432
 5940 8.561149 10.090055
 5941 8.557526 10.090055
 5942 8.553903 10.090055
 5943 8.550280 10.093678
 5944 8.546657 10.093678
 5945 8.543034 10.097301
 5946 8.539411 10.097301
 5947 8.535788 10.100924
 5948 8.532165 10.100924
 5949 8.528542 10.100924
 5950 8.524919 10.100924
 5951 8.521296 10.100924
 5952 8.517673 10.100924
 5953 8.514050 10.097301
 5954 8.510427 10.097301
 5955 8.506804 10.097301
 5956 8.503181 10.097301
 5957 8.499558 10.097301
 5958 8.495935 10.097301
 5959 8.492312 10.097301
 5960 8.488689 10.097301
 5961 8.485066 10.097301
 5962 8.481443 10.097301
 5963 8.477820 10.097301
 5964 8.474197 10.097301
 5965 8.470574 10.093678
 5966 8.466951 10.093678
 5967 8.463328 10.093678
 5968 8.459705 10.093678
 5969 8.456082 10.093678
 5970 8.452459 10.090055
 5971 8.452459 10.086432
 5972 8.448836 10.082809
 5973 8.445213 10.082809
 5974 8.441590 10.079186
 5975 8.437967 10.079186
 5976 8.434344 10.075563
 5977 8.430721 10.075563
 5978 8.427098 10.071940
 5979 8.423475 10.071940
 5980 8.419852 10.068317
 5981 8.416229 10.068317
 5982 8.412606 10.064694
 5983 8.408983 10.064694
 5984 8.405360 10.061071
 5985 8.401737 10.061071
 5986 8.398114 10.061071
 5987 8.394491 10.061071
 5988 8.390868 10.061071
 5989 8.387245 10.061071
 5990 8.383622 10.061071
 5991 8.379999 10.061071
 5992 8.376376 10.061071
 5993 8.372753 10.061071
 5994 8.369130 10.061071
 5995 8.365507 10.061071
 5996 8.361884 10.061071
 5997 8.358261 10.061071
 5998 8.354638 10.061071
 5999 8.351015 10.061071
 6000 8.347392 10.061071
 6001 8.343769 10.061071
 6002 8.340146 10.061071
 6003 8.336523 10.061071
 6004 8.332900 10.061071
 6005 8.329277 10.061071
 6006 8.325654 10.061071
 6007 8.322031 10.061071
 6008 8.318408 10.064694
 6009 8.314785 10.064694
 6010 8.311162 10.064694
 6011 8.307539 10.064694
 6012 8.303916 10.064694
 6013 8.300293 10.064694
 6014 8.296670 10.064694
 6015 8.293047 10.064694
 6016 8.289424 10.064694
 6017 8.285801 10.064694
 6018 8.282178 10.064694
 6019 8.278555 10.064694
 6020 8.274932 10.064694
 6021 8.271309 10.064694
 6022 8.267686 10.064694
 6023 8.264063 10.064694
 6024 8.260440 10.064694
 6025 8.256817 10.064694
 6026 8.253194 10.064694
 6027 8.249571 10.064694
 6028 8.245948 10.064694
 6029 8.242325 10.064694
 6030 8.238702 10.064694
 6031 8.235079 10.064694
 6032 8.231456 10.064694
 6033 8.227833 10.064694
 6034 8.224210 10.064694
 6035 8.220587 10.064694
 6036 8.216964 10.061071
 6037 8.213341 10.061071
 6038 8.213341 10.057448
 6039 8.209718 10.053825
 6040 8.209718 10.050202
 6041 8.206095 10.046579
 6042 8.206095 10.042956
 6043 8.202472 10.039333
 6044 8.202472 10.035710
 6045 8.198849 10.032087
 6046 8.195226 10.032087
 6047 8.191603 10.028464
 6048 8.187980 10.028464
 6049 8.184357 10.024841
 6050 8.180734 10.024841
 6051 8.177111 10.021218
 6052 8.173488 10.021218
 6053 8.169865 10.017595
 6054 8.166242 10.017595
 6055 8.162619 10.013972
 6056 8.158996 10.013972
 6057 8.155373 10.010349
 6058 8.151750 10.010349
 6059 8.148127 10.010349
 6060 8.144504 10.010349
 6061 8.140881 10.010349
 6062 8.137258 10.010349
 6063 8.133635 10.010349
 6064 8.130012 10.010349
 6065 8.126389 10.010349
 6066 8.122766 10.010349
 6067 8.119143 10.010349
 6068 8.115520 10.010349
 6069 8.111897 10.010349
 6070 8.108274 10.010349
 6071 8.104651 10.010349
 6072 8.101028 10.010349
 6073 8.097405 10.010349
 6074 8.093782 10.010349
 6075 8.090159 10.010349
 6076 8.086536 10.010349
 6077 8.082913 10.010349
 6078 8.079290 10.010349
 6079 8.075667 10.010349
 6080 8.072044 10.010349
 6081 8.068421 10.010349
 6082 8.064798 10.010349
 6083 8.061175 10.010349
 6084 8.057552 10.010349
 6085 8.053929 10.010349
 6086 8.050306 10.010349
 6087 8.046683 10.010349
 6088 8.043060 10.010349
 6089 8.039437 10.013972
 6090 8.035814 10.013972
 6091 8.032191 10.017595
 6092 8.028568 10.017595
 6093 8.024945 10.021218
 6094 8.021322 10.021218
 6095 8.017699 10.024841
 6096 8.014076 10.024841
 6097 8.010453 10.024841
 6098 8.006830 10.024841
 6099 8.003207 10.024841
 6100 7.999584 10.024841
 6101 7.995961 10.024841
 6102 7.992338 10.024841
 6103 7.988715 10.024841
 6104 7.985092 10.024841
 6105 7.981469 10.024841
 6106 7.977846 10.024841
 6107 7.974223 10.024841
 6108 7.970600 10.024841
 6109 7.966977 10.024841
 6110 7.963354 10.024841
 6111 7.959731 10.024841
 6112 7.956108 10.024841
 6113 7.952485 10.024841
 6114 7.948862 10.024841
 6115 7.945239 10.024841
 6116 7.941616 10.024841
 6117 7.937993 10.024841
 6118 7.934370 10.024841
 6119 7.930747 10.024841
 6120 7.927124 10.028464
 6121 7.923501 10.028464
 6122 7.919878 10.032087
 6123 7.916255 10.032087
 6124 7.912632 10.035710
 6125 7.909009 10.035710
 6126 7.905386 10.039333
 6127 7.901763 10.039333
 6128 7.898140 10.042956
 6129 7.894517 10.042956
 6130 7.890894 10.046579
 6131 7.887271 10.046579
 6132 7.883648 10.050202
 6133 7.880025 10.053825
 6134 7.880025 10.057448
 6135 7.876402 10.061071
 6136 7.872779 10.064694
 6137 7.869156 10.068317
 6138 7.865533 10.068317
 6139 7.861910 10.068317
 6140 7.858287 10.068317
 6141 7.854664 10.068317
 6142 7.851041 10.068317
 6143 7.847418 10.068317
 6144 7.843795 10.068317
 6145 7.840172 10.068317
 6146 7.836549 10.068317
 6147 7.832926 10.068317
 6148 7.829303 10.068317
 6149 7.825680 10.068317
 6150 7.822057 10.068317
 6151 7.818434 10.068317
 6152 7.818434 10.064694
 6153 7.814811 10.061071
 6154 7.814811 10.057448
 6155 7.811188 10.053825
 6156 7.807565 10.053825
 6157 7.803942 10.050202
 6158 7.800319 10.050202
 6159 7.796696 10.046579
 6160 7.793073 10.046579
 6161 7.789450 10.042956
 6162 7.785827 10.042956
 6163 7.782204 10.039333
 6164 7.778581 10.039333
 6165 7.774958 10.035710
 6166 7.771335 10.035710
 6167 7.767712 10.032087
 6168 7.764089 10.032087
 6169 7.760466 10.032087
 6170 7.756843 10.032087
 6171 7.753220 10.032087
 6172 7.749597 10.032087
 6173 7.745974 10.032087
 6174 7.742351 10.032087
 6175 7.738728 10.032087
 6176 7.735105 10.032087
 6177 7.731482 10.032087
 6178 7.727859 10.032087
 6179 7.724236 10.032087
 6180 7.720613 10.032087
 6181 7.716990 10.032087
 6182 7.713367 10.032087
 6183 7.709744 10.032087
 6184 7.706121 10.032087
 6185 7.702498 10.032087
 6186 7.698875 10.032087
 6187 7.695252 10.032087
 6188 7.691629 10.032087
 6189 7.688006 10.032087
 6190 7.684383 10.035710
 6191 7.680760 10.035710
 6192 7.677137 10.039333
 6193 7.673514 10.039333
 6194 7.669891 10.039333
 6195 7.666268 10.039333
 6196 7.662645 10.039333
 6197 7.659022 10.039333
 6198 7.655399 10.039333
 6199 7.651776 10.039333
 6200 7.648153 10.039333
 6201 7.644530 10.039333
 6202 7.640907 10.039333
 6203 7.637284 10.039333
 6204 7.633661 10.039333
 6205 7.630038 10.039333
 6206 7.626415 10.039333
 6207 7.622792 10.039333
 6208 7.619169 10.039333
 6209 7.615546 10.039333
 6210 7.611923 10.039333
 6211 7.608300 10.042956
 6212 7.604677 10.042956
 6213 7.601054 10.042956
 6214 7.597431 10.046579
 6215 7.593808 10.046579
 6216 7.590185 10.050202
 6217 7.586562 10.050202
 6218 7.582939 10.053825
 6219 7.579316 10.053825
 6220 7.575693 10.057448
 6221 7.572070 10.057448
 6222 7.568447 10.061071
 6223 7.564824 10.061071
 6224 7.561201 10.064694
 6225 7.557578 10.064694
 6226 7.553955 10.064694
 6227 7.550332 10.064694
 6228 7.546709 10.068317
 6229 7.543086 10.068317
 6230 7.539463 10.068317
 6231 7.535840 10.068317
 6232 7.532217 10.068317
 6233 7.528594 10.064694
 6234 7.524971 10.064694
 6235 7.521348 10.064694
 6236 7.517725 10.064694
 6237 7.514102 10.061071
 6238 7.510479 10.061071
 6239 7.506856 10.057448
 6240 7.503233 10.057448
 6241 7.499610 10.057448
 6242 7.495987 10.053825
 6243 7.492364 10.050202
 6244 7.488741 10.050202
 6245 7.485118 10.046579
 6246 7.481495 10.046579
 6247 7.481495 10.042956
 6248 7.477872 10.039333
 6249 7.477872 10.035710
 6250 7.474249 10.032087
 6251 7.474249 10.028464
 6252 7.470626 10.024841
 6253 7.470626 10.021218
 6254 7.467003 10.017595
 6255 7.467003 10.013972
 6256 7.463380 10.010349
 6257 7.459757 10.010349
 6258 7.456134 10.006726
 6259 7.452511 10.006726
 6260 7.448888 10.003103
 6261 7.445265 10.003103
 6262 7.441642 9.999480
 6263 7.438019 9.999480
 6264 7.434396 9.995857
 6265 7.430773 9.995857
 6266 7.427150 9.992234
 6267 7.423527 9.992234
 6268 7.419904 9.988611
 6269 7.416281 9.988611
 6270 7.412658 9.988611
 6271 7.409035 9.988611
 6272 7.405412 9.988611
 6273 7.401789 9.988611
 6274 7.398166 9.988611
 6275 7.394543 9.988611
 6276 7.390920 9.988611
 6277 7.387297 9.988611
 6278 7.383674 9.988611
 6279 7.380051 9.988611
 6280 7.376428 9.988611
 6281 7.372805 9.988611
 6282 7.369182 9.988611
 6283 7.365559 9.988611
 6284 7.361936 9.988611
 6285 7.358313 9.988611
 6286 7.354690 9.988611
 6287 7.351067 9.988611
 6288 7.347444 9.988611
 6289 7.343821 9.988611
 6290 7.340198 9.988611
 6291 7.336575 9.988611
 6292 7.332952 9.988611
 6293 7.329329 9.992234
 6294 7.325706 9.992234
 6295 7.322083 9.995857
 6296 7.318460 9.995857
 6297 7.314837 9.999480
 6298 7.311214 9.999480
 6299 7.307591 9.999480
 6300 7.303968 9.999480
 6301 7.300345 9.999480
 6302 7.296722 9.999480
 6303 7.293099 9.999480
 6304 7.289476 9.999480
 6305 7.285853 9.999480
 6306 7.282230 9.999480
 6307 7.278607 9.999480
 6308 7.274984 9.999480
 6309 7.271361 9.999480
 6310 7.267738 9.999480
 6311 7.264115 9.999480
 6312 7.260492 9.999480
 6313 7.256869 9.999480
 6314 7.253246 9.999480
 6315 7.249623 9.999480
 6316 7.246000 9.999480
 6317 7.242377 9.999480
 6318 7.238754 10.003103
 6319 7.235131 10.003103
 6320 7.231508 10.006726
 6321 7.227885 10.006726
 6322 7.224262 10.010349
 6323 7.220639 10.010349
 6324 7.217016 10.013972
 6325 7.213393 10.013972
 6326 7.209770 10.017595
 6327 7.206147 10.017595
 6328 7.202524 10.021218
 6329 7.198901 10.021218
 6330 7.195278 10.024841
 6331 7.191655 10.024841
 6332 7.188032 10.024841
 6333 7.184409 10.028464
 6334 7.180786 10.028464
 6335 7.177163 10.028464
 6336 7.173540 10.028464
 6337 7.169917 10.028464
 6338 7.166294 10.032087
 6339 7.162671 10.032087
 6340 7.159048 10.032087
 6341 7.155425 10.032087
 6342 7.151802 10.032087
 6343 7.148179 10.032087
 6344 7.144556 10.032087
 6345 7.140933 10.032087
 6346 7.137310 10.032087
 6347 7.133687 10.032087
 6348 7.130064 10.028464
 6349 7.126441 10.028464
 6350 7.122818 10.028464
 6351 7.119195 10.028464
 6352 7.115572 10.028464
 6353 7.111949 10.028464
 6354 7.108326 10.028464
 6355 7.104703 10.028464
 6356 7.101080 10.028464
 6357 7.097457 10.028464
 6358 7.093834 10.028464
 6359 7.090211 10.028464
 6360 7.086588 10.028464
 6361 7.082965 10.028464
 6362 7.079342 10.028464
 6363 7.075719 10.028464
 6364 7.072096 10.028464
 6365 7.068473 10.028464
 6366 7.064850 10.028464
 6367 7.061227 10.028464
 6368 7.057604 10.028464
 6369 7.053981 10.028464
 6370 7.050358 10.028464
 6371 7.046735 10.028464
 6372 7.043112 10.028464
 6373 7.039489 10.028464
 6374 7.035866 10.024841
 6375 7.032243 10.024841
 6376 7.028620 10.024841
 6377 7.024997 10.024841
 6378 7.021374 10.024841
 6379 7.017751 10.021218
 6380 7.014128 10.021218
 6381 7.010505 10.021218
 6382 7.006882 10.021218
 6383 7.003259 10.021218
 6384 6.999636 10.021218
 6385 6.996013 10.021218
 6386 6.992390 10.021218
 6387 6.988767 10.021218
 6388 6.985144 10.021218
 6389 6.981521 10.021218
 6390 6.977898 10.021218
 6391 6.974275 10.021218
 6392 6.970652 10.021218
 6393 6.967029 10.021218
 6394 6.963406 10.021218
 6395 6.959783 10.021218
 6396 6.956160 10.021218
 6397 6.952537 10.021218
 6398 6.948914 10.021218
 6399 6.945291 10.021218
 6400 6.941668 10.021218
 6401 6.938045 10.021218
 6402 6.934422 10.021218
 6403 6.930799 10.017595
 6404 6.927176 10.017595
 6405 6.923553 10.017595
 6406 6.919930 10.017595
 6407 6.916307 10.017595
 6408 6.912684 10.017595
 6409 6.909061 10.017595
 6410 6.905438 10.017595
 6411 6.901815 10.017595
 6412 6.898192 10.017595
 6413 6.894569 10.017595
 6414 6.890946 10.017595
 6415 6.887323 10.017595
 6416 6.883700 10.017595
 6417 6.880077 10.017595
 6418 6.876454 10.017595
 6419 6.872831 10.017595
 6420 6.869208 10.017595
 6421 6.865585 10.017595
 6422 6.861962 10.017595
 6423 6.858339 10.017595
 6424 6.854716 10.017595
 6425 6.851093 10.017595
 6426 6.847470 10.017595
 6427 6.843847 10.017595
 6428 6.840224 10.017595
 6429 6.836601 10.017595
 6430 6.832978 10.017595
 6431 6.829355 10.021218
 6432 6.825732 10.021218
 6433 6.822109 10.024841
 6434 6.818486 10.024841
 6435 6.814863 10.024841
 6436 6.811240 10.024841
 6437 6.807617 10.024841
 6438 6.803994 10.024841
 6439 6.800371 10.024841
 6440 6.796748 10.024841
 6441 6.793125 10.024841
 6442 6.789502 10.024841
 6443 6.785879 10.024841
 6444 6.782256 10.024841
 6445 6.778633 10.024841
 6446 6.775010 10.028464
 6447 6.771387 10.024841
 6448 6.767764 10.024841
 6449 6.764141 10.024841
 6450 6.760518 10.021218
 6451 6.756895 10.021218
 6452 6.753272 10.021218
 6453 6.749649 10.017595
 6454 6.746026 10.017595
 6455 6.742403 10.017595
 6456 6.738780 10.013972
 6457 6.735157 10.013972
 6458 6.731534 10.013972
 6459 6.727911 10.013972
 6460 6.724288 10.013972
 6461 6.720665 10.010349
 6462 6.717042 10.010349
 6463 6.713419 10.006726
 6464 6.709796 10.006726
 6465 6.706173 10.006726
 6466 6.702550 10.006726
 6467 6.698927 10.006726
 6468 6.695304 10.006726
 6469 6.691681 10.006726
 6470 6.688058 10.006726
 6471 6.684435 10.006726
 6472 6.680812 10.006726
 6473 6.677189 10.006726
 6474 6.673566 10.006726
 6475 6.669943 10.006726
 6476 6.666320 10.006726
 6477 6.662697 10.006726
 6478 6.659074 10.006726
 6479 6.655451 10.006726
 6480 6.651828 10.006726
 6481 6.648205 10.006726
 6482 6.644582 10.006726
 6483 6.640959 10.006726
 6484 6.637336 10.006726
 6485 6.633713 10.006726
 6486 6.630090 10.006726
 6487 6.626467 10.006726
 6488 6.622844 10.006726
 6489 6.619221 10.006726
 6490 6.615598 10.006726
 6491 6.611975 10.006726
 6492 6.608352 10.003103
 6493 6.604729 10.003103
 6494 6.601106 10.003103
 6495 6.597483 9.999480
 6496 6.593860 9.999480
 6497 6.590237 9.995857
 6498 6.586614 9.995857
 6499 6.582991 9.992234
 6500 6.579368 9.992234
 6501 6.575745 9.988611
 6502 6.572122 9.988611
 6503 6.568499 9.988611
 6504 6.564876 9.988611
 6505 6.561253 9.988611
 6506 6.557630 9.988611
 6507 6.554007 9.988611
 6508 6.550384 9.988611
 6509 6.546761 9.988611
 6510 6.543138 9.988611
 6511 6.539515 9.988611
 6512 6.535892 9.988611
 6513 6.532269 9.988611
 6514 6.528646 9.988611
 6515 6.525023 9.988611
 6516 6.521400 9.988611
 6517 6.517777 9.988611
 6518 6.514154 9.988611
 6519 6.510531 9.988611
 6520 6.506908 9.988611
 6521 6.503285 9.988611
 6522 6.499662 9.988611
 6523 6.496039 9.988611
 6524 6.492416 9.988611
 6525 6.488793 9.988611
 6526 6.485170 9.988611
 6527 6.481547 9.988611
 6528 6.477924 9.988611
 6529 6.474301 9.988611
 6530 6.470678 9.988611
 6531 6.467055 9.988611
 6532 6.463432 9.988611
 6533 6.459809 9.988611
 6534 6.456186 9.988611
 6535 6.452563 9.988611
 6536 6.448940 9.988611
 6537 6.445317 9.988611
 6538 6.441694 9.988611
 6539 6.438071 9.988611
 6540 6.434448 9.988611
 6541 6.430825 9.988611
 6542 6.427202 9.988611
 6543 6.423579 9.992234
 6544 6.419956 9.992234
 6545 6.416333 9.995857
 6546 6.412710 9.995857
 6547 6.409087 9.995857
 6548 6.405464 9.992234
 6549 6.401841 9.992234
 6550 6.398218 9.992234
 6551 6.394595 9.992234
 6552 6.390972 9.988611
 6553 6.387349 9.988611
 6554 6.383726 9.984988
 6555 6.380103 9.984988
 6556 6.376480 9.981365
 6557 6.372857 9.981365
 6558 6.369234 9.977742
 6559 6.365611 9.977742
 6560 6.361988 9.974119
 6561 6.358365 9.974119
 6562 6.354742 9.970496
 6563 6.351119 9.970496
 6564 6.347496 9.970496
 6565 6.343873 9.970496
 6566 6.340250 9.970496
 6567 6.336627 9.970496
 6568 6.333004 9.970496
 6569 6.329381 9.970496
 6570 6.325758 9.970496
 6571 6.322135 9.970496
 6572 6.318512 9.970496
 6573 6.314889 9.970496
 6574 6.311266 9.970496
 6575 6.307643 9.970496
 6576 6.304020 9.970496
 6577 6.300397 9.970496
 6578 6.296774 9.970496
 6579 6.293151 9.970496
 6580 6.289528 9.970496
 6581 6.285905 9.970496
 6582 6.282282 9.970496
 6583 6.278659 9.970496
 6584 6.275036 9.970496
 6585 6.271413 9.970496
 6586 6.267790 9.970496
 6587 6.264167 9.974119
 6588 6.260544 9.974119
 6589 6.256921 9.974119
 6590 6.253298 9.974119
 6591 6.249675 9.974119
 6592 6.246052 9.974119
 6593 6.242429 9.974119
 6594 6.238806 9.974119
 6595 6.235183 9.974119
 6596 6.231560 9.974119
 6597 6.227937 9.974119
 6598 6.224314 9.974119
 6599 6.220691 9.974119
 6600 6.217068 9.974119
 6601 6.213445 9.974119
 6602 6.209822 9.974119
 6603 6.206199 9.974119
 6604 6.202576 9.974119
 6605 6.198953 9.974119
 6606 6.195330 9.974119
 6607 6.191707 9.974119
 6608 6.188084 9.974119
 6609 6.184461 9.974119
 6610 6.180838 9.974119
 6611 6.177215 9.977742
 6612 6.173592 9.977742
 6613 6.169969 9.981365
 6614 6.166346 9.981365
 6615 6.162723 9.984988
 6616 6.159100 9.984988
 6617 6.155477 9.988611
 6618 6.151854 9.988611
 6619 6.148231 9.992234
 6620 6.144608 9.992234
 6621 6.140985 9.995857
 6622 6.137362 9.995857
 6623 6.133739 9.999480
 6624 6.130116 10.003103
 6625 6.126493 10.006726
 6626 6.122870 10.010349
 6627 6.119247 10.013972
 6628 6.115624 10.017595
 6629 6.112001 10.021218
 6630 6.108378 10.021218
 6631 6.104755 10.021218
 6632 6.101132 10.021218
 6633 6.097509 10.024841
 6634 6.093886 10.024841
 6635 6.090263 10.024841
 6636 6.086640 10.024841
 6637 6.083017 10.024841
 6638 6.079394 10.024841
 6639 6.075771 10.024841
 6640 6.072148 10.024841
 6641 6.068525 10.024841
 6642 6.064902 10.024841
 6643 6.061279 10.024841
 6644 6.057656 10.024841
 6645 6.054033 10.028464
 6646 6.050410 10.028464
 6647 6.046787 10.028464
 6648 6.043164 10.028464
 6649 6.039541 10.028464
 6650 6.035918 10.028464
 6651 6.032295 10.028464
 6652 6.028672 10.032087
 6653 6.025049 10.032087
 6654 6.021426 10.035710
 6655 6.017803 10.035710
 6656 6.014180 10.039333
 6657 6.010557 10.039333
 6658 6.006934 10.042956
 6659 6.003311 10.042956
 6660 5.999688 10.046579
 6661 5.996065 10.046579
 6662 5.992442 10.050202
 6663 5.988819 10.050202
 6664 5.985196 10.053825
 6665 5.981573 10.053825
 6666 5.977950 10.053825
 6667 5.974327 10.053825
 6668 5.970704 10.053825
 6669 5.967081 10.053825
 6670 5.963458 10.053825
 6671 5.959835 10.053825
 6672 5.956212 10.053825
 6673 5.952589 10.053825
 6674 5.948966 10.053825
 6675 5.945343 10.053825
 6676 5.941720 10.053825
 6677 5.938097 10.053825
 6678 5.934474 10.050202
 6679 5.930851 10.050202
 6680 5.927228 10.050202
 6681 5.923605 10.046579
 6682 5.919982 10.046579
 6683 5.916359 10.046579
 6684 5.912736 10.046579
 6685 5.909113 10.046579
 6686 5.905490 10.046579
 6687 5.901867 10.046579
 6688 5.898244 10.046579
 6689 5.894621 10.046579
 6690 5.890998 10.046579
 6691 5.887375 10.046579
 6692 5.883752 10.046579
 6693 5.880129 10.046579
 6694 5.876506 10.046579
 6695 5.872883 10.046579
 6696 5.869260 10.046579
 6697 5.865637 10.046579
 6698 5.862014 10.046579
 6699 5.858391 10.046579
 6700 5.854768 10.046579
 6701 5.851145 10.046579
 6702 5.847522 10.046579
 6703 5.843899 10.046579
 6704 5.840276 10.046579
 6705 5.836653 10.046579
 6706 5.833030 10.046579
 6707 5.829407 10.046579
 6708 5.825784 10.050202
 6709 5.822161 10.050202
 6710 5.818538 10.053825
 6711 5.814915 10.053825
 6712 5.811292 10.057448
 6713 5.807669 10.057448
 6714 5.804046 10.061071
 6715 5.800423 10.061071
 6716 5.796800 10.064694
 6717 5.793177 10.064694
 6718 5.789554 10.068317
 6719 5.785931 10.068317
 6720 5.782308 10.068317
 6721 5.778685 10.068317
 6722 5.775062 10.068317
 6723 5.771439 10.064694
 6724 5.767816 10.064694
 6725 5.764193 10.061071
 6726 5.760570 10.057448
 6727 5.756947 10.053825
 6728 5.753324 10.050202
 6729 5.749701 10.050202
 6730 5.746078 10.046579
 6731 5.742455 10.046579
 6732 5.738832 10.042956
 6733 5.735209 10.042956
 6734 5.731586 10.039333
 6735 5.727963 10.039333
 6736 5.724340 10.035710
 6737 5.720717 10.035710
 6738 5.717094 10.032087
 6739 5.713471 10.032087
 6740 5.709848 10.028464
 6741 5.706225 10.028464
 6742 5.702602 10.028464
 6743 5.698979 10.028464
 6744 5.695356 10.028464
 6745 5.691733 10.028464
 6746 5.688110 10.028464
 6747 5.684487 10.028464
 6748 5.680864 10.028464
 6749 5.677241 10.028464
 6750 5.673618 10.028464
 6751 5.669995 10.028464
 6752 5.666372 10.028464
 6753 5.662749 10.028464
 6754 5.659126 10.028464
 6755 5.655503 10.028464
 6756 5.651880 10.028464
 6757 5.648257 10.028464
 6758 5.644634 10.028464
 6759 5.641011 10.028464
 6760 5.637388 10.028464
 6761 5.633765 10.028464
 6762 5.630142 10.028464
 6763 5.626519 10.028464
 6764 5.622896 10.028464
 6765 5.619273 10.024841
 6766 5.615650 10.024841
 6767 5.612027 10.024841
 6768 5.608404 10.024841
 6769 5.604781 10.024841
 6770 5.601158 10.024841
 6771 5.597535 10.024841
 6772 5.593912 10.024841
 6773 5.590289 10.024841
 6774 5.586666 10.024841
 6775 5.583043 10.024841
 6776 5.579420 10.024841
 6777 5.575797 10.024841
 6778 5.572174 10.024841
 6779 5.568551 10.024841
 6780 5.564928 10.024841
 6781 5.561305 10.024841
 6782 5.557682 10.024841
 6783 5.554059 10.024841
 6784 5.550436 10.024841
 6785 5.546813 10.024841
 6786 5.543190 10.024841
 6787 5.539567 10.024841
 6788 5.535944 10.024841
 6789 5.532321 10.024841
 6790 5.528698 10.024841
 6791 5.525075 10.021218
 6792 5.521452 10.021218
 6793 5.517829 10.021218
 6794 5.514206 10.017595
 6795 5.510583 10.017595
 6796 5.506960 10.017595
 6797 5.503337 10.013972
 6798 5.499714 10.013972
 6799 5.496091 10.013972
 6800 5.492468 10.013972
 6801 5.488845 10.010349
 6802 5.485222 10.010349
 6803 5.481599 10.010349
 6804 5.477976 10.010349
 6805 5.474353 10.010349
 6806 5.470730 10.010349
 6807 5.467107 10.010349
 6808 5.463484 10.010349
 6809 5.459861 10.010349
 6810 5.456238 10.010349
 6811 5.452615 10.010349
 6812 5.448992 10.010349
 6813 5.445369 10.010349
 6814 5.441746 10.010349
 6815 5.438123 10.010349
 6816 5.434500 10.010349
 6817 5.430877 10.010349
 6818 5.427254 10.010349
 6819 5.423631 10.010349
 6820 5.420008 10.010349
 6821 5.416385 10.010349
 6822 5.412762 10.010349
 6823 5.409139 10.010349
 6824 5.405516 10.010349
 6825 5.401893 10.013972
 6826 5.398270 10.013972
 6827 5.394647 10.013972
 6828 5.391024 10.013972
 6829 5.387401 10.013972
 6830 5.383778 10.013972
 6831 5.380155 10.013972
 6832 5.376532 10.013972
 6833 5.372909 10.013972
 6834 5.369286 10.013972
 6835 5.365663 10.013972
 6836 5.362040 10.013972
 6837 5.358417 10.013972
 6838 5.354794 10.013972
 6839 5.351171 10.013972
 6840 5.347548 10.013972
 6841 5.343925 10.013972
 6842 5.340302 10.013972
 6843 5.336679 10.013972
 6844 5.333056 10.010349
 6845 5.329433 10.010349
 6846 5.325810 10.006726
 6847 5.322187 10.006726
 6848 5.318564 10.003103
 6849 5.314941 10.003103
 6850 5.311318 9.999480
 6851 5.307695 9.999480
 6852 5.304072 9.995857
 6853 5.300449 9.995857
 6854 5.296826 9.992234
 6855 5.293203 9.992234
 6856 5.289580 9.988611
 6857 5.285957 9.988611
 6858 5.282334 9.988611
 6859 5.278711 9.988611
 6860 5.275088 9.988611
 6861 5.271465 9.988611
 6862 5.267842 9.988611
 6863 5.264219 9.988611
 6864 5.260596 9.988611
 6865 5.256973 9.988611
 6866 5.253350 9.988611
 6867 5.249727 9.988611
 6868 5.246104 9.988611
 6869 5.242481 9.988611
 6870 5.238858 9.988611
 6871 5.235235 9.988611
 6872 5.231612 9.988611
 6873 5.227989 9.988611
 6874 5.224366 9.988611
 6875 5.220743 9.988611
 6876 5.217120 9.988611
 6877 5.213497 9.988611
 6878 5.209874 9.988611
 6879 5.206251 9.992234
 6880 5.202628 9.992234
 6881 5.199005 9.995857
 6882 5.195382 9.995857
 6883 5.191759 9.999480
 6884 5.188136 9.999480
 6885 5.184513 10.003103
 6886 5.180890 10.003103
 6887 5.177267 10.006726
 6888 5.173644 10.006726
 6889 5.170021 10.006726
 6890 5.166398 10.010349
 6891 5.162775 10.010349
 6892 5.159152 10.010349
 6893 5.155529 10.010349
 6894 5.151906 10.010349
 6895 5.148283 10.013972
 6896 5.144660 10.013972
 6897 5.141037 10.013972
 6898 5.137414 10.013972
 6899 5.133791 10.013972
 6900 5.130168 10.017595
 6901 5.126545 10.017595
 6902 5.122922 10.017595
 6903 5.119299 10.017595
 6904 5.115676 10.017595
 6905 5.112053 10.017595
 6906 5.108430 10.017595
 6907 5.104807 10.017595
 6908 5.101184 10.017595
 6909 5.097561 10.017595
 6910 5.093938 10.017595
 6911 5.090315 10.013972
 6912 5.086692 10.013972
 6913 5.083069 10.013972
 6914 5.079446 10.013972
 6915 5.075823 10.013972
 6916 5.072200 10.010349
 6917 5.068577 10.006726
 6918 5.064954 10.003103
 6919 5.061331 9.999480
 6920 5.057708 9.995857
 6921 5.054085 9.992234
 6922 5.050462 9.988611
 6923 5.046839 9.984988
 6924 5.043216 9.981365
 6925 5.043216 9.977742
 6926 5.039593 9.974119
 6927 5.035970 9.974119
 6928 5.032347 9.970496
 6929 5.028724 9.970496
 6930 5.025101 9.966873
 6931 5.021478 9.966873
 6932 5.017855 9.963250
 6933 5.014232 9.963250
 6934 5.010609 9.959627
 6935 5.006986 9.959627
 6936 5.003363 9.956004
 6937 4.999740 9.956004
 6938 4.996117 9.952381
 6939 4.992494 9.952381
 6940 4.988871 9.952381
 6941 4.985248 9.952381
 6942 4.981625 9.952381
 6943 4.978002 9.952381
 6944 4.974379 9.952381
 6945 4.970756 9.952381
 6946 4.967133 9.952381
 6947 4.963510 9.952381
 6948 4.959887 9.952381
 6949 4.956264 9.952381
 6950 4.952641 9.952381
 6951 4.949018 9.952381
 6952 4.945395 9.952381
 6953 4.941772 9.952381
 6954 4.938149 9.952381
 6955 4.934526 9.952381
 6956 4.930903 9.952381
 6957 4.927280 9.952381
 6958 4.923657 9.952381
 6959 4.920034 9.952381
 6960 4.916411 9.952381
 6961 4.912788 9.952381
 6962 4.909165 9.952381
 6963 4.905542 9.952381
 6964 4.901919 9.952381
 6965 4.898296 9.948758
 6966 4.894673 9.948758
 6967 4.891050 9.948758
 6968 4.887427 9.945135
 6969 4.883804 9.945135
 6970 4.880181 9.945135
 6971 4.876558 9.945135
 6972 4.872935 9.945135
 6973 4.869312 9.945135
 6974 4.865689 9.945135
 6975 4.862066 9.941512
 6976 4.858443 9.937889
 6977 4.854820 9.934266
 6978 4.851197 9.930643
 6979 4.851197 9.927020
 6980 4.854820 9.923397
 6981 4.854820 9.919774
 6982 4.854820 9.916151
 6983 4.854820 9.912528
 6984 4.854820 9.908905
 6985 4.854820 9.905282
 6986 4.854820 9.901659
 6987 4.854820 9.898036
 6988 4.854820 9.894413
 6989 4.854820 9.890790
 6990 4.854820 9.887167
 6991 4.854820 9.883544
 6992 4.854820 9.879921
 6993 4.854820 9.876298
 6994 4.854820 9.872675
 6995 4.854820 9.869052
 6996 4.854820 9.865429
 6997 4.854820 9.861806
 6998 4.854820 9.858183
 6999 4.854820 9.854560
 7000 4.854820 9.850937
 7001 4.854820 9.847314
 7002 4.854820 9.843691
 7003 4.854820 9.840068
 7004 4.851197 9.836445
 7005 4.851197 9.832822
 7006 4.847574 9.829199
 7007 4.847574 9.825576
 7008 4.843951 9.821953
 7009 4.843951 9.818330
 7010 4.840328 9.814707
 7011 4.840328 9.811084
 7012 4.836705 9.807461
 7013 4.836705 9.803838
 7014 4.833082 9.800215
 7015 4.833082 9.796592
 7016 4.829459 9.792969
 7017 4.825836 9.789346
 7018 4.822213 9.789346
 7019 4.822213 9.785723
 7020 4.818590 9.782100
 7021 4.814967 9.778477
 7022 4.811344 9.774854
 7023 4.807721 9.771231
 7024 4.804098 9.767608
 7025 4.800475 9.763985
 7026 4.800475 9.760362
 7027 4.800475 9.756739
 7028 4.800475 9.753116
 7029 4.800475 9.749493
 7030 4.800475 9.745870
 7031 4.800475 9.742247
 7032 4.800475 9.738624
 7033 4.800475 9.735001
 7034 4.800475 9.731378
 7035 4.800475 9.727755
 7036 4.800475 9.724132
 7037 4.800475 9.720509
 7038 4.800475 9.716886
 7039 4.800475 9.713263
 7040 4.800475 9.709640
 7041 4.800475 9.706017
 7042 4.800475 9.702394
 7043 4.800475 9.698771
 7044 4.800475 9.695148
 7045 4.800475 9.691525
 7046 4.800475 9.687902
 7047 4.800475 9.684279
 7048 4.796852 9.680656
 7049 4.796852 9.677033
 7050 4.793229 9.673410
 7051 4.793229 9.669787
 7052 4.789606 9.666164
 7053 4.789606 9.662541
 7054 4.785983 9.658918
 7055 4.785983 9.655295
 7056 4.782360 9.651672
 7057 4.782360 9.648049
 7058 4.778737 9.644426
 7059 4.778737 9.640803
 7060 4.775114 9.637180
 7061 4.771491 9.633557
 7062 4.767868 9.633557
 7063 4.764245 9.629934
 7064 4.760622 9.629934
 7065 4.756999 9.626311
 7066 4.753376 9.626311
 7067 4.749753 9.622688
 7068 4.746130 9.622688
 7069 4.742507 9.619065
 7070 4.738884 9.619065
 7071 4.735261 9.615442
 7072 4.731638 9.615442
 7073 4.728015 9.611819
 7074 4.724392 9.611819
 7075 4.720769 9.611819
 7076 4.717146 9.608196
 7077 4.713523 9.608196
 7078 4.709900 9.608196
 7079 4.706277 9.608196
 7080 4.702654 9.608196
 7081 4.699031 9.604573
 7082 4.695408 9.604573
 7083 4.691785 9.600950
 7084 4.688162 9.597327
 7085 4.688162 9.593704
 7086 4.684539 9.590081
 7087 4.684539 9.586458
 7088 4.680916 9.582835
 7089 4.680916 9.579212
 7090 4.677293 9.575589
 7091 4.677293 9.571966
 7092 4.673670 9.568343
 7093 4.673670 9.564720
 7094 4.670047 9.561097
 7095 4.670047 9.557474
 7096 4.666424 9.553851
 7097 4.666424 9.550228
 7098 4.662801 9.546605
 7099 4.662801 9.542982
 7100 4.659178 9.539359
 7101 4.659178 9.535736
 7102 4.655555 9.532113
 7103 4.651932 9.528490
 7104 4.648309 9.524867
 7105 4.644686 9.524867
 7106 4.641063 9.521244
 7107 4.637440 9.521244
 7108 4.633817 9.517621
 7109 4.630194 9.517621
 7110 4.626571 9.513998
 7111 4.622948 9.513998
 7112 4.619325 9.510375
 7113 4.615702 9.510375
 7114 4.612079 9.506752
 7115 4.608456 9.506752
 7116 4.604833 9.503129
 7117 4.601210 9.503129
 7118 4.597587 9.503129
 7119 4.593964 9.503129
 7120 4.590341 9.503129
 7121 4.586718 9.503129
 7122 4.583095 9.503129
 7123 4.579472 9.503129
 7124 4.575849 9.503129
 7125 4.572226 9.503129
 7126 4.568603 9.503129
 7127 4.564980 9.503129
 7128 4.561357 9.503129
 7129 4.557734 9.499506
 7130 4.554111 9.495883
 7131 4.550488 9.492260
 7132 4.546865 9.488637
 7133 4.546865 9.485014
 7134 4.543242 9.481391
 7135 4.543242 9.477768
 7136 4.539619 9.474145
 7137 4.535996 9.470522
 7138 4.532373 9.466899
 7139 4.528750 9.463276
 7140 4.525127 9.459653
 7141 4.521504 9.456030
 7142 4.517881 9.452407
 7143 4.514258 9.448784
 7144 4.510635 9.445161
 7145 4.507012 9.441538
 7146 4.503389 9.437915
 7147 4.499766 9.434292
 7148 4.499766 9.430669
 7149 4.499766 9.427046
 7150 4.499766 9.423423
 7151 4.499766 9.419800
 7152 4.499766 9.416177
 7153 4.499766 9.412554
 7154 4.499766 9.408931
 7155 4.499766 9.405308
 7156 4.499766 9.401685
 7157 4.499766 9.398062
 7158 4.499766 9.394439
 7159 4.499766 9.390816
 7160 4.499766 9.387193
 7161 4.499766 9.383570
 7162 4.499766 9.379947
 7163 4.499766 9.376324
 7164 4.499766 9.372701
 7165 4.496143 9.369078
 7166 4.496143 9.365455
 7167 4.492520 9.361832
 7168 4.492520 9.358209
 7169 4.488897 9.354586
 7170 4.488897 9.350963
 7171 4.485274 9.347340
 7172 4.485274 9.343717
 7173 4.481651 9.340094
 7174 4.481651 9.336471
 7175 4.478028 9.332848
 7176 4.478028 9.329225
 7177 4.474405 9.325602
 7178 4.470782 9.325602
 7179 4.467159 9.321979
 7180 4.463536 9.321979
 7181 4.459913 9.318356
 7182 4.456290 9.318356
 7183 4.452667 9.314733
 7184 4.449044 9.314733
 7185 4.445421 9.311110
 7186 4.441798 9.311110
 7187 4.438175 9.307487
 7188 4.434552 9.307487
 7189 4.430929 9.303864
 7190 4.427306 9.303864
 7191 4.423683 9.303864
 7192 4.420060 9.303864
 7193 4.416437 9.303864
 7194 4.412814 9.303864
 7195 4.409191 9.303864
 7196 4.405568 9.303864
 7197 4.401945 9.303864
 7198 4.398322 9.303864
 7199 4.394699 9.303864
 7200 4.391076 9.303864
 7201 4.387453 9.303864
 7202 4.383830 9.303864
 7203 4.380207 9.303864
 7204 4.376584 9.303864
 7205 4.372961 9.303864
 7206 4.369338 9.303864
 7207 4.365715 9.303864
 7208 4.362092 9.303864
 7209 4.358469 9.303864
 7210 4.354846 9.303864
 7211 4.351223 9.303864
 7212 4.347600 9.303864
 7213 4.343977 9.303864
 7214 4.340354 9.303864
 7215 4.336731 9.303864
 7216 4.333108 9.303864
 7217 4.329485 9.303864
 7218 4.325862 9.303864
 7219 4.322239 9.303864
 7220 4.318616 9.303864
 7221 4.314993 9.303864
 7222 4.311370 9.303864
 7223 4.307747 9.303864
 7224 4.304124 9.303864
 7225 4.300501 9.303864
 7226 4.296878 9.303864
 7227 4.293255 9.303864
 7228 4.289632 9.307487
 7229 4.286009 9.307487
 7230 4.282386 9.311110
 7231 4.278763 9.311110
 7232 4.275140 9.314733
 7233 4.271517 9.314733
 7234 4.267894 9.318356
 7235 4.264271 9.318356
 7236 4.260648 9.321979
 7237 4.257025 9.321979
 7238 4.253402 9.325602
 7239 4.249779 9.325602
 7240 4.246156 9.329225
 7241 4.242533 9.332848
 7242 4.242533 9.336471
 7243 4.238910 9.340094
 7244 4.238910 9.343717
 7245 4.235287 9.347340
 7246 4.235287 9.350963
 7247 4.231664 9.354586
 7248 4.231664 9.358209
 7249 4.228041 9.361832
 7250 4.228041 9.365455
 7251 4.224418 9.369078
 7252 4.224418 9.372701
 7253 4.220795 9.376324
 7254 4.217172 9.376324
 7255 4.213549 9.379947
 7256 4.209926 9.383570
 7257 4.206303 9.387193
 7258 4.202680 9.390816
 7259 4.199057 9.390816
 7260 4.195434 9.390816
 7261 4.191811 9.390816
 7262 4.188188 9.390816
 7263 4.184565 9.390816
 7264 4.180942 9.390816
 7265 4.177319 9.394439
 7266 4.173696 9.394439
 7267 4.170073 9.394439
 7268 4.166450 9.394439
 7269 4.162827 9.394439
 7270 4.159204 9.394439
 7271 4.155581 9.394439
 7272 4.151958 9.394439
 7273 4.148335 9.390816
 7274 4.144712 9.390816
 7275 4.141089 9.390816
 7276 4.137466 9.390816
 7277 4.133843 9.387193
 7278 4.130220 9.387193
 7279 4.126597 9.387193
 7280 4.122974 9.387193
 7281 4.119351 9.387193
 7282 4.115728 9.387193
 7283 4.112105 9.387193
 7284 4.108482 9.387193
 7285 4.104859 9.383570
 7286 4.101236 9.383570
 7287 4.097613 9.379947
 7288 4.093990 9.376324
 7289 4.090367 9.372701
 7290 4.086744 9.369078
 7291 4.083121 9.365455
 7292 4.079498 9.365455
 7293 4.075875 9.361832
 7294 4.072252 9.361832
 7295 4.068629 9.358209
 7296 4.065006 9.358209
 7297 4.061383 9.354586
 7298 4.057760 9.354586
 7299 4.054137 9.350963
 7300 4.050514 9.350963
 7301 4.046891 9.347340
 7302 4.043268 9.347340
 7303 4.039645 9.343717
 7304 4.036022 9.343717
 7305 4.032399 9.343717
 7306 4.028776 9.343717
 7307 4.025153 9.343717
 7308 4.021530 9.343717
 7309 4.017907 9.343717
 7310 4.014284 9.343717
 7311 4.010661 9.343717
 7312 4.007038 9.343717
 7313 4.003415 9.343717
 7314 3.999792 9.343717
 7315 3.996169 9.343717
 7316 3.992546 9.343717
 7317 3.988923 9.343717
 7318 3.985300 9.343717
 7319 3.981677 9.343717
 7320 3.978054 9.343717
 7321 3.974431 9.343717
 7322 3.970808 9.343717
 7323 3.967185 9.343717
 7324 3.963562 9.343717
 7325 3.959939 9.343717
 7326 3.956316 9.347340
 7327 3.952693 9.347340
 7328 3.949070 9.350963
 7329 3.945447 9.350963
 7330 3.941824 9.354586
 7331 3.938201 9.354586
 7332 3.934578 9.358209
 7333 3.930955 9.358209
 7334 3.927332 9.361832
 7335 3.923709 9.361832
 7336 3.920086 9.365455
 7337 3.916463 9.365455
 7338 3.912840 9.369078
 7339 3.912840 9.372701
 7340 3.909217 9.376324
 7341 3.909217 9.379947
 7342 3.905594 9.383570
 7343 3.905594 9.387193
 7344 3.901971 9.390816
 7345 3.901971 9.394439
 7346 3.898348 9.398062
 7347 3.898348 9.401685
 7348 3.894725 9.405308
 7349 3.894725 9.408931
 7350 3.891102 9.412554
 7351 3.891102 9.416177
 7352 3.891102 9.419800
 7353 3.887479 9.423423
 7354 3.887479 9.427046
 7355 3.883856 9.430669
 7356 3.880233 9.434292
 7357 3.876610 9.437915
 7358 3.872987 9.441538
 7359 3.869364 9.445161
 7360 3.865741 9.448784
 7361 3.862118 9.452407
 7362 3.858495 9.456030
 7363 3.854872 9.459653
 7364 3.851249 9.459653
 7365 3.847626 9.463276
 7366 3.844003 9.463276
 7367 3.840380 9.466899
 7368 3.836757 9.466899
 7369 3.833134 9.470522
 7370 3.829511 9.470522
 7371 3.825888 9.470522
 7372 3.822265 9.470522
 7373 3.818642 9.470522
 7374 3.815019 9.470522
 7375 3.811396 9.470522
 7376 3.807773 9.470522
 7377 3.804150 9.470522
 7378 3.800527 9.470522
 7379 3.796904 9.470522
 7380 3.793281 9.470522
 7381 3.789658 9.470522
 7382 3.786035 9.470522
 7383 3.782412 9.470522
 7384 3.778789 9.470522
 7385 3.775166 9.470522
 7386 3.771543 9.470522
 7387 3.767920 9.470522
 7388 3.764297 9.470522
 7389 3.760674 9.470522
 7390 3.757051 9.470522
 7391 3.753428 9.470522
 7392 3.749805 9.474145
 7393 3.746182 9.474145
 7394 3.742559 9.477768
 7395 3.738936 9.477768
 7396 3.735313 9.481391
 7397 3.731690 9.481391
 7398 3.728067 9.485014
 7399 3.724444 9.485014
 7400 3.720821 9.488637
 7401 3.717198 9.488637
 7402 3.713575 9.492260
 7403 3.709952 9.492260
 7404 3.706329 9.495883
 7405 3.702706 9.499506
 7406 3.702706 9.503129
 7407 3.699083 9.506752
 7408 3.695460 9.510375
 7409 3.695460 9.513998
 7410 3.691837 9.517621
 7411 3.688214 9.521244
 7412 3.684591 9.524867
 7413 3.680968 9.528490
 7414 3.677345 9.532113
 7415 3.673722 9.532113
 7416 3.670099 9.532113
 7417 3.666476 9.532113
 7418 3.662853 9.532113
 7419 3.659230 9.532113
 7420 3.655607 9.532113
 7421 3.651984 9.532113
 7422 3.648361 9.532113
 7423 3.644738 9.532113
 7424 3.641115 9.532113
 7425 3.637492 9.532113
 7426 3.633869 9.532113
 7427 3.630246 9.532113
 7428 3.626623 9.532113
 7429 3.623000 9.532113
 7430 3.619377 9.532113
 7431 3.615754 9.532113
 7432 3.612131 9.532113
 7433 3.608508 9.532113
 7434 3.604885 9.532113
 7435 3.601262 9.532113
 7436 3.597639 9.532113
 7437 3.594016 9.535736
 7438 3.590393 9.535736
 7439 3.586770 9.539359
 7440 3.583147 9.539359
 7441 3.579524 9.542982
 7442 3.575901 9.542982
 7443 3.572278 9.546605
 7444 3.568655 9.546605
 7445 3.565032 9.550228
 7446 3.561409 9.550228
 7447 3.557786 9.553851
 7448 3.554163 9.553851
 7449 3.550540 9.557474
 7450 3.550540 9.561097
 7451 3.546917 9.564720
 7452 3.546917 9.568343
 7453 3.543294 9.571966
 7454 3.543294 9.575589
 7455 3.539671 9.579212
 7456 3.539671 9.582835
 7457 3.536048 9.586458
 7458 3.536048 9.590081
 7459 3.532425 9.593704
 7460 3.532425 9.597327
 7461 3.528802 9.600950
 7462 3.528802 9.604573
 7463 3.528802 9.608196
 7464 3.528802 9.611819
 7465 3.528802 9.615442
 7466 3.528802 9.619065
 7467 3.528802 9.622688
 7468 3.528802 9.626311
 7469 3.528802 9.629934
 7470 3.528802 9.633557
 7471 3.528802 9.637180
 7472 3.528802 9.640803
 7473 3.528802 9.644426
 7474 3.528802 9.648049
 7475 3.528802 9.651672
 7476 3.525179 9.655295
 7477 3.521556 9.658918
 7478 3.517933 9.662541
 7479 3.514310 9.666164
 7480 3.510687 9.669787
 7481 3.507064 9.673410
 7482 3.503441 9.677033
 7483 3.503441 9.680656
 7484 3.499818 9.684279
 7485 3.499818 9.687902
 7486 3.496195 9.691525
 7487 3.496195 9.695148
 7488 3.492572 9.698771
 7489 3.492572 9.702394
 7490 3.488949 9.706017
 7491 3.488949 9.709640
 7492 3.485326 9.713263
 7493 3.485326 9.716886
 7494 3.481703 9.720509
 7495 3.481703 9.724132
 7496 3.481703 9.727755
 7497 3.481703 9.731378
 7498 3.481703 9.735001
 7499 3.481703 9.738624
 7500 3.481703 9.742247
 7501 3.481703 9.745870
 7502 3.478080 9.749493
 7503 3.474457 9.753116
 7504 3.470834 9.756739
 7505 3.467211 9.760362
 7506 3.463588 9.763985
 7507 3.459965 9.767608
 7508 3.456342 9.771231
 7509 3.452719 9.774854
 7510 3.449096 9.778477
 7511 3.445473 9.782100
 7512 3.441850 9.782100
 7513 3.438227 9.782100
 7514 3.434604 9.785723
 7515 3.430981 9.785723
 7516 3.427358 9.785723
 7517 3.423735 9.785723
 7518 3.420112 9.785723
 7519 3.416489 9.785723
 7520 3.412866 9.785723
 7521 3.409243 9.785723
 7522 3.405620 9.785723
 7523 3.401997 9.785723
 7524 3.398374 9.785723
 7525 3.394751 9.785723
 7526 3.391128 9.785723
 7527 3.387505 9.785723
 7528 3.383882 9.785723
 7529 3.380259 9.785723
 7530 3.376636 9.785723
 7531 3.373013 9.785723
 7532 3.369390 9.785723
 7533 3.365767 9.789346
 7534 3.362144 9.789346
 7535 3.358521 9.792969
 7536 3.354898 9.792969
 7537 3.351275 9.796592
 7538 3.347652 9.796592
 7539 3.344029 9.800215
 7540 3.340406 9.800215
 7541 3.336783 9.803838
 7542 3.333160 9.803838
 7543 3.329537 9.803838
 7544 3.325914 9.803838
 7545 3.322291 9.803838
 7546 3.318668 9.803838
 7547 3.315045 9.803838
 7548 3.311422 9.803838
 7549 3.307799 9.803838
 7550 3.304176 9.803838
 7551 3.300553 9.803838
 7552 3.296930 9.803838
 7553 3.293307 9.803838
 7554 3.289684 9.803838
 7555 3.286061 9.803838
 7556 3.282438 9.803838
 7557 3.278815 9.803838
 7558 3.275192 9.803838
 7559 3.271569 9.803838
 7560 3.267946 9.803838
 7561 3.264323 9.803838
 7562 3.260700 9.803838
 7563 3.257077 9.803838
 7564 3.253454 9.803838
 7565 3.249831 9.803838
 7566 3.246208 9.807461
 7567 3.242585 9.807461
 7568 3.238962 9.811084
 7569 3.235339 9.811084
 7570 3.231716 9.811084
 7571 3.228093 9.811084
 7572 3.224470 9.814707
 7573 3.220847 9.814707
 7574 3.217224 9.814707
 7575 3.213601 9.818330
 7576 3.209978 9.818330
 7577 3.206355 9.821953
 7578 3.202732 9.821953
 7579 3.199109 9.825576
 7580 3.195486 9.825576
 7581 3.191863 9.829199
 7582 3.188240 9.829199
 7583 3.184617 9.832822
 7584 3.180994 9.832822
 7585 3.177371 9.836445
 7586 3.173748 9.836445
 7587 3.170125 9.840068
 7588 3.166502 9.840068
 7589 3.162879 9.843691
 7590 3.159256 9.843691
 7591 3.155633 9.847314
 7592 3.152010 9.847314
 7593 3.148387 9.850937
 7594 3.144764 9.854560
 7595 3.141141 9.858183
 7596 3.141141 9.861806
 7597 3.137518 9.865429
 7598 3.137518 9.869052
 7599 3.133895 9.872675
 7600 3.133895 9.876298
 7601 3.130272 9.879921
 7602 3.130272 9.883544
 7603 3.126649 9.883544
 7604 3.123026 9.887167
 7605 3.119403 9.887167
 7606 3.115780 9.890790
 7607 3.112157 9.890790
 7608 3.108534 9.894413
 7609 3.104911 9.894413
 7610 3.101288 9.898036
 7611 3.097665 9.898036
 7612 3.094042 9.901659
 7613 3.090419 9.901659
 7614 3.086796 9.901659
 7615 3.083173 9.901659
 7616 3.079550 9.901659
 7617 3.075927 9.901659
 7618 3.072304 9.901659
 7619 3.068681 9.901659
 7620 3.065058 9.901659
 7621 3.061435 9.901659
 7622 3.057812 9.901659
 7623 3.054189 9.901659
 7624 3.050566 9.901659
 7625 3.046943 9.901659
 7626 3.043320 9.901659
 7627 3.039697 9.901659
 7628 3.036074 9.905282
 7629 3.032451 9.905282
 7630 3.028828 9.908905
 7631 3.025205 9.908905
 7632 3.021582 9.912528
 7633 3.017959 9.912528
 7634 3.014336 9.916151
 7635 3.010713 9.916151
 7636 3.007090 9.919774
 7637 3.003467 9.919774
 7638 2.999844 9.923397
 7639 2.996221 9.923397
 7640 2.992598 9.927020
 7641 2.988975 9.930643
 7642 2.988975 9.934266
 7643 2.985352 9.937889
 7644 2.985352 9.941512
 7645 2.981729 9.945135
 7646 2.981729 9.948758
 7647 2.978106 9.952381
 7648 2.978106 9.956004
 7649 2.974483 9.959627
 7650 2.974483 9.963250
 7651 2.970860 9.966873
 7652 2.970860 9.970496
 7653 2.967237 9.970496
 7654 2.963614 9.974119
 7655 2.959991 9.974119
 7656 2.956368 9.977742
 7657 2.952745 9.977742
 7658 2.949122 9.981365
 7659 2.945499 9.984988
 7660 2.941876 9.984988
 7661 2.938253 9.988611
 7662 2.934630 9.988611
 7663 2.931007 9.992234
 7664 2.927384 9.992234
 7665 2.923761 9.995857
 7666 2.920138 9.995857
 7667 2.916515 9.999480
 7668 2.912892 9.999480
 7669 2.909269 10.003103
 7670 2.905646 10.006726
 7671 2.902023 10.010349
 7672 2.898400 10.013972
 7673 2.894777 10.017595
 7674 2.891154 10.017595
 7675 2.887531 10.021218
 7676 2.883908 10.024841
 7677 2.880285 10.024841
 7678 2.876662 10.028464
 7679 2.873039 10.028464
 7680 2.869416 10.024841
 7681 2.865793 10.024841
 7682 2.862170 10.024841
 7683 2.858547 10.024841
 7684 2.854924 10.024841
 7685 2.851301 10.024841
 7686 2.847678 10.024841
 7687 2.844055 10.024841
 7688 2.840432 10.024841
 7689 2.836809 10.024841
 7690 2.833186 10.024841
 7691 2.829563 10.024841
 7692 2.825940 10.024841
 7693 2.822317 10.024841
 7694 2.818694 10.024841
 7695 2.815071 10.024841
 7696 2.811448 10.024841
 7697 2.807825 10.024841
 7698 2.804202 10.024841
 7699 2.800579 10.024841
 7700 2.796956 10.024841
 7701 2.793333 10.024841
 7702 2.789710 10.024841
 7703 2.786087 10.024841
 7704 2.782464 10.024841
 7705 2.778841 10.028464
 7706 2.775218 10.028464
 7707 2.771595 10.032087
 7708 2.767972 10.032087
 7709 2.764349 10.035710
 7710 2.760726 10.035710
 7711 2.757103 10.039333
 7712 2.753480 10.039333
 7713 2.749857 10.042956
 7714 2.746234 10.042956
 7715 2.742611 10.046579
 7716 2.738988 10.046579
 7717 2.735365 10.050202
 7718 2.731742 10.053825
 7719 2.731742 10.057448
 7720 2.728119 10.061071
 7721 2.728119 10.064694
 7722 2.724496 10.068317
 7723 2.724496 10.071940
 7724 2.720873 10.075563
 7725 2.720873 10.079186
 7726 2.717250 10.082809
 7727 2.717250 10.086432
 7728 2.713627 10.090055
 7729 2.713627 10.093678
 7730 2.710004 10.093678
 7731 2.706381 10.093678
 7732 2.702758 10.093678
 7733 2.699135 10.093678
 7734 2.695512 10.093678
 7735 2.691889 10.093678
 7736 2.688266 10.093678
 7737 2.684643 10.093678
 7738 2.681020 10.093678
 7739 2.677397 10.093678
 7740 2.673774 10.093678
 7741 2.670151 10.093678
 7742 2.666528 10.093678
 7743 2.662905 10.093678
 7744 2.659282 10.093678
 7745 2.655659 10.093678
 7746 2.652036 10.093678
 7747 2.648413 10.097301
 7748 2.644790 10.097301
 7749 2.641167 10.100924
 7750 2.637544 10.100924
 7751 2.633921 10.104547
 7752 2.630298 10.104547
 7753 2.626675 10.108170
 7754 2.623052 10.108170
 7755 2.619429 10.111793
 7756 2.615806 10.111793
 7757 2.612183 10.115416
 7758 2.608560 10.115416
 7759 2.604937 10.119039
 7760 2.601314 10.122662
 7761 2.597691 10.126285
 7762 2.594068 10.129908
 7763 2.590445 10.129908
 7764 2.586822 10.129908
 7765 2.583199 10.129908
 7766 2.579576 10.129908
 7767 2.575953 10.129908
 7768 2.572330 10.129908
 7769 2.568707 10.129908
 7770 2.565084 10.129908
 7771 2.561461 10.129908
 7772 2.557838 10.129908
 7773 2.554215 10.129908
 7774 2.550592 10.129908
 7775 2.546969 10.129908
 7776 2.543346 10.129908
 7777 2.539723 10.129908
 7778 2.536100 10.133531
 7779 2.532477 10.133531
 7780 2.528854 10.137154
 7781 2.525231 10.137154
 7782 2.521608 10.140777
 7783 2.517985 10.140777
 7784 2.514362 10.144400
 7785 2.510739 10.144400
 7786 2.507116 10.148023
 7787 2.503493 10.148023
 7788 2.499870 10.151646
 7789 2.496247 10.151646
 7790 2.492624 10.155269
 7791 2.489001 10.158892
 7792 2.485378 10.162515
 7793 2.485378 10.166138
 7794 2.481755 10.169761
 7795 2.481755 10.173384
 7796 2.478132 10.177007
 7797 2.478132 10.180630
 7798 2.474509 10.184253
 7799 2.474509 10.187876
 7800 2.470886 10.191499
 7801 2.470886 10.195122
 7802 2.467263 10.198745
 7803 2.467263 10.202368
 7804 2.463640 10.205991
 7805 2.463640 10.209614
 7806 2.460017 10.213237
 7807 2.460017 10.216860
 7808 2.456394 10.220483
 7809 2.456394 10.224106
 7810 2.456394 10.227729
 7811 2.456394 10.231352
 7812 2.452771 10.234975
 7813 2.452771 10.238598
 7814 2.452771 10.242221
 7815 2.452771 10.245844
 7816 2.452771 10.249467
 7817 2.449148 10.253090
 7818 2.445525 10.256713
 7819 2.441902 10.260336
 7820 2.438279 10.260336
 7821 2.434656 10.263959
 7822 2.431033 10.263959
 7823 2.427410 10.267582
 7824 2.423787 10.271205
 7825 2.420164 10.271205
 7826 2.416541 10.274828
 7827 2.412918 10.274828
 7828 2.409295 10.278451
 7829 2.405672 10.278451
 7830 2.402049 10.282074
 7831 2.398426 10.282074
 7832 2.394803 10.285697
 7833 2.391180 10.285697
 7834 2.387557 10.289320
 7835 2.383934 10.292943
 7836 2.380311 10.296566
 7837 2.376688 10.300189
 7838 2.373065 10.303812
 7839 2.369442 10.307435
 7840 2.365819 10.307435
 7841 2.362196 10.311058
 7842 2.358573 10.311058
 7843 2.354950 10.314681
 7844 2.351327 10.314681
 7845 2.347704 10.318304
 7846 2.344081 10.318304
 7847 2.340458 10.321927
 7848 2.336835 10.321927
 7849 2.333212 10.325550
 7850 2.329589 10.325550
 7851 2.325966 10.329173
 7852 2.322343 10.332796
 7853 2.318720 10.336419
 7854 2.315097 10.340042
 7855 2.311474 10.343665
 7856 2.311474 10.347288
 7857 2.307851 10.350911
 7858 2.307851 10.354534
 7859 2.304228 10.358157
 7860 2.300605 10.361780
 7861 2.296982 10.361780
 7862 2.293359 10.361780
 7863 2.289736 10.361780
 7864 2.286113 10.361780
 7865 2.282490 10.361780
 7866 2.278867 10.361780
 7867 2.275244 10.361780
 7868 2.271621 10.365403
 7869 2.267998 10.365403
 7870 2.264375 10.365403
 7871 2.260752 10.365403
 7872 2.257129 10.365403
 7873 2.253506 10.365403
 7874 2.249883 10.365403
 7875 2.246260 10.361780
 7876 2.242637 10.361780
 7877 2.239014 10.358157
 7878 2.235391 10.358157
 7879 2.231768 10.358157
 7880 2.228145 10.358157
 7881 2.224522 10.358157
 7882 2.220899 10.358157
 7883 2.217276 10.358157
 7884 2.213653 10.358157
 7885 2.210030 10.358157
 7886 2.206407 10.358157
 7887 2.202784 10.358157
 7888 2.199161 10.358157
 7889 2.195538 10.358157
 7890 2.191915 10.358157
 7891 2.188292 10.358157
 7892 2.184669 10.358157
 7893 2.181046 10.358157
 7894 2.177423 10.358157
 7895 2.173800 10.358157
 7896 2.170177 10.358157
 7897 2.166554 10.358157
 7898 2.162931 10.358157
 7899 2.159308 10.358157
 7900 2.155685 10.361780
 7901 2.152062 10.361780
 7902 2.148439 10.365403
 7903 2.144816 10.365403
 7904 2.141193 10.369026
 7905 2.137570 10.369026
 7906 2.133947 10.372649
 7907 2.130324 10.372649
 7908 2.126701 10.376272
 7909 2.123078 10.376272
 7910 2.119455 10.379895
 7911 2.115832 10.379895
 7912 2.112209 10.383518
 7913 2.108586 10.387141
 7914 2.108586 10.390764
 7915 2.104963 10.394387
 7916 2.104963 10.398010
 7917 2.101340 10.401633
 7918 2.101340 10.405256
 7919 2.097717 10.408879
 7920 2.097717 10.412502
 7921 2.094094 10.416125
 7922 2.094094 10.419748
 7923 2.090471 10.423371
 7924 2.090471 10.426994
 7925 2.086848 10.426994
 7926 2.083225 10.430617
 7927 2.079602 10.430617
 7928 2.075979 10.434240
 7929 2.072356 10.434240
 7930 2.068733 10.437863
 7931 2.065110 10.441486
 7932 2.061487 10.445109
 7933 2.057864 10.448732
 7934 2.054241 10.452355
 7935 2.050618 10.455978
 7936 2.046995 10.455978
 7937 2.043372 10.455978
 7938 2.039749 10.459601
 7939 2.036126 10.459601
 7940 2.032503 10.463224
 7941 2.028880 10.463224
 7942 2.025257 10.466847
 7943 2.021634 10.466847
 7944 2.018011 10.470470
 7945 2.014388 10.470470
 7946 2.010765 10.474093
 7947 2.007142 10.474093
 7948 2.003519 10.477716
 7949 1.999896 10.477716
 7950 1.996273 10.481339
 7951 1.992650 10.484962
 7952 1.989027 10.488585
 7953 1.985404 10.488585
 7954 1.981781 10.492208
 7955 1.978158 10.492208
 7956 1.974535 10.495831
 7957 1.970912 10.495831
 7958 1.967289 10.499454
 7959 1.963666 10.499454
 7960 1.960043 10.503077
 7961 1.956420 10.506700
 7962 1.952797 10.506700
 7963 1.949174 10.510323
 7964 1.945551 10.510323
 7965 1.941928 10.510323
 7966 1.938305 10.510323
 7967 1.934682 10.510323
 7968 1.931059 10.510323
 7969 1.927436 10.510323
 7970 1.923813 10.510323
 7971 1.920190 10.510323
 7972 1.916567 10.513946
 7973 1.912944 10.513946
 7974 1.909321 10.517569
 7975 1.905698 10.517569
 7976 1.902075 10.521192
 7977 1.898452 10.521192
 7978 1.894829 10.524815
 7979 1.891206 10.524815
 7980 1.887583 10.528438
 7981 1.883960 10.528438
 7982 1.880337 10.532061
 7983 1.876714 10.532061
 7984 1.873091 10.535684
 7985 1.869468 10.539307
 7986 1.865845 10.542930
 7987 1.862222 10.546553
 7988 1.862222 10.550176
 7989 1.858599 10.553799
 7990 1.858599 10.557422
 7991 1.854976 10.561045
 7992 1.851353 10.564668
 7993 1.847730 10.568291
 7994 1.844107 10.571914
 7995 1.840484 10.571914
 7996 1.836861 10.575537
 7997 1.833238 10.579160
 7998 1.829615 10.582783
 7999 1.825992 10.586406
 8000 1.822369 10.590029
 8001 1.818746 10.593652
 8002 1.815123 10.597275
 8003 1.815123 10.600898
 8004 1.811500 10.604521
 8005 1.811500 10.608144
 8006 1.807877 10.611767
 8007 1.807877 10.615390
 8008 1.804254 10.619013
 8009 1.804254 10.622636
 8010 1.800631 10.626259
 8011 1.800631 10.629882
 8012 1.797008 10.629882
 8013 1.793385 10.629882
 8014 1.789762 10.633505
 8015 1.786139 10.633505
 8016 1.782516 10.637128
 8017 1.778893 10.637128
 8018 1.775270 10.640751
 8019 1.771647 10.640751
 8020 1.768024 10.640751
 8021 1.764401 10.640751
 8022 1.760778 10.644374
 8023 1.757155 10.644374
 8024 1.753532 10.644374
 8025 1.749909 10.644374
 8026 1.746286 10.640751
 8027 1.742663 10.640751
 8028 1.739040 10.640751
 8029 1.735417 10.640751
 8030 1.731794 10.640751
 8031 1.728171 10.640751
 8032 1.724548 10.640751
 8033 1.720925 10.640751
 8034 1.717302 10.640751
 8035 1.713679 10.640751
 8036 1.710056 10.640751
 8037 1.706433 10.640751
 8038 1.702810 10.640751
 8039 1.699187 10.640751
 8040 1.695564 10.640751
 8041 1.691941 10.640751
 8042 1.688318 10.640751
 8043 1.684695 10.640751
 8044 1.681072 10.640751
 8045 1.677449 10.640751
 8046 1.673826 10.640751
 8047 1.670203 10.640751
 8048 1.666580 10.640751
 8049 1.662957 10.640751
 8050 1.659334 10.640751
 8051 1.655711 10.640751
 8052 1.652088 10.640751
 8053 1.648465 10.640751
 8054 1.644842 10.640751
 8055 1.641219 10.640751
 8056 1.637596 10.640751
 8057 1.633973 10.640751
 8058 1.630350 10.640751
 8059 1.626727 10.640751
 8060 1.623104 10.640751
 8061 1.619481 10.640751
 8062 1.615858 10.640751
 8063 1.612235 10.640751
 8064 1.608612 10.640751
 8065 1.604989 10.640751
 8066 1.601366 10.640751
 8067 1.597743 10.640751
 8068 1.594120 10.640751
 8069 1.590497 10.640751
 8070 1.586874 10.644374
 8071 1.583251 10.644374
 8072 1.579628 10.647997
 8073 1.576005 10.647997
 8074 1.572382 10.651620
 8075 1.568759 10.651620
 8076 1.565136 10.655243
 8077 1.561513 10.655243
 8078 1.557890 10.658866
 8079 1.554267 10.658866
 8080 1.550644 10.662489
 8081 1.547021 10.662489
 8082 1.543398 10.666112
 8083 1.539775 10.666112
 8084 1.536152 10.669735
 8085 1.532529 10.669735
 8086 1.528906 10.673358
 8087 1.525283 10.676981
 8088 1.521660 10.680604
 8089 1.518037 10.684227
 8090 1.514414 10.687850
 8091 1.510791 10.691473
 8092 1.507168 10.695096
 8093 1.507168 10.698719
 8094 1.503545 10.702342
 8095 1.503545 10.705965
 8096 1.499922 10.705965
 8097 1.496299 10.709588
 8098 1.492676 10.709588
 8099 1.489053 10.709588
 8100 1.485430 10.709588
 8101 1.481807 10.709588
 8102 1.478184 10.709588
 8103 1.474561 10.709588
 8104 1.470938 10.709588
 8105 1.467315 10.709588
 8106 1.463692 10.709588
 8107 1.460069 10.709588
 8108 1.456446 10.709588
 8109 1.452823 10.709588
 8110 1.449200 10.709588
 8111 1.445577 10.705965
 8112 1.441954 10.705965
 8113 1.438331 10.702342
 8114 1.434708 10.702342
 8115 1.431085 10.702342
 8116 1.427462 10.702342
 8117 1.423839 10.702342
 8118 1.420216 10.702342
 8119 1.416593 10.702342
 8120 1.412970 10.702342
 8121 1.409347 10.702342
 8122 1.405724 10.702342
 8123 1.402101 10.702342
 8124 1.398478 10.702342
 8125 1.394855 10.702342
 8126 1.391232 10.702342
 8127 1.387609 10.702342
 8128 1.383986 10.702342
 8129 1.380363 10.702342
 8130 1.376740 10.702342
 8131 1.373117 10.698719
 8132 1.369494 10.698719
 8133 1.365871 10.698719
 8134 1.362248 10.695096
 8135 1.358625 10.691473
 8136 1.355002 10.691473
 8137 1.351379 10.687850
 8138 1.347756 10.687850
 8139 1.344133 10.684227
 8140 1.340510 10.684227
 8141 1.336887 10.680604
 8142 1.333264 10.680604
 8143 1.329641 10.676981
 8144 1.326018 10.676981
 8145 1.322395 10.673358
 8146 1.318772 10.669735
 8147 1.315149 10.666112
 8148 1.311526 10.662489
 8149 1.311526 10.658866
 8150 1.307903 10.655243
 8151 1.307903 10.651620
 8152 1.304280 10.647997
 8153 1.300657 10.644374
 8154 1.297034 10.640751
 8155 1.293411 10.637128
 8156 1.289788 10.633505
 8157 1.286165 10.633505
 8158 1.282542 10.629882
 8159 1.278919 10.626259
 8160 1.275296 10.626259
 8161 1.271673 10.622636
 8162 1.268050 10.619013
 8163 1.264427 10.615390
 8164 1.260804 10.611767
 8165 1.257181 10.608144
 8166 1.253558 10.604521
 8167 1.249935 10.604521
 8168 1.246312 10.600898
 8169 1.242689 10.600898
 8170 1.239066 10.597275
 8171 1.235443 10.597275
 8172 1.231820 10.593652
 8173 1.228197 10.593652
 8174 1.224574 10.590029
 8175 1.220951 10.590029
 8176 1.217328 10.586406
 8177 1.213705 10.586406
 8178 1.210082 10.582783
 8179 1.206459 10.579160
 8180 1.202836 10.579160
 8181 1.199213 10.575537
 8182 1.195590 10.575537
 8183 1.191967 10.571914
 8184 1.188344 10.571914
 8185 1.184721 10.568291
 8186 1.181098 10.568291
 8187 1.177475 10.564668
 8188 1.173852 10.564668
 8189 1.170229 10.561045
 8190 1.166606 10.561045
 8191 1.162983 10.557422
 8192 1.159360 10.557422
 8193 1.155737 10.553799
 8194 1.152114 10.553799
 8195 1.148491 10.553799
 8196 1.144868 10.550176
 8197 1.141245 10.550176
 8198 1.137622 10.550176
 8199 1.133999 10.546553
 8200 1.130376 10.546553
 8201 1.126753 10.546553
 8202 1.123130 10.546553
 8203 1.119507 10.546553
 8204 1.115884 10.546553
 8205 1.112261 10.542930
 8206 1.108638 10.542930
 8207 1.105015 10.542930
 8208 1.101392 10.542930
 8209 1.097769 10.542930
 8210 1.094146 10.542930
 8211 1.090523 10.542930
 8212 1.086900 10.542930
 8213 1.083277 10.542930
 8214 1.079654 10.542930
 8215 1.076031 10.542930
 8216 1.072408 10.542930
 8217 1.068785 10.542930
 8218 1.065162 10.542930
 8219 1.061539 10.542930
 8220 1.057916 10.542930
 8221 1.054293 10.542930
 8222 1.050670 10.542930
 8223 1.047047 10.542930
 8224 1.043424 10.542930
 8225 1.039801 10.542930
 8226 1.036178 10.542930
 8227 1.032555 10.542930
 8228 1.028932 10.546553
 8229 1.025309 10.546553
 8230 1.021686 10.550176
 8231 1.018063 10.550176
 8232 1.014440 10.546553
 8233 1.010817 10.546553
 8234 1.007194 10.542930
 8235 1.003571 10.542930
 8236 0.999948 10.539307
 8237 0.996325 10.539307
 8238 0.992702 10.535684
 8239 0.989079 10.532061
 8240 0.985456 10.528438
 8241 0.981833 10.524815
 8242 0.978210 10.521192
 8243 0.974587 10.517569
 8244 0.970964 10.517569
 8245 0.967341 10.513946
 8246 0.963718 10.513946
 8247 0.960095 10.510323
 8248 0.956472 10.510323
 8249 0.952849 10.506700
 8250 0.949226 10.506700
 8251 0.945603 10.503077
 8252 0.941980 10.503077
 8253 0.938357 10.499454
 8254 0.934734 10.495831
 8255 0.931111 10.492208
 8256 0.927488 10.488585
 8257 0.923865 10.488585
 8258 0.920242 10.484962
 8259 0.916619 10.481339
 8260 0.912996 10.477716
 8261 0.909373 10.477716
 8262 0.905750 10.474093
 8263 0.902127 10.474093
 8264 0.898504 10.470470
 8265 0.894881 10.470470
 8266 0.891258 10.466847
 8267 0.887635 10.466847
 8268 0.884012 10.463224
 8269 0.880389 10.463224
 8270 0.876766 10.459601
 8271 0.873143 10.459601
 8272 0.869520 10.455978
 8273 0.865897 10.455978
 8274 0.862274 10.455978
 8275 0.858651 10.455978
 8276 0.855028 10.455978
 8277 0.851405 10.455978
 8278 0.847782 10.455978
 8279 0.844159 10.455978
 8280 0.840536 10.455978
 8281 0.836913 10.455978
 8282 0.833290 10.452355
 8283 0.829667 10.452355
 8284 0.826044 10.452355
 8285 0.822421 10.452355
 8286 0.818798 10.452355
 8287 0.815175 10.448732
 8288 0.811552 10.448732
 8289 0.807929 10.448732
 8290 0.804306 10.445109
 8291 0.800683 10.445109
 8292 0.797060 10.441486
 8293 0.793437 10.441486
 8294 0.789814 10.437863
 8295 0.786191 10.437863
 8296 0.782568 10.434240
 8297 0.778945 10.434240
 8298 0.775322 10.430617
 8299 0.771699 10.430617
 8300 0.768076 10.426994
 8301 0.764453 10.426994
 8302 0.760830 10.426994
 8303 0.757207 10.426994
 8304 0.753584 10.426994
 8305 0.749961 10.426994
 8306 0.746338 10.426994
 8307 0.742715 10.426994
 8308 0.739092 10.426994
 8309 0.735469 10.426994
 8310 0.731846 10.426994
 8311 0.728223 10.426994
 8312 0.724600 10.426994
 8313 0.720977 10.426994
 8314 0.717354 10.426994
 8315 0.713731 10.426994
 8316 0.710108 10.426994
 8317 0.706485 10.426994
 8318 0.702862 10.426994
 8319 0.699239 10.426994
 8320 0.695616 10.426994
 8321 0.691993 10.426994
 8322 0.688370 10.423371
 8323 0.684747 10.423371
 8324 0.681124 10.423371
 8325 0.677501 10.419748
 8326 0.673878 10.416125
 8327 0.670255 10.412502
 8328 0.666632 10.412502
 8329 0.663009 10.408879
 8330 0.659386 10.408879
 8331 0.655763 10.405256
 8332 0.652140 10.405256
 8333 0.648517 10.401633
 8334 0.644894 10.401633
 8335 0.641271 10.398010
 8336 0.637648 10.398010
 8337 0.634025 10.394387
 8338 0.630402 10.394387
 8339 0.626779 10.390764
 8340 0.623156 10.390764
 8341 0.619533 10.390764
 8342 0.615910 10.390764
 8343 0.612287 10.390764
 8344 0.608664 10.390764
 8345 0.605041 10.390764
 8346 0.601418 10.390764
 8347 0.597795 10.390764
 8348 0.594172 10.390764
 8349 0.590549 10.390764
 8350 0.586926 10.390764
 8351 0.583303 10.390764
 8352 0.579680 10.390764
 8353 0.576057 10.390764
 8354 0.572434 10.390764
 8355 0.568811 10.390764
 8356 0.565188 10.390764
 8357 0.561565 10.387141
 8358 0.557942 10.387141
 8359 0.554319 10.387141
 8360 0.550696 10.383518
 8361 0.547073 10.383518
 8362 0.543450 10.383518
 8363 0.539827 10.383518
 8364 0.536204 10.383518
 8365 0.532581 10.383518
 8366 0.528958 10.383518
 8367 0.525335 10.383518
 8368 0.521712 10.383518
 8369 0.518089 10.383518
 8370 0.514466 10.383518
 8371 0.510843 10.383518
 8372 0.507220 10.379895
 8373 0.503597 10.379895
 8374 0.499974 10.376272
 8375 0.496351 10.372649
 8376 0.496351 10.369026
 8377 0.492728 10.365403
 8378 0.489105 10.361780
 8379 0.485482 10.358157
 8380 0.481859 10.354534
 8381 0.478236 10.350911
 8382 0.474613 10.347288
 8383 0.470990 10.343665
 8384 0.467367 10.340042
 8385 0.463744 10.340042
 8386 0.460121 10.336419
 8387 0.456498 10.332796
 8388 0.452875 10.329173
 8389 0.452875 10.325550
 8390 0.449252 10.321927
 8391 0.449252 10.318304
 8392 0.449252 10.314681
 8393 0.449252 10.311058
 8394 0.449252 10.307435
 8395 0.449252 10.303812
 8396 0.449252 10.300189
 8397 0.449252 10.296566
 8398 0.445629 10.292943
 8399 0.445629 10.289320
 8400 0.442006 10.285697
 8401 0.442006 10.282074
 8402 0.438383 10.278451
 8403 0.438383 10.274828
 8404 0.434760 10.271205
 8405 0.434760 10.267582
 8406 0.431137 10.263959
 8407 0.431137 10.260336
 8408 0.431137 10.256713
 8409 0.431137 10.253090
 8410 0.434760 10.249467
 8411 0.434760 10.245844
 8412 0.438383 10.242221
 8413 0.438383 10.238598
 8414 0.442006 10.234975
 8415 0.442006 10.231352
 8416 0.445629 10.227729
 8417 0.445629 10.224106
 8418 0.445629 10.220483
 8419 0.445629 10.216860
 8420 0.445629 10.213237
 8421 0.445629 10.209614
 8422 0.445629 10.205991
 8423 0.445629 10.202368
 8424 0.445629 10.198745
 8425 0.445629 10.195122
 8426 0.445629 10.191499
 8427 0.445629 10.187876
 8428 0.445629 10.184253
 8429 0.445629 10.180630
 8430 0.445629 10.177007
 8431 0.445629 10.173384
 8432 0.445629 10.169761
 8433 0.445629 10.166138
 8434 0.445629 10.162515
 8435 0.445629 10.158892
 8436 0.445629 10.155269
 8437 0.445629 10.151646
 8438 0.445629 10.148023
 8439 0.445629 10.144400
 8440 0.445629 10.140777
 8441 0.445629 10.137154
 8442 0.445629 10.133531
 8443 0.445629 10.129908
 8444 0.442006 10.126285
 8445 0.442006 10.122662
 8446 0.442006 10.119039
 8447 0.438383 10.115416
 8448 0.438383 10.111793
 8449 0.434760 10.108170
 8450 0.434760 10.104547
 8451 0.434760 10.100924
 8452 0.434760 10.097301
 8453 0.434760 10.093678
 8454 0.438383 10.090055
 8455 0.438383 10.086432
 8456 0.438383 10.082809
 8457 0.442006 10.079186
 8458 0.445629 10.075563
 8459 0.449252 10.071940
 8460 0.452875 10.068317
 8461 0.456498 10.064694
 8462 0.460121 10.061071
 8463 0.463744 10.057448
 8464 0.463744 10.053825
 8465 0.467367 10.050202
 8466 0.470990 10.046579
 8467 0.470990 10.042956
 8468 0.474613 10.042956
 8469 0.478236 10.039333
 8470 0.481859 10.039333
 8471 0.485482 10.039333
 8472 0.489105 10.039333
 8473 0.492728 10.039333
 8474 0.496351 10.039333
 8475 0.499974 10.039333
 8476 0.503597 10.035710
 8477 0.507220 10.035710
 8478 0.510843 10.032087
 8479 0.514466 10.032087
 8480 0.518089 10.032087
 8481 0.521712 10.032087
 8482 0.525335 10.032087
 8483 0.528958 10.032087
 8484 0.532581 10.032087
 8485 0.536204 10.032087
 8486 0.539827 10.032087
 8487 0.543450 10.032087
 8488 0.547073 10.032087
 8489 0.550696 10.032087
 8490 0.554319 10.032087
 8491 0.557942 10.032087
 8492 0.561565 10.028464
 8493 0.565188 10.028464
 8494 0.568811 10.024841
 8495 0.572434 10.024841
 8496 0.576057 10.021218
 8497 0.579680 10.021218
 8498 0.583303 10.017595
 8499 0.586926 10.017595
 8500 0.590549 10.013972
 8501 0.594172 10.013972
 8502 0.597795 10.010349
 8503 0.601418 10.010349
 8504 0.605041 10.006726
 8505 0.608664 10.006726
 8506 0.612287 10.003103
 8507 0.615910 10.003103
 8508 0.619533 9.999480
 8509 0.623156 9.999480
 8510 0.626779 9.995857
 8511 0.630402 9.995857
 8512 0.634025 9.992234
 8513 0.637648 9.988611
 8514 0.637648 9.984988
 8515 0.641271 9.981365
 8516 0.641271 9.977742
 8517 0.644894 9.974119
 8518 0.644894 9.970496
 8519 0.648517 9.966873
 8520 0.648517 9.963250
 8521 0.652140 9.959627
 8522 0.652140 9.956004
 8523 0.655763 9.952381
 8524 0.655763 9.948758
 8525 0.659386 9.945135
 8526 0.659386 9.941512
 8527 0.659386 9.937889
 8528 0.659386 9.934266
 8529 0.659386 9.930643
 8530 0.659386 9.927020
 8531 0.659386 9.923397
 8532 0.659386 9.919774
 8533 0.659386 9.916151
 8534 0.659386 9.912528
 8535 0.659386 9.908905
 8536 0.659386 9.905282
 8537 0.659386 9.901659
 8538 0.659386 9.898036
 8539 0.659386 9.894413
 8540 0.659386 9.890790
 8541 0.659386 9.887167
 8542 0.659386 9.883544
 8543 0.659386 9.879921
 8544 0.659386 9.876298
 8545 0.659386 9.872675
 8546 0.659386 9.869052
 8547 0.659386 9.865429
 8548 0.655763 9.861806
 8549 0.655763 9.858183
 8550 0.652140 9.854560
 8551 0.652140 9.850937
 8552 0.648517 9.847314
 8553 0.648517 9.843691
 8554 0.644894 9.840068
 8555 0.644894 9.836445
 8556 0.641271 9.832822
 8557 0.641271 9.829199
 8558 0.637648 9.825576
 8559 0.637648 9.821953
 8560 0.634025 9.818330
 8561 0.630402 9.814707
 8562 0.626779 9.811084
 8563 0.623156 9.811084
 8564 0.619533 9.807461
 8565 0.615910 9.807461
 8566 0.612287 9.803838
 8567 0.608664 9.803838
 8568 0.605041 9.800215
 8569 0.601418 9.800215
 8570 0.597795 9.796592
 8571 0.594172 9.796592
 8572 0.590549 9.792969
 8573 0.586926 9.789346
 8574 0.583303 9.785723
 8575 0.583303 9.782100
 8576 0.579680 9.778477
 8577 0.579680 9.774854
 8578 0.576057 9.771231
 8579 0.576057 9.767608
 8580 0.572434 9.763985
 8581 0.572434 9.760362
 8582 0.568811 9.756739
 8583 0.568811 9.753116
 8584 0.565188 9.749493
 8585 0.565188 9.745870
 8586 0.561565 9.742247
 8587 0.561565 9.738624
 8588 0.557942 9.735001
 8589 0.557942 9.731378
 8590 0.554319 9.727755
 8591 0.554319 9.724132
 8592 0.550696 9.720509
 8593 0.547073 9.720509
 8594 0.543450 9.716886
 8595 0.539827 9.716886
 8596 0.536204 9.713263
 8597 0.532581 9.713263
 8598 0.528958 9.709640
 8599 0.525335 9.709640
 8600 0.521712 9.706017
 8601 0.518089 9.706017
 8602 0.518089 9.702394
 8603 0.514466 9.698771
 8604 0.510843 9.695148
 8605 0.507220 9.691525
 8606 0.507220 9.687902
 8607 0.503597 9.684279
 8608 0.503597 9.680656
 8609 0.503597 9.677033
 8610 0.503597 9.673410
 8611 0.503597 9.669787
 8612 0.503597 9.666164
 8613 0.503597 9.662541
 8614 0.499974 9.658918
 8615 0.499974 9.655295
 8616 0.496351 9.651672
 8617 0.496351 9.648049
 8618 0.492728 9.644426
 8619 0.492728 9.640803
 8620 0.489105 9.637180
 8621 0.489105 9.633557
 8622 0.485482 9.629934
 8623 0.485482 9.626311
 8624 0.481859 9.622688
 8625 0.481859 9.619065
 8626 0.478236 9.615442
 8627 0.474613 9.611819
 8628 0.470990 9.608196
 8629 0.467367 9.608196
 8630 0.463744 9.604573
 8631 0.460121 9.600950
 8632 0.456498 9.597327
 8633 0.452875 9.593704
 8634 0.449252 9.590081
 8635 0.445629 9.586458
 8636 0.442006 9.582835
 8637 0.438383 9.579212
 8638 0.434760 9.579212
 8639 0.431137 9.575589
 8640 0.427514 9.575589
 8641 0.423891 9.571966
 8642 0.420268 9.571966
 8643 0.416645 9.568343
 8644 0.413022 9.568343
 8645 0.409399 9.564720
 8646 0.405776 9.564720
 8647 0.402153 9.561097
 8648 0.398530 9.557474
 8649 0.394907 9.553851
 8650 0.391284 9.550228
 8651 0.387661 9.546605
 8652 0.384038 9.542982
 8653 0.380415 9.539359
 8654 0.376792 9.535736
 8655 0.373169 9.532113
 8656 0.369546 9.532113
 8657 0.365923 9.528490
 8658 0.362300 9.528490
 8659 0.358677 9.524867
 8660 0.355054 9.524867
 8661 0.351431 9.521244
 8662 0.347808 9.521244
 8663 0.344185 9.517621
 8664 0.340562 9.513998
 8665 0.336939 9.510375
 8666 0.333316 9.506752
 8667 0.333316 9.503129
 8668 0.336939 9.499506
 8669 0.336939 9.495883
 8670 0.336939 9.492260
 8671 0.336939 9.488637
 8672 0.336939 9.485014
 8673 0.336939 9.481391
 8674 0.336939 9.477768
 8675 0.336939 9.474145
 8676 0.336939 9.470522
 8677 0.336939 9.466899
 8678 0.336939 9.463276
 8679 0.336939 9.459653
 8680 0.336939 9.456030
 8681 0.336939 9.452407
 8682 0.336939 9.448784
 8683 0.336939 9.445161
 8684 0.336939 9.441538
 8685 0.336939 9.437915
 8686 0.336939 9.434292
 8687 0.336939 9.430669
 8688 0.336939 9.427046
 8689 0.336939 9.423423
 8690 0.336939 9.419800
 8691 0.336939 9.416177
 8692 0.336939 9.412554
 8693 0.333316 9.408931
 8694 0.333316 9.405308
 8695 0.329693 9.401685
 8696 0.329693 9.398062
 8697 0.326070 9.394439
 8698 0.326070 9.390816
 8699 0.322447 9.387193
 8700 0.322447 9.383570
 8701 0.318824 9.379947
 8702 0.318824 9.376324
 8703 0.315201 9.372701
 8704 0.315201 9.369078
 8705 0.311578 9.365455
 8706 0.307955 9.361832
 8707 0.304332 9.361832
 8708 0.300709 9.358209
 8709 0.297086 9.358209
 8710 0.293463 9.354586
 8711 0.289840 9.354586
 8712 0.286217 9.350963
 8713 0.282594 9.350963
 8714 0.278971 9.347340
 8715 0.275348 9.347340
 8716 0.271725 9.343717
 8717 0.268102 9.343717
 8718 0.264479 9.340094
 8719 0.260856 9.336471
 8720 0.257233 9.332848
 8721 0.253610 9.329225
 8722 0.249987 9.325602
 8723 0.246364 9.321979
 8724 0.242741 9.318356
 8725 0.239118 9.318356
 8726 0.235495 9.314733
 8727 0.231872 9.314733
 8728 0.228249 9.311110
 8729 0.224626 9.311110
 8730 0.221003 9.307487
 8731 0.217380 9.303864
 8732 0.213757 9.300241
 8733 0.210134 9.296618
 8734 0.210134 9.292995
 8735 0.206511 9.289372
 8736 0.206511 9.285749
 8737 0.202888 9.282126
 8738 0.202888 9.278503
 8739 0.199265 9.274880
 8740 0.199265 9.271257
 8741 0.195642 9.267634
 8742 0.195642 9.264011
 8743 0.192019 9.260388
 8744 0.192019 9.256765
 8745 0.188396 9.253142
 8746 0.184773 9.249519
 8747 0.184773 9.245896
 8748 0.184773 9.242273
 8749 0.181150 9.238650
 8750 0.181150 9.235027
 8751 0.181150 9.231404
 8752 0.181150 9.227781
 8753 0.181150 9.224158
 8754 0.181150 9.220535
 8755 0.177527 9.216912
 8756 0.177527 9.213289
 8757 0.177527 9.209666
 8758 0.177527 9.206043
 8759 0.177527 9.202420
 8760 0.177527 9.198797
 8761 0.177527 9.195174
 8762 0.177527 9.191551
 8763 0.177527 9.187928
 8764 0.177527 9.184305
 8765 0.173904 9.180682
 8766 0.173904 9.177059
 8767 0.170281 9.173436
 8768 0.170281 9.169813
 8769 0.166658 9.166190
 8770 0.166658 9.162567
 8771 0.163035 9.158944
 8772 0.163035 9.155321
 8773 0.159412 9.151698
 8774 0.159412 9.148075
 8775 0.155789 9.144452
 8776 0.155789 9.140829
 8777 0.152166 9.137206
 8778 0.148543 9.133583
 8779 0.144920 9.129960
 8780 0.141297 9.129960
 8781 0.137674 9.126337
 8782 0.134051 9.122714
 8783 0.130428 9.119091
 8784 0.126805 9.115468
 8785 0.123182 9.111845
 8786 0.119559 9.108222
 8787 0.115936 9.104599
 8788 0.115936 9.100976
 8789 0.115936 9.097353
 8790 0.115936 9.093730
 8791 0.115936 9.090107
 8792 0.115936 9.086484
 8793 0.115936 9.082861
 8794 0.115936 9.079238
 8795 0.115936 9.075615
 8796 0.119559 9.071992
 8797 0.119559 9.068369
 8798 0.123182 9.064746
 8799 0.123182 9.061123
 8800 0.126805 9.057500
 8801 0.126805 9.053877
 8802 0.130428 9.050254
 8803 0.130428 9.046631
 8804 0.134051 9.043008
 8805 0.134051 9.039385
 8806 0.134051 9.035762
 8807 0.134051 9.032139
 8808 0.134051 9.028516
 8809 0.134051 9.024893
 8810 0.134051 9.021270
 8811 0.134051 9.017647
 8812 0.134051 9.014024
 8813 0.134051 9.010401
 8814 0.134051 9.006778
 8815 0.134051 9.003155
 8816 0.134051 8.999532
 8817 0.134051 8.995909
 8818 0.134051 8.992286
 8819 0.134051 8.988663
 8820 0.134051 8.985040
 8821 0.134051 8.981417
 8822 0.134051 8.977794
 8823 0.134051 8.974171
 8824 0.134051 8.970548
 8825 0.134051 8.966925
 8826 0.134051 8.963302
 8827 0.130428 8.959679
 8828 0.130428 8.956056
 8829 0.126805 8.952433
 8830 0.126805 8.948810
 8831 0.126805 8.945187
 8832 0.126805 8.941564
 8833 0.130428 8.937941
 8834 0.130428 8.934318
 8835 0.134051 8.930695
 8836 0.134051 8.927072
 8837 0.134051 8.923449
 8838 0.137674 8.919826
 8839 0.137674 8.916203
 8840 0.137674 8.912580
 8841 0.137674 8.908957
 8842 0.137674 8.905334
 8843 0.137674 8.901711
 8844 0.137674 8.898088
 8845 0.137674 8.894465
 8846 0.137674 8.890842
 8847 0.141297 8.887219
 8848 0.144920 8.887219
 8849 0.148543 8.883596
 8850 0.152166 8.879973
 8851 0.155789 8.879973
 8852 0.159412 8.879973
 8853 0.163035 8.879973
 8854 0.166658 8.879973
 8855 0.170281 8.879973
 8856 0.173904 8.879973
 8857 0.177527 8.879973
 8858 0.181150 8.879973
 8859 0.184773 8.879973
 8860 0.188396 8.876350
 8861 0.192019 8.876350
 8862 0.195642 8.872727
 8863 0.199265 8.872727
 8864 0.202888 8.869104
 8865 0.206511 8.869104
 8866 0.210134 8.865481
 8867 0.213757 8.865481
 8868 0.217380 8.861858
 8869 0.221003 8.861858
 8870 0.224626 8.858235
 8871 0.228249 8.858235
 8872 0.231872 8.854612
 8873 0.235495 8.854612
 8874 0.239118 8.850989
 8875 0.242741 8.850989
 8876 0.246364 8.847366
 8877 0.249987 8.847366
 8878 0.253610 8.843743
 8879 0.257233 8.840120
 8880 0.260856 8.836497
 8881 0.264479 8.832874
 8882 0.268102 8.829251
 8883 0.271725 8.825628
 8884 0.275348 8.822005
 8885 0.278971 8.818382
 8886 0.282594 8.814759
 8887 0.286217 8.814759
 8888 0.289840 8.811136
 8889 0.289840 8.807513
 8890 0.293463 8.803890
 8891 0.293463 8.800267
 8892 0.297086 8.796644
 8893 0.297086 8.793021
 8894 0.300709 8.789398
 8895 0.300709 8.785775
 8896 0.304332 8.782152
 8897 0.304332 8.778529
 8898 0.307955 8.774906
 8899 0.307955 8.771283
 8900 0.311578 8.767660
 8901 0.311578 8.764037
 8902 0.311578 8.760414
 8903 0.311578 8.756791
 8904 0.311578 8.753168
 8905 0.311578 8.749545
 8906 0.311578 8.745922
 8907 0.311578 8.742299
 8908 0.311578 8.738676
 8909 0.311578 8.735053
 8910 0.311578 8.731430
 8911 0.311578 8.727807
 8912 0.311578 8.724184
 8913 0.311578 8.720561
 8914 0.311578 8.716938
 8915 0.311578 8.713315
 8916 0.311578 8.709692
 8917 0.311578 8.706069
 8918 0.311578 8.702446
 8919 0.311578 8.698823
 8920 0.311578 8.695200
 8921 0.311578 8.691577
 8922 0.311578 8.687954
 8923 0.311578 8.684331
 8924 0.311578 8.680708
 8925 0.311578 8.677085
 8926 0.311578 8.673462
 8927 0.311578 8.669839
 8928 0.311578 8.666216
 8929 0.307955 8.662593
 8930 0.307955 8.658970
 8931 0.304332 8.655347
 8932 0.304332 8.651724
 8933 0.300709 8.648101
 8934 0.300709 8.644478
 8935 0.297086 8.640855
 8936 0.297086 8.637232
 8937 0.293463 8.633609
 8938 0.293463 8.629986
 8939 0.289840 8.626363
 8940 0.289840 8.622740
 8941 0.286217 8.619117
 8942 0.282594 8.615494
 8943 0.278971 8.611871
 8944 0.275348 8.611871
 8945 0.271725 8.608248
 8946 0.268102 8.604625
 8947 0.264479 8.604625
 8948 0.260856 8.601002
 8949 0.257233 8.601002
 8950 0.253610 8.597379
 8951 0.249987 8.593756
 8952 0.249987 8.590133
 8953 0.249987 8.586510
 8954 0.249987 8.582887
 8955 0.249987 8.579264
 8956 0.249987 8.575641
 8957 0.249987 8.572018
 8958 0.249987 8.568395
 8959 0.249987 8.564772
 8960 0.249987 8.561149
 8961 0.249987 8.557526
 8962 0.249987 8.553903
 8963 0.249987 8.550280
 8964 0.249987 8.546657
 8965 0.249987 8.543034
 8966 0.249987 8.539411
 8967 0.249987 8.535788
 8968 0.249987 8.532165
 8969 0.246364 8.528542
 8970 0.246364 8.524919
 8971 0.246364 8.521296
 8972 0.246364 8.517673
 8973 0.246364 8.514050
 8974 0.246364 8.510427
 8975 0.242741 8.506804
 8976 0.242741 8.503181
 8977 0.242741 8.499558
 8978 0.242741 8.495935
 8979 0.242741 8.492312
 8980 0.242741 8.488689
 8981 0.239118 8.485066
 8982 0.239118 8.481443
 8983 0.239118 8.477820
 8984 0.239118 8.474197
 8985 0.239118 8.470574
 8986 0.239118 8.466951
 8987 0.239118 8.463328
 8988 0.239118 8.459705
 8989 0.239118 8.456082
 8990 0.239118 8.452459
 8991 0.239118 8.448836
 8992 0.239118 8.445213
 8993 0.239118 8.441590
 8994 0.239118 8.437967
 8995 0.239118 8.434344
 8996 0.239118 8.430721
 8997 0.239118 8.427098
 8998 0.239118 8.423475
 8999 0.235495 8.419852
 9000 0.235495 8.416229
 9001 0.231872 8.412606
 9002 0.231872 8.408983
 9003 0.228249 8.405360
 9004 0.228249 8.401737
 9005 0.231872 8.398114
 9006 0.235495 8.394491
 9007 0.239118 8.390868
 9008 0.242741 8.387245
 9009 0.246364 8.383622
 9010 0.249987 8.379999
 9011 0.253610 8.376376
 9012 0.257233 8.372753
 9013 0.260856 8.369130
 9014 0.264479 8.365507
 9015 0.268102 8.361884
 9016 0.271725 8.358261
 9017 0.271725 8.354638
 9018 0.275348 8.351015
 9019 0.275348 8.347392
 9020 0.278971 8.343769
 9021 0.278971 8.340146
 9022 0.282594 8.336523
 9023 0.282594 8.332900
 9024 0.286217 8.329277
 9025 0.286217 8.325654
 9026 0.289840 8.322031
 9027 0.289840 8.318408
 9028 0.293463 8.314785
 9029 0.293463 8.311162
 9030 0.293463 8.307539
 9031 0.293463 8.303916
 9032 0.293463 8.300293
 9033 0.293463 8.296670
 9034 0.293463 8.293047
 9035 0.293463 8.289424
 9036 0.293463 8.285801
 9037 0.293463 8.282178
 9038 0.297086 8.278555
 9039 0.297086 8.274932
 9040 0.297086 8.271309
 9041 0.297086 8.267686
 9042 0.297086 8.264063
 9043 0.297086 8.260440
 9044 0.297086 8.256817
 9045 0.297086 8.253194
 9046 0.300709 8.249571
 9047 0.300709 8.245948
 9048 0.300709 8.242325
 9049 0.304332 8.238702
 9050 0.304332 8.235079
 9051 0.307955 8.231456
 9052 0.307955 8.227833
 9053 0.311578 8.224210
 9054 0.315201 8.220587
 9055 0.318824 8.216964
 9056 0.322447 8.213341
 9057 0.322447 8.209718
 9058 0.326070 8.209718
 9059 0.329693 8.206095
 9060 0.333316 8.206095
 9061 0.336939 8.202472
 9062 0.340562 8.202472
 9063 0.344185 8.198849
 9064 0.347808 8.195226
 9065 0.351431 8.191603
 9066 0.351431 8.187980
 9067 0.355054 8.184357
 9068 0.355054 8.180734
 9069 0.358677 8.177111
 9070 0.358677 8.173488
 9071 0.362300 8.169865
 9072 0.362300 8.166242
 9073 0.365923 8.162619
 9074 0.365923 8.158996
 9075 0.369546 8.155373
 9076 0.369546 8.151750
 9077 0.373169 8.148127
 9078 0.373169 8.144504
 9079 0.373169 8.140881
 9080 0.376792 8.137258
 9081 0.376792 8.133635
 9082 0.380415 8.130012
 9083 0.384038 8.126389
 9084 0.387661 8.122766
 9085 0.391284 8.119143
 9086 0.394907 8.115520
 9087 0.394907 8.111897
 9088 0.398530 8.108274
 9089 0.398530 8.104651
 9090 0.402153 8.101028
 9091 0.402153 8.097405
 9092 0.405776 8.093782
 9093 0.405776 8.090159
 9094 0.409399 8.086536
 9095 0.409399 8.082913
 9096 0.413022 8.079290
 9097 0.413022 8.075667
 9098 0.416645 8.072044
 9099 0.416645 8.068421
 9100 0.416645 8.064798
 9101 0.416645 8.061175
 9102 0.416645 8.057552
 9103 0.416645 8.053929
 9104 0.416645 8.050306
 9105 0.416645 8.046683
 9106 0.416645 8.043060
 9107 0.416645 8.039437
 9108 0.416645 8.035814
 9109 0.416645 8.032191
 9110 0.416645 8.028568
 9111 0.416645 8.024945
 9112 0.416645 8.021322
 9113 0.416645 8.017699
 9114 0.416645 8.014076
 9115 0.416645 8.010453
 9116 0.416645 8.006830
 9117 0.416645 8.003207
 9118 0.416645 7.999584
 9119 0.416645 7.995961
 9120 0.416645 7.992338
 9121 0.413022 7.988715
 9122 0.413022 7.985092
 9123 0.409399 7.981469
 9124 0.409399 7.977846
 9125 0.405776 7.974223
 9126 0.405776 7.970600
 9127 0.402153 7.966977
 9128 0.402153 7.963354
 9129 0.398530 7.959731
 9130 0.398530 7.956108
 9131 0.394907 7.952485
 9132 0.394907 7.948862
 9133 0.391284 7.945239
 9134 0.387661 7.945239
 9135 0.384038 7.941616
 9136 0.380415 7.941616
 9137 0.376792 7.937993
 9138 0.373169 7.934370
 9139 0.369546 7.930747
 9140 0.365923 7.930747
 9141 0.362300 7.927124
 9142 0.358677 7.927124
 9143 0.355054 7.923501
 9144 0.351431 7.923501
 9145 0.347808 7.919878
 9146 0.344185 7.919878
 9147 0.340562 7.916255
 9148 0.336939 7.916255
 9149 0.333316 7.912632
 9150 0.329693 7.912632
 9151 0.326070 7.909009
 9152 0.322447 7.909009
 9153 0.318824 7.909009
 9154 0.315201 7.909009
 9155 0.311578 7.909009
 9156 0.307955 7.909009
 9157 0.304332 7.909009
 9158 0.300709 7.909009
 9159 0.297086 7.909009
 9160 0.293463 7.909009
 9161 0.289840 7.909009
 9162 0.286217 7.909009
 9163 0.282594 7.905386
 9164 0.278971 7.901763
 9165 0.275348 7.898140
 9166 0.271725 7.894517
 9167 0.271725 7.890894
 9168 0.268102 7.887271
 9169 0.268102 7.883648
 9170 0.264479 7.880025
 9171 0.264479 7.876402
 9172 0.260856 7.872779
 9173 0.260856 7.869156
 9174 0.257233 7.865533
 9175 0.253610 7.861910
 9176 0.249987 7.858287
 9177 0.246364 7.854664
 9178 0.242741 7.851041
 9179 0.239118 7.851041
 9180 0.235495 7.847418
 9181 0.235495 7.843795
 9182 0.231872 7.840172
 9183 0.231872 7.836549
 9184 0.228249 7.832926
 9185 0.228249 7.829303
 9186 0.224626 7.825680
 9187 0.224626 7.822057
 9188 0.221003 7.818434
 9189 0.221003 7.814811
 9190 0.217380 7.811188
 9191 0.213757 7.807565
 9192 0.210134 7.807565
 9193 0.206511 7.803942
 9194 0.202888 7.803942
 9195 0.199265 7.800319
 9196 0.195642 7.800319
 9197 0.192019 7.796696
 9198 0.188396 7.796696
 9199 0.184773 7.793073
 9200 0.181150 7.793073
 9201 0.177527 7.789450
 9202 0.173904 7.789450
 9203 0.170281 7.785827
 9204 0.166658 7.785827
 9205 0.163035 7.785827
 9206 0.159412 7.785827
 9207 0.155789 7.785827
 9208 0.152166 7.785827
 9209 0.148543 7.785827
 9210 0.144920 7.785827
 9211 0.141297 7.785827
 9212 0.137674 7.785827
 9213 0.134051 7.785827
 9214 0.130428 7.782204
 9215 0.126805 7.782204
 9216 0.123182 7.778581
 9217 0.119559 7.778581
 9218 0.115936 7.774958
 9219 0.112313 7.774958
 9220 0.108690 7.771335
 9221 0.105067 7.771335
 9222 0.101444 7.767712
 9223 0.097821 7.767712
 9224 0.094198 7.764089
 9225 0.090575 7.764089
 9226 0.086952 7.760466
 9227 0.083329 7.760466
 9228 0.079706 7.760466
 9229 0.076083 7.760466
 9230 0.072460 7.760466
 9231 0.068837 7.760466
 9232 0.065214 7.760466
 9233 0.061591 7.760466
 9234 0.057968 7.760466
 9235 0.054345 7.756843
 9236 0.050722 7.756843
 9237 0.047099 7.756843
 9238 0.043476 7.756843
 9239 0.039853 7.756843
 9240 0.036230 7.756843
 9241 0.032607 7.756843
 9242 0.028984 7.756843
 9243 0.025361 7.756843
 9244 0.021738 7.756843
 9245 0.018115 7.756843
 9246 0.014492 7.756843
 9247 0.010869 7.756843
 9248 0.007246 7.756843
 9249 0.003623 7.756843
 9250 0.003623 7.753220
 9251 0.003623 7.749597
 9252 0.003623 7.745974
 9253 0.003623 7.742351
 9254 0.003623 7.738728
 9255 0.003623 7.735105
 9256 0.003623 7.731482
 9257 0.003623 7.727859
 9258 0.003623 7.724236
 9259 0.003623 7.720613
 9260 0.003623 7.716990
 9261 0.003623 7.713367
 9262 0.003623 7.709744
 9263 0.003623 7.706121
 9264 0.003623 7.702498
 9265 0.003623 7.698875
 9266 0.003623 7.695252
 9267 0.003623 7.691629
 9268 0.003623 7.688006
 9269 0.003623 7.684383
 9270 0.003623 7.680760
 9271 0.003623 7.677137
 9272 0.003623 7.673514
 9273 0.003623 7.669891
 9274 0.003623 7.666268
 9275 0.003623 7.662645
 9276 0.003623 7.659022
 9277 0.003623 7.655399
 9278 0.003623 7.651776
 9279 0.003623 7.648153
 9280 0.003623 7.644530
 9281 0.003623 7.640907
 9282 0.003623 7.637284
 9283 0.003623 7.633661
 9284 0.003623 7.630038
 9285 0.003623 7.626415
 9286 0.003623 7.622792
 9287 0.003623 7.619169
 9288 0.003623 7.615546
 9289 0.003623 7.611923
 9290 0.003623 7.608300
 9291 0.003623 7.604677
 9292 0.003623 7.601054
 9293 0.003623 7.597431
 9294 0.003623 7.593808
 9295 0.003623 7.590185
 9296 0.003623 7.586562
 9297 0.003623 7.582939
 9298 0.003623 7.579316
 9299 0.003623 7.575693
 9300 0.003623 7.572070
 9301 0.003623 7.568447
 9302 0.003623 7.564824
 9303 0.003623 7.561201
 9304 0.003623 7.557578
 9305 0.003623 7.553955
 9306 0.003623 7.550332
 9307 0.003623 7.546709
 9308 0.003623 7.543086
 9309 0.003623 7.539463
 9310 0.003623 7.535840
 9311 0.003623 7.532217
 9312 0.003623 7.528594
 9313 0.003623 7.524971
 9314 0.003623 7.521348
 9315 0.003623 7.517725
 9316 0.003623 7.514102
 9317 0.003623 7.510479
 9318 0.003623 7.506856
 9319 0.003623 7.503233
 9320 0.003623 7.499610
 9321 0.003623 7.495987
 9322 0.003623 7.492364
 9323 0.003623 7.488741
 9324 0.003623 7.485118
 9325 0.003623 7.481495
 9326 0.003623 7.477872
 9327 0.003623 7.474249
 9328 0.003623 7.470626
 9329 0.003623 7.467003
 9330 0.003623 7.463380
 9331 0.003623 7.459757
 9332 0.003623 7.456134
 9333 0.003623 7.452511
 9334 0.003623 7.448888
 9335 0.003623 7.445265
 9336 0.003623 7.441642
 9337 0.003623 7.438019
 9338 0.003623 7.434396
 9339 0.003623 7.430773
 9340 0.003623 7.427150
 9341 0.003623 7.423527
 9342 0.003623 7.419904
 9343 0.003623 7.416281
 9344 0.003623 7.412658
 9345 0.003623 7.409035
 9346 0.003623 7.405412
 9347 0.003623 7.401789
 9348 0.003623 7.398166
 9349 0.003623 7.394543
 9350 0.003623 7.390920
 9351 0.003623 7.387297
 9352 0.003623 7.383674
 9353 0.003623 7.380051
 9354 0.003623 7.376428
 9355 0.003623 7.372805
 9356 0.003623 7.369182
 9357 0.003623 7.365559
 9358 0.003623 7.361936
 9359 0.003623 7.358313
 9360 0.003623 7.354690
 9361 0.003623 7.351067
 9362 0.003623 7.347444
 9363 0.003623 7.343821
 9364 0.003623 7.340198
 9365 0.003623 7.336575
 9366 0.003623 7.332952
 9367 0.003623 7.329329
 9368 0.003623 7.325706
 9369 0.003623 7.322083
 9370 0.003623 7.318460
 9371 0.003623 7.314837
 9372 0.003623 7.311214
 9373 0.003623 7.307591
 9374 0.003623 7.303968
 9375 0.003623 7.300345
 9376 0.003623 7.296722
 9377 0.003623 7.293099
 9378 0.003623 7.289476
 9379 0.003623 7.285853
 9380 0.003623 7.282230
 9381 0.003623 7.278607
 9382 0.003623 7.274984
 9383 0.003623 7.271361
 9384 0.003623 7.267738
 9385 0.003623 7.264115
 9386 0.003623 7.260492
 9387 0.003623 7.256869
 9388 0.003623 7.253246
 9389 0.003623 7.249623
 9390 0.003623 7.246000
 9391 0.003623 7.242377
 9392 0.003623 7.238754
 9393 0.003623 7.235131
 9394 0.003623 7.231508
 9395 0.003623 7.227885
 9396 0.003623 7.224262
 9397 0.003623 7.220639
 9398 0.003623 7.217016
 9399 0.003623 7.213393
 9400 0.003623 7.209770
 9401 0.003623 7.206147
 9402 0.003623 7.202524
 9403 0.003623 7.198901
 9404 0.003623 7.195278
 9405 0.003623 7.191655
 9406 0.003623 7.188032
 9407 0.003623 7.184409
 9408 0.003623 7.180786
 9409 0.003623 7.177163
 9410 0.003623 7.173540
 9411 0.003623 7.169917
 9412 0.003623 7.166294
 9413 0.003623 7.162671
 9414 0.003623 7.159048
 9415 0.003623 7.155425
 9416 0.003623 7.151802
 9417 0.003623 7.148179
 9418 0.003623 7.144556
 9419 0.003623 7.140933
 9420 0.003623 7.137310
 9421 0.003623 7.133687
 9422 0.003623 7.130064
 9423 0.003623 7.126441
 9424 0.003623 7.122818
 9425 0.003623 7.119195
 9426 0.003623 7.115572
 9427 0.003623 7.111949
 9428 0.003623 7.108326
 9429 0.003623 7.104703
 9430 0.003623 7.101080
 9431 0.003623 7.097457
 9432 0.003623 7.093834
 9433 0.003623 7.090211
 9434 0.003623 7.086588
 9435 0.003623 7.082965
 9436 0.003623 7.079342
 9437 0.003623 7.075719
 9438 0.003623 7.072096
 9439 0.003623 7.068473
 9440 0.003623 7.064850
 9441 0.003623 7.061227
 9442 0.003623 7.057604
 9443 0.003623 7.053981
 9444 0.003623 7.050358
 9445 0.003623 7.046735
 9446 0.003623 7.043112
 9447 0.003623 7.039489
 9448 0.003623 7.035866
 9449 0.003623 7.032243
 9450 0.003623 7.028620
 9451 0.003623 7.024997
 9452 0.003623 7.021374
 9453 0.003623 7.017751
 9454 0.003623 7.014128
 9455 0.003623 7.010505
 9456 0.003623 7.006882
 9457 0.003623 7.003259
 9458 0.003623 6.999636
 9459 0.003623 6.996013
 9460 0.003623 6.992390
 9461 0.003623 6.988767
 9462 0.003623 6.985144
 9463 0.003623 6.981521
 9464 0.003623 6.977898
 9465 0.003623 6.974275
 9466 0.003623 6.970652
 9467 0.003623 6.967029
 9468 0.003623 6.963406
 9469 0.003623 6.959783
 9470 0.003623 6.956160
 9471 0.003623 6.952537
 9472 0.003623 6.948914
 9473 0.003623 6.945291
 9474 0.003623 6.941668
 9475 0.003623 6.938045
 9476 0.003623 6.934422
 9477 0.003623 6.930799
 9478 0.003623 6.927176
 9479 0.003623 6.923553
 9480 0.003623 6.919930
 9481 0.003623 6.916307
 9482 0.003623 6.912684
 9483 0.003623 6.909061
 9484 0.003623 6.905438
 9485 0.003623 6.901815
 9486 0.003623 6.898192
 9487 0.003623 6.894569
 9488 0.003623 6.890946
 9489 0.003623 6.887323
 9490 0.003623 6.883700
 9491 0.003623 6.880077
 9492 0.003623 6.876454
 9493 0.003623 6.872831
 9494 0.003623 6.869208
 9495 0.003623 6.865585
 9496 0.003623 6.861962
 9497 0.003623 6.858339
 9498 0.003623 6.854716
 9499 0.003623 6.851093
 9500 0.003623 6.847470
 9501 0.003623 6.843847
 9502 0.003623 6.840224
 9503 0.003623 6.836601
 9504 0.003623 6.832978
 9505 0.003623 6.829355
 9506 0.003623 6.825732
 9507 0.003623 6.822109
 9508 0.003623 6.818486
 9509 0.003623 6.814863
 9510 0.003623 6.811240
 9511 0.003623 6.807617
 9512 0.003623 6.803994
 9513 0.003623 6.800371
 9514 0.003623 6.796748
 9515 0.003623 6.793125
 9516 0.003623 6.789502
 9517 0.003623 6.785879
 9518 0.003623 6.782256
 9519 0.003623 6.778633
 9520 0.003623 6.775010
 9521 0.003623 6.771387
 9522 0.003623 6.767764
 9523 0.003623 6.764141
 9524 0.003623 6.760518
 9525 0.003623 6.756895
 9526 0.003623 6.753272
 9527 0.003623 6.749649
 9528 0.003623 6.746026
 9529 0.003623 6.742403
 9530 0.003623 6.738780
 9531 0.003623 6.735157
 9532 0.003623 6.731534
 9533 0.003623 6.727911
 9534 0.003623 6.724288
 9535 0.003623 6.720665
 9536 0.003623 6.717042
 9537 0.003623 6.713419
 9538 0.003623 6.709796
 9539 0.003623 6.706173
 9540 0.003623 6.702550
 9541 0.003623 6.698927
 9542 0.003623 6.695304
 9543 0.003623 6.691681
 9544 0.003623 6.688058
 9545 0.003623 6.684435
 9546 0.003623 6.680812
 9547 0.003623 6.677189
 9548 0.003623 6.673566
 9549 0.003623 6.669943
 9550 0.003623 6.666320
 9551 0.003623 6.662697
 9552 0.003623 6.659074
 9553 0.003623 6.655451
 9554 0.003623 6.651828
 9555 0.003623 6.648205
 9556 0.003623 6.644582
 9557 0.003623 6.640959
 9558 0.003623 6.637336
 9559 0.003623 6.633713
 9560 0.003623 6.630090
 9561 0.003623 6.626467
 9562 0.003623 6.622844
 9563 0.003623 6.619221
 9564 0.003623 6.615598
 9565 0.003623 6.611975
 9566 0.003623 6.608352
 9567 0.003623 6.604729
 9568 0.003623 6.601106
 9569 0.003623 6.597483
 9570 0.003623 6.593860
 9571 0.003623 6.590237
 9572 0.003623 6.586614
 9573 0.003623 6.582991
 9574 0.003623 6.579368
 9575 0.003623 6.575745
 9576 0.003623 6.572122
 9577 0.003623 6.568499
 9578 0.003623 6.564876
 9579 0.003623 6.561253
 9580 0.003623 6.557630
 9581 0.003623 6.554007
 9582 0.003623 6.550384
 9583 0.003623 6.546761
 9584 0.003623 6.543138
 9585 0.003623 6.539515
 9586 0.003623 6.535892
 9587 0.003623 6.532269
 9588 0.003623 6.528646
 9589 0.003623 6.525023
 9590 0.003623 6.521400
 9591 0.003623 6.517777
 9592 0.003623 6.514154
 9593 0.003623 6.510531
 9594 0.003623 6.506908
 9595 0.003623 6.503285
 9596 0.003623 6.499662
 9597 0.003623 6.496039
 9598 0.003623 6.492416
 9599 0.003623 6.488793
 9600 0.003623 6.485170
 9601 0.003623 6.481547
 9602 0.003623 6.477924
 9603 0.003623 6.474301
 9604 0.003623 6.470678
 9605 0.003623 6.467055
 9606 0.003623 6.463432
 9607 0.003623 6.459809
 9608 0.003623 6.456186
 9609 0.003623 6.452563
 9610 0.003623 6.448940
 9611 0.003623 6.445317
 9612 0.003623 6.441694
 9613 0.003623 6.438071
 9614 0.003623 6.434448
 9615 0.003623 6.430825
 9616 0.003623 6.427202
 9617 0.003623 6.423579
 9618 0.003623 6.419956
 9619 0.003623 6.416333
 9620 0.003623 6.412710
 9621 0.003623 6.409087
 9622 0.003623 6.405464
 9623 0.003623 6.401841
 9624 0.003623 6.398218
 9625 0.003623 6.394595
 9626 0.003623 6.390972
 9627 0.003623 6.387349
 9628 0.003623 6.383726
 9629 0.003623 6.380103
 9630 0.003623 6.376480
 9631 0.003623 6.372857
 9632 0.003623 6.369234
 9633 0.003623 6.365611
 9634 0.003623 6.361988
 9635 0.003623 6.358365
 9636 0.003623 6.354742
 9637 0.003623 6.351119
 9638 0.003623 6.347496
 9639 0.003623 6.343873
 9640 0.003623 6.340250
 9641 0.003623 6.336627
 9642 0.003623 6.333004
 9643 0.003623 6.329381
 9644 0.003623 6.325758
 9645 0.003623 6.322135
 9646 0.003623 6.318512
 9647 0.003623 6.314889
 9648 0.003623 6.311266
 9649 0.003623 6.307643
 9650 0.003623 6.304020
 9651 0.003623 6.300397
 9652 0.003623 6.296774
 9653 0.003623 6.293151
 9654 0.003623 6.289528
 9655 0.003623 6.285905
 9656 0.003623 6.282282
 9657 0.003623 6.278659
 9658 0.003623 6.275036
 9659 0.003623 6.271413
 9660 0.003623 6.267790
 9661 0.003623 6.264167
 9662 0.003623 6.260544
 9663 0.003623 6.256921
 9664 0.003623 6.253298
 9665 0.003623 6.249675
 9666 0.003623 6.246052
 9667 0.003623 6.242429
 9668 0.003623 6.238806
 9669 0.003623 6.235183
 9670 0.003623 6.231560
 9671 0.003623 6.227937
 9672 0.003623 6.224314
 9673 0.003623 6.220691
 9674 0.003623 6.217068
 9675 0.003623 6.213445
 9676 0.003623 6.209822
 9677 0.003623 6.206199
 9678 0.003623 6.202576
 9679 0.003623 6.198953
 9680 0.003623 6.195330
 9681 0.003623 6.191707
 9682 0.003623 6.188084
 9683 0.003623 6.184461
 9684 0.003623 6.180838
 9685 0.003623 6.177215
 9686 0.003623 6.173592
 9687 0.003623 6.169969
 9688 0.003623 6.166346
 9689 0.003623 6.162723
 9690 0.003623 6.159100
 9691 0.003623 6.155477
 9692 0.003623 6.151854
 9693 0.003623 6.148231
 9694 0.003623 6.144608
 9695 0.003623 6.140985
 9696 0.003623 6.137362
 9697 0.003623 6.133739
 9698 0.003623 6.130116
 9699 0.003623 6.126493
 9700 0.003623 6.122870
 9701 0.003623 6.119247
 9702 0.003623 6.115624
 9703 0.003623 6.112001
 9704 0.003623 6.108378
 9705 0.003623 6.104755
 9706 0.003623 6.101132
 9707 0.003623 6.097509
 9708 0.003623 6.093886
 9709 0.003623 6.090263
 9710 0.003623 6.086640
 9711 0.003623 6.083017
 9712 0.003623 6.079394
 9713 0.003623 6.075771
 9714 0.003623 6.072148
 9715 0.003623 6.068525
 9716 0.003623 6.064902
 9717 0.003623 6.061279
 9718 0.003623 6.057656
 9719 0.003623 6.054033
 9720 0.003623 6.050410
 9721 0.003623 6.046787
 9722 0.003623 6.043164
 9723 0.003623 6.039541
 9724 0.003623 6.035918
 9725 0.003623 6.032295
 9726 0.003623 6.028672
 9727 0.003623 6.025049
 9728 0.003623 6.021426
 9729 0.003623 6.017803
 9730 0.003623 6.014180
 9731 0.003623 6.010557
 9732 0.003623 6.006934
 9733 0.003623 6.003311
 9734 0.003623 5.999688
 9735 0.003623 5.996065
 9736 0.003623 5.992442
 9737 0.003623 5.988819
 9738 0.003623 5.985196
 9739 0.003623 5.981573
 9740 0.003623 5.977950
 9741 0.003623 5.974327
 9742 0.003623 5.970704
 9743 0.003623 5.967081
 9744 0.003623 5.963458
 9745 0.003623 5.959835
 9746 0.003623 5.956212
 9747 0.003623 5.952589
 9748 0.003623 5.948966
 9749 0.003623 5.945343
 9750 0.003623 5.941720
 9751 0.003623 5.938097
 9752 0.003623 5.934474
 9753 0.003623 5.930851
 9754 0.003623 5.927228
 9755 0.003623 5.923605
 9756 0.003623 5.919982
 9757 0.003623 5.916359
 9758 0.003623 5.912736
 9759 0.003623 5.909113
 9760 0.003623 5.905490
 9761 0.003623 5.901867
 9762 0.003623 5.898244
 9763 0.003623 5.894621
 9764 0.003623 5.890998
 9765 0.003623 5.887375
 9766 0.003623 5.883752
 9767 0.003623 5.880129
 9768 0.003623 5.876506
 9769 0.003623 5.872883
 9770 0.003623 5.869260
 9771 0.003623 5.865637
 9772 0.003623 5.862014
 9773 0.003623 5.858391
 9774 0.003623 5.854768
 9775 0.003623 5.851145
 9776 0.003623 5.847522
 9777 0.003623 5.843899
 9778 0.003623 5.840276
 9779 0.003623 5.836653
 9780 0.003623 5.833030
 9781 0.003623 5.829407
 9782 0.003623 5.825784
 9783 0.003623 5.822161
 9784 0.003623 5.818538
 9785 0.003623 5.814915
 9786 0.003623 5.811292
 9787 0.003623 5.807669
 9788 0.003623 5.804046
 9789 0.003623 5.800423
 9790 0.003623 5.796800
 9791 0.003623 5.793177
 9792 0.003623 5.789554
 9793 0.003623 5.785931
 9794 0.003623 5.782308
 9795 0.003623 5.778685
 9796 0.003623 5.775062
 9797 0.003623 5.771439
 9798 0.003623 5.767816
 9799 0.003623 5.764193
 9800 0.003623 5.760570
 9801 0.003623 5.756947
 9802 0.003623 5.753324
 9803 0.003623 5.749701
 9804 0.003623 5.746078
 9805 0.003623 5.742455
 9806 0.003623 5.738832
 9807 0.003623 5.735209
 9808 0.003623 5.731586
 9809 0.003623 5.727963
 9810 0.003623 5.724340
 9811 0.003623 5.720717
 9812 0.003623 5.717094
 9813 0.003623 5.713471
 9814 0.003623 5.709848
 9815 0.003623 5.706225
 9816 0.003623 5.702602
 9817 0.003623 5.698979
 9818 0.003623 5.695356
 9819 0.003623 5.691733
 9820 0.003623 5.688110
 9821 0.003623 5.684487
 9822 0.003623 5.680864
 9823 0.003623 5.677241
 9824 0.003623 5.673618
 9825 0.003623 5.669995
 9826 0.003623 5.666372
 9827 0.003623 5.662749
 9828 0.003623 5.659126
 9829 0.003623 5.655503
 9830 0.003623 5.651880
 9831 0.003623 5.648257
 9832 0.003623 5.644634
 9833 0.003623 5.641011
 9834 0.003623 5.637388
 9835 0.003623 5.633765
 9836 0.003623 5.630142
 9837 0.003623 5.626519
 9838 0.003623 5.622896
 9839 0.003623 5.619273
 9840 0.003623 5.615650
 9841 0.003623 5.612027
 9842 0.003623 5.608404
 9843 0.003623 5.604781
 9844 0.003623 5.601158
 9845 0.003623 5.597535
 9846 0.003623 5.593912
 9847 0.003623 5.590289
 9848 0.003623 5.586666
 9849 0.003623 5.583043
 9850 0.003623 5.579420
 9851 0.003623 5.575797
 9852 0.003623 5.572174
 9853 0.003623 5.568551
 9854 0.003623 5.564928
 9855 0.003623 5.561305
 9856 0.003623 5.557682
 9857 0.003623 5.554059
 9858 0.003623 5.550436
 9859 0.003623 5.546813
 9860 0.003623 5.543190
 9861 0.003623 5.539567
 9862 0.003623 5.535944
 9863 0.003623 5.532321
 9864 0.003623 5.528698
 9865 0.003623 5.525075
 9866 0.003623 5.521452
 9867 0.003623 5.517829
 9868 0.003623 5.514206
 9869 0.003623 5.510583
 9870 0.003623 5.506960
 9871 0.003623 5.503337
 9872 0.003623 5.499714
 9873 0.003623 5.496091
 9874 0.003623 5.492468
 9875 0.003623 5.488845
 9876 0.003623 5.485222
 9877 0.003623 5.481599
 9878 0.003623 5.477976
 9879 0.003623 5.474353
 9880 0.003623 5.470730
 9881 0.003623 5.467107
 9882 0.003623 5.463484
 9883 0.003623 5.459861
 9884 0.003623 5.456238
 9885 0.003623 5.452615
 9886 0.003623 5.448992
 9887 0.003623 5.445369
 9888 0.003623 5.441746
 9889 0.003623 5.438123
 9890 0.003623 5.434500
 9891 0.003623 5.430877
 9892 0.003623 5.427254
 9893 0.003623 5.423631
 9894 0.003623 5.420008
 9895 0.003623 5.416385
 9896 0.003623 5.412762
 9897 0.003623 5.409139
 9898 0.003623 5.405516
 9899 0.003623 5.401893
 9900 0.003623 5.398270
 9901 0.003623 5.394647
 9902 0.003623 5.391024
 9903 0.003623 5.387401
 9904 0.003623 5.383778
 9905 0.003623 5.380155
 9906 0.003623 5.376532
 9907 0.003623 5.372909
 9908 0.003623 5.369286
 9909 0.003623 5.365663
 9910 0.003623 5.362040
 9911 0.003623 5.358417
 9912 0.003623 5.354794
 9913 0.003623 5.351171
 9914 0.003623 5.347548
 9915 0.003623 5.343925
 9916 0.003623 5.340302
 9917 0.003623 5.336679
 9918 0.003623 5.333056
 9919 0.003623 5.329433
 9920 0.003623 5.325810
 9921 0.003623 5.322187
 9922 0.003623 5.318564
 9923 0.003623 5.314941
 9924 0.003623 5.311318
 9925 0.003623 5.307695
 9926 0.003623 5.304072
 9927 0.003623 5.300449
 9928 0.003623 5.296826
 9929 0.003623 5.293203
 9930 0.003623 5.289580
 9931 0.003623 5.285957
 9932 0.003623 5.282334
 9933 0.003623 5.278711
 9934 0.003623 5.275088
 9935 0.003623 5.271465
 9936 0.003623 5.267842
 9937 0.003623 5.264219
 9938 0.003623 5.260596
 9939 0.003623 5.256973
 9940 0.003623 5.253350
 9941 0.003623 5.249727
 9942 0.003623 5.246104
 9943 0.003623 5.242481
 9944 0.003623 5.238858
 9945 0.003623 5.235235
 9946 0.003623 5.231612
 9947 0.003623 5.227989
 9948 0.003623 5.224366
 9949 0.003623 5.220743
 9950 0.003623 5.217120
 9951 0.003623 5.213497
 9952 0.003623 5.209874
 9953 0.003623 5.206251
 9954 0.003623 5.202628
 9955 0.003623 5.199005
 9956 0.003623 5.195382
 9957 0.003623 5.191759
 9958 0.003623 5.188136
 9959 0.003623 5.184513
 9960 0.003623 5.180890
 9961 0.003623 5.177267
 9962 0.003623 5.173644
 9963 0.003623 5.170021
 9964 0.003623 5.166398
 9965 0.003623 5.162775
 9966 0.003623 5.159152
 9967 0.003623 5.155529
 9968 0.003623 5.151906
 9969 0.003623 5.148283
 9970 0.003623 5.144660
 9971 0.003623 5.141037
 9972 0.003623 5.137414
 9973 0.003623 5.133791
 9974 0.003623 5.130168
 9975 0.003623 5.126545
 9976 0.003623 5.122922
 9977 0.003623 5.119299
 9978 0.003623 5.115676
 9979 0.003623 5.112053
 9980 0.003623 5.108430
 9981 0.003623 5.104807
 9982 0.003623 5.101184
 9983 0.003623 5.097561
 9984 0.003623 5.093938
 9985 0.003623 5.090315
 9986 0.003623 5.086692
 9987 0.003623 5.083069
 9988 0.003623 5.079446
 9989 0.003623 5.075823
 9990 0.003623 5.072200
 9991 0.003623 5.068577
 9992 0.003623 5.064954
 9993 0.003623 5.061331
 9994 0.003623 5.057708
 9995 0.003623 5.054085
 9996 0.003623 5.050462
 9997 0.003623 5.046839
 9998 0.003623 5.043216
 9999 0.003623 5.039593
10000 0.003623 5.035970
10001 0.003623 5.032347
10002 0.003623 5.028724
10003 0.003623 5.025101
10004 0.003623 5.021478
10005 0.003623 5.017855
10006 0.003623 5.014232
10007 0.003623 5.010609
10008 0.003623 5.006986
10009 0.003623 5.003363
10010 0.003623 4.999740
10011 0.003623 4.996117
10012 0.003623 4.992494
10013 0.003623 4.988871
10014 0.003623 4.985248
10015 0.003623 4.981625
10016 0.003623 4.978002
10017 0.003623 4.974379
10018 0.003623 4.970756
10019 0.003623 4.967133
10020 0.003623 4.963510
10021 0.003623 4.959887
10022 0.003623 4.956264
10023 0.003623 4.952641
10024 0.003623 4.949018
10025 0.003623 4.945395
10026 0.003623 4.941772
10027 0.003623 4.938149
10028 0.003623 4.934526
10029 0.003623 4.930903
10030 0.003623 4.927280
10031 0.003623 4.923657
10032 0.003623 4.920034
10033 0.003623 4.916411
10034 0.003623 4.912788
10035 0.003623 4.909165
10036 0.003623 4.905542
10037 0.003623 4.901919
10038 0.003623 4.898296
10039 0.003623 4.894673
10040 0.003623 4.891050
10041 0.003623 4.887427
10042 0.003623 4.883804
10043 0.003623 4.880181
10044 0.003623 4.876558
10045 0.003623 4.872935
10046 0.003623 4.869312
10047 0.003623 4.865689
10048 0.003623 4.862066
10049 0.003623 4.858443
10050 0.003623 4.854820
10051 0.003623 4.851197
10052 0.003623 4.847574
10053 0.003623 4.843951
10054 0.003623 4.840328
10055 0.003623 4.836705
10056 0.003623 4.833082
10057 0.003623 4.829459
10058 0.003623 4.825836
10059 0.003623 4.822213
10060 0.003623 4.818590
10061 0.003623 4.814967
10062 0.003623 4.811344
10063 0.003623 4.807721
10064 0.003623 4.804098
10065 0.003623 4.800475
10066 0.003623 4.796852
10067 0.003623 4.793229
10068 0.003623 4.789606
10069 0.003623 4.785983
10070 0.003623 4.782360
10071 0.003623 4.778737
10072 0.003623 4.775114
10073 0.003623 4.771491
10074 0.003623 4.767868
10075 0.003623 4.764245
10076 0.003623 4.760622
10077 0.003623 4.756999
10078 0.003623 4.753376
10079 0.003623 4.749753
10080 0.003623 4.746130
10081 0.003623 4.742507
10082 0.003623 4.738884
10083 0.003623 4.735261
10084 0.003623 4.731638
10085 0.003623 4.728015
10086 0.003623 4.724392
10087 0.003623 4.720769
10088 0.003623 4.717146
10089 0.003623 4.713523
10090 0.003623 4.709900
10091 0.003623 4.706277
10092 0.003623 4.702654
10093 0.003623 4.699031
10094 0.003623 4.695408
10095 0.003623 4.691785
10096 0.003623 4.688162
10097 0.003623 4.684539
10098 0.003623 4.680916
10099 0.003623 4.677293
10100 0.003623 4.673670
10101 0.003623 4.670047
10102 0.003623 4.666424
10103 0.003623 4.662801
10104 0.003623 4.659178
10105 0.003623 4.655555
10106 0.003623 4.651932
10107 0.003623 4.648309
10108 0.003623 4.644686
10109 0.003623 4.641063
10110 0.003623 4.637440
10111 0.003623 4.633817
10112 0.003623 4.630194
10113 0.003623 4.626571
10114 0.003623 4.622948
10115 0.003623 4.619325
10116 0.003623 4.615702
10117 0.003623 4.612079
10118 0.003623 4.608456
10119 0.003623 4.604833
10120 0.003623 4.601210
10121 0.003623 4.597587
10122 0.003623 4.593964
10123 0.003623 4.590341
10124 0.003623 4.586718
10125 0.003623 4.583095
10126 0.003623 4.579472
10127 0.003623 4.575849
10128 0.003623 4.572226
10129 0.003623 4.568603
10130 0.003623 4.564980
10131 0.003623 4.561357
10132 0.003623 4.557734
10133 0.003623 4.554111
10134 0.003623 4.550488
10135 0.003623 4.546865
10136 0.003623 4.543242
10137 0.003623 4.539619
10138 0.003623 4.535996
10139 0.003623 4.532373
10140 0.003623 4.528750
10141 0.003623 4.525127
10142 0.003623 4.521504
10143 0.003623 4.517881
10144 0.003623 4.514258
10145 0.003623 4.510635
10146 0.003623 4.507012
10147 0.003623 4.503389
10148 0.003623 4.499766
10149 0.003623 4.496143
10150 0.003623 4.492520
10151 0.003623 4.488897
10152 0.003623 4.485274
10153 0.003623 4.481651
10154 0.003623 4.478028
10155 0.003623 4.474405
10156 0.003623 4.470782
10157 0.003623 4.467159
10158 0.003623 4.463536
10159 0.003623 4.459913
10160 0.003623 4.456290
10161 0.003623 4.452667
10162 0.003623 4.449044
10163 0.003623 4.445421
10164 0.003623 4.441798
10165 0.003623 4.438175
10166 0.003623 4.434552
10167 0.003623 4.430929
10168 0.003623 4.427306
