# Supplementary material for: Statistical Mapping of Maize Bundle Intensity at the Stem Scale Using Spatial Normalisation of Replicated Images
Source: PLoS One. 2014 Mar 12;9(3):e90673. doi: 10.1371/journal.pone.0090673 (PMC3951278; doi:10.1371/journal.pone.0090673)
Supplement: File S2 — Data files containing bundle positions and slice contours. (ZIP) [file pone.0090673.s002.zip › data/slabs/tables/contoursMm/m01arCntMm.txt]

name   x   y
1    -7.08276 -2.5753
2    -7.08276 -2.61058
3    -7.08276 -2.64586
4    -7.08276 -2.68114
5    -7.08276 -2.71642
6    -7.08276 -2.75169
7    -7.08276 -2.78697
8    -7.08276 -2.82225
9    -7.08276 -2.85753
10   -7.08276 -2.8928
11   -7.08276 -2.92808
12   -7.08276 -2.96336
13   -7.08276 -2.99864
14   -7.08276 -3.03392
15   -7.08276 -3.06919
16   -7.08276 -3.10447
17   -7.08276 -3.13975
18   -7.08276 -3.17503
19   -7.08276 -3.2103
20   -7.08276 -3.24558
21   -7.08276 -3.28086
22   -7.08276 -3.31614
23   -7.08276 -3.35142
24   -7.08276 -3.38669
25   -7.08276 -3.42197
26   -7.08276 -3.45725
27   -7.08276 -3.49253
28   -7.08276 -3.5278
29   -7.08276 -3.56308
30   -7.08276 -3.59836
31   -7.08276 -3.63364
32   -7.08276 -3.66892
33   -7.08276 -3.70419
34   -7.08276 -3.73947
35   -7.08276 -3.77475
36   -7.08276 -3.81003
37   -7.08276 -3.8453
38   -7.08276 -3.88058
39   -7.08276 -3.91586
40   -7.08276 -3.95114
41   -7.08276 -3.98642
42   -7.08276 -4.02169
43   -7.08276 -4.05697
44   -7.08276 -4.09225
45   -7.08276 -4.12753
46   -7.08276 -4.1628
47   -7.04749 -4.19808
48   -7.01221 -4.23336
49   -7.01221 -4.26864
50   -7.01221 -4.30392
51   -7.01221 -4.33919
52   -7.01221 -4.37447
53   -7.01221 -4.40975
54   -7.01221 -4.44503
55   -7.01221 -4.4803
56   -7.01221 -4.51558
57   -7.01221 -4.55086
58   -6.97693 -4.58614
59   -6.97693 -4.62142
60   -6.97693 -4.65669
61   -6.97693 -4.69197
62   -6.97693 -4.72725
63   -6.97693 -4.76253
64   -6.97693 -4.7978
65   -6.97693 -4.83308
66   -6.97693 -4.86836
67   -6.94165 -4.90364
68   -6.94165 -4.93892
69   -6.94165 -4.97419
70   -6.94165 -5.00947
71   -6.94165 -5.04475
72   -6.94165 -5.08003
73   -6.94165 -5.1153
74   -6.94165 -5.15058
75   -6.94165 -5.18586
76   -6.94165 -5.22114
77   -6.94165 -5.25642
78   -6.94165 -5.29169
79   -6.90638 -5.32697
80   -6.8711 -5.36225
81   -6.8711 -5.39753
82   -6.8711 -5.4328
83   -6.8711 -5.46808
84   -6.8711 -5.50336
85   -6.8711 -5.53864
86   -6.83582 -5.57392
87   -6.83582 -5.60919
88   -6.83582 -5.64447
89   -6.83582 -5.67975
90   -6.83582 -5.71503
91   -6.83582 -5.7503
92   -6.80054 -5.78558
93   -6.80054 -5.82086
94   -6.80054 -5.85614
95   -6.76526 -5.89142
96   -6.72999 -5.92669
97   -6.69471 -5.96197
98   -6.69471 -5.99725
99   -6.65943 -6.03253
100  -6.65943 -6.0678
101  -6.62415 -6.10308
102  -6.62415 -6.13836
103  -6.58888 -6.17364
104  -6.5536 -6.20892
105  -6.51832 -6.24419
106  -6.48304 -6.27947
107  -6.44776 -6.31475
108  -6.41249 -6.35003
109  -6.37721 -6.3853
110  -6.34193 -6.42058
111  -6.30665 -6.45586
112  -6.27138 -6.45586
113  -6.2361 -6.45586
114  -6.20082 -6.49114
115  -6.16554 -6.52642
116  -6.13026 -6.56169
117  -6.09499 -6.59697
118  -6.05971 -6.59697
119  -6.02443 -6.63225
120  -5.98915 -6.63225
121  -5.95388 -6.63225
122  -5.9186 -6.63225
123  -5.88332 -6.63225
124  -5.84804 -6.63225
125  -5.81276 -6.63225
126  -5.77749 -6.63225
127  -5.74221 -6.63225
128  -5.70693 -6.63225
129  -5.67165 -6.63225
130  -5.63638 -6.63225
131  -5.6011 -6.63225
132  -5.56582 -6.63225
133  -5.53054 -6.59697
134  -5.49526 -6.56169
135  -5.45999 -6.52642
136  -5.42471 -6.52642
137  -5.38943 -6.52642
138  -5.35415 -6.52642
139  -5.31888 -6.49114
140  -5.2836 -6.49114
141  -5.24832 -6.45586
142  -5.21304 -6.45586
143  -5.17776 -6.42058
144  -5.14249 -6.3853
145  -5.10721 -6.35003
146  -5.07193 -6.31475
147  -5.03665 -6.27947
148  -5.00138 -6.27947
149  -4.9661 -6.27947
150  -4.93082 -6.24419
151  -4.89554 -6.24419
152  -4.86026 -6.24419
153  -4.82499 -6.20892
154  -4.78971 -6.20892
155  -4.75443 -6.20892
156  -4.71915 -6.20892
157  -4.68388 -6.17364
158  -4.6486 -6.17364
159  -4.61332 -6.13836
160  -4.57804 -6.10308
161  -4.54276 -6.10308
162  -4.50749 -6.0678
163  -4.47221 -6.03253
164  -4.43693 -5.99725
165  -4.40165 -5.96197
166  -4.36638 -5.96197
167  -4.3311 -5.96197
168  -4.29582 -5.92669
169  -4.26054 -5.89142
170  -4.22526 -5.85614
171  -4.18999 -5.85614
172  -4.15471 -5.85614
173  -4.11943 -5.85614
174  -4.08415 -5.85614
175  -4.04888 -5.82086
176  -4.0136 -5.78558
177  -3.97832 -5.78558
178  -3.94304 -5.78558
179  -3.90776 -5.78558
180  -3.87249 -5.78558
181  -3.83721 -5.7503
182  -3.80193 -5.71503
183  -3.76665 -5.67975
184  -3.73138 -5.67975
185  -3.6961 -5.64447
186  -3.66082 -5.60919
187  -3.62554 -5.60919
188  -3.59026 -5.60919
189  -3.55499 -5.57392
190  -3.51971 -5.53864
191  -3.48443 -5.53864
192  -3.44915 -5.53864
193  -3.41388 -5.53864
194  -3.3786 -5.53864
195  -3.34332 -5.53864
196  -3.30804 -5.53864
197  -3.27276 -5.50336
198  -3.23749 -5.50336
199  -3.20221 -5.50336
200  -3.16693 -5.46808
201  -3.13165 -5.46808
202  -3.09638 -5.4328
203  -3.0611 -5.4328
204  -3.02582 -5.4328
205  -2.99054 -5.4328
206  -2.95526 -5.39753
207  -2.91999 -5.36225
208  -2.88471 -5.32697
209  -2.84943 -5.32697
210  -2.81415 -5.32697
211  -2.77888 -5.29169
212  -2.7436 -5.29169
213  -2.70832 -5.29169
214  -2.67304 -5.29169
215  -2.63776 -5.25642
216  -2.60249 -5.25642
217  -2.56721 -5.25642
218  -2.53193 -5.25642
219  -2.49665 -5.25642
220  -2.46138 -5.25642
221  -2.4261 -5.25642
222  -2.39082 -5.25642
223  -2.35554 -5.25642
224  -2.32026 -5.25642
225  -2.28499 -5.22114
226  -2.24971 -5.22114
227  -2.21443 -5.22114
228  -2.17915 -5.22114
229  -2.14388 -5.22114
230  -2.1086 -5.22114
231  -2.07332 -5.22114
232  -2.03804 -5.22114
233  -2.00276 -5.22114
234  -1.96749 -5.22114
235  -1.93221 -5.22114
236  -1.89693 -5.22114
237  -1.86165 -5.22114
238  -1.82638 -5.22114
239  -1.7911 -5.22114
240  -1.75582 -5.22114
241  -1.72054 -5.22114
242  -1.68526 -5.22114
243  -1.64999 -5.22114
244  -1.61471 -5.22114
245  -1.57943 -5.22114
246  -1.54415 -5.22114
247  -1.50888 -5.22114
248  -1.4736 -5.22114
249  -1.43832 -5.22114
250  -1.40304 -5.22114
251  -1.36776 -5.22114
252  -1.33249 -5.22114
253  -1.29721 -5.22114
254  -1.26193 -5.22114
255  -1.22665 -5.18586
256  -1.19138 -5.18586
257  -1.1561 -5.18586
258  -1.12082 -5.18586
259  -1.08554 -5.18586
260  -1.05026 -5.18586
261  -1.01499 -5.18586
262  -0.979709 -5.18586
263  -0.944432 -5.18586
264  -0.909154 -5.18586
265  -0.873876 -5.18586
266  -0.838598 -5.18586
267  -0.803321 -5.18586
268  -0.768043 -5.18586
269  -0.732765 -5.18586
270  -0.697487 -5.18586
271  -0.662209 -5.18586
272  -0.626932 -5.18586
273  -0.591654 -5.18586
274  -0.556376 -5.18586
275  -0.521098 -5.18586
276  -0.485821 -5.18586
277  -0.450543 -5.18586
278  -0.415265 -5.18586
279  -0.379987 -5.18586
280  -0.344709 -5.18586
281  -0.309432 -5.18586
282  -0.274154 -5.18586
283  -0.238876 -5.18586
284  -0.203598 -5.18586
285  -0.168321 -5.18586
286  -0.133043 -5.18586
287  -0.0977649 -5.18586
288  -0.0624872 -5.18586
289  -0.0272094 -5.18586
290  0.00806839 -5.18586
291  0.0433462 -5.18586
292  0.0786239 -5.18586
293  0.113902 -5.18586
294  0.149179 -5.18586
295  0.184457 -5.18586
296  0.219735 -5.18586
297  0.255013 -5.18586
298  0.290291 -5.18586
299  0.325568 -5.18586
300  0.360846 -5.18586
301  0.396124 -5.18586
302  0.431402 -5.18586
303  0.466679 -5.18586
304  0.501957 -5.18586
305  0.537235 -5.18586
306  0.572513 -5.18586
307  0.607791 -5.18586
308  0.643068 -5.18586
309  0.678346 -5.18586
310  0.713624 -5.18586
311  0.748902 -5.18586
312  0.784179 -5.18586
313  0.819457 -5.22114
314  0.854735 -5.22114
315  0.890013 -5.22114
316  0.925291 -5.22114
317  0.960568 -5.22114
318  0.995846 -5.22114
319  1.03112 -5.25642
320  1.0664 -5.25642
321  1.10168 -5.25642
322  1.13696 -5.25642
323  1.17224 -5.25642
324  1.20751 -5.25642
325  1.24279 -5.25642
326  1.27807 -5.29169
327  1.31335 -5.29169
328  1.34862 -5.29169
329  1.3839 -5.29169
330  1.41918 -5.29169
331  1.45446 -5.32697
332  1.48974 -5.32697
333  1.52501 -5.36225
334  1.56029 -5.36225
335  1.59557 -5.36225
336  1.63085 -5.36225
337  1.66612 -5.39753
338  1.7014 -5.39753
339  1.73668 -5.39753
340  1.77196 -5.4328
341  1.80724 -5.4328
342  1.84251 -5.4328
343  1.87779 -5.46808
344  1.91307 -5.46808
345  1.94835 -5.50336
346  1.98362 -5.50336
347  2.0189 -5.50336
348  2.05418 -5.53864
349  2.08946 -5.53864
350  2.12474 -5.57392
351  2.16001 -5.57392
352  2.19529 -5.57392
353  2.23057 -5.60919
354  2.26585 -5.60919
355  2.30112 -5.64447
356  2.3364 -5.64447
357  2.37168 -5.64447
358  2.40696 -5.67975
359  2.44224 -5.71503
360  2.47751 -5.71503
361  2.51279 -5.71503
362  2.54807 -5.7503
363  2.58335 -5.7503
364  2.61862 -5.7503
365  2.6539 -5.78558
366  2.68918 -5.82086
367  2.72446 -5.82086
368  2.75974 -5.82086
369  2.79501 -5.82086
370  2.83029 -5.82086
371  2.86557 -5.82086
372  2.90085 -5.82086
373  2.93612 -5.85614
374  2.9714 -5.85614
375  3.00668 -5.85614
376  3.04196 -5.89142
377  3.07724 -5.92669
378  3.11251 -5.92669
379  3.14779 -5.96197
380  3.18307 -5.96197
381  3.21835 -5.99725
382  3.25362 -5.99725
383  3.2889 -6.03253
384  3.32418 -6.03253
385  3.35946 -6.03253
386  3.39474 -6.0678
387  3.43001 -6.10308
388  3.46529 -6.13836
389  3.50057 -6.13836
390  3.53585 -6.17364
391  3.57112 -6.20892
392  3.6064 -6.20892
393  3.64168 -6.24419
394  3.67696 -6.27947
395  3.71224 -6.27947
396  3.74751 -6.27947
397  3.78279 -6.27947
398  3.81807 -6.31475
399  3.85335 -6.31475
400  3.88862 -6.35003
401  3.9239 -6.35003
402  3.95918 -6.3853
403  3.99446 -6.3853
404  4.02974 -6.42058
405  4.06501 -6.45586
406  4.10029 -6.49114
407  4.13557 -6.52642
408  4.17085 -6.52642
409  4.20612 -6.56169
410  4.2414 -6.56169
411  4.27668 -6.59697
412  4.31196 -6.63225
413  4.34724 -6.66753
414  4.38251 -6.7028
415  4.41779 -6.7028
416  4.45307 -6.73808
417  4.48835 -6.73808
418  4.52362 -6.73808
419  4.5589 -6.77336
420  4.59418 -6.77336
421  4.62946 -6.77336
422  4.66474 -6.77336
423  4.70001 -6.77336
424  4.73529 -6.77336
425  4.77057 -6.77336
426  4.80585 -6.77336
427  4.84112 -6.77336
428  4.8764 -6.77336
429  4.91168 -6.77336
430  4.94696 -6.77336
431  4.98224 -6.77336
432  5.01751 -6.73808
433  5.05279 -6.7028
434  5.08807 -6.66753
435  5.12335 -6.63225
436  5.15862 -6.59697
437  5.1939 -6.56169
438  5.22918 -6.52642
439  5.26446 -6.49114
440  5.29974 -6.45586
441  5.29974 -6.42058
442  5.29974 -6.3853
443  5.29974 -6.35003
444  5.29974 -6.31475
445  5.29974 -6.27947
446  5.29974 -6.24419
447  5.29974 -6.20892
448  5.29974 -6.17364
449  5.29974 -6.13836
450  5.29974 -6.10308
451  5.29974 -6.0678
452  5.29974 -6.03253
453  5.29974 -5.99725
454  5.29974 -5.96197
455  5.29974 -5.92669
456  5.29974 -5.89142
457  5.29974 -5.85614
458  5.29974 -5.82086
459  5.29974 -5.78558
460  5.29974 -5.7503
461  5.29974 -5.71503
462  5.33501 -5.67975
463  5.37029 -5.64447
464  5.40557 -5.60919
465  5.44085 -5.57392
466  5.47612 -5.53864
467  5.5114 -5.50336
468  5.54668 -5.46808
469  5.58196 -5.4328
470  5.61724 -5.39753
471  5.65251 -5.36225
472  5.68779 -5.32697
473  5.72307 -5.29169
474  5.75835 -5.25642
475  5.79362 -5.22114
476  5.8289 -5.18586
477  5.8289 -5.15058
478  5.8289 -5.1153
479  5.8289 -5.08003
480  5.8289 -5.04475
481  5.8289 -5.00947
482  5.8289 -4.97419
483  5.8289 -4.93892
484  5.8289 -4.90364
485  5.8289 -4.86836
486  5.8289 -4.83308
487  5.8289 -4.7978
488  5.8289 -4.76253
489  5.8289 -4.72725
490  5.8289 -4.69197
491  5.8289 -4.65669
492  5.8289 -4.62142
493  5.8289 -4.58614
494  5.8289 -4.55086
495  5.8289 -4.51558
496  5.8289 -4.4803
497  5.8289 -4.44503
498  5.8289 -4.40975
499  5.8289 -4.37447
500  5.8289 -4.33919
501  5.8289 -4.30392
502  5.86418 -4.26864
503  5.89946 -4.23336
504  5.93474 -4.19808
505  5.93474 -4.1628
506  5.93474 -4.12753
507  5.93474 -4.09225
508  5.93474 -4.05697
509  5.93474 -4.02169
510  5.93474 -3.98642
511  5.93474 -3.95114
512  5.93474 -3.91586
513  5.93474 -3.88058
514  5.93474 -3.8453
515  5.93474 -3.81003
516  5.93474 -3.77475
517  5.93474 -3.73947
518  5.93474 -3.70419
519  5.93474 -3.66892
520  5.97001 -3.63364
521  6.00529 -3.59836
522  6.04057 -3.56308
523  6.07585 -3.5278
524  6.07585 -3.49253
525  6.07585 -3.45725
526  6.11112 -3.42197
527  6.11112 -3.38669
528  6.11112 -3.35142
529  6.11112 -3.31614
530  6.11112 -3.28086
531  6.1464 -3.24558
532  6.1464 -3.2103
533  6.1464 -3.17503
534  6.1464 -3.13975
535  6.1464 -3.10447
536  6.1464 -3.06919
537  6.1464 -3.03392
538  6.1464 -2.99864
539  6.1464 -2.96336
540  6.1464 -2.92808
541  6.1464 -2.8928
542  6.1464 -2.85753
543  6.1464 -2.82225
544  6.1464 -2.78697
545  6.1464 -2.75169
546  6.1464 -2.71642
547  6.1464 -2.68114
548  6.1464 -2.64586
549  6.1464 -2.61058
550  6.1464 -2.5753
551  6.1464 -2.54003
552  6.1464 -2.50475
553  6.1464 -2.46947
554  6.1464 -2.43419
555  6.1464 -2.39892
556  6.1464 -2.36364
557  6.18168 -2.32836
558  6.21696 -2.29308
559  6.21696 -2.2578
560  6.25224 -2.22253
561  6.25224 -2.18725
562  6.28751 -2.15197
563  6.28751 -2.11669
564  6.28751 -2.08142
565  6.28751 -2.04614
566  6.28751 -2.01086
567  6.28751 -1.97558
568  6.28751 -1.9403
569  6.28751 -1.90503
570  6.28751 -1.86975
571  6.28751 -1.83447
572  6.28751 -1.79919
573  6.28751 -1.76392
574  6.28751 -1.72864
575  6.28751 -1.69336
576  6.28751 -1.65808
577  6.28751 -1.6228
578  6.28751 -1.58753
579  6.28751 -1.55225
580  6.28751 -1.51697
581  6.28751 -1.48169
582  6.28751 -1.44642
583  6.28751 -1.41114
584  6.28751 -1.37586
585  6.28751 -1.34058
586  6.32279 -1.3053
587  6.35807 -1.27003
588  6.39335 -1.23475
589  6.42862 -1.19947
590  6.4639 -1.16419
591  6.49918 -1.12892
592  6.53446 -1.09364
593  6.56974 -1.05836
594  6.60501 -1.02308
595  6.64029 -1.02308
596  6.67557 -1.02308
597  6.71085 -0.987804
598  6.74612 -0.952527
599  6.7814 -0.917249
600  6.81668 -0.881971
601  6.85196 -0.846693
602  6.88724 -0.811415
603  6.92251 -0.776138
604  6.95779 -0.74086
605  6.95779 -0.705582
606  6.95779 -0.670304
607  6.99307 -0.635027
608  6.99307 -0.599749
609  6.99307 -0.564471
610  6.99307 -0.529193
611  6.99307 -0.493915
612  6.99307 -0.458638
613  6.99307 -0.42336
614  6.99307 -0.388082
615  6.99307 -0.352804
616  6.99307 -0.317527
617  7.02835 -0.282249
618  7.06362 -0.246971
619  7.06362 -0.211693
620  7.06362 -0.176415
621  7.06362 -0.141138
622  7.06362 -0.10586
623  7.06362 -0.0705822
624  7.06362 -0.0353044
625  7.06362 -2.66064e-005
626  7.06362 0.0352512
627  7.06362 0.0705289
628  7.06362 0.105807
629  7.06362 0.141085
630  7.06362 0.176362
631  7.06362 0.21164
632  7.06362 0.246918
633  7.06362 0.282196
634  7.06362 0.317473
635  7.06362 0.352751
636  7.06362 0.388029
637  7.06362 0.423307
638  7.06362 0.458585
639  7.06362 0.493862
640  7.06362 0.52914
641  7.06362 0.564418
642  7.06362 0.599696
643  7.06362 0.634973
644  7.06362 0.670251
645  7.06362 0.705529
646  7.06362 0.740807
647  7.06362 0.776085
648  7.06362 0.811362
649  7.06362 0.84664
650  7.06362 0.881918
651  7.06362 0.917196
652  7.06362 0.952473
653  7.06362 0.987751
654  7.06362 1.02303
655  7.06362 1.05831
656  7.06362 1.09358
657  7.06362 1.12886
658  7.02835 1.16414
659  7.02835 1.19942
660  6.99307 1.2347
661  6.95779 1.26997
662  6.95779 1.30525
663  6.92251 1.34053
664  6.92251 1.37581
665  6.92251 1.41108
666  6.88724 1.44636
667  6.88724 1.48164
668  6.88724 1.51692
669  6.88724 1.5522
670  6.88724 1.58747
671  6.85196 1.62275
672  6.85196 1.65803
673  6.85196 1.69331
674  6.85196 1.72858
675  6.85196 1.76386
676  6.85196 1.79914
677  6.81668 1.83442
678  6.81668 1.8697
679  6.7814 1.90497
680  6.7814 1.94025
681  6.7814 1.97553
682  6.7814 2.01081
683  6.7814 2.04608
684  6.7814 2.08136
685  6.74612 2.11664
686  6.74612 2.15192
687  6.74612 2.1872
688  6.71085 2.22247
689  6.71085 2.25775
690  6.67557 2.29303
691  6.67557 2.32831
692  6.67557 2.36358
693  6.67557 2.39886
694  6.64029 2.43414
695  6.64029 2.46942
696  6.60501 2.5047
697  6.60501 2.53997
698  6.56974 2.57525
699  6.56974 2.61053
700  6.53446 2.64581
701  6.53446 2.68108
702  6.53446 2.71636
703  6.49918 2.75164
704  6.4639 2.78692
705  6.4639 2.8222
706  6.4639 2.85747
707  6.42862 2.89275
708  6.42862 2.92803
709  6.39335 2.96331
710  6.39335 2.99858
711  6.35807 3.03386
712  6.35807 3.06914
713  6.32279 3.10442
714  6.32279 3.1397
715  6.28751 3.17497
716  6.28751 3.21025
717  6.25224 3.24553
718  6.25224 3.28081
719  6.21696 3.31608
720  6.21696 3.35136
721  6.18168 3.38664
722  6.18168 3.42192
723  6.1464 3.4572
724  6.1464 3.49247
725  6.11112 3.52775
726  6.11112 3.56303
727  6.07585 3.59831
728  6.07585 3.63358
729  6.07585 3.66886
730  6.04057 3.70414
731  6.00529 3.73942
732  5.97001 3.7747
733  5.97001 3.80997
734  5.93474 3.84525
735  5.93474 3.88053
736  5.89946 3.91581
737  5.89946 3.95108
738  5.86418 3.98636
739  5.86418 4.02164
740  5.8289 4.05692
741  5.79362 4.0922
742  5.79362 4.12747
743  5.75835 4.16275
744  5.72307 4.19803
745  5.68779 4.23331
746  5.68779 4.26858
747  5.65251 4.30386
748  5.61724 4.33914
749  5.61724 4.37442
750  5.61724 4.4097
751  5.58196 4.44497
752  5.54668 4.48025
753  5.5114 4.51553
754  5.47612 4.55081
755  5.44085 4.58608
756  5.40557 4.62136
757  5.37029 4.65664
758  5.33501 4.69192
759  5.33501 4.7272
760  5.29974 4.76247
761  5.26446 4.79775
762  5.22918 4.83303
763  5.1939 4.86831
764  5.15862 4.90358
765  5.15862 4.93886
766  5.12335 4.97414
767  5.08807 5.00942
768  5.05279 5.0447
769  5.01751 5.07997
770  4.98224 5.11525
771  4.94696 5.15053
772  4.94696 5.18581
773  4.91168 5.22108
774  4.8764 5.25636
775  4.84112 5.29164
776  4.80585 5.32692
777  4.77057 5.3622
778  4.73529 5.39747
779  4.70001 5.43275
780  4.66474 5.46803
781  4.62946 5.46803
782  4.59418 5.50331
783  4.5589 5.53858
784  4.52362 5.57386
785  4.48835 5.60914
786  4.45307 5.64442
787  4.41779 5.6797
788  4.38251 5.71497
789  4.34724 5.71497
790  4.31196 5.75025
791  4.27668 5.78553
792  4.2414 5.82081
793  4.20612 5.85608
794  4.17085 5.89136
795  4.13557 5.92664
796  4.10029 5.96192
797  4.06501 5.9972
798  4.02974 6.03247
799  3.99446 6.06775
800  3.95918 6.10303
801  3.9239 6.10303
802  3.88862 6.13831
803  3.85335 6.17358
804  3.81807 6.17358
805  3.78279 6.20886
806  3.74751 6.24414
807  3.71224 6.27942
808  3.67696 6.3147
809  3.64168 6.34997
810  3.6064 6.34997
811  3.57112 6.34997
812  3.53585 6.34997
813  3.50057 6.34997
814  3.46529 6.38525
815  3.43001 6.38525
816  3.39474 6.42053
817  3.35946 6.45581
818  3.32418 6.45581
819  3.2889 6.45581
820  3.25362 6.45581
821  3.21835 6.45581
822  3.18307 6.45581
823  3.14779 6.49108
824  3.11251 6.49108
825  3.07724 6.49108
826  3.04196 6.52636
827  3.00668 6.52636
828  2.9714 6.56164
829  2.93612 6.56164
830  2.90085 6.56164
831  2.86557 6.59692
832  2.83029 6.6322
833  2.79501 6.6322
834  2.75974 6.66747
835  2.72446 6.66747
836  2.68918 6.70275
837  2.6539 6.70275
838  2.61862 6.70275
839  2.58335 6.73803
840  2.54807 6.77331
841  2.51279 6.77331
842  2.47751 6.77331
843  2.44224 6.80858
844  2.40696 6.80858
845  2.37168 6.80858
846  2.3364 6.84386
847  2.30112 6.84386
848  2.26585 6.84386
849  2.23057 6.84386
850  2.19529 6.84386
851  2.16001 6.87914
852  2.12474 6.87914
853  2.08946 6.91442
854  2.05418 6.91442
855  2.0189 6.91442
856  1.98362 6.91442
857  1.94835 6.91442
858  1.91307 6.9497
859  1.87779 6.9497
860  1.84251 6.9497
861  1.80724 6.9497
862  1.77196 6.9497
863  1.73668 6.98497
864  1.7014 6.98497
865  1.66612 6.98497
866  1.63085 6.98497
867  1.59557 6.98497
868  1.56029 6.98497
869  1.52501 6.98497
870  1.48974 6.98497
871  1.45446 7.02025
872  1.41918 7.02025
873  1.3839 7.02025
874  1.34862 7.02025
875  1.31335 7.02025
876  1.27807 7.02025
877  1.24279 7.02025
878  1.20751 7.02025
879  1.17224 7.02025
880  1.13696 7.02025
881  1.10168 7.02025
882  1.0664 7.05553
883  1.03112 7.05553
884  0.995846 7.05553
885  0.960568 7.05553
886  0.925291 7.05553
887  0.890013 7.05553
888  0.854735 7.05553
889  0.819457 7.05553
890  0.784179 7.05553
891  0.748902 7.05553
892  0.713624 7.05553
893  0.678346 7.05553
894  0.643068 7.05553
895  0.607791 7.05553
896  0.572513 7.05553
897  0.537235 7.05553
898  0.501957 7.05553
899  0.466679 7.02025
900  0.431402 7.02025
901  0.396124 7.02025
902  0.360846 7.02025
903  0.325568 7.02025
904  0.290291 7.02025
905  0.255013 7.02025
906  0.219735 7.02025
907  0.184457 7.02025
908  0.149179 7.02025
909  0.113902 7.02025
910  0.0786239 7.02025
911  0.0433462 7.02025
912  0.00806839 7.02025
913  -0.0272094 6.98497
914  -0.0624872 6.98497
915  -0.0977649 6.98497
916  -0.133043 6.98497
917  -0.168321 6.98497
918  -0.203598 6.98497
919  -0.238876 6.98497
920  -0.274154 6.9497
921  -0.309432 6.9497
922  -0.344709 6.9497
923  -0.379987 6.9497
924  -0.415265 6.9497
925  -0.450543 6.91442
926  -0.485821 6.91442
927  -0.521098 6.91442
928  -0.556376 6.91442
929  -0.591654 6.91442
930  -0.626932 6.91442
931  -0.662209 6.87914
932  -0.697487 6.87914
933  -0.732765 6.87914
934  -0.768043 6.84386
935  -0.803321 6.84386
936  -0.838598 6.84386
937  -0.873876 6.84386
938  -0.909154 6.84386
939  -0.944432 6.84386
940  -0.979709 6.84386
941  -1.01499 6.84386
942  -1.05026 6.84386
943  -1.08554 6.80858
944  -1.12082 6.80858
945  -1.1561 6.80858
946  -1.19138 6.77331
947  -1.22665 6.77331
948  -1.26193 6.73803
949  -1.29721 6.73803
950  -1.33249 6.70275
951  -1.36776 6.70275
952  -1.40304 6.70275
953  -1.43832 6.66747
954  -1.4736 6.66747
955  -1.50888 6.66747
956  -1.54415 6.6322
957  -1.57943 6.6322
958  -1.61471 6.6322
959  -1.64999 6.6322
960  -1.68526 6.6322
961  -1.72054 6.59692
962  -1.75582 6.56164
963  -1.7911 6.56164
964  -1.82638 6.52636
965  -1.86165 6.52636
966  -1.89693 6.52636
967  -1.93221 6.49108
968  -1.96749 6.49108
969  -2.00276 6.49108
970  -2.03804 6.49108
971  -2.07332 6.45581
972  -2.1086 6.42053
973  -2.14388 6.38525
974  -2.17915 6.34997
975  -2.21443 6.34997
976  -2.24971 6.3147
977  -2.28499 6.27942
978  -2.32026 6.24414
979  -2.35554 6.24414
980  -2.39082 6.20886
981  -2.4261 6.17358
982  -2.46138 6.17358
983  -2.49665 6.13831
984  -2.53193 6.13831
985  -2.56721 6.10303
986  -2.60249 6.10303
987  -2.63776 6.06775
988  -2.67304 6.03247
989  -2.70832 5.9972
990  -2.7436 5.9972
991  -2.77888 5.96192
992  -2.81415 5.92664
993  -2.84943 5.89136
994  -2.88471 5.89136
995  -2.91999 5.89136
996  -2.95526 5.85608
997  -2.99054 5.82081
998  -3.02582 5.82081
999  -3.0611 5.82081
1000 -3.09638 5.78553
1001 -3.13165 5.75025
1002 -3.16693 5.75025
1003 -3.20221 5.71497
1004 -3.23749 5.6797
1005 -3.27276 5.64442
1006 -3.30804 5.64442
1007 -3.34332 5.60914
1008 -3.3786 5.57386
1009 -3.41388 5.53858
1010 -3.44915 5.53858
1011 -3.48443 5.50331
1012 -3.51971 5.46803
1013 -3.55499 5.46803
1014 -3.59026 5.43275
1015 -3.62554 5.39747
1016 -3.66082 5.3622
1017 -3.6961 5.32692
1018 -3.73138 5.29164
1019 -3.76665 5.25636
1020 -3.80193 5.22108
1021 -3.83721 5.22108
1022 -3.87249 5.22108
1023 -3.90776 5.18581
1024 -3.94304 5.15053
1025 -3.97832 5.11525
1026 -4.0136 5.07997
1027 -4.04888 5.0447
1028 -4.08415 5.00942
1029 -4.11943 4.97414
1030 -4.15471 4.93886
1031 -4.15471 4.90358
1032 -4.18999 4.86831
1033 -4.22526 4.83303
1034 -4.26054 4.79775
1035 -4.29582 4.76247
1036 -4.3311 4.7272
1037 -4.36638 4.69192
1038 -4.40165 4.65664
1039 -4.43693 4.62136
1040 -4.47221 4.58608
1041 -4.47221 4.55081
1042 -4.50749 4.51553
1043 -4.50749 4.48025
1044 -4.54276 4.44497
1045 -4.57804 4.4097
1046 -4.61332 4.37442
1047 -4.6486 4.33914
1048 -4.68388 4.30386
1049 -4.71915 4.26858
1050 -4.75443 4.23331
1051 -4.75443 4.19803
1052 -4.78971 4.16275
1053 -4.82499 4.12747
1054 -4.86026 4.0922
1055 -4.89554 4.05692
1056 -4.89554 4.02164
1057 -4.89554 3.98636
1058 -4.89554 3.95108
1059 -4.93082 3.91581
1060 -4.9661 3.88053
1061 -5.00138 3.84525
1062 -5.03665 3.80997
1063 -5.07193 3.7747
1064 -5.07193 3.73942
1065 -5.10721 3.70414
1066 -5.14249 3.66886
1067 -5.17776 3.63358
1068 -5.21304 3.59831
1069 -5.21304 3.56303
1070 -5.21304 3.52775
1071 -5.24832 3.49247
1072 -5.2836 3.4572
1073 -5.31888 3.42192
1074 -5.35415 3.38664
1075 -5.38943 3.35136
1076 -5.38943 3.31608
1077 -5.42471 3.28081
1078 -5.45999 3.24553
1079 -5.49526 3.21025
1080 -5.49526 3.17497
1081 -5.53054 3.1397
1082 -5.56582 3.10442
1083 -5.6011 3.06914
1084 -5.63638 3.03386
1085 -5.63638 2.99858
1086 -5.63638 2.96331
1087 -5.63638 2.92803
1088 -5.67165 2.89275
1089 -5.70693 2.85747
1090 -5.74221 2.8222
1091 -5.74221 2.78692
1092 -5.74221 2.75164
1093 -5.74221 2.71636
1094 -5.77749 2.68108
1095 -5.81276 2.64581
1096 -5.84804 2.61053
1097 -5.88332 2.57525
1098 -5.88332 2.53997
1099 -5.88332 2.5047
1100 -5.88332 2.46942
1101 -5.9186 2.43414
1102 -5.95388 2.39886
1103 -5.95388 2.36358
1104 -5.98915 2.32831
1105 -5.98915 2.29303
1106 -6.02443 2.25775
1107 -6.02443 2.22247
1108 -6.05971 2.1872
1109 -6.05971 2.15192
1110 -6.05971 2.11664
1111 -6.09499 2.08136
1112 -6.13026 2.04608
1113 -6.16554 2.01081
1114 -6.16554 1.97553
1115 -6.16554 1.94025
1116 -6.20082 1.90497
1117 -6.20082 1.8697
1118 -6.20082 1.83442
1119 -6.20082 1.79914
1120 -6.20082 1.76386
1121 -6.20082 1.72858
1122 -6.2361 1.69331
1123 -6.27138 1.65803
1124 -6.27138 1.62275
1125 -6.30665 1.58747
1126 -6.30665 1.5522
1127 -6.30665 1.51692
1128 -6.30665 1.48164
1129 -6.34193 1.44636
1130 -6.37721 1.41108
1131 -6.37721 1.37581
1132 -6.41249 1.34053
1133 -6.41249 1.30525
1134 -6.41249 1.26997
1135 -6.41249 1.2347
1136 -6.41249 1.19942
1137 -6.41249 1.16414
1138 -6.44776 1.12886
1139 -6.44776 1.09358
1140 -6.44776 1.05831
1141 -6.44776 1.02303
1142 -6.44776 0.987751
1143 -6.48304 0.952473
1144 -6.51832 0.917196
1145 -6.5536 0.881918
1146 -6.58888 0.84664
1147 -6.58888 0.811362
1148 -6.62415 0.776085
1149 -6.62415 0.740807
1150 -6.62415 0.705529
1151 -6.65943 0.670251
1152 -6.65943 0.634973
1153 -6.65943 0.599696
1154 -6.65943 0.564418
1155 -6.65943 0.52914
1156 -6.65943 0.493862
1157 -6.69471 0.458585
1158 -6.69471 0.423307
1159 -6.69471 0.388029
1160 -6.72999 0.352751
1161 -6.72999 0.317473
1162 -6.76526 0.282196
1163 -6.76526 0.246918
1164 -6.76526 0.21164
1165 -6.76526 0.176362
1166 -6.76526 0.141085
1167 -6.76526 0.105807
1168 -6.80054 0.0705289
1169 -6.80054 0.0352512
1170 -6.80054 -2.66064e-005
1171 -6.80054 -0.0353044
1172 -6.80054 -0.0705822
1173 -6.80054 -0.10586
1174 -6.80054 -0.141138
1175 -6.83582 -0.176415
1176 -6.83582 -0.211693
1177 -6.83582 -0.246971
1178 -6.83582 -0.282249
1179 -6.83582 -0.317527
1180 -6.83582 -0.352804
1181 -6.83582 -0.388082
1182 -6.83582 -0.42336
1183 -6.83582 -0.458638
1184 -6.83582 -0.493915
1185 -6.83582 -0.529193
1186 -6.8711 -0.564471
1187 -6.8711 -0.599749
1188 -6.8711 -0.635027
1189 -6.8711 -0.670304
1190 -6.8711 -0.705582
1191 -6.8711 -0.74086
1192 -6.8711 -0.776138
1193 -6.8711 -0.811415
1194 -6.8711 -0.846693
1195 -6.8711 -0.881971
1196 -6.8711 -0.917249
1197 -6.8711 -0.952527
1198 -6.8711 -0.987804
1199 -6.8711 -1.02308
1200 -6.8711 -1.05836
1201 -6.8711 -1.09364
1202 -6.90638 -1.12892
1203 -6.90638 -1.16419
1204 -6.90638 -1.19947
1205 -6.90638 -1.23475
1206 -6.90638 -1.27003
1207 -6.90638 -1.3053
1208 -6.90638 -1.34058
1209 -6.90638 -1.37586
1210 -6.94165 -1.41114
1211 -6.94165 -1.44642
1212 -6.94165 -1.48169
1213 -6.94165 -1.51697
1214 -6.94165 -1.55225
1215 -6.94165 -1.58753
1216 -6.94165 -1.6228
1217 -6.94165 -1.65808
1218 -6.94165 -1.69336
1219 -6.97693 -1.72864
1220 -6.97693 -1.76392
1221 -6.97693 -1.79919
1222 -6.97693 -1.83447
1223 -6.97693 -1.86975
1224 -6.97693 -1.90503
1225 -6.97693 -1.9403
1226 -7.01221 -1.97558
1227 -7.01221 -2.01086
1228 -7.01221 -2.04614
1229 -7.01221 -2.08142
1230 -7.01221 -2.11669
1231 -7.01221 -2.15197
1232 -7.01221 -2.18725
1233 -7.01221 -2.22253
1234 -7.01221 -2.2578
1235 -7.01221 -2.29308
1236 -7.01221 -2.32836
1237 -7.01221 -2.36364
1238 -7.01221 -2.39892
1239 -7.01221 -2.43419
1240 -7.01221 -2.46947
1241 -7.04749 -2.50475
1242 -7.04749 -2.54003
