# Supplementary material for: Statistical Mapping of Maize Bundle Intensity at the Stem Scale Using Spatial Normalisation of Replicated Images
Source: PLoS One. 2014 Mar 12;9(3):e90673. doi: 10.1371/journal.pone.0090673 (PMC3951278; doi:10.1371/journal.pone.0090673)
Supplement: File S2 — Data files containing bundle positions and slice contours. (ZIP) [file pone.0090673.s002.zip › data/slabs/tables/contoursMm/m01avCntMm.txt]

name   x   y
1    -7.4787 0.198606
2    -7.4787 0.163328
3    -7.4787 0.128051
4    -7.4787 0.0927729
5    -7.4787 0.0574951
6    -7.4787 0.0222173
7    -7.4787 -0.0130605
8    -7.4787 -0.0483383
9    -7.4787 -0.083616
10   -7.4787 -0.118894
11   -7.4787 -0.154172
12   -7.4787 -0.189449
13   -7.4787 -0.224727
14   -7.4787 -0.260005
15   -7.44342 -0.295283
16   -7.40815 -0.33056
17   -7.37287 -0.365838
18   -7.33759 -0.401116
19   -7.30231 -0.436394
20   -7.30231 -0.471672
21   -7.30231 -0.506949
22   -7.30231 -0.542227
23   -7.30231 -0.577505
24   -7.30231 -0.612783
25   -7.30231 -0.64806
26   -7.30231 -0.683338
27   -7.30231 -0.718616
28   -7.30231 -0.753894
29   -7.30231 -0.789172
30   -7.30231 -0.824449
31   -7.30231 -0.859727
32   -7.30231 -0.895005
33   -7.30231 -0.930283
34   -7.30231 -0.96556
35   -7.26704 -1.00084
36   -7.26704 -1.03612
37   -7.23176 -1.07139
38   -7.19648 -1.10667
39   -7.1612 -1.14195
40   -7.12592 -1.17723
41   -7.09065 -1.2125
42   -7.09065 -1.24778
43   -7.09065 -1.28306
44   -7.09065 -1.31834
45   -7.09065 -1.35362
46   -7.09065 -1.38889
47   -7.09065 -1.42417
48   -7.09065 -1.45945
49   -7.09065 -1.49473
50   -7.09065 -1.53
51   -7.09065 -1.56528
52   -7.09065 -1.60056
53   -7.09065 -1.63584
54   -7.09065 -1.67112
55   -7.09065 -1.70639
56   -7.09065 -1.74167
57   -7.09065 -1.77695
58   -7.09065 -1.81223
59   -7.09065 -1.8475
60   -7.09065 -1.88278
61   -7.09065 -1.91806
62   -7.12592 -1.95334
63   -7.12592 -1.98862
64   -7.12592 -2.02389
65   -7.12592 -2.05917
66   -7.1612 -2.09445
67   -7.19648 -2.12973
68   -7.19648 -2.165
69   -7.19648 -2.20028
70   -7.19648 -2.23556
71   -7.19648 -2.27084
72   -7.19648 -2.30612
73   -7.23176 -2.34139
74   -7.23176 -2.37667
75   -7.26704 -2.41195
76   -7.26704 -2.44723
77   -7.26704 -2.4825
78   -7.26704 -2.51778
79   -7.26704 -2.55306
80   -7.26704 -2.58834
81   -7.26704 -2.62362
82   -7.26704 -2.65889
83   -7.26704 -2.69417
84   -7.26704 -2.72945
85   -7.26704 -2.76473
86   -7.26704 -2.8
87   -7.26704 -2.83528
88   -7.23176 -2.87056
89   -7.19648 -2.90584
90   -7.1612 -2.94112
91   -7.12592 -2.97639
92   -7.09065 -3.01167
93   -7.09065 -3.04695
94   -7.09065 -3.08223
95   -7.09065 -3.1175
96   -7.09065 -3.15278
97   -7.05537 -3.18806
98   -7.02009 -3.22334
99   -6.98481 -3.25862
100  -6.94954 -3.29389
101  -6.91426 -3.32917
102  -6.91426 -3.36445
103  -6.91426 -3.39973
104  -6.91426 -3.435
105  -6.91426 -3.47028
106  -6.91426 -3.50556
107  -6.87898 -3.54084
108  -6.87898 -3.57612
109  -6.8437 -3.61139
110  -6.8437 -3.64667
111  -6.8437 -3.68195
112  -6.8437 -3.71723
113  -6.8437 -3.7525
114  -6.8437 -3.78778
115  -6.8437 -3.82306
116  -6.8437 -3.85834
117  -6.8437 -3.89362
118  -6.8437 -3.92889
119  -6.8437 -3.96417
120  -6.8437 -3.99945
121  -6.8437 -4.03473
122  -6.8437 -4.07
123  -6.8437 -4.10528
124  -6.8437 -4.14056
125  -6.8437 -4.17584
126  -6.8437 -4.21112
127  -6.8437 -4.24639
128  -6.8437 -4.28167
129  -6.8437 -4.31695
130  -6.8437 -4.35223
131  -6.8437 -4.3875
132  -6.8437 -4.42278
133  -6.8437 -4.45806
134  -6.8437 -4.49334
135  -6.8437 -4.52862
136  -6.8437 -4.56389
137  -6.8437 -4.59917
138  -6.8437 -4.63445
139  -6.8437 -4.66973
140  -6.8437 -4.705
141  -6.8437 -4.74028
142  -6.8437 -4.77556
143  -6.8437 -4.81084
144  -6.8437 -4.84612
145  -6.8437 -4.88139
146  -6.8437 -4.91667
147  -6.80842 -4.95195
148  -6.77315 -4.98723
149  -6.73787 -5.0225
150  -6.70259 -5.05778
151  -6.66731 -5.09306
152  -6.63204 -5.12834
153  -6.59676 -5.16362
154  -6.56148 -5.19889
155  -6.5262 -5.23417
156  -6.49092 -5.23417
157  -6.45565 -5.26945
158  -6.42037 -5.30473
159  -6.38509 -5.34
160  -6.34981 -5.37528
161  -6.31454 -5.41056
162  -6.27926 -5.44584
163  -6.24398 -5.48112
164  -6.2087 -5.51639
165  -6.17342 -5.55167
166  -6.13815 -5.58695
167  -6.10287 -5.62223
168  -6.06759 -5.6575
169  -6.06759 -5.69278
170  -6.06759 -5.72806
171  -6.06759 -5.76334
172  -6.06759 -5.79862
173  -6.06759 -5.83389
174  -6.06759 -5.86917
175  -6.06759 -5.90445
176  -6.06759 -5.93973
177  -6.06759 -5.975
178  -6.06759 -6.01028
179  -6.06759 -6.04556
180  -6.06759 -6.08084
181  -6.03231 -6.11612
182  -5.99704 -6.15139
183  -5.96176 -6.18667
184  -5.92648 -6.22195
185  -5.8912 -6.25723
186  -5.85592 -6.2925
187  -5.82065 -6.32778
188  -5.78537 -6.36306
189  -5.78537 -6.39834
190  -5.75009 -6.43362
191  -5.71481 -6.46889
192  -5.67954 -6.50417
193  -5.64426 -6.53945
194  -5.60898 -6.57473
195  -5.5737 -6.61
196  -5.53842 -6.64528
197  -5.50315 -6.68056
198  -5.46787 -6.71584
199  -5.43259 -6.75112
200  -5.39731 -6.75112
201  -5.36204 -6.78639
202  -5.32676 -6.82167
203  -5.29148 -6.85695
204  -5.2562 -6.89223
205  -5.22092 -6.89223
206  -5.18565 -6.9275
207  -5.15037 -6.9275
208  -5.11509 -6.96278
209  -5.07981 -6.99806
210  -5.04454 -6.99806
211  -5.00926 -6.99806
212  -4.97398 -7.03334
213  -4.9387 -7.06862
214  -4.90342 -7.10389
215  -4.86815 -7.10389
216  -4.83287 -7.13917
217  -4.79759 -7.13917
218  -4.76231 -7.17445
219  -4.72704 -7.17445
220  -4.69176 -7.17445
221  -4.65648 -7.17445
222  -4.6212 -7.17445
223  -4.58592 -7.17445
224  -4.55065 -7.17445
225  -4.51537 -7.17445
226  -4.48009 -7.17445
227  -4.44481 -7.17445
228  -4.40954 -7.17445
229  -4.37426 -7.17445
230  -4.33898 -7.17445
231  -4.3037 -7.13917
232  -4.26842 -7.10389
233  -4.23315 -7.06862
234  -4.19787 -7.03334
235  -4.16259 -6.99806
236  -4.12731 -6.96278
237  -4.09204 -6.9275
238  -4.05676 -6.89223
239  -4.02148 -6.85695
240  -3.9862 -6.82167
241  -3.95092 -6.78639
242  -3.91565 -6.75112
243  -3.88037 -6.71584
244  -3.84509 -6.68056
245  -3.80981 -6.64528
246  -3.77454 -6.61
247  -3.73926 -6.57473
248  -3.70398 -6.57473
249  -3.6687 -6.53945
250  -3.63342 -6.50417
251  -3.59815 -6.46889
252  -3.56287 -6.46889
253  -3.52759 -6.43362
254  -3.49231 -6.39834
255  -3.45704 -6.39834
256  -3.42176 -6.36306
257  -3.38648 -6.36306
258  -3.3512 -6.32778
259  -3.31592 -6.32778
260  -3.28065 -6.2925
261  -3.24537 -6.25723
262  -3.21009 -6.22195
263  -3.17481 -6.18667
264  -3.13954 -6.15139
265  -3.10426 -6.15139
266  -3.06898 -6.11612
267  -3.0337 -6.11612
268  -2.99842 -6.11612
269  -2.96315 -6.11612
270  -2.92787 -6.08084
271  -2.89259 -6.04556
272  -2.85731 -6.04556
273  -2.82204 -6.01028
274  -2.78676 -6.01028
275  -2.75148 -5.975
276  -2.7162 -5.975
277  -2.68092 -5.93973
278  -2.64565 -5.93973
279  -2.61037 -5.90445
280  -2.57509 -5.86917
281  -2.53981 -5.83389
282  -2.50454 -5.83389
283  -2.46926 -5.83389
284  -2.43398 -5.83389
285  -2.3987 -5.79862
286  -2.36342 -5.79862
287  -2.32815 -5.76334
288  -2.29287 -5.76334
289  -2.25759 -5.72806
290  -2.22231 -5.72806
291  -2.18704 -5.69278
292  -2.15176 -5.69278
293  -2.11648 -5.6575
294  -2.0812 -5.62223
295  -2.04592 -5.62223
296  -2.01065 -5.58695
297  -1.97537 -5.58695
298  -1.94009 -5.55167
299  -1.90481 -5.51639
300  -1.86954 -5.51639
301  -1.83426 -5.48112
302  -1.79898 -5.44584
303  -1.7637 -5.41056
304  -1.72842 -5.41056
305  -1.69315 -5.41056
306  -1.65787 -5.37528
307  -1.62259 -5.37528
308  -1.58731 -5.37528
309  -1.55204 -5.34
310  -1.51676 -5.34
311  -1.48148 -5.34
312  -1.4462 -5.30473
313  -1.41092 -5.30473
314  -1.37565 -5.26945
315  -1.34037 -5.26945
316  -1.30509 -5.26945
317  -1.26981 -5.23417
318  -1.23454 -5.23417
319  -1.19926 -5.23417
320  -1.16398 -5.23417
321  -1.1287 -5.19889
322  -1.09342 -5.19889
323  -1.05815 -5.19889
324  -1.02287 -5.19889
325  -0.987591 -5.19889
326  -0.952314 -5.19889
327  -0.917036 -5.19889
328  -0.881758 -5.16362
329  -0.84648 -5.16362
330  -0.811203 -5.16362
331  -0.775925 -5.16362
332  -0.740647 -5.16362
333  -0.705369 -5.16362
334  -0.670091 -5.16362
335  -0.634814 -5.16362
336  -0.599536 -5.16362
337  -0.564258 -5.16362
338  -0.52898 -5.16362
339  -0.493703 -5.16362
340  -0.458425 -5.16362
341  -0.423147 -5.16362
342  -0.387869 -5.16362
343  -0.352591 -5.16362
344  -0.317314 -5.16362
345  -0.282036 -5.16362
346  -0.246758 -5.16362
347  -0.21148 -5.16362
348  -0.176203 -5.16362
349  -0.140925 -5.16362
350  -0.105647 -5.19889
351  -0.0703692 -5.19889
352  -0.0350914 -5.23417
353  0.00018637 -5.23417
354  0.0354641 -5.26945
355  0.0707419 -5.26945
356  0.10602 -5.26945
357  0.141297 -5.26945
358  0.176575 -5.30473
359  0.211853 -5.30473
360  0.247131 -5.30473
361  0.282409 -5.30473
362  0.317686 -5.30473
363  0.352964 -5.30473
364  0.388242 -5.34
365  0.42352 -5.34
366  0.458797 -5.34
367  0.494075 -5.34
368  0.529353 -5.34
369  0.564631 -5.37528
370  0.599909 -5.37528
371  0.635186 -5.37528
372  0.670464 -5.37528
373  0.705742 -5.37528
374  0.74102 -5.37528
375  0.776297 -5.37528
376  0.811575 -5.37528
377  0.846853 -5.37528
378  0.882131 -5.37528
379  0.917409 -5.37528
380  0.952686 -5.37528
381  0.987964 -5.37528
382  1.02324 -5.37528
383  1.05852 -5.37528
384  1.0938 -5.37528
385  1.12908 -5.37528
386  1.16435 -5.37528
387  1.19963 -5.37528
388  1.23491 -5.37528
389  1.27019 -5.37528
390  1.30546 -5.37528
391  1.34074 -5.37528
392  1.37602 -5.41056
393  1.4113 -5.41056
394  1.44658 -5.41056
395  1.48185 -5.41056
396  1.51713 -5.41056
397  1.55241 -5.44584
398  1.58769 -5.44584
399  1.62296 -5.44584
400  1.65824 -5.44584
401  1.69352 -5.44584
402  1.7288 -5.44584
403  1.76408 -5.48112
404  1.79935 -5.48112
405  1.83463 -5.48112
406  1.86991 -5.48112
407  1.90519 -5.48112
408  1.94046 -5.48112
409  1.97574 -5.48112
410  2.01102 -5.48112
411  2.0463 -5.48112
412  2.08158 -5.48112
413  2.11685 -5.48112
414  2.15213 -5.51639
415  2.18741 -5.51639
416  2.22269 -5.51639
417  2.25796 -5.51639
418  2.29324 -5.51639
419  2.32852 -5.51639
420  2.3638 -5.51639
421  2.39908 -5.51639
422  2.43435 -5.51639
423  2.46963 -5.51639
424  2.50491 -5.51639
425  2.54019 -5.51639
426  2.57546 -5.51639
427  2.61074 -5.51639
428  2.64602 -5.55167
429  2.6813 -5.55167
430  2.71658 -5.55167
431  2.75185 -5.55167
432  2.78713 -5.58695
433  2.82241 -5.58695
434  2.85769 -5.58695
435  2.89296 -5.58695
436  2.92824 -5.62223
437  2.96352 -5.62223
438  2.9988 -5.62223
439  3.03408 -5.62223
440  3.06935 -5.62223
441  3.10463 -5.6575
442  3.13991 -5.6575
443  3.17519 -5.6575
444  3.21046 -5.6575
445  3.24574 -5.69278
446  3.28102 -5.72806
447  3.3163 -5.72806
448  3.35158 -5.76334
449  3.38685 -5.76334
450  3.42213 -5.76334
451  3.45741 -5.76334
452  3.49269 -5.79862
453  3.52796 -5.79862
454  3.56324 -5.79862
455  3.59852 -5.83389
456  3.6338 -5.83389
457  3.66908 -5.86917
458  3.70435 -5.86917
459  3.73963 -5.90445
460  3.77491 -5.90445
461  3.81019 -5.90445
462  3.84546 -5.93973
463  3.88074 -5.93973
464  3.91602 -5.975
465  3.9513 -5.975
466  3.98658 -6.01028
467  4.02185 -6.04556
468  4.05713 -6.04556
469  4.09241 -6.04556
470  4.12769 -6.08084
471  4.16296 -6.08084
472  4.19824 -6.11612
473  4.23352 -6.15139
474  4.2688 -6.15139
475  4.30408 -6.18667
476  4.33935 -6.22195
477  4.37463 -6.22195
478  4.40991 -6.25723
479  4.44519 -6.2925
480  4.48046 -6.32778
481  4.51574 -6.32778
482  4.55102 -6.36306
483  4.5863 -6.39834
484  4.62158 -6.39834
485  4.65685 -6.43362
486  4.69213 -6.43362
487  4.72741 -6.46889
488  4.76269 -6.50417
489  4.79796 -6.53945
490  4.83324 -6.53945
491  4.86852 -6.57473
492  4.9038 -6.61
493  4.93908 -6.64528
494  4.97435 -6.68056
495  5.00963 -6.68056
496  5.04491 -6.71584
497  5.08019 -6.71584
498  5.11546 -6.75112
499  5.15074 -6.78639
500  5.18602 -6.78639
501  5.2213 -6.82167
502  5.25658 -6.82167
503  5.29185 -6.85695
504  5.32713 -6.85695
505  5.36241 -6.89223
506  5.39769 -6.89223
507  5.43296 -6.9275
508  5.46824 -6.96278
509  5.50352 -6.99806
510  5.5388 -7.03334
511  5.57408 -7.06862
512  5.60935 -7.10389
513  5.64463 -7.10389
514  5.67991 -7.10389
515  5.71519 -7.13917
516  5.75046 -7.13917
517  5.78574 -7.13917
518  5.82102 -7.17445
519  5.8563 -7.17445
520  5.89158 -7.17445
521  5.92685 -7.20973
522  5.96213 -7.20973
523  5.99741 -7.245
524  6.03269 -7.245
525  6.06796 -7.28028
526  6.10324 -7.28028
527  6.13852 -7.28028
528  6.1738 -7.28028
529  6.20908 -7.28028
530  6.24435 -7.28028
531  6.27963 -7.28028
532  6.31491 -7.28028
533  6.35019 -7.28028
534  6.38546 -7.28028
535  6.42074 -7.28028
536  6.45602 -7.28028
537  6.4913 -7.28028
538  6.52658 -7.245
539  6.56185 -7.245
540  6.59713 -7.245
541  6.63241 -7.245
542  6.66769 -7.20973
543  6.70296 -7.20973
544  6.73824 -7.17445
545  6.77352 -7.13917
546  6.8088 -7.10389
547  6.84408 -7.06862
548  6.87935 -7.03334
549  6.91463 -6.99806
550  6.94991 -6.96278
551  6.98519 -6.9275
552  6.98519 -6.89223
553  7.02046 -6.85695
554  7.02046 -6.82167
555  7.05574 -6.78639
556  7.09102 -6.75112
557  7.09102 -6.71584
558  7.1263 -6.68056
559  7.16158 -6.64528
560  7.16158 -6.61
561  7.16158 -6.57473
562  7.19685 -6.53945
563  7.19685 -6.50417
564  7.19685 -6.46889
565  7.19685 -6.43362
566  7.19685 -6.39834
567  7.23213 -6.36306
568  7.23213 -6.32778
569  7.23213 -6.2925
570  7.23213 -6.25723
571  7.23213 -6.22195
572  7.23213 -6.18667
573  7.26741 -6.15139
574  7.26741 -6.11612
575  7.26741 -6.08084
576  7.26741 -6.04556
577  7.26741 -6.01028
578  7.26741 -5.975
579  7.26741 -5.93973
580  7.26741 -5.90445
581  7.26741 -5.86917
582  7.26741 -5.83389
583  7.26741 -5.79862
584  7.26741 -5.76334
585  7.26741 -5.72806
586  7.26741 -5.69278
587  7.30269 -5.6575
588  7.30269 -5.62223
589  7.30269 -5.58695
590  7.30269 -5.55167
591  7.30269 -5.51639
592  7.30269 -5.48112
593  7.33796 -5.44584
594  7.33796 -5.41056
595  7.33796 -5.37528
596  7.33796 -5.34
597  7.33796 -5.30473
598  7.33796 -5.26945
599  7.33796 -5.23417
600  7.33796 -5.19889
601  7.33796 -5.16362
602  7.37324 -5.12834
603  7.37324 -5.09306
604  7.37324 -5.05778
605  7.37324 -5.0225
606  7.37324 -4.98723
607  7.37324 -4.95195
608  7.37324 -4.91667
609  7.37324 -4.88139
610  7.37324 -4.84612
611  7.37324 -4.81084
612  7.37324 -4.77556
613  7.37324 -4.74028
614  7.37324 -4.705
615  7.40852 -4.66973
616  7.40852 -4.63445
617  7.40852 -4.59917
618  7.40852 -4.56389
619  7.40852 -4.52862
620  7.40852 -4.49334
621  7.40852 -4.45806
622  7.40852 -4.42278
623  7.40852 -4.3875
624  7.40852 -4.35223
625  7.40852 -4.31695
626  7.40852 -4.28167
627  7.40852 -4.24639
628  7.40852 -4.21112
629  7.40852 -4.17584
630  7.40852 -4.14056
631  7.40852 -4.10528
632  7.40852 -4.07
633  7.40852 -4.03473
634  7.40852 -3.99945
635  7.40852 -3.96417
636  7.40852 -3.92889
637  7.40852 -3.89362
638  7.4438 -3.85834
639  7.4438 -3.82306
640  7.4438 -3.78778
641  7.4438 -3.7525
642  7.4438 -3.71723
643  7.4438 -3.68195
644  7.4438 -3.64667
645  7.4438 -3.61139
646  7.4438 -3.57612
647  7.4438 -3.54084
648  7.4438 -3.50556
649  7.4438 -3.47028
650  7.4438 -3.435
651  7.4438 -3.39973
652  7.4438 -3.36445
653  7.4438 -3.32917
654  7.4438 -3.29389
655  7.4438 -3.25862
656  7.4438 -3.22334
657  7.4438 -3.18806
658  7.4438 -3.15278
659  7.4438 -3.1175
660  7.4438 -3.08223
661  7.4438 -3.04695
662  7.4438 -3.01167
663  7.4438 -2.97639
664  7.4438 -2.94112
665  7.4438 -2.90584
666  7.4438 -2.87056
667  7.4438 -2.83528
668  7.4438 -2.8
669  7.4438 -2.76473
670  7.4438 -2.72945
671  7.4438 -2.69417
672  7.4438 -2.65889
673  7.4438 -2.62362
674  7.4438 -2.58834
675  7.4438 -2.55306
676  7.4438 -2.51778
677  7.4438 -2.4825
678  7.4438 -2.44723
679  7.4438 -2.41195
680  7.40852 -2.37667
681  7.40852 -2.34139
682  7.40852 -2.30612
683  7.40852 -2.27084
684  7.40852 -2.23556
685  7.40852 -2.20028
686  7.40852 -2.165
687  7.40852 -2.12973
688  7.40852 -2.09445
689  7.40852 -2.05917
690  7.40852 -2.02389
691  7.40852 -1.98862
692  7.40852 -1.95334
693  7.40852 -1.91806
694  7.40852 -1.88278
695  7.40852 -1.8475
696  7.40852 -1.81223
697  7.40852 -1.77695
698  7.40852 -1.74167
699  7.40852 -1.70639
700  7.40852 -1.67112
701  7.40852 -1.63584
702  7.40852 -1.60056
703  7.40852 -1.56528
704  7.40852 -1.53
705  7.40852 -1.49473
706  7.40852 -1.45945
707  7.40852 -1.42417
708  7.40852 -1.38889
709  7.37324 -1.35362
710  7.37324 -1.31834
711  7.37324 -1.28306
712  7.37324 -1.24778
713  7.37324 -1.2125
714  7.37324 -1.17723
715  7.37324 -1.14195
716  7.37324 -1.10667
717  7.37324 -1.07139
718  7.37324 -1.03612
719  7.37324 -1.00084
720  7.37324 -0.96556
721  7.37324 -0.930283
722  7.37324 -0.895005
723  7.37324 -0.859727
724  7.37324 -0.824449
725  7.37324 -0.789172
726  7.37324 -0.753894
727  7.37324 -0.718616
728  7.37324 -0.683338
729  7.37324 -0.64806
730  7.33796 -0.612783
731  7.30269 -0.577505
732  7.30269 -0.542227
733  7.30269 -0.506949
734  7.30269 -0.471672
735  7.30269 -0.436394
736  7.30269 -0.401116
737  7.30269 -0.365838
738  7.26741 -0.33056
739  7.26741 -0.295283
740  7.26741 -0.260005
741  7.26741 -0.224727
742  7.26741 -0.189449
743  7.26741 -0.154172
744  7.23213 -0.118894
745  7.23213 -0.083616
746  7.23213 -0.0483383
747  7.23213 -0.0130605
748  7.23213 0.0222173
749  7.23213 0.0574951
750  7.23213 0.0927729
751  7.19685 0.128051
752  7.19685 0.163328
753  7.19685 0.198606
754  7.19685 0.233884
755  7.19685 0.269162
756  7.19685 0.30444
757  7.16158 0.339717
758  7.16158 0.374995
759  7.16158 0.410273
760  7.16158 0.445551
761  7.1263 0.480828
762  7.1263 0.516106
763  7.1263 0.551384
764  7.1263 0.586662
765  7.09102 0.62194
766  7.09102 0.657217
767  7.09102 0.692495
768  7.09102 0.727773
769  7.09102 0.763051
770  7.09102 0.798328
771  7.09102 0.833606
772  7.05574 0.868884
773  7.05574 0.904162
774  7.05574 0.93944
775  7.05574 0.974717
776  7.02046 1.01
777  7.02046 1.04527
778  7.02046 1.08055
779  6.98519 1.11583
780  6.98519 1.15111
781  6.98519 1.18638
782  6.94991 1.22166
783  6.94991 1.25694
784  6.94991 1.29222
785  6.94991 1.3275
786  6.94991 1.36277
787  6.91463 1.39805
788  6.91463 1.43333
789  6.91463 1.46861
790  6.87935 1.50388
791  6.87935 1.53916
792  6.87935 1.57444
793  6.87935 1.60972
794  6.84408 1.645
795  6.84408 1.68027
796  6.84408 1.71555
797  6.8088 1.75083
798  6.8088 1.78611
799  6.8088 1.82138
800  6.77352 1.85666
801  6.77352 1.89194
802  6.73824 1.92722
803  6.73824 1.9625
804  6.73824 1.99777
805  6.70296 2.03305
806  6.70296 2.06833
807  6.66769 2.10361
808  6.66769 2.13888
809  6.66769 2.17416
810  6.63241 2.20944
811  6.63241 2.24472
812  6.63241 2.28
813  6.59713 2.31527
814  6.59713 2.35055
815  6.56185 2.38583
816  6.52658 2.42111
817  6.52658 2.45638
818  6.4913 2.49166
819  6.4913 2.52694
820  6.45602 2.56222
821  6.45602 2.5975
822  6.45602 2.63277
823  6.42074 2.66805
824  6.38546 2.70333
825  6.38546 2.73861
826  6.35019 2.77388
827  6.35019 2.80916
828  6.31491 2.84444
829  6.31491 2.87972
830  6.27963 2.915
831  6.24435 2.95027
832  6.24435 2.98555
833  6.24435 3.02083
834  6.24435 3.05611
835  6.20908 3.09138
836  6.20908 3.12666
837  6.1738 3.16194
838  6.13852 3.19722
839  6.10324 3.2325
840  6.10324 3.26777
841  6.06796 3.30305
842  6.03269 3.33833
843  6.03269 3.37361
844  5.99741 3.40888
845  5.96213 3.44416
846  5.96213 3.47944
847  5.92685 3.51472
848  5.89158 3.55
849  5.89158 3.58527
850  5.8563 3.62055
851  5.8563 3.65583
852  5.82102 3.69111
853  5.82102 3.72638
854  5.78574 3.76166
855  5.78574 3.79694
856  5.78574 3.83222
857  5.78574 3.8675
858  5.75046 3.90277
859  5.71519 3.93805
860  5.71519 3.97333
861  5.67991 4.00861
862  5.64463 4.04388
863  5.60935 4.07916
864  5.57408 4.11444
865  5.5388 4.14972
866  5.50352 4.185
867  5.46824 4.22027
868  5.43296 4.25555
869  5.39769 4.29083
870  5.36241 4.32611
871  5.32713 4.36138
872  5.29185 4.39666
873  5.25658 4.43194
874  5.2213 4.46722
875  5.18602 4.5025
876  5.15074 4.53777
877  5.11546 4.57305
878  5.11546 4.60833
879  5.08019 4.64361
880  5.04491 4.67888
881  5.00963 4.71416
882  4.97435 4.74944
883  4.93908 4.78472
884  4.9038 4.82
885  4.86852 4.85527
886  4.83324 4.89055
887  4.79796 4.92583
888  4.76269 4.96111
889  4.72741 4.99638
890  4.69213 5.03166
891  4.65685 5.06694
892  4.62158 5.10222
893  4.5863 5.1375
894  4.55102 5.17277
895  4.51574 5.20805
896  4.48046 5.24333
897  4.44519 5.27861
898  4.40991 5.31388
899  4.37463 5.34916
900  4.33935 5.38444
901  4.33935 5.41972
902  4.30408 5.455
903  4.2688 5.49027
904  4.23352 5.52555
905  4.19824 5.56083
906  4.16296 5.59611
907  4.12769 5.63138
908  4.09241 5.66666
909  4.05713 5.70194
910  4.05713 5.73722
911  4.02185 5.7725
912  3.98658 5.80777
913  3.9513 5.84305
914  3.91602 5.87833
915  3.88074 5.91361
916  3.84546 5.94888
917  3.81019 5.98416
918  3.77491 6.01944
919  3.73963 6.05472
920  3.70435 6.09
921  3.66908 6.12527
922  3.6338 6.12527
923  3.59852 6.16055
924  3.56324 6.16055
925  3.52796 6.19583
926  3.49269 6.23111
927  3.45741 6.26638
928  3.42213 6.30166
929  3.38685 6.30166
930  3.35158 6.33694
931  3.3163 6.33694
932  3.28102 6.37222
933  3.24574 6.4075
934  3.21046 6.44277
935  3.17519 6.44277
936  3.13991 6.47805
937  3.10463 6.51333
938  3.06935 6.54861
939  3.03408 6.54861
940  2.9988 6.58388
941  2.96352 6.61916
942  2.92824 6.65444
943  2.89296 6.68972
944  2.85769 6.68972
945  2.82241 6.725
946  2.78713 6.76027
947  2.75185 6.79555
948  2.71658 6.83083
949  2.6813 6.83083
950  2.64602 6.86611
951  2.61074 6.90138
952  2.57546 6.93666
953  2.54019 6.93666
954  2.50491 6.97194
955  2.46963 6.97194
956  2.43435 7.00722
957  2.39908 7.00722
958  2.3638 7.00722
959  2.32852 7.0425
960  2.29324 7.07777
961  2.25796 7.11305
962  2.22269 7.11305
963  2.18741 7.11305
964  2.15213 7.11305
965  2.11685 7.14833
966  2.08158 7.14833
967  2.0463 7.18361
968  2.01102 7.18361
969  1.97574 7.21888
970  1.94046 7.21888
971  1.90519 7.25416
972  1.86991 7.25416
973  1.83463 7.25416
974  1.79935 7.25416
975  1.76408 7.25416
976  1.7288 7.25416
977  1.69352 7.25416
978  1.65824 7.25416
979  1.62296 7.28944
980  1.58769 7.28944
981  1.55241 7.28944
982  1.51713 7.32472
983  1.48185 7.32472
984  1.44658 7.36
985  1.4113 7.39527
986  1.37602 7.39527
987  1.34074 7.39527
988  1.30546 7.39527
989  1.27019 7.39527
990  1.23491 7.43055
991  1.19963 7.43055
992  1.16435 7.43055
993  1.12908 7.43055
994  1.0938 7.43055
995  1.05852 7.43055
996  1.02324 7.43055
997  0.987964 7.43055
998  0.952686 7.46583
999  0.917409 7.46583
1000 0.882131 7.46583
1001 0.846853 7.46583
1002 0.811575 7.46583
1003 0.776297 7.46583
1004 0.74102 7.46583
1005 0.705742 7.46583
1006 0.670464 7.46583
1007 0.635186 7.46583
1008 0.599909 7.46583
1009 0.564631 7.46583
1010 0.529353 7.46583
1011 0.494075 7.46583
1012 0.458797 7.46583
1013 0.42352 7.50111
1014 0.388242 7.53638
1015 0.352964 7.53638
1016 0.317686 7.53638
1017 0.282409 7.53638
1018 0.247131 7.53638
1019 0.211853 7.53638
1020 0.176575 7.53638
1021 0.141297 7.53638
1022 0.10602 7.53638
1023 0.0707419 7.53638
1024 0.0354641 7.53638
1025 0.00018637 7.53638
1026 -0.0350914 7.53638
1027 -0.0703692 7.53638
1028 -0.105647 7.53638
1029 -0.140925 7.53638
1030 -0.176203 7.53638
1031 -0.21148 7.53638
1032 -0.246758 7.53638
1033 -0.282036 7.53638
1034 -0.317314 7.53638
1035 -0.352591 7.50111
1036 -0.387869 7.50111
1037 -0.423147 7.50111
1038 -0.458425 7.50111
1039 -0.493703 7.50111
1040 -0.52898 7.50111
1041 -0.564258 7.50111
1042 -0.599536 7.50111
1043 -0.634814 7.50111
1044 -0.670091 7.50111
1045 -0.705369 7.50111
1046 -0.740647 7.50111
1047 -0.775925 7.50111
1048 -0.811203 7.50111
1049 -0.84648 7.50111
1050 -0.881758 7.50111
1051 -0.917036 7.50111
1052 -0.952314 7.50111
1053 -0.987591 7.46583
1054 -1.02287 7.46583
1055 -1.05815 7.46583
1056 -1.09342 7.43055
1057 -1.1287 7.43055
1058 -1.16398 7.43055
1059 -1.19926 7.43055
1060 -1.23454 7.43055
1061 -1.26981 7.43055
1062 -1.30509 7.39527
1063 -1.34037 7.39527
1064 -1.37565 7.39527
1065 -1.41092 7.39527
1066 -1.4462 7.39527
1067 -1.48148 7.39527
1068 -1.51676 7.39527
1069 -1.55204 7.39527
1070 -1.58731 7.39527
1071 -1.62259 7.39527
1072 -1.65787 7.36
1073 -1.69315 7.36
1074 -1.72842 7.36
1075 -1.7637 7.32472
1076 -1.79898 7.32472
1077 -1.83426 7.32472
1078 -1.86954 7.28944
1079 -1.90481 7.28944
1080 -1.94009 7.25416
1081 -1.97537 7.25416
1082 -2.01065 7.25416
1083 -2.04592 7.25416
1084 -2.0812 7.25416
1085 -2.11648 7.25416
1086 -2.15176 7.25416
1087 -2.18704 7.25416
1088 -2.22231 7.25416
1089 -2.25759 7.21888
1090 -2.29287 7.21888
1091 -2.32815 7.18361
1092 -2.36342 7.18361
1093 -2.3987 7.14833
1094 -2.43398 7.14833
1095 -2.46926 7.14833
1096 -2.50454 7.11305
1097 -2.53981 7.11305
1098 -2.57509 7.11305
1099 -2.61037 7.07777
1100 -2.64565 7.07777
1101 -2.68092 7.0425
1102 -2.7162 7.0425
1103 -2.75148 7.0425
1104 -2.78676 7.0425
1105 -2.82204 7.0425
1106 -2.85731 7.00722
1107 -2.89259 7.00722
1108 -2.92787 6.97194
1109 -2.96315 6.97194
1110 -2.99842 6.93666
1111 -3.0337 6.90138
1112 -3.06898 6.90138
1113 -3.10426 6.86611
1114 -3.13954 6.86611
1115 -3.17481 6.86611
1116 -3.21009 6.83083
1117 -3.24537 6.83083
1118 -3.28065 6.79555
1119 -3.31592 6.76027
1120 -3.3512 6.76027
1121 -3.38648 6.76027
1122 -3.42176 6.76027
1123 -3.45704 6.76027
1124 -3.49231 6.76027
1125 -3.52759 6.725
1126 -3.56287 6.68972
1127 -3.59815 6.68972
1128 -3.63342 6.65444
1129 -3.6687 6.65444
1130 -3.70398 6.61916
1131 -3.73926 6.61916
1132 -3.77454 6.61916
1133 -3.80981 6.58388
1134 -3.84509 6.54861
1135 -3.88037 6.51333
1136 -3.91565 6.47805
1137 -3.95092 6.47805
1138 -3.9862 6.44277
1139 -4.02148 6.4075
1140 -4.05676 6.4075
1141 -4.09204 6.37222
1142 -4.12731 6.33694
1143 -4.16259 6.30166
1144 -4.19787 6.26638
1145 -4.23315 6.23111
1146 -4.26842 6.23111
1147 -4.3037 6.19583
1148 -4.33898 6.16055
1149 -4.37426 6.16055
1150 -4.40954 6.12527
1151 -4.44481 6.12527
1152 -4.48009 6.09
1153 -4.51537 6.05472
1154 -4.55065 6.01944
1155 -4.58592 6.01944
1156 -4.6212 5.98416
1157 -4.65648 5.98416
1158 -4.69176 5.94888
1159 -4.72704 5.91361
1160 -4.76231 5.87833
1161 -4.79759 5.84305
1162 -4.83287 5.80777
1163 -4.86815 5.7725
1164 -4.90342 5.73722
1165 -4.9387 5.70194
1166 -4.97398 5.66666
1167 -5.00926 5.63138
1168 -5.04454 5.59611
1169 -5.07981 5.56083
1170 -5.11509 5.52555
1171 -5.15037 5.49027
1172 -5.18565 5.455
1173 -5.22092 5.41972
1174 -5.2562 5.38444
1175 -5.29148 5.38444
1176 -5.32676 5.34916
1177 -5.36204 5.34916
1178 -5.39731 5.31388
1179 -5.43259 5.27861
1180 -5.46787 5.24333
1181 -5.50315 5.20805
1182 -5.53842 5.17277
1183 -5.5737 5.1375
1184 -5.60898 5.10222
1185 -5.64426 5.06694
1186 -5.67954 5.03166
1187 -5.71481 4.99638
1188 -5.75009 4.96111
1189 -5.78537 4.92583
1190 -5.82065 4.89055
1191 -5.85592 4.85527
1192 -5.8912 4.82
1193 -5.92648 4.78472
1194 -5.96176 4.74944
1195 -5.96176 4.71416
1196 -5.96176 4.67888
1197 -5.96176 4.64361
1198 -5.96176 4.60833
1199 -5.99704 4.57305
1200 -5.99704 4.53777
1201 -5.99704 4.5025
1202 -5.99704 4.46722
1203 -6.03231 4.43194
1204 -6.06759 4.39666
1205 -6.10287 4.36138
1206 -6.10287 4.32611
1207 -6.13815 4.29083
1208 -6.13815 4.25555
1209 -6.17342 4.22027
1210 -6.17342 4.185
1211 -6.17342 4.14972
1212 -6.2087 4.11444
1213 -6.2087 4.07916
1214 -6.24398 4.04388
1215 -6.24398 4.00861
1216 -6.27926 3.97333
1217 -6.31454 3.93805
1218 -6.31454 3.90277
1219 -6.31454 3.8675
1220 -6.34981 3.83222
1221 -6.38509 3.79694
1222 -6.42037 3.76166
1223 -6.45565 3.72638
1224 -6.49092 3.69111
1225 -6.49092 3.65583
1226 -6.49092 3.62055
1227 -6.5262 3.58527
1228 -6.56148 3.55
1229 -6.56148 3.51472
1230 -6.56148 3.47944
1231 -6.59676 3.44416
1232 -6.59676 3.40888
1233 -6.63204 3.37361
1234 -6.63204 3.33833
1235 -6.63204 3.30305
1236 -6.66731 3.26777
1237 -6.70259 3.2325
1238 -6.70259 3.19722
1239 -6.70259 3.16194
1240 -6.70259 3.12666
1241 -6.70259 3.09138
1242 -6.70259 3.05611
1243 -6.73787 3.02083
1244 -6.77315 2.98555
1245 -6.77315 2.95027
1246 -6.80842 2.915
1247 -6.8437 2.87972
1248 -6.8437 2.84444
1249 -6.8437 2.80916
1250 -6.8437 2.77388
1251 -6.8437 2.73861
1252 -6.8437 2.70333
1253 -6.8437 2.66805
1254 -6.87898 2.63277
1255 -6.91426 2.5975
1256 -6.91426 2.56222
1257 -6.91426 2.52694
1258 -6.91426 2.49166
1259 -6.91426 2.45638
1260 -6.91426 2.42111
1261 -6.91426 2.38583
1262 -6.91426 2.35055
1263 -6.94954 2.31527
1264 -6.98481 2.28
1265 -6.98481 2.24472
1266 -6.98481 2.20944
1267 -7.02009 2.17416
1268 -7.02009 2.13888
1269 -7.05537 2.10361
1270 -7.05537 2.06833
1271 -7.05537 2.03305
1272 -7.05537 1.99777
1273 -7.05537 1.9625
1274 -7.05537 1.92722
1275 -7.09065 1.89194
1276 -7.09065 1.85666
1277 -7.12592 1.82138
1278 -7.12592 1.78611
1279 -7.12592 1.75083
1280 -7.12592 1.71555
1281 -7.1612 1.68027
1282 -7.1612 1.645
1283 -7.1612 1.60972
1284 -7.19648 1.57444
1285 -7.19648 1.53916
1286 -7.19648 1.50388
1287 -7.23176 1.46861
1288 -7.23176 1.43333
1289 -7.23176 1.39805
1290 -7.23176 1.36277
1291 -7.26704 1.3275
1292 -7.26704 1.29222
1293 -7.30231 1.25694
1294 -7.30231 1.22166
1295 -7.30231 1.18638
1296 -7.33759 1.15111
1297 -7.37287 1.11583
1298 -7.37287 1.08055
1299 -7.37287 1.04527
1300 -7.37287 1.01
1301 -7.37287 0.974717
1302 -7.37287 0.93944
1303 -7.37287 0.904162
1304 -7.37287 0.868884
1305 -7.37287 0.833606
1306 -7.37287 0.798328
1307 -7.37287 0.763051
1308 -7.37287 0.727773
1309 -7.37287 0.692495
1310 -7.37287 0.657217
1311 -7.37287 0.62194
1312 -7.37287 0.586662
1313 -7.37287 0.551384
1314 -7.37287 0.516106
1315 -7.37287 0.480828
1316 -7.37287 0.445551
1317 -7.37287 0.410273
1318 -7.40815 0.374995
1319 -7.40815 0.339717
1320 -7.40815 0.30444
1321 -7.44342 0.269162
1322 -7.44342 0.233884
