# Supplementary material for: Statistical Mapping of Maize Bundle Intensity at the Stem Scale Using Spatial Normalisation of Replicated Images
Source: PLoS One. 2014 Mar 12;9(3):e90673. doi: 10.1371/journal.pone.0090673 (PMC3951278; doi:10.1371/journal.pone.0090673)
Supplement: File S2 — Data files containing bundle positions and slice contours. (ZIP) [file pone.0090673.s002.zip › data/slabs/tables/contoursMm/m01brCntMm.txt]

name   x   y
1    -8.07893 -2.08452
2    -8.07893 -2.1198
3    -8.07893 -2.15508
4    -8.07893 -2.19035
5    -8.07893 -2.22563
6    -8.07893 -2.26091
7    -8.07893 -2.29619
8    -8.07893 -2.33146
9    -8.07893 -2.36674
10   -8.07893 -2.40202
11   -8.07893 -2.4373
12   -8.07893 -2.47258
13   -8.07893 -2.50785
14   -8.07893 -2.54313
15   -8.07893 -2.57841
16   -8.07893 -2.61369
17   -8.04366 -2.64896
18   -8.00838 -2.68424
19   -7.9731 -2.71952
20   -7.93782 -2.7548
21   -7.90254 -2.79008
22   -7.86727 -2.82535
23   -7.83199 -2.86063
24   -7.79671 -2.89591
25   -7.76143 -2.93119
26   -7.72616 -2.96646
27   -7.69088 -3.00174
28   -7.69088 -3.03702
29   -7.69088 -3.0723
30   -7.69088 -3.10758
31   -7.69088 -3.14285
32   -7.69088 -3.17813
33   -7.69088 -3.21341
34   -7.69088 -3.24869
35   -7.69088 -3.28396
36   -7.69088 -3.31924
37   -7.69088 -3.35452
38   -7.69088 -3.3898
39   -7.69088 -3.42508
40   -7.69088 -3.46035
41   -7.69088 -3.49563
42   -7.69088 -3.53091
43   -7.69088 -3.56619
44   -7.69088 -3.60146
45   -7.69088 -3.63674
46   -7.69088 -3.67202
47   -7.69088 -3.7073
48   -7.69088 -3.74258
49   -7.69088 -3.77785
50   -7.6556 -3.81313
51   -7.62032 -3.84841
52   -7.58504 -3.88369
53   -7.58504 -3.91896
54   -7.58504 -3.95424
55   -7.54977 -3.98952
56   -7.51449 -4.0248
57   -7.47921 -4.06008
58   -7.44393 -4.09535
59   -7.40866 -4.13063
60   -7.40866 -4.16591
61   -7.37338 -4.20119
62   -7.3381 -4.23646
63   -7.30282 -4.27174
64   -7.26754 -4.30702
65   -7.23227 -4.3423
66   -7.19699 -4.37758
67   -7.16171 -4.41285
68   -7.12643 -4.44813
69   -7.09116 -4.48341
70   -7.05588 -4.51869
71   -7.0206 -4.55396
72   -6.98532 -4.55396
73   -6.95004 -4.55396
74   -6.91477 -4.55396
75   -6.87949 -4.55396
76   -6.84421 -4.55396
77   -6.80893 -4.55396
78   -6.77366 -4.55396
79   -6.73838 -4.55396
80   -6.7031 -4.55396
81   -6.66782 -4.55396
82   -6.63254 -4.55396
83   -6.59727 -4.55396
84   -6.56199 -4.55396
85   -6.52671 -4.55396
86   -6.49143 -4.51869
87   -6.45616 -4.51869
88   -6.42088 -4.48341
89   -6.3856 -4.44813
90   -6.35032 -4.41285
91   -6.31504 -4.37758
92   -6.27977 -4.37758
93   -6.24449 -4.37758
94   -6.20921 -4.37758
95   -6.17393 -4.37758
96   -6.13866 -4.37758
97   -6.10338 -4.37758
98   -6.0681 -4.37758
99   -6.03282 -4.37758
100  -5.99754 -4.37758
101  -5.96227 -4.37758
102  -5.92699 -4.37758
103  -5.89171 -4.37758
104  -5.85643 -4.37758
105  -5.82116 -4.37758
106  -5.78588 -4.37758
107  -5.7506 -4.37758
108  -5.71532 -4.37758
109  -5.68004 -4.3423
110  -5.64477 -4.3423
111  -5.60949 -4.3423
112  -5.57421 -4.3423
113  -5.53893 -4.3423
114  -5.50366 -4.3423
115  -5.46838 -4.3423
116  -5.4331 -4.3423
117  -5.39782 -4.3423
118  -5.36254 -4.3423
119  -5.32727 -4.3423
120  -5.29199 -4.3423
121  -5.25671 -4.3423
122  -5.22143 -4.30702
123  -5.18616 -4.30702
124  -5.15088 -4.30702
125  -5.1156 -4.27174
126  -5.08032 -4.27174
127  -5.04504 -4.27174
128  -5.00977 -4.27174
129  -4.97449 -4.23646
130  -4.93921 -4.23646
131  -4.90393 -4.23646
132  -4.86866 -4.23646
133  -4.83338 -4.23646
134  -4.7981 -4.23646
135  -4.76282 -4.23646
136  -4.72754 -4.23646
137  -4.69227 -4.23646
138  -4.65699 -4.23646
139  -4.62171 -4.23646
140  -4.58643 -4.23646
141  -4.55116 -4.23646
142  -4.51588 -4.23646
143  -4.4806 -4.23646
144  -4.44532 -4.23646
145  -4.41004 -4.23646
146  -4.37477 -4.23646
147  -4.33949 -4.23646
148  -4.30421 -4.23646
149  -4.26893 -4.23646
150  -4.23366 -4.23646
151  -4.19838 -4.23646
152  -4.1631 -4.23646
153  -4.12782 -4.23646
154  -4.09254 -4.23646
155  -4.05727 -4.23646
156  -4.02199 -4.23646
157  -3.98671 -4.23646
158  -3.95143 -4.23646
159  -3.91616 -4.23646
160  -3.88088 -4.23646
161  -3.8456 -4.23646
162  -3.81032 -4.23646
163  -3.77504 -4.23646
164  -3.73977 -4.23646
165  -3.70449 -4.23646
166  -3.66921 -4.23646
167  -3.63393 -4.23646
168  -3.59866 -4.27174
169  -3.56338 -4.27174
170  -3.5281 -4.27174
171  -3.49282 -4.27174
172  -3.45754 -4.27174
173  -3.42227 -4.27174
174  -3.38699 -4.27174
175  -3.35171 -4.27174
176  -3.31643 -4.27174
177  -3.28116 -4.27174
178  -3.24588 -4.27174
179  -3.2106 -4.27174
180  -3.17532 -4.27174
181  -3.14004 -4.30702
182  -3.10477 -4.30702
183  -3.06949 -4.3423
184  -3.03421 -4.3423
185  -2.99893 -4.3423
186  -2.96366 -4.3423
187  -2.92838 -4.3423
188  -2.8931 -4.37758
189  -2.85782 -4.37758
190  -2.82254 -4.41285
191  -2.78727 -4.44813
192  -2.75199 -4.44813
193  -2.71671 -4.48341
194  -2.68143 -4.48341
195  -2.64616 -4.48341
196  -2.61088 -4.48341
197  -2.5756 -4.48341
198  -2.54032 -4.48341
199  -2.50504 -4.48341
200  -2.46977 -4.48341
201  -2.43449 -4.51869
202  -2.39921 -4.51869
203  -2.36393 -4.51869
204  -2.32866 -4.55396
205  -2.29338 -4.55396
206  -2.2581 -4.55396
207  -2.22282 -4.58924
208  -2.18754 -4.62452
209  -2.15227 -4.62452
210  -2.11699 -4.6598
211  -2.08171 -4.6598
212  -2.04643 -4.69508
213  -2.01116 -4.69508
214  -1.97588 -4.73035
215  -1.9406 -4.76563
216  -1.90532 -4.76563
217  -1.87004 -4.80091
218  -1.83477 -4.80091
219  -1.79949 -4.83619
220  -1.76421 -4.83619
221  -1.72893 -4.87146
222  -1.69366 -4.87146
223  -1.65838 -4.90674
224  -1.6231 -4.94202
225  -1.58782 -4.94202
226  -1.55254 -4.9773
227  -1.51727 -4.9773
228  -1.48199 -5.01258
229  -1.44671 -5.01258
230  -1.41143 -5.04785
231  -1.37616 -5.04785
232  -1.34088 -5.08313
233  -1.3056 -5.08313
234  -1.27032 -5.11841
235  -1.23504 -5.11841
236  -1.19977 -5.11841
237  -1.16449 -5.11841
238  -1.12921 -5.11841
239  -1.09393 -5.11841
240  -1.05866 -5.11841
241  -1.02338 -5.15369
242  -0.9881 -5.18896
243  -0.952822 -5.18896
244  -0.917544 -5.22424
245  -0.882267 -5.22424
246  -0.846989 -5.22424
247  -0.811711 -5.25952
248  -0.776433 -5.25952
249  -0.741155 -5.2948
250  -0.705878 -5.33008
251  -0.6706 -5.36535
252  -0.635322 -5.36535
253  -0.600044 -5.36535
254  -0.564767 -5.36535
255  -0.529489 -5.36535
256  -0.494211 -5.40063
257  -0.458933 -5.40063
258  -0.423655 -5.43591
259  -0.388378 -5.43591
260  -0.3531 -5.47119
261  -0.317822 -5.47119
262  -0.282544 -5.50646
263  -0.247267 -5.50646
264  -0.211989 -5.54174
265  -0.176711 -5.54174
266  -0.141433 -5.54174
267  -0.106155 -5.57702
268  -0.0708777 -5.6123
269  -0.0355999 -5.6123
270  -0.000322146 -5.64758
271  0.0349556 -5.64758
272  0.0702334 -5.68285
273  0.105511 -5.68285
274  0.140789 -5.71813
275  0.176067 -5.71813
276  0.211345 -5.71813
277  0.246622 -5.75341
278  0.2819 -5.75341
279  0.317178 -5.78869
280  0.352456 -5.78869
281  0.387733 -5.82396
282  0.423011 -5.85924
283  0.458289 -5.89452
284  0.493567 -5.89452
285  0.528845 -5.9298
286  0.564122 -5.9298
287  0.5994 -5.9298
288  0.634678 -5.96508
289  0.669956 -5.96508
290  0.705233 -6.00035
291  0.740511 -6.03563
292  0.775789 -6.07091
293  0.811067 -6.07091
294  0.846345 -6.10619
295  0.881622 -6.14146
296  0.9169 -6.17674
297  0.952178 -6.17674
298  0.987456 -6.21202
299  1.02273 -6.2473
300  1.05801 -6.28258
301  1.09329 -6.28258
302  1.12857 -6.31785
303  1.16384 -6.35313
304  1.19912 -6.38841
305  1.2344 -6.42369
306  1.26968 -6.45896
307  1.30496 -6.49424
308  1.34023 -6.52952
309  1.37551 -6.5648
310  1.41079 -6.60008
311  1.44607 -6.63535
312  1.48134 -6.67063
313  1.51662 -6.70591
314  1.5519 -6.74119
315  1.58718 -6.77646
316  1.62246 -6.81174
317  1.65773 -6.84702
318  1.69301 -6.8823
319  1.69301 -6.91758
320  1.72829 -6.95285
321  1.72829 -6.98813
322  1.76357 -7.02341
323  1.79884 -7.05869
324  1.83412 -7.09396
325  1.8694 -7.12924
326  1.90468 -7.16452
327  1.93996 -7.1998
328  1.97523 -7.23508
329  2.01051 -7.27035
330  2.04579 -7.30563
331  2.08107 -7.30563
332  2.11634 -7.34091
333  2.15162 -7.37619
334  2.1869 -7.41146
335  2.22218 -7.44674
336  2.25746 -7.48202
337  2.29273 -7.5173
338  2.32801 -7.55258
339  2.36329 -7.58785
340  2.39857 -7.62313
341  2.43384 -7.65841
342  2.46912 -7.69369
343  2.5044 -7.72896
344  2.53968 -7.76424
345  2.53968 -7.79952
346  2.57496 -7.8348
347  2.61023 -7.87008
348  2.64551 -7.90535
349  2.68079 -7.94063
350  2.71607 -7.97591
351  2.75134 -8.01119
352  2.78662 -8.04646
353  2.8219 -8.08174
354  2.85718 -8.11702
355  2.89246 -8.1523
356  2.92773 -8.1523
357  2.96301 -8.18758
358  2.99829 -8.22285
359  3.03357 -8.25813
360  3.06884 -8.29341
361  3.10412 -8.29341
362  3.1394 -8.32869
363  3.17468 -8.36396
364  3.20996 -8.39924
365  3.24523 -8.43452
366  3.28051 -8.43452
367  3.31579 -8.43452
368  3.35107 -8.43452
369  3.38634 -8.43452
370  3.42162 -8.43452
371  3.4569 -8.43452
372  3.49218 -8.43452
373  3.52746 -8.43452
374  3.56273 -8.43452
375  3.59801 -8.43452
376  3.63329 -8.43452
377  3.66857 -8.43452
378  3.70384 -8.43452
379  3.73912 -8.43452
380  3.7744 -8.39924
381  3.80968 -8.36396
382  3.84496 -8.36396
383  3.88023 -8.32869
384  3.91551 -8.29341
385  3.95079 -8.29341
386  3.98607 -8.25813
387  4.02134 -8.22285
388  4.05662 -8.18758
389  4.0919 -8.1523
390  4.12718 -8.1523
391  4.16246 -8.11702
392  4.19773 -8.08174
393  4.23301 -8.04646
394  4.26829 -8.01119
395  4.30357 -7.97591
396  4.33884 -7.94063
397  4.37412 -7.90535
398  4.4094 -7.87008
399  4.44468 -7.8348
400  4.47996 -7.79952
401  4.51523 -7.76424
402  4.55051 -7.72896
403  4.55051 -7.69369
404  4.58579 -7.65841
405  4.62107 -7.62313
406  4.62107 -7.58785
407  4.62107 -7.55258
408  4.65634 -7.5173
409  4.65634 -7.48202
410  4.69162 -7.44674
411  4.69162 -7.41146
412  4.69162 -7.37619
413  4.7269 -7.34091
414  4.7269 -7.30563
415  4.76218 -7.27035
416  4.76218 -7.23508
417  4.76218 -7.1998
418  4.79746 -7.16452
419  4.83273 -7.12924
420  4.83273 -7.09396
421  4.83273 -7.05869
422  4.86801 -7.02341
423  4.90329 -6.98813
424  4.90329 -6.95285
425  4.93857 -6.91758
426  4.93857 -6.8823
427  4.93857 -6.84702
428  4.97384 -6.81174
429  4.97384 -6.77646
430  4.97384 -6.74119
431  5.00912 -6.70591
432  5.00912 -6.67063
433  5.0444 -6.63535
434  5.0444 -6.60008
435  5.07968 -6.5648
436  5.07968 -6.52952
437  5.11496 -6.49424
438  5.11496 -6.45896
439  5.15023 -6.42369
440  5.15023 -6.38841
441  5.15023 -6.35313
442  5.18551 -6.31785
443  5.18551 -6.28258
444  5.18551 -6.2473
445  5.22079 -6.21202
446  5.22079 -6.17674
447  5.25607 -6.14146
448  5.29134 -6.10619
449  5.29134 -6.07091
450  5.29134 -6.03563
451  5.32662 -6.00035
452  5.32662 -5.96508
453  5.32662 -5.9298
454  5.3619 -5.89452
455  5.3619 -5.85924
456  5.39718 -5.82396
457  5.39718 -5.78869
458  5.39718 -5.75341
459  5.43246 -5.71813
460  5.43246 -5.68285
461  5.46773 -5.64758
462  5.46773 -5.6123
463  5.50301 -5.57702
464  5.50301 -5.54174
465  5.50301 -5.50646
466  5.53829 -5.47119
467  5.53829 -5.43591
468  5.53829 -5.40063
469  5.57357 -5.36535
470  5.57357 -5.33008
471  5.57357 -5.2948
472  5.60884 -5.25952
473  5.60884 -5.22424
474  5.64412 -5.18896
475  5.64412 -5.15369
476  5.64412 -5.11841
477  5.6794 -5.08313
478  5.6794 -5.04785
479  5.6794 -5.01258
480  5.6794 -4.9773
481  5.6794 -4.94202
482  5.71468 -4.90674
483  5.71468 -4.87146
484  5.71468 -4.83619
485  5.74996 -4.80091
486  5.74996 -4.76563
487  5.78523 -4.73035
488  5.78523 -4.69508
489  5.78523 -4.6598
490  5.82051 -4.62452
491  5.82051 -4.58924
492  5.82051 -4.55396
493  5.85579 -4.51869
494  5.85579 -4.48341
495  5.85579 -4.44813
496  5.89107 -4.41285
497  5.92634 -4.37758
498  5.96162 -4.3423
499  5.96162 -4.30702
500  5.96162 -4.27174
501  5.96162 -4.23646
502  5.96162 -4.20119
503  5.96162 -4.16591
504  5.96162 -4.13063
505  5.9969 -4.09535
506  5.9969 -4.06008
507  5.9969 -4.0248
508  6.03218 -3.98952
509  6.03218 -3.95424
510  6.03218 -3.91896
511  6.06746 -3.88369
512  6.06746 -3.84841
513  6.06746 -3.81313
514  6.06746 -3.77785
515  6.10273 -3.74258
516  6.10273 -3.7073
517  6.10273 -3.67202
518  6.13801 -3.63674
519  6.13801 -3.60146
520  6.13801 -3.56619
521  6.13801 -3.53091
522  6.17329 -3.49563
523  6.17329 -3.46035
524  6.20857 -3.42508
525  6.20857 -3.3898
526  6.20857 -3.35452
527  6.24384 -3.31924
528  6.24384 -3.28396
529  6.24384 -3.24869
530  6.27912 -3.21341
531  6.27912 -3.17813
532  6.27912 -3.14285
533  6.3144 -3.10758
534  6.3144 -3.0723
535  6.3144 -3.03702
536  6.3144 -3.00174
537  6.3144 -2.96646
538  6.34968 -2.93119
539  6.34968 -2.89591
540  6.34968 -2.86063
541  6.38496 -2.82535
542  6.38496 -2.79008
543  6.38496 -2.7548
544  6.38496 -2.71952
545  6.38496 -2.68424
546  6.42023 -2.64896
547  6.42023 -2.61369
548  6.42023 -2.57841
549  6.42023 -2.54313
550  6.45551 -2.50785
551  6.45551 -2.47258
552  6.45551 -2.4373
553  6.49079 -2.40202
554  6.49079 -2.36674
555  6.49079 -2.33146
556  6.49079 -2.29619
557  6.49079 -2.26091
558  6.49079 -2.22563
559  6.49079 -2.19035
560  6.52607 -2.15508
561  6.52607 -2.1198
562  6.52607 -2.08452
563  6.52607 -2.04924
564  6.52607 -2.01396
565  6.52607 -1.97869
566  6.52607 -1.94341
567  6.52607 -1.90813
568  6.52607 -1.87285
569  6.52607 -1.83758
570  6.56134 -1.8023
571  6.56134 -1.76702
572  6.56134 -1.73174
573  6.56134 -1.69646
574  6.56134 -1.66119
575  6.56134 -1.62591
576  6.59662 -1.59063
577  6.59662 -1.55535
578  6.59662 -1.52008
579  6.59662 -1.4848
580  6.59662 -1.44952
581  6.59662 -1.41424
582  6.6319 -1.37896
583  6.6319 -1.34369
584  6.6319 -1.30841
585  6.6319 -1.27313
586  6.6319 -1.23785
587  6.6319 -1.20258
588  6.6319 -1.1673
589  6.6319 -1.13202
590  6.6319 -1.09674
591  6.6319 -1.06146
592  6.6319 -1.02619
593  6.6319 -0.990909
594  6.6319 -0.955631
595  6.6319 -0.920353
596  6.6319 -0.885076
597  6.6319 -0.849798
598  6.6319 -0.81452
599  6.6319 -0.779242
600  6.6319 -0.743965
601  6.6319 -0.708687
602  6.6319 -0.673409
603  6.6319 -0.638131
604  6.6319 -0.602853
605  6.6319 -0.567576
606  6.6319 -0.532298
607  6.6319 -0.49702
608  6.6319 -0.461742
609  6.6319 -0.426465
610  6.6319 -0.391187
611  6.6319 -0.355909
612  6.6319 -0.320631
613  6.6319 -0.285353
614  6.6319 -0.250076
615  6.6319 -0.214798
616  6.6319 -0.17952
617  6.6319 -0.144242
618  6.6319 -0.108965
619  6.6319 -0.0736868
620  6.6319 -0.038409
621  6.6319 -0.00313126
622  6.6319 0.0321465
623  6.6319 0.0674243
624  6.6319 0.102702
625  6.6319 0.13798
626  6.59662 0.173258
627  6.59662 0.208535
628  6.59662 0.243813
629  6.59662 0.279091
630  6.59662 0.314369
631  6.59662 0.349647
632  6.59662 0.384924
633  6.59662 0.420202
634  6.56134 0.45548
635  6.56134 0.490758
636  6.56134 0.526035
637  6.56134 0.561313
638  6.56134 0.596591
639  6.56134 0.631869
640  6.56134 0.667147
641  6.56134 0.702424
642  6.52607 0.737702
643  6.52607 0.77298
644  6.52607 0.808258
645  6.52607 0.843535
646  6.49079 0.878813
647  6.49079 0.914091
648  6.49079 0.949369
649  6.49079 0.984647
650  6.49079 1.01992
651  6.49079 1.0552
652  6.49079 1.09048
653  6.45551 1.12576
654  6.45551 1.16104
655  6.45551 1.19631
656  6.45551 1.23159
657  6.42023 1.26687
658  6.42023 1.30215
659  6.42023 1.33742
660  6.42023 1.3727
661  6.38496 1.40798
662  6.38496 1.44326
663  6.38496 1.47854
664  6.34968 1.51381
665  6.34968 1.54909
666  6.34968 1.58437
667  6.34968 1.61965
668  6.3144 1.65492
669  6.3144 1.6902
670  6.3144 1.72548
671  6.3144 1.76076
672  6.27912 1.79604
673  6.27912 1.83131
674  6.27912 1.86659
675  6.27912 1.90187
676  6.24384 1.93715
677  6.24384 1.97242
678  6.24384 2.0077
679  6.20857 2.04298
680  6.20857 2.07826
681  6.20857 2.11354
682  6.20857 2.14881
683  6.17329 2.18409
684  6.17329 2.21937
685  6.17329 2.25465
686  6.13801 2.28992
687  6.13801 2.3252
688  6.13801 2.36048
689  6.10273 2.39576
690  6.10273 2.43104
691  6.10273 2.46631
692  6.06746 2.50159
693  6.06746 2.53687
694  6.06746 2.57215
695  6.03218 2.60742
696  6.03218 2.6427
697  6.03218 2.67798
698  5.9969 2.71326
699  5.9969 2.74854
700  5.9969 2.78381
701  5.9969 2.81909
702  5.9969 2.85437
703  5.9969 2.88965
704  5.96162 2.92492
705  5.96162 2.9602
706  5.92634 2.99548
707  5.92634 3.03076
708  5.92634 3.06604
709  5.89107 3.10131
710  5.85579 3.13659
711  5.82051 3.17187
712  5.82051 3.20715
713  5.82051 3.24242
714  5.78523 3.2777
715  5.78523 3.31298
716  5.78523 3.34826
717  5.78523 3.38354
718  5.74996 3.41881
719  5.74996 3.45409
720  5.71468 3.48937
721  5.71468 3.52465
722  5.6794 3.55992
723  5.6794 3.5952
724  5.6794 3.63048
725  5.64412 3.66576
726  5.64412 3.70104
727  5.60884 3.73631
728  5.60884 3.77159
729  5.60884 3.80687
730  5.57357 3.84215
731  5.53829 3.87742
732  5.50301 3.9127
733  5.50301 3.94798
734  5.50301 3.98326
735  5.46773 4.01854
736  5.46773 4.05381
737  5.46773 4.08909
738  5.43246 4.12437
739  5.39718 4.15965
740  5.39718 4.19492
741  5.3619 4.2302
742  5.32662 4.26548
743  5.32662 4.30076
744  5.29134 4.33604
745  5.25607 4.37131
746  5.22079 4.40659
747  5.22079 4.44187
748  5.18551 4.47715
749  5.18551 4.51242
750  5.18551 4.5477
751  5.18551 4.58298
752  5.15023 4.61826
753  5.11496 4.65354
754  5.07968 4.68881
755  5.0444 4.72409
756  5.00912 4.75937
757  4.97384 4.79465
758  4.97384 4.82992
759  4.93857 4.8652
760  4.90329 4.90048
761  4.86801 4.93576
762  4.83273 4.97104
763  4.83273 5.00631
764  4.79746 5.04159
765  4.79746 5.07687
766  4.76218 5.11215
767  4.7269 5.14742
768  4.69162 5.1827
769  4.65634 5.21798
770  4.62107 5.25326
771  4.58579 5.28854
772  4.55051 5.32381
773  4.51523 5.35909
774  4.51523 5.39437
775  4.47996 5.42965
776  4.44468 5.46492
777  4.44468 5.5002
778  4.4094 5.53548
779  4.37412 5.57076
780  4.33884 5.60604
781  4.30357 5.64131
782  4.26829 5.67659
783  4.23301 5.71187
784  4.19773 5.74715
785  4.16246 5.78242
786  4.12718 5.8177
787  4.0919 5.85298
788  4.05662 5.88826
789  4.02134 5.92354
790  3.98607 5.95881
791  3.95079 5.99409
792  3.91551 6.02937
793  3.88023 6.06465
794  3.84496 6.09992
795  3.80968 6.1352
796  3.7744 6.17048
797  3.73912 6.20576
798  3.70384 6.24104
799  3.66857 6.27631
800  3.63329 6.31159
801  3.59801 6.34687
802  3.56273 6.38215
803  3.52746 6.41742
804  3.49218 6.4527
805  3.4569 6.48798
806  3.42162 6.52326
807  3.38634 6.55854
808  3.35107 6.59381
809  3.31579 6.59381
810  3.28051 6.59381
811  3.24523 6.62909
812  3.20996 6.66437
813  3.17468 6.66437
814  3.1394 6.69965
815  3.10412 6.73492
816  3.06884 6.7702
817  3.03357 6.7702
818  2.99829 6.7702
819  2.96301 6.80548
820  2.92773 6.84076
821  2.89246 6.87604
822  2.85718 6.91131
823  2.8219 6.94659
824  2.78662 6.98187
825  2.75134 7.01715
826  2.71607 7.05242
827  2.68079 7.05242
828  2.64551 7.05242
829  2.61023 7.05242
830  2.57496 7.0877
831  2.53968 7.0877
832  2.5044 7.0877
833  2.46912 7.0877
834  2.43384 7.0877
835  2.39857 7.0877
836  2.36329 7.12298
837  2.32801 7.15826
838  2.29273 7.15826
839  2.25746 7.19354
840  2.22218 7.19354
841  2.1869 7.22881
842  2.15162 7.22881
843  2.11634 7.22881
844  2.08107 7.22881
845  2.04579 7.22881
846  2.01051 7.26409
847  1.97523 7.26409
848  1.93996 7.26409
849  1.90468 7.26409
850  1.8694 7.26409
851  1.83412 7.26409
852  1.79884 7.26409
853  1.76357 7.26409
854  1.72829 7.26409
855  1.69301 7.29937
856  1.65773 7.29937
857  1.62246 7.29937
858  1.58718 7.33465
859  1.5519 7.33465
860  1.51662 7.33465
861  1.48134 7.36992
862  1.44607 7.36992
863  1.41079 7.36992
864  1.37551 7.36992
865  1.34023 7.36992
866  1.30496 7.36992
867  1.26968 7.36992
868  1.2344 7.36992
869  1.19912 7.36992
870  1.16384 7.36992
871  1.12857 7.36992
872  1.09329 7.36992
873  1.05801 7.36992
874  1.02273 7.36992
875  0.987456 7.36992
876  0.952178 7.36992
877  0.9169 7.36992
878  0.881622 7.36992
879  0.846345 7.33465
880  0.811067 7.29937
881  0.775789 7.29937
882  0.740511 7.29937
883  0.705233 7.29937
884  0.669956 7.29937
885  0.634678 7.29937
886  0.5994 7.29937
887  0.564122 7.29937
888  0.528845 7.29937
889  0.493567 7.29937
890  0.458289 7.29937
891  0.423011 7.29937
892  0.387733 7.29937
893  0.352456 7.29937
894  0.317178 7.29937
895  0.2819 7.29937
896  0.246622 7.29937
897  0.211345 7.29937
898  0.176067 7.29937
899  0.140789 7.29937
900  0.105511 7.29937
901  0.0702334 7.29937
902  0.0349556 7.29937
903  -0.000322146 7.29937
904  -0.0355999 7.29937
905  -0.0708777 7.29937
906  -0.106155 7.29937
907  -0.141433 7.29937
908  -0.176711 7.29937
909  -0.211989 7.26409
910  -0.247267 7.26409
911  -0.282544 7.22881
912  -0.317822 7.22881
913  -0.3531 7.22881
914  -0.388378 7.22881
915  -0.423655 7.22881
916  -0.458933 7.19354
917  -0.494211 7.19354
918  -0.529489 7.19354
919  -0.564767 7.19354
920  -0.600044 7.19354
921  -0.635322 7.19354
922  -0.6706 7.19354
923  -0.705878 7.19354
924  -0.741155 7.19354
925  -0.776433 7.15826
926  -0.811711 7.15826
927  -0.846989 7.12298
928  -0.882267 7.12298
929  -0.917544 7.12298
930  -0.952822 7.12298
931  -0.9881 7.12298
932  -1.02338 7.12298
933  -1.05866 7.0877
934  -1.09393 7.0877
935  -1.12921 7.0877
936  -1.16449 7.0877
937  -1.19977 7.05242
938  -1.23504 7.05242
939  -1.27032 7.05242
940  -1.3056 7.01715
941  -1.34088 7.01715
942  -1.37616 6.98187
943  -1.41143 6.98187
944  -1.44671 6.98187
945  -1.48199 6.94659
946  -1.51727 6.94659
947  -1.55254 6.91131
948  -1.58782 6.91131
949  -1.6231 6.91131
950  -1.65838 6.91131
951  -1.69366 6.91131
952  -1.72893 6.87604
953  -1.76421 6.87604
954  -1.79949 6.87604
955  -1.83477 6.84076
956  -1.87004 6.84076
957  -1.90532 6.80548
958  -1.9406 6.80548
959  -1.97588 6.80548
960  -2.01116 6.7702
961  -2.04643 6.7702
962  -2.08171 6.7702
963  -2.11699 6.73492
964  -2.15227 6.69965
965  -2.18754 6.69965
966  -2.22282 6.69965
967  -2.2581 6.69965
968  -2.29338 6.66437
969  -2.32866 6.66437
970  -2.36393 6.62909
971  -2.39921 6.62909
972  -2.43449 6.62909
973  -2.46977 6.59381
974  -2.50504 6.59381
975  -2.54032 6.55854
976  -2.5756 6.55854
977  -2.61088 6.55854
978  -2.64616 6.55854
979  -2.68143 6.52326
980  -2.71671 6.48798
981  -2.75199 6.4527
982  -2.78727 6.41742
983  -2.82254 6.38215
984  -2.85782 6.38215
985  -2.8931 6.34687
986  -2.92838 6.34687
987  -2.96366 6.31159
988  -2.99893 6.27631
989  -3.03421 6.24104
990  -3.06949 6.24104
991  -3.10477 6.24104
992  -3.14004 6.20576
993  -3.17532 6.17048
994  -3.2106 6.17048
995  -3.24588 6.1352
996  -3.28116 6.1352
997  -3.31643 6.09992
998  -3.35171 6.06465
999  -3.38699 6.02937
1000 -3.42227 5.99409
1001 -3.45754 5.95881
1002 -3.49282 5.92354
1003 -3.5281 5.88826
1004 -3.56338 5.88826
1005 -3.59866 5.85298
1006 -3.63393 5.8177
1007 -3.66921 5.78242
1008 -3.70449 5.74715
1009 -3.73977 5.71187
1010 -3.77504 5.67659
1011 -3.81032 5.64131
1012 -3.8456 5.60604
1013 -3.88088 5.57076
1014 -3.91616 5.53548
1015 -3.95143 5.5002
1016 -3.98671 5.46492
1017 -4.02199 5.42965
1018 -4.05727 5.39437
1019 -4.09254 5.39437
1020 -4.12782 5.35909
1021 -4.1631 5.32381
1022 -4.19838 5.28854
1023 -4.23366 5.25326
1024 -4.26893 5.21798
1025 -4.30421 5.1827
1026 -4.33949 5.14742
1027 -4.37477 5.11215
1028 -4.41004 5.07687
1029 -4.44532 5.04159
1030 -4.4806 5.00631
1031 -4.51588 4.97104
1032 -4.55116 4.93576
1033 -4.58643 4.90048
1034 -4.62171 4.8652
1035 -4.65699 4.82992
1036 -4.69227 4.79465
1037 -4.72754 4.75937
1038 -4.76282 4.72409
1039 -4.7981 4.68881
1040 -4.83338 4.65354
1041 -4.86866 4.61826
1042 -4.90393 4.58298
1043 -4.93921 4.5477
1044 -4.97449 4.51242
1045 -5.00977 4.47715
1046 -5.00977 4.44187
1047 -5.04504 4.40659
1048 -5.04504 4.37131
1049 -5.08032 4.33604
1050 -5.1156 4.30076
1051 -5.1156 4.26548
1052 -5.1156 4.2302
1053 -5.1156 4.19492
1054 -5.1156 4.15965
1055 -5.15088 4.12437
1056 -5.18616 4.08909
1057 -5.22143 4.05381
1058 -5.25671 4.01854
1059 -5.29199 3.98326
1060 -5.32727 3.94798
1061 -5.36254 3.9127
1062 -5.39782 3.87742
1063 -5.39782 3.84215
1064 -5.4331 3.80687
1065 -5.46838 3.77159
1066 -5.50366 3.73631
1067 -5.53893 3.70104
1068 -5.57421 3.66576
1069 -5.60949 3.63048
1070 -5.64477 3.5952
1071 -5.68004 3.55992
1072 -5.71532 3.52465
1073 -5.7506 3.48937
1074 -5.78588 3.45409
1075 -5.82116 3.41881
1076 -5.85643 3.38354
1077 -5.89171 3.34826
1078 -5.92699 3.31298
1079 -5.96227 3.2777
1080 -5.99754 3.24242
1081 -5.99754 3.20715
1082 -6.03282 3.17187
1083 -6.03282 3.13659
1084 -6.0681 3.10131
1085 -6.0681 3.06604
1086 -6.10338 3.03076
1087 -6.13866 2.99548
1088 -6.17393 2.9602
1089 -6.20921 2.92492
1090 -6.20921 2.88965
1091 -6.20921 2.85437
1092 -6.24449 2.81909
1093 -6.27977 2.78381
1094 -6.27977 2.74854
1095 -6.27977 2.71326
1096 -6.31504 2.67798
1097 -6.31504 2.6427
1098 -6.35032 2.60742
1099 -6.3856 2.57215
1100 -6.42088 2.53687
1101 -6.42088 2.50159
1102 -6.42088 2.46631
1103 -6.45616 2.43104
1104 -6.45616 2.39576
1105 -6.49143 2.36048
1106 -6.52671 2.3252
1107 -6.52671 2.28992
1108 -6.52671 2.25465
1109 -6.52671 2.21937
1110 -6.56199 2.18409
1111 -6.56199 2.14881
1112 -6.56199 2.11354
1113 -6.59727 2.07826
1114 -6.63254 2.04298
1115 -6.63254 2.0077
1116 -6.66782 1.97242
1117 -6.66782 1.93715
1118 -6.7031 1.90187
1119 -6.73838 1.86659
1120 -6.77366 1.83131
1121 -6.80893 1.79604
1122 -6.80893 1.76076
1123 -6.84421 1.72548
1124 -6.84421 1.6902
1125 -6.84421 1.65492
1126 -6.84421 1.61965
1127 -6.84421 1.58437
1128 -6.87949 1.54909
1129 -6.87949 1.51381
1130 -6.91477 1.47854
1131 -6.91477 1.44326
1132 -6.91477 1.40798
1133 -6.91477 1.3727
1134 -6.95004 1.33742
1135 -6.95004 1.30215
1136 -6.95004 1.26687
1137 -6.98532 1.23159
1138 -6.98532 1.19631
1139 -6.98532 1.16104
1140 -7.0206 1.12576
1141 -7.0206 1.09048
1142 -7.0206 1.0552
1143 -7.0206 1.01992
1144 -7.05588 0.984647
1145 -7.09116 0.949369
1146 -7.12643 0.914091
1147 -7.12643 0.878813
1148 -7.16171 0.843535
1149 -7.19699 0.808258
1150 -7.19699 0.77298
1151 -7.23227 0.737702
1152 -7.26754 0.702424
1153 -7.26754 0.667147
1154 -7.30282 0.631869
1155 -7.3381 0.596591
1156 -7.37338 0.561313
1157 -7.40866 0.526035
1158 -7.40866 0.490758
1159 -7.44393 0.45548
1160 -7.47921 0.420202
1161 -7.47921 0.384924
1162 -7.47921 0.349647
1163 -7.47921 0.314369
1164 -7.47921 0.279091
1165 -7.47921 0.243813
1166 -7.51449 0.208535
1167 -7.51449 0.173258
1168 -7.51449 0.13798
1169 -7.54977 0.102702
1170 -7.54977 0.0674243
1171 -7.54977 0.0321465
1172 -7.54977 -0.00313126
1173 -7.54977 -0.038409
1174 -7.54977 -0.0736868
1175 -7.54977 -0.108965
1176 -7.54977 -0.144242
1177 -7.54977 -0.17952
1178 -7.54977 -0.214798
1179 -7.58504 -0.250076
1180 -7.58504 -0.285353
1181 -7.58504 -0.320631
1182 -7.58504 -0.355909
1183 -7.58504 -0.391187
1184 -7.58504 -0.426465
1185 -7.58504 -0.461742
1186 -7.58504 -0.49702
1187 -7.58504 -0.532298
1188 -7.58504 -0.567576
1189 -7.58504 -0.602853
1190 -7.58504 -0.638131
1191 -7.62032 -0.673409
1192 -7.6556 -0.708687
1193 -7.6556 -0.743965
1194 -7.6556 -0.779242
1195 -7.6556 -0.81452
1196 -7.6556 -0.849798
1197 -7.6556 -0.885076
1198 -7.6556 -0.920353
1199 -7.6556 -0.955631
1200 -7.6556 -0.990909
1201 -7.6556 -1.02619
1202 -7.69088 -1.06146
1203 -7.69088 -1.09674
1204 -7.72616 -1.13202
1205 -7.72616 -1.1673
1206 -7.72616 -1.20258
1207 -7.72616 -1.23785
1208 -7.72616 -1.27313
1209 -7.72616 -1.30841
1210 -7.72616 -1.34369
1211 -7.76143 -1.37896
1212 -7.79671 -1.41424
1213 -7.83199 -1.44952
1214 -7.86727 -1.4848
1215 -7.90254 -1.52008
1216 -7.93782 -1.55535
1217 -7.9731 -1.59063
1218 -8.00838 -1.62591
1219 -8.04366 -1.66119
1220 -8.04366 -1.69646
1221 -8.04366 -1.73174
1222 -8.04366 -1.76702
1223 -8.04366 -1.8023
1224 -8.04366 -1.83758
1225 -8.04366 -1.87285
1226 -8.04366 -1.90813
1227 -8.04366 -1.94341
1228 -8.04366 -1.97869
1229 -8.04366 -2.01396
1230 -8.04366 -2.04924
