# Supplementary material for: Statistical Mapping of Maize Bundle Intensity at the Stem Scale Using Spatial Normalisation of Replicated Images
Source: PLoS One. 2014 Mar 12;9(3):e90673. doi: 10.1371/journal.pone.0090673 (PMC3951278; doi:10.1371/journal.pone.0090673)
Supplement: File S2 — Data files containing bundle positions and slice contours. (ZIP) [file pone.0090673.s002.zip › data/slabs/tables/contoursMm/m01bvCntMm.txt]

name   x   y
1    -7.00882 -2.59571
2    -7.00882 -2.63099
3    -7.00882 -2.66627
4    -7.00882 -2.70155
5    -7.00882 -2.73683
6    -7.00882 -2.7721
7    -7.00882 -2.80738
8    -7.00882 -2.84266
9    -7.00882 -2.87794
10   -7.00882 -2.91321
11   -7.00882 -2.94849
12   -7.00882 -2.98377
13   -7.00882 -3.01905
14   -7.00882 -3.05433
15   -7.00882 -3.0896
16   -7.00882 -3.12488
17   -7.00882 -3.16016
18   -7.00882 -3.19544
19   -7.00882 -3.23071
20   -7.00882 -3.26599
21   -7.00882 -3.30127
22   -7.00882 -3.33655
23   -7.00882 -3.37183
24   -7.00882 -3.4071
25   -7.00882 -3.44238
26   -7.00882 -3.47766
27   -7.00882 -3.51294
28   -7.00882 -3.54821
29   -7.00882 -3.58349
30   -7.00882 -3.61877
31   -7.00882 -3.65405
32   -7.00882 -3.68933
33   -7.00882 -3.7246
34   -7.00882 -3.75988
35   -7.00882 -3.79516
36   -7.00882 -3.83044
37   -7.00882 -3.86571
38   -7.00882 -3.90099
39   -7.00882 -3.93627
40   -7.00882 -3.97155
41   -7.00882 -4.00683
42   -7.00882 -4.0421
43   -7.00882 -4.07738
44   -7.00882 -4.11266
45   -7.00882 -4.14794
46   -6.97354 -4.18321
47   -6.93826 -4.21849
48   -6.90299 -4.25377
49   -6.90299 -4.28905
50   -6.90299 -4.32433
51   -6.90299 -4.3596
52   -6.90299 -4.39488
53   -6.90299 -4.43016
54   -6.90299 -4.46544
55   -6.90299 -4.50071
56   -6.90299 -4.53599
57   -6.90299 -4.57127
58   -6.90299 -4.60655
59   -6.90299 -4.64183
60   -6.90299 -4.6771
61   -6.90299 -4.71238
62   -6.90299 -4.74766
63   -6.90299 -4.78294
64   -6.90299 -4.81821
65   -6.86771 -4.85349
66   -6.86771 -4.88877
67   -6.86771 -4.92405
68   -6.86771 -4.95933
69   -6.83243 -4.9946
70   -6.79715 -5.02988
71   -6.79715 -5.06516
72   -6.79715 -5.10044
73   -6.79715 -5.13571
74   -6.79715 -5.17099
75   -6.76187 -5.20627
76   -6.7266 -5.24155
77   -6.7266 -5.27683
78   -6.7266 -5.3121
79   -6.69132 -5.34738
80   -6.69132 -5.38266
81   -6.65604 -5.41794
82   -6.65604 -5.45321
83   -6.62076 -5.48849
84   -6.62076 -5.52377
85   -6.58549 -5.55905
86   -6.58549 -5.59433
87   -6.55021 -5.6296
88   -6.51493 -5.66488
89   -6.51493 -5.70016
90   -6.51493 -5.73544
91   -6.47965 -5.77071
92   -6.44437 -5.80599
93   -6.44437 -5.84127
94   -6.4091 -5.87655
95   -6.37382 -5.91183
96   -6.37382 -5.9471
97   -6.33854 -5.98238
98   -6.30326 -6.01766
99   -6.26799 -6.05294
100  -6.23271 -6.08821
101  -6.19743 -6.12349
102  -6.16215 -6.15877
103  -6.12687 -6.19405
104  -6.0916 -6.22933
105  -6.05632 -6.22933
106  -6.02104 -6.22933
107  -5.98576 -6.22933
108  -5.95049 -6.22933
109  -5.91521 -6.22933
110  -5.87993 -6.22933
111  -5.84465 -6.22933
112  -5.80937 -6.22933
113  -5.7741 -6.22933
114  -5.73882 -6.22933
115  -5.70354 -6.22933
116  -5.66826 -6.22933
117  -5.63299 -6.22933
118  -5.59771 -6.19405
119  -5.56243 -6.15877
120  -5.52715 -6.15877
121  -5.49187 -6.15877
122  -5.4566 -6.15877
123  -5.42132 -6.12349
124  -5.38604 -6.12349
125  -5.35076 -6.12349
126  -5.31549 -6.12349
127  -5.28021 -6.12349
128  -5.24493 -6.08821
129  -5.20965 -6.08821
130  -5.17437 -6.05294
131  -5.1391 -6.05294
132  -5.10382 -6.05294
133  -5.06854 -6.01766
134  -5.03326 -6.01766
135  -4.99799 -5.98238
136  -4.96271 -5.9471
137  -4.92743 -5.9471
138  -4.89215 -5.9471
139  -4.85687 -5.91183
140  -4.8216 -5.91183
141  -4.78632 -5.91183
142  -4.75104 -5.87655
143  -4.71576 -5.87655
144  -4.68049 -5.87655
145  -4.64521 -5.84127
146  -4.60993 -5.84127
147  -4.57465 -5.80599
148  -4.53937 -5.77071
149  -4.5041 -5.77071
150  -4.46882 -5.73544
151  -4.43354 -5.73544
152  -4.39826 -5.73544
153  -4.36299 -5.70016
154  -4.32771 -5.70016
155  -4.29243 -5.70016
156  -4.25715 -5.66488
157  -4.22187 -5.6296
158  -4.1866 -5.6296
159  -4.15132 -5.59433
160  -4.11604 -5.59433
161  -4.08076 -5.55905
162  -4.04549 -5.55905
163  -4.01021 -5.55905
164  -3.97493 -5.55905
165  -3.93965 -5.52377
166  -3.90437 -5.48849
167  -3.8691 -5.45321
168  -3.83382 -5.45321
169  -3.79854 -5.41794
170  -3.76326 -5.38266
171  -3.72799 -5.38266
172  -3.69271 -5.34738
173  -3.65743 -5.34738
174  -3.62215 -5.34738
175  -3.58687 -5.34738
176  -3.5516 -5.34738
177  -3.51632 -5.34738
178  -3.48104 -5.34738
179  -3.44576 -5.34738
180  -3.41049 -5.34738
181  -3.37521 -5.34738
182  -3.33993 -5.3121
183  -3.30465 -5.27683
184  -3.26937 -5.27683
185  -3.2341 -5.27683
186  -3.19882 -5.24155
187  -3.16354 -5.24155
188  -3.12826 -5.24155
189  -3.09299 -5.24155
190  -3.05771 -5.20627
191  -3.02243 -5.17099
192  -2.98715 -5.13571
193  -2.95187 -5.13571
194  -2.9166 -5.13571
195  -2.88132 -5.13571
196  -2.84604 -5.13571
197  -2.81076 -5.13571
198  -2.77549 -5.13571
199  -2.74021 -5.13571
200  -2.70493 -5.13571
201  -2.66965 -5.13571
202  -2.63437 -5.13571
203  -2.5991 -5.13571
204  -2.56382 -5.13571
205  -2.52854 -5.13571
206  -2.49326 -5.13571
207  -2.45799 -5.13571
208  -2.42271 -5.13571
209  -2.38743 -5.13571
210  -2.35215 -5.13571
211  -2.31687 -5.13571
212  -2.2816 -5.13571
213  -2.24632 -5.13571
214  -2.21104 -5.13571
215  -2.17576 -5.13571
216  -2.14049 -5.13571
217  -2.10521 -5.13571
218  -2.06993 -5.13571
219  -2.03465 -5.13571
220  -1.99937 -5.13571
221  -1.9641 -5.13571
222  -1.92882 -5.13571
223  -1.89354 -5.13571
224  -1.85826 -5.13571
225  -1.82299 -5.13571
226  -1.78771 -5.13571
227  -1.75243 -5.13571
228  -1.71715 -5.13571
229  -1.68187 -5.10044
230  -1.6466 -5.10044
231  -1.61132 -5.06516
232  -1.57604 -5.06516
233  -1.54076 -5.06516
234  -1.50549 -5.06516
235  -1.47021 -5.06516
236  -1.43493 -5.06516
237  -1.39965 -5.06516
238  -1.36437 -5.06516
239  -1.3291 -5.06516
240  -1.29382 -5.06516
241  -1.25854 -5.06516
242  -1.22326 -5.06516
243  -1.18799 -5.06516
244  -1.15271 -5.06516
245  -1.11743 -5.06516
246  -1.08215 -5.06516
247  -1.04687 -5.06516
248  -1.0116 -5.06516
249  -0.976318 -5.06516
250  -0.941041 -5.06516
251  -0.905763 -5.06516
252  -0.870485 -5.06516
253  -0.835207 -5.06516
254  -0.799929 -5.06516
255  -0.764652 -5.06516
256  -0.729374 -5.06516
257  -0.694096 -5.06516
258  -0.658818 -5.06516
259  -0.623541 -5.06516
260  -0.588263 -5.06516
261  -0.552985 -5.06516
262  -0.517707 -5.06516
263  -0.482429 -5.06516
264  -0.447152 -5.10044
265  -0.411874 -5.10044
266  -0.376596 -5.10044
267  -0.341318 -5.10044
268  -0.306041 -5.10044
269  -0.270763 -5.10044
270  -0.235485 -5.10044
271  -0.200207 -5.10044
272  -0.164929 -5.10044
273  -0.129652 -5.10044
274  -0.0943739 -5.10044
275  -0.0590962 -5.10044
276  -0.0238184 -5.10044
277  0.0114594 -5.10044
278  0.0467372 -5.10044
279  0.0820149 -5.10044
280  0.117293 -5.10044
281  0.152571 -5.10044
282  0.187848 -5.10044
283  0.223126 -5.10044
284  0.258404 -5.10044
285  0.293682 -5.10044
286  0.328959 -5.10044
287  0.364237 -5.10044
288  0.399515 -5.10044
289  0.434793 -5.10044
290  0.470071 -5.10044
291  0.505348 -5.10044
292  0.540626 -5.10044
293  0.575904 -5.13571
294  0.611182 -5.13571
295  0.646459 -5.17099
296  0.681737 -5.17099
297  0.717015 -5.17099
298  0.752293 -5.17099
299  0.787571 -5.17099
300  0.822848 -5.20627
301  0.858126 -5.20627
302  0.893404 -5.24155
303  0.928682 -5.24155
304  0.963959 -5.24155
305  0.999237 -5.24155
306  1.03451 -5.24155
307  1.06979 -5.24155
308  1.10507 -5.27683
309  1.14035 -5.27683
310  1.17563 -5.27683
311  1.2109 -5.27683
312  1.24618 -5.27683
313  1.28146 -5.27683
314  1.31674 -5.27683
315  1.35201 -5.3121
316  1.38729 -5.3121
317  1.42257 -5.3121
318  1.45785 -5.3121
319  1.49313 -5.3121
320  1.5284 -5.34738
321  1.56368 -5.34738
322  1.59896 -5.34738
323  1.63424 -5.38266
324  1.66951 -5.38266
325  1.70479 -5.38266
326  1.74007 -5.41794
327  1.77535 -5.41794
328  1.81063 -5.45321
329  1.8459 -5.45321
330  1.88118 -5.48849
331  1.91646 -5.52377
332  1.95174 -5.52377
333  1.98701 -5.52377
334  2.02229 -5.55905
335  2.05757 -5.59433
336  2.09285 -5.59433
337  2.12813 -5.6296
338  2.1634 -5.66488
339  2.19868 -5.66488
340  2.23396 -5.70016
341  2.26924 -5.70016
342  2.30451 -5.73544
343  2.33979 -5.73544
344  2.37507 -5.77071
345  2.41035 -5.77071
346  2.44563 -5.80599
347  2.4809 -5.80599
348  2.51618 -5.84127
349  2.55146 -5.84127
350  2.58674 -5.87655
351  2.62201 -5.91183
352  2.65729 -5.91183
353  2.69257 -5.91183
354  2.72785 -5.91183
355  2.76313 -5.91183
356  2.7984 -5.91183
357  2.83368 -5.91183
358  2.86896 -5.9471
359  2.90424 -5.9471
360  2.93951 -5.98238
361  2.97479 -6.01766
362  3.01007 -6.01766
363  3.04535 -6.05294
364  3.08063 -6.08821
365  3.1159 -6.08821
366  3.15118 -6.12349
367  3.18646 -6.12349
368  3.22174 -6.15877
369  3.25701 -6.15877
370  3.29229 -6.19405
371  3.32757 -6.22933
372  3.36285 -6.22933
373  3.39813 -6.22933
374  3.4334 -6.2646
375  3.46868 -6.29988
376  3.50396 -6.29988
377  3.53924 -6.29988
378  3.57451 -6.29988
379  3.60979 -6.29988
380  3.64507 -6.29988
381  3.68035 -6.29988
382  3.71563 -6.29988
383  3.7509 -6.29988
384  3.78618 -6.29988
385  3.82146 -6.29988
386  3.85674 -6.33516
387  3.89201 -6.37044
388  3.92729 -6.40571
389  3.96257 -6.40571
390  3.99785 -6.44099
391  4.03313 -6.44099
392  4.0684 -6.44099
393  4.10368 -6.44099
394  4.13896 -6.44099
395  4.17424 -6.44099
396  4.20951 -6.44099
397  4.24479 -6.47627
398  4.28007 -6.51155
399  4.31535 -6.54683
400  4.35063 -6.54683
401  4.3859 -6.54683
402  4.42118 -6.54683
403  4.45646 -6.54683
404  4.49174 -6.54683
405  4.52701 -6.54683
406  4.56229 -6.54683
407  4.59757 -6.54683
408  4.63285 -6.54683
409  4.66813 -6.54683
410  4.7034 -6.54683
411  4.73868 -6.54683
412  4.77396 -6.54683
413  4.80924 -6.54683
414  4.84451 -6.54683
415  4.87979 -6.54683
416  4.91507 -6.54683
417  4.95035 -6.51155
418  4.98563 -6.47627
419  5.0209 -6.44099
420  5.05618 -6.40571
421  5.09146 -6.37044
422  5.12674 -6.33516
423  5.16201 -6.29988
424  5.19729 -6.2646
425  5.23257 -6.22933
426  5.26785 -6.19405
427  5.30313 -6.15877
428  5.3384 -6.12349
429  5.3384 -6.08821
430  5.3384 -6.05294
431  5.3384 -6.01766
432  5.3384 -5.98238
433  5.3384 -5.9471
434  5.37368 -5.91183
435  5.40896 -5.87655
436  5.44424 -5.84127
437  5.47951 -5.80599
438  5.51479 -5.77071
439  5.51479 -5.73544
440  5.51479 -5.70016
441  5.51479 -5.66488
442  5.51479 -5.6296
443  5.51479 -5.59433
444  5.51479 -5.55905
445  5.51479 -5.52377
446  5.55007 -5.48849
447  5.58535 -5.45321
448  5.62063 -5.41794
449  5.6559 -5.38266
450  5.69118 -5.34738
451  5.72646 -5.3121
452  5.72646 -5.27683
453  5.72646 -5.24155
454  5.76174 -5.20627
455  5.79701 -5.17099
456  5.83229 -5.13571
457  5.86757 -5.10044
458  5.86757 -5.06516
459  5.86757 -5.02988
460  5.86757 -4.9946
461  5.86757 -4.95933
462  5.86757 -4.92405
463  5.86757 -4.88877
464  5.86757 -4.85349
465  5.86757 -4.81821
466  5.90285 -4.78294
467  5.93813 -4.74766
468  5.93813 -4.71238
469  5.93813 -4.6771
470  5.93813 -4.64183
471  5.9734 -4.60655
472  5.9734 -4.57127
473  5.9734 -4.53599
474  5.9734 -4.50071
475  5.9734 -4.46544
476  6.00868 -4.43016
477  6.04396 -4.39488
478  6.07924 -4.3596
479  6.07924 -4.32433
480  6.07924 -4.28905
481  6.11451 -4.25377
482  6.14979 -4.21849
483  6.14979 -4.18321
484  6.14979 -4.14794
485  6.14979 -4.11266
486  6.14979 -4.07738
487  6.14979 -4.0421
488  6.14979 -4.00683
489  6.14979 -3.97155
490  6.14979 -3.93627
491  6.14979 -3.90099
492  6.14979 -3.86571
493  6.14979 -3.83044
494  6.18507 -3.79516
495  6.22035 -3.75988
496  6.25563 -3.7246
497  6.2909 -3.68933
498  6.32618 -3.65405
499  6.36146 -3.61877
500  6.39674 -3.58349
501  6.43201 -3.54821
502  6.43201 -3.51294
503  6.43201 -3.47766
504  6.43201 -3.44238
505  6.43201 -3.4071
506  6.46729 -3.37183
507  6.46729 -3.33655
508  6.46729 -3.30127
509  6.46729 -3.26599
510  6.46729 -3.23071
511  6.46729 -3.19544
512  6.46729 -3.16016
513  6.46729 -3.12488
514  6.50257 -3.0896
515  6.53785 -3.05433
516  6.57313 -3.01905
517  6.6084 -2.98377
518  6.64368 -2.94849
519  6.67896 -2.91321
520  6.67896 -2.87794
521  6.67896 -2.84266
522  6.67896 -2.80738
523  6.67896 -2.7721
524  6.67896 -2.73683
525  6.67896 -2.70155
526  6.67896 -2.66627
527  6.67896 -2.63099
528  6.67896 -2.59571
529  6.67896 -2.56044
530  6.67896 -2.52516
531  6.67896 -2.48988
532  6.67896 -2.4546
533  6.67896 -2.41933
534  6.67896 -2.38405
535  6.67896 -2.34877
536  6.71424 -2.31349
537  6.71424 -2.27821
538  6.71424 -2.24294
539  6.71424 -2.20766
540  6.71424 -2.17238
541  6.71424 -2.1371
542  6.71424 -2.10183
543  6.71424 -2.06655
544  6.71424 -2.03127
545  6.71424 -1.99599
546  6.71424 -1.96071
547  6.71424 -1.92544
548  6.71424 -1.89016
549  6.71424 -1.85488
550  6.71424 -1.8196
551  6.71424 -1.78433
552  6.71424 -1.74905
553  6.71424 -1.71377
554  6.71424 -1.67849
555  6.71424 -1.64321
556  6.71424 -1.60794
557  6.71424 -1.57266
558  6.71424 -1.53738
559  6.71424 -1.5021
560  6.71424 -1.46683
561  6.74951 -1.43155
562  6.78479 -1.39627
563  6.78479 -1.36099
564  6.78479 -1.32571
565  6.78479 -1.29044
566  6.78479 -1.25516
567  6.78479 -1.21988
568  6.78479 -1.1846
569  6.78479 -1.14933
570  6.78479 -1.11405
571  6.78479 -1.07877
572  6.78479 -1.04349
573  6.78479 -1.00821
574  6.78479 -0.972937
575  6.78479 -0.937659
576  6.78479 -0.902381
577  6.78479 -0.867103
578  6.78479 -0.831826
579  6.78479 -0.796548
580  6.78479 -0.76127
581  6.78479 -0.725992
582  6.78479 -0.690715
583  6.78479 -0.655437
584  6.74951 -0.620159
585  6.71424 -0.584881
586  6.67896 -0.549603
587  6.64368 -0.514326
588  6.64368 -0.479048
589  6.64368 -0.44377
590  6.64368 -0.408492
591  6.64368 -0.373215
592  6.64368 -0.337937
593  6.64368 -0.302659
594  6.64368 -0.267381
595  6.64368 -0.232103
596  6.64368 -0.196826
597  6.64368 -0.161548
598  6.6084 -0.12627
599  6.6084 -0.0909924
600  6.6084 -0.0557146
601  6.6084 -0.0204368
602  6.6084 0.014841
603  6.6084 0.0501188
604  6.6084 0.0853965
605  6.6084 0.120674
606  6.6084 0.155952
607  6.6084 0.19123
608  6.57313 0.226508
609  6.57313 0.261785
610  6.57313 0.297063
611  6.57313 0.332341
612  6.57313 0.367619
613  6.57313 0.402897
614  6.57313 0.438174
615  6.57313 0.473452
616  6.53785 0.50873
617  6.50257 0.544008
618  6.50257 0.579285
619  6.50257 0.614563
620  6.50257 0.649841
621  6.50257 0.685119
622  6.50257 0.720397
623  6.50257 0.755674
624  6.46729 0.790952
625  6.43201 0.82623
626  6.43201 0.861508
627  6.43201 0.896785
628  6.43201 0.932063
629  6.43201 0.967341
630  6.43201 1.00262
631  6.43201 1.0379
632  6.43201 1.07317
633  6.43201 1.10845
634  6.43201 1.14373
635  6.43201 1.17901
636  6.43201 1.21429
637  6.43201 1.24956
638  6.39674 1.28484
639  6.36146 1.32012
640  6.32618 1.3554
641  6.2909 1.39067
642  6.25563 1.42595
643  6.25563 1.46123
644  6.25563 1.49651
645  6.25563 1.53179
646  6.25563 1.56706
647  6.25563 1.60234
648  6.25563 1.63762
649  6.25563 1.6729
650  6.25563 1.70817
651  6.25563 1.74345
652  6.25563 1.77873
653  6.25563 1.81401
654  6.25563 1.84929
655  6.25563 1.88456
656  6.25563 1.91984
657  6.2909 1.95512
658  6.32618 1.9904
659  6.36146 2.02567
660  6.36146 2.06095
661  6.36146 2.09623
662  6.36146 2.13151
663  6.36146 2.16679
664  6.36146 2.20206
665  6.36146 2.23734
666  6.36146 2.27262
667  6.36146 2.3079
668  6.36146 2.34317
669  6.36146 2.37845
670  6.36146 2.41373
671  6.36146 2.44901
672  6.36146 2.48429
673  6.36146 2.51956
674  6.36146 2.55484
675  6.36146 2.59012
676  6.36146 2.6254
677  6.36146 2.66067
678  6.36146 2.69595
679  6.36146 2.73123
680  6.36146 2.76651
681  6.32618 2.80179
682  6.2909 2.83706
683  6.25563 2.87234
684  6.25563 2.90762
685  6.22035 2.9429
686  6.22035 2.97817
687  6.18507 3.01345
688  6.14979 3.04873
689  6.14979 3.08401
690  6.11451 3.11929
691  6.11451 3.15456
692  6.07924 3.18984
693  6.07924 3.22512
694  6.04396 3.2604
695  6.04396 3.29567
696  6.00868 3.33095
697  5.9734 3.36623
698  5.9734 3.40151
699  5.93813 3.43679
700  5.90285 3.47206
701  5.86757 3.50734
702  5.86757 3.54262
703  5.83229 3.5779
704  5.83229 3.61317
705  5.79701 3.64845
706  5.79701 3.68373
707  5.76174 3.71901
708  5.72646 3.75429
709  5.72646 3.78956
710  5.69118 3.82484
711  5.6559 3.86012
712  5.6559 3.8954
713  5.62063 3.93067
714  5.58535 3.96595
715  5.58535 4.00123
716  5.55007 4.03651
717  5.51479 4.07179
718  5.47951 4.10706
719  5.47951 4.14234
720  5.44424 4.17762
721  5.40896 4.2129
722  5.40896 4.24817
723  5.37368 4.28345
724  5.37368 4.31873
725  5.3384 4.35401
726  5.30313 4.38929
727  5.26785 4.42456
728  5.23257 4.45984
729  5.19729 4.49512
730  5.16201 4.5304
731  5.12674 4.56567
732  5.09146 4.60095
733  5.05618 4.63623
734  5.0209 4.67151
735  4.98563 4.70679
736  4.95035 4.74206
737  4.91507 4.77734
738  4.87979 4.81262
739  4.84451 4.8479
740  4.80924 4.88317
741  4.77396 4.91845
742  4.73868 4.95373
743  4.7034 4.98901
744  4.66813 5.02429
745  4.66813 5.05956
746  4.63285 5.09484
747  4.59757 5.13012
748  4.56229 5.1654
749  4.52701 5.20067
750  4.49174 5.23595
751  4.45646 5.27123
752  4.42118 5.30651
753  4.3859 5.34179
754  4.35063 5.37706
755  4.31535 5.41234
756  4.28007 5.44762
757  4.24479 5.4829
758  4.20951 5.51817
759  4.17424 5.55345
760  4.13896 5.58873
761  4.10368 5.62401
762  4.0684 5.65929
763  4.03313 5.69456
764  3.99785 5.72984
765  3.96257 5.76512
766  3.92729 5.76512
767  3.89201 5.8004
768  3.85674 5.83567
769  3.82146 5.83567
770  3.78618 5.87095
771  3.7509 5.87095
772  3.71563 5.90623
773  3.68035 5.94151
774  3.64507 5.94151
775  3.60979 5.97679
776  3.57451 6.01206
777  3.53924 6.01206
778  3.50396 6.04734
779  3.46868 6.08262
780  3.4334 6.1179
781  3.39813 6.1179
782  3.36285 6.15317
783  3.32757 6.18845
784  3.29229 6.18845
785  3.25701 6.22373
786  3.22174 6.22373
787  3.18646 6.25901
788  3.15118 6.25901
789  3.1159 6.29429
790  3.08063 6.29429
791  3.04535 6.32956
792  3.01007 6.36484
793  2.97479 6.36484
794  2.93951 6.40012
795  2.90424 6.4354
796  2.86896 6.4354
797  2.83368 6.47067
798  2.7984 6.47067
799  2.76313 6.47067
800  2.72785 6.47067
801  2.69257 6.47067
802  2.65729 6.50595
803  2.62201 6.50595
804  2.58674 6.54123
805  2.55146 6.54123
806  2.51618 6.54123
807  2.4809 6.57651
808  2.44563 6.57651
809  2.41035 6.61179
810  2.37507 6.61179
811  2.33979 6.64706
812  2.30451 6.64706
813  2.26924 6.64706
814  2.23396 6.64706
815  2.19868 6.64706
816  2.1634 6.64706
817  2.12813 6.68234
818  2.09285 6.68234
819  2.05757 6.68234
820  2.02229 6.68234
821  1.98701 6.71762
822  1.95174 6.71762
823  1.91646 6.71762
824  1.88118 6.7529
825  1.8459 6.7529
826  1.81063 6.7529
827  1.77535 6.7529
828  1.74007 6.7529
829  1.70479 6.78817
830  1.66951 6.78817
831  1.63424 6.78817
832  1.59896 6.78817
833  1.56368 6.78817
834  1.5284 6.78817
835  1.49313 6.82345
836  1.45785 6.82345
837  1.42257 6.82345
838  1.38729 6.82345
839  1.35201 6.82345
840  1.31674 6.82345
841  1.28146 6.82345
842  1.24618 6.85873
843  1.2109 6.85873
844  1.17563 6.85873
845  1.14035 6.85873
846  1.10507 6.85873
847  1.06979 6.85873
848  1.03451 6.85873
849  0.999237 6.89401
850  0.963959 6.89401
851  0.928682 6.89401
852  0.893404 6.89401
853  0.858126 6.89401
854  0.822848 6.89401
855  0.787571 6.89401
856  0.752293 6.89401
857  0.717015 6.89401
858  0.681737 6.89401
859  0.646459 6.89401
860  0.611182 6.89401
861  0.575904 6.89401
862  0.540626 6.89401
863  0.505348 6.89401
864  0.470071 6.89401
865  0.434793 6.89401
866  0.399515 6.89401
867  0.364237 6.89401
868  0.328959 6.89401
869  0.293682 6.89401
870  0.258404 6.89401
871  0.223126 6.89401
872  0.187848 6.89401
873  0.152571 6.89401
874  0.117293 6.89401
875  0.0820149 6.89401
876  0.0467372 6.89401
877  0.0114594 6.89401
878  -0.0238184 6.89401
879  -0.0590962 6.89401
880  -0.0943739 6.89401
881  -0.129652 6.89401
882  -0.164929 6.89401
883  -0.200207 6.89401
884  -0.235485 6.89401
885  -0.270763 6.89401
886  -0.306041 6.89401
887  -0.341318 6.89401
888  -0.376596 6.89401
889  -0.411874 6.89401
890  -0.447152 6.89401
891  -0.482429 6.89401
892  -0.517707 6.89401
893  -0.552985 6.89401
894  -0.588263 6.85873
895  -0.623541 6.85873
896  -0.658818 6.85873
897  -0.694096 6.85873
898  -0.729374 6.85873
899  -0.764652 6.85873
900  -0.799929 6.85873
901  -0.835207 6.85873
902  -0.870485 6.85873
903  -0.905763 6.85873
904  -0.941041 6.85873
905  -0.976318 6.85873
906  -1.0116 6.85873
907  -1.04687 6.82345
908  -1.08215 6.82345
909  -1.11743 6.82345
910  -1.15271 6.82345
911  -1.18799 6.82345
912  -1.22326 6.82345
913  -1.25854 6.82345
914  -1.29382 6.82345
915  -1.3291 6.78817
916  -1.36437 6.78817
917  -1.39965 6.7529
918  -1.43493 6.7529
919  -1.47021 6.7529
920  -1.50549 6.7529
921  -1.54076 6.71762
922  -1.57604 6.71762
923  -1.61132 6.71762
924  -1.6466 6.68234
925  -1.68187 6.68234
926  -1.71715 6.68234
927  -1.75243 6.64706
928  -1.78771 6.64706
929  -1.82299 6.64706
930  -1.85826 6.61179
931  -1.89354 6.61179
932  -1.92882 6.57651
933  -1.9641 6.57651
934  -1.99937 6.57651
935  -2.03465 6.54123
936  -2.06993 6.54123
937  -2.10521 6.50595
938  -2.14049 6.50595
939  -2.17576 6.47067
940  -2.21104 6.47067
941  -2.24632 6.4354
942  -2.2816 6.4354
943  -2.31687 6.4354
944  -2.35215 6.4354
945  -2.38743 6.40012
946  -2.42271 6.36484
947  -2.45799 6.32956
948  -2.49326 6.29429
949  -2.52854 6.29429
950  -2.56382 6.25901
951  -2.5991 6.25901
952  -2.63437 6.25901
953  -2.66965 6.25901
954  -2.70493 6.22373
955  -2.74021 6.22373
956  -2.77549 6.18845
957  -2.81076 6.15317
958  -2.84604 6.15317
959  -2.88132 6.1179
960  -2.9166 6.1179
961  -2.95187 6.08262
962  -2.98715 6.04734
963  -3.02243 6.01206
964  -3.05771 5.97679
965  -3.09299 5.97679
966  -3.12826 5.97679
967  -3.16354 5.94151
968  -3.19882 5.90623
969  -3.2341 5.87095
970  -3.26937 5.83567
971  -3.30465 5.8004
972  -3.33993 5.76512
973  -3.37521 5.72984
974  -3.41049 5.69456
975  -3.44576 5.65929
976  -3.48104 5.65929
977  -3.51632 5.65929
978  -3.5516 5.65929
979  -3.58687 5.62401
980  -3.62215 5.58873
981  -3.65743 5.55345
982  -3.69271 5.51817
983  -3.72799 5.4829
984  -3.76326 5.44762
985  -3.79854 5.44762
986  -3.83382 5.41234
987  -3.8691 5.37706
988  -3.90437 5.34179
989  -3.93965 5.30651
990  -3.97493 5.27123
991  -4.01021 5.23595
992  -4.04549 5.20067
993  -4.08076 5.1654
994  -4.08076 5.13012
995  -4.11604 5.09484
996  -4.15132 5.05956
997  -4.1866 5.02429
998  -4.22187 4.98901
999  -4.25715 4.95373
1000 -4.25715 4.91845
1001 -4.29243 4.88317
1002 -4.32771 4.8479
1003 -4.36299 4.81262
1004 -4.39826 4.77734
1005 -4.43354 4.74206
1006 -4.46882 4.70679
1007 -4.46882 4.67151
1008 -4.46882 4.63623
1009 -4.5041 4.60095
1010 -4.53937 4.56567
1011 -4.57465 4.5304
1012 -4.57465 4.49512
1013 -4.60993 4.45984
1014 -4.60993 4.42456
1015 -4.64521 4.38929
1016 -4.68049 4.35401
1017 -4.71576 4.31873
1018 -4.75104 4.28345
1019 -4.78632 4.24817
1020 -4.8216 4.2129
1021 -4.85687 4.17762
1022 -4.89215 4.14234
1023 -4.89215 4.10706
1024 -4.89215 4.07179
1025 -4.92743 4.03651
1026 -4.96271 4.00123
1027 -4.99799 3.96595
1028 -5.03326 3.93067
1029 -5.06854 3.8954
1030 -5.10382 3.86012
1031 -5.1391 3.82484
1032 -5.17437 3.78956
1033 -5.20965 3.75429
1034 -5.24493 3.71901
1035 -5.28021 3.68373
1036 -5.31549 3.64845
1037 -5.35076 3.61317
1038 -5.38604 3.5779
1039 -5.42132 3.54262
1040 -5.4566 3.50734
1041 -5.4566 3.47206
1042 -5.4566 3.43679
1043 -5.49187 3.40151
1044 -5.49187 3.36623
1045 -5.52715 3.33095
1046 -5.52715 3.29567
1047 -5.56243 3.2604
1048 -5.56243 3.22512
1049 -5.59771 3.18984
1050 -5.59771 3.15456
1051 -5.59771 3.11929
1052 -5.63299 3.08401
1053 -5.66826 3.04873
1054 -5.70354 3.01345
1055 -5.73882 2.97817
1056 -5.73882 2.9429
1057 -5.73882 2.90762
1058 -5.7741 2.87234
1059 -5.7741 2.83706
1060 -5.80937 2.80179
1061 -5.80937 2.76651
1062 -5.84465 2.73123
1063 -5.84465 2.69595
1064 -5.87993 2.66067
1065 -5.91521 2.6254
1066 -5.95049 2.59012
1067 -5.98576 2.55484
1068 -5.98576 2.51956
1069 -5.98576 2.48429
1070 -6.02104 2.44901
1071 -6.02104 2.41373
1072 -6.02104 2.37845
1073 -6.05632 2.34317
1074 -6.05632 2.3079
1075 -6.05632 2.27262
1076 -6.0916 2.23734
1077 -6.12687 2.20206
1078 -6.16215 2.16679
1079 -6.16215 2.13151
1080 -6.16215 2.09623
1081 -6.19743 2.06095
1082 -6.19743 2.02567
1083 -6.23271 1.9904
1084 -6.23271 1.95512
1085 -6.23271 1.91984
1086 -6.23271 1.88456
1087 -6.26799 1.84929
1088 -6.26799 1.81401
1089 -6.26799 1.77873
1090 -6.26799 1.74345
1091 -6.26799 1.70817
1092 -6.30326 1.6729
1093 -6.30326 1.63762
1094 -6.33854 1.60234
1095 -6.33854 1.56706
1096 -6.33854 1.53179
1097 -6.37382 1.49651
1098 -6.37382 1.46123
1099 -6.4091 1.42595
1100 -6.4091 1.39067
1101 -6.4091 1.3554
1102 -6.44437 1.32012
1103 -6.44437 1.28484
1104 -6.44437 1.24956
1105 -6.44437 1.21429
1106 -6.44437 1.17901
1107 -6.44437 1.14373
1108 -6.44437 1.10845
1109 -6.44437 1.07317
1110 -6.44437 1.0379
1111 -6.44437 1.00262
1112 -6.44437 0.967341
1113 -6.44437 0.932063
1114 -6.44437 0.896785
1115 -6.47965 0.861508
1116 -6.51493 0.82623
1117 -6.51493 0.790952
1118 -6.55021 0.755674
1119 -6.55021 0.720397
1120 -6.55021 0.685119
1121 -6.55021 0.649841
1122 -6.58549 0.614563
1123 -6.62076 0.579285
1124 -6.62076 0.544008
1125 -6.65604 0.50873
1126 -6.69132 0.473452
1127 -6.69132 0.438174
1128 -6.69132 0.402897
1129 -6.69132 0.367619
1130 -6.69132 0.332341
1131 -6.7266 0.297063
1132 -6.7266 0.261785
1133 -6.7266 0.226508
1134 -6.7266 0.19123
1135 -6.7266 0.155952
1136 -6.76187 0.120674
1137 -6.76187 0.0853965
1138 -6.76187 0.0501188
1139 -6.76187 0.014841
1140 -6.76187 -0.0204368
1141 -6.76187 -0.0557146
1142 -6.76187 -0.0909924
1143 -6.76187 -0.12627
1144 -6.76187 -0.161548
1145 -6.76187 -0.196826
1146 -6.76187 -0.232103
1147 -6.76187 -0.267381
1148 -6.76187 -0.302659
1149 -6.76187 -0.337937
1150 -6.76187 -0.373215
1151 -6.76187 -0.408492
1152 -6.76187 -0.44377
1153 -6.76187 -0.479048
1154 -6.76187 -0.514326
1155 -6.76187 -0.549603
1156 -6.76187 -0.584881
1157 -6.76187 -0.620159
1158 -6.79715 -0.655437
1159 -6.79715 -0.690715
1160 -6.79715 -0.725992
1161 -6.79715 -0.76127
1162 -6.79715 -0.796548
1163 -6.79715 -0.831826
1164 -6.79715 -0.867103
1165 -6.79715 -0.902381
1166 -6.79715 -0.937659
1167 -6.79715 -0.972937
1168 -6.79715 -1.00821
1169 -6.79715 -1.04349
1170 -6.79715 -1.07877
1171 -6.76187 -1.11405
1172 -6.7266 -1.14933
1173 -6.69132 -1.1846
1174 -6.69132 -1.21988
1175 -6.65604 -1.25516
1176 -6.62076 -1.29044
1177 -6.62076 -1.32571
1178 -6.62076 -1.36099
1179 -6.62076 -1.39627
1180 -6.62076 -1.43155
1181 -6.62076 -1.46683
1182 -6.62076 -1.5021
1183 -6.62076 -1.53738
1184 -6.62076 -1.57266
1185 -6.62076 -1.60794
1186 -6.62076 -1.64321
1187 -6.62076 -1.67849
1188 -6.62076 -1.71377
1189 -6.62076 -1.74905
1190 -6.65604 -1.78433
1191 -6.69132 -1.8196
1192 -6.7266 -1.85488
1193 -6.76187 -1.89016
1194 -6.79715 -1.92544
1195 -6.83243 -1.96071
1196 -6.83243 -1.99599
1197 -6.83243 -2.03127
1198 -6.86771 -2.06655
1199 -6.86771 -2.10183
1200 -6.86771 -2.1371
1201 -6.90299 -2.17238
1202 -6.90299 -2.20766
1203 -6.90299 -2.24294
1204 -6.90299 -2.27821
1205 -6.90299 -2.31349
1206 -6.93826 -2.34877
1207 -6.93826 -2.38405
1208 -6.93826 -2.41933
1209 -6.97354 -2.4546
1210 -6.97354 -2.48988
1211 -6.97354 -2.52516
1212 -6.97354 -2.56044
