# Supplementary material for: Statistical Mapping of Maize Bundle Intensity at the Stem Scale Using Spatial Normalisation of Replicated Images
Source: PLoS One. 2014 Mar 12;9(3):e90673. doi: 10.1371/journal.pone.0090673 (PMC3951278; doi:10.1371/journal.pone.0090673)
Supplement: File S2 — Data files containing bundle positions and slice contours. (ZIP) [file pone.0090673.s002.zip › data/slabs/tables/contoursMm/m01crCntMm.txt]

name   x   y
1    -7.08435 -2.95811
2    -7.08435 -2.99339
3    -7.08435 -3.02867
4    -7.08435 -3.06395
5    -7.08435 -3.09922
6    -7.08435 -3.1345
7    -7.08435 -3.16978
8    -7.08435 -3.20506
9    -7.08435 -3.24034
10   -7.08435 -3.27561
11   -7.08435 -3.31089
12   -7.08435 -3.34617
13   -7.08435 -3.38145
14   -7.08435 -3.41672
15   -7.08435 -3.452
16   -7.08435 -3.48728
17   -7.08435 -3.52256
18   -7.08435 -3.55784
19   -7.08435 -3.59311
20   -7.08435 -3.62839
21   -7.08435 -3.66367
22   -7.08435 -3.69895
23   -7.08435 -3.73422
24   -7.08435 -3.7695
25   -7.08435 -3.80478
26   -7.08435 -3.84006
27   -7.08435 -3.87534
28   -7.04908 -3.91061
29   -7.04908 -3.94589
30   -7.04908 -3.98117
31   -7.04908 -4.01645
32   -7.04908 -4.05172
33   -7.04908 -4.087
34   -7.0138 -4.12228
35   -7.0138 -4.15756
36   -7.0138 -4.19284
37   -7.0138 -4.22811
38   -7.0138 -4.26339
39   -7.0138 -4.29867
40   -7.0138 -4.33395
41   -7.0138 -4.36922
42   -7.0138 -4.4045
43   -7.0138 -4.43978
44   -7.0138 -4.47506
45   -6.97852 -4.51034
46   -6.97852 -4.54561
47   -6.94324 -4.58089
48   -6.94324 -4.61617
49   -6.94324 -4.65145
50   -6.94324 -4.68672
51   -6.94324 -4.722
52   -6.90796 -4.75728
53   -6.90796 -4.79256
54   -6.87269 -4.82784
55   -6.87269 -4.86311
56   -6.87269 -4.89839
57   -6.87269 -4.93367
58   -6.87269 -4.96895
59   -6.83741 -5.00422
60   -6.83741 -5.0395
61   -6.83741 -5.07478
62   -6.80213 -5.11006
63   -6.80213 -5.14534
64   -6.76685 -5.18061
65   -6.76685 -5.21589
66   -6.73158 -5.25117
67   -6.73158 -5.28645
68   -6.6963 -5.32172
69   -6.6963 -5.357
70   -6.66102 -5.39228
71   -6.66102 -5.42756
72   -6.62574 -5.46284
73   -6.59046 -5.49811
74   -6.55519 -5.53339
75   -6.51991 -5.56867
76   -6.48463 -5.60395
77   -6.44935 -5.63922
78   -6.41408 -5.6745
79   -6.3788 -5.70978
80   -6.34352 -5.74506
81   -6.30824 -5.74506
82   -6.27296 -5.78034
83   -6.23769 -5.78034
84   -6.20241 -5.78034
85   -6.16713 -5.78034
86   -6.13185 -5.78034
87   -6.09658 -5.78034
88   -6.0613 -5.78034
89   -6.02602 -5.78034
90   -5.99074 -5.78034
91   -5.95546 -5.78034
92   -5.92019 -5.78034
93   -5.88491 -5.78034
94   -5.84963 -5.78034
95   -5.81435 -5.78034
96   -5.77908 -5.78034
97   -5.7438 -5.78034
98   -5.70852 -5.78034
99   -5.67324 -5.78034
100  -5.63796 -5.78034
101  -5.60269 -5.78034
102  -5.56741 -5.78034
103  -5.53213 -5.78034
104  -5.49685 -5.74506
105  -5.46158 -5.70978
106  -5.4263 -5.70978
107  -5.39102 -5.6745
108  -5.35574 -5.6745
109  -5.32046 -5.6745
110  -5.28519 -5.63922
111  -5.24991 -5.63922
112  -5.21463 -5.60395
113  -5.17935 -5.56867
114  -5.14408 -5.56867
115  -5.1088 -5.56867
116  -5.07352 -5.56867
117  -5.03824 -5.53339
118  -5.00296 -5.53339
119  -4.96769 -5.49811
120  -4.93241 -5.46284
121  -4.89713 -5.42756
122  -4.86185 -5.42756
123  -4.82658 -5.39228
124  -4.7913 -5.39228
125  -4.75602 -5.39228
126  -4.72074 -5.39228
127  -4.68546 -5.357
128  -4.65019 -5.32172
129  -4.61491 -5.32172
130  -4.57963 -5.32172
131  -4.54435 -5.28645
132  -4.50908 -5.28645
133  -4.4738 -5.25117
134  -4.43852 -5.25117
135  -4.40324 -5.25117
136  -4.36796 -5.25117
137  -4.33269 -5.21589
138  -4.29741 -5.21589
139  -4.26213 -5.21589
140  -4.22685 -5.18061
141  -4.19158 -5.18061
142  -4.1563 -5.18061
143  -4.12102 -5.18061
144  -4.08574 -5.18061
145  -4.05046 -5.18061
146  -4.01519 -5.18061
147  -3.97991 -5.18061
148  -3.94463 -5.18061
149  -3.90935 -5.14534
150  -3.87408 -5.14534
151  -3.8388 -5.14534
152  -3.80352 -5.11006
153  -3.76824 -5.11006
154  -3.73296 -5.11006
155  -3.69769 -5.07478
156  -3.66241 -5.07478
157  -3.62713 -5.07478
158  -3.59185 -5.07478
159  -3.55658 -5.07478
160  -3.5213 -5.07478
161  -3.48602 -5.07478
162  -3.45074 -5.07478
163  -3.41546 -5.07478
164  -3.38019 -5.07478
165  -3.34491 -5.0395
166  -3.30963 -5.0395
167  -3.27435 -5.0395
168  -3.23908 -5.0395
169  -3.2038 -5.0395
170  -3.16852 -5.0395
171  -3.13324 -5.0395
172  -3.09796 -5.0395
173  -3.06269 -5.0395
174  -3.02741 -5.0395
175  -2.99213 -5.0395
176  -2.95685 -5.0395
177  -2.92158 -5.0395
178  -2.8863 -5.0395
179  -2.85102 -5.0395
180  -2.81574 -5.0395
181  -2.78046 -5.0395
182  -2.74519 -5.0395
183  -2.70991 -5.0395
184  -2.67463 -5.0395
185  -2.63935 -5.0395
186  -2.60408 -5.0395
187  -2.5688 -5.0395
188  -2.53352 -5.07478
189  -2.49824 -5.07478
190  -2.46296 -5.07478
191  -2.42769 -5.07478
192  -2.39241 -5.07478
193  -2.35713 -5.07478
194  -2.32185 -5.11006
195  -2.28658 -5.11006
196  -2.2513 -5.11006
197  -2.21602 -5.11006
198  -2.18074 -5.11006
199  -2.14546 -5.14534
200  -2.11019 -5.14534
201  -2.07491 -5.14534
202  -2.03963 -5.14534
203  -2.00435 -5.14534
204  -1.96908 -5.14534
205  -1.9338 -5.14534
206  -1.89852 -5.18061
207  -1.86324 -5.18061
208  -1.82796 -5.21589
209  -1.79269 -5.21589
210  -1.75741 -5.21589
211  -1.72213 -5.21589
212  -1.68685 -5.21589
213  -1.65158 -5.21589
214  -1.6163 -5.21589
215  -1.58102 -5.21589
216  -1.54574 -5.21589
217  -1.51046 -5.21589
218  -1.47519 -5.21589
219  -1.43991 -5.21589
220  -1.40463 -5.21589
221  -1.36935 -5.21589
222  -1.33408 -5.21589
223  -1.2988 -5.21589
224  -1.26352 -5.21589
225  -1.22824 -5.21589
226  -1.19296 -5.21589
227  -1.15769 -5.21589
228  -1.12241 -5.21589
229  -1.08713 -5.21589
230  -1.05185 -5.21589
231  -1.01658 -5.21589
232  -0.981298 -5.21589
233  -0.94602 -5.21589
234  -0.910743 -5.21589
235  -0.875465 -5.21589
236  -0.840187 -5.21589
237  -0.804909 -5.21589
238  -0.769631 -5.21589
239  -0.734354 -5.21589
240  -0.699076 -5.21589
241  -0.663798 -5.21589
242  -0.62852 -5.21589
243  -0.593243 -5.21589
244  -0.557965 -5.21589
245  -0.522687 -5.21589
246  -0.487409 -5.21589
247  -0.452131 -5.21589
248  -0.416854 -5.21589
249  -0.381576 -5.21589
250  -0.346298 -5.25117
251  -0.31102 -5.25117
252  -0.275743 -5.25117
253  -0.240465 -5.25117
254  -0.205187 -5.25117
255  -0.169909 -5.28645
256  -0.134631 -5.28645
257  -0.0993536 -5.28645
258  -0.0640759 -5.28645
259  -0.0287981 -5.28645
260  0.00647969 -5.32172
261  0.0417575 -5.32172
262  0.0770352 -5.32172
263  0.112313 -5.32172
264  0.147591 -5.32172
265  0.182869 -5.32172
266  0.218146 -5.357
267  0.253424 -5.357
268  0.288702 -5.357
269  0.32398 -5.39228
270  0.359257 -5.39228
271  0.394535 -5.39228
272  0.429813 -5.39228
273  0.465091 -5.39228
274  0.500369 -5.39228
275  0.535646 -5.42756
276  0.570924 -5.42756
277  0.606202 -5.42756
278  0.64148 -5.46284
279  0.676757 -5.46284
280  0.712035 -5.46284
281  0.747313 -5.46284
282  0.782591 -5.49811
283  0.817869 -5.49811
284  0.853146 -5.49811
285  0.888424 -5.53339
286  0.923702 -5.53339
287  0.95898 -5.56867
288  0.994257 -5.56867
289  1.02954 -5.56867
290  1.06481 -5.60395
291  1.10009 -5.60395
292  1.13537 -5.60395
293  1.17065 -5.63922
294  1.20592 -5.63922
295  1.2412 -5.6745
296  1.27648 -5.70978
297  1.31176 -5.70978
298  1.34704 -5.70978
299  1.38231 -5.74506
300  1.41759 -5.74506
301  1.45287 -5.78034
302  1.48815 -5.78034
303  1.52342 -5.78034
304  1.5587 -5.81561
305  1.59398 -5.81561
306  1.62926 -5.85089
307  1.66454 -5.85089
308  1.69981 -5.88617
309  1.73509 -5.88617
310  1.77037 -5.92145
311  1.80565 -5.92145
312  1.84092 -5.95672
313  1.8762 -5.95672
314  1.91148 -5.992
315  1.94676 -5.992
316  1.98204 -6.02728
317  2.01731 -6.02728
318  2.05259 -6.06256
319  2.08787 -6.06256
320  2.12315 -6.09784
321  2.15842 -6.09784
322  2.1937 -6.13311
323  2.22898 -6.16839
324  2.26426 -6.16839
325  2.29954 -6.20367
326  2.33481 -6.20367
327  2.37009 -6.20367
328  2.40537 -6.23895
329  2.44065 -6.23895
330  2.47592 -6.23895
331  2.5112 -6.27422
332  2.54648 -6.3095
333  2.58176 -6.3095
334  2.61704 -6.34478
335  2.65231 -6.38006
336  2.68759 -6.38006
337  2.72287 -6.41534
338  2.75815 -6.41534
339  2.79342 -6.45061
340  2.8287 -6.45061
341  2.86398 -6.45061
342  2.89926 -6.48589
343  2.93454 -6.48589
344  2.96981 -6.52117
345  3.00509 -6.55645
346  3.04037 -6.55645
347  3.07565 -6.59172
348  3.11092 -6.627
349  3.1462 -6.66228
350  3.18148 -6.66228
351  3.21676 -6.69756
352  3.25204 -6.73284
353  3.28731 -6.73284
354  3.32259 -6.76811
355  3.35787 -6.76811
356  3.39315 -6.80339
357  3.42842 -6.80339
358  3.4637 -6.83867
359  3.49898 -6.87395
360  3.53426 -6.87395
361  3.56954 -6.87395
362  3.60481 -6.87395
363  3.64009 -6.87395
364  3.67537 -6.87395
365  3.71065 -6.87395
366  3.74592 -6.87395
367  3.7812 -6.87395
368  3.81648 -6.87395
369  3.85176 -6.90922
370  3.88704 -6.90922
371  3.92231 -6.90922
372  3.95759 -6.90922
373  3.99287 -6.90922
374  4.02815 -6.90922
375  4.06342 -6.90922
376  4.0987 -6.90922
377  4.13398 -6.90922
378  4.16926 -6.90922
379  4.20454 -6.90922
380  4.23981 -6.90922
381  4.27509 -6.90922
382  4.31037 -6.90922
383  4.34565 -6.87395
384  4.38092 -6.83867
385  4.4162 -6.80339
386  4.45148 -6.76811
387  4.48676 -6.73284
388  4.52204 -6.69756
389  4.55731 -6.66228
390  4.59259 -6.627
391  4.62787 -6.59172
392  4.66315 -6.55645
393  4.69842 -6.52117
394  4.69842 -6.48589
395  4.69842 -6.45061
396  4.7337 -6.41534
397  4.76898 -6.38006
398  4.80426 -6.34478
399  4.83954 -6.3095
400  4.87481 -6.27422
401  4.91009 -6.23895
402  4.94537 -6.20367
403  4.98065 -6.16839
404  5.01592 -6.13311
405  5.0512 -6.09784
406  5.08648 -6.06256
407  5.12176 -6.02728
408  5.15704 -5.992
409  5.15704 -5.95672
410  5.15704 -5.92145
411  5.15704 -5.88617
412  5.15704 -5.85089
413  5.15704 -5.81561
414  5.19231 -5.78034
415  5.22759 -5.74506
416  5.26287 -5.70978
417  5.29815 -5.6745
418  5.33342 -5.63922
419  5.3687 -5.60395
420  5.3687 -5.56867
421  5.40398 -5.53339
422  5.40398 -5.49811
423  5.40398 -5.46284
424  5.40398 -5.42756
425  5.40398 -5.39228
426  5.40398 -5.357
427  5.40398 -5.32172
428  5.40398 -5.28645
429  5.40398 -5.25117
430  5.40398 -5.21589
431  5.40398 -5.18061
432  5.40398 -5.14534
433  5.43926 -5.11006
434  5.47454 -5.07478
435  5.50981 -5.0395
436  5.54509 -5.00422
437  5.58037 -4.96895
438  5.61565 -4.93367
439  5.65092 -4.89839
440  5.6862 -4.86311
441  5.6862 -4.82784
442  5.6862 -4.79256
443  5.6862 -4.75728
444  5.6862 -4.722
445  5.6862 -4.68672
446  5.6862 -4.65145
447  5.6862 -4.61617
448  5.72148 -4.58089
449  5.75676 -4.54561
450  5.79204 -4.51034
451  5.82731 -4.47506
452  5.82731 -4.43978
453  5.86259 -4.4045
454  5.86259 -4.36922
455  5.86259 -4.33395
456  5.86259 -4.29867
457  5.86259 -4.26339
458  5.86259 -4.22811
459  5.86259 -4.19284
460  5.86259 -4.15756
461  5.86259 -4.12228
462  5.86259 -4.087
463  5.86259 -4.05172
464  5.86259 -4.01645
465  5.86259 -3.98117
466  5.86259 -3.94589
467  5.86259 -3.91061
468  5.86259 -3.87534
469  5.89787 -3.84006
470  5.93315 -3.80478
471  5.96842 -3.7695
472  6.0037 -3.73422
473  6.03898 -3.69895
474  6.07426 -3.66367
475  6.10954 -3.62839
476  6.10954 -3.59311
477  6.14481 -3.55784
478  6.14481 -3.52256
479  6.14481 -3.48728
480  6.14481 -3.452
481  6.14481 -3.41672
482  6.14481 -3.38145
483  6.14481 -3.34617
484  6.18009 -3.31089
485  6.21537 -3.27561
486  6.25065 -3.24034
487  6.28592 -3.20506
488  6.3212 -3.16978
489  6.3212 -3.1345
490  6.3212 -3.09922
491  6.3212 -3.06395
492  6.3212 -3.02867
493  6.3212 -2.99339
494  6.3212 -2.95811
495  6.3212 -2.92284
496  6.3212 -2.88756
497  6.3212 -2.85228
498  6.3212 -2.817
499  6.3212 -2.78172
500  6.3212 -2.74645
501  6.3212 -2.71117
502  6.3212 -2.67589
503  6.35648 -2.64061
504  6.39176 -2.60534
505  6.39176 -2.57006
506  6.39176 -2.53478
507  6.39176 -2.4995
508  6.39176 -2.46422
509  6.39176 -2.42895
510  6.39176 -2.39367
511  6.39176 -2.35839
512  6.39176 -2.32311
513  6.39176 -2.28784
514  6.39176 -2.25256
515  6.39176 -2.21728
516  6.39176 -2.182
517  6.39176 -2.14672
518  6.39176 -2.11145
519  6.39176 -2.07617
520  6.39176 -2.04089
521  6.39176 -2.00561
522  6.39176 -1.97034
523  6.39176 -1.93506
524  6.39176 -1.89978
525  6.39176 -1.8645
526  6.39176 -1.82922
527  6.39176 -1.79395
528  6.39176 -1.75867
529  6.42704 -1.72339
530  6.46231 -1.68811
531  6.49759 -1.65284
532  6.49759 -1.61756
533  6.49759 -1.58228
534  6.49759 -1.547
535  6.49759 -1.51172
536  6.49759 -1.47645
537  6.53287 -1.44117
538  6.56815 -1.40589
539  6.56815 -1.37061
540  6.56815 -1.33534
541  6.56815 -1.30006
542  6.60342 -1.26478
543  6.6387 -1.2295
544  6.67398 -1.19422
545  6.70926 -1.15895
546  6.74454 -1.12367
547  6.77981 -1.08839
548  6.81509 -1.05311
549  6.85037 -1.01784
550  6.85037 -0.982558
551  6.85037 -0.94728
552  6.85037 -0.912002
553  6.85037 -0.876724
554  6.85037 -0.841447
555  6.85037 -0.806169
556  6.85037 -0.770891
557  6.85037 -0.735613
558  6.85037 -0.700336
559  6.85037 -0.665058
560  6.85037 -0.62978
561  6.85037 -0.594502
562  6.85037 -0.559224
563  6.85037 -0.523947
564  6.85037 -0.488669
565  6.85037 -0.453391
566  6.85037 -0.418113
567  6.81509 -0.382836
568  6.81509 -0.347558
569  6.81509 -0.31228
570  6.81509 -0.277002
571  6.81509 -0.241724
572  6.81509 -0.206447
573  6.81509 -0.171169
574  6.81509 -0.135891
575  6.77981 -0.100613
576  6.77981 -0.0653356
577  6.77981 -0.0300578
578  6.77981 0.00521997
579  6.77981 0.0404978
580  6.77981 0.0757755
581  6.77981 0.111053
582  6.77981 0.146331
583  6.77981 0.181609
584  6.77981 0.216887
585  6.77981 0.252164
586  6.77981 0.287442
587  6.74454 0.32272
588  6.74454 0.357998
589  6.74454 0.393276
590  6.74454 0.428553
591  6.74454 0.463831
592  6.74454 0.499109
593  6.74454 0.534387
594  6.74454 0.569664
595  6.74454 0.604942
596  6.74454 0.64022
597  6.74454 0.675498
598  6.74454 0.710776
599  6.74454 0.746053
600  6.74454 0.781331
601  6.74454 0.816609
602  6.74454 0.851887
603  6.74454 0.887164
604  6.74454 0.922442
605  6.74454 0.95772
606  6.74454 0.992998
607  6.74454 1.02828
608  6.74454 1.06355
609  6.74454 1.09883
610  6.74454 1.13411
611  6.74454 1.16939
612  6.74454 1.20466
613  6.70926 1.23994
614  6.67398 1.27522
615  6.6387 1.3105
616  6.60342 1.34578
617  6.56815 1.38105
618  6.53287 1.41633
619  6.49759 1.45161
620  6.49759 1.48689
621  6.46231 1.52216
622  6.46231 1.55744
623  6.46231 1.59272
624  6.46231 1.628
625  6.42704 1.66328
626  6.42704 1.69855
627  6.39176 1.73383
628  6.35648 1.76911
629  6.35648 1.80439
630  6.3212 1.83966
631  6.28592 1.87494
632  6.28592 1.91022
633  6.25065 1.9455
634  6.21537 1.98078
635  6.18009 2.01605
636  6.18009 2.05133
637  6.18009 2.08661
638  6.18009 2.12189
639  6.18009 2.15716
640  6.18009 2.19244
641  6.18009 2.22772
642  6.18009 2.263
643  6.18009 2.29828
644  6.14481 2.33355
645  6.14481 2.36883
646  6.10954 2.40411
647  6.07426 2.43939
648  6.07426 2.47466
649  6.03898 2.50994
650  6.03898 2.54522
651  6.0037 2.5805
652  6.0037 2.61578
653  6.0037 2.65105
654  6.0037 2.68633
655  5.96842 2.72161
656  5.96842 2.75689
657  5.93315 2.79216
658  5.89787 2.82744
659  5.89787 2.86272
660  5.86259 2.898
661  5.86259 2.93328
662  5.86259 2.96855
663  5.82731 3.00383
664  5.79204 3.03911
665  5.75676 3.07439
666  5.75676 3.10966
667  5.75676 3.14494
668  5.72148 3.18022
669  5.72148 3.2155
670  5.6862 3.25078
671  5.6862 3.28605
672  5.65092 3.32133
673  5.65092 3.35661
674  5.61565 3.39189
675  5.61565 3.42716
676  5.61565 3.46244
677  5.61565 3.49772
678  5.61565 3.533
679  5.61565 3.56828
680  5.58037 3.60355
681  5.54509 3.63883
682  5.50981 3.67411
683  5.50981 3.70939
684  5.47454 3.74466
685  5.47454 3.77994
686  5.43926 3.81522
687  5.43926 3.8505
688  5.40398 3.88578
689  5.40398 3.92105
690  5.3687 3.95633
691  5.33342 3.99161
692  5.29815 4.02689
693  5.26287 4.06216
694  5.22759 4.09744
695  5.19231 4.13272
696  5.19231 4.168
697  5.15704 4.20328
698  5.12176 4.23855
699  5.12176 4.27383
700  5.08648 4.30911
701  5.0512 4.34439
702  5.01592 4.37966
703  4.98065 4.41494
704  4.98065 4.45022
705  4.94537 4.4855
706  4.91009 4.52078
707  4.87481 4.55605
708  4.83954 4.59133
709  4.80426 4.62661
710  4.80426 4.66189
711  4.76898 4.69716
712  4.7337 4.73244
713  4.69842 4.76772
714  4.66315 4.803
715  4.62787 4.83828
716  4.62787 4.87355
717  4.59259 4.90883
718  4.55731 4.94411
719  4.52204 4.97939
720  4.52204 5.01466
721  4.48676 5.04994
722  4.45148 5.08522
723  4.4162 5.1205
724  4.38092 5.15578
725  4.34565 5.19105
726  4.31037 5.22633
727  4.27509 5.26161
728  4.23981 5.29689
729  4.20454 5.33216
730  4.16926 5.36744
731  4.13398 5.40272
732  4.0987 5.438
733  4.06342 5.47328
734  4.02815 5.50855
735  3.99287 5.54383
736  3.95759 5.57911
737  3.92231 5.57911
738  3.88704 5.61439
739  3.85176 5.64966
740  3.81648 5.68494
741  3.7812 5.72022
742  3.74592 5.7555
743  3.71065 5.7555
744  3.67537 5.79078
745  3.64009 5.82605
746  3.60481 5.86133
747  3.56954 5.86133
748  3.53426 5.89661
749  3.49898 5.93189
750  3.4637 5.96716
751  3.42842 6.00244
752  3.39315 6.03772
753  3.35787 6.073
754  3.32259 6.10828
755  3.28731 6.10828
756  3.25204 6.10828
757  3.21676 6.14355
758  3.18148 6.14355
759  3.1462 6.17883
760  3.11092 6.17883
761  3.07565 6.21411
762  3.04037 6.21411
763  3.00509 6.24939
764  2.96981 6.28466
765  2.93454 6.28466
766  2.89926 6.31994
767  2.86398 6.35522
768  2.8287 6.3905
769  2.79342 6.3905
770  2.75815 6.3905
771  2.72287 6.3905
772  2.68759 6.3905
773  2.65231 6.42578
774  2.61704 6.46105
775  2.58176 6.49633
776  2.54648 6.49633
777  2.5112 6.53161
778  2.47592 6.53161
779  2.44065 6.56689
780  2.40537 6.60216
781  2.37009 6.60216
782  2.33481 6.63744
783  2.29954 6.67272
784  2.26426 6.67272
785  2.22898 6.67272
786  2.1937 6.67272
787  2.15842 6.708
788  2.12315 6.708
789  2.08787 6.74328
790  2.05259 6.74328
791  2.01731 6.77855
792  1.98204 6.77855
793  1.94676 6.77855
794  1.91148 6.77855
795  1.8762 6.81383
796  1.84092 6.81383
797  1.80565 6.81383
798  1.77037 6.81383
799  1.73509 6.84911
800  1.69981 6.88439
801  1.66454 6.91966
802  1.62926 6.95494
803  1.59398 6.95494
804  1.5587 6.95494
805  1.52342 6.95494
806  1.48815 6.95494
807  1.45287 6.95494
808  1.41759 6.95494
809  1.38231 6.95494
810  1.34704 6.99022
811  1.31176 6.99022
812  1.27648 7.0255
813  1.2412 7.0255
814  1.20592 7.0255
815  1.17065 7.0255
816  1.13537 7.06078
817  1.10009 7.06078
818  1.06481 7.06078
819  1.02954 7.06078
820  0.994257 7.06078
821  0.95898 7.06078
822  0.923702 7.06078
823  0.888424 7.06078
824  0.853146 7.09605
825  0.817869 7.09605
826  0.782591 7.09605
827  0.747313 7.09605
828  0.712035 7.13133
829  0.676757 7.13133
830  0.64148 7.13133
831  0.606202 7.13133
832  0.570924 7.13133
833  0.535646 7.13133
834  0.500369 7.16661
835  0.465091 7.16661
836  0.429813 7.16661
837  0.394535 7.16661
838  0.359257 7.16661
839  0.32398 7.16661
840  0.288702 7.16661
841  0.253424 7.20189
842  0.218146 7.20189
843  0.182869 7.20189
844  0.147591 7.20189
845  0.112313 7.20189
846  0.0770352 7.20189
847  0.0417575 7.20189
848  0.00647969 7.20189
849  -0.0287981 7.20189
850  -0.0640759 7.20189
851  -0.0993536 7.20189
852  -0.134631 7.20189
853  -0.169909 7.20189
854  -0.205187 7.20189
855  -0.240465 7.20189
856  -0.275743 7.20189
857  -0.31102 7.20189
858  -0.346298 7.20189
859  -0.381576 7.20189
860  -0.416854 7.20189
861  -0.452131 7.20189
862  -0.487409 7.20189
863  -0.522687 7.20189
864  -0.557965 7.20189
865  -0.593243 7.20189
866  -0.62852 7.20189
867  -0.663798 7.20189
868  -0.699076 7.20189
869  -0.734354 7.20189
870  -0.769631 7.16661
871  -0.804909 7.16661
872  -0.840187 7.16661
873  -0.875465 7.13133
874  -0.910743 7.09605
875  -0.94602 7.06078
876  -0.981298 7.06078
877  -1.01658 7.06078
878  -1.05185 7.06078
879  -1.08713 7.06078
880  -1.12241 7.06078
881  -1.15769 7.06078
882  -1.19296 7.06078
883  -1.22824 7.06078
884  -1.26352 7.06078
885  -1.2988 7.06078
886  -1.33408 7.0255
887  -1.36935 6.99022
888  -1.40463 6.95494
889  -1.43991 6.95494
890  -1.47519 6.95494
891  -1.51046 6.95494
892  -1.54574 6.95494
893  -1.58102 6.91966
894  -1.6163 6.91966
895  -1.65158 6.88439
896  -1.68685 6.88439
897  -1.72213 6.84911
898  -1.75741 6.81383
899  -1.79269 6.81383
900  -1.82796 6.77855
901  -1.86324 6.77855
902  -1.89852 6.77855
903  -1.9338 6.74328
904  -1.96908 6.708
905  -2.00435 6.708
906  -2.03963 6.67272
907  -2.07491 6.67272
908  -2.11019 6.63744
909  -2.14546 6.63744
910  -2.18074 6.63744
911  -2.21602 6.60216
912  -2.2513 6.56689
913  -2.28658 6.53161
914  -2.32185 6.49633
915  -2.35713 6.46105
916  -2.39241 6.46105
917  -2.42769 6.42578
918  -2.46296 6.42578
919  -2.49824 6.42578
920  -2.53352 6.42578
921  -2.5688 6.3905
922  -2.60408 6.35522
923  -2.63935 6.31994
924  -2.67463 6.28466
925  -2.70991 6.24939
926  -2.74519 6.21411
927  -2.78046 6.21411
928  -2.81574 6.21411
929  -2.85102 6.17883
930  -2.8863 6.14355
931  -2.92158 6.10828
932  -2.95685 6.073
933  -2.99213 6.073
934  -3.02741 6.03772
935  -3.06269 6.03772
936  -3.09796 6.00244
937  -3.13324 5.96716
938  -3.16852 5.93189
939  -3.2038 5.89661
940  -3.23908 5.86133
941  -3.27435 5.82605
942  -3.30963 5.79078
943  -3.34491 5.7555
944  -3.38019 5.72022
945  -3.41546 5.68494
946  -3.45074 5.64966
947  -3.48602 5.61439
948  -3.5213 5.57911
949  -3.55658 5.54383
950  -3.59185 5.50855
951  -3.62713 5.47328
952  -3.66241 5.438
953  -3.69769 5.40272
954  -3.73296 5.36744
955  -3.76824 5.33216
956  -3.76824 5.29689
957  -3.80352 5.26161
958  -3.8388 5.22633
959  -3.87408 5.19105
960  -3.90935 5.15578
961  -3.94463 5.1205
962  -3.97991 5.08522
963  -4.01519 5.04994
964  -4.05046 5.01466
965  -4.08574 4.97939
966  -4.12102 4.94411
967  -4.1563 4.90883
968  -4.19158 4.87355
969  -4.22685 4.83828
970  -4.26213 4.803
971  -4.26213 4.76772
972  -4.29741 4.73244
973  -4.33269 4.69716
974  -4.36796 4.66189
975  -4.40324 4.62661
976  -4.43852 4.59133
977  -4.4738 4.55605
978  -4.50908 4.52078
979  -4.50908 4.4855
980  -4.54435 4.45022
981  -4.57963 4.41494
982  -4.61491 4.37966
983  -4.65019 4.34439
984  -4.68546 4.30911
985  -4.72074 4.27383
986  -4.75602 4.23855
987  -4.75602 4.20328
988  -4.7913 4.168
989  -4.82658 4.13272
990  -4.86185 4.09744
991  -4.89713 4.06216
992  -4.93241 4.02689
993  -4.93241 3.99161
994  -4.96769 3.95633
995  -5.00296 3.92105
996  -5.03824 3.88578
997  -5.07352 3.8505
998  -5.07352 3.81522
999  -5.1088 3.77994
1000 -5.1088 3.74466
1001 -5.14408 3.70939
1002 -5.17935 3.67411
1003 -5.17935 3.63883
1004 -5.21463 3.60355
1005 -5.24991 3.56828
1006 -5.24991 3.533
1007 -5.24991 3.49772
1008 -5.28519 3.46244
1009 -5.32046 3.42716
1010 -5.35574 3.39189
1011 -5.39102 3.35661
1012 -5.39102 3.32133
1013 -5.4263 3.28605
1014 -5.46158 3.25078
1015 -5.49685 3.2155
1016 -5.49685 3.18022
1017 -5.49685 3.14494
1018 -5.53213 3.10966
1019 -5.53213 3.07439
1020 -5.53213 3.03911
1021 -5.56741 3.00383
1022 -5.60269 2.96855
1023 -5.60269 2.93328
1024 -5.60269 2.898
1025 -5.63796 2.86272
1026 -5.67324 2.82744
1027 -5.67324 2.79216
1028 -5.70852 2.75689
1029 -5.7438 2.72161
1030 -5.77908 2.68633
1031 -5.77908 2.65105
1032 -5.77908 2.61578
1033 -5.77908 2.5805
1034 -5.77908 2.54522
1035 -5.81435 2.50994
1036 -5.81435 2.47466
1037 -5.81435 2.43939
1038 -5.84963 2.40411
1039 -5.88491 2.36883
1040 -5.88491 2.33355
1041 -5.92019 2.29828
1042 -5.92019 2.263
1043 -5.92019 2.22772
1044 -5.95546 2.19244
1045 -5.99074 2.15716
1046 -5.99074 2.12189
1047 -5.99074 2.08661
1048 -5.99074 2.05133
1049 -6.02602 2.01605
1050 -6.02602 1.98078
1051 -6.0613 1.9455
1052 -6.0613 1.91022
1053 -6.09658 1.87494
1054 -6.09658 1.83966
1055 -6.09658 1.80439
1056 -6.13185 1.76911
1057 -6.16713 1.73383
1058 -6.16713 1.69855
1059 -6.16713 1.66328
1060 -6.20241 1.628
1061 -6.20241 1.59272
1062 -6.23769 1.55744
1063 -6.23769 1.52216
1064 -6.23769 1.48689
1065 -6.27296 1.45161
1066 -6.27296 1.41633
1067 -6.30824 1.38105
1068 -6.30824 1.34578
1069 -6.30824 1.3105
1070 -6.30824 1.27522
1071 -6.34352 1.23994
1072 -6.34352 1.20466
1073 -6.3788 1.16939
1074 -6.3788 1.13411
1075 -6.41408 1.09883
1076 -6.41408 1.06355
1077 -6.44935 1.02828
1078 -6.48463 0.992998
1079 -6.48463 0.95772
1080 -6.48463 0.922442
1081 -6.48463 0.887164
1082 -6.48463 0.851887
1083 -6.48463 0.816609
1084 -6.48463 0.781331
1085 -6.48463 0.746053
1086 -6.51991 0.710776
1087 -6.51991 0.675498
1088 -6.51991 0.64022
1089 -6.55519 0.604942
1090 -6.59046 0.569664
1091 -6.59046 0.534387
1092 -6.59046 0.499109
1093 -6.62574 0.463831
1094 -6.62574 0.428553
1095 -6.62574 0.393276
1096 -6.62574 0.357998
1097 -6.62574 0.32272
1098 -6.66102 0.287442
1099 -6.66102 0.252164
1100 -6.66102 0.216887
1101 -6.6963 0.181609
1102 -6.6963 0.146331
1103 -6.6963 0.111053
1104 -6.6963 0.0757755
1105 -6.6963 0.0404978
1106 -6.6963 0.00521997
1107 -6.73158 -0.0300578
1108 -6.73158 -0.0653356
1109 -6.73158 -0.100613
1110 -6.73158 -0.135891
1111 -6.73158 -0.171169
1112 -6.73158 -0.206447
1113 -6.76685 -0.241724
1114 -6.76685 -0.277002
1115 -6.76685 -0.31228
1116 -6.80213 -0.347558
1117 -6.80213 -0.382836
1118 -6.80213 -0.418113
1119 -6.80213 -0.453391
1120 -6.80213 -0.488669
1121 -6.80213 -0.523947
1122 -6.80213 -0.559224
1123 -6.80213 -0.594502
1124 -6.80213 -0.62978
1125 -6.80213 -0.665058
1126 -6.83741 -0.700336
1127 -6.83741 -0.735613
1128 -6.83741 -0.770891
1129 -6.83741 -0.806169
1130 -6.83741 -0.841447
1131 -6.83741 -0.876724
1132 -6.87269 -0.912002
1133 -6.87269 -0.94728
1134 -6.87269 -0.982558
1135 -6.90796 -1.01784
1136 -6.90796 -1.05311
1137 -6.90796 -1.08839
1138 -6.90796 -1.12367
1139 -6.90796 -1.15895
1140 -6.90796 -1.19422
1141 -6.90796 -1.2295
1142 -6.90796 -1.26478
1143 -6.90796 -1.30006
1144 -6.90796 -1.33534
1145 -6.90796 -1.37061
1146 -6.94324 -1.40589
1147 -6.94324 -1.44117
1148 -6.94324 -1.47645
1149 -6.94324 -1.51172
1150 -6.94324 -1.547
1151 -6.94324 -1.58228
1152 -6.94324 -1.61756
1153 -6.94324 -1.65284
1154 -6.94324 -1.68811
1155 -6.97852 -1.72339
1156 -6.97852 -1.75867
1157 -6.97852 -1.79395
1158 -6.97852 -1.82922
1159 -6.97852 -1.8645
1160 -6.97852 -1.89978
1161 -6.97852 -1.93506
1162 -6.97852 -1.97034
1163 -6.97852 -2.00561
1164 -7.0138 -2.04089
1165 -7.0138 -2.07617
1166 -7.0138 -2.11145
1167 -7.0138 -2.14672
1168 -7.0138 -2.182
1169 -7.0138 -2.21728
1170 -7.0138 -2.25256
1171 -7.0138 -2.28784
1172 -7.0138 -2.32311
1173 -7.0138 -2.35839
1174 -7.0138 -2.39367
1175 -7.0138 -2.42895
1176 -7.0138 -2.46422
1177 -7.04908 -2.4995
1178 -7.04908 -2.53478
1179 -7.04908 -2.57006
1180 -7.04908 -2.60534
1181 -7.04908 -2.64061
1182 -7.04908 -2.67589
1183 -7.04908 -2.71117
1184 -7.04908 -2.74645
1185 -7.04908 -2.78172
1186 -7.04908 -2.817
1187 -7.04908 -2.85228
1188 -7.04908 -2.88756
1189 -7.04908 -2.92284
