# Supplementary material for: Statistical Mapping of Maize Bundle Intensity at the Stem Scale Using Spatial Normalisation of Replicated Images
Source: PLoS One. 2014 Mar 12;9(3):e90673. doi: 10.1371/journal.pone.0090673 (PMC3951278; doi:10.1371/journal.pone.0090673)
Supplement: File S2 — Data files containing bundle positions and slice contours. (ZIP) [file pone.0090673.s002.zip › data/slabs/tables/contoursMm/m01cvCntMm.txt]

name   x   y
1    -7.04227 -1.31342
2    -7.04227 -1.3487
3    -7.04227 -1.38398
4    -7.04227 -1.41926
5    -7.04227 -1.45453
6    -7.04227 -1.48981
7    -7.04227 -1.52509
8    -7.04227 -1.56037
9    -7.04227 -1.59564
10   -7.04227 -1.63092
11   -7.04227 -1.6662
12   -7.04227 -1.70148
13   -7.04227 -1.73676
14   -7.00699 -1.77203
15   -6.97171 -1.80731
16   -6.93643 -1.84259
17   -6.90116 -1.87787
18   -6.90116 -1.91314
19   -6.90116 -1.94842
20   -6.90116 -1.9837
21   -6.86588 -2.01898
22   -6.86588 -2.05426
23   -6.86588 -2.08953
24   -6.86588 -2.12481
25   -6.86588 -2.16009
26   -6.86588 -2.19537
27   -6.86588 -2.23064
28   -6.86588 -2.26592
29   -6.86588 -2.3012
30   -6.86588 -2.33648
31   -6.86588 -2.37176
32   -6.86588 -2.40703
33   -6.86588 -2.44231
34   -6.86588 -2.47759
35   -6.86588 -2.51287
36   -6.86588 -2.54814
37   -6.86588 -2.58342
38   -6.86588 -2.6187
39   -6.86588 -2.65398
40   -6.86588 -2.68926
41   -6.86588 -2.72453
42   -6.86588 -2.75981
43   -6.86588 -2.79509
44   -6.86588 -2.83037
45   -6.86588 -2.86564
46   -6.90116 -2.90092
47   -6.93643 -2.9362
48   -6.93643 -2.97148
49   -6.93643 -3.00676
50   -6.93643 -3.04203
51   -6.93643 -3.07731
52   -6.93643 -3.11259
53   -6.93643 -3.14787
54   -6.93643 -3.18314
55   -6.93643 -3.21842
56   -6.93643 -3.2537
57   -6.93643 -3.28898
58   -6.93643 -3.32426
59   -6.93643 -3.35953
60   -6.93643 -3.39481
61   -6.90116 -3.43009
62   -6.90116 -3.46537
63   -6.90116 -3.50064
64   -6.90116 -3.53592
65   -6.90116 -3.5712
66   -6.90116 -3.60648
67   -6.90116 -3.64176
68   -6.90116 -3.67703
69   -6.90116 -3.71231
70   -6.90116 -3.74759
71   -6.90116 -3.78287
72   -6.90116 -3.81814
73   -6.90116 -3.85342
74   -6.90116 -3.8887
75   -6.90116 -3.92398
76   -6.90116 -3.95926
77   -6.90116 -3.99453
78   -6.90116 -4.02981
79   -6.90116 -4.06509
80   -6.90116 -4.10037
81   -6.90116 -4.13564
82   -6.90116 -4.17092
83   -6.90116 -4.2062
84   -6.93643 -4.24148
85   -6.93643 -4.27676
86   -6.93643 -4.31203
87   -6.93643 -4.34731
88   -6.93643 -4.38259
89   -6.93643 -4.41787
90   -6.93643 -4.45314
91   -6.93643 -4.48842
92   -6.93643 -4.5237
93   -6.93643 -4.55898
94   -6.93643 -4.59426
95   -6.93643 -4.62953
96   -6.93643 -4.66481
97   -6.93643 -4.70009
98   -6.93643 -4.73537
99   -6.93643 -4.77064
100  -6.93643 -4.80592
101  -6.93643 -4.8412
102  -6.90116 -4.87648
103  -6.86588 -4.91176
104  -6.8306 -4.94703
105  -6.8306 -4.98231
106  -6.8306 -5.01759
107  -6.8306 -5.05287
108  -6.8306 -5.08814
109  -6.8306 -5.12342
110  -6.8306 -5.1587
111  -6.8306 -5.19398
112  -6.79532 -5.22926
113  -6.76004 -5.26453
114  -6.72477 -5.29981
115  -6.72477 -5.33509
116  -6.72477 -5.37037
117  -6.72477 -5.40564
118  -6.72477 -5.44092
119  -6.72477 -5.4762
120  -6.68949 -5.51148
121  -6.65421 -5.54676
122  -6.61893 -5.58203
123  -6.61893 -5.61731
124  -6.58366 -5.65259
125  -6.54838 -5.68787
126  -6.5131 -5.72314
127  -6.47782 -5.75842
128  -6.44254 -5.7937
129  -6.40727 -5.82898
130  -6.37199 -5.86426
131  -6.33671 -5.89953
132  -6.30143 -5.89953
133  -6.26616 -5.89953
134  -6.23088 -5.89953
135  -6.1956 -5.89953
136  -6.16032 -5.89953
137  -6.12504 -5.89953
138  -6.08977 -5.89953
139  -6.05449 -5.89953
140  -6.01921 -5.89953
141  -5.98393 -5.89953
142  -5.94866 -5.89953
143  -5.91338 -5.89953
144  -5.8781 -5.89953
145  -5.84282 -5.89953
146  -5.80754 -5.89953
147  -5.77227 -5.89953
148  -5.73699 -5.89953
149  -5.70171 -5.89953
150  -5.66643 -5.89953
151  -5.63116 -5.89953
152  -5.59588 -5.89953
153  -5.5606 -5.89953
154  -5.52532 -5.89953
155  -5.49004 -5.89953
156  -5.45477 -5.89953
157  -5.41949 -5.89953
158  -5.38421 -5.89953
159  -5.34893 -5.89953
160  -5.31366 -5.89953
161  -5.27838 -5.89953
162  -5.2431 -5.86426
163  -5.20782 -5.82898
164  -5.17254 -5.7937
165  -5.13727 -5.7937
166  -5.10199 -5.7937
167  -5.06671 -5.7937
168  -5.03143 -5.75842
169  -4.99616 -5.75842
170  -4.96088 -5.72314
171  -4.9256 -5.72314
172  -4.89032 -5.72314
173  -4.85504 -5.68787
174  -4.81977 -5.65259
175  -4.78449 -5.61731
176  -4.74921 -5.61731
177  -4.71393 -5.58203
178  -4.67866 -5.58203
179  -4.64338 -5.58203
180  -4.6081 -5.54676
181  -4.57282 -5.54676
182  -4.53754 -5.51148
183  -4.50227 -5.51148
184  -4.46699 -5.51148
185  -4.43171 -5.4762
186  -4.39643 -5.4762
187  -4.36116 -5.4762
188  -4.32588 -5.4762
189  -4.2906 -5.44092
190  -4.25532 -5.44092
191  -4.22004 -5.40564
192  -4.18477 -5.40564
193  -4.14949 -5.40564
194  -4.11421 -5.37037
195  -4.07893 -5.33509
196  -4.04366 -5.29981
197  -4.00838 -5.29981
198  -3.9731 -5.29981
199  -3.93782 -5.29981
200  -3.90254 -5.26453
201  -3.86727 -5.22926
202  -3.83199 -5.22926
203  -3.79671 -5.22926
204  -3.76143 -5.22926
205  -3.72616 -5.22926
206  -3.69088 -5.19398
207  -3.6556 -5.19398
208  -3.62032 -5.1587
209  -3.58504 -5.1587
210  -3.54977 -5.1587
211  -3.51449 -5.12342
212  -3.47921 -5.12342
213  -3.44393 -5.12342
214  -3.40866 -5.12342
215  -3.37338 -5.12342
216  -3.3381 -5.12342
217  -3.30282 -5.12342
218  -3.26754 -5.12342
219  -3.23227 -5.12342
220  -3.19699 -5.12342
221  -3.16171 -5.12342
222  -3.12643 -5.12342
223  -3.09116 -5.12342
224  -3.05588 -5.08814
225  -3.0206 -5.08814
226  -2.98532 -5.05287
227  -2.95004 -5.05287
228  -2.91477 -5.05287
229  -2.87949 -5.05287
230  -2.84421 -5.01759
231  -2.80893 -5.01759
232  -2.77366 -5.01759
233  -2.73838 -4.98231
234  -2.7031 -4.98231
235  -2.66782 -4.98231
236  -2.63254 -4.98231
237  -2.59727 -4.98231
238  -2.56199 -4.94703
239  -2.52671 -4.94703
240  -2.49143 -4.94703
241  -2.45616 -4.94703
242  -2.42088 -4.94703
243  -2.3856 -4.94703
244  -2.35032 -4.94703
245  -2.31504 -4.94703
246  -2.27977 -4.94703
247  -2.24449 -4.94703
248  -2.20921 -4.94703
249  -2.17393 -4.94703
250  -2.13866 -4.94703
251  -2.10338 -4.94703
252  -2.0681 -4.94703
253  -2.03282 -4.94703
254  -1.99754 -4.94703
255  -1.96227 -4.94703
256  -1.92699 -4.94703
257  -1.89171 -4.94703
258  -1.85643 -4.94703
259  -1.82116 -4.94703
260  -1.78588 -4.94703
261  -1.7506 -4.94703
262  -1.71532 -4.94703
263  -1.68004 -4.94703
264  -1.64477 -4.94703
265  -1.60949 -4.94703
266  -1.57421 -4.94703
267  -1.53893 -4.94703
268  -1.50366 -4.94703
269  -1.46838 -4.94703
270  -1.4331 -4.94703
271  -1.39782 -4.94703
272  -1.36254 -4.98231
273  -1.32727 -4.98231
274  -1.29199 -4.98231
275  -1.25671 -4.98231
276  -1.22143 -4.98231
277  -1.18616 -4.98231
278  -1.15088 -4.98231
279  -1.1156 -4.98231
280  -1.08032 -4.98231
281  -1.04504 -4.98231
282  -1.00977 -4.98231
283  -0.974489 -5.01759
284  -0.939212 -5.01759
285  -0.903934 -5.01759
286  -0.868656 -5.01759
287  -0.833378 -5.01759
288  -0.798101 -5.01759
289  -0.762823 -5.01759
290  -0.727545 -5.01759
291  -0.692267 -5.01759
292  -0.656989 -5.01759
293  -0.621712 -5.05287
294  -0.586434 -5.05287
295  -0.551156 -5.05287
296  -0.515878 -5.05287
297  -0.480601 -5.05287
298  -0.445323 -5.05287
299  -0.410045 -5.05287
300  -0.374767 -5.05287
301  -0.339489 -5.05287
302  -0.304212 -5.05287
303  -0.268934 -5.05287
304  -0.233656 -5.05287
305  -0.198378 -5.05287
306  -0.163101 -5.05287
307  -0.127823 -5.08814
308  -0.0925449 -5.08814
309  -0.0572672 -5.08814
310  -0.0219894 -5.08814
311  0.0132884 -5.08814
312  0.0485662 -5.08814
313  0.0838439 -5.08814
314  0.119122 -5.08814
315  0.154399 -5.08814
316  0.189677 -5.12342
317  0.224955 -5.12342
318  0.260233 -5.12342
319  0.295511 -5.12342
320  0.330788 -5.1587
321  0.366066 -5.1587
322  0.401344 -5.1587
323  0.436622 -5.1587
324  0.471899 -5.19398
325  0.507177 -5.22926
326  0.542455 -5.22926
327  0.577733 -5.22926
328  0.613011 -5.22926
329  0.648288 -5.26453
330  0.683566 -5.26453
331  0.718844 -5.26453
332  0.754122 -5.26453
333  0.789399 -5.29981
334  0.824677 -5.29981
335  0.859955 -5.29981
336  0.895233 -5.29981
337  0.930511 -5.29981
338  0.965788 -5.29981
339  1.00107 -5.29981
340  1.03634 -5.29981
341  1.07162 -5.33509
342  1.1069 -5.33509
343  1.14218 -5.33509
344  1.17746 -5.37037
345  1.21273 -5.37037
346  1.24801 -5.37037
347  1.28329 -5.40564
348  1.31857 -5.40564
349  1.35384 -5.40564
350  1.38912 -5.40564
351  1.4244 -5.40564
352  1.45968 -5.40564
353  1.49496 -5.40564
354  1.53023 -5.40564
355  1.56551 -5.40564
356  1.60079 -5.44092
357  1.63607 -5.44092
358  1.67134 -5.44092
359  1.70662 -5.44092
360  1.7419 -5.4762
361  1.77718 -5.4762
362  1.81246 -5.51148
363  1.84773 -5.51148
364  1.88301 -5.51148
365  1.91829 -5.54676
366  1.95357 -5.54676
367  1.98884 -5.58203
368  2.02412 -5.61731
369  2.0594 -5.61731
370  2.09468 -5.61731
371  2.12996 -5.61731
372  2.16523 -5.65259
373  2.20051 -5.68787
374  2.23579 -5.72314
375  2.27107 -5.72314
376  2.30634 -5.75842
377  2.34162 -5.7937
378  2.3769 -5.7937
379  2.41218 -5.82898
380  2.44746 -5.82898
381  2.48273 -5.86426
382  2.51801 -5.89953
383  2.55329 -5.89953
384  2.58857 -5.93481
385  2.62384 -5.97009
386  2.65912 -5.97009
387  2.6944 -6.00537
388  2.72968 -6.04064
389  2.76496 -6.04064
390  2.80023 -6.04064
391  2.83551 -6.04064
392  2.87079 -6.04064
393  2.90607 -6.07592
394  2.94134 -6.07592
395  2.97662 -6.1112
396  3.0119 -6.14648
397  3.04718 -6.14648
398  3.08246 -6.18176
399  3.11773 -6.21703
400  3.15301 -6.21703
401  3.18829 -6.21703
402  3.22357 -6.25231
403  3.25884 -6.28759
404  3.29412 -6.32287
405  3.3294 -6.35814
406  3.36468 -6.35814
407  3.39996 -6.39342
408  3.43523 -6.39342
409  3.47051 -6.4287
410  3.50579 -6.46398
411  3.54107 -6.49926
412  3.57634 -6.53453
413  3.61162 -6.56981
414  3.6469 -6.56981
415  3.68218 -6.60509
416  3.71746 -6.64037
417  3.75273 -6.67564
418  3.78801 -6.67564
419  3.82329 -6.71092
420  3.85857 -6.71092
421  3.89384 -6.7462
422  3.92912 -6.78148
423  3.9644 -6.81676
424  3.99968 -6.85203
425  4.03496 -6.85203
426  4.07023 -6.88731
427  4.10551 -6.92259
428  4.14079 -6.92259
429  4.17607 -6.95787
430  4.21134 -6.99314
431  4.24662 -7.02842
432  4.2819 -7.0637
433  4.31718 -7.0637
434  4.35246 -7.09898
435  4.38773 -7.13426
436  4.42301 -7.13426
437  4.45829 -7.13426
438  4.49357 -7.13426
439  4.52884 -7.13426
440  4.56412 -7.16953
441  4.5994 -7.20481
442  4.63468 -7.20481
443  4.66996 -7.20481
444  4.70523 -7.20481
445  4.74051 -7.20481
446  4.77579 -7.20481
447  4.81107 -7.20481
448  4.84634 -7.20481
449  4.88162 -7.20481
450  4.9169 -7.20481
451  4.95218 -7.20481
452  4.98746 -7.20481
453  5.02273 -7.20481
454  5.05801 -7.20481
455  5.09329 -7.20481
456  5.12857 -7.16953
457  5.16384 -7.13426
458  5.19912 -7.13426
459  5.2344 -7.09898
460  5.26968 -7.0637
461  5.30496 -7.02842
462  5.34023 -6.99314
463  5.37551 -6.95787
464  5.41079 -6.92259
465  5.44607 -6.88731
466  5.48134 -6.85203
467  5.51662 -6.81676
468  5.5519 -6.78148
469  5.58718 -6.7462
470  5.62246 -6.71092
471  5.65773 -6.67564
472  5.65773 -6.64037
473  5.69301 -6.60509
474  5.72829 -6.56981
475  5.72829 -6.53453
476  5.76357 -6.49926
477  5.79884 -6.46398
478  5.79884 -6.4287
479  5.79884 -6.39342
480  5.83412 -6.35814
481  5.83412 -6.32287
482  5.8694 -6.28759
483  5.8694 -6.25231
484  5.8694 -6.21703
485  5.90468 -6.18176
486  5.90468 -6.14648
487  5.90468 -6.1112
488  5.93996 -6.07592
489  5.93996 -6.04064
490  5.93996 -6.00537
491  5.97523 -5.97009
492  5.97523 -5.93481
493  5.97523 -5.89953
494  5.97523 -5.86426
495  6.01051 -5.82898
496  6.01051 -5.7937
497  6.01051 -5.75842
498  6.01051 -5.72314
499  6.04579 -5.68787
500  6.04579 -5.65259
501  6.04579 -5.61731
502  6.08107 -5.58203
503  6.08107 -5.54676
504  6.08107 -5.51148
505  6.08107 -5.4762
506  6.11634 -5.44092
507  6.11634 -5.40564
508  6.11634 -5.37037
509  6.11634 -5.33509
510  6.11634 -5.29981
511  6.11634 -5.26453
512  6.15162 -5.22926
513  6.15162 -5.19398
514  6.15162 -5.1587
515  6.15162 -5.12342
516  6.1869 -5.08814
517  6.1869 -5.05287
518  6.1869 -5.01759
519  6.1869 -4.98231
520  6.1869 -4.94703
521  6.1869 -4.91176
522  6.1869 -4.87648
523  6.22218 -4.8412
524  6.22218 -4.80592
525  6.22218 -4.77064
526  6.22218 -4.73537
527  6.22218 -4.70009
528  6.25746 -4.66481
529  6.25746 -4.62953
530  6.25746 -4.59426
531  6.25746 -4.55898
532  6.25746 -4.5237
533  6.25746 -4.48842
534  6.25746 -4.45314
535  6.25746 -4.41787
536  6.29273 -4.38259
537  6.29273 -4.34731
538  6.29273 -4.31203
539  6.29273 -4.27676
540  6.29273 -4.24148
541  6.32801 -4.2062
542  6.32801 -4.17092
543  6.32801 -4.13564
544  6.32801 -4.10037
545  6.32801 -4.06509
546  6.32801 -4.02981
547  6.32801 -3.99453
548  6.32801 -3.95926
549  6.32801 -3.92398
550  6.32801 -3.8887
551  6.36329 -3.85342
552  6.36329 -3.81814
553  6.36329 -3.78287
554  6.36329 -3.74759
555  6.36329 -3.71231
556  6.36329 -3.67703
557  6.39857 -3.64176
558  6.39857 -3.60648
559  6.39857 -3.5712
560  6.39857 -3.53592
561  6.39857 -3.50064
562  6.39857 -3.46537
563  6.39857 -3.43009
564  6.39857 -3.39481
565  6.39857 -3.35953
566  6.39857 -3.32426
567  6.39857 -3.28898
568  6.39857 -3.2537
569  6.39857 -3.21842
570  6.39857 -3.18314
571  6.39857 -3.14787
572  6.39857 -3.11259
573  6.39857 -3.07731
574  6.39857 -3.04203
575  6.39857 -3.00676
576  6.39857 -2.97148
577  6.39857 -2.9362
578  6.39857 -2.90092
579  6.39857 -2.86564
580  6.39857 -2.83037
581  6.39857 -2.79509
582  6.43384 -2.75981
583  6.43384 -2.72453
584  6.46912 -2.68926
585  6.46912 -2.65398
586  6.46912 -2.6187
587  6.5044 -2.58342
588  6.5044 -2.54814
589  6.53968 -2.51287
590  6.53968 -2.47759
591  6.53968 -2.44231
592  6.53968 -2.40703
593  6.53968 -2.37176
594  6.53968 -2.33648
595  6.53968 -2.3012
596  6.53968 -2.26592
597  6.53968 -2.23064
598  6.53968 -2.19537
599  6.53968 -2.16009
600  6.57496 -2.12481
601  6.57496 -2.08953
602  6.57496 -2.05426
603  6.57496 -2.01898
604  6.57496 -1.9837
605  6.57496 -1.94842
606  6.61023 -1.91314
607  6.61023 -1.87787
608  6.61023 -1.84259
609  6.61023 -1.80731
610  6.61023 -1.77203
611  6.61023 -1.73676
612  6.61023 -1.70148
613  6.61023 -1.6662
614  6.61023 -1.63092
615  6.61023 -1.59564
616  6.64551 -1.56037
617  6.64551 -1.52509
618  6.64551 -1.48981
619  6.64551 -1.45453
620  6.64551 -1.41926
621  6.64551 -1.38398
622  6.64551 -1.3487
623  6.64551 -1.31342
624  6.64551 -1.27814
625  6.64551 -1.24287
626  6.64551 -1.20759
627  6.64551 -1.17231
628  6.64551 -1.13703
629  6.64551 -1.10176
630  6.64551 -1.06648
631  6.64551 -1.0312
632  6.64551 -0.995923
633  6.64551 -0.960645
634  6.64551 -0.925367
635  6.64551 -0.890089
636  6.64551 -0.854811
637  6.64551 -0.819534
638  6.64551 -0.784256
639  6.64551 -0.748978
640  6.61023 -0.7137
641  6.61023 -0.678423
642  6.61023 -0.643145
643  6.61023 -0.607867
644  6.61023 -0.572589
645  6.61023 -0.537311
646  6.61023 -0.502034
647  6.61023 -0.466756
648  6.61023 -0.431478
649  6.61023 -0.3962
650  6.61023 -0.360923
651  6.61023 -0.325645
652  6.57496 -0.290367
653  6.57496 -0.255089
654  6.57496 -0.219811
655  6.57496 -0.184534
656  6.57496 -0.149256
657  6.57496 -0.113978
658  6.57496 -0.0787003
659  6.57496 -0.0434225
660  6.57496 -0.00814476
661  6.57496 0.027133
662  6.57496 0.0624108
663  6.53968 0.0976886
664  6.53968 0.132966
665  6.53968 0.168244
666  6.53968 0.203522
667  6.53968 0.2388
668  6.5044 0.274077
669  6.5044 0.309355
670  6.5044 0.344633
671  6.5044 0.379911
672  6.5044 0.415189
673  6.5044 0.450466
674  6.46912 0.485744
675  6.46912 0.521022
676  6.46912 0.5563
677  6.46912 0.591577
678  6.43384 0.626855
679  6.43384 0.662133
680  6.43384 0.697411
681  6.43384 0.732689
682  6.43384 0.767966
683  6.39857 0.803244
684  6.39857 0.838522
685  6.39857 0.8738
686  6.39857 0.909077
687  6.36329 0.944355
688  6.36329 0.979633
689  6.36329 1.01491
690  6.36329 1.05019
691  6.36329 1.08547
692  6.36329 1.12074
693  6.36329 1.15602
694  6.32801 1.1913
695  6.32801 1.22658
696  6.32801 1.26186
697  6.29273 1.29713
698  6.29273 1.33241
699  6.29273 1.36769
700  6.29273 1.40297
701  6.25746 1.43824
702  6.25746 1.47352
703  6.25746 1.5088
704  6.22218 1.54408
705  6.22218 1.57936
706  6.1869 1.61463
707  6.1869 1.64991
708  6.1869 1.68519
709  6.1869 1.72047
710  6.15162 1.75574
711  6.15162 1.79102
712  6.15162 1.8263
713  6.11634 1.86158
714  6.11634 1.89686
715  6.11634 1.93213
716  6.08107 1.96741
717  6.08107 2.00269
718  6.08107 2.03797
719  6.04579 2.07324
720  6.04579 2.10852
721  6.01051 2.1438
722  6.01051 2.17908
723  6.01051 2.21436
724  5.97523 2.24963
725  5.97523 2.28491
726  5.97523 2.32019
727  5.93996 2.35547
728  5.90468 2.39074
729  5.90468 2.42602
730  5.90468 2.4613
731  5.8694 2.49658
732  5.8694 2.53186
733  5.83412 2.56713
734  5.83412 2.60241
735  5.79884 2.63769
736  5.79884 2.67297
737  5.76357 2.70824
738  5.76357 2.74352
739  5.76357 2.7788
740  5.72829 2.81408
741  5.69301 2.84936
742  5.69301 2.88463
743  5.69301 2.91991
744  5.69301 2.95519
745  5.65773 2.99047
746  5.62246 3.02574
747  5.58718 3.06102
748  5.58718 3.0963
749  5.58718 3.13158
750  5.58718 3.16686
751  5.58718 3.20213
752  5.58718 3.23741
753  5.58718 3.27269
754  5.58718 3.30797
755  5.58718 3.34324
756  5.58718 3.37852
757  5.58718 3.4138
758  5.58718 3.44908
759  5.58718 3.48436
760  5.58718 3.51963
761  5.58718 3.55491
762  5.58718 3.59019
763  5.58718 3.62547
764  5.58718 3.66074
765  5.58718 3.69602
766  5.58718 3.7313
767  5.5519 3.76658
768  5.51662 3.80186
769  5.48134 3.83713
770  5.44607 3.87241
771  5.41079 3.90769
772  5.37551 3.94297
773  5.34023 3.97824
774  5.30496 4.01352
775  5.26968 4.0488
776  5.2344 4.08408
777  5.19912 4.11936
778  5.16384 4.15463
779  5.12857 4.18991
780  5.09329 4.22519
781  5.05801 4.26047
782  5.05801 4.29574
783  5.02273 4.33102
784  4.98746 4.3663
785  4.95218 4.40158
786  4.9169 4.43686
787  4.88162 4.47213
788  4.84634 4.50741
789  4.81107 4.54269
790  4.77579 4.57797
791  4.77579 4.61324
792  4.74051 4.64852
793  4.74051 4.6838
794  4.70523 4.71908
795  4.70523 4.75436
796  4.66996 4.78963
797  4.66996 4.82491
798  4.66996 4.86019
799  4.66996 4.89547
800  4.66996 4.93074
801  4.66996 4.96602
802  4.63468 5.0013
803  4.5994 5.03658
804  4.56412 5.07186
805  4.52884 5.10713
806  4.49357 5.14241
807  4.45829 5.17769
808  4.42301 5.21297
809  4.38773 5.24824
810  4.35246 5.28352
811  4.31718 5.3188
812  4.2819 5.35408
813  4.24662 5.38936
814  4.21134 5.42463
815  4.17607 5.45991
816  4.14079 5.49519
817  4.10551 5.53047
818  4.07023 5.56574
819  4.03496 5.60102
820  3.99968 5.6363
821  3.9644 5.67158
822  3.92912 5.70686
823  3.89384 5.74213
824  3.89384 5.77741
825  3.85857 5.81269
826  3.82329 5.84797
827  3.78801 5.88324
828  3.75273 5.91852
829  3.71746 5.9538
830  3.68218 5.98908
831  3.6469 6.02436
832  3.61162 6.05963
833  3.57634 6.09491
834  3.54107 6.13019
835  3.50579 6.16547
836  3.47051 6.20074
837  3.43523 6.23602
838  3.39996 6.23602
839  3.36468 6.2713
840  3.3294 6.2713
841  3.29412 6.30658
842  3.25884 6.34186
843  3.22357 6.37713
844  3.18829 6.41241
845  3.15301 6.44769
846  3.11773 6.44769
847  3.08246 6.48297
848  3.04718 6.51824
849  3.0119 6.51824
850  2.97662 6.55352
851  2.94134 6.55352
852  2.90607 6.5888
853  2.87079 6.62408
854  2.83551 6.62408
855  2.80023 6.62408
856  2.76496 6.65936
857  2.72968 6.65936
858  2.6944 6.69463
859  2.65912 6.69463
860  2.62384 6.72991
861  2.58857 6.76519
862  2.55329 6.76519
863  2.51801 6.80047
864  2.48273 6.80047
865  2.44746 6.83574
866  2.41218 6.83574
867  2.3769 6.83574
868  2.34162 6.87102
869  2.30634 6.87102
870  2.27107 6.87102
871  2.23579 6.87102
872  2.20051 6.87102
873  2.16523 6.87102
874  2.12996 6.87102
875  2.09468 6.9063
876  2.0594 6.9063
877  2.02412 6.9063
878  1.98884 6.94158
879  1.95357 6.94158
880  1.91829 6.94158
881  1.88301 6.94158
882  1.84773 6.94158
883  1.81246 6.94158
884  1.77718 6.94158
885  1.7419 6.97686
886  1.70662 7.01213
887  1.67134 7.01213
888  1.63607 7.01213
889  1.60079 7.01213
890  1.56551 7.01213
891  1.53023 7.01213
892  1.49496 7.01213
893  1.45968 7.04741
894  1.4244 7.04741
895  1.38912 7.04741
896  1.35384 7.04741
897  1.31857 7.04741
898  1.28329 7.04741
899  1.24801 7.04741
900  1.21273 7.08269
901  1.17746 7.11797
902  1.14218 7.11797
903  1.1069 7.11797
904  1.07162 7.11797
905  1.03634 7.11797
906  1.00107 7.11797
907  0.965788 7.11797
908  0.930511 7.11797
909  0.895233 7.11797
910  0.859955 7.11797
911  0.824677 7.11797
912  0.789399 7.11797
913  0.754122 7.11797
914  0.718844 7.11797
915  0.683566 7.11797
916  0.648288 7.11797
917  0.613011 7.11797
918  0.577733 7.15324
919  0.542455 7.15324
920  0.507177 7.15324
921  0.471899 7.15324
922  0.436622 7.15324
923  0.401344 7.15324
924  0.366066 7.15324
925  0.330788 7.15324
926  0.295511 7.15324
927  0.260233 7.15324
928  0.224955 7.15324
929  0.189677 7.15324
930  0.154399 7.15324
931  0.119122 7.15324
932  0.0838439 7.15324
933  0.0485662 7.15324
934  0.0132884 7.15324
935  -0.0219894 7.15324
936  -0.0572672 7.15324
937  -0.0925449 7.15324
938  -0.127823 7.15324
939  -0.163101 7.15324
940  -0.198378 7.15324
941  -0.233656 7.15324
942  -0.268934 7.11797
943  -0.304212 7.11797
944  -0.339489 7.11797
945  -0.374767 7.11797
946  -0.410045 7.11797
947  -0.445323 7.11797
948  -0.480601 7.11797
949  -0.515878 7.11797
950  -0.551156 7.08269
951  -0.586434 7.08269
952  -0.621712 7.08269
953  -0.656989 7.08269
954  -0.692267 7.08269
955  -0.727545 7.08269
956  -0.762823 7.08269
957  -0.798101 7.08269
958  -0.833378 7.04741
959  -0.868656 7.04741
960  -0.903934 7.04741
961  -0.939212 7.01213
962  -0.974489 7.01213
963  -1.00977 7.01213
964  -1.04504 6.97686
965  -1.08032 6.97686
966  -1.1156 6.97686
967  -1.15088 6.97686
968  -1.18616 6.94158
969  -1.22143 6.94158
970  -1.25671 6.94158
971  -1.29199 6.94158
972  -1.32727 6.94158
973  -1.36254 6.94158
974  -1.39782 6.94158
975  -1.4331 6.94158
976  -1.46838 6.94158
977  -1.50366 6.9063
978  -1.53893 6.9063
979  -1.57421 6.87102
980  -1.60949 6.87102
981  -1.64477 6.83574
982  -1.68004 6.80047
983  -1.71532 6.80047
984  -1.7506 6.80047
985  -1.78588 6.76519
986  -1.82116 6.76519
987  -1.85643 6.76519
988  -1.89171 6.76519
989  -1.92699 6.72991
990  -1.96227 6.72991
991  -1.99754 6.69463
992  -2.03282 6.69463
993  -2.0681 6.69463
994  -2.10338 6.69463
995  -2.13866 6.65936
996  -2.17393 6.65936
997  -2.20921 6.65936
998  -2.24449 6.62408
999  -2.27977 6.5888
1000 -2.31504 6.55352
1001 -2.35032 6.51824
1002 -2.3856 6.48297
1003 -2.42088 6.48297
1004 -2.45616 6.48297
1005 -2.49143 6.48297
1006 -2.52671 6.48297
1007 -2.56199 6.44769
1008 -2.59727 6.41241
1009 -2.63254 6.37713
1010 -2.66782 6.37713
1011 -2.7031 6.34186
1012 -2.73838 6.34186
1013 -2.77366 6.34186
1014 -2.80893 6.34186
1015 -2.84421 6.34186
1016 -2.87949 6.34186
1017 -2.91477 6.30658
1018 -2.95004 6.30658
1019 -2.98532 6.2713
1020 -3.0206 6.23602
1021 -3.05588 6.20074
1022 -3.09116 6.16547
1023 -3.12643 6.13019
1024 -3.16171 6.09491
1025 -3.19699 6.05963
1026 -3.23227 6.02436
1027 -3.26754 5.98908
1028 -3.30282 5.9538
1029 -3.3381 5.91852
1030 -3.37338 5.88324
1031 -3.40866 5.84797
1032 -3.44393 5.81269
1033 -3.47921 5.77741
1034 -3.51449 5.77741
1035 -3.54977 5.77741
1036 -3.58504 5.77741
1037 -3.62032 5.74213
1038 -3.6556 5.70686
1039 -3.69088 5.67158
1040 -3.72616 5.67158
1041 -3.76143 5.6363
1042 -3.79671 5.6363
1043 -3.83199 5.6363
1044 -3.86727 5.60102
1045 -3.90254 5.56574
1046 -3.93782 5.53047
1047 -3.9731 5.49519
1048 -4.00838 5.45991
1049 -4.04366 5.42463
1050 -4.07893 5.38936
1051 -4.11421 5.35408
1052 -4.14949 5.3188
1053 -4.18477 5.28352
1054 -4.18477 5.24824
1055 -4.18477 5.21297
1056 -4.22004 5.17769
1057 -4.22004 5.14241
1058 -4.25532 5.10713
1059 -4.2906 5.07186
1060 -4.32588 5.03658
1061 -4.32588 5.0013
1062 -4.36116 4.96602
1063 -4.39643 4.93074
1064 -4.43171 4.89547
1065 -4.46699 4.86019
1066 -4.50227 4.82491
1067 -4.53754 4.78963
1068 -4.57282 4.75436
1069 -4.6081 4.71908
1070 -4.64338 4.6838
1071 -4.67866 4.64852
1072 -4.71393 4.61324
1073 -4.74921 4.57797
1074 -4.78449 4.54269
1075 -4.81977 4.50741
1076 -4.85504 4.47213
1077 -4.89032 4.43686
1078 -4.9256 4.40158
1079 -4.96088 4.3663
1080 -4.96088 4.33102
1081 -4.96088 4.29574
1082 -4.99616 4.26047
1083 -5.03143 4.22519
1084 -5.06671 4.18991
1085 -5.10199 4.15463
1086 -5.13727 4.11936
1087 -5.17254 4.08408
1088 -5.20782 4.0488
1089 -5.2431 4.01352
1090 -5.27838 3.97824
1091 -5.31366 3.94297
1092 -5.31366 3.90769
1093 -5.34893 3.87241
1094 -5.38421 3.83713
1095 -5.41949 3.80186
1096 -5.45477 3.76658
1097 -5.49004 3.7313
1098 -5.52532 3.69602
1099 -5.5606 3.66074
1100 -5.59588 3.62547
1101 -5.63116 3.59019
1102 -5.63116 3.55491
1103 -5.63116 3.51963
1104 -5.63116 3.48436
1105 -5.63116 3.44908
1106 -5.63116 3.4138
1107 -5.63116 3.37852
1108 -5.63116 3.34324
1109 -5.66643 3.30797
1110 -5.66643 3.27269
1111 -5.70171 3.23741
1112 -5.70171 3.20213
1113 -5.73699 3.16686
1114 -5.73699 3.13158
1115 -5.73699 3.0963
1116 -5.77227 3.06102
1117 -5.77227 3.02574
1118 -5.80754 2.99047
1119 -5.80754 2.95519
1120 -5.84282 2.91991
1121 -5.84282 2.88463
1122 -5.8781 2.84936
1123 -5.8781 2.81408
1124 -5.91338 2.7788
1125 -5.91338 2.74352
1126 -5.94866 2.70824
1127 -5.98393 2.67297
1128 -6.01921 2.63769
1129 -6.01921 2.60241
1130 -6.05449 2.56713
1131 -6.05449 2.53186
1132 -6.05449 2.49658
1133 -6.05449 2.4613
1134 -6.08977 2.42602
1135 -6.12504 2.39074
1136 -6.12504 2.35547
1137 -6.12504 2.32019
1138 -6.16032 2.28491
1139 -6.16032 2.24963
1140 -6.16032 2.21436
1141 -6.1956 2.17908
1142 -6.1956 2.1438
1143 -6.23088 2.10852
1144 -6.26616 2.07324
1145 -6.30143 2.03797
1146 -6.33671 2.00269
1147 -6.33671 1.96741
1148 -6.33671 1.93213
1149 -6.33671 1.89686
1150 -6.33671 1.86158
1151 -6.33671 1.8263
1152 -6.33671 1.79102
1153 -6.33671 1.75574
1154 -6.37199 1.72047
1155 -6.37199 1.68519
1156 -6.40727 1.64991
1157 -6.40727 1.61463
1158 -6.40727 1.57936
1159 -6.40727 1.54408
1160 -6.40727 1.5088
1161 -6.40727 1.47352
1162 -6.44254 1.43824
1163 -6.44254 1.40297
1164 -6.47782 1.36769
1165 -6.47782 1.33241
1166 -6.47782 1.29713
1167 -6.47782 1.26186
1168 -6.47782 1.22658
1169 -6.5131 1.1913
1170 -6.5131 1.15602
1171 -6.5131 1.12074
1172 -6.5131 1.08547
1173 -6.5131 1.05019
1174 -6.5131 1.01491
1175 -6.54838 0.979633
1176 -6.54838 0.944355
1177 -6.58366 0.909077
1178 -6.61893 0.8738
1179 -6.61893 0.838522
1180 -6.65421 0.803244
1181 -6.65421 0.767966
1182 -6.65421 0.732689
1183 -6.68949 0.697411
1184 -6.68949 0.662133
1185 -6.68949 0.626855
1186 -6.72477 0.591577
1187 -6.72477 0.5563
1188 -6.72477 0.521022
1189 -6.76004 0.485744
1190 -6.76004 0.450466
1191 -6.76004 0.415189
1192 -6.79532 0.379911
1193 -6.79532 0.344633
1194 -6.79532 0.309355
1195 -6.79532 0.274077
1196 -6.8306 0.2388
1197 -6.8306 0.203522
1198 -6.8306 0.168244
1199 -6.8306 0.132966
1200 -6.8306 0.0976886
1201 -6.8306 0.0624108
1202 -6.86588 0.027133
1203 -6.86588 -0.00814476
1204 -6.86588 -0.0434225
1205 -6.86588 -0.0787003
1206 -6.86588 -0.113978
1207 -6.86588 -0.149256
1208 -6.86588 -0.184534
1209 -6.86588 -0.219811
1210 -6.86588 -0.255089
1211 -6.86588 -0.290367
1212 -6.86588 -0.325645
1213 -6.86588 -0.360923
1214 -6.86588 -0.3962
1215 -6.90116 -0.431478
1216 -6.90116 -0.466756
1217 -6.93643 -0.502034
1218 -6.97171 -0.537311
1219 -7.00699 -0.572589
1220 -7.00699 -0.607867
1221 -7.00699 -0.643145
1222 -7.00699 -0.678423
1223 -7.00699 -0.7137
1224 -7.00699 -0.748978
1225 -7.00699 -0.784256
1226 -7.00699 -0.819534
1227 -7.00699 -0.854811
1228 -7.00699 -0.890089
1229 -7.00699 -0.925367
1230 -7.00699 -0.960645
1231 -7.00699 -0.995923
1232 -7.00699 -1.0312
1233 -7.00699 -1.06648
1234 -7.00699 -1.10176
1235 -7.00699 -1.13703
1236 -7.00699 -1.17231
1237 -7.00699 -1.20759
1238 -7.00699 -1.24287
1239 -7.00699 -1.27814
