# Supplementary material for: Statistical Mapping of Maize Bundle Intensity at the Stem Scale Using Spatial Normalisation of Replicated Images
Source: PLoS One. 2014 Mar 12;9(3):e90673. doi: 10.1371/journal.pone.0090673 (PMC3951278; doi:10.1371/journal.pone.0090673)
Supplement: File S2 — Data files containing bundle positions and slice contours. (ZIP) [file pone.0090673.s002.zip › data/slabs/tables/contoursMm/m01drCntMm.txt]

name   x   y
1    -7.39714 -3.58583
2    -7.39714 -3.6211
3    -7.39714 -3.65638
4    -7.39714 -3.69166
5    -7.39714 -3.72694
6    -7.39714 -3.76221
7    -7.39714 -3.79749
8    -7.39714 -3.83277
9    -7.39714 -3.86805
10   -7.39714 -3.90333
11   -7.39714 -3.9386
12   -7.39714 -3.97388
13   -7.39714 -4.00916
14   -7.39714 -4.04444
15   -7.36186 -4.07971
16   -7.32659 -4.11499
17   -7.29131 -4.15027
18   -7.25603 -4.18555
19   -7.22075 -4.22083
20   -7.22075 -4.2561
21   -7.22075 -4.29138
22   -7.18547 -4.32666
23   -7.18547 -4.36194
24   -7.1502 -4.39721
25   -7.1502 -4.43249
26   -7.1502 -4.46777
27   -7.1502 -4.50305
28   -7.1502 -4.53833
29   -7.11492 -4.5736
30   -7.07964 -4.60888
31   -7.04436 -4.64416
32   -7.00909 -4.67944
33   -6.97381 -4.71471
34   -6.93853 -4.74999
35   -6.90325 -4.78527
36   -6.86797 -4.82055
37   -6.8327 -4.85583
38   -6.79742 -4.85583
39   -6.76214 -4.85583
40   -6.72686 -4.85583
41   -6.69159 -4.85583
42   -6.65631 -4.85583
43   -6.62103 -4.85583
44   -6.58575 -4.85583
45   -6.55047 -4.85583
46   -6.5152 -4.85583
47   -6.47992 -4.85583
48   -6.44464 -4.85583
49   -6.40936 -4.85583
50   -6.37409 -4.85583
51   -6.33881 -4.85583
52   -6.30353 -4.82055
53   -6.26825 -4.82055
54   -6.23297 -4.78527
55   -6.1977 -4.78527
56   -6.16242 -4.78527
57   -6.12714 -4.78527
58   -6.09186 -4.74999
59   -6.05659 -4.74999
60   -6.02131 -4.74999
61   -5.98603 -4.74999
62   -5.95075 -4.74999
63   -5.91547 -4.71471
64   -5.8802 -4.71471
65   -5.84492 -4.71471
66   -5.80964 -4.71471
67   -5.77436 -4.67944
68   -5.73909 -4.67944
69   -5.70381 -4.67944
70   -5.66853 -4.64416
71   -5.63325 -4.64416
72   -5.59797 -4.64416
73   -5.5627 -4.64416
74   -5.52742 -4.64416
75   -5.49214 -4.64416
76   -5.45686 -4.60888
77   -5.42159 -4.60888
78   -5.38631 -4.60888
79   -5.35103 -4.60888
80   -5.31575 -4.60888
81   -5.28047 -4.60888
82   -5.2452 -4.60888
83   -5.20992 -4.60888
84   -5.17464 -4.60888
85   -5.13936 -4.60888
86   -5.10409 -4.60888
87   -5.06881 -4.60888
88   -5.03353 -4.60888
89   -4.99825 -4.60888
90   -4.96297 -4.60888
91   -4.9277 -4.5736
92   -4.89242 -4.5736
93   -4.85714 -4.5736
94   -4.82186 -4.5736
95   -4.78659 -4.5736
96   -4.75131 -4.5736
97   -4.71603 -4.5736
98   -4.68075 -4.5736
99   -4.64547 -4.5736
100  -4.6102 -4.5736
101  -4.57492 -4.5736
102  -4.53964 -4.5736
103  -4.50436 -4.5736
104  -4.46909 -4.5736
105  -4.43381 -4.5736
106  -4.39853 -4.5736
107  -4.36325 -4.5736
108  -4.32797 -4.5736
109  -4.2927 -4.5736
110  -4.25742 -4.5736
111  -4.22214 -4.5736
112  -4.18686 -4.5736
113  -4.15159 -4.5736
114  -4.11631 -4.5736
115  -4.08103 -4.5736
116  -4.04575 -4.5736
117  -4.01047 -4.5736
118  -3.9752 -4.5736
119  -3.93992 -4.5736
120  -3.90464 -4.5736
121  -3.86936 -4.5736
122  -3.83409 -4.5736
123  -3.79881 -4.5736
124  -3.76353 -4.5736
125  -3.72825 -4.5736
126  -3.69297 -4.5736
127  -3.6577 -4.5736
128  -3.62242 -4.5736
129  -3.58714 -4.5736
130  -3.55186 -4.5736
131  -3.51659 -4.5736
132  -3.48131 -4.5736
133  -3.44603 -4.5736
134  -3.41075 -4.5736
135  -3.37547 -4.5736
136  -3.3402 -4.5736
137  -3.30492 -4.5736
138  -3.26964 -4.5736
139  -3.23436 -4.5736
140  -3.19909 -4.60888
141  -3.16381 -4.60888
142  -3.12853 -4.60888
143  -3.09325 -4.60888
144  -3.05797 -4.60888
145  -3.0227 -4.60888
146  -2.98742 -4.60888
147  -2.95214 -4.60888
148  -2.91686 -4.60888
149  -2.88159 -4.60888
150  -2.84631 -4.60888
151  -2.81103 -4.64416
152  -2.77575 -4.64416
153  -2.74047 -4.64416
154  -2.7052 -4.64416
155  -2.66992 -4.64416
156  -2.63464 -4.64416
157  -2.59936 -4.67944
158  -2.56409 -4.67944
159  -2.52881 -4.67944
160  -2.49353 -4.71471
161  -2.45825 -4.71471
162  -2.42297 -4.71471
163  -2.3877 -4.74999
164  -2.35242 -4.74999
165  -2.31714 -4.74999
166  -2.28186 -4.74999
167  -2.24659 -4.78527
168  -2.21131 -4.82055
169  -2.17603 -4.82055
170  -2.14075 -4.82055
171  -2.10547 -4.82055
172  -2.0702 -4.82055
173  -2.03492 -4.82055
174  -1.99964 -4.85583
175  -1.96436 -4.85583
176  -1.92909 -4.85583
177  -1.89381 -4.8911
178  -1.85853 -4.8911
179  -1.82325 -4.92638
180  -1.78797 -4.92638
181  -1.7527 -4.96166
182  -1.71742 -4.96166
183  -1.68214 -4.96166
184  -1.64686 -4.96166
185  -1.61159 -4.99694
186  -1.57631 -4.99694
187  -1.54103 -5.03221
188  -1.50575 -5.06749
189  -1.47047 -5.06749
190  -1.4352 -5.10277
191  -1.39992 -5.10277
192  -1.36464 -5.10277
193  -1.32936 -5.10277
194  -1.29409 -5.10277
195  -1.25881 -5.10277
196  -1.22353 -5.10277
197  -1.18825 -5.10277
198  -1.15297 -5.10277
199  -1.1177 -5.10277
200  -1.08242 -5.10277
201  -1.04714 -5.13805
202  -1.01186 -5.17333
203  -0.976586 -5.2086
204  -0.941308 -5.2086
205  -0.906031 -5.2086
206  -0.870753 -5.24388
207  -0.835475 -5.24388
208  -0.800197 -5.27916
209  -0.764919 -5.31444
210  -0.729642 -5.34971
211  -0.694364 -5.34971
212  -0.659086 -5.34971
213  -0.623808 -5.34971
214  -0.588531 -5.34971
215  -0.553253 -5.34971
216  -0.517975 -5.34971
217  -0.482697 -5.34971
218  -0.447419 -5.34971
219  -0.412142 -5.34971
220  -0.376864 -5.38499
221  -0.341586 -5.38499
222  -0.306308 -5.38499
223  -0.271031 -5.42027
224  -0.235753 -5.42027
225  -0.200475 -5.45555
226  -0.165197 -5.45555
227  -0.129919 -5.49083
228  -0.0946416 -5.5261
229  -0.0593638 -5.56138
230  -0.0240861 -5.56138
231  0.0111917 -5.56138
232  0.0464695 -5.56138
233  0.0817473 -5.56138
234  0.117025 -5.56138
235  0.152303 -5.56138
236  0.187581 -5.59666
237  0.222858 -5.59666
238  0.258136 -5.59666
239  0.293414 -5.59666
240  0.328692 -5.59666
241  0.363969 -5.63194
242  0.399247 -5.63194
243  0.434525 -5.63194
244  0.469803 -5.66721
245  0.505081 -5.70249
246  0.540358 -5.73777
247  0.575636 -5.77305
248  0.610914 -5.77305
249  0.646192 -5.80833
250  0.681469 -5.80833
251  0.716747 -5.8436
252  0.752025 -5.87888
253  0.787303 -5.87888
254  0.822581 -5.87888
255  0.857858 -5.87888
256  0.893136 -5.87888
257  0.928414 -5.91416
258  0.963692 -5.91416
259  0.998969 -5.94944
260  1.03425 -5.98471
261  1.06953 -6.01999
262  1.1048 -6.05527
263  1.14008 -6.09055
264  1.17536 -6.09055
265  1.21064 -6.12583
266  1.24591 -6.1611
267  1.28119 -6.1611
268  1.31647 -6.1611
269  1.35175 -6.1611
270  1.38703 -6.1611
271  1.4223 -6.1611
272  1.45758 -6.19638
273  1.49286 -6.23166
274  1.52814 -6.23166
275  1.56341 -6.26694
276  1.59869 -6.30221
277  1.63397 -6.30221
278  1.66925 -6.30221
279  1.70453 -6.33749
280  1.7398 -6.37277
281  1.77508 -6.40805
282  1.81036 -6.44333
283  1.84564 -6.4786
284  1.88091 -6.51388
285  1.91619 -6.54916
286  1.95147 -6.58444
287  1.98675 -6.61971
288  1.98675 -6.65499
289  2.02203 -6.69027
290  2.0573 -6.72555
291  2.09258 -6.76083
292  2.12786 -6.7961
293  2.16314 -6.83138
294  2.19841 -6.86666
295  2.23369 -6.90194
296  2.26897 -6.93721
297  2.30425 -6.93721
298  2.33953 -6.97249
299  2.3748 -7.00777
300  2.41008 -7.04305
301  2.44536 -7.07833
302  2.48064 -7.1136
303  2.51591 -7.14888
304  2.55119 -7.18416
305  2.58647 -7.21944
306  2.62175 -7.25471
307  2.65703 -7.28999
308  2.6923 -7.32527
309  2.72758 -7.36055
310  2.76286 -7.39583
311  2.79814 -7.4311
312  2.83341 -7.46638
313  2.86869 -7.50166
314  2.90397 -7.50166
315  2.93925 -7.50166
316  2.97453 -7.53694
317  3.0098 -7.57221
318  3.04508 -7.60749
319  3.08036 -7.64277
320  3.11564 -7.64277
321  3.15091 -7.64277
322  3.18619 -7.64277
323  3.22147 -7.64277
324  3.25675 -7.64277
325  3.29203 -7.64277
326  3.3273 -7.64277
327  3.36258 -7.64277
328  3.39786 -7.64277
329  3.43314 -7.64277
330  3.46841 -7.64277
331  3.50369 -7.64277
332  3.53897 -7.64277
333  3.57425 -7.60749
334  3.60953 -7.60749
335  3.6448 -7.60749
336  3.68008 -7.57221
337  3.71536 -7.57221
338  3.75064 -7.53694
339  3.78591 -7.50166
340  3.82119 -7.50166
341  3.85647 -7.46638
342  3.89175 -7.46638
343  3.92703 -7.4311
344  3.9623 -7.39583
345  3.99758 -7.36055
346  4.03286 -7.32527
347  4.06814 -7.28999
348  4.10341 -7.25471
349  4.13869 -7.21944
350  4.17397 -7.18416
351  4.20925 -7.14888
352  4.24453 -7.1136
353  4.2798 -7.07833
354  4.31508 -7.04305
355  4.35036 -7.00777
356  4.35036 -6.97249
357  4.38564 -6.93721
358  4.42091 -6.90194
359  4.45619 -6.86666
360  4.49147 -6.83138
361  4.52675 -6.7961
362  4.52675 -6.76083
363  4.52675 -6.72555
364  4.56203 -6.69027
365  4.5973 -6.65499
366  4.5973 -6.61971
367  4.63258 -6.58444
368  4.63258 -6.54916
369  4.66786 -6.51388
370  4.66786 -6.4786
371  4.70314 -6.44333
372  4.70314 -6.40805
373  4.73841 -6.37277
374  4.77369 -6.33749
375  4.77369 -6.30221
376  4.80897 -6.26694
377  4.80897 -6.23166
378  4.84425 -6.19638
379  4.87953 -6.1611
380  4.9148 -6.12583
381  4.9148 -6.09055
382  4.9148 -6.05527
383  4.95008 -6.01999
384  4.95008 -5.98471
385  4.98536 -5.94944
386  4.98536 -5.91416
387  5.02064 -5.87888
388  5.02064 -5.8436
389  5.05591 -5.80833
390  5.05591 -5.77305
391  5.09119 -5.73777
392  5.09119 -5.70249
393  5.09119 -5.66721
394  5.12647 -5.63194
395  5.12647 -5.59666
396  5.12647 -5.56138
397  5.12647 -5.5261
398  5.16175 -5.49083
399  5.16175 -5.45555
400  5.19703 -5.42027
401  5.19703 -5.38499
402  5.19703 -5.34971
403  5.2323 -5.31444
404  5.2323 -5.27916
405  5.2323 -5.24388
406  5.26758 -5.2086
407  5.26758 -5.17333
408  5.26758 -5.13805
409  5.30286 -5.10277
410  5.33814 -5.06749
411  5.33814 -5.03221
412  5.33814 -4.99694
413  5.37341 -4.96166
414  5.37341 -4.92638
415  5.37341 -4.8911
416  5.40869 -4.85583
417  5.40869 -4.82055
418  5.44397 -4.78527
419  5.44397 -4.74999
420  5.44397 -4.71471
421  5.47925 -4.67944
422  5.47925 -4.64416
423  5.47925 -4.60888
424  5.47925 -4.5736
425  5.51453 -4.53833
426  5.51453 -4.50305
427  5.5498 -4.46777
428  5.5498 -4.43249
429  5.5498 -4.39721
430  5.5498 -4.36194
431  5.58508 -4.32666
432  5.58508 -4.29138
433  5.58508 -4.2561
434  5.62036 -4.22083
435  5.62036 -4.18555
436  5.62036 -4.15027
437  5.62036 -4.11499
438  5.65564 -4.07971
439  5.65564 -4.04444
440  5.65564 -4.00916
441  5.69091 -3.97388
442  5.72619 -3.9386
443  5.72619 -3.90333
444  5.72619 -3.86805
445  5.72619 -3.83277
446  5.72619 -3.79749
447  5.76147 -3.76221
448  5.76147 -3.72694
449  5.76147 -3.69166
450  5.76147 -3.65638
451  5.79675 -3.6211
452  5.83203 -3.58583
453  5.83203 -3.55055
454  5.8673 -3.51527
455  5.8673 -3.47999
456  5.8673 -3.44471
457  5.8673 -3.40944
458  5.8673 -3.37416
459  5.90258 -3.33888
460  5.90258 -3.3036
461  5.90258 -3.26833
462  5.90258 -3.23305
463  5.90258 -3.19777
464  5.93786 -3.16249
465  5.93786 -3.12721
466  5.93786 -3.09194
467  5.97314 -3.05666
468  5.97314 -3.02138
469  5.97314 -2.9861
470  5.97314 -2.95083
471  5.97314 -2.91555
472  6.00841 -2.88027
473  6.00841 -2.84499
474  6.00841 -2.80971
475  6.04369 -2.77444
476  6.04369 -2.73916
477  6.04369 -2.70388
478  6.07897 -2.6686
479  6.07897 -2.63333
480  6.07897 -2.59805
481  6.07897 -2.56277
482  6.11425 -2.52749
483  6.11425 -2.49221
484  6.11425 -2.45694
485  6.11425 -2.42166
486  6.11425 -2.38638
487  6.11425 -2.3511
488  6.11425 -2.31583
489  6.14953 -2.28055
490  6.14953 -2.24527
491  6.14953 -2.20999
492  6.14953 -2.17471
493  6.1848 -2.13944
494  6.1848 -2.10416
495  6.1848 -2.06888
496  6.1848 -2.0336
497  6.1848 -1.99833
498  6.1848 -1.96305
499  6.1848 -1.92777
500  6.1848 -1.89249
501  6.1848 -1.85721
502  6.22008 -1.82194
503  6.22008 -1.78666
504  6.22008 -1.75138
505  6.22008 -1.7161
506  6.22008 -1.68083
507  6.22008 -1.64555
508  6.22008 -1.61027
509  6.22008 -1.57499
510  6.22008 -1.53971
511  6.22008 -1.50444
512  6.25536 -1.46916
513  6.25536 -1.43388
514  6.25536 -1.3986
515  6.25536 -1.36333
516  6.25536 -1.32805
517  6.25536 -1.29277
518  6.25536 -1.25749
519  6.25536 -1.22221
520  6.25536 -1.18694
521  6.25536 -1.15166
522  6.25536 -1.11638
523  6.25536 -1.0811
524  6.25536 -1.04583
525  6.25536 -1.01055
526  6.25536 -0.97527
527  6.25536 -0.939992
528  6.25536 -0.904714
529  6.25536 -0.869437
530  6.25536 -0.834159
531  6.25536 -0.798881
532  6.25536 -0.763603
533  6.25536 -0.728325
534  6.25536 -0.693048
535  6.25536 -0.65777
536  6.25536 -0.622492
537  6.25536 -0.587214
538  6.25536 -0.551937
539  6.25536 -0.516659
540  6.25536 -0.481381
541  6.25536 -0.446103
542  6.25536 -0.410825
543  6.25536 -0.375548
544  6.25536 -0.34027
545  6.25536 -0.304992
546  6.25536 -0.269714
547  6.25536 -0.234437
548  6.25536 -0.199159
549  6.25536 -0.163881
550  6.25536 -0.128603
551  6.25536 -0.0933254
552  6.25536 -0.0580477
553  6.25536 -0.0227699
554  6.25536 0.0125079
555  6.25536 0.0477857
556  6.25536 0.0830634
557  6.25536 0.118341
558  6.25536 0.153619
559  6.25536 0.188897
560  6.25536 0.224175
561  6.22008 0.259452
562  6.22008 0.29473
563  6.22008 0.330008
564  6.22008 0.365286
565  6.22008 0.400563
566  6.22008 0.435841
567  6.22008 0.471119
568  6.22008 0.506397
569  6.22008 0.541675
570  6.22008 0.576952
571  6.1848 0.61223
572  6.1848 0.647508
573  6.1848 0.682786
574  6.1848 0.718063
575  6.1848 0.753341
576  6.1848 0.788619
577  6.1848 0.823897
578  6.1848 0.859175
579  6.1848 0.894452
580  6.1848 0.92973
581  6.1848 0.965008
582  6.1848 1.00029
583  6.1848 1.03556
584  6.1848 1.07084
585  6.1848 1.10612
586  6.1848 1.1414
587  6.1848 1.17667
588  6.1848 1.21195
589  6.1848 1.24723
590  6.1848 1.28251
591  6.1848 1.31779
592  6.1848 1.35306
593  6.1848 1.38834
594  6.1848 1.42362
595  6.1848 1.4589
596  6.1848 1.49417
597  6.14953 1.52945
598  6.11425 1.56473
599  6.07897 1.60001
600  6.04369 1.63529
601  6.04369 1.67056
602  6.04369 1.70584
603  6.04369 1.74112
604  6.00841 1.7764
605  6.00841 1.81167
606  6.00841 1.84695
607  6.00841 1.88223
608  5.97314 1.91751
609  5.97314 1.95279
610  5.97314 1.98806
611  5.93786 2.02334
612  5.93786 2.05862
613  5.93786 2.0939
614  5.90258 2.12917
615  5.90258 2.16445
616  5.90258 2.19973
617  5.8673 2.23501
618  5.8673 2.27029
619  5.8673 2.30556
620  5.8673 2.34084
621  5.8673 2.37612
622  5.8673 2.4114
623  5.8673 2.44667
624  5.8673 2.48195
625  5.8673 2.51723
626  5.8673 2.55251
627  5.8673 2.58779
628  5.8673 2.62306
629  5.8673 2.65834
630  5.8673 2.69362
631  5.83203 2.7289
632  5.79675 2.76417
633  5.76147 2.79945
634  5.72619 2.83473
635  5.69091 2.87001
636  5.65564 2.90529
637  5.65564 2.94056
638  5.62036 2.97584
639  5.62036 3.01112
640  5.62036 3.0464
641  5.62036 3.08167
642  5.62036 3.11695
643  5.62036 3.15223
644  5.62036 3.18751
645  5.62036 3.22279
646  5.58508 3.25806
647  5.5498 3.29334
648  5.51453 3.32862
649  5.47925 3.3639
650  5.44397 3.39917
651  5.40869 3.43445
652  5.40869 3.46973
653  5.40869 3.50501
654  5.40869 3.54029
655  5.40869 3.57556
656  5.40869 3.61084
657  5.40869 3.64612
658  5.40869 3.6814
659  5.40869 3.71667
660  5.40869 3.75195
661  5.40869 3.78723
662  5.40869 3.82251
663  5.40869 3.85779
664  5.40869 3.89306
665  5.40869 3.92834
666  5.37341 3.96362
667  5.37341 3.9989
668  5.33814 4.03417
669  5.33814 4.06945
670  5.33814 4.10473
671  5.30286 4.14001
672  5.30286 4.17529
673  5.30286 4.21056
674  5.26758 4.24584
675  5.26758 4.28112
676  5.2323 4.3164
677  5.19703 4.35167
678  5.16175 4.38695
679  5.12647 4.42223
680  5.09119 4.45751
681  5.05591 4.49279
682  5.02064 4.52806
683  4.98536 4.56334
684  4.98536 4.59862
685  4.95008 4.6339
686  4.95008 4.66917
687  4.95008 4.70445
688  4.95008 4.73973
689  4.95008 4.77501
690  4.95008 4.81029
691  4.9148 4.84556
692  4.87953 4.88084
693  4.84425 4.91612
694  4.84425 4.9514
695  4.80897 4.98667
696  4.80897 5.02195
697  4.77369 5.05723
698  4.73841 5.09251
699  4.73841 5.12779
700  4.70314 5.16306
701  4.66786 5.19834
702  4.63258 5.23362
703  4.5973 5.2689
704  4.56203 5.30417
705  4.52675 5.33945
706  4.49147 5.37473
707  4.45619 5.41001
708  4.42091 5.41001
709  4.38564 5.41001
710  4.35036 5.44529
711  4.31508 5.48056
712  4.2798 5.51584
713  4.24453 5.55112
714  4.20925 5.5864
715  4.17397 5.62167
716  4.13869 5.65695
717  4.10341 5.69223
718  4.06814 5.72751
719  4.03286 5.76279
720  3.99758 5.79806
721  3.9623 5.83334
722  3.92703 5.86862
723  3.89175 5.9039
724  3.85647 5.93917
725  3.82119 5.93917
726  3.78591 5.97445
727  3.75064 6.00973
728  3.71536 6.04501
729  3.68008 6.08029
730  3.6448 6.08029
731  3.60953 6.11556
732  3.57425 6.11556
733  3.53897 6.15084
734  3.50369 6.15084
735  3.46841 6.18612
736  3.43314 6.2214
737  3.39786 6.25667
738  3.36258 6.29195
739  3.3273 6.29195
740  3.29203 6.32723
741  3.25675 6.32723
742  3.22147 6.36251
743  3.18619 6.39779
744  3.15091 6.43306
745  3.11564 6.43306
746  3.08036 6.46834
747  3.04508 6.50362
748  3.0098 6.50362
749  2.97453 6.50362
750  2.93925 6.5389
751  2.90397 6.5389
752  2.86869 6.5389
753  2.83341 6.57417
754  2.79814 6.57417
755  2.76286 6.60945
756  2.72758 6.60945
757  2.6923 6.60945
758  2.65703 6.64473
759  2.62175 6.68001
760  2.58647 6.68001
761  2.55119 6.68001
762  2.51591 6.68001
763  2.48064 6.71529
764  2.44536 6.75056
765  2.41008 6.78584
766  2.3748 6.82112
767  2.33953 6.82112
768  2.30425 6.82112
769  2.26897 6.8564
770  2.23369 6.8564
771  2.19841 6.8564
772  2.16314 6.89167
773  2.12786 6.89167
774  2.09258 6.92695
775  2.0573 6.92695
776  2.02203 6.92695
777  1.98675 6.92695
778  1.95147 6.92695
779  1.91619 6.92695
780  1.88091 6.92695
781  1.84564 6.96223
782  1.81036 6.96223
783  1.77508 6.96223
784  1.7398 6.96223
785  1.70453 6.99751
786  1.66925 6.99751
787  1.63397 7.03279
788  1.59869 7.06806
789  1.56341 7.06806
790  1.52814 7.06806
791  1.49286 7.06806
792  1.45758 7.06806
793  1.4223 7.06806
794  1.38703 7.06806
795  1.35175 7.06806
796  1.31647 7.10334
797  1.28119 7.10334
798  1.24591 7.10334
799  1.21064 7.10334
800  1.17536 7.10334
801  1.14008 7.10334
802  1.1048 7.10334
803  1.06953 7.10334
804  1.03425 7.10334
805  0.998969 7.10334
806  0.963692 7.10334
807  0.928414 7.10334
808  0.893136 7.10334
809  0.857858 7.10334
810  0.822581 7.10334
811  0.787303 7.10334
812  0.752025 7.10334
813  0.716747 7.10334
814  0.681469 7.10334
815  0.646192 7.10334
816  0.610914 7.10334
817  0.575636 7.10334
818  0.540358 7.10334
819  0.505081 7.10334
820  0.469803 7.10334
821  0.434525 7.10334
822  0.399247 7.10334
823  0.363969 7.10334
824  0.328692 7.10334
825  0.293414 7.10334
826  0.258136 7.10334
827  0.222858 7.10334
828  0.187581 7.10334
829  0.152303 7.10334
830  0.117025 7.10334
831  0.0817473 7.10334
832  0.0464695 7.10334
833  0.0111917 7.10334
834  -0.0240861 7.10334
835  -0.0593638 7.10334
836  -0.0946416 7.06806
837  -0.129919 7.06806
838  -0.165197 7.06806
839  -0.200475 7.06806
840  -0.235753 7.06806
841  -0.271031 7.06806
842  -0.306308 7.06806
843  -0.341586 7.06806
844  -0.376864 7.06806
845  -0.412142 7.06806
846  -0.447419 7.06806
847  -0.482697 7.06806
848  -0.517975 7.06806
849  -0.553253 7.03279
850  -0.588531 7.03279
851  -0.623808 7.03279
852  -0.659086 7.03279
853  -0.694364 7.03279
854  -0.729642 6.99751
855  -0.764919 6.99751
856  -0.800197 6.96223
857  -0.835475 6.96223
858  -0.870753 6.96223
859  -0.906031 6.96223
860  -0.941308 6.96223
861  -0.976586 6.96223
862  -1.01186 6.92695
863  -1.04714 6.92695
864  -1.08242 6.89167
865  -1.1177 6.89167
866  -1.15297 6.89167
867  -1.18825 6.8564
868  -1.22353 6.8564
869  -1.25881 6.8564
870  -1.29409 6.82112
871  -1.32936 6.82112
872  -1.36464 6.82112
873  -1.39992 6.82112
874  -1.4352 6.82112
875  -1.47047 6.82112
876  -1.50575 6.82112
877  -1.54103 6.78584
878  -1.57631 6.78584
879  -1.61159 6.78584
880  -1.64686 6.75056
881  -1.68214 6.75056
882  -1.71742 6.71529
883  -1.7527 6.71529
884  -1.78797 6.68001
885  -1.82325 6.68001
886  -1.85853 6.68001
887  -1.89381 6.64473
888  -1.92909 6.64473
889  -1.96436 6.60945
890  -1.99964 6.60945
891  -2.03492 6.57417
892  -2.0702 6.5389
893  -2.10547 6.50362
894  -2.14075 6.50362
895  -2.17603 6.46834
896  -2.21131 6.46834
897  -2.24659 6.46834
898  -2.28186 6.43306
899  -2.31714 6.43306
900  -2.35242 6.39779
901  -2.3877 6.36251
902  -2.42297 6.36251
903  -2.45825 6.32723
904  -2.49353 6.32723
905  -2.52881 6.32723
906  -2.56409 6.29195
907  -2.59936 6.29195
908  -2.63464 6.25667
909  -2.66992 6.2214
910  -2.7052 6.2214
911  -2.74047 6.18612
912  -2.77575 6.15084
913  -2.81103 6.11556
914  -2.84631 6.11556
915  -2.88159 6.08029
916  -2.91686 6.08029
917  -2.95214 6.08029
918  -2.98742 6.04501
919  -3.0227 6.04501
920  -3.05797 6.00973
921  -3.09325 5.97445
922  -3.12853 5.93917
923  -3.16381 5.9039
924  -3.19909 5.86862
925  -3.23436 5.86862
926  -3.26964 5.83334
927  -3.30492 5.79806
928  -3.3402 5.76279
929  -3.37547 5.76279
930  -3.41075 5.72751
931  -3.44603 5.69223
932  -3.48131 5.69223
933  -3.51659 5.65695
934  -3.55186 5.62167
935  -3.58714 5.5864
936  -3.62242 5.55112
937  -3.6577 5.51584
938  -3.69297 5.48056
939  -3.72825 5.44529
940  -3.76353 5.41001
941  -3.79881 5.37473
942  -3.83409 5.33945
943  -3.86936 5.30417
944  -3.90464 5.2689
945  -3.93992 5.23362
946  -3.9752 5.19834
947  -4.01047 5.16306
948  -4.01047 5.12779
949  -4.01047 5.09251
950  -4.01047 5.05723
951  -4.01047 5.02195
952  -4.01047 4.98667
953  -4.01047 4.9514
954  -4.01047 4.91612
955  -4.01047 4.88084
956  -4.01047 4.84556
957  -4.01047 4.81029
958  -4.04575 4.77501
959  -4.08103 4.73973
960  -4.11631 4.70445
961  -4.15159 4.66917
962  -4.18686 4.6339
963  -4.22214 4.59862
964  -4.25742 4.56334
965  -4.2927 4.52806
966  -4.32797 4.49279
967  -4.36325 4.45751
968  -4.36325 4.42223
969  -4.36325 4.38695
970  -4.39853 4.35167
971  -4.43381 4.3164
972  -4.46909 4.28112
973  -4.46909 4.24584
974  -4.46909 4.21056
975  -4.46909 4.17529
976  -4.46909 4.14001
977  -4.46909 4.10473
978  -4.46909 4.06945
979  -4.46909 4.03417
980  -4.46909 3.9989
981  -4.46909 3.96362
982  -4.46909 3.92834
983  -4.46909 3.89306
984  -4.50436 3.85779
985  -4.53964 3.82251
986  -4.57492 3.78723
987  -4.6102 3.75195
988  -4.64547 3.71667
989  -4.68075 3.6814
990  -4.71603 3.64612
991  -4.75131 3.61084
992  -4.78659 3.57556
993  -4.82186 3.57556
994  -4.85714 3.57556
995  -4.89242 3.57556
996  -4.9277 3.54029
997  -4.96297 3.50501
998  -4.99825 3.46973
999  -5.03353 3.43445
1000 -5.06881 3.39917
1001 -5.10409 3.3639
1002 -5.13936 3.32862
1003 -5.17464 3.29334
1004 -5.20992 3.25806
1005 -5.2452 3.22279
1006 -5.28047 3.18751
1007 -5.28047 3.15223
1008 -5.28047 3.11695
1009 -5.28047 3.08167
1010 -5.28047 3.0464
1011 -5.28047 3.01112
1012 -5.28047 2.97584
1013 -5.31575 2.94056
1014 -5.35103 2.90529
1015 -5.38631 2.87001
1016 -5.38631 2.83473
1017 -5.42159 2.79945
1018 -5.42159 2.76417
1019 -5.42159 2.7289
1020 -5.45686 2.69362
1021 -5.49214 2.65834
1022 -5.52742 2.62306
1023 -5.5627 2.58779
1024 -5.59797 2.55251
1025 -5.63325 2.51723
1026 -5.66853 2.48195
1027 -5.70381 2.44667
1028 -5.73909 2.4114
1029 -5.77436 2.37612
1030 -5.80964 2.34084
1031 -5.84492 2.30556
1032 -5.84492 2.27029
1033 -5.84492 2.23501
1034 -5.84492 2.19973
1035 -5.84492 2.16445
1036 -5.84492 2.12917
1037 -5.84492 2.0939
1038 -5.84492 2.05862
1039 -5.84492 2.02334
1040 -5.8802 1.98806
1041 -5.91547 1.95279
1042 -5.95075 1.91751
1043 -5.98603 1.88223
1044 -5.98603 1.84695
1045 -5.98603 1.81167
1046 -6.02131 1.7764
1047 -6.05659 1.74112
1048 -6.09186 1.70584
1049 -6.12714 1.67056
1050 -6.12714 1.63529
1051 -6.16242 1.60001
1052 -6.1977 1.56473
1053 -6.23297 1.52945
1054 -6.23297 1.49417
1055 -6.26825 1.4589
1056 -6.30353 1.42362
1057 -6.33881 1.38834
1058 -6.37409 1.35306
1059 -6.40936 1.31779
1060 -6.44464 1.28251
1061 -6.47992 1.24723
1062 -6.5152 1.21195
1063 -6.55047 1.17667
1064 -6.58575 1.1414
1065 -6.58575 1.10612
1066 -6.58575 1.07084
1067 -6.58575 1.03556
1068 -6.58575 1.00029
1069 -6.58575 0.965008
1070 -6.58575 0.92973
1071 -6.58575 0.894452
1072 -6.58575 0.859175
1073 -6.58575 0.823897
1074 -6.58575 0.788619
1075 -6.58575 0.753341
1076 -6.58575 0.718063
1077 -6.62103 0.682786
1078 -6.62103 0.647508
1079 -6.62103 0.61223
1080 -6.62103 0.576952
1081 -6.65631 0.541675
1082 -6.69159 0.506397
1083 -6.69159 0.471119
1084 -6.69159 0.435841
1085 -6.72686 0.400563
1086 -6.76214 0.365286
1087 -6.76214 0.330008
1088 -6.76214 0.29473
1089 -6.79742 0.259452
1090 -6.79742 0.224175
1091 -6.79742 0.188897
1092 -6.79742 0.153619
1093 -6.8327 0.118341
1094 -6.86797 0.0830634
1095 -6.86797 0.0477857
1096 -6.90325 0.0125079
1097 -6.90325 -0.0227699
1098 -6.93853 -0.0580477
1099 -6.97381 -0.0933254
1100 -7.00909 -0.128603
1101 -7.00909 -0.163881
1102 -7.00909 -0.199159
1103 -7.00909 -0.234437
1104 -7.00909 -0.269714
1105 -7.00909 -0.304992
1106 -7.00909 -0.34027
1107 -7.00909 -0.375548
1108 -7.00909 -0.410825
1109 -7.04436 -0.446103
1110 -7.04436 -0.481381
1111 -7.04436 -0.516659
1112 -7.04436 -0.551937
1113 -7.04436 -0.587214
1114 -7.04436 -0.622492
1115 -7.07964 -0.65777
1116 -7.11492 -0.693048
1117 -7.11492 -0.728325
1118 -7.11492 -0.763603
1119 -7.11492 -0.798881
1120 -7.1502 -0.834159
1121 -7.1502 -0.869437
1122 -7.1502 -0.904714
1123 -7.1502 -0.939992
1124 -7.1502 -0.97527
1125 -7.18547 -1.01055
1126 -7.22075 -1.04583
1127 -7.22075 -1.0811
1128 -7.22075 -1.11638
1129 -7.22075 -1.15166
1130 -7.22075 -1.18694
1131 -7.22075 -1.22221
1132 -7.22075 -1.25749
1133 -7.25603 -1.29277
1134 -7.25603 -1.32805
1135 -7.25603 -1.36333
1136 -7.25603 -1.3986
1137 -7.25603 -1.43388
1138 -7.25603 -1.46916
1139 -7.25603 -1.50444
1140 -7.25603 -1.53971
1141 -7.25603 -1.57499
1142 -7.25603 -1.61027
1143 -7.25603 -1.64555
1144 -7.29131 -1.68083
1145 -7.29131 -1.7161
1146 -7.29131 -1.75138
1147 -7.29131 -1.78666
1148 -7.29131 -1.82194
1149 -7.29131 -1.85721
1150 -7.29131 -1.89249
1151 -7.29131 -1.92777
1152 -7.29131 -1.96305
1153 -7.29131 -1.99833
1154 -7.29131 -2.0336
1155 -7.29131 -2.06888
1156 -7.29131 -2.10416
1157 -7.29131 -2.13944
1158 -7.29131 -2.17471
1159 -7.29131 -2.20999
1160 -7.29131 -2.24527
1161 -7.29131 -2.28055
1162 -7.29131 -2.31583
1163 -7.29131 -2.3511
1164 -7.32659 -2.38638
1165 -7.32659 -2.42166
1166 -7.32659 -2.45694
1167 -7.36186 -2.49221
1168 -7.36186 -2.52749
1169 -7.36186 -2.56277
1170 -7.36186 -2.59805
1171 -7.36186 -2.63333
1172 -7.36186 -2.6686
1173 -7.36186 -2.70388
1174 -7.36186 -2.73916
1175 -7.36186 -2.77444
1176 -7.36186 -2.80971
1177 -7.36186 -2.84499
1178 -7.36186 -2.88027
1179 -7.36186 -2.91555
1180 -7.36186 -2.95083
1181 -7.36186 -2.9861
1182 -7.36186 -3.02138
1183 -7.36186 -3.05666
1184 -7.36186 -3.09194
1185 -7.36186 -3.12721
1186 -7.36186 -3.16249
1187 -7.36186 -3.19777
1188 -7.36186 -3.23305
1189 -7.36186 -3.26833
1190 -7.36186 -3.3036
1191 -7.36186 -3.33888
1192 -7.36186 -3.37416
1193 -7.36186 -3.40944
1194 -7.36186 -3.44471
1195 -7.36186 -3.47999
1196 -7.36186 -3.51527
1197 -7.36186 -3.55055
