# Supplementary material for: Statistical Mapping of Maize Bundle Intensity at the Stem Scale Using Spatial Normalisation of Replicated Images
Source: PLoS One. 2014 Mar 12;9(3):e90673. doi: 10.1371/journal.pone.0090673 (PMC3951278; doi:10.1371/journal.pone.0090673)
Supplement: File S2 — Data files containing bundle positions and slice contours. (ZIP) [file pone.0090673.s002.zip › data/slabs/tables/contoursMm/m01dvCntMm.txt]

name   x   y
1    -6.18515 -2.02269
2    -6.18515 -2.05797
3    -6.18515 -2.09325
4    -6.18515 -2.12853
5    -6.18515 -2.16381
6    -6.18515 -2.19908
7    -6.18515 -2.23436
8    -6.18515 -2.26964
9    -6.18515 -2.30492
10   -6.18515 -2.34019
11   -6.18515 -2.37547
12   -6.18515 -2.41075
13   -6.18515 -2.44603
14   -6.18515 -2.48131
15   -6.18515 -2.51658
16   -6.18515 -2.55186
17   -6.18515 -2.58714
18   -6.18515 -2.62242
19   -6.14987 -2.65769
20   -6.14987 -2.69297
21   -6.14987 -2.72825
22   -6.14987 -2.76353
23   -6.14987 -2.79881
24   -6.14987 -2.83408
25   -6.14987 -2.86936
26   -6.14987 -2.90464
27   -6.14987 -2.93992
28   -6.14987 -2.97519
29   -6.14987 -3.01047
30   -6.14987 -3.04575
31   -6.14987 -3.08103
32   -6.14987 -3.11631
33   -6.14987 -3.15158
34   -6.14987 -3.18686
35   -6.14987 -3.22214
36   -6.14987 -3.25742
37   -6.14987 -3.29269
38   -6.14987 -3.32797
39   -6.14987 -3.36325
40   -6.14987 -3.39853
41   -6.14987 -3.43381
42   -6.14987 -3.46908
43   -6.14987 -3.50436
44   -6.14987 -3.53964
45   -6.14987 -3.57492
46   -6.14987 -3.61019
47   -6.11459 -3.64547
48   -6.11459 -3.68075
49   -6.11459 -3.71603
50   -6.11459 -3.75131
51   -6.11459 -3.78658
52   -6.11459 -3.82186
53   -6.11459 -3.85714
54   -6.11459 -3.89242
55   -6.11459 -3.92769
56   -6.11459 -3.96297
57   -6.11459 -3.99825
58   -6.11459 -4.03353
59   -6.11459 -4.06881
60   -6.11459 -4.10408
61   -6.07931 -4.13936
62   -6.07931 -4.17464
63   -6.07931 -4.20992
64   -6.07931 -4.24519
65   -6.04403 -4.28047
66   -6.04403 -4.31575
67   -6.04403 -4.35103
68   -6.04403 -4.38631
69   -6.04403 -4.42158
70   -6.04403 -4.45686
71   -6.00876 -4.49214
72   -6.00876 -4.52742
73   -6.00876 -4.56269
74   -5.97348 -4.59797
75   -5.97348 -4.63325
76   -5.97348 -4.66853
77   -5.9382 -4.70381
78   -5.9382 -4.73908
79   -5.9382 -4.77436
80   -5.90292 -4.80964
81   -5.90292 -4.84492
82   -5.90292 -4.88019
83   -5.86765 -4.91547
84   -5.86765 -4.95075
85   -5.86765 -4.98603
86   -5.83237 -5.02131
87   -5.83237 -5.05658
88   -5.83237 -5.09186
89   -5.83237 -5.12714
90   -5.79709 -5.16242
91   -5.79709 -5.19769
92   -5.76181 -5.23297
93   -5.76181 -5.26825
94   -5.76181 -5.30353
95   -5.76181 -5.33881
96   -5.72653 -5.37408
97   -5.72653 -5.40936
98   -5.69126 -5.44464
99   -5.65598 -5.47992
100  -5.6207 -5.51519
101  -5.6207 -5.55047
102  -5.58542 -5.58575
103  -5.58542 -5.62103
104  -5.58542 -5.65631
105  -5.55015 -5.69158
106  -5.51487 -5.72686
107  -5.47959 -5.76214
108  -5.44431 -5.79742
109  -5.44431 -5.83269
110  -5.40903 -5.86797
111  -5.40903 -5.90325
112  -5.37376 -5.93853
113  -5.37376 -5.97381
114  -5.33848 -6.00908
115  -5.33848 -6.04436
116  -5.3032 -6.07964
117  -5.26792 -6.11492
118  -5.23265 -6.15019
119  -5.19737 -6.18547
120  -5.16209 -6.22075
121  -5.12681 -6.25603
122  -5.09153 -6.29131
123  -5.05626 -6.32658
124  -5.02098 -6.36186
125  -4.9857 -6.36186
126  -4.95042 -6.36186
127  -4.91515 -6.36186
128  -4.87987 -6.36186
129  -4.84459 -6.36186
130  -4.80931 -6.36186
131  -4.77403 -6.36186
132  -4.73876 -6.36186
133  -4.70348 -6.36186
134  -4.6682 -6.36186
135  -4.63292 -6.36186
136  -4.59765 -6.36186
137  -4.56237 -6.36186
138  -4.52709 -6.32658
139  -4.49181 -6.32658
140  -4.45653 -6.32658
141  -4.42126 -6.32658
142  -4.38598 -6.29131
143  -4.3507 -6.29131
144  -4.31542 -6.29131
145  -4.28015 -6.29131
146  -4.24487 -6.25603
147  -4.20959 -6.25603
148  -4.17431 -6.25603
149  -4.13903 -6.22075
150  -4.10376 -6.22075
151  -4.06848 -6.18547
152  -4.0332 -6.18547
153  -3.99792 -6.18547
154  -3.96265 -6.15019
155  -3.92737 -6.15019
156  -3.89209 -6.11492
157  -3.85681 -6.11492
158  -3.82153 -6.07964
159  -3.78626 -6.07964
160  -3.75098 -6.04436
161  -3.7157 -6.04436
162  -3.68042 -6.04436
163  -3.64515 -6.00908
164  -3.60987 -6.00908
165  -3.57459 -5.97381
166  -3.53931 -5.97381
167  -3.50403 -5.93853
168  -3.46876 -5.90325
169  -3.43348 -5.90325
170  -3.3982 -5.86797
171  -3.36292 -5.86797
172  -3.32765 -5.83269
173  -3.29237 -5.83269
174  -3.25709 -5.79742
175  -3.22181 -5.79742
176  -3.18653 -5.76214
177  -3.15126 -5.76214
178  -3.11598 -5.72686
179  -3.0807 -5.72686
180  -3.04542 -5.69158
181  -3.01015 -5.69158
182  -2.97487 -5.69158
183  -2.93959 -5.65631
184  -2.90431 -5.65631
185  -2.86903 -5.65631
186  -2.83376 -5.62103
187  -2.79848 -5.62103
188  -2.7632 -5.58575
189  -2.72792 -5.58575
190  -2.69265 -5.58575
191  -2.65737 -5.55047
192  -2.62209 -5.55047
193  -2.58681 -5.55047
194  -2.55153 -5.51519
195  -2.51626 -5.51519
196  -2.48098 -5.47992
197  -2.4457 -5.47992
198  -2.41042 -5.47992
199  -2.37515 -5.44464
200  -2.33987 -5.44464
201  -2.30459 -5.44464
202  -2.26931 -5.40936
203  -2.23403 -5.40936
204  -2.19876 -5.40936
205  -2.16348 -5.40936
206  -2.1282 -5.40936
207  -2.09292 -5.37408
208  -2.05765 -5.37408
209  -2.02237 -5.37408
210  -1.98709 -5.37408
211  -1.95181 -5.37408
212  -1.91653 -5.37408
213  -1.88126 -5.33881
214  -1.84598 -5.33881
215  -1.8107 -5.33881
216  -1.77542 -5.33881
217  -1.74015 -5.33881
218  -1.70487 -5.33881
219  -1.66959 -5.33881
220  -1.63431 -5.33881
221  -1.59903 -5.33881
222  -1.56376 -5.33881
223  -1.52848 -5.33881
224  -1.4932 -5.33881
225  -1.45792 -5.33881
226  -1.42265 -5.33881
227  -1.38737 -5.33881
228  -1.35209 -5.33881
229  -1.31681 -5.33881
230  -1.28153 -5.33881
231  -1.24626 -5.33881
232  -1.21098 -5.30353
233  -1.1757 -5.30353
234  -1.14042 -5.30353
235  -1.10515 -5.30353
236  -1.06987 -5.30353
237  -1.03459 -5.30353
238  -0.999313 -5.30353
239  -0.964035 -5.30353
240  -0.928757 -5.30353
241  -0.893479 -5.30353
242  -0.858202 -5.30353
243  -0.822924 -5.30353
244  -0.787646 -5.30353
245  -0.752368 -5.30353
246  -0.717091 -5.30353
247  -0.681813 -5.30353
248  -0.646535 -5.30353
249  -0.611257 -5.30353
250  -0.575979 -5.30353
251  -0.540702 -5.26825
252  -0.505424 -5.26825
253  -0.470146 -5.26825
254  -0.434868 -5.26825
255  -0.399591 -5.26825
256  -0.364313 -5.26825
257  -0.329035 -5.26825
258  -0.293757 -5.26825
259  -0.258479 -5.26825
260  -0.223202 -5.26825
261  -0.187924 -5.26825
262  -0.152646 -5.26825
263  -0.117368 -5.26825
264  -0.0820905 -5.26825
265  -0.0468127 -5.26825
266  -0.011535 -5.26825
267  0.0237428 -5.26825
268  0.0590206 -5.26825
269  0.0942984 -5.26825
270  0.129576 -5.26825
271  0.164854 -5.26825
272  0.200132 -5.26825
273  0.235409 -5.26825
274  0.270687 -5.26825
275  0.305965 -5.26825
276  0.341243 -5.26825
277  0.376521 -5.26825
278  0.411798 -5.26825
279  0.447076 -5.26825
280  0.482354 -5.26825
281  0.517632 -5.23297
282  0.552909 -5.23297
283  0.588187 -5.23297
284  0.623465 -5.23297
285  0.658743 -5.23297
286  0.694021 -5.23297
287  0.729298 -5.23297
288  0.764576 -5.23297
289  0.799854 -5.23297
290  0.835132 -5.23297
291  0.870409 -5.23297
292  0.905687 -5.23297
293  0.940965 -5.23297
294  0.976243 -5.23297
295  1.01152 -5.23297
296  1.0468 -5.23297
297  1.08208 -5.26825
298  1.11735 -5.26825
299  1.15263 -5.26825
300  1.18791 -5.26825
301  1.22319 -5.26825
302  1.25847 -5.26825
303  1.29374 -5.26825
304  1.32902 -5.26825
305  1.3643 -5.26825
306  1.39958 -5.26825
307  1.43485 -5.30353
308  1.47013 -5.30353
309  1.50541 -5.30353
310  1.54069 -5.30353
311  1.57597 -5.30353
312  1.61124 -5.30353
313  1.64652 -5.30353
314  1.6818 -5.30353
315  1.71708 -5.30353
316  1.75235 -5.30353
317  1.78763 -5.30353
318  1.82291 -5.30353
319  1.85819 -5.33881
320  1.89347 -5.33881
321  1.92874 -5.33881
322  1.96402 -5.33881
323  1.9993 -5.33881
324  2.03458 -5.37408
325  2.06985 -5.37408
326  2.10513 -5.37408
327  2.14041 -5.37408
328  2.17569 -5.40936
329  2.21097 -5.40936
330  2.24624 -5.40936
331  2.28152 -5.44464
332  2.3168 -5.44464
333  2.35208 -5.47992
334  2.38735 -5.47992
335  2.42263 -5.51519
336  2.45791 -5.51519
337  2.49319 -5.51519
338  2.52847 -5.55047
339  2.56374 -5.55047
340  2.59902 -5.55047
341  2.6343 -5.58575
342  2.66958 -5.58575
343  2.70485 -5.58575
344  2.74013 -5.58575
345  2.77541 -5.62103
346  2.81069 -5.62103
347  2.84597 -5.65631
348  2.88124 -5.65631
349  2.91652 -5.65631
350  2.9518 -5.69158
351  2.98708 -5.69158
352  3.02235 -5.69158
353  3.05763 -5.69158
354  3.09291 -5.72686
355  3.12819 -5.72686
356  3.16347 -5.72686
357  3.19874 -5.76214
358  3.23402 -5.76214
359  3.2693 -5.76214
360  3.30458 -5.79742
361  3.33985 -5.79742
362  3.37513 -5.79742
363  3.41041 -5.83269
364  3.44569 -5.83269
365  3.48097 -5.86797
366  3.51624 -5.86797
367  3.55152 -5.90325
368  3.5868 -5.90325
369  3.62208 -5.93853
370  3.65735 -5.93853
371  3.69263 -5.93853
372  3.72791 -5.97381
373  3.76319 -5.97381
374  3.79847 -6.00908
375  3.83374 -6.00908
376  3.86902 -6.00908
377  3.9043 -6.04436
378  3.93958 -6.04436
379  3.97485 -6.07964
380  4.01013 -6.07964
381  4.04541 -6.11492
382  4.08069 -6.11492
383  4.11597 -6.15019
384  4.15124 -6.15019
385  4.18652 -6.15019
386  4.2218 -6.18547
387  4.25708 -6.18547
388  4.29235 -6.18547
389  4.32763 -6.22075
390  4.36291 -6.25603
391  4.39819 -6.25603
392  4.43347 -6.29131
393  4.46874 -6.29131
394  4.50402 -6.32658
395  4.5393 -6.32658
396  4.57458 -6.36186
397  4.60985 -6.36186
398  4.64513 -6.39714
399  4.68041 -6.39714
400  4.71569 -6.43242
401  4.75097 -6.43242
402  4.78624 -6.43242
403  4.82152 -6.43242
404  4.8568 -6.43242
405  4.89208 -6.43242
406  4.92735 -6.43242
407  4.96263 -6.43242
408  4.99791 -6.43242
409  5.03319 -6.43242
410  5.06847 -6.43242
411  5.10374 -6.43242
412  5.13902 -6.43242
413  5.1743 -6.39714
414  5.20958 -6.36186
415  5.24485 -6.32658
416  5.28013 -6.29131
417  5.31541 -6.25603
418  5.35069 -6.22075
419  5.38597 -6.18547
420  5.42124 -6.15019
421  5.42124 -6.11492
422  5.42124 -6.07964
423  5.42124 -6.04436
424  5.42124 -6.00908
425  5.42124 -5.97381
426  5.42124 -5.93853
427  5.42124 -5.90325
428  5.45652 -5.86797
429  5.45652 -5.83269
430  5.45652 -5.79742
431  5.45652 -5.76214
432  5.45652 -5.72686
433  5.45652 -5.69158
434  5.45652 -5.65631
435  5.4918 -5.62103
436  5.4918 -5.58575
437  5.52708 -5.55047
438  5.52708 -5.51519
439  5.52708 -5.47992
440  5.56235 -5.44464
441  5.59763 -5.40936
442  5.63291 -5.37408
443  5.66819 -5.33881
444  5.70347 -5.30353
445  5.73874 -5.26825
446  5.77402 -5.23297
447  5.77402 -5.19769
448  5.77402 -5.16242
449  5.77402 -5.12714
450  5.77402 -5.09186
451  5.77402 -5.05658
452  5.77402 -5.02131
453  5.77402 -4.98603
454  5.77402 -4.95075
455  5.77402 -4.91547
456  5.77402 -4.88019
457  5.77402 -4.84492
458  5.77402 -4.80964
459  5.77402 -4.77436
460  5.77402 -4.73908
461  5.77402 -4.70381
462  5.77402 -4.66853
463  5.77402 -4.63325
464  5.77402 -4.59797
465  5.8093 -4.56269
466  5.8093 -4.52742
467  5.8093 -4.49214
468  5.8093 -4.45686
469  5.8093 -4.42158
470  5.84458 -4.38631
471  5.84458 -4.35103
472  5.84458 -4.31575
473  5.84458 -4.28047
474  5.84458 -4.24519
475  5.84458 -4.20992
476  5.84458 -4.17464
477  5.87985 -4.13936
478  5.87985 -4.10408
479  5.87985 -4.06881
480  5.87985 -4.03353
481  5.87985 -3.99825
482  5.87985 -3.96297
483  5.87985 -3.92769
484  5.87985 -3.89242
485  5.87985 -3.85714
486  5.87985 -3.82186
487  5.91513 -3.78658
488  5.95041 -3.75131
489  5.95041 -3.71603
490  5.95041 -3.68075
491  5.95041 -3.64547
492  5.95041 -3.61019
493  5.95041 -3.57492
494  5.95041 -3.53964
495  5.95041 -3.50436
496  5.95041 -3.46908
497  5.95041 -3.43381
498  5.95041 -3.39853
499  5.95041 -3.36325
500  5.95041 -3.32797
501  5.95041 -3.29269
502  5.95041 -3.25742
503  5.95041 -3.22214
504  5.91513 -3.18686
505  5.87985 -3.15158
506  5.87985 -3.11631
507  5.87985 -3.08103
508  5.84458 -3.04575
509  5.84458 -3.01047
510  5.84458 -2.97519
511  5.84458 -2.93992
512  5.8093 -2.90464
513  5.77402 -2.86936
514  5.77402 -2.83408
515  5.77402 -2.79881
516  5.77402 -2.76353
517  5.73874 -2.72825
518  5.70347 -2.69297
519  5.70347 -2.65769
520  5.70347 -2.62242
521  5.70347 -2.58714
522  5.70347 -2.55186
523  5.70347 -2.51658
524  5.70347 -2.48131
525  5.70347 -2.44603
526  5.70347 -2.41075
527  5.70347 -2.37547
528  5.70347 -2.34019
529  5.70347 -2.30492
530  5.70347 -2.26964
531  5.70347 -2.23436
532  5.70347 -2.19908
533  5.70347 -2.16381
534  5.70347 -2.12853
535  5.70347 -2.09325
536  5.70347 -2.05797
537  5.70347 -2.02269
538  5.70347 -1.98742
539  5.70347 -1.95214
540  5.70347 -1.91686
541  5.66819 -1.88158
542  5.66819 -1.84631
543  5.66819 -1.81103
544  5.66819 -1.77575
545  5.66819 -1.74047
546  5.66819 -1.70519
547  5.66819 -1.66992
548  5.66819 -1.63464
549  5.66819 -1.59936
550  5.66819 -1.56408
551  5.66819 -1.52881
552  5.66819 -1.49353
553  5.66819 -1.45825
554  5.70347 -1.42297
555  5.70347 -1.38769
556  5.73874 -1.35242
557  5.73874 -1.31714
558  5.73874 -1.28186
559  5.77402 -1.24658
560  5.8093 -1.21131
561  5.8093 -1.17603
562  5.8093 -1.14075
563  5.8093 -1.10547
564  5.8093 -1.07019
565  5.8093 -1.03492
566  5.8093 -0.999638
567  5.8093 -0.964361
568  5.8093 -0.929083
569  5.8093 -0.893805
570  5.8093 -0.858527
571  5.8093 -0.82325
572  5.8093 -0.787972
573  5.8093 -0.752694
574  5.8093 -0.717416
575  5.8093 -0.682138
576  5.8093 -0.646861
577  5.8093 -0.611583
578  5.8093 -0.576305
579  5.8093 -0.541027
580  5.8093 -0.50575
581  5.8093 -0.470472
582  5.8093 -0.435194
583  5.8093 -0.399916
584  5.8093 -0.364638
585  5.8093 -0.329361
586  5.8093 -0.294083
587  5.8093 -0.258805
588  5.8093 -0.223527
589  5.8093 -0.18825
590  5.8093 -0.152972
591  5.8093 -0.117694
592  5.8093 -0.0824162
593  5.8093 -0.0471384
594  5.77402 -0.0118607
595  5.73874 0.0234171
596  5.70347 0.0586949
597  5.70347 0.0939727
598  5.66819 0.12925
599  5.63291 0.164528
600  5.59763 0.199806
601  5.56235 0.235084
602  5.52708 0.270362
603  5.52708 0.305639
604  5.52708 0.340917
605  5.52708 0.376195
606  5.52708 0.411473
607  5.4918 0.44675
608  5.4918 0.482028
609  5.4918 0.517306
610  5.4918 0.552584
611  5.4918 0.587862
612  5.4918 0.623139
613  5.4918 0.658417
614  5.45652 0.693695
615  5.45652 0.728973
616  5.45652 0.76425
617  5.42124 0.799528
618  5.42124 0.834806
619  5.42124 0.870084
620  5.42124 0.905362
621  5.42124 0.940639
622  5.42124 0.975917
623  5.42124 1.01119
624  5.42124 1.04647
625  5.38597 1.08175
626  5.38597 1.11703
627  5.35069 1.15231
628  5.35069 1.18758
629  5.35069 1.22286
630  5.35069 1.25814
631  5.35069 1.29342
632  5.35069 1.32869
633  5.35069 1.36397
634  5.35069 1.39925
635  5.35069 1.43453
636  5.35069 1.46981
637  5.35069 1.50508
638  5.35069 1.54036
639  5.35069 1.57564
640  5.35069 1.61092
641  5.35069 1.64619
642  5.31541 1.68147
643  5.31541 1.71675
644  5.28013 1.75203
645  5.28013 1.78731
646  5.24485 1.82258
647  5.24485 1.85786
648  5.20958 1.89314
649  5.20958 1.92842
650  5.20958 1.96369
651  5.20958 1.99897
652  5.20958 2.03425
653  5.20958 2.06953
654  5.20958 2.10481
655  5.20958 2.14008
656  5.20958 2.17536
657  5.20958 2.21064
658  5.20958 2.24592
659  5.20958 2.28119
660  5.20958 2.31647
661  5.20958 2.35175
662  5.20958 2.38703
663  5.20958 2.42231
664  5.20958 2.45758
665  5.20958 2.49286
666  5.1743 2.52814
667  5.1743 2.56342
668  5.13902 2.59869
669  5.13902 2.63397
670  5.10374 2.66925
671  5.06847 2.70453
672  5.03319 2.73981
673  5.03319 2.77508
674  5.03319 2.81036
675  5.03319 2.84564
676  5.03319 2.88092
677  5.03319 2.91619
678  5.03319 2.95147
679  5.03319 2.98675
680  5.03319 3.02203
681  5.03319 3.05731
682  5.03319 3.09258
683  5.03319 3.12786
684  5.03319 3.16314
685  5.03319 3.19842
686  5.06847 3.23369
687  5.10374 3.26897
688  5.10374 3.30425
689  5.13902 3.33953
690  5.1743 3.37481
691  5.20958 3.41008
692  5.24485 3.44536
693  5.28013 3.48064
694  5.31541 3.51592
695  5.35069 3.55119
696  5.38597 3.58647
697  5.38597 3.62175
698  5.38597 3.65703
699  5.38597 3.69231
700  5.38597 3.72758
701  5.38597 3.76286
702  5.38597 3.79814
703  5.38597 3.83342
704  5.38597 3.86869
705  5.38597 3.90397
706  5.38597 3.93925
707  5.38597 3.97453
708  5.38597 4.00981
709  5.38597 4.04508
710  5.38597 4.08036
711  5.38597 4.11564
712  5.38597 4.15092
713  5.38597 4.18619
714  5.35069 4.22147
715  5.35069 4.25675
716  5.35069 4.29203
717  5.35069 4.32731
718  5.35069 4.36258
719  5.35069 4.39786
720  5.31541 4.43314
721  5.31541 4.46842
722  5.28013 4.50369
723  5.28013 4.53897
724  5.24485 4.57425
725  5.20958 4.60953
726  5.20958 4.64481
727  5.1743 4.68008
728  5.13902 4.71536
729  5.13902 4.75064
730  5.10374 4.78592
731  5.06847 4.82119
732  5.03319 4.85647
733  4.99791 4.89175
734  4.96263 4.92703
735  4.92735 4.96231
736  4.89208 4.99758
737  4.8568 5.03286
738  4.82152 5.03286
739  4.78624 5.06814
740  4.75097 5.10342
741  4.71569 5.13869
742  4.68041 5.17397
743  4.64513 5.20925
744  4.60985 5.24453
745  4.57458 5.27981
746  4.5393 5.31508
747  4.50402 5.35036
748  4.46874 5.38564
749  4.43347 5.42092
750  4.39819 5.45619
751  4.36291 5.49147
752  4.32763 5.52675
753  4.29235 5.56203
754  4.25708 5.59731
755  4.2218 5.63258
756  4.18652 5.66786
757  4.15124 5.66786
758  4.11597 5.70314
759  4.08069 5.73842
760  4.04541 5.77369
761  4.01013 5.80897
762  3.97485 5.80897
763  3.93958 5.84425
764  3.9043 5.87953
765  3.86902 5.91481
766  3.83374 5.91481
767  3.79847 5.95008
768  3.76319 5.98536
769  3.72791 5.98536
770  3.69263 6.02064
771  3.65735 6.02064
772  3.62208 6.05592
773  3.5868 6.05592
774  3.55152 6.09119
775  3.51624 6.12647
776  3.48097 6.12647
777  3.44569 6.16175
778  3.41041 6.19703
779  3.37513 6.19703
780  3.33985 6.23231
781  3.30458 6.23231
782  3.2693 6.26758
783  3.23402 6.26758
784  3.19874 6.30286
785  3.16347 6.30286
786  3.12819 6.33814
787  3.09291 6.33814
788  3.05763 6.37342
789  3.02235 6.40869
790  2.98708 6.44397
791  2.9518 6.44397
792  2.91652 6.47925
793  2.88124 6.51453
794  2.84597 6.51453
795  2.81069 6.51453
796  2.77541 6.54981
797  2.74013 6.54981
798  2.70485 6.58508
799  2.66958 6.58508
800  2.6343 6.58508
801  2.59902 6.62036
802  2.56374 6.62036
803  2.52847 6.65564
804  2.49319 6.65564
805  2.45791 6.65564
806  2.42263 6.65564
807  2.38735 6.69092
808  2.35208 6.69092
809  2.3168 6.72619
810  2.28152 6.72619
811  2.24624 6.72619
812  2.21097 6.76147
813  2.17569 6.76147
814  2.14041 6.79675
815  2.10513 6.79675
816  2.06985 6.79675
817  2.03458 6.79675
818  1.9993 6.79675
819  1.96402 6.79675
820  1.92874 6.83203
821  1.89347 6.83203
822  1.85819 6.86731
823  1.82291 6.86731
824  1.78763 6.86731
825  1.75235 6.86731
826  1.71708 6.86731
827  1.6818 6.90258
828  1.64652 6.90258
829  1.61124 6.90258
830  1.57597 6.90258
831  1.54069 6.90258
832  1.50541 6.90258
833  1.47013 6.93786
834  1.43485 6.93786
835  1.39958 6.93786
836  1.3643 6.93786
837  1.32902 6.93786
838  1.29374 6.93786
839  1.25847 6.93786
840  1.22319 6.93786
841  1.18791 6.93786
842  1.15263 6.93786
843  1.11735 6.97314
844  1.08208 6.97314
845  1.0468 6.97314
846  1.01152 6.97314
847  0.976243 6.97314
848  0.940965 6.97314
849  0.905687 6.97314
850  0.870409 6.97314
851  0.835132 6.97314
852  0.799854 6.97314
853  0.764576 7.00842
854  0.729298 7.00842
855  0.694021 7.00842
856  0.658743 7.00842
857  0.623465 7.00842
858  0.588187 7.00842
859  0.552909 7.00842
860  0.517632 7.00842
861  0.482354 7.00842
862  0.447076 7.00842
863  0.411798 7.00842
864  0.376521 7.00842
865  0.341243 7.00842
866  0.305965 6.97314
867  0.270687 6.97314
868  0.235409 6.97314
869  0.200132 6.97314
870  0.164854 6.97314
871  0.129576 6.97314
872  0.0942984 6.97314
873  0.0590206 6.93786
874  0.0237428 6.93786
875  -0.011535 6.93786
876  -0.0468127 6.93786
877  -0.0820905 6.93786
878  -0.117368 6.93786
879  -0.152646 6.93786
880  -0.187924 6.93786
881  -0.223202 6.90258
882  -0.258479 6.90258
883  -0.293757 6.90258
884  -0.329035 6.90258
885  -0.364313 6.90258
886  -0.399591 6.86731
887  -0.434868 6.86731
888  -0.470146 6.86731
889  -0.505424 6.86731
890  -0.540702 6.86731
891  -0.575979 6.86731
892  -0.611257 6.86731
893  -0.646535 6.86731
894  -0.681813 6.86731
895  -0.717091 6.86731
896  -0.752368 6.86731
897  -0.787646 6.83203
898  -0.822924 6.79675
899  -0.858202 6.79675
900  -0.893479 6.76147
901  -0.928757 6.76147
902  -0.964035 6.72619
903  -0.999313 6.72619
904  -1.03459 6.72619
905  -1.06987 6.72619
906  -1.10515 6.72619
907  -1.14042 6.72619
908  -1.1757 6.69092
909  -1.21098 6.69092
910  -1.24626 6.65564
911  -1.28153 6.65564
912  -1.31681 6.65564
913  -1.35209 6.62036
914  -1.38737 6.62036
915  -1.42265 6.62036
916  -1.45792 6.62036
917  -1.4932 6.58508
918  -1.52848 6.54981
919  -1.56376 6.51453
920  -1.59903 6.51453
921  -1.63431 6.51453
922  -1.66959 6.51453
923  -1.70487 6.51453
924  -1.74015 6.47925
925  -1.77542 6.44397
926  -1.8107 6.40869
927  -1.84598 6.40869
928  -1.88126 6.40869
929  -1.91653 6.37342
930  -1.95181 6.33814
931  -1.98709 6.30286
932  -2.02237 6.30286
933  -2.05765 6.30286
934  -2.09292 6.26758
935  -2.1282 6.26758
936  -2.16348 6.23231
937  -2.19876 6.19703
938  -2.23403 6.19703
939  -2.26931 6.19703
940  -2.30459 6.16175
941  -2.33987 6.12647
942  -2.37515 6.12647
943  -2.41042 6.09119
944  -2.4457 6.05592
945  -2.48098 6.05592
946  -2.51626 6.02064
947  -2.55153 5.98536
948  -2.58681 5.98536
949  -2.62209 5.95008
950  -2.65737 5.91481
951  -2.69265 5.87953
952  -2.72792 5.84425
953  -2.7632 5.80897
954  -2.79848 5.77369
955  -2.83376 5.73842
956  -2.86903 5.70314
957  -2.90431 5.66786
958  -2.93959 5.63258
959  -2.97487 5.63258
960  -3.01015 5.59731
961  -3.04542 5.56203
962  -3.0807 5.52675
963  -3.11598 5.52675
964  -3.15126 5.49147
965  -3.18653 5.45619
966  -3.22181 5.42092
967  -3.25709 5.38564
968  -3.29237 5.35036
969  -3.32765 5.31508
970  -3.36292 5.27981
971  -3.3982 5.24453
972  -3.43348 5.20925
973  -3.46876 5.17397
974  -3.50403 5.13869
975  -3.53931 5.10342
976  -3.57459 5.06814
977  -3.60987 5.03286
978  -3.64515 4.99758
979  -3.68042 4.96231
980  -3.7157 4.92703
981  -3.75098 4.89175
982  -3.78626 4.85647
983  -3.82153 4.82119
984  -3.85681 4.78592
985  -3.85681 4.75064
986  -3.89209 4.71536
987  -3.92737 4.68008
988  -3.96265 4.64481
989  -3.96265 4.60953
990  -3.99792 4.57425
991  -3.99792 4.53897
992  -4.0332 4.50369
993  -4.06848 4.46842
994  -4.10376 4.43314
995  -4.13903 4.39786
996  -4.17431 4.36258
997  -4.20959 4.32731
998  -4.24487 4.29203
999  -4.28015 4.25675
1000 -4.31542 4.22147
1001 -4.3507 4.18619
1002 -4.38598 4.15092
1003 -4.42126 4.11564
1004 -4.42126 4.08036
1005 -4.42126 4.04508
1006 -4.42126 4.00981
1007 -4.42126 3.97453
1008 -4.45653 3.93925
1009 -4.49181 3.90397
1010 -4.52709 3.86869
1011 -4.52709 3.83342
1012 -4.56237 3.79814
1013 -4.59765 3.76286
1014 -4.63292 3.72758
1015 -4.6682 3.69231
1016 -4.70348 3.65703
1017 -4.73876 3.62175
1018 -4.77403 3.58647
1019 -4.80931 3.55119
1020 -4.84459 3.51592
1021 -4.87987 3.48064
1022 -4.91515 3.44536
1023 -4.91515 3.41008
1024 -4.91515 3.37481
1025 -4.91515 3.33953
1026 -4.91515 3.30425
1027 -4.91515 3.26897
1028 -4.91515 3.23369
1029 -4.91515 3.19842
1030 -4.91515 3.16314
1031 -4.95042 3.12786
1032 -4.9857 3.09258
1033 -4.9857 3.05731
1034 -5.02098 3.02203
1035 -5.02098 2.98675
1036 -5.05626 2.95147
1037 -5.09153 2.91619
1038 -5.09153 2.88092
1039 -5.12681 2.84564
1040 -5.12681 2.81036
1041 -5.16209 2.77508
1042 -5.16209 2.73981
1043 -5.16209 2.70453
1044 -5.19737 2.66925
1045 -5.23265 2.63397
1046 -5.23265 2.59869
1047 -5.23265 2.56342
1048 -5.26792 2.52814
1049 -5.26792 2.49286
1050 -5.26792 2.45758
1051 -5.3032 2.42231
1052 -5.33848 2.38703
1053 -5.37376 2.35175
1054 -5.37376 2.31647
1055 -5.37376 2.28119
1056 -5.40903 2.24592
1057 -5.40903 2.21064
1058 -5.40903 2.17536
1059 -5.44431 2.14008
1060 -5.44431 2.10481
1061 -5.47959 2.06953
1062 -5.47959 2.03425
1063 -5.51487 1.99897
1064 -5.51487 1.96369
1065 -5.55015 1.92842
1066 -5.55015 1.89314
1067 -5.55015 1.85786
1068 -5.58542 1.82258
1069 -5.58542 1.78731
1070 -5.6207 1.75203
1071 -5.6207 1.71675
1072 -5.6207 1.68147
1073 -5.65598 1.64619
1074 -5.65598 1.61092
1075 -5.69126 1.57564
1076 -5.69126 1.54036
1077 -5.69126 1.50508
1078 -5.72653 1.46981
1079 -5.72653 1.43453
1080 -5.72653 1.39925
1081 -5.72653 1.36397
1082 -5.76181 1.32869
1083 -5.79709 1.29342
1084 -5.79709 1.25814
1085 -5.83237 1.22286
1086 -5.83237 1.18758
1087 -5.83237 1.15231
1088 -5.83237 1.11703
1089 -5.86765 1.08175
1090 -5.90292 1.04647
1091 -5.9382 1.01119
1092 -5.9382 0.975917
1093 -5.9382 0.940639
1094 -5.9382 0.905362
1095 -5.9382 0.870084
1096 -5.9382 0.834806
1097 -5.9382 0.799528
1098 -5.9382 0.76425
1099 -5.97348 0.728973
1100 -5.97348 0.693695
1101 -5.97348 0.658417
1102 -5.97348 0.623139
1103 -6.00876 0.587862
1104 -6.00876 0.552584
1105 -6.00876 0.517306
1106 -6.00876 0.482028
1107 -6.00876 0.44675
1108 -6.04403 0.411473
1109 -6.04403 0.376195
1110 -6.04403 0.340917
1111 -6.04403 0.305639
1112 -6.04403 0.270362
1113 -6.04403 0.235084
1114 -6.04403 0.199806
1115 -6.04403 0.164528
1116 -6.04403 0.12925
1117 -6.04403 0.0939727
1118 -6.04403 0.0586949
1119 -6.04403 0.0234171
1120 -6.04403 -0.0118607
1121 -6.04403 -0.0471384
1122 -6.04403 -0.0824162
1123 -6.04403 -0.117694
1124 -6.04403 -0.152972
1125 -6.04403 -0.18825
1126 -6.04403 -0.223527
1127 -6.07931 -0.258805
1128 -6.11459 -0.294083
1129 -6.11459 -0.329361
1130 -6.11459 -0.364638
1131 -6.11459 -0.399916
1132 -6.11459 -0.435194
1133 -6.11459 -0.470472
1134 -6.11459 -0.50575
1135 -6.11459 -0.541027
1136 -6.11459 -0.576305
1137 -6.11459 -0.611583
1138 -6.11459 -0.646861
1139 -6.11459 -0.682138
1140 -6.11459 -0.717416
1141 -6.11459 -0.752694
1142 -6.11459 -0.787972
1143 -6.11459 -0.82325
1144 -6.11459 -0.858527
1145 -6.11459 -0.893805
1146 -6.11459 -0.929083
1147 -6.11459 -0.964361
1148 -6.11459 -0.999638
1149 -6.11459 -1.03492
1150 -6.11459 -1.07019
1151 -6.11459 -1.10547
1152 -6.11459 -1.14075
1153 -6.11459 -1.17603
1154 -6.11459 -1.21131
1155 -6.11459 -1.24658
1156 -6.11459 -1.28186
1157 -6.11459 -1.31714
1158 -6.11459 -1.35242
1159 -6.07931 -1.38769
1160 -6.07931 -1.42297
1161 -6.07931 -1.45825
1162 -6.07931 -1.49353
1163 -6.07931 -1.52881
1164 -6.07931 -1.56408
1165 -6.07931 -1.59936
1166 -6.07931 -1.63464
1167 -6.07931 -1.66992
1168 -6.07931 -1.70519
1169 -6.07931 -1.74047
1170 -6.07931 -1.77575
1171 -6.07931 -1.81103
1172 -6.07931 -1.84631
1173 -6.07931 -1.88158
1174 -6.07931 -1.91686
1175 -6.11459 -1.95214
1176 -6.14987 -1.98742
