# Supplementary material for: Statistical Mapping of Maize Bundle Intensity at the Stem Scale Using Spatial Normalisation of Replicated Images
Source: PLoS One. 2014 Mar 12;9(3):e90673. doi: 10.1371/journal.pone.0090673 (PMC3951278; doi:10.1371/journal.pone.0090673)
Supplement: File S2 — Data files containing bundle positions and slice contours. (ZIP) [file pone.0090673.s002.zip › data/slabs/tables/contoursMm/m01erCntMm.txt]

name   x   y
1    -6.77767 0.211504
2    -6.77767 0.176227
3    -6.77767 0.140949
4    -6.77767 0.105671
5    -6.77767 0.0703933
6    -6.77767 0.0351155
7    -6.77767 -0.000162279
8    -6.77767 -0.0354401
9    -6.77767 -0.0707178
10   -6.77767 -0.105996
11   -6.77767 -0.141273
12   -6.77767 -0.176551
13   -6.77767 -0.211829
14   -6.77767 -0.247107
15   -6.77767 -0.282385
16   -6.77767 -0.317662
17   -6.77767 -0.35294
18   -6.77767 -0.388218
19   -6.74239 -0.423496
20   -6.74239 -0.458773
21   -6.74239 -0.494051
22   -6.74239 -0.529329
23   -6.74239 -0.564607
24   -6.74239 -0.599885
25   -6.74239 -0.635162
26   -6.74239 -0.67044
27   -6.74239 -0.705718
28   -6.74239 -0.740996
29   -6.74239 -0.776273
30   -6.74239 -0.811551
31   -6.74239 -0.846829
32   -6.74239 -0.882107
33   -6.74239 -0.917385
34   -6.74239 -0.952662
35   -6.77767 -0.98794
36   -6.77767 -1.02322
37   -6.77767 -1.0585
38   -6.77767 -1.09377
39   -6.77767 -1.12905
40   -6.77767 -1.16433
41   -6.77767 -1.19961
42   -6.77767 -1.23488
43   -6.77767 -1.27016
44   -6.77767 -1.30544
45   -6.77767 -1.34072
46   -6.77767 -1.376
47   -6.77767 -1.41127
48   -6.77767 -1.44655
49   -6.77767 -1.48183
50   -6.77767 -1.51711
51   -6.77767 -1.55238
52   -6.77767 -1.58766
53   -6.77767 -1.62294
54   -6.77767 -1.65822
55   -6.77767 -1.6935
56   -6.77767 -1.72877
57   -6.77767 -1.76405
58   -6.77767 -1.79933
59   -6.77767 -1.83461
60   -6.77767 -1.86988
61   -6.77767 -1.90516
62   -6.77767 -1.94044
63   -6.74239 -1.97572
64   -6.70711 -2.011
65   -6.70711 -2.04627
66   -6.70711 -2.08155
67   -6.70711 -2.11683
68   -6.70711 -2.15211
69   -6.70711 -2.18738
70   -6.70711 -2.22266
71   -6.70711 -2.25794
72   -6.70711 -2.29322
73   -6.70711 -2.3285
74   -6.70711 -2.36377
75   -6.70711 -2.39905
76   -6.70711 -2.43433
77   -6.70711 -2.46961
78   -6.70711 -2.50488
79   -6.70711 -2.54016
80   -6.74239 -2.57544
81   -6.74239 -2.61072
82   -6.74239 -2.646
83   -6.74239 -2.68127
84   -6.74239 -2.71655
85   -6.74239 -2.75183
86   -6.74239 -2.78711
87   -6.74239 -2.82238
88   -6.74239 -2.85766
89   -6.74239 -2.89294
90   -6.74239 -2.92822
91   -6.74239 -2.9635
92   -6.74239 -2.99877
93   -6.74239 -3.03405
94   -6.70711 -3.06933
95   -6.67184 -3.10461
96   -6.63656 -3.13988
97   -6.60128 -3.17516
98   -6.60128 -3.21044
99   -6.60128 -3.24572
100  -6.60128 -3.281
101  -6.60128 -3.31627
102  -6.566 -3.35155
103  -6.566 -3.38683
104  -6.566 -3.42211
105  -6.53073 -3.45738
106  -6.53073 -3.49266
107  -6.53073 -3.52794
108  -6.53073 -3.56322
109  -6.53073 -3.5985
110  -6.49545 -3.63377
111  -6.46017 -3.66905
112  -6.42489 -3.70433
113  -6.42489 -3.73961
114  -6.42489 -3.77488
115  -6.38961 -3.81016
116  -6.38961 -3.84544
117  -6.38961 -3.88072
118  -6.38961 -3.916
119  -6.38961 -3.95127
120  -6.38961 -3.98655
121  -6.38961 -4.02183
122  -6.35434 -4.05711
123  -6.31906 -4.09238
124  -6.28378 -4.12766
125  -6.28378 -4.16294
126  -6.28378 -4.19822
127  -6.28378 -4.2335
128  -6.2485 -4.26877
129  -6.2485 -4.30405
130  -6.2485 -4.33933
131  -6.21323 -4.37461
132  -6.17795 -4.40988
133  -6.17795 -4.44516
134  -6.17795 -4.48044
135  -6.17795 -4.51572
136  -6.17795 -4.551
137  -6.17795 -4.58627
138  -6.14267 -4.62155
139  -6.10739 -4.65683
140  -6.07211 -4.69211
141  -6.07211 -4.72738
142  -6.07211 -4.76266
143  -6.07211 -4.79794
144  -6.07211 -4.83322
145  -6.07211 -4.8685
146  -6.07211 -4.90377
147  -6.07211 -4.93905
148  -6.07211 -4.97433
149  -6.03684 -5.00961
150  -6.00156 -5.04488
151  -5.96628 -5.08016
152  -5.96628 -5.11544
153  -5.96628 -5.15072
154  -5.96628 -5.186
155  -5.931 -5.22127
156  -5.89573 -5.25655
157  -5.86045 -5.29183
158  -5.82517 -5.32711
159  -5.78989 -5.36238
160  -5.78989 -5.39766
161  -5.78989 -5.43294
162  -5.78989 -5.46822
163  -5.78989 -5.5035
164  -5.78989 -5.53877
165  -5.78989 -5.57405
166  -5.78989 -5.60933
167  -5.78989 -5.64461
168  -5.75461 -5.67988
169  -5.71934 -5.71516
170  -5.71934 -5.75044
171  -5.68406 -5.78572
172  -5.64878 -5.821
173  -5.6135 -5.85627
174  -5.57823 -5.89155
175  -5.54295 -5.92683
176  -5.50767 -5.96211
177  -5.47239 -5.99738
178  -5.43711 -6.03266
179  -5.40184 -6.06794
180  -5.36656 -6.06794
181  -5.33128 -6.06794
182  -5.296 -6.06794
183  -5.26073 -6.06794
184  -5.22545 -6.06794
185  -5.19017 -6.06794
186  -5.15489 -6.06794
187  -5.11961 -6.06794
188  -5.08434 -6.10322
189  -5.04906 -6.1385
190  -5.01378 -6.17377
191  -4.9785 -6.20905
192  -4.94323 -6.24433
193  -4.90795 -6.27961
194  -4.87267 -6.31488
195  -4.83739 -6.35016
196  -4.80211 -6.38544
197  -4.76684 -6.42072
198  -4.73156 -6.456
199  -4.69628 -6.456
200  -4.661 -6.49127
201  -4.62573 -6.52655
202  -4.59045 -6.56183
203  -4.55517 -6.59711
204  -4.51989 -6.59711
205  -4.48461 -6.59711
206  -4.44934 -6.59711
207  -4.41406 -6.59711
208  -4.37878 -6.59711
209  -4.3435 -6.59711
210  -4.30823 -6.59711
211  -4.27295 -6.59711
212  -4.23767 -6.59711
213  -4.20239 -6.59711
214  -4.16711 -6.59711
215  -4.13184 -6.59711
216  -4.09656 -6.59711
217  -4.06128 -6.56183
218  -4.026 -6.56183
219  -3.99073 -6.52655
220  -3.95545 -6.52655
221  -3.92017 -6.49127
222  -3.88489 -6.456
223  -3.84961 -6.456
224  -3.81434 -6.456
225  -3.77906 -6.42072
226  -3.74378 -6.42072
227  -3.7085 -6.38544
228  -3.67323 -6.35016
229  -3.63795 -6.31488
230  -3.60267 -6.27961
231  -3.56739 -6.24433
232  -3.53211 -6.24433
233  -3.49684 -6.24433
234  -3.46156 -6.20905
235  -3.42628 -6.17377
236  -3.391 -6.17377
237  -3.35573 -6.1385
238  -3.32045 -6.1385
239  -3.28517 -6.10322
240  -3.24989 -6.10322
241  -3.21461 -6.10322
242  -3.17934 -6.06794
243  -3.14406 -6.06794
244  -3.10878 -6.03266
245  -3.0735 -6.03266
246  -3.03823 -5.99738
247  -3.00295 -5.99738
248  -2.96767 -5.99738
249  -2.93239 -5.99738
250  -2.89711 -5.99738
251  -2.86184 -5.99738
252  -2.82656 -5.96211
253  -2.79128 -5.92683
254  -2.756 -5.89155
255  -2.72073 -5.85627
256  -2.68545 -5.85627
257  -2.65017 -5.821
258  -2.61489 -5.821
259  -2.57961 -5.78572
260  -2.54434 -5.78572
261  -2.50906 -5.78572
262  -2.47378 -5.75044
263  -2.4385 -5.75044
264  -2.40323 -5.75044
265  -2.36795 -5.71516
266  -2.33267 -5.71516
267  -2.29739 -5.71516
268  -2.26211 -5.71516
269  -2.22684 -5.67988
270  -2.19156 -5.67988
271  -2.15628 -5.67988
272  -2.121 -5.64461
273  -2.08573 -5.64461
274  -2.05045 -5.60933
275  -2.01517 -5.60933
276  -1.97989 -5.57405
277  -1.94461 -5.57405
278  -1.90934 -5.57405
279  -1.87406 -5.57405
280  -1.83878 -5.53877
281  -1.8035 -5.5035
282  -1.76823 -5.5035
283  -1.73295 -5.46822
284  -1.69767 -5.46822
285  -1.66239 -5.46822
286  -1.62711 -5.43294
287  -1.59184 -5.43294
288  -1.55656 -5.43294
289  -1.52128 -5.43294
290  -1.486 -5.39766
291  -1.45073 -5.39766
292  -1.41545 -5.39766
293  -1.38017 -5.39766
294  -1.34489 -5.39766
295  -1.30961 -5.39766
296  -1.27434 -5.39766
297  -1.23906 -5.36238
298  -1.20378 -5.36238
299  -1.1685 -5.32711
300  -1.13323 -5.32711
301  -1.09795 -5.32711
302  -1.06267 -5.32711
303  -1.02739 -5.32711
304  -0.992115 -5.32711
305  -0.956837 -5.32711
306  -0.921559 -5.32711
307  -0.886282 -5.29183
308  -0.851004 -5.29183
309  -0.815726 -5.29183
310  -0.780448 -5.29183
311  -0.74517 -5.29183
312  -0.709893 -5.29183
313  -0.674615 -5.29183
314  -0.639337 -5.25655
315  -0.604059 -5.25655
316  -0.568782 -5.25655
317  -0.533504 -5.25655
318  -0.498226 -5.25655
319  -0.462948 -5.25655
320  -0.42767 -5.25655
321  -0.392393 -5.25655
322  -0.357115 -5.25655
323  -0.321837 -5.25655
324  -0.286559 -5.25655
325  -0.251282 -5.25655
326  -0.216004 -5.25655
327  -0.180726 -5.25655
328  -0.145448 -5.25655
329  -0.11017 -5.25655
330  -0.0748927 -5.25655
331  -0.0396149 -5.25655
332  -0.00433716 -5.25655
333  0.0309406 -5.25655
334  0.0662184 -5.25655
335  0.101496 -5.25655
336  0.136774 -5.25655
337  0.172052 -5.25655
338  0.20733 -5.25655
339  0.242607 -5.25655
340  0.277885 -5.25655
341  0.313163 -5.25655
342  0.348441 -5.25655
343  0.383718 -5.25655
344  0.418996 -5.25655
345  0.454274 -5.25655
346  0.489552 -5.25655
347  0.52483 -5.25655
348  0.560107 -5.25655
349  0.595385 -5.25655
350  0.630663 -5.25655
351  0.665941 -5.25655
352  0.701218 -5.25655
353  0.736496 -5.25655
354  0.771774 -5.25655
355  0.807052 -5.25655
356  0.84233 -5.25655
357  0.877607 -5.25655
358  0.912885 -5.25655
359  0.948163 -5.25655
360  0.983441 -5.25655
361  1.01872 -5.25655
362  1.054 -5.25655
363  1.08927 -5.25655
364  1.12455 -5.25655
365  1.15983 -5.25655
366  1.19511 -5.25655
367  1.23039 -5.25655
368  1.26566 -5.25655
369  1.30094 -5.25655
370  1.33622 -5.25655
371  1.3715 -5.25655
372  1.40677 -5.25655
373  1.44205 -5.25655
374  1.47733 -5.25655
375  1.51261 -5.25655
376  1.54789 -5.25655
377  1.58316 -5.25655
378  1.61844 -5.25655
379  1.65372 -5.25655
380  1.689 -5.25655
381  1.72427 -5.25655
382  1.75955 -5.25655
383  1.79483 -5.25655
384  1.83011 -5.25655
385  1.86539 -5.25655
386  1.90066 -5.25655
387  1.93594 -5.25655
388  1.97122 -5.25655
389  2.0065 -5.25655
390  2.04177 -5.25655
391  2.07705 -5.25655
392  2.11233 -5.25655
393  2.14761 -5.25655
394  2.18289 -5.25655
395  2.21816 -5.25655
396  2.25344 -5.29183
397  2.28872 -5.29183
398  2.324 -5.29183
399  2.35927 -5.29183
400  2.39455 -5.29183
401  2.42983 -5.29183
402  2.46511 -5.29183
403  2.50039 -5.29183
404  2.53566 -5.29183
405  2.57094 -5.29183
406  2.60622 -5.32711
407  2.6415 -5.32711
408  2.67677 -5.32711
409  2.71205 -5.32711
410  2.74733 -5.32711
411  2.78261 -5.32711
412  2.81789 -5.36238
413  2.85316 -5.36238
414  2.88844 -5.36238
415  2.92372 -5.36238
416  2.959 -5.39766
417  2.99427 -5.43294
418  3.02955 -5.46822
419  3.06483 -5.46822
420  3.10011 -5.46822
421  3.13539 -5.46822
422  3.17066 -5.46822
423  3.20594 -5.46822
424  3.24122 -5.46822
425  3.2765 -5.46822
426  3.31177 -5.5035
427  3.34705 -5.5035
428  3.38233 -5.5035
429  3.41761 -5.53877
430  3.45289 -5.53877
431  3.48816 -5.57405
432  3.52344 -5.57405
433  3.55872 -5.57405
434  3.594 -5.57405
435  3.62927 -5.60933
436  3.66455 -5.60933
437  3.69983 -5.60933
438  3.73511 -5.60933
439  3.77039 -5.60933
440  3.80566 -5.64461
441  3.84094 -5.67988
442  3.87622 -5.67988
443  3.9115 -5.67988
444  3.94677 -5.67988
445  3.98205 -5.71516
446  4.01733 -5.71516
447  4.05261 -5.75044
448  4.08789 -5.75044
449  4.12316 -5.78572
450  4.15844 -5.78572
451  4.19372 -5.821
452  4.229 -5.821
453  4.26427 -5.85627
454  4.29955 -5.85627
455  4.33483 -5.85627
456  4.37011 -5.89155
457  4.40539 -5.89155
458  4.44066 -5.89155
459  4.47594 -5.92683
460  4.51122 -5.92683
461  4.5465 -5.96211
462  4.58177 -5.96211
463  4.61705 -5.96211
464  4.65233 -5.99738
465  4.68761 -5.99738
466  4.72289 -5.99738
467  4.75816 -6.03266
468  4.79344 -6.03266
469  4.82872 -6.06794
470  4.864 -6.10322
471  4.89927 -6.10322
472  4.93455 -6.10322
473  4.96983 -6.1385
474  5.00511 -6.17377
475  5.04039 -6.17377
476  5.07566 -6.17377
477  5.11094 -6.20905
478  5.14622 -6.20905
479  5.1815 -6.24433
480  5.21677 -6.24433
481  5.25205 -6.24433
482  5.28733 -6.24433
483  5.32261 -6.24433
484  5.35789 -6.24433
485  5.39316 -6.24433
486  5.42844 -6.24433
487  5.46372 -6.24433
488  5.499 -6.24433
489  5.53427 -6.24433
490  5.56955 -6.24433
491  5.60483 -6.24433
492  5.64011 -6.24433
493  5.67539 -6.24433
494  5.71066 -6.24433
495  5.74594 -6.24433
496  5.78122 -6.20905
497  5.8165 -6.17377
498  5.85177 -6.1385
499  5.88705 -6.1385
500  5.92233 -6.10322
501  5.95761 -6.06794
502  5.99289 -6.03266
503  6.02816 -5.99738
504  6.06344 -5.96211
505  6.09872 -5.92683
506  6.134 -5.89155
507  6.16927 -5.85627
508  6.16927 -5.821
509  6.20455 -5.78572
510  6.20455 -5.75044
511  6.23983 -5.71516
512  6.27511 -5.67988
513  6.27511 -5.64461
514  6.31039 -5.60933
515  6.31039 -5.57405
516  6.34566 -5.53877
517  6.38094 -5.5035
518  6.38094 -5.46822
519  6.41622 -5.43294
520  6.41622 -5.39766
521  6.41622 -5.36238
522  6.4515 -5.32711
523  6.4515 -5.29183
524  6.4515 -5.25655
525  6.48677 -5.22127
526  6.48677 -5.186
527  6.52205 -5.15072
528  6.52205 -5.11544
529  6.52205 -5.08016
530  6.52205 -5.04488
531  6.52205 -5.00961
532  6.55733 -4.97433
533  6.55733 -4.93905
534  6.55733 -4.90377
535  6.55733 -4.8685
536  6.59261 -4.83322
537  6.59261 -4.79794
538  6.59261 -4.76266
539  6.62789 -4.72738
540  6.62789 -4.69211
541  6.62789 -4.65683
542  6.66316 -4.62155
543  6.66316 -4.58627
544  6.66316 -4.551
545  6.69844 -4.51572
546  6.69844 -4.48044
547  6.73372 -4.44516
548  6.73372 -4.40988
549  6.73372 -4.37461
550  6.769 -4.33933
551  6.769 -4.30405
552  6.769 -4.26877
553  6.769 -4.2335
554  6.80427 -4.19822
555  6.80427 -4.16294
556  6.80427 -4.12766
557  6.80427 -4.09238
558  6.80427 -4.05711
559  6.80427 -4.02183
560  6.80427 -3.98655
561  6.80427 -3.95127
562  6.80427 -3.916
563  6.80427 -3.88072
564  6.80427 -3.84544
565  6.80427 -3.81016
566  6.80427 -3.77488
567  6.83955 -3.73961
568  6.83955 -3.70433
569  6.83955 -3.66905
570  6.83955 -3.63377
571  6.83955 -3.5985
572  6.83955 -3.56322
573  6.83955 -3.52794
574  6.83955 -3.49266
575  6.83955 -3.45738
576  6.83955 -3.42211
577  6.83955 -3.38683
578  6.83955 -3.35155
579  6.83955 -3.31627
580  6.83955 -3.281
581  6.83955 -3.24572
582  6.83955 -3.21044
583  6.83955 -3.17516
584  6.87483 -3.13988
585  6.87483 -3.10461
586  6.87483 -3.06933
587  6.87483 -3.03405
588  6.87483 -2.99877
589  6.87483 -2.9635
590  6.87483 -2.92822
591  6.87483 -2.89294
592  6.87483 -2.85766
593  6.87483 -2.82238
594  6.87483 -2.78711
595  6.87483 -2.75183
596  6.87483 -2.71655
597  6.87483 -2.68127
598  6.87483 -2.646
599  6.87483 -2.61072
600  6.87483 -2.57544
601  6.87483 -2.54016
602  6.87483 -2.50488
603  6.87483 -2.46961
604  6.87483 -2.43433
605  6.87483 -2.39905
606  6.87483 -2.36377
607  6.87483 -2.3285
608  6.87483 -2.29322
609  6.87483 -2.25794
610  6.87483 -2.22266
611  6.87483 -2.18738
612  6.87483 -2.15211
613  6.83955 -2.11683
614  6.83955 -2.08155
615  6.83955 -2.04627
616  6.83955 -2.011
617  6.83955 -1.97572
618  6.83955 -1.94044
619  6.83955 -1.90516
620  6.83955 -1.86988
621  6.83955 -1.83461
622  6.83955 -1.79933
623  6.83955 -1.76405
624  6.83955 -1.72877
625  6.80427 -1.6935
626  6.80427 -1.65822
627  6.80427 -1.62294
628  6.80427 -1.58766
629  6.80427 -1.55238
630  6.80427 -1.51711
631  6.80427 -1.48183
632  6.80427 -1.44655
633  6.80427 -1.41127
634  6.80427 -1.376
635  6.80427 -1.34072
636  6.80427 -1.30544
637  6.80427 -1.27016
638  6.80427 -1.23488
639  6.769 -1.19961
640  6.73372 -1.16433
641  6.69844 -1.12905
642  6.66316 -1.09377
643  6.62789 -1.0585
644  6.62789 -1.02322
645  6.62789 -0.98794
646  6.62789 -0.952662
647  6.62789 -0.917385
648  6.62789 -0.882107
649  6.62789 -0.846829
650  6.62789 -0.811551
651  6.62789 -0.776273
652  6.62789 -0.740996
653  6.62789 -0.705718
654  6.62789 -0.67044
655  6.62789 -0.635162
656  6.62789 -0.599885
657  6.62789 -0.564607
658  6.62789 -0.529329
659  6.62789 -0.494051
660  6.62789 -0.458773
661  6.62789 -0.423496
662  6.62789 -0.388218
663  6.62789 -0.35294
664  6.59261 -0.317662
665  6.59261 -0.282385
666  6.59261 -0.247107
667  6.59261 -0.211829
668  6.59261 -0.176551
669  6.59261 -0.141273
670  6.59261 -0.105996
671  6.59261 -0.0707178
672  6.59261 -0.0354401
673  6.59261 -0.000162279
674  6.59261 0.0351155
675  6.59261 0.0703933
676  6.59261 0.105671
677  6.59261 0.140949
678  6.59261 0.176227
679  6.59261 0.211504
680  6.59261 0.246782
681  6.59261 0.28206
682  6.55733 0.317338
683  6.55733 0.352615
684  6.55733 0.387893
685  6.55733 0.423171
686  6.55733 0.458449
687  6.55733 0.493727
688  6.52205 0.529004
689  6.52205 0.564282
690  6.52205 0.59956
691  6.48677 0.634838
692  6.48677 0.670115
693  6.48677 0.705393
694  6.48677 0.740671
695  6.48677 0.775949
696  6.48677 0.811227
697  6.4515 0.846504
698  6.4515 0.881782
699  6.4515 0.91706
700  6.41622 0.952338
701  6.41622 0.987615
702  6.41622 1.02289
703  6.41622 1.05817
704  6.41622 1.09345
705  6.38094 1.12873
706  6.38094 1.164
707  6.38094 1.19928
708  6.34566 1.23456
709  6.34566 1.26984
710  6.31039 1.30512
711  6.31039 1.34039
712  6.31039 1.37567
713  6.27511 1.41095
714  6.27511 1.44623
715  6.27511 1.4815
716  6.27511 1.51678
717  6.23983 1.55206
718  6.23983 1.58734
719  6.23983 1.62262
720  6.20455 1.65789
721  6.20455 1.69317
722  6.20455 1.72845
723  6.16927 1.76373
724  6.16927 1.799
725  6.16927 1.83428
726  6.134 1.86956
727  6.134 1.90484
728  6.09872 1.94012
729  6.09872 1.97539
730  6.06344 2.01067
731  6.06344 2.04595
732  6.02816 2.08123
733  6.02816 2.1165
734  5.99289 2.15178
735  5.99289 2.18706
736  5.99289 2.22234
737  5.95761 2.25762
738  5.95761 2.29289
739  5.92233 2.32817
740  5.92233 2.36345
741  5.88705 2.39873
742  5.88705 2.434
743  5.85177 2.46928
744  5.85177 2.50456
745  5.8165 2.53984
746  5.8165 2.57512
747  5.78122 2.61039
748  5.78122 2.64567
749  5.74594 2.68095
750  5.71066 2.71623
751  5.71066 2.7515
752  5.71066 2.78678
753  5.67539 2.82206
754  5.67539 2.85734
755  5.67539 2.89262
756  5.64011 2.92789
757  5.60483 2.96317
758  5.60483 2.99845
759  5.56955 3.03373
760  5.53427 3.069
761  5.53427 3.10428
762  5.499 3.13956
763  5.499 3.17484
764  5.499 3.21012
765  5.46372 3.24539
766  5.42844 3.28067
767  5.42844 3.31595
768  5.39316 3.35123
769  5.39316 3.3865
770  5.35789 3.42178
771  5.32261 3.45706
772  5.28733 3.49234
773  5.28733 3.52762
774  5.25205 3.56289
775  5.25205 3.59817
776  5.25205 3.63345
777  5.25205 3.66873
778  5.21677 3.704
779  5.21677 3.73928
780  5.1815 3.77456
781  5.14622 3.80984
782  5.11094 3.84512
783  5.11094 3.88039
784  5.07566 3.91567
785  5.04039 3.95095
786  5.04039 3.98623
787  5.00511 4.0215
788  4.96983 4.05678
789  4.93455 4.09206
790  4.93455 4.12734
791  4.89927 4.16262
792  4.864 4.19789
793  4.82872 4.23317
794  4.79344 4.26845
795  4.75816 4.30373
796  4.72289 4.339
797  4.68761 4.37428
798  4.65233 4.40956
799  4.65233 4.44484
800  4.61705 4.48012
801  4.58177 4.51539
802  4.5465 4.55067
803  4.5465 4.58595
804  4.51122 4.62123
805  4.47594 4.6565
806  4.44066 4.69178
807  4.40539 4.72706
808  4.37011 4.76234
809  4.37011 4.79762
810  4.33483 4.83289
811  4.29955 4.86817
812  4.26427 4.90345
813  4.229 4.93873
814  4.19372 4.974
815  4.19372 5.00928
816  4.15844 5.04456
817  4.15844 5.07984
818  4.15844 5.11512
819  4.15844 5.15039
820  4.15844 5.18567
821  4.15844 5.22095
822  4.12316 5.25623
823  4.12316 5.2915
824  4.08789 5.32678
825  4.05261 5.36206
826  4.05261 5.39734
827  4.01733 5.43262
828  4.01733 5.46789
829  3.98205 5.50317
830  3.94677 5.53845
831  3.9115 5.57373
832  3.87622 5.609
833  3.87622 5.64428
834  3.87622 5.67956
835  3.84094 5.71484
836  3.80566 5.75012
837  3.77039 5.78539
838  3.73511 5.82067
839  3.69983 5.85595
840  3.66455 5.89123
841  3.62927 5.9265
842  3.594 5.96178
843  3.55872 5.96178
844  3.52344 5.96178
845  3.48816 5.99706
846  3.45289 5.99706
847  3.41761 6.03234
848  3.38233 6.06762
849  3.34705 6.10289
850  3.31177 6.13817
851  3.2765 6.17345
852  3.24122 6.20873
853  3.20594 6.244
854  3.17066 6.27928
855  3.13539 6.31456
856  3.10011 6.34984
857  3.06483 6.34984
858  3.02955 6.38512
859  2.99427 6.38512
860  2.959 6.42039
861  2.92372 6.45567
862  2.88844 6.49095
863  2.85316 6.49095
864  2.81789 6.52623
865  2.78261 6.5615
866  2.74733 6.5615
867  2.71205 6.59678
868  2.67677 6.59678
869  2.6415 6.63206
870  2.60622 6.63206
871  2.57094 6.63206
872  2.53566 6.63206
873  2.50039 6.66734
874  2.46511 6.70262
875  2.42983 6.70262
876  2.39455 6.73789
877  2.35927 6.77317
878  2.324 6.80845
879  2.28872 6.84373
880  2.25344 6.84373
881  2.21816 6.84373
882  2.18289 6.879
883  2.14761 6.879
884  2.11233 6.91428
885  2.07705 6.91428
886  2.04177 6.91428
887  2.0065 6.91428
888  1.97122 6.91428
889  1.93594 6.91428
890  1.90066 6.91428
891  1.86539 6.94956
892  1.83011 6.98484
893  1.79483 6.98484
894  1.75955 7.02012
895  1.72427 7.05539
896  1.689 7.05539
897  1.65372 7.05539
898  1.61844 7.05539
899  1.58316 7.05539
900  1.54789 7.09067
901  1.51261 7.09067
902  1.47733 7.09067
903  1.44205 7.09067
904  1.40677 7.09067
905  1.3715 7.12595
906  1.33622 7.12595
907  1.30094 7.12595
908  1.26566 7.16123
909  1.23039 7.16123
910  1.19511 7.16123
911  1.15983 7.16123
912  1.12455 7.1965
913  1.08927 7.1965
914  1.054 7.23178
915  1.01872 7.23178
916  0.983441 7.23178
917  0.948163 7.23178
918  0.912885 7.23178
919  0.877607 7.23178
920  0.84233 7.23178
921  0.807052 7.23178
922  0.771774 7.23178
923  0.736496 7.23178
924  0.701218 7.23178
925  0.665941 7.23178
926  0.630663 7.23178
927  0.595385 7.23178
928  0.560107 7.1965
929  0.52483 7.1965
930  0.489552 7.1965
931  0.454274 7.16123
932  0.418996 7.16123
933  0.383718 7.16123
934  0.348441 7.16123
935  0.313163 7.12595
936  0.277885 7.12595
937  0.242607 7.12595
938  0.20733 7.12595
939  0.172052 7.12595
940  0.136774 7.12595
941  0.101496 7.12595
942  0.0662184 7.12595
943  0.0309406 7.12595
944  -0.00433716 7.12595
945  -0.0396149 7.12595
946  -0.0748927 7.12595
947  -0.11017 7.12595
948  -0.145448 7.12595
949  -0.180726 7.12595
950  -0.216004 7.12595
951  -0.251282 7.12595
952  -0.286559 7.12595
953  -0.321837 7.12595
954  -0.357115 7.12595
955  -0.392393 7.12595
956  -0.42767 7.12595
957  -0.462948 7.12595
958  -0.498226 7.12595
959  -0.533504 7.12595
960  -0.568782 7.12595
961  -0.604059 7.12595
962  -0.639337 7.12595
963  -0.674615 7.12595
964  -0.709893 7.09067
965  -0.74517 7.09067
966  -0.780448 7.09067
967  -0.815726 7.09067
968  -0.851004 7.09067
969  -0.886282 7.09067
970  -0.921559 7.09067
971  -0.956837 7.09067
972  -0.992115 7.09067
973  -1.02739 7.05539
974  -1.06267 7.05539
975  -1.09795 7.05539
976  -1.13323 7.05539
977  -1.1685 7.02012
978  -1.20378 7.02012
979  -1.23906 7.02012
980  -1.27434 6.98484
981  -1.30961 6.98484
982  -1.34489 6.98484
983  -1.38017 6.98484
984  -1.41545 6.98484
985  -1.45073 6.94956
986  -1.486 6.94956
987  -1.52128 6.91428
988  -1.55656 6.91428
989  -1.59184 6.91428
990  -1.62711 6.91428
991  -1.66239 6.879
992  -1.69767 6.879
993  -1.73295 6.84373
994  -1.76823 6.84373
995  -1.8035 6.84373
996  -1.83878 6.84373
997  -1.87406 6.80845
998  -1.90934 6.80845
999  -1.94461 6.80845
1000 -1.97989 6.77317
1001 -2.01517 6.77317
1002 -2.05045 6.73789
1003 -2.08573 6.73789
1004 -2.121 6.70262
1005 -2.15628 6.66734
1006 -2.19156 6.66734
1007 -2.22684 6.63206
1008 -2.26211 6.59678
1009 -2.29739 6.59678
1010 -2.33267 6.59678
1011 -2.36795 6.59678
1012 -2.40323 6.59678
1013 -2.4385 6.59678
1014 -2.47378 6.59678
1015 -2.50906 6.5615
1016 -2.54434 6.5615
1017 -2.57961 6.52623
1018 -2.61489 6.49095
1019 -2.65017 6.45567
1020 -2.68545 6.45567
1021 -2.72073 6.42039
1022 -2.756 6.38512
1023 -2.79128 6.38512
1024 -2.82656 6.38512
1025 -2.86184 6.38512
1026 -2.89711 6.38512
1027 -2.93239 6.34984
1028 -2.96767 6.34984
1029 -3.00295 6.31456
1030 -3.03823 6.27928
1031 -3.0735 6.244
1032 -3.10878 6.20873
1033 -3.14406 6.17345
1034 -3.17934 6.13817
1035 -3.21461 6.10289
1036 -3.24989 6.06762
1037 -3.28517 6.03234
1038 -3.32045 5.99706
1039 -3.35573 5.99706
1040 -3.391 5.96178
1041 -3.42628 5.9265
1042 -3.46156 5.89123
1043 -3.49684 5.85595
1044 -3.53211 5.85595
1045 -3.56739 5.82067
1046 -3.60267 5.78539
1047 -3.63795 5.75012
1048 -3.67323 5.71484
1049 -3.7085 5.67956
1050 -3.74378 5.64428
1051 -3.77906 5.609
1052 -3.81434 5.57373
1053 -3.84961 5.53845
1054 -3.88489 5.50317
1055 -3.92017 5.46789
1056 -3.95545 5.43262
1057 -3.99073 5.39734
1058 -4.026 5.36206
1059 -4.06128 5.32678
1060 -4.09656 5.2915
1061 -4.13184 5.25623
1062 -4.16711 5.22095
1063 -4.20239 5.18567
1064 -4.23767 5.15039
1065 -4.27295 5.11512
1066 -4.30823 5.07984
1067 -4.3435 5.04456
1068 -4.37878 5.00928
1069 -4.37878 4.974
1070 -4.41406 4.93873
1071 -4.44934 4.90345
1072 -4.48461 4.86817
1073 -4.51989 4.83289
1074 -4.55517 4.79762
1075 -4.59045 4.76234
1076 -4.59045 4.72706
1077 -4.62573 4.69178
1078 -4.661 4.6565
1079 -4.69628 4.62123
1080 -4.69628 4.58595
1081 -4.73156 4.55067
1082 -4.76684 4.51539
1083 -4.80211 4.48012
1084 -4.83739 4.44484
1085 -4.83739 4.40956
1086 -4.87267 4.37428
1087 -4.90795 4.339
1088 -4.94323 4.30373
1089 -4.9785 4.26845
1090 -5.01378 4.23317
1091 -5.04906 4.19789
1092 -5.08434 4.16262
1093 -5.11961 4.12734
1094 -5.15489 4.09206
1095 -5.19017 4.05678
1096 -5.22545 4.0215
1097 -5.26073 3.98623
1098 -5.296 3.95095
1099 -5.33128 3.91567
1100 -5.33128 3.88039
1101 -5.36656 3.84512
1102 -5.36656 3.80984
1103 -5.40184 3.77456
1104 -5.43711 3.73928
1105 -5.43711 3.704
1106 -5.47239 3.66873
1107 -5.50767 3.63345
1108 -5.50767 3.59817
1109 -5.50767 3.56289
1110 -5.54295 3.52762
1111 -5.54295 3.49234
1112 -5.54295 3.45706
1113 -5.57823 3.42178
1114 -5.57823 3.3865
1115 -5.57823 3.35123
1116 -5.57823 3.31595
1117 -5.6135 3.28067
1118 -5.6135 3.24539
1119 -5.64878 3.21012
1120 -5.68406 3.17484
1121 -5.68406 3.13956
1122 -5.68406 3.10428
1123 -5.68406 3.069
1124 -5.71934 3.03373
1125 -5.75461 2.99845
1126 -5.78989 2.96317
1127 -5.82517 2.92789
1128 -5.86045 2.89262
1129 -5.89573 2.85734
1130 -5.89573 2.82206
1131 -5.89573 2.78678
1132 -5.89573 2.7515
1133 -5.89573 2.71623
1134 -5.89573 2.68095
1135 -5.89573 2.64567
1136 -5.931 2.61039
1137 -5.96628 2.57512
1138 -6.00156 2.53984
1139 -6.00156 2.50456
1140 -6.03684 2.46928
1141 -6.03684 2.434
1142 -6.03684 2.39873
1143 -6.07211 2.36345
1144 -6.10739 2.32817
1145 -6.10739 2.29289
1146 -6.14267 2.25762
1147 -6.17795 2.22234
1148 -6.17795 2.18706
1149 -6.17795 2.15178
1150 -6.17795 2.1165
1151 -6.17795 2.08123
1152 -6.17795 2.04595
1153 -6.17795 2.01067
1154 -6.17795 1.97539
1155 -6.17795 1.94012
1156 -6.17795 1.90484
1157 -6.17795 1.86956
1158 -6.17795 1.83428
1159 -6.21323 1.799
1160 -6.2485 1.76373
1161 -6.2485 1.72845
1162 -6.2485 1.69317
1163 -6.2485 1.65789
1164 -6.2485 1.62262
1165 -6.2485 1.58734
1166 -6.28378 1.55206
1167 -6.31906 1.51678
1168 -6.31906 1.4815
1169 -6.35434 1.44623
1170 -6.38961 1.41095
1171 -6.38961 1.37567
1172 -6.38961 1.34039
1173 -6.38961 1.30512
1174 -6.38961 1.26984
1175 -6.38961 1.23456
1176 -6.38961 1.19928
1177 -6.38961 1.164
1178 -6.38961 1.12873
1179 -6.42489 1.09345
1180 -6.46017 1.05817
1181 -6.49545 1.02289
1182 -6.53073 0.987615
1183 -6.566 0.952338
1184 -6.566 0.91706
1185 -6.60128 0.881782
1186 -6.60128 0.846504
1187 -6.60128 0.811227
1188 -6.60128 0.775949
1189 -6.60128 0.740671
1190 -6.60128 0.705393
1191 -6.60128 0.670115
1192 -6.60128 0.634838
1193 -6.63656 0.59956
1194 -6.63656 0.564282
1195 -6.67184 0.529004
1196 -6.70711 0.493727
1197 -6.70711 0.458449
1198 -6.70711 0.423171
1199 -6.70711 0.387893
1200 -6.74239 0.352615
1201 -6.74239 0.317338
1202 -6.74239 0.28206
1203 -6.74239 0.246782
