# Supplementary material for: Statistical Mapping of Maize Bundle Intensity at the Stem Scale Using Spatial Normalisation of Replicated Images
Source: PLoS One. 2014 Mar 12;9(3):e90673. doi: 10.1371/journal.pone.0090673 (PMC3951278; doi:10.1371/journal.pone.0090673)
Supplement: File S2 — Data files containing bundle positions and slice contours. (ZIP) [file pone.0090673.s002.zip › data/slabs/tables/contoursMm/m01evCntMm.txt]

name   x   y
1    -6.62381 -3.05708
2    -6.62381 -3.09235
3    -6.62381 -3.12763
4    -6.62381 -3.16291
5    -6.62381 -3.19819
6    -6.62381 -3.23346
7    -6.62381 -3.26874
8    -6.62381 -3.30402
9    -6.62381 -3.3393
10   -6.62381 -3.37458
11   -6.62381 -3.40985
12   -6.62381 -3.44513
13   -6.62381 -3.48041
14   -6.62381 -3.51569
15   -6.62381 -3.55096
16   -6.58854 -3.58624
17   -6.58854 -3.62152
18   -6.58854 -3.6568
19   -6.58854 -3.69208
20   -6.58854 -3.72735
21   -6.58854 -3.76263
22   -6.58854 -3.79791
23   -6.58854 -3.83319
24   -6.58854 -3.86846
25   -6.58854 -3.90374
26   -6.58854 -3.93902
27   -6.58854 -3.9743
28   -6.55326 -4.00958
29   -6.55326 -4.04485
30   -6.55326 -4.08013
31   -6.55326 -4.11541
32   -6.51798 -4.15069
33   -6.51798 -4.18596
34   -6.51798 -4.22124
35   -6.51798 -4.25652
36   -6.4827 -4.2918
37   -6.4827 -4.32708
38   -6.4827 -4.36235
39   -6.44743 -4.39763
40   -6.44743 -4.43291
41   -6.44743 -4.46819
42   -6.44743 -4.50346
43   -6.41215 -4.53874
44   -6.41215 -4.57402
45   -6.41215 -4.6093
46   -6.41215 -4.64458
47   -6.41215 -4.67985
48   -6.41215 -4.71513
49   -6.37687 -4.75041
50   -6.37687 -4.78569
51   -6.37687 -4.82096
52   -6.34159 -4.85624
53   -6.34159 -4.89152
54   -6.30631 -4.9268
55   -6.27104 -4.96208
56   -6.27104 -4.99735
57   -6.27104 -5.03263
58   -6.27104 -5.06791
59   -6.27104 -5.10319
60   -6.23576 -5.13846
61   -6.23576 -5.17374
62   -6.23576 -5.20902
63   -6.20048 -5.2443
64   -6.1652 -5.27958
65   -6.1652 -5.31485
66   -6.1652 -5.35013
67   -6.1652 -5.38541
68   -6.12993 -5.42069
69   -6.12993 -5.45596
70   -6.09465 -5.49124
71   -6.09465 -5.52652
72   -6.09465 -5.5618
73   -6.09465 -5.59708
74   -6.09465 -5.63235
75   -6.09465 -5.66763
76   -6.09465 -5.70291
77   -6.09465 -5.73819
78   -6.09465 -5.77346
79   -6.05937 -5.80874
80   -6.02409 -5.84402
81   -5.98881 -5.8793
82   -5.95354 -5.91458
83   -5.91826 -5.94985
84   -5.88298 -5.98513
85   -5.88298 -6.02041
86   -5.88298 -6.05569
87   -5.8477 -6.09096
88   -5.81243 -6.12624
89   -5.77715 -6.16152
90   -5.74187 -6.1968
91   -5.70659 -6.23208
92   -5.67131 -6.26735
93   -5.63604 -6.30263
94   -5.60076 -6.33791
95   -5.56548 -6.37319
96   -5.5302 -6.40846
97   -5.49493 -6.44374
98   -5.45965 -6.47902
99   -5.42437 -6.5143
100  -5.38909 -6.54958
101  -5.35381 -6.58485
102  -5.31854 -6.58485
103  -5.28326 -6.62013
104  -5.24798 -6.62013
105  -5.2127 -6.62013
106  -5.17743 -6.62013
107  -5.14215 -6.62013
108  -5.10687 -6.62013
109  -5.07159 -6.62013
110  -5.03631 -6.62013
111  -5.00104 -6.62013
112  -4.96576 -6.62013
113  -4.93048 -6.62013
114  -4.8952 -6.62013
115  -4.85993 -6.62013
116  -4.82465 -6.62013
117  -4.78937 -6.58485
118  -4.75409 -6.58485
119  -4.71881 -6.54958
120  -4.68354 -6.5143
121  -4.64826 -6.5143
122  -4.61298 -6.47902
123  -4.5777 -6.47902
124  -4.54243 -6.44374
125  -4.50715 -6.44374
126  -4.47187 -6.44374
127  -4.43659 -6.40846
128  -4.40131 -6.37319
129  -4.36604 -6.33791
130  -4.33076 -6.33791
131  -4.29548 -6.33791
132  -4.2602 -6.30263
133  -4.22493 -6.30263
134  -4.18965 -6.26735
135  -4.15437 -6.23208
136  -4.11909 -6.1968
137  -4.08381 -6.1968
138  -4.04854 -6.1968
139  -4.01326 -6.1968
140  -3.97798 -6.16152
141  -3.9427 -6.16152
142  -3.90743 -6.16152
143  -3.87215 -6.16152
144  -3.83687 -6.12624
145  -3.80159 -6.12624
146  -3.76631 -6.12624
147  -3.73104 -6.09096
148  -3.69576 -6.09096
149  -3.66048 -6.05569
150  -3.6252 -6.02041
151  -3.58993 -5.98513
152  -3.55465 -5.94985
153  -3.51937 -5.91458
154  -3.48409 -5.8793
155  -3.44881 -5.8793
156  -3.41354 -5.8793
157  -3.37826 -5.84402
158  -3.34298 -5.84402
159  -3.3077 -5.80874
160  -3.27243 -5.80874
161  -3.23715 -5.80874
162  -3.20187 -5.80874
163  -3.16659 -5.80874
164  -3.13131 -5.77346
165  -3.09604 -5.77346
166  -3.06076 -5.77346
167  -3.02548 -5.77346
168  -2.9902 -5.77346
169  -2.95493 -5.73819
170  -2.91965 -5.70291
171  -2.88437 -5.66763
172  -2.84909 -5.66763
173  -2.81381 -5.66763
174  -2.77854 -5.66763
175  -2.74326 -5.63235
176  -2.70798 -5.63235
177  -2.6727 -5.63235
178  -2.63743 -5.63235
179  -2.60215 -5.63235
180  -2.56687 -5.59708
181  -2.53159 -5.59708
182  -2.49631 -5.59708
183  -2.46104 -5.59708
184  -2.42576 -5.59708
185  -2.39048 -5.59708
186  -2.3552 -5.5618
187  -2.31993 -5.5618
188  -2.28465 -5.5618
189  -2.24937 -5.5618
190  -2.21409 -5.5618
191  -2.17881 -5.5618
192  -2.14354 -5.5618
193  -2.10826 -5.5618
194  -2.07298 -5.5618
195  -2.0377 -5.5618
196  -2.00243 -5.5618
197  -1.96715 -5.5618
198  -1.93187 -5.5618
199  -1.89659 -5.5618
200  -1.86131 -5.5618
201  -1.82604 -5.5618
202  -1.79076 -5.5618
203  -1.75548 -5.5618
204  -1.7202 -5.5618
205  -1.68493 -5.5618
206  -1.64965 -5.5618
207  -1.61437 -5.5618
208  -1.57909 -5.5618
209  -1.54381 -5.5618
210  -1.50854 -5.52652
211  -1.47326 -5.52652
212  -1.43798 -5.52652
213  -1.4027 -5.52652
214  -1.36743 -5.52652
215  -1.33215 -5.52652
216  -1.29687 -5.52652
217  -1.26159 -5.52652
218  -1.22631 -5.52652
219  -1.19104 -5.52652
220  -1.15576 -5.52652
221  -1.12048 -5.52652
222  -1.0852 -5.52652
223  -1.04993 -5.52652
224  -1.01465 -5.52652
225  -0.97937 -5.52652
226  -0.944092 -5.52652
227  -0.908815 -5.52652
228  -0.873537 -5.52652
229  -0.838259 -5.52652
230  -0.802981 -5.52652
231  -0.767703 -5.52652
232  -0.732426 -5.52652
233  -0.697148 -5.52652
234  -0.66187 -5.52652
235  -0.626592 -5.52652
236  -0.591315 -5.52652
237  -0.556037 -5.52652
238  -0.520759 -5.52652
239  -0.485481 -5.52652
240  -0.450203 -5.52652
241  -0.414926 -5.52652
242  -0.379648 -5.52652
243  -0.34437 -5.52652
244  -0.309092 -5.52652
245  -0.273815 -5.52652
246  -0.238537 -5.52652
247  -0.203259 -5.52652
248  -0.167981 -5.52652
249  -0.132703 -5.52652
250  -0.0974257 -5.52652
251  -0.0621479 -5.52652
252  -0.0268702 -5.52652
253  0.00840762 -5.5618
254  0.0436854 -5.5618
255  0.0789632 -5.5618
256  0.114241 -5.5618
257  0.149519 -5.5618
258  0.184797 -5.5618
259  0.220074 -5.5618
260  0.255352 -5.5618
261  0.29063 -5.5618
262  0.325908 -5.5618
263  0.361185 -5.5618
264  0.396463 -5.5618
265  0.431741 -5.5618
266  0.467019 -5.5618
267  0.502297 -5.5618
268  0.537574 -5.5618
269  0.572852 -5.5618
270  0.60813 -5.52652
271  0.643408 -5.52652
272  0.678685 -5.52652
273  0.713963 -5.52652
274  0.749241 -5.52652
275  0.784519 -5.52652
276  0.819797 -5.52652
277  0.855074 -5.52652
278  0.890352 -5.52652
279  0.92563 -5.52652
280  0.960908 -5.52652
281  0.996185 -5.52652
282  1.03146 -5.52652
283  1.06674 -5.52652
284  1.10202 -5.52652
285  1.1373 -5.52652
286  1.17257 -5.52652
287  1.20785 -5.52652
288  1.24313 -5.52652
289  1.27841 -5.52652
290  1.31369 -5.52652
291  1.34896 -5.5618
292  1.38424 -5.59708
293  1.41952 -5.59708
294  1.4548 -5.59708
295  1.49007 -5.63235
296  1.52535 -5.63235
297  1.56063 -5.63235
298  1.59591 -5.63235
299  1.63119 -5.63235
300  1.66646 -5.63235
301  1.70174 -5.63235
302  1.73702 -5.66763
303  1.7723 -5.70291
304  1.80757 -5.70291
305  1.84285 -5.70291
306  1.87813 -5.70291
307  1.91341 -5.70291
308  1.94869 -5.73819
309  1.98396 -5.73819
310  2.01924 -5.73819
311  2.05452 -5.73819
312  2.0898 -5.73819
313  2.12507 -5.73819
314  2.16035 -5.73819
315  2.19563 -5.73819
316  2.23091 -5.73819
317  2.26619 -5.73819
318  2.30146 -5.77346
319  2.33674 -5.77346
320  2.37202 -5.77346
321  2.4073 -5.77346
322  2.44257 -5.77346
323  2.47785 -5.77346
324  2.51313 -5.77346
325  2.54841 -5.77346
326  2.58369 -5.77346
327  2.61896 -5.77346
328  2.65424 -5.77346
329  2.68952 -5.77346
330  2.7248 -5.80874
331  2.76007 -5.80874
332  2.79535 -5.80874
333  2.83063 -5.80874
334  2.86591 -5.80874
335  2.90119 -5.80874
336  2.93646 -5.80874
337  2.97174 -5.80874
338  3.00702 -5.84402
339  3.0423 -5.84402
340  3.07757 -5.84402
341  3.11285 -5.8793
342  3.14813 -5.91458
343  3.18341 -5.94985
344  3.21869 -5.98513
345  3.25396 -6.02041
346  3.28924 -6.02041
347  3.32452 -6.05569
348  3.3598 -6.05569
349  3.39507 -6.09096
350  3.43035 -6.09096
351  3.46563 -6.09096
352  3.50091 -6.09096
353  3.53619 -6.12624
354  3.57146 -6.16152
355  3.60674 -6.1968
356  3.64202 -6.23208
357  3.6773 -6.26735
358  3.71257 -6.30263
359  3.74785 -6.33791
360  3.78313 -6.37319
361  3.81841 -6.40846
362  3.85369 -6.44374
363  3.88896 -6.44374
364  3.92424 -6.44374
365  3.95952 -6.44374
366  3.9948 -6.44374
367  4.03007 -6.44374
368  4.06535 -6.44374
369  4.10063 -6.44374
370  4.13591 -6.44374
371  4.17119 -6.44374
372  4.20646 -6.44374
373  4.24174 -6.44374
374  4.27702 -6.44374
375  4.3123 -6.44374
376  4.34757 -6.44374
377  4.38285 -6.44374
378  4.41813 -6.44374
379  4.45341 -6.44374
380  4.48869 -6.44374
381  4.52396 -6.44374
382  4.55924 -6.44374
383  4.59452 -6.44374
384  4.6298 -6.47902
385  4.66507 -6.5143
386  4.70035 -6.54958
387  4.73563 -6.58485
388  4.77091 -6.62013
389  4.80619 -6.65541
390  4.84146 -6.65541
391  4.87674 -6.69069
392  4.91202 -6.69069
393  4.9473 -6.69069
394  4.98257 -6.69069
395  5.01785 -6.69069
396  5.05313 -6.69069
397  5.08841 -6.69069
398  5.12369 -6.69069
399  5.15896 -6.69069
400  5.19424 -6.69069
401  5.22952 -6.69069
402  5.2648 -6.69069
403  5.30007 -6.69069
404  5.33535 -6.65541
405  5.37063 -6.62013
406  5.40591 -6.58485
407  5.44119 -6.54958
408  5.47646 -6.5143
409  5.51174 -6.47902
410  5.54702 -6.44374
411  5.5823 -6.40846
412  5.61757 -6.37319
413  5.65285 -6.33791
414  5.68813 -6.30263
415  5.72341 -6.26735
416  5.75869 -6.23208
417  5.75869 -6.1968
418  5.79396 -6.16152
419  5.79396 -6.12624
420  5.82924 -6.09096
421  5.82924 -6.05569
422  5.86452 -6.02041
423  5.8998 -5.98513
424  5.93507 -5.94985
425  5.93507 -5.91458
426  5.97035 -5.8793
427  6.00563 -5.84402
428  6.04091 -5.80874
429  6.04091 -5.77346
430  6.04091 -5.73819
431  6.04091 -5.70291
432  6.07619 -5.66763
433  6.11146 -5.63235
434  6.14674 -5.59708
435  6.18202 -5.5618
436  6.2173 -5.52652
437  6.25257 -5.49124
438  6.28785 -5.45596
439  6.32313 -5.42069
440  6.32313 -5.38541
441  6.32313 -5.35013
442  6.32313 -5.31485
443  6.35841 -5.27958
444  6.35841 -5.2443
445  6.35841 -5.20902
446  6.35841 -5.17374
447  6.35841 -5.13846
448  6.35841 -5.10319
449  6.35841 -5.06791
450  6.35841 -5.03263
451  6.35841 -4.99735
452  6.35841 -4.96208
453  6.35841 -4.9268
454  6.35841 -4.89152
455  6.35841 -4.85624
456  6.35841 -4.82096
457  6.35841 -4.78569
458  6.35841 -4.75041
459  6.35841 -4.71513
460  6.35841 -4.67985
461  6.39369 -4.64458
462  6.42896 -4.6093
463  6.46424 -4.57402
464  6.49952 -4.53874
465  6.5348 -4.50346
466  6.57007 -4.46819
467  6.60535 -4.43291
468  6.64063 -4.39763
469  6.67591 -4.36235
470  6.71119 -4.32708
471  6.74646 -4.2918
472  6.78174 -4.25652
473  6.78174 -4.22124
474  6.78174 -4.18596
475  6.78174 -4.15069
476  6.78174 -4.11541
477  6.78174 -4.08013
478  6.78174 -4.04485
479  6.81702 -4.00958
480  6.8523 -3.9743
481  6.8523 -3.93902
482  6.8523 -3.90374
483  6.8523 -3.86846
484  6.8523 -3.83319
485  6.8523 -3.79791
486  6.8523 -3.76263
487  6.8523 -3.72735
488  6.8523 -3.69208
489  6.8523 -3.6568
490  6.8523 -3.62152
491  6.8523 -3.58624
492  6.8523 -3.55096
493  6.8523 -3.51569
494  6.8523 -3.48041
495  6.8523 -3.44513
496  6.8523 -3.40985
497  6.8523 -3.37458
498  6.8523 -3.3393
499  6.8523 -3.30402
500  6.88757 -3.26874
501  6.88757 -3.23346
502  6.88757 -3.19819
503  6.88757 -3.16291
504  6.88757 -3.12763
505  6.88757 -3.09235
506  6.88757 -3.05708
507  6.88757 -3.0218
508  6.88757 -2.98652
509  6.88757 -2.95124
510  6.88757 -2.91596
511  6.88757 -2.88069
512  6.88757 -2.84541
513  6.88757 -2.81013
514  6.88757 -2.77485
515  6.88757 -2.73958
516  6.88757 -2.7043
517  6.88757 -2.66902
518  6.88757 -2.63374
519  6.88757 -2.59846
520  6.88757 -2.56319
521  6.88757 -2.52791
522  6.8523 -2.49263
523  6.8523 -2.45735
524  6.8523 -2.42208
525  6.8523 -2.3868
526  6.8523 -2.35152
527  6.8523 -2.31624
528  6.8523 -2.28096
529  6.81702 -2.24569
530  6.81702 -2.21041
531  6.81702 -2.17513
532  6.81702 -2.13985
533  6.81702 -2.10458
534  6.81702 -2.0693
535  6.81702 -2.03402
536  6.81702 -1.99874
537  6.81702 -1.96346
538  6.81702 -1.92819
539  6.81702 -1.89291
540  6.81702 -1.85763
541  6.81702 -1.82235
542  6.81702 -1.78708
543  6.81702 -1.7518
544  6.81702 -1.71652
545  6.81702 -1.68124
546  6.81702 -1.64596
547  6.81702 -1.61069
548  6.8523 -1.57541
549  6.8523 -1.54013
550  6.8523 -1.50485
551  6.8523 -1.46958
552  6.8523 -1.4343
553  6.8523 -1.39902
554  6.8523 -1.36374
555  6.8523 -1.32846
556  6.8523 -1.29319
557  6.88757 -1.25791
558  6.88757 -1.22263
559  6.88757 -1.18735
560  6.88757 -1.15208
561  6.88757 -1.1168
562  6.88757 -1.08152
563  6.88757 -1.04624
564  6.88757 -1.01096
565  6.88757 -0.975687
566  6.88757 -0.940409
567  6.88757 -0.905132
568  6.88757 -0.869854
569  6.88757 -0.834576
570  6.8523 -0.799298
571  6.81702 -0.76402
572  6.81702 -0.728743
573  6.81702 -0.693465
574  6.81702 -0.658187
575  6.81702 -0.622909
576  6.81702 -0.587632
577  6.78174 -0.552354
578  6.78174 -0.517076
579  6.78174 -0.481798
580  6.78174 -0.44652
581  6.78174 -0.411243
582  6.78174 -0.375965
583  6.78174 -0.340687
584  6.78174 -0.305409
585  6.78174 -0.270132
586  6.78174 -0.234854
587  6.78174 -0.199576
588  6.78174 -0.164298
589  6.78174 -0.12902
590  6.74646 -0.0937427
591  6.74646 -0.0584649
592  6.74646 -0.0231872
593  6.74646 0.0120906
594  6.71119 0.0473684
595  6.71119 0.0826462
596  6.71119 0.117924
597  6.71119 0.153202
598  6.67591 0.18848
599  6.67591 0.223757
600  6.67591 0.259035
601  6.67591 0.294313
602  6.64063 0.329591
603  6.60535 0.364868
604  6.60535 0.400146
605  6.57007 0.435424
606  6.57007 0.470702
607  6.57007 0.50598
608  6.57007 0.541257
609  6.57007 0.576535
610  6.5348 0.611813
611  6.5348 0.647091
612  6.49952 0.682368
613  6.49952 0.717646
614  6.49952 0.752924
615  6.49952 0.788202
616  6.49952 0.82348
617  6.46424 0.858757
618  6.46424 0.894035
619  6.46424 0.929313
620  6.46424 0.964591
621  6.42896 0.999868
622  6.42896 1.03515
623  6.42896 1.07042
624  6.39369 1.1057
625  6.35841 1.14098
626  6.35841 1.17626
627  6.32313 1.21154
628  6.32313 1.24681
629  6.32313 1.28209
630  6.32313 1.31737
631  6.32313 1.35265
632  6.32313 1.38792
633  6.32313 1.4232
634  6.32313 1.45848
635  6.32313 1.49376
636  6.32313 1.52904
637  6.32313 1.56431
638  6.28785 1.59959
639  6.28785 1.63487
640  6.25257 1.67015
641  6.25257 1.70542
642  6.2173 1.7407
643  6.2173 1.77598
644  6.2173 1.81126
645  6.18202 1.84654
646  6.18202 1.88181
647  6.14674 1.91709
648  6.14674 1.95237
649  6.11146 1.98765
650  6.11146 2.02292
651  6.07619 2.0582
652  6.07619 2.09348
653  6.07619 2.12876
654  6.07619 2.16404
655  6.04091 2.19931
656  6.04091 2.23459
657  6.04091 2.26987
658  6.00563 2.30515
659  6.00563 2.34042
660  6.00563 2.3757
661  6.00563 2.41098
662  5.97035 2.44626
663  5.97035 2.48154
664  5.93507 2.51681
665  5.93507 2.55209
666  5.8998 2.58737
667  5.8998 2.62265
668  5.8998 2.65792
669  5.86452 2.6932
670  5.86452 2.72848
671  5.82924 2.76376
672  5.82924 2.79904
673  5.79396 2.83431
674  5.75869 2.86959
675  5.72341 2.90487
676  5.72341 2.94015
677  5.72341 2.97542
678  5.68813 3.0107
679  5.68813 3.04598
680  5.65285 3.08126
681  5.65285 3.11654
682  5.61757 3.15181
683  5.61757 3.18709
684  5.5823 3.22237
685  5.54702 3.25765
686  5.54702 3.29292
687  5.51174 3.3282
688  5.51174 3.36348
689  5.47646 3.39876
690  5.47646 3.43404
691  5.44119 3.46931
692  5.40591 3.50459
693  5.37063 3.53987
694  5.33535 3.57515
695  5.30007 3.61042
696  5.30007 3.6457
697  5.2648 3.68098
698  5.22952 3.71626
699  5.22952 3.75154
700  5.19424 3.78681
701  5.19424 3.82209
702  5.15896 3.85737
703  5.12369 3.89265
704  5.08841 3.92792
705  5.05313 3.9632
706  5.01785 3.99848
707  4.98257 4.03376
708  4.9473 4.06904
709  4.91202 4.10431
710  4.87674 4.13959
711  4.84146 4.17487
712  4.84146 4.21015
713  4.84146 4.24542
714  4.80619 4.2807
715  4.80619 4.31598
716  4.77091 4.35126
717  4.77091 4.38654
718  4.73563 4.42181
719  4.70035 4.45709
720  4.66507 4.49237
721  4.6298 4.52765
722  4.59452 4.56292
723  4.55924 4.5982
724  4.55924 4.63348
725  4.52396 4.66876
726  4.52396 4.70404
727  4.52396 4.73931
728  4.48869 4.77459
729  4.48869 4.80987
730  4.45341 4.84515
731  4.41813 4.88042
732  4.38285 4.9157
733  4.34757 4.95098
734  4.3123 4.98626
735  4.27702 5.02154
736  4.24174 5.05681
737  4.20646 5.09209
738  4.17119 5.12737
739  4.17119 5.16265
740  4.13591 5.19792
741  4.10063 5.2332
742  4.06535 5.26848
743  4.03007 5.30376
744  3.9948 5.33904
745  3.95952 5.37431
746  3.92424 5.40959
747  3.88896 5.44487
748  3.85369 5.44487
749  3.81841 5.48015
750  3.78313 5.51542
751  3.74785 5.5507
752  3.71257 5.58598
753  3.6773 5.62126
754  3.64202 5.65654
755  3.60674 5.69181
756  3.57146 5.72709
757  3.53619 5.76237
758  3.50091 5.79765
759  3.46563 5.83292
760  3.43035 5.8682
761  3.39507 5.90348
762  3.3598 5.93876
763  3.32452 5.97404
764  3.28924 6.00931
765  3.25396 6.04459
766  3.21869 6.07987
767  3.18341 6.11515
768  3.14813 6.15042
769  3.11285 6.15042
770  3.07757 6.15042
771  3.0423 6.15042
772  3.00702 6.15042
773  2.97174 6.1857
774  2.93646 6.22098
775  2.90119 6.25626
776  2.86591 6.29154
777  2.83063 6.32681
778  2.79535 6.36209
779  2.76007 6.36209
780  2.7248 6.39737
781  2.68952 6.43265
782  2.65424 6.46792
783  2.61896 6.46792
784  2.58369 6.46792
785  2.54841 6.5032
786  2.51313 6.5032
787  2.47785 6.53848
788  2.44257 6.57376
789  2.4073 6.57376
790  2.37202 6.60904
791  2.33674 6.60904
792  2.30146 6.64431
793  2.26619 6.64431
794  2.23091 6.64431
795  2.19563 6.64431
796  2.16035 6.64431
797  2.12507 6.67959
798  2.0898 6.67959
799  2.05452 6.71487
800  2.01924 6.71487
801  1.98396 6.71487
802  1.94869 6.75015
803  1.91341 6.78542
804  1.87813 6.78542
805  1.84285 6.8207
806  1.80757 6.85598
807  1.7723 6.85598
808  1.73702 6.85598
809  1.70174 6.89126
810  1.66646 6.92654
811  1.63119 6.92654
812  1.59591 6.92654
813  1.56063 6.96181
814  1.52535 6.96181
815  1.49007 6.96181
816  1.4548 6.96181
817  1.41952 6.99709
818  1.38424 6.99709
819  1.34896 6.99709
820  1.31369 6.99709
821  1.27841 7.03237
822  1.24313 7.03237
823  1.20785 7.03237
824  1.17257 7.03237
825  1.1373 7.03237
826  1.10202 7.03237
827  1.06674 7.03237
828  1.03146 7.06765
829  0.996185 7.06765
830  0.960908 7.06765
831  0.92563 7.10292
832  0.890352 7.10292
833  0.855074 7.10292
834  0.819797 7.1382
835  0.784519 7.1382
836  0.749241 7.1382
837  0.713963 7.1382
838  0.678685 7.1382
839  0.643408 7.17348
840  0.60813 7.17348
841  0.572852 7.17348
842  0.537574 7.17348
843  0.502297 7.20876
844  0.467019 7.20876
845  0.431741 7.20876
846  0.396463 7.20876
847  0.361185 7.20876
848  0.325908 7.20876
849  0.29063 7.20876
850  0.255352 7.20876
851  0.220074 7.20876
852  0.184797 7.20876
853  0.149519 7.20876
854  0.114241 7.24404
855  0.0789632 7.24404
856  0.0436854 7.24404
857  0.00840762 7.27931
858  -0.0268702 7.27931
859  -0.0621479 7.27931
860  -0.0974257 7.27931
861  -0.132703 7.31459
862  -0.167981 7.31459
863  -0.203259 7.31459
864  -0.238537 7.31459
865  -0.273815 7.31459
866  -0.309092 7.31459
867  -0.34437 7.34987
868  -0.379648 7.34987
869  -0.414926 7.34987
870  -0.450203 7.34987
871  -0.485481 7.34987
872  -0.520759 7.34987
873  -0.556037 7.34987
874  -0.591315 7.34987
875  -0.626592 7.34987
876  -0.66187 7.34987
877  -0.697148 7.34987
878  -0.732426 7.34987
879  -0.767703 7.34987
880  -0.802981 7.34987
881  -0.838259 7.34987
882  -0.873537 7.34987
883  -0.908815 7.34987
884  -0.944092 7.34987
885  -0.97937 7.34987
886  -1.01465 7.34987
887  -1.04993 7.34987
888  -1.0852 7.34987
889  -1.12048 7.34987
890  -1.15576 7.34987
891  -1.19104 7.34987
892  -1.22631 7.34987
893  -1.26159 7.34987
894  -1.29687 7.34987
895  -1.33215 7.34987
896  -1.36743 7.38515
897  -1.4027 7.38515
898  -1.43798 7.38515
899  -1.47326 7.38515
900  -1.50854 7.38515
901  -1.54381 7.38515
902  -1.57909 7.38515
903  -1.61437 7.38515
904  -1.64965 7.38515
905  -1.68493 7.38515
906  -1.7202 7.38515
907  -1.75548 7.38515
908  -1.79076 7.38515
909  -1.82604 7.38515
910  -1.86131 7.38515
911  -1.89659 7.38515
912  -1.93187 7.34987
913  -1.96715 7.34987
914  -2.00243 7.34987
915  -2.0377 7.34987
916  -2.07298 7.34987
917  -2.10826 7.34987
918  -2.14354 7.34987
919  -2.17881 7.34987
920  -2.21409 7.31459
921  -2.24937 7.27931
922  -2.28465 7.24404
923  -2.31993 7.20876
924  -2.3552 7.20876
925  -2.39048 7.20876
926  -2.42576 7.20876
927  -2.46104 7.17348
928  -2.49631 7.17348
929  -2.53159 7.17348
930  -2.56687 7.1382
931  -2.60215 7.1382
932  -2.63743 7.1382
933  -2.6727 7.1382
934  -2.70798 7.10292
935  -2.74326 7.06765
936  -2.77854 7.03237
937  -2.81381 7.03237
938  -2.84909 6.99709
939  -2.88437 6.99709
940  -2.91965 6.96181
941  -2.95493 6.92654
942  -2.9902 6.92654
943  -3.02548 6.89126
944  -3.06076 6.85598
945  -3.09604 6.8207
946  -3.13131 6.78542
947  -3.16659 6.75015
948  -3.20187 6.75015
949  -3.23715 6.75015
950  -3.27243 6.71487
951  -3.3077 6.67959
952  -3.34298 6.64431
953  -3.37826 6.60904
954  -3.41354 6.57376
955  -3.44881 6.53848
956  -3.48409 6.5032
957  -3.51937 6.46792
958  -3.55465 6.43265
959  -3.58993 6.39737
960  -3.6252 6.36209
961  -3.66048 6.36209
962  -3.69576 6.32681
963  -3.73104 6.29154
964  -3.76631 6.29154
965  -3.80159 6.29154
966  -3.83687 6.29154
967  -3.87215 6.25626
968  -3.90743 6.22098
969  -3.9427 6.1857
970  -3.97798 6.15042
971  -4.01326 6.11515
972  -4.04854 6.07987
973  -4.08381 6.04459
974  -4.11909 6.00931
975  -4.15437 5.97404
976  -4.18965 5.93876
977  -4.22493 5.90348
978  -4.2602 5.8682
979  -4.2602 5.83292
980  -4.29548 5.79765
981  -4.33076 5.76237
982  -4.36604 5.72709
983  -4.40131 5.69181
984  -4.43659 5.65654
985  -4.47187 5.62126
986  -4.50715 5.58598
987  -4.54243 5.5507
988  -4.54243 5.51542
989  -4.54243 5.48015
990  -4.5777 5.44487
991  -4.61298 5.40959
992  -4.64826 5.37431
993  -4.68354 5.33904
994  -4.71881 5.30376
995  -4.71881 5.26848
996  -4.71881 5.2332
997  -4.71881 5.19792
998  -4.75409 5.16265
999  -4.78937 5.12737
1000 -4.82465 5.09209
1001 -4.82465 5.05681
1002 -4.82465 5.02154
1003 -4.85993 4.98626
1004 -4.8952 4.95098
1005 -4.8952 4.9157
1006 -4.93048 4.88042
1007 -4.96576 4.84515
1008 -5.00104 4.80987
1009 -5.03631 4.77459
1010 -5.07159 4.73931
1011 -5.10687 4.70404
1012 -5.10687 4.66876
1013 -5.10687 4.63348
1014 -5.14215 4.5982
1015 -5.17743 4.56292
1016 -5.17743 4.52765
1017 -5.2127 4.49237
1018 -5.24798 4.45709
1019 -5.28326 4.42181
1020 -5.28326 4.38654
1021 -5.28326 4.35126
1022 -5.28326 4.31598
1023 -5.28326 4.2807
1024 -5.31854 4.24542
1025 -5.35381 4.21015
1026 -5.38909 4.17487
1027 -5.42437 4.13959
1028 -5.45965 4.10431
1029 -5.49493 4.06904
1030 -5.49493 4.03376
1031 -5.49493 3.99848
1032 -5.5302 3.9632
1033 -5.5302 3.92792
1034 -5.56548 3.89265
1035 -5.56548 3.85737
1036 -5.60076 3.82209
1037 -5.60076 3.78681
1038 -5.63604 3.75154
1039 -5.67131 3.71626
1040 -5.67131 3.68098
1041 -5.67131 3.6457
1042 -5.70659 3.61042
1043 -5.74187 3.57515
1044 -5.74187 3.53987
1045 -5.77715 3.50459
1046 -5.77715 3.46931
1047 -5.81243 3.43404
1048 -5.81243 3.39876
1049 -5.81243 3.36348
1050 -5.8477 3.3282
1051 -5.8477 3.29292
1052 -5.8477 3.25765
1053 -5.88298 3.22237
1054 -5.91826 3.18709
1055 -5.91826 3.15181
1056 -5.91826 3.11654
1057 -5.91826 3.08126
1058 -5.95354 3.04598
1059 -5.98881 3.0107
1060 -6.02409 2.97542
1061 -6.05937 2.94015
1062 -6.09465 2.90487
1063 -6.12993 2.86959
1064 -6.12993 2.83431
1065 -6.1652 2.79904
1066 -6.1652 2.76376
1067 -6.1652 2.72848
1068 -6.1652 2.6932
1069 -6.1652 2.65792
1070 -6.1652 2.62265
1071 -6.1652 2.58737
1072 -6.1652 2.55209
1073 -6.1652 2.51681
1074 -6.1652 2.48154
1075 -6.20048 2.44626
1076 -6.20048 2.41098
1077 -6.23576 2.3757
1078 -6.23576 2.34042
1079 -6.23576 2.30515
1080 -6.23576 2.26987
1081 -6.23576 2.23459
1082 -6.23576 2.19931
1083 -6.23576 2.16404
1084 -6.23576 2.12876
1085 -6.23576 2.09348
1086 -6.23576 2.0582
1087 -6.27104 2.02292
1088 -6.30631 1.98765
1089 -6.34159 1.95237
1090 -6.34159 1.91709
1091 -6.34159 1.88181
1092 -6.34159 1.84654
1093 -6.34159 1.81126
1094 -6.34159 1.77598
1095 -6.34159 1.7407
1096 -6.34159 1.70542
1097 -6.34159 1.67015
1098 -6.34159 1.63487
1099 -6.34159 1.59959
1100 -6.34159 1.56431
1101 -6.34159 1.52904
1102 -6.34159 1.49376
1103 -6.34159 1.45848
1104 -6.34159 1.4232
1105 -6.34159 1.38792
1106 -6.34159 1.35265
1107 -6.34159 1.31737
1108 -6.34159 1.28209
1109 -6.34159 1.24681
1110 -6.34159 1.21154
1111 -6.34159 1.17626
1112 -6.34159 1.14098
1113 -6.34159 1.1057
1114 -6.34159 1.07042
1115 -6.37687 1.03515
1116 -6.37687 0.999868
1117 -6.37687 0.964591
1118 -6.37687 0.929313
1119 -6.37687 0.894035
1120 -6.37687 0.858757
1121 -6.37687 0.82348
1122 -6.37687 0.788202
1123 -6.37687 0.752924
1124 -6.37687 0.717646
1125 -6.37687 0.682368
1126 -6.41215 0.647091
1127 -6.44743 0.611813
1128 -6.44743 0.576535
1129 -6.44743 0.541257
1130 -6.4827 0.50598
1131 -6.4827 0.470702
1132 -6.4827 0.435424
1133 -6.4827 0.400146
1134 -6.4827 0.364868
1135 -6.4827 0.329591
1136 -6.4827 0.294313
1137 -6.4827 0.259035
1138 -6.4827 0.223757
1139 -6.51798 0.18848
1140 -6.51798 0.153202
1141 -6.51798 0.117924
1142 -6.51798 0.0826462
1143 -6.51798 0.0473684
1144 -6.55326 0.0120906
1145 -6.58854 -0.0231872
1146 -6.58854 -0.0584649
1147 -6.58854 -0.0937427
1148 -6.58854 -0.12902
1149 -6.58854 -0.164298
1150 -6.58854 -0.199576
1151 -6.58854 -0.234854
1152 -6.58854 -0.270132
1153 -6.58854 -0.305409
1154 -6.58854 -0.340687
1155 -6.58854 -0.375965
1156 -6.58854 -0.411243
1157 -6.58854 -0.44652
1158 -6.58854 -0.481798
1159 -6.55326 -0.517076
1160 -6.55326 -0.552354
1161 -6.55326 -0.587632
1162 -6.55326 -0.622909
1163 -6.55326 -0.658187
1164 -6.55326 -0.693465
1165 -6.55326 -0.728743
1166 -6.55326 -0.76402
1167 -6.55326 -0.799298
1168 -6.55326 -0.834576
1169 -6.55326 -0.869854
1170 -6.55326 -0.905132
1171 -6.55326 -0.940409
1172 -6.55326 -0.975687
1173 -6.51798 -1.01096
1174 -6.4827 -1.04624
1175 -6.44743 -1.08152
1176 -6.41215 -1.1168
1177 -6.41215 -1.15208
1178 -6.41215 -1.18735
1179 -6.41215 -1.22263
1180 -6.41215 -1.25791
1181 -6.41215 -1.29319
1182 -6.41215 -1.32846
1183 -6.41215 -1.36374
1184 -6.37687 -1.39902
1185 -6.34159 -1.4343
1186 -6.30631 -1.46958
1187 -6.30631 -1.50485
1188 -6.30631 -1.54013
1189 -6.30631 -1.57541
1190 -6.30631 -1.61069
1191 -6.30631 -1.64596
1192 -6.30631 -1.68124
1193 -6.30631 -1.71652
1194 -6.30631 -1.7518
1195 -6.30631 -1.78708
1196 -6.30631 -1.82235
1197 -6.30631 -1.85763
1198 -6.30631 -1.89291
1199 -6.30631 -1.92819
1200 -6.30631 -1.96346
1201 -6.30631 -1.99874
1202 -6.30631 -2.03402
1203 -6.30631 -2.0693
1204 -6.30631 -2.10458
1205 -6.30631 -2.13985
1206 -6.30631 -2.17513
1207 -6.30631 -2.21041
1208 -6.30631 -2.24569
1209 -6.30631 -2.28096
1210 -6.34159 -2.31624
1211 -6.37687 -2.35152
1212 -6.37687 -2.3868
1213 -6.37687 -2.42208
1214 -6.37687 -2.45735
1215 -6.37687 -2.49263
1216 -6.41215 -2.52791
1217 -6.44743 -2.56319
1218 -6.44743 -2.59846
1219 -6.44743 -2.63374
1220 -6.44743 -2.66902
1221 -6.44743 -2.7043
1222 -6.44743 -2.73958
1223 -6.44743 -2.77485
1224 -6.44743 -2.81013
1225 -6.4827 -2.84541
1226 -6.51798 -2.88069
1227 -6.51798 -2.91596
1228 -6.55326 -2.95124
1229 -6.58854 -2.98652
1230 -6.58854 -3.0218
