# Supplementary material for: Statistical Mapping of Maize Bundle Intensity at the Stem Scale Using Spatial Normalisation of Replicated Images
Source: PLoS One. 2014 Mar 12;9(3):e90673. doi: 10.1371/journal.pone.0090673 (PMC3951278; doi:10.1371/journal.pone.0090673)
Supplement: File S2 — Data files containing bundle positions and slice contours. (ZIP) [file pone.0090673.s002.zip › data/slabs/tables/contoursMm/m01frCntMm.txt]

name   x   y
1    -6.73926 -0.926779
2    -6.73926 -0.962056
3    -6.73926 -0.997334
4    -6.73926 -1.03261
5    -6.73926 -1.06789
6    -6.73926 -1.10317
7    -6.73926 -1.13845
8    -6.73926 -1.17372
9    -6.73926 -1.209
10   -6.73926 -1.24428
11   -6.73926 -1.27956
12   -6.73926 -1.31483
13   -6.73926 -1.35011
14   -6.73926 -1.38539
15   -6.73926 -1.42067
16   -6.73926 -1.45595
17   -6.73926 -1.49122
18   -6.73926 -1.5265
19   -6.73926 -1.56178
20   -6.70398 -1.59706
21   -6.66871 -1.63233
22   -6.63343 -1.66761
23   -6.59815 -1.70289
24   -6.56287 -1.73817
25   -6.5276 -1.77345
26   -6.5276 -1.80872
27   -6.5276 -1.844
28   -6.5276 -1.87928
29   -6.5276 -1.91456
30   -6.5276 -1.94983
31   -6.5276 -1.98511
32   -6.5276 -2.02039
33   -6.5276 -2.05567
34   -6.5276 -2.09095
35   -6.5276 -2.12622
36   -6.5276 -2.1615
37   -6.5276 -2.19678
38   -6.5276 -2.23206
39   -6.5276 -2.26733
40   -6.5276 -2.30261
41   -6.49232 -2.33789
42   -6.45704 -2.37317
43   -6.42176 -2.40845
44   -6.38648 -2.44372
45   -6.35121 -2.479
46   -6.31593 -2.51428
47   -6.28065 -2.54956
48   -6.28065 -2.58483
49   -6.28065 -2.62011
50   -6.28065 -2.65539
51   -6.28065 -2.69067
52   -6.28065 -2.72595
53   -6.28065 -2.76122
54   -6.24537 -2.7965
55   -6.24537 -2.83178
56   -6.24537 -2.86706
57   -6.24537 -2.90233
58   -6.24537 -2.93761
59   -6.24537 -2.97289
60   -6.2101 -3.00817
61   -6.17482 -3.04345
62   -6.13954 -3.07872
63   -6.13954 -3.114
64   -6.13954 -3.14928
65   -6.13954 -3.18456
66   -6.13954 -3.21983
67   -6.13954 -3.25511
68   -6.13954 -3.29039
69   -6.13954 -3.32567
70   -6.10426 -3.36095
71   -6.10426 -3.39622
72   -6.10426 -3.4315
73   -6.06898 -3.46678
74   -6.03371 -3.50206
75   -6.03371 -3.53733
76   -6.03371 -3.57261
77   -6.03371 -3.60789
78   -6.03371 -3.64317
79   -5.99843 -3.67845
80   -5.99843 -3.71372
81   -5.99843 -3.749
82   -5.99843 -3.78428
83   -5.99843 -3.81956
84   -5.99843 -3.85483
85   -5.96315 -3.89011
86   -5.92787 -3.92539
87   -5.92787 -3.96067
88   -5.8926 -3.99595
89   -5.8926 -4.03122
90   -5.8926 -4.0665
91   -5.8926 -4.10178
92   -5.8926 -4.13706
93   -5.85732 -4.17233
94   -5.82204 -4.20761
95   -5.78676 -4.24289
96   -5.75148 -4.27817
97   -5.71621 -4.31345
98   -5.68093 -4.34872
99   -5.68093 -4.384
100  -5.68093 -4.41928
101  -5.68093 -4.45456
102  -5.64565 -4.48983
103  -5.64565 -4.52511
104  -5.64565 -4.56039
105  -5.64565 -4.59567
106  -5.61037 -4.63095
107  -5.61037 -4.66622
108  -5.61037 -4.7015
109  -5.61037 -4.73678
110  -5.61037 -4.77206
111  -5.5751 -4.80733
112  -5.5751 -4.84261
113  -5.5751 -4.87789
114  -5.53982 -4.91317
115  -5.50454 -4.94845
116  -5.46926 -4.98372
117  -5.43398 -5.019
118  -5.39871 -5.05428
119  -5.36343 -5.08956
120  -5.32815 -5.12483
121  -5.29287 -5.16011
122  -5.29287 -5.19539
123  -5.29287 -5.23067
124  -5.29287 -5.26595
125  -5.2576 -5.30122
126  -5.22232 -5.3365
127  -5.22232 -5.37178
128  -5.22232 -5.40706
129  -5.22232 -5.44233
130  -5.22232 -5.47761
131  -5.18704 -5.51289
132  -5.18704 -5.54817
133  -5.15176 -5.58345
134  -5.15176 -5.61872
135  -5.15176 -5.654
136  -5.15176 -5.68928
137  -5.11648 -5.72456
138  -5.08121 -5.75983
139  -5.04593 -5.79511
140  -5.04593 -5.83039
141  -5.04593 -5.86567
142  -5.01065 -5.90095
143  -4.97537 -5.93622
144  -4.9401 -5.9715
145  -4.90482 -6.00678
146  -4.86954 -6.04206
147  -4.83426 -6.07733
148  -4.83426 -6.11261
149  -4.83426 -6.14789
150  -4.83426 -6.18317
151  -4.83426 -6.21845
152  -4.79898 -6.25372
153  -4.76371 -6.289
154  -4.72843 -6.32428
155  -4.69315 -6.35956
156  -4.65787 -6.39483
157  -4.6226 -6.43011
158  -4.58732 -6.46539
159  -4.55204 -6.50067
160  -4.51676 -6.50067
161  -4.48148 -6.50067
162  -4.44621 -6.50067
163  -4.41093 -6.50067
164  -4.37565 -6.50067
165  -4.34037 -6.50067
166  -4.3051 -6.50067
167  -4.26982 -6.50067
168  -4.23454 -6.50067
169  -4.19926 -6.50067
170  -4.16398 -6.50067
171  -4.12871 -6.50067
172  -4.09343 -6.46539
173  -4.05815 -6.43011
174  -4.02287 -6.39483
175  -3.9876 -6.35956
176  -3.95232 -6.32428
177  -3.91704 -6.289
178  -3.88176 -6.25372
179  -3.84648 -6.21845
180  -3.81121 -6.18317
181  -3.77593 -6.14789
182  -3.74065 -6.14789
183  -3.70537 -6.11261
184  -3.6701 -6.07733
185  -3.63482 -6.04206
186  -3.59954 -6.04206
187  -3.56426 -6.04206
188  -3.52898 -6.00678
189  -3.49371 -5.9715
190  -3.45843 -5.93622
191  -3.42315 -5.93622
192  -3.38787 -5.93622
193  -3.3526 -5.90095
194  -3.31732 -5.86567
195  -3.28204 -5.83039
196  -3.24676 -5.79511
197  -3.21148 -5.75983
198  -3.17621 -5.75983
199  -3.14093 -5.75983
200  -3.10565 -5.75983
201  -3.07037 -5.75983
202  -3.0351 -5.75983
203  -2.99982 -5.72456
204  -2.96454 -5.68928
205  -2.92926 -5.68928
206  -2.89398 -5.68928
207  -2.85871 -5.68928
208  -2.82343 -5.68928
209  -2.78815 -5.68928
210  -2.75287 -5.68928
211  -2.7176 -5.68928
212  -2.68232 -5.68928
213  -2.64704 -5.68928
214  -2.61176 -5.68928
215  -2.57648 -5.68928
216  -2.54121 -5.68928
217  -2.50593 -5.68928
218  -2.47065 -5.68928
219  -2.43537 -5.68928
220  -2.4001 -5.68928
221  -2.36482 -5.68928
222  -2.32954 -5.68928
223  -2.29426 -5.68928
224  -2.25898 -5.68928
225  -2.22371 -5.68928
226  -2.18843 -5.68928
227  -2.15315 -5.68928
228  -2.11787 -5.68928
229  -2.0826 -5.68928
230  -2.04732 -5.68928
231  -2.01204 -5.654
232  -1.97676 -5.654
233  -1.94148 -5.654
234  -1.90621 -5.654
235  -1.87093 -5.61872
236  -1.83565 -5.61872
237  -1.80037 -5.61872
238  -1.7651 -5.58345
239  -1.72982 -5.58345
240  -1.69454 -5.58345
241  -1.65926 -5.58345
242  -1.62398 -5.54817
243  -1.58871 -5.54817
244  -1.55343 -5.54817
245  -1.51815 -5.51289
246  -1.48287 -5.51289
247  -1.4476 -5.51289
248  -1.41232 -5.51289
249  -1.37704 -5.51289
250  -1.34176 -5.51289
251  -1.30648 -5.51289
252  -1.27121 -5.51289
253  -1.23593 -5.51289
254  -1.20065 -5.51289
255  -1.16537 -5.51289
256  -1.1301 -5.47761
257  -1.09482 -5.47761
258  -1.05954 -5.47761
259  -1.02426 -5.47761
260  -0.988984 -5.47761
261  -0.953706 -5.47761
262  -0.918428 -5.47761
263  -0.883151 -5.47761
264  -0.847873 -5.47761
265  -0.812595 -5.47761
266  -0.777317 -5.44233
267  -0.74204 -5.44233
268  -0.706762 -5.44233
269  -0.671484 -5.44233
270  -0.636206 -5.44233
271  -0.600928 -5.44233
272  -0.565651 -5.44233
273  -0.530373 -5.44233
274  -0.495095 -5.44233
275  -0.459817 -5.44233
276  -0.42454 -5.44233
277  -0.389262 -5.44233
278  -0.353984 -5.44233
279  -0.318706 -5.44233
280  -0.283428 -5.44233
281  -0.248151 -5.44233
282  -0.212873 -5.44233
283  -0.177595 -5.44233
284  -0.142317 -5.44233
285  -0.10704 -5.44233
286  -0.0717617 -5.44233
287  -0.036484 -5.44233
288  -0.00120619 -5.44233
289  0.0340716 -5.44233
290  0.0693494 -5.44233
291  0.104627 -5.44233
292  0.139905 -5.44233
293  0.175183 -5.47761
294  0.21046 -5.47761
295  0.245738 -5.47761
296  0.281016 -5.47761
297  0.316294 -5.47761
298  0.351572 -5.47761
299  0.386849 -5.47761
300  0.422127 -5.47761
301  0.457405 -5.47761
302  0.492683 -5.47761
303  0.52796 -5.47761
304  0.563238 -5.47761
305  0.598516 -5.47761
306  0.633794 -5.47761
307  0.669072 -5.47761
308  0.704349 -5.47761
309  0.739627 -5.47761
310  0.774905 -5.47761
311  0.810183 -5.47761
312  0.84546 -5.47761
313  0.880738 -5.47761
314  0.916016 -5.47761
315  0.951294 -5.47761
316  0.986572 -5.47761
317  1.02185 -5.47761
318  1.05713 -5.47761
319  1.0924 -5.47761
320  1.12768 -5.47761
321  1.16296 -5.47761
322  1.19824 -5.51289
323  1.23352 -5.51289
324  1.26879 -5.51289
325  1.30407 -5.51289
326  1.33935 -5.51289
327  1.37463 -5.51289
328  1.4099 -5.54817
329  1.44518 -5.54817
330  1.48046 -5.54817
331  1.51574 -5.54817
332  1.55102 -5.54817
333  1.58629 -5.58345
334  1.62157 -5.58345
335  1.65685 -5.58345
336  1.69213 -5.58345
337  1.7274 -5.58345
338  1.76268 -5.58345
339  1.79796 -5.58345
340  1.83324 -5.58345
341  1.86852 -5.58345
342  1.90379 -5.58345
343  1.93907 -5.58345
344  1.97435 -5.58345
345  2.00963 -5.58345
346  2.0449 -5.58345
347  2.08018 -5.58345
348  2.11546 -5.58345
349  2.15074 -5.58345
350  2.18602 -5.58345
351  2.22129 -5.58345
352  2.25657 -5.58345
353  2.29185 -5.58345
354  2.32713 -5.58345
355  2.3624 -5.58345
356  2.39768 -5.58345
357  2.43296 -5.58345
358  2.46824 -5.58345
359  2.50352 -5.61872
360  2.53879 -5.61872
361  2.57407 -5.61872
362  2.60935 -5.654
363  2.64463 -5.654
364  2.6799 -5.654
365  2.71518 -5.68928
366  2.75046 -5.68928
367  2.78574 -5.68928
368  2.82102 -5.72456
369  2.85629 -5.75983
370  2.89157 -5.75983
371  2.92685 -5.79511
372  2.96213 -5.79511
373  2.9974 -5.83039
374  3.03268 -5.83039
375  3.06796 -5.83039
376  3.10324 -5.83039
377  3.13852 -5.86567
378  3.17379 -5.86567
379  3.20907 -5.90095
380  3.24435 -5.90095
381  3.27963 -5.90095
382  3.3149 -5.90095
383  3.35018 -5.90095
384  3.38546 -5.90095
385  3.42074 -5.93622
386  3.45602 -5.9715
387  3.49129 -5.9715
388  3.52657 -5.9715
389  3.56185 -5.9715
390  3.59713 -6.00678
391  3.6324 -6.00678
392  3.66768 -6.04206
393  3.70296 -6.07733
394  3.73824 -6.07733
395  3.77352 -6.11261
396  3.80879 -6.14789
397  3.84407 -6.18317
398  3.87935 -6.18317
399  3.91463 -6.18317
400  3.9499 -6.18317
401  3.98518 -6.18317
402  4.02046 -6.21845
403  4.05574 -6.25372
404  4.09102 -6.289
405  4.12629 -6.289
406  4.16157 -6.289
407  4.19685 -6.32428
408  4.23213 -6.32428
409  4.2674 -6.35956
410  4.30268 -6.35956
411  4.33796 -6.39483
412  4.37324 -6.39483
413  4.40852 -6.39483
414  4.44379 -6.43011
415  4.47907 -6.43011
416  4.51435 -6.46539
417  4.54963 -6.46539
418  4.5849 -6.50067
419  4.62018 -6.53595
420  4.65546 -6.53595
421  4.69074 -6.57122
422  4.72602 -6.57122
423  4.76129 -6.57122
424  4.79657 -6.57122
425  4.83185 -6.57122
426  4.86713 -6.57122
427  4.9024 -6.57122
428  4.93768 -6.57122
429  4.97296 -6.57122
430  5.00824 -6.57122
431  5.04352 -6.57122
432  5.07879 -6.57122
433  5.11407 -6.57122
434  5.14935 -6.57122
435  5.18463 -6.57122
436  5.2199 -6.57122
437  5.25518 -6.57122
438  5.29046 -6.57122
439  5.32574 -6.57122
440  5.36102 -6.53595
441  5.39629 -6.50067
442  5.43157 -6.46539
443  5.46685 -6.43011
444  5.50213 -6.39483
445  5.5374 -6.35956
446  5.57268 -6.32428
447  5.60796 -6.289
448  5.64324 -6.25372
449  5.67852 -6.21845
450  5.71379 -6.18317
451  5.71379 -6.14789
452  5.74907 -6.11261
453  5.78435 -6.07733
454  5.81963 -6.04206
455  5.8549 -6.00678
456  5.8549 -5.9715
457  5.8549 -5.93622
458  5.89018 -5.90095
459  5.92546 -5.86567
460  5.96074 -5.83039
461  5.96074 -5.79511
462  5.99602 -5.75983
463  5.99602 -5.72456
464  5.99602 -5.68928
465  5.99602 -5.654
466  6.03129 -5.61872
467  6.03129 -5.58345
468  6.03129 -5.54817
469  6.03129 -5.51289
470  6.06657 -5.47761
471  6.06657 -5.44233
472  6.06657 -5.40706
473  6.06657 -5.37178
474  6.10185 -5.3365
475  6.10185 -5.30122
476  6.10185 -5.26595
477  6.13713 -5.23067
478  6.13713 -5.19539
479  6.13713 -5.16011
480  6.1724 -5.12483
481  6.1724 -5.08956
482  6.20768 -5.05428
483  6.20768 -5.019
484  6.24296 -4.98372
485  6.24296 -4.94845
486  6.24296 -4.91317
487  6.27824 -4.87789
488  6.27824 -4.84261
489  6.31352 -4.80733
490  6.31352 -4.77206
491  6.34879 -4.73678
492  6.34879 -4.7015
493  6.34879 -4.66622
494  6.34879 -4.63095
495  6.38407 -4.59567
496  6.38407 -4.56039
497  6.38407 -4.52511
498  6.38407 -4.48983
499  6.38407 -4.45456
500  6.41935 -4.41928
501  6.41935 -4.384
502  6.41935 -4.34872
503  6.41935 -4.31345
504  6.45463 -4.27817
505  6.45463 -4.24289
506  6.45463 -4.20761
507  6.45463 -4.17233
508  6.45463 -4.13706
509  6.4899 -4.10178
510  6.4899 -4.0665
511  6.4899 -4.03122
512  6.4899 -3.99595
513  6.4899 -3.96067
514  6.4899 -3.92539
515  6.52518 -3.89011
516  6.56046 -3.85483
517  6.56046 -3.81956
518  6.56046 -3.78428
519  6.56046 -3.749
520  6.56046 -3.71372
521  6.56046 -3.67845
522  6.56046 -3.64317
523  6.56046 -3.60789
524  6.56046 -3.57261
525  6.56046 -3.53733
526  6.56046 -3.50206
527  6.56046 -3.46678
528  6.56046 -3.4315
529  6.56046 -3.39622
530  6.56046 -3.36095
531  6.56046 -3.32567
532  6.56046 -3.29039
533  6.56046 -3.25511
534  6.56046 -3.21983
535  6.56046 -3.18456
536  6.56046 -3.14928
537  6.56046 -3.114
538  6.56046 -3.07872
539  6.56046 -3.04345
540  6.56046 -3.00817
541  6.56046 -2.97289
542  6.56046 -2.93761
543  6.56046 -2.90233
544  6.52518 -2.86706
545  6.4899 -2.83178
546  6.45463 -2.7965
547  6.45463 -2.76122
548  6.45463 -2.72595
549  6.41935 -2.69067
550  6.41935 -2.65539
551  6.38407 -2.62011
552  6.34879 -2.58483
553  6.31352 -2.54956
554  6.27824 -2.51428
555  6.24296 -2.479
556  6.20768 -2.44372
557  6.20768 -2.40845
558  6.20768 -2.37317
559  6.20768 -2.33789
560  6.20768 -2.30261
561  6.20768 -2.26733
562  6.20768 -2.23206
563  6.20768 -2.19678
564  6.20768 -2.1615
565  6.20768 -2.12622
566  6.20768 -2.09095
567  6.20768 -2.05567
568  6.20768 -2.02039
569  6.20768 -1.98511
570  6.20768 -1.94983
571  6.20768 -1.91456
572  6.20768 -1.87928
573  6.20768 -1.844
574  6.20768 -1.80872
575  6.20768 -1.77345
576  6.20768 -1.73817
577  6.20768 -1.70289
578  6.20768 -1.66761
579  6.20768 -1.63233
580  6.20768 -1.59706
581  6.20768 -1.56178
582  6.20768 -1.5265
583  6.20768 -1.49122
584  6.20768 -1.45595
585  6.20768 -1.42067
586  6.20768 -1.38539
587  6.20768 -1.35011
588  6.20768 -1.31483
589  6.20768 -1.27956
590  6.20768 -1.24428
591  6.20768 -1.209
592  6.20768 -1.17372
593  6.20768 -1.13845
594  6.20768 -1.10317
595  6.20768 -1.06789
596  6.20768 -1.03261
597  6.24296 -0.997334
598  6.27824 -0.962056
599  6.31352 -0.926779
600  6.34879 -0.891501
601  6.38407 -0.856223
602  6.41935 -0.820945
603  6.41935 -0.785668
604  6.41935 -0.75039
605  6.41935 -0.715112
606  6.41935 -0.679834
607  6.41935 -0.644556
608  6.41935 -0.609279
609  6.41935 -0.574001
610  6.41935 -0.538723
611  6.41935 -0.503445
612  6.41935 -0.468168
613  6.41935 -0.43289
614  6.45463 -0.397612
615  6.4899 -0.362334
616  6.52518 -0.327056
617  6.52518 -0.291779
618  6.52518 -0.256501
619  6.52518 -0.221223
620  6.52518 -0.185945
621  6.52518 -0.150668
622  6.52518 -0.11539
623  6.52518 -0.080112
624  6.52518 -0.0448342
625  6.52518 -0.00955644
626  6.52518 0.0257213
627  6.52518 0.0609991
628  6.52518 0.0962769
629  6.52518 0.131555
630  6.56046 0.166832
631  6.56046 0.20211
632  6.56046 0.237388
633  6.59574 0.272666
634  6.59574 0.307944
635  6.59574 0.343221
636  6.59574 0.378499
637  6.59574 0.413777
638  6.59574 0.449055
639  6.59574 0.484332
640  6.59574 0.51961
641  6.59574 0.554888
642  6.59574 0.590166
643  6.59574 0.625444
644  6.59574 0.660721
645  6.59574 0.695999
646  6.59574 0.731277
647  6.59574 0.766555
648  6.59574 0.801832
649  6.59574 0.83711
650  6.59574 0.872388
651  6.59574 0.907666
652  6.59574 0.942944
653  6.56046 0.978221
654  6.52518 1.0135
655  6.52518 1.04878
656  6.4899 1.08405
657  6.4899 1.11933
658  6.45463 1.15461
659  6.45463 1.18989
660  6.45463 1.22517
661  6.41935 1.26044
662  6.41935 1.29572
663  6.41935 1.331
664  6.41935 1.36628
665  6.41935 1.40155
666  6.38407 1.43683
667  6.38407 1.47211
668  6.34879 1.50739
669  6.34879 1.54267
670  6.34879 1.57794
671  6.31352 1.61322
672  6.31352 1.6485
673  6.27824 1.68378
674  6.27824 1.71905
675  6.27824 1.75433
676  6.24296 1.78961
677  6.24296 1.82489
678  6.24296 1.86017
679  6.20768 1.89544
680  6.1724 1.93072
681  6.1724 1.966
682  6.1724 2.00128
683  6.1724 2.03655
684  6.1724 2.07183
685  6.1724 2.10711
686  6.1724 2.14239
687  6.1724 2.17767
688  6.13713 2.21294
689  6.10185 2.24822
690  6.06657 2.2835
691  6.06657 2.31878
692  6.06657 2.35405
693  6.03129 2.38933
694  5.99602 2.42461
695  5.99602 2.45989
696  5.99602 2.49517
697  5.96074 2.53044
698  5.92546 2.56572
699  5.89018 2.601
700  5.8549 2.63628
701  5.81963 2.67155
702  5.81963 2.70683
703  5.78435 2.74211
704  5.78435 2.77739
705  5.78435 2.81267
706  5.74907 2.84794
707  5.71379 2.88322
708  5.71379 2.9185
709  5.71379 2.95378
710  5.71379 2.98905
711  5.71379 3.02433
712  5.67852 3.05961
713  5.64324 3.09489
714  5.60796 3.13017
715  5.57268 3.16544
716  5.5374 3.20072
717  5.5374 3.236
718  5.5374 3.27128
719  5.5374 3.30655
720  5.5374 3.34183
721  5.5374 3.37711
722  5.5374 3.41239
723  5.5374 3.44767
724  5.5374 3.48294
725  5.5374 3.51822
726  5.50213 3.5535
727  5.46685 3.58878
728  5.43157 3.62405
729  5.39629 3.65933
730  5.36102 3.69461
731  5.32574 3.72989
732  5.29046 3.76517
733  5.25518 3.80044
734  5.2199 3.83572
735  5.18463 3.871
736  5.14935 3.90628
737  5.11407 3.90628
738  5.07879 3.90628
739  5.04352 3.94155
740  5.00824 3.97683
741  4.97296 4.01211
742  4.93768 4.04739
743  4.9024 4.08267
744  4.86713 4.11794
745  4.83185 4.11794
746  4.79657 4.11794
747  4.76129 4.11794
748  4.72602 4.11794
749  4.69074 4.11794
750  4.65546 4.11794
751  4.62018 4.11794
752  4.5849 4.11794
753  4.54963 4.11794
754  4.51435 4.11794
755  4.47907 4.11794
756  4.44379 4.11794
757  4.40852 4.15322
758  4.37324 4.1885
759  4.33796 4.22378
760  4.30268 4.25905
761  4.2674 4.29433
762  4.23213 4.32961
763  4.19685 4.36489
764  4.16157 4.40017
765  4.12629 4.43544
766  4.09102 4.47072
767  4.05574 4.506
768  4.02046 4.54128
769  3.98518 4.57655
770  3.9499 4.61183
771  3.91463 4.64711
772  3.87935 4.68239
773  3.84407 4.71767
774  3.80879 4.75294
775  3.77352 4.78822
776  3.73824 4.8235
777  3.70296 4.85878
778  3.66768 4.89405
779  3.66768 4.92933
780  3.6324 4.96461
781  3.59713 4.99989
782  3.56185 5.03517
783  3.52657 5.07044
784  3.49129 5.10572
785  3.45602 5.141
786  3.42074 5.17628
787  3.38546 5.21155
788  3.35018 5.24683
789  3.3149 5.24683
790  3.27963 5.24683
791  3.24435 5.28211
792  3.20907 5.28211
793  3.17379 5.31739
794  3.13852 5.35267
795  3.10324 5.38794
796  3.06796 5.42322
797  3.03268 5.4585
798  2.9974 5.49378
799  2.96213 5.52905
800  2.92685 5.56433
801  2.89157 5.59961
802  2.85629 5.63489
803  2.82102 5.67017
804  2.78574 5.70544
805  2.75046 5.74072
806  2.71518 5.776
807  2.6799 5.81128
808  2.64463 5.84655
809  2.60935 5.88183
810  2.57407 5.91711
811  2.53879 5.95239
812  2.50352 5.95239
813  2.46824 5.95239
814  2.43296 5.95239
815  2.39768 5.95239
816  2.3624 5.95239
817  2.32713 5.95239
818  2.29185 5.95239
819  2.25657 5.95239
820  2.22129 5.95239
821  2.18602 5.98767
822  2.15074 6.02294
823  2.11546 6.05822
824  2.08018 6.0935
825  2.0449 6.12878
826  2.00963 6.16405
827  1.97435 6.19933
828  1.93907 6.23461
829  1.90379 6.26989
830  1.86852 6.30517
831  1.83324 6.34044
832  1.79796 6.37572
833  1.76268 6.411
834  1.7274 6.44628
835  1.69213 6.48155
836  1.65685 6.51683
837  1.62157 6.55211
838  1.58629 6.58739
839  1.55102 6.62267
840  1.51574 6.65794
841  1.51574 6.69322
842  1.48046 6.7285
843  1.48046 6.76378
844  1.44518 6.79905
845  1.4099 6.83433
846  1.37463 6.86961
847  1.33935 6.90489
848  1.30407 6.94017
849  1.26879 6.97544
850  1.26879 7.01072
851  1.23352 7.046
852  1.19824 7.08128
853  1.16296 7.11655
854  1.16296 7.15183
855  1.12768 7.18711
856  1.0924 7.22239
857  1.05713 7.25767
858  1.02185 7.29294
859  0.986572 7.32822
860  0.951294 7.3635
861  0.916016 7.39878
862  0.880738 7.43405
863  0.84546 7.43405
864  0.810183 7.43405
865  0.774905 7.43405
866  0.739627 7.43405
867  0.704349 7.43405
868  0.669072 7.43405
869  0.633794 7.43405
870  0.598516 7.43405
871  0.563238 7.43405
872  0.52796 7.43405
873  0.492683 7.43405
874  0.457405 7.43405
875  0.422127 7.46933
876  0.386849 7.46933
877  0.351572 7.46933
878  0.316294 7.46933
879  0.281016 7.46933
880  0.245738 7.46933
881  0.21046 7.46933
882  0.175183 7.46933
883  0.139905 7.46933
884  0.104627 7.46933
885  0.0693494 7.46933
886  0.0340716 7.46933
887  -0.00120619 7.46933
888  -0.036484 7.46933
889  -0.0717617 7.43405
890  -0.10704 7.43405
891  -0.142317 7.43405
892  -0.177595 7.43405
893  -0.212873 7.43405
894  -0.248151 7.43405
895  -0.283428 7.43405
896  -0.318706 7.43405
897  -0.353984 7.43405
898  -0.389262 7.43405
899  -0.42454 7.43405
900  -0.459817 7.43405
901  -0.495095 7.43405
902  -0.530373 7.43405
903  -0.565651 7.39878
904  -0.600928 7.39878
905  -0.636206 7.39878
906  -0.671484 7.3635
907  -0.706762 7.3635
908  -0.74204 7.3635
909  -0.777317 7.3635
910  -0.812595 7.3635
911  -0.847873 7.32822
912  -0.883151 7.32822
913  -0.918428 7.32822
914  -0.953706 7.32822
915  -0.988984 7.32822
916  -1.02426 7.32822
917  -1.05954 7.29294
918  -1.09482 7.29294
919  -1.1301 7.29294
920  -1.16537 7.25767
921  -1.20065 7.25767
922  -1.23593 7.25767
923  -1.27121 7.22239
924  -1.30648 7.22239
925  -1.34176 7.22239
926  -1.37704 7.22239
927  -1.41232 7.18711
928  -1.4476 7.18711
929  -1.48287 7.18711
930  -1.51815 7.18711
931  -1.55343 7.18711
932  -1.58871 7.18711
933  -1.62398 7.18711
934  -1.65926 7.15183
935  -1.69454 7.15183
936  -1.72982 7.15183
937  -1.7651 7.11655
938  -1.80037 7.11655
939  -1.83565 7.08128
940  -1.87093 7.046
941  -1.90621 7.046
942  -1.94148 7.01072
943  -1.97676 7.01072
944  -2.01204 7.01072
945  -2.04732 6.97544
946  -2.0826 6.97544
947  -2.11787 6.94017
948  -2.15315 6.94017
949  -2.18843 6.94017
950  -2.22371 6.90489
951  -2.25898 6.90489
952  -2.29426 6.90489
953  -2.32954 6.86961
954  -2.36482 6.83433
955  -2.4001 6.83433
956  -2.43537 6.79905
957  -2.47065 6.79905
958  -2.50593 6.79905
959  -2.54121 6.79905
960  -2.57648 6.79905
961  -2.61176 6.76378
962  -2.64704 6.7285
963  -2.68232 6.69322
964  -2.7176 6.69322
965  -2.75287 6.65794
966  -2.78815 6.62267
967  -2.82343 6.58739
968  -2.85871 6.55211
969  -2.89398 6.51683
970  -2.92926 6.48155
971  -2.96454 6.44628
972  -2.99982 6.411
973  -3.0351 6.37572
974  -3.07037 6.37572
975  -3.10565 6.34044
976  -3.14093 6.30517
977  -3.17621 6.26989
978  -3.21148 6.23461
979  -3.24676 6.23461
980  -3.28204 6.19933
981  -3.31732 6.16405
982  -3.3526 6.16405
983  -3.38787 6.16405
984  -3.42315 6.16405
985  -3.45843 6.16405
986  -3.49371 6.16405
987  -3.52898 6.16405
988  -3.56426 6.16405
989  -3.59954 6.16405
990  -3.63482 6.12878
991  -3.6701 6.0935
992  -3.70537 6.05822
993  -3.74065 6.02294
994  -3.77593 5.98767
995  -3.81121 5.95239
996  -3.84648 5.91711
997  -3.88176 5.88183
998  -3.91704 5.84655
999  -3.91704 5.81128
1000 -3.95232 5.776
1001 -3.95232 5.74072
1002 -3.9876 5.70544
1003 -3.9876 5.67017
1004 -3.9876 5.63489
1005 -4.02287 5.59961
1006 -4.02287 5.56433
1007 -4.05815 5.52905
1008 -4.09343 5.49378
1009 -4.12871 5.4585
1010 -4.12871 5.42322
1011 -4.16398 5.38794
1012 -4.16398 5.35267
1013 -4.19926 5.31739
1014 -4.23454 5.28211
1015 -4.26982 5.24683
1016 -4.3051 5.21155
1017 -4.34037 5.17628
1018 -4.34037 5.141
1019 -4.37565 5.10572
1020 -4.41093 5.07044
1021 -4.41093 5.03517
1022 -4.44621 4.99989
1023 -4.44621 4.96461
1024 -4.48148 4.92933
1025 -4.51676 4.89405
1026 -4.51676 4.85878
1027 -4.55204 4.8235
1028 -4.58732 4.78822
1029 -4.58732 4.75294
1030 -4.6226 4.71767
1031 -4.65787 4.68239
1032 -4.69315 4.64711
1033 -4.72843 4.61183
1034 -4.76371 4.57655
1035 -4.79898 4.54128
1036 -4.79898 4.506
1037 -4.83426 4.47072
1038 -4.83426 4.43544
1039 -4.86954 4.40017
1040 -4.90482 4.36489
1041 -4.90482 4.32961
1042 -4.9401 4.29433
1043 -4.97537 4.25905
1044 -5.01065 4.22378
1045 -5.01065 4.1885
1046 -5.01065 4.15322
1047 -5.04593 4.11794
1048 -5.04593 4.08267
1049 -5.08121 4.04739
1050 -5.11648 4.01211
1051 -5.15176 3.97683
1052 -5.15176 3.94155
1053 -5.18704 3.90628
1054 -5.22232 3.871
1055 -5.2576 3.83572
1056 -5.2576 3.80044
1057 -5.2576 3.76517
1058 -5.29287 3.72989
1059 -5.32815 3.69461
1060 -5.32815 3.65933
1061 -5.36343 3.62405
1062 -5.36343 3.58878
1063 -5.39871 3.5535
1064 -5.43398 3.51822
1065 -5.43398 3.48294
1066 -5.46926 3.44767
1067 -5.50454 3.41239
1068 -5.50454 3.37711
1069 -5.53982 3.34183
1070 -5.53982 3.30655
1071 -5.53982 3.27128
1072 -5.5751 3.236
1073 -5.61037 3.20072
1074 -5.64565 3.16544
1075 -5.64565 3.13017
1076 -5.64565 3.09489
1077 -5.68093 3.05961
1078 -5.68093 3.02433
1079 -5.68093 2.98905
1080 -5.71621 2.95378
1081 -5.71621 2.9185
1082 -5.75148 2.88322
1083 -5.75148 2.84794
1084 -5.78676 2.81267
1085 -5.82204 2.77739
1086 -5.85732 2.74211
1087 -5.85732 2.70683
1088 -5.8926 2.67155
1089 -5.92787 2.63628
1090 -5.96315 2.601
1091 -5.96315 2.56572
1092 -5.99843 2.53044
1093 -6.03371 2.49517
1094 -6.06898 2.45989
1095 -6.06898 2.42461
1096 -6.10426 2.38933
1097 -6.10426 2.35405
1098 -6.10426 2.31878
1099 -6.10426 2.2835
1100 -6.13954 2.24822
1101 -6.13954 2.21294
1102 -6.13954 2.17767
1103 -6.17482 2.14239
1104 -6.17482 2.10711
1105 -6.17482 2.07183
1106 -6.17482 2.03655
1107 -6.17482 2.00128
1108 -6.2101 1.966
1109 -6.2101 1.93072
1110 -6.2101 1.89544
1111 -6.24537 1.86017
1112 -6.24537 1.82489
1113 -6.24537 1.78961
1114 -6.24537 1.75433
1115 -6.28065 1.71905
1116 -6.28065 1.68378
1117 -6.28065 1.6485
1118 -6.28065 1.61322
1119 -6.28065 1.57794
1120 -6.31593 1.54267
1121 -6.31593 1.50739
1122 -6.35121 1.47211
1123 -6.38648 1.43683
1124 -6.38648 1.40155
1125 -6.38648 1.36628
1126 -6.38648 1.331
1127 -6.38648 1.29572
1128 -6.38648 1.26044
1129 -6.38648 1.22517
1130 -6.38648 1.18989
1131 -6.42176 1.15461
1132 -6.42176 1.11933
1133 -6.45704 1.08405
1134 -6.45704 1.04878
1135 -6.45704 1.0135
1136 -6.45704 0.978221
1137 -6.49232 0.942944
1138 -6.49232 0.907666
1139 -6.49232 0.872388
1140 -6.49232 0.83711
1141 -6.49232 0.801832
1142 -6.49232 0.766555
1143 -6.49232 0.731277
1144 -6.49232 0.695999
1145 -6.49232 0.660721
1146 -6.49232 0.625444
1147 -6.49232 0.590166
1148 -6.49232 0.554888
1149 -6.49232 0.51961
1150 -6.49232 0.484332
1151 -6.49232 0.449055
1152 -6.49232 0.413777
1153 -6.5276 0.378499
1154 -6.5276 0.343221
1155 -6.5276 0.307944
1156 -6.5276 0.272666
1157 -6.5276 0.237388
1158 -6.56287 0.20211
1159 -6.59815 0.166832
1160 -6.59815 0.131555
1161 -6.59815 0.0962769
1162 -6.59815 0.0609991
1163 -6.59815 0.0257213
1164 -6.59815 -0.00955644
1165 -6.59815 -0.0448342
1166 -6.59815 -0.080112
1167 -6.59815 -0.11539
1168 -6.63343 -0.150668
1169 -6.63343 -0.185945
1170 -6.66871 -0.221223
1171 -6.66871 -0.256501
1172 -6.66871 -0.291779
1173 -6.66871 -0.327056
1174 -6.66871 -0.362334
1175 -6.66871 -0.397612
1176 -6.66871 -0.43289
1177 -6.66871 -0.468168
1178 -6.66871 -0.503445
1179 -6.66871 -0.538723
1180 -6.66871 -0.574001
1181 -6.66871 -0.609279
1182 -6.66871 -0.644556
1183 -6.66871 -0.679834
1184 -6.66871 -0.715112
1185 -6.66871 -0.75039
1186 -6.66871 -0.785668
1187 -6.66871 -0.820945
1188 -6.66871 -0.856223
1189 -6.70398 -0.891501
