# Supplementary material for: Statistical Mapping of Maize Bundle Intensity at the Stem Scale Using Spatial Normalisation of Replicated Images
Source: PLoS One. 2014 Mar 12;9(3):e90673. doi: 10.1371/journal.pone.0090673 (PMC3951278; doi:10.1371/journal.pone.0090673)
Supplement: File S2 — Data files containing bundle positions and slice contours. (ZIP) [file pone.0090673.s002.zip › data/slabs/tables/contoursMm/m01fvCntMm.txt]

name   x   y
1    -6.90706 -2.41098
2    -6.90706 -2.44626
3    -6.90706 -2.48154
4    -6.90706 -2.51682
5    -6.90706 -2.55209
6    -6.90706 -2.58737
7    -6.90706 -2.62265
8    -6.90706 -2.65793
9    -6.90706 -2.69321
10   -6.90706 -2.72848
11   -6.90706 -2.76376
12   -6.90706 -2.79904
13   -6.90706 -2.83432
14   -6.87178 -2.86959
15   -6.8365 -2.90487
16   -6.80122 -2.94015
17   -6.80122 -2.97543
18   -6.80122 -3.01071
19   -6.80122 -3.04598
20   -6.80122 -3.08126
21   -6.80122 -3.11654
22   -6.80122 -3.15182
23   -6.80122 -3.18709
24   -6.80122 -3.22237
25   -6.80122 -3.25765
26   -6.80122 -3.29293
27   -6.80122 -3.32821
28   -6.80122 -3.36348
29   -6.80122 -3.39876
30   -6.80122 -3.43404
31   -6.80122 -3.46932
32   -6.80122 -3.50459
33   -6.80122 -3.53987
34   -6.80122 -3.57515
35   -6.80122 -3.61043
36   -6.80122 -3.64571
37   -6.80122 -3.68098
38   -6.80122 -3.71626
39   -6.80122 -3.75154
40   -6.80122 -3.78682
41   -6.80122 -3.82209
42   -6.80122 -3.85737
43   -6.76595 -3.89265
44   -6.76595 -3.92793
45   -6.76595 -3.96321
46   -6.76595 -3.99848
47   -6.76595 -4.03376
48   -6.76595 -4.06904
49   -6.76595 -4.10432
50   -6.76595 -4.13959
51   -6.76595 -4.17487
52   -6.73067 -4.21015
53   -6.73067 -4.24543
54   -6.73067 -4.28071
55   -6.69539 -4.31598
56   -6.69539 -4.35126
57   -6.69539 -4.38654
58   -6.66011 -4.42182
59   -6.66011 -4.45709
60   -6.66011 -4.49237
61   -6.62483 -4.52765
62   -6.62483 -4.56293
63   -6.58956 -4.59821
64   -6.58956 -4.63348
65   -6.58956 -4.66876
66   -6.58956 -4.70404
67   -6.58956 -4.73932
68   -6.55428 -4.77459
69   -6.55428 -4.80987
70   -6.519 -4.84515
71   -6.519 -4.88043
72   -6.519 -4.91571
73   -6.48372 -4.95098
74   -6.48372 -4.98626
75   -6.48372 -5.02154
76   -6.48372 -5.05682
77   -6.44845 -5.09209
78   -6.44845 -5.12737
79   -6.44845 -5.16265
80   -6.44845 -5.19793
81   -6.41317 -5.23321
82   -6.41317 -5.26848
83   -6.41317 -5.30376
84   -6.41317 -5.33904
85   -6.37789 -5.37432
86   -6.37789 -5.40959
87   -6.34261 -5.44487
88   -6.30733 -5.48015
89   -6.27206 -5.51543
90   -6.23678 -5.55071
91   -6.23678 -5.58598
92   -6.23678 -5.62126
93   -6.23678 -5.65654
94   -6.2015 -5.69182
95   -6.16622 -5.72709
96   -6.13095 -5.76237
97   -6.09567 -5.79765
98   -6.06039 -5.83293
99   -6.02511 -5.86821
100  -5.98983 -5.90348
101  -5.95456 -5.93876
102  -5.91928 -5.97404
103  -5.884 -6.00932
104  -5.84872 -6.04459
105  -5.81345 -6.04459
106  -5.77817 -6.04459
107  -5.74289 -6.04459
108  -5.70761 -6.04459
109  -5.67233 -6.04459
110  -5.63706 -6.04459
111  -5.60178 -6.04459
112  -5.5665 -6.04459
113  -5.53122 -6.04459
114  -5.49595 -6.04459
115  -5.46067 -6.04459
116  -5.42539 -6.04459
117  -5.39011 -6.04459
118  -5.35483 -6.04459
119  -5.31956 -6.04459
120  -5.28428 -6.04459
121  -5.249 -6.04459
122  -5.21372 -6.04459
123  -5.17845 -6.04459
124  -5.14317 -6.04459
125  -5.10789 -6.04459
126  -5.07261 -6.00932
127  -5.03733 -6.00932
128  -5.00206 -6.00932
129  -4.96678 -6.00932
130  -4.9315 -6.00932
131  -4.89622 -6.00932
132  -4.86095 -6.00932
133  -4.82567 -5.97404
134  -4.79039 -5.97404
135  -4.75511 -5.97404
136  -4.71983 -5.93876
137  -4.68456 -5.93876
138  -4.64928 -5.93876
139  -4.614 -5.90348
140  -4.57872 -5.90348
141  -4.54345 -5.90348
142  -4.50817 -5.86821
143  -4.47289 -5.86821
144  -4.43761 -5.83293
145  -4.40233 -5.83293
146  -4.36706 -5.83293
147  -4.33178 -5.79765
148  -4.2965 -5.79765
149  -4.26122 -5.76237
150  -4.22595 -5.76237
151  -4.19067 -5.72709
152  -4.15539 -5.72709
153  -4.12011 -5.72709
154  -4.08483 -5.69182
155  -4.04956 -5.69182
156  -4.01428 -5.69182
157  -3.979 -5.65654
158  -3.94372 -5.65654
159  -3.90845 -5.62126
160  -3.87317 -5.62126
161  -3.83789 -5.62126
162  -3.80261 -5.62126
163  -3.76733 -5.62126
164  -3.73206 -5.62126
165  -3.69678 -5.58598
166  -3.6615 -5.55071
167  -3.62622 -5.51543
168  -3.59095 -5.48015
169  -3.55567 -5.48015
170  -3.52039 -5.48015
171  -3.48511 -5.44487
172  -3.44983 -5.44487
173  -3.41456 -5.44487
174  -3.37928 -5.44487
175  -3.344 -5.44487
176  -3.30872 -5.40959
177  -3.27345 -5.40959
178  -3.23817 -5.37432
179  -3.20289 -5.37432
180  -3.16761 -5.37432
181  -3.13233 -5.37432
182  -3.09706 -5.37432
183  -3.06178 -5.37432
184  -3.0265 -5.37432
185  -2.99122 -5.37432
186  -2.95595 -5.33904
187  -2.92067 -5.33904
188  -2.88539 -5.33904
189  -2.85011 -5.33904
190  -2.81483 -5.33904
191  -2.77956 -5.33904
192  -2.74428 -5.33904
193  -2.709 -5.33904
194  -2.67372 -5.33904
195  -2.63845 -5.33904
196  -2.60317 -5.33904
197  -2.56789 -5.33904
198  -2.53261 -5.33904
199  -2.49733 -5.33904
200  -2.46206 -5.33904
201  -2.42678 -5.30376
202  -2.3915 -5.26848
203  -2.35622 -5.26848
204  -2.32095 -5.26848
205  -2.28567 -5.26848
206  -2.25039 -5.23321
207  -2.21511 -5.23321
208  -2.17983 -5.23321
209  -2.14456 -5.23321
210  -2.10928 -5.23321
211  -2.074 -5.23321
212  -2.03872 -5.23321
213  -2.00345 -5.23321
214  -1.96817 -5.23321
215  -1.93289 -5.23321
216  -1.89761 -5.23321
217  -1.86233 -5.23321
218  -1.82706 -5.23321
219  -1.79178 -5.23321
220  -1.7565 -5.23321
221  -1.72122 -5.23321
222  -1.68595 -5.23321
223  -1.65067 -5.23321
224  -1.61539 -5.23321
225  -1.58011 -5.23321
226  -1.54483 -5.23321
227  -1.50956 -5.23321
228  -1.47428 -5.23321
229  -1.439 -5.23321
230  -1.40372 -5.23321
231  -1.36845 -5.23321
232  -1.33317 -5.23321
233  -1.29789 -5.23321
234  -1.26261 -5.23321
235  -1.22733 -5.23321
236  -1.19206 -5.23321
237  -1.15678 -5.23321
238  -1.1215 -5.23321
239  -1.08622 -5.23321
240  -1.05095 -5.23321
241  -1.01567 -5.23321
242  -0.98039 -5.23321
243  -0.945112 -5.23321
244  -0.909834 -5.23321
245  -0.874557 -5.26848
246  -0.839279 -5.26848
247  -0.804001 -5.26848
248  -0.768723 -5.26848
249  -0.733446 -5.26848
250  -0.698168 -5.26848
251  -0.66289 -5.26848
252  -0.627612 -5.26848
253  -0.592334 -5.26848
254  -0.557057 -5.26848
255  -0.521779 -5.26848
256  -0.486501 -5.26848
257  -0.451223 -5.26848
258  -0.415946 -5.26848
259  -0.380668 -5.23321
260  -0.34539 -5.23321
261  -0.310112 -5.23321
262  -0.274834 -5.23321
263  -0.239557 -5.23321
264  -0.204279 -5.23321
265  -0.169001 -5.23321
266  -0.133723 -5.23321
267  -0.0984456 -5.23321
268  -0.0631678 -5.23321
269  -0.02789 -5.23321
270  0.00738774 -5.23321
271  0.0426655 -5.23321
272  0.0779433 -5.23321
273  0.113221 -5.23321
274  0.148499 -5.23321
275  0.183777 -5.23321
276  0.219054 -5.23321
277  0.254332 -5.23321
278  0.28961 -5.23321
279  0.324888 -5.23321
280  0.360166 -5.23321
281  0.395443 -5.23321
282  0.430721 -5.26848
283  0.465999 -5.30376
284  0.501277 -5.30376
285  0.536554 -5.30376
286  0.571832 -5.33904
287  0.60711 -5.33904
288  0.642388 -5.33904
289  0.677666 -5.33904
290  0.712943 -5.33904
291  0.748221 -5.33904
292  0.783499 -5.33904
293  0.818777 -5.37432
294  0.854054 -5.37432
295  0.889332 -5.40959
296  0.92461 -5.40959
297  0.959888 -5.40959
298  0.995166 -5.44487
299  1.03044 -5.48015
300  1.06572 -5.51543
301  1.101 -5.55071
302  1.13628 -5.58598
303  1.17155 -5.58598
304  1.20683 -5.58598
305  1.24211 -5.62126
306  1.27739 -5.62126
307  1.31267 -5.62126
308  1.34794 -5.62126
309  1.38322 -5.65654
310  1.4185 -5.69182
311  1.45378 -5.72709
312  1.48905 -5.76237
313  1.52433 -5.79765
314  1.55961 -5.79765
315  1.59489 -5.79765
316  1.63017 -5.79765
317  1.66544 -5.83293
318  1.70072 -5.83293
319  1.736 -5.83293
320  1.77128 -5.83293
321  1.80655 -5.83293
322  1.84183 -5.83293
323  1.87711 -5.83293
324  1.91239 -5.83293
325  1.94767 -5.83293
326  1.98294 -5.83293
327  2.01822 -5.86821
328  2.0535 -5.90348
329  2.08878 -5.93876
330  2.12405 -5.97404
331  2.15933 -6.00932
332  2.19461 -6.04459
333  2.22989 -6.07987
334  2.26517 -6.11515
335  2.30044 -6.15043
336  2.33572 -6.18571
337  2.371 -6.22098
338  2.40628 -6.25626
339  2.44155 -6.29154
340  2.47683 -6.32682
341  2.51211 -6.36209
342  2.54739 -6.39737
343  2.58267 -6.43265
344  2.61794 -6.46793
345  2.61794 -6.50321
346  2.65322 -6.53848
347  2.6885 -6.57376
348  2.72378 -6.60904
349  2.75905 -6.64432
350  2.79433 -6.67959
351  2.82961 -6.71487
352  2.86489 -6.75015
353  2.90017 -6.78543
354  2.93544 -6.82071
355  2.97072 -6.85598
356  3.006 -6.89126
357  3.04128 -6.89126
358  3.07655 -6.92654
359  3.11183 -6.96182
360  3.14711 -6.96182
361  3.18239 -6.96182
362  3.21767 -6.99709
363  3.25294 -6.99709
364  3.28822 -7.03237
365  3.3235 -7.03237
366  3.35878 -7.06765
367  3.39405 -7.10293
368  3.42933 -7.10293
369  3.46461 -7.10293
370  3.49989 -7.10293
371  3.53517 -7.10293
372  3.57044 -7.10293
373  3.60572 -7.10293
374  3.641 -7.10293
375  3.67628 -7.10293
376  3.71155 -7.10293
377  3.74683 -7.10293
378  3.78211 -7.10293
379  3.81739 -7.10293
380  3.85267 -7.10293
381  3.88794 -7.10293
382  3.92322 -7.10293
383  3.9585 -7.10293
384  3.99378 -7.06765
385  4.02905 -7.06765
386  4.06433 -7.06765
387  4.09961 -7.03237
388  4.13489 -7.03237
389  4.17017 -6.99709
390  4.20544 -6.96182
391  4.24072 -6.92654
392  4.276 -6.89126
393  4.31128 -6.85598
394  4.34655 -6.82071
395  4.38183 -6.78543
396  4.41711 -6.75015
397  4.45239 -6.71487
398  4.48767 -6.67959
399  4.52294 -6.64432
400  4.55822 -6.60904
401  4.55822 -6.57376
402  4.5935 -6.53848
403  4.5935 -6.50321
404  4.62878 -6.46793
405  4.62878 -6.43265
406  4.66405 -6.39737
407  4.66405 -6.36209
408  4.69933 -6.32682
409  4.73461 -6.29154
410  4.76989 -6.25626
411  4.80517 -6.22098
412  4.84044 -6.18571
413  4.84044 -6.15043
414  4.87572 -6.11515
415  4.911 -6.07987
416  4.94628 -6.04459
417  4.98155 -6.00932
418  5.01683 -5.97404
419  5.05211 -5.93876
420  5.08739 -5.90348
421  5.12267 -5.86821
422  5.12267 -5.83293
423  5.15794 -5.79765
424  5.19322 -5.76237
425  5.19322 -5.72709
426  5.2285 -5.69182
427  5.26378 -5.65654
428  5.29905 -5.62126
429  5.33433 -5.58598
430  5.36961 -5.55071
431  5.36961 -5.51543
432  5.40489 -5.48015
433  5.40489 -5.44487
434  5.44017 -5.40959
435  5.44017 -5.37432
436  5.47544 -5.33904
437  5.51072 -5.30376
438  5.51072 -5.26848
439  5.546 -5.23321
440  5.546 -5.19793
441  5.58128 -5.16265
442  5.58128 -5.12737
443  5.61655 -5.09209
444  5.61655 -5.05682
445  5.65183 -5.02154
446  5.65183 -4.98626
447  5.65183 -4.95098
448  5.68711 -4.91571
449  5.68711 -4.88043
450  5.68711 -4.84515
451  5.72239 -4.80987
452  5.72239 -4.77459
453  5.75767 -4.73932
454  5.75767 -4.70404
455  5.75767 -4.66876
456  5.79294 -4.63348
457  5.79294 -4.59821
458  5.79294 -4.56293
459  5.82822 -4.52765
460  5.82822 -4.49237
461  5.8635 -4.45709
462  5.8635 -4.42182
463  5.8635 -4.38654
464  5.89878 -4.35126
465  5.89878 -4.31598
466  5.93405 -4.28071
467  5.93405 -4.24543
468  5.93405 -4.21015
469  5.96933 -4.17487
470  5.96933 -4.13959
471  5.96933 -4.10432
472  5.96933 -4.06904
473  5.96933 -4.03376
474  6.00461 -3.99848
475  6.00461 -3.96321
476  6.03989 -3.92793
477  6.03989 -3.89265
478  6.03989 -3.85737
479  6.03989 -3.82209
480  6.07517 -3.78682
481  6.07517 -3.75154
482  6.07517 -3.71626
483  6.11044 -3.68098
484  6.11044 -3.64571
485  6.11044 -3.61043
486  6.11044 -3.57515
487  6.11044 -3.53987
488  6.14572 -3.50459
489  6.14572 -3.46932
490  6.14572 -3.43404
491  6.14572 -3.39876
492  6.181 -3.36348
493  6.181 -3.32821
494  6.21628 -3.29293
495  6.21628 -3.25765
496  6.21628 -3.22237
497  6.25155 -3.18709
498  6.25155 -3.15182
499  6.25155 -3.11654
500  6.25155 -3.08126
501  6.28683 -3.04598
502  6.28683 -3.01071
503  6.28683 -2.97543
504  6.28683 -2.94015
505  6.32211 -2.90487
506  6.32211 -2.86959
507  6.32211 -2.83432
508  6.32211 -2.79904
509  6.32211 -2.76376
510  6.35739 -2.72848
511  6.35739 -2.69321
512  6.35739 -2.65793
513  6.35739 -2.62265
514  6.35739 -2.58737
515  6.35739 -2.55209
516  6.39267 -2.51682
517  6.39267 -2.48154
518  6.39267 -2.44626
519  6.39267 -2.41098
520  6.42794 -2.37571
521  6.42794 -2.34043
522  6.42794 -2.30515
523  6.42794 -2.26987
524  6.42794 -2.23459
525  6.42794 -2.19932
526  6.42794 -2.16404
527  6.42794 -2.12876
528  6.42794 -2.09348
529  6.42794 -2.05821
530  6.42794 -2.02293
531  6.42794 -1.98765
532  6.42794 -1.95237
533  6.42794 -1.91709
534  6.42794 -1.88182
535  6.42794 -1.84654
536  6.42794 -1.81126
537  6.42794 -1.77598
538  6.42794 -1.74071
539  6.42794 -1.70543
540  6.42794 -1.67015
541  6.42794 -1.63487
542  6.42794 -1.59959
543  6.42794 -1.56432
544  6.42794 -1.52904
545  6.42794 -1.49376
546  6.42794 -1.45848
547  6.42794 -1.42321
548  6.42794 -1.38793
549  6.42794 -1.35265
550  6.46322 -1.31737
551  6.4985 -1.28209
552  6.53378 -1.24682
553  6.53378 -1.21154
554  6.53378 -1.17626
555  6.53378 -1.14098
556  6.53378 -1.10571
557  6.53378 -1.07043
558  6.56905 -1.03515
559  6.56905 -0.999872
560  6.56905 -0.964594
561  6.56905 -0.929316
562  6.56905 -0.894038
563  6.56905 -0.858761
564  6.56905 -0.823483
565  6.56905 -0.788205
566  6.56905 -0.752927
567  6.56905 -0.71765
568  6.56905 -0.682372
569  6.56905 -0.647094
570  6.56905 -0.611816
571  6.56905 -0.576538
572  6.56905 -0.541261
573  6.56905 -0.505983
574  6.56905 -0.470705
575  6.56905 -0.435427
576  6.56905 -0.40015
577  6.56905 -0.364872
578  6.56905 -0.329594
579  6.56905 -0.294316
580  6.56905 -0.259038
581  6.53378 -0.223761
582  6.53378 -0.188483
583  6.53378 -0.153205
584  6.53378 -0.117927
585  6.53378 -0.0826496
586  6.53378 -0.0473718
587  6.53378 -0.012094
588  6.53378 0.0231838
589  6.53378 0.0584615
590  6.53378 0.0937393
591  6.4985 0.129017
592  6.4985 0.164295
593  6.4985 0.199573
594  6.4985 0.23485
595  6.4985 0.270128
596  6.4985 0.305406
597  6.46322 0.340684
598  6.46322 0.375962
599  6.46322 0.411239
600  6.46322 0.446517
601  6.46322 0.481795
602  6.46322 0.517073
603  6.46322 0.55235
604  6.46322 0.587628
605  6.46322 0.622906
606  6.42794 0.658184
607  6.42794 0.693462
608  6.42794 0.728739
609  6.42794 0.764017
610  6.39267 0.799295
611  6.39267 0.834573
612  6.39267 0.86985
613  6.39267 0.905128
614  6.35739 0.940406
615  6.35739 0.975684
616  6.35739 1.01096
617  6.35739 1.04624
618  6.35739 1.08152
619  6.32211 1.11679
620  6.32211 1.15207
621  6.32211 1.18735
622  6.32211 1.22263
623  6.32211 1.25791
624  6.32211 1.29318
625  6.28683 1.32846
626  6.28683 1.36374
627  6.28683 1.39902
628  6.28683 1.43429
629  6.28683 1.46957
630  6.25155 1.50485
631  6.25155 1.54013
632  6.21628 1.57541
633  6.21628 1.61068
634  6.21628 1.64596
635  6.21628 1.68124
636  6.181 1.71652
637  6.181 1.75179
638  6.181 1.78707
639  6.14572 1.82235
640  6.14572 1.85763
641  6.14572 1.89291
642  6.11044 1.92818
643  6.11044 1.96346
644  6.11044 1.99874
645  6.11044 2.03402
646  6.07517 2.06929
647  6.07517 2.10457
648  6.07517 2.13985
649  6.07517 2.17513
650  6.07517 2.21041
651  6.03989 2.24568
652  6.03989 2.28096
653  6.00461 2.31624
654  6.00461 2.35152
655  6.00461 2.38679
656  5.96933 2.42207
657  5.96933 2.45735
658  5.93405 2.49263
659  5.93405 2.52791
660  5.93405 2.56318
661  5.89878 2.59846
662  5.8635 2.63374
663  5.8635 2.66902
664  5.8635 2.70429
665  5.82822 2.73957
666  5.82822 2.77485
667  5.79294 2.81013
668  5.79294 2.84541
669  5.75767 2.88068
670  5.75767 2.91596
671  5.75767 2.95124
672  5.72239 2.98652
673  5.68711 3.02179
674  5.68711 3.05707
675  5.68711 3.09235
676  5.65183 3.12763
677  5.65183 3.16291
678  5.61655 3.19818
679  5.61655 3.23346
680  5.58128 3.26874
681  5.58128 3.30402
682  5.546 3.33929
683  5.546 3.37457
684  5.51072 3.40985
685  5.51072 3.44513
686  5.47544 3.48041
687  5.47544 3.51568
688  5.47544 3.55096
689  5.44017 3.58624
690  5.44017 3.62152
691  5.44017 3.65679
692  5.40489 3.69207
693  5.36961 3.72735
694  5.33433 3.76263
695  5.33433 3.79791
696  5.29905 3.83318
697  5.29905 3.86846
698  5.26378 3.90374
699  5.26378 3.93902
700  5.26378 3.97429
701  5.2285 4.00957
702  5.2285 4.04485
703  5.19322 4.08013
704  5.15794 4.11541
705  5.15794 4.15068
706  5.12267 4.18596
707  5.08739 4.22124
708  5.08739 4.25652
709  5.05211 4.29179
710  5.01683 4.32707
711  4.98155 4.36235
712  4.94628 4.39763
713  4.94628 4.43291
714  4.911 4.46818
715  4.911 4.50346
716  4.87572 4.53874
717  4.84044 4.57402
718  4.84044 4.60929
719  4.80517 4.64457
720  4.76989 4.67985
721  4.76989 4.71513
722  4.73461 4.75041
723  4.69933 4.78568
724  4.69933 4.82096
725  4.66405 4.85624
726  4.62878 4.89152
727  4.5935 4.92679
728  4.55822 4.96207
729  4.52294 4.99735
730  4.52294 5.03263
731  4.48767 5.06791
732  4.45239 5.10318
733  4.41711 5.13846
734  4.41711 5.17374
735  4.38183 5.20902
736  4.34655 5.24429
737  4.31128 5.27957
738  4.276 5.31485
739  4.24072 5.35013
740  4.20544 5.38541
741  4.17017 5.42068
742  4.13489 5.45596
743  4.09961 5.49124
744  4.06433 5.52652
745  4.06433 5.56179
746  4.02905 5.59707
747  3.99378 5.63235
748  3.9585 5.66763
749  3.9585 5.70291
750  3.92322 5.73818
751  3.88794 5.77346
752  3.85267 5.80874
753  3.81739 5.84402
754  3.78211 5.87929
755  3.74683 5.91457
756  3.71155 5.94985
757  3.67628 5.98513
758  3.641 6.02041
759  3.60572 6.05568
760  3.57044 6.09096
761  3.53517 6.12624
762  3.49989 6.16152
763  3.46461 6.19679
764  3.42933 6.23207
765  3.39405 6.26735
766  3.35878 6.30263
767  3.3235 6.33791
768  3.28822 6.37318
769  3.25294 6.40846
770  3.21767 6.40846
771  3.18239 6.44374
772  3.14711 6.47902
773  3.11183 6.51429
774  3.07655 6.51429
775  3.04128 6.51429
776  3.006 6.54957
777  2.97072 6.58485
778  2.93544 6.62013
779  2.90017 6.65541
780  2.86489 6.69068
781  2.82961 6.69068
782  2.79433 6.69068
783  2.75905 6.72596
784  2.72378 6.76124
785  2.6885 6.79652
786  2.65322 6.79652
787  2.61794 6.83179
788  2.58267 6.86707
789  2.54739 6.86707
790  2.51211 6.86707
791  2.47683 6.90235
792  2.44155 6.90235
793  2.40628 6.90235
794  2.371 6.93763
795  2.33572 6.93763
796  2.30044 6.97291
797  2.26517 7.00818
798  2.22989 7.04346
799  2.19461 7.07874
800  2.15933 7.07874
801  2.12405 7.07874
802  2.08878 7.07874
803  2.0535 7.11402
804  2.01822 7.11402
805  1.98294 7.14929
806  1.94767 7.14929
807  1.91239 7.14929
808  1.87711 7.14929
809  1.84183 7.14929
810  1.80655 7.14929
811  1.77128 7.18457
812  1.736 7.18457
813  1.70072 7.21985
814  1.66544 7.21985
815  1.63017 7.21985
816  1.59489 7.21985
817  1.55961 7.21985
818  1.52433 7.21985
819  1.48905 7.21985
820  1.45378 7.21985
821  1.4185 7.21985
822  1.38322 7.25513
823  1.34794 7.25513
824  1.31267 7.29041
825  1.27739 7.32568
826  1.24211 7.36096
827  1.20683 7.36096
828  1.17155 7.39624
829  1.13628 7.43152
830  1.101 7.46679
831  1.06572 7.50207
832  1.03044 7.53735
833  0.995166 7.53735
834  0.959888 7.53735
835  0.92461 7.53735
836  0.889332 7.53735
837  0.854054 7.53735
838  0.818777 7.53735
839  0.783499 7.53735
840  0.748221 7.53735
841  0.712943 7.53735
842  0.677666 7.53735
843  0.642388 7.53735
844  0.60711 7.53735
845  0.571832 7.53735
846  0.536554 7.53735
847  0.501277 7.53735
848  0.465999 7.50207
849  0.430721 7.50207
850  0.395443 7.50207
851  0.360166 7.50207
852  0.324888 7.50207
853  0.28961 7.46679
854  0.254332 7.46679
855  0.219054 7.46679
856  0.183777 7.46679
857  0.148499 7.46679
858  0.113221 7.46679
859  0.0779433 7.43152
860  0.0426655 7.43152
861  0.00738774 7.39624
862  -0.02789 7.39624
863  -0.0631678 7.39624
864  -0.0984456 7.39624
865  -0.133723 7.39624
866  -0.169001 7.39624
867  -0.204279 7.39624
868  -0.239557 7.39624
869  -0.274834 7.39624
870  -0.310112 7.39624
871  -0.34539 7.36096
872  -0.380668 7.32568
873  -0.415946 7.32568
874  -0.451223 7.32568
875  -0.486501 7.32568
876  -0.521779 7.29041
877  -0.557057 7.25513
878  -0.592334 7.25513
879  -0.627612 7.25513
880  -0.66289 7.25513
881  -0.698168 7.25513
882  -0.733446 7.21985
883  -0.768723 7.18457
884  -0.804001 7.14929
885  -0.839279 7.11402
886  -0.874557 7.11402
887  -0.909834 7.07874
888  -0.945112 7.04346
889  -0.98039 7.00818
890  -1.01567 6.97291
891  -1.05095 6.93763
892  -1.08622 6.93763
893  -1.1215 6.90235
894  -1.15678 6.86707
895  -1.19206 6.83179
896  -1.22733 6.79652
897  -1.26261 6.79652
898  -1.29789 6.79652
899  -1.33317 6.79652
900  -1.36845 6.79652
901  -1.40372 6.76124
902  -1.439 6.72596
903  -1.47428 6.69068
904  -1.50956 6.65541
905  -1.54483 6.65541
906  -1.58011 6.62013
907  -1.61539 6.58485
908  -1.65067 6.58485
909  -1.68595 6.54957
910  -1.72122 6.51429
911  -1.7565 6.47902
912  -1.79178 6.47902
913  -1.82706 6.47902
914  -1.86233 6.44374
915  -1.89761 6.40846
916  -1.93289 6.37318
917  -1.96817 6.33791
918  -2.00345 6.33791
919  -2.03872 6.33791
920  -2.074 6.30263
921  -2.10928 6.30263
922  -2.14456 6.26735
923  -2.17983 6.23207
924  -2.21511 6.19679
925  -2.25039 6.16152
926  -2.28567 6.12624
927  -2.32095 6.09096
928  -2.35622 6.05568
929  -2.3915 6.02041
930  -2.42678 5.98513
931  -2.46206 5.98513
932  -2.49733 5.94985
933  -2.53261 5.91457
934  -2.56789 5.91457
935  -2.60317 5.91457
936  -2.63845 5.91457
937  -2.67372 5.87929
938  -2.709 5.84402
939  -2.74428 5.80874
940  -2.77956 5.77346
941  -2.81483 5.73818
942  -2.85011 5.73818
943  -2.88539 5.70291
944  -2.92067 5.66763
945  -2.95595 5.63235
946  -2.99122 5.59707
947  -3.0265 5.56179
948  -3.06178 5.56179
949  -3.09706 5.52652
950  -3.13233 5.52652
951  -3.16761 5.49124
952  -3.20289 5.45596
953  -3.23817 5.42068
954  -3.27345 5.38541
955  -3.30872 5.35013
956  -3.344 5.35013
957  -3.37928 5.31485
958  -3.41456 5.27957
959  -3.44983 5.24429
960  -3.48511 5.24429
961  -3.52039 5.20902
962  -3.55567 5.17374
963  -3.59095 5.13846
964  -3.62622 5.13846
965  -3.6615 5.13846
966  -3.69678 5.10318
967  -3.73206 5.06791
968  -3.76733 5.03263
969  -3.80261 4.99735
970  -3.83789 4.96207
971  -3.87317 4.92679
972  -3.90845 4.92679
973  -3.94372 4.89152
974  -3.979 4.89152
975  -4.01428 4.85624
976  -4.04956 4.85624
977  -4.08483 4.85624
978  -4.12011 4.85624
979  -4.15539 4.85624
980  -4.19067 4.85624
981  -4.22595 4.85624
982  -4.26122 4.85624
983  -4.2965 4.85624
984  -4.33178 4.85624
985  -4.36706 4.85624
986  -4.40233 4.85624
987  -4.43761 4.85624
988  -4.47289 4.85624
989  -4.50817 4.85624
990  -4.54345 4.85624
991  -4.57872 4.85624
992  -4.614 4.85624
993  -4.64928 4.85624
994  -4.68456 4.85624
995  -4.71983 4.85624
996  -4.75511 4.85624
997  -4.79039 4.85624
998  -4.82567 4.85624
999  -4.86095 4.85624
1000 -4.89622 4.85624
1001 -4.9315 4.85624
1002 -4.96678 4.82096
1003 -5.00206 4.82096
1004 -5.03733 4.78568
1005 -5.07261 4.78568
1006 -5.10789 4.75041
1007 -5.14317 4.75041
1008 -5.17845 4.71513
1009 -5.21372 4.67985
1010 -5.249 4.64457
1011 -5.28428 4.60929
1012 -5.31956 4.57402
1013 -5.35483 4.53874
1014 -5.39011 4.50346
1015 -5.42539 4.46818
1016 -5.46067 4.43291
1017 -5.49595 4.39763
1018 -5.53122 4.36235
1019 -5.53122 4.32707
1020 -5.5665 4.29179
1021 -5.60178 4.25652
1022 -5.63706 4.22124
1023 -5.67233 4.18596
1024 -5.70761 4.15068
1025 -5.74289 4.11541
1026 -5.77817 4.08013
1027 -5.81345 4.04485
1028 -5.84872 4.00957
1029 -5.884 3.97429
1030 -5.884 3.93902
1031 -5.884 3.90374
1032 -5.884 3.86846
1033 -5.884 3.83318
1034 -5.884 3.79791
1035 -5.884 3.76263
1036 -5.884 3.72735
1037 -5.884 3.69207
1038 -5.884 3.65679
1039 -5.884 3.62152
1040 -5.884 3.58624
1041 -5.884 3.55096
1042 -5.84872 3.51568
1043 -5.81345 3.48041
1044 -5.77817 3.44513
1045 -5.74289 3.40985
1046 -5.70761 3.37457
1047 -5.67233 3.33929
1048 -5.63706 3.30402
1049 -5.60178 3.26874
1050 -5.5665 3.23346
1051 -5.53122 3.19818
1052 -5.49595 3.16291
1053 -5.46067 3.12763
1054 -5.42539 3.09235
1055 -5.39011 3.05707
1056 -5.39011 3.02179
1057 -5.39011 2.98652
1058 -5.39011 2.95124
1059 -5.39011 2.91596
1060 -5.39011 2.88068
1061 -5.39011 2.84541
1062 -5.39011 2.81013
1063 -5.39011 2.77485
1064 -5.39011 2.73957
1065 -5.39011 2.70429
1066 -5.39011 2.66902
1067 -5.39011 2.63374
1068 -5.39011 2.59846
1069 -5.42539 2.56318
1070 -5.42539 2.52791
1071 -5.46067 2.49263
1072 -5.46067 2.45735
1073 -5.46067 2.42207
1074 -5.46067 2.38679
1075 -5.49595 2.35152
1076 -5.49595 2.31624
1077 -5.49595 2.28096
1078 -5.49595 2.24568
1079 -5.53122 2.21041
1080 -5.53122 2.17513
1081 -5.5665 2.13985
1082 -5.5665 2.10457
1083 -5.60178 2.06929
1084 -5.60178 2.03402
1085 -5.60178 1.99874
1086 -5.60178 1.96346
1087 -5.63706 1.92818
1088 -5.67233 1.89291
1089 -5.70761 1.85763
1090 -5.70761 1.82235
1091 -5.70761 1.78707
1092 -5.70761 1.75179
1093 -5.74289 1.71652
1094 -5.74289 1.68124
1095 -5.77817 1.64596
1096 -5.81345 1.61068
1097 -5.84872 1.57541
1098 -5.884 1.54013
1099 -5.91928 1.50485
1100 -5.95456 1.46957
1101 -5.98983 1.43429
1102 -6.02511 1.39902
1103 -6.06039 1.36374
1104 -6.09567 1.32846
1105 -6.13095 1.29318
1106 -6.16622 1.25791
1107 -6.16622 1.22263
1108 -6.2015 1.18735
1109 -6.23678 1.15207
1110 -6.27206 1.11679
1111 -6.30733 1.08152
1112 -6.34261 1.04624
1113 -6.37789 1.01096
1114 -6.41317 0.975684
1115 -6.44845 0.940406
1116 -6.48372 0.905128
1117 -6.519 0.86985
1118 -6.519 0.834573
1119 -6.519 0.799295
1120 -6.519 0.764017
1121 -6.519 0.728739
1122 -6.519 0.693462
1123 -6.519 0.658184
1124 -6.519 0.622906
1125 -6.519 0.587628
1126 -6.519 0.55235
1127 -6.519 0.517073
1128 -6.519 0.481795
1129 -6.519 0.446517
1130 -6.519 0.411239
1131 -6.519 0.375962
1132 -6.519 0.340684
1133 -6.519 0.305406
1134 -6.519 0.270128
1135 -6.55428 0.23485
1136 -6.58956 0.199573
1137 -6.62483 0.164295
1138 -6.62483 0.129017
1139 -6.62483 0.0937393
1140 -6.62483 0.0584615
1141 -6.62483 0.0231838
1142 -6.62483 -0.012094
1143 -6.62483 -0.0473718
1144 -6.62483 -0.0826496
1145 -6.62483 -0.117927
1146 -6.62483 -0.153205
1147 -6.62483 -0.188483
1148 -6.62483 -0.223761
1149 -6.62483 -0.259038
1150 -6.62483 -0.294316
1151 -6.62483 -0.329594
1152 -6.62483 -0.364872
1153 -6.62483 -0.40015
1154 -6.62483 -0.435427
1155 -6.62483 -0.470705
1156 -6.62483 -0.505983
1157 -6.62483 -0.541261
1158 -6.62483 -0.576538
1159 -6.62483 -0.611816
1160 -6.62483 -0.647094
1161 -6.62483 -0.682372
1162 -6.62483 -0.71765
1163 -6.62483 -0.752927
1164 -6.62483 -0.788205
1165 -6.62483 -0.823483
1166 -6.66011 -0.858761
1167 -6.66011 -0.894038
1168 -6.66011 -0.929316
1169 -6.69539 -0.964594
1170 -6.69539 -0.999872
1171 -6.73067 -1.03515
1172 -6.73067 -1.07043
1173 -6.73067 -1.10571
1174 -6.73067 -1.14098
1175 -6.73067 -1.17626
1176 -6.76595 -1.21154
1177 -6.76595 -1.24682
1178 -6.76595 -1.28209
1179 -6.76595 -1.31737
1180 -6.76595 -1.35265
1181 -6.76595 -1.38793
1182 -6.76595 -1.42321
1183 -6.76595 -1.45848
1184 -6.76595 -1.49376
1185 -6.76595 -1.52904
1186 -6.76595 -1.56432
1187 -6.76595 -1.59959
1188 -6.76595 -1.63487
1189 -6.76595 -1.67015
1190 -6.76595 -1.70543
1191 -6.76595 -1.74071
1192 -6.73067 -1.77598
1193 -6.73067 -1.81126
1194 -6.73067 -1.84654
1195 -6.73067 -1.88182
1196 -6.73067 -1.91709
1197 -6.73067 -1.95237
1198 -6.73067 -1.98765
1199 -6.73067 -2.02293
1200 -6.73067 -2.05821
1201 -6.73067 -2.09348
1202 -6.73067 -2.12876
1203 -6.73067 -2.16404
1204 -6.73067 -2.19932
1205 -6.73067 -2.23459
1206 -6.76595 -2.26987
1207 -6.80122 -2.30515
1208 -6.8365 -2.34043
1209 -6.87178 -2.37571
