# Supplementary material for: Statistical Mapping of Maize Bundle Intensity at the Stem Scale Using Spatial Normalisation of Replicated Images
Source: PLoS One. 2014 Mar 12;9(3):e90673. doi: 10.1371/journal.pone.0090673 (PMC3951278; doi:10.1371/journal.pone.0090673)
Supplement: File S2 — Data files containing bundle positions and slice contours. (ZIP) [file pone.0090673.s002.zip › data/slabs/tables/contoursMm/m01grCntMm.txt]

name   x   y
1    -7.27478 2.23883
2    -7.27478 2.20355
3    -7.27478 2.16827
4    -7.27478 2.13299
5    -7.27478 2.09771
6    -7.27478 2.06244
7    -7.27478 2.02716
8    -7.27478 1.99188
9    -7.27478 1.9566
10   -7.27478 1.92133
11   -7.27478 1.88605
12   -7.27478 1.85077
13   -7.27478 1.81549
14   -7.27478 1.78021
15   -7.27478 1.74494
16   -7.27478 1.70966
17   -7.27478 1.67438
18   -7.23951 1.6391
19   -7.20423 1.60383
20   -7.16895 1.56855
21   -7.13367 1.53327
22   -7.0984 1.49799
23   -7.06312 1.46271
24   -7.02784 1.42744
25   -6.99256 1.39216
26   -6.95728 1.35688
27   -6.92201 1.3216
28   -6.92201 1.28633
29   -6.92201 1.25105
30   -6.92201 1.21577
31   -6.92201 1.18049
32   -6.92201 1.14521
33   -6.92201 1.10994
34   -6.92201 1.07466
35   -6.92201 1.03938
36   -6.92201 1.0041
37   -6.92201 0.968826
38   -6.92201 0.933548
39   -6.92201 0.89827
40   -6.92201 0.862993
41   -6.95728 0.827715
42   -6.95728 0.792437
43   -6.95728 0.757159
44   -6.95728 0.721881
45   -6.95728 0.686604
46   -6.95728 0.651326
47   -6.95728 0.616048
48   -6.95728 0.58077
49   -6.95728 0.545493
50   -6.95728 0.510215
51   -6.95728 0.474937
52   -6.95728 0.439659
53   -6.95728 0.404381
54   -6.95728 0.369104
55   -6.95728 0.333826
56   -6.95728 0.298548
57   -6.95728 0.26327
58   -6.95728 0.227993
59   -6.95728 0.192715
60   -6.95728 0.157437
61   -6.95728 0.122159
62   -6.92201 0.0868815
63   -6.88673 0.0516037
64   -6.85145 0.0163259
65   -6.81617 -0.0189519
66   -6.7809 -0.0542296
67   -6.74562 -0.0895074
68   -6.74562 -0.124785
69   -6.74562 -0.160063
70   -6.74562 -0.195341
71   -6.74562 -0.230619
72   -6.74562 -0.265896
73   -6.74562 -0.301174
74   -6.74562 -0.336452
75   -6.74562 -0.37173
76   -6.74562 -0.407007
77   -6.74562 -0.442285
78   -6.74562 -0.477563
79   -6.74562 -0.512841
80   -6.74562 -0.548119
81   -6.74562 -0.583396
82   -6.74562 -0.618674
83   -6.74562 -0.653952
84   -6.74562 -0.68923
85   -6.74562 -0.724507
86   -6.74562 -0.759785
87   -6.74562 -0.795063
88   -6.7809 -0.830341
89   -6.7809 -0.865619
90   -6.7809 -0.900896
91   -6.7809 -0.936174
92   -6.7809 -0.971452
93   -6.7809 -1.00673
94   -6.7809 -1.04201
95   -6.7809 -1.07729
96   -6.81617 -1.11256
97   -6.81617 -1.14784
98   -6.85145 -1.18312
99   -6.88673 -1.2184
100  -6.92201 -1.25367
101  -6.95728 -1.28895
102  -6.99256 -1.32423
103  -7.02784 -1.35951
104  -7.06312 -1.39479
105  -7.06312 -1.43006
106  -7.06312 -1.46534
107  -7.06312 -1.50062
108  -7.06312 -1.5359
109  -7.06312 -1.57117
110  -7.06312 -1.60645
111  -7.06312 -1.64173
112  -7.06312 -1.67701
113  -7.06312 -1.71229
114  -7.06312 -1.74756
115  -7.06312 -1.78284
116  -7.06312 -1.81812
117  -7.06312 -1.8534
118  -7.06312 -1.88867
119  -7.06312 -1.92395
120  -7.06312 -1.95923
121  -7.06312 -1.99451
122  -7.02784 -2.02979
123  -7.02784 -2.06506
124  -7.02784 -2.10034
125  -7.02784 -2.13562
126  -7.02784 -2.1709
127  -7.02784 -2.20617
128  -7.02784 -2.24145
129  -7.02784 -2.27673
130  -7.02784 -2.31201
131  -7.02784 -2.34729
132  -7.02784 -2.38256
133  -7.02784 -2.41784
134  -7.02784 -2.45312
135  -7.02784 -2.4884
136  -7.02784 -2.52367
137  -7.02784 -2.55895
138  -7.02784 -2.59423
139  -7.02784 -2.62951
140  -7.02784 -2.66479
141  -7.02784 -2.70006
142  -7.02784 -2.73534
143  -7.02784 -2.77062
144  -7.02784 -2.8059
145  -7.02784 -2.84117
146  -7.02784 -2.87645
147  -7.02784 -2.91173
148  -7.02784 -2.94701
149  -7.02784 -2.98229
150  -7.02784 -3.01756
151  -7.02784 -3.05284
152  -7.02784 -3.08812
153  -7.02784 -3.1234
154  -7.02784 -3.15867
155  -6.99256 -3.19395
156  -6.95728 -3.22923
157  -6.95728 -3.26451
158  -6.95728 -3.29979
159  -6.92201 -3.33506
160  -6.92201 -3.37034
161  -6.92201 -3.40562
162  -6.92201 -3.4409
163  -6.88673 -3.47617
164  -6.85145 -3.51145
165  -6.85145 -3.54673
166  -6.85145 -3.58201
167  -6.85145 -3.61729
168  -6.85145 -3.65256
169  -6.85145 -3.68784
170  -6.85145 -3.72312
171  -6.81617 -3.7584
172  -6.81617 -3.79367
173  -6.81617 -3.82895
174  -6.81617 -3.86423
175  -6.7809 -3.89951
176  -6.7809 -3.93479
177  -6.7809 -3.97006
178  -6.74562 -4.00534
179  -6.74562 -4.04062
180  -6.71034 -4.0759
181  -6.67506 -4.11117
182  -6.63978 -4.14645
183  -6.63978 -4.18173
184  -6.63978 -4.21701
185  -6.63978 -4.25229
186  -6.60451 -4.28756
187  -6.60451 -4.32284
188  -6.56923 -4.35812
189  -6.56923 -4.3934
190  -6.56923 -4.42867
191  -6.53395 -4.46395
192  -6.53395 -4.49923
193  -6.49867 -4.53451
194  -6.49867 -4.56979
195  -6.4634 -4.60506
196  -6.4634 -4.64034
197  -6.4634 -4.67562
198  -6.4634 -4.7109
199  -6.42812 -4.74617
200  -6.39284 -4.78145
201  -6.35756 -4.81673
202  -6.32228 -4.85201
203  -6.28701 -4.88729
204  -6.25173 -4.92256
205  -6.21645 -4.95784
206  -6.18117 -4.99312
207  -6.1459 -5.0284
208  -6.11062 -5.06367
209  -6.07534 -5.09895
210  -6.04006 -5.13423
211  -6.00478 -5.16951
212  -5.96951 -5.20479
213  -5.93423 -5.24006
214  -5.93423 -5.27534
215  -5.93423 -5.31062
216  -5.93423 -5.3459
217  -5.89895 -5.38117
218  -5.86367 -5.41645
219  -5.86367 -5.45173
220  -5.86367 -5.48701
221  -5.86367 -5.52229
222  -5.86367 -5.55756
223  -5.86367 -5.59284
224  -5.86367 -5.62812
225  -5.86367 -5.6634
226  -5.86367 -5.69867
227  -5.86367 -5.73395
228  -5.8284 -5.76923
229  -5.8284 -5.80451
230  -5.79312 -5.83979
231  -5.79312 -5.87506
232  -5.79312 -5.91034
233  -5.79312 -5.94562
234  -5.75784 -5.9809
235  -5.72256 -6.01617
236  -5.68728 -6.05145
237  -5.65201 -6.08673
238  -5.61673 -6.12201
239  -5.58145 -6.15729
240  -5.54617 -6.19256
241  -5.5109 -6.22784
242  -5.47562 -6.22784
243  -5.44034 -6.22784
244  -5.40506 -6.22784
245  -5.36978 -6.22784
246  -5.33451 -6.22784
247  -5.29923 -6.22784
248  -5.26395 -6.22784
249  -5.22867 -6.22784
250  -5.1934 -6.22784
251  -5.15812 -6.22784
252  -5.12284 -6.22784
253  -5.08756 -6.22784
254  -5.05228 -6.22784
255  -5.01701 -6.19256
256  -4.98173 -6.19256
257  -4.94645 -6.19256
258  -4.91117 -6.19256
259  -4.8759 -6.15729
260  -4.84062 -6.15729
261  -4.80534 -6.15729
262  -4.77006 -6.12201
263  -4.73478 -6.08673
264  -4.69951 -6.08673
265  -4.66423 -6.08673
266  -4.62895 -6.08673
267  -4.59367 -6.05145
268  -4.5584 -6.05145
269  -4.52312 -6.01617
270  -4.48784 -6.01617
271  -4.45256 -5.9809
272  -4.41728 -5.9809
273  -4.38201 -5.9809
274  -4.34673 -5.94562
275  -4.31145 -5.91034
276  -4.27617 -5.91034
277  -4.2409 -5.91034
278  -4.20562 -5.87506
279  -4.17034 -5.87506
280  -4.13506 -5.83979
281  -4.09978 -5.83979
282  -4.06451 -5.80451
283  -4.02923 -5.76923
284  -3.99395 -5.76923
285  -3.95867 -5.76923
286  -3.9234 -5.73395
287  -3.88812 -5.73395
288  -3.85284 -5.73395
289  -3.81756 -5.73395
290  -3.78228 -5.73395
291  -3.74701 -5.73395
292  -3.71173 -5.73395
293  -3.67645 -5.69867
294  -3.64117 -5.69867
295  -3.6059 -5.69867
296  -3.57062 -5.69867
297  -3.53534 -5.69867
298  -3.50006 -5.69867
299  -3.46478 -5.69867
300  -3.42951 -5.69867
301  -3.39423 -5.69867
302  -3.35895 -5.69867
303  -3.32367 -5.6634
304  -3.2884 -5.62812
305  -3.25312 -5.59284
306  -3.21784 -5.59284
307  -3.18256 -5.55756
308  -3.14728 -5.55756
309  -3.11201 -5.52229
310  -3.07673 -5.52229
311  -3.04145 -5.52229
312  -3.00617 -5.52229
313  -2.9709 -5.52229
314  -2.93562 -5.52229
315  -2.90034 -5.52229
316  -2.86506 -5.52229
317  -2.82978 -5.52229
318  -2.79451 -5.52229
319  -2.75923 -5.52229
320  -2.72395 -5.52229
321  -2.68867 -5.52229
322  -2.6534 -5.52229
323  -2.61812 -5.52229
324  -2.58284 -5.52229
325  -2.54756 -5.52229
326  -2.51228 -5.52229
327  -2.47701 -5.52229
328  -2.44173 -5.52229
329  -2.40645 -5.52229
330  -2.37117 -5.52229
331  -2.3359 -5.52229
332  -2.30062 -5.52229
333  -2.26534 -5.52229
334  -2.23006 -5.52229
335  -2.19478 -5.52229
336  -2.15951 -5.52229
337  -2.12423 -5.52229
338  -2.08895 -5.52229
339  -2.05367 -5.52229
340  -2.0184 -5.48701
341  -1.98312 -5.45173
342  -1.94784 -5.41645
343  -1.91256 -5.41645
344  -1.87728 -5.41645
345  -1.84201 -5.41645
346  -1.80673 -5.38117
347  -1.77145 -5.38117
348  -1.73617 -5.38117
349  -1.7009 -5.38117
350  -1.66562 -5.38117
351  -1.63034 -5.38117
352  -1.59506 -5.3459
353  -1.55978 -5.3459
354  -1.52451 -5.3459
355  -1.48923 -5.3459
356  -1.45395 -5.3459
357  -1.41867 -5.3459
358  -1.3834 -5.3459
359  -1.34812 -5.3459
360  -1.31284 -5.3459
361  -1.27756 -5.3459
362  -1.24228 -5.3459
363  -1.20701 -5.3459
364  -1.17173 -5.3459
365  -1.13645 -5.3459
366  -1.10117 -5.3459
367  -1.0659 -5.3459
368  -1.03062 -5.3459
369  -0.99534 -5.3459
370  -0.960062 -5.3459
371  -0.924784 -5.3459
372  -0.889506 -5.3459
373  -0.854228 -5.3459
374  -0.818951 -5.3459
375  -0.783673 -5.3459
376  -0.748395 -5.3459
377  -0.713117 -5.3459
378  -0.67784 -5.3459
379  -0.642562 -5.3459
380  -0.607284 -5.3459
381  -0.572006 -5.3459
382  -0.536728 -5.3459
383  -0.501451 -5.31062
384  -0.466173 -5.31062
385  -0.430895 -5.31062
386  -0.395617 -5.31062
387  -0.36034 -5.31062
388  -0.325062 -5.31062
389  -0.289784 -5.31062
390  -0.254506 -5.31062
391  -0.219228 -5.31062
392  -0.183951 -5.31062
393  -0.148673 -5.31062
394  -0.113395 -5.31062
395  -0.0781174 -5.31062
396  -0.0428396 -5.31062
397  -0.0075618 -5.31062
398  0.027716 -5.31062
399  0.0629938 -5.31062
400  0.0982715 -5.31062
401  0.133549 -5.31062
402  0.168827 -5.31062
403  0.204105 -5.31062
404  0.239383 -5.31062
405  0.27466 -5.31062
406  0.309938 -5.31062
407  0.345216 -5.31062
408  0.380494 -5.31062
409  0.415772 -5.31062
410  0.451049 -5.3459
411  0.486327 -5.3459
412  0.521605 -5.3459
413  0.556883 -5.3459
414  0.59216 -5.3459
415  0.627438 -5.38117
416  0.662716 -5.38117
417  0.697994 -5.38117
418  0.733272 -5.38117
419  0.768549 -5.38117
420  0.803827 -5.38117
421  0.839105 -5.38117
422  0.874383 -5.38117
423  0.90966 -5.41645
424  0.944938 -5.45173
425  0.980216 -5.48701
426  1.01549 -5.48701
427  1.05077 -5.48701
428  1.08605 -5.48701
429  1.12133 -5.48701
430  1.1566 -5.48701
431  1.19188 -5.48701
432  1.22716 -5.48701
433  1.26244 -5.48701
434  1.29772 -5.48701
435  1.33299 -5.48701
436  1.36827 -5.48701
437  1.40355 -5.48701
438  1.43883 -5.52229
439  1.4741 -5.52229
440  1.50938 -5.55756
441  1.54466 -5.55756
442  1.57994 -5.55756
443  1.61522 -5.59284
444  1.65049 -5.59284
445  1.68577 -5.62812
446  1.72105 -5.6634
447  1.75633 -5.69867
448  1.7916 -5.69867
449  1.82688 -5.73395
450  1.86216 -5.76923
451  1.89744 -5.76923
452  1.93272 -5.76923
453  1.96799 -5.76923
454  2.00327 -5.76923
455  2.03855 -5.76923
456  2.07383 -5.76923
457  2.1091 -5.76923
458  2.14438 -5.76923
459  2.17966 -5.76923
460  2.21494 -5.80451
461  2.25022 -5.80451
462  2.28549 -5.80451
463  2.32077 -5.80451
464  2.35605 -5.83979
465  2.39133 -5.83979
466  2.4266 -5.83979
467  2.46188 -5.87506
468  2.49716 -5.91034
469  2.53244 -5.94562
470  2.56772 -5.9809
471  2.60299 -6.01617
472  2.63827 -6.05145
473  2.67355 -6.08673
474  2.70883 -6.12201
475  2.7441 -6.12201
476  2.77938 -6.15729
477  2.81466 -6.15729
478  2.84994 -6.15729
479  2.88522 -6.19256
480  2.92049 -6.22784
481  2.95577 -6.22784
482  2.99105 -6.22784
483  3.02633 -6.26312
484  3.0616 -6.26312
485  3.09688 -6.26312
486  3.13216 -6.2984
487  3.16744 -6.2984
488  3.20272 -6.2984
489  3.23799 -6.2984
490  3.27327 -6.33367
491  3.30855 -6.36895
492  3.34383 -6.40423
493  3.3791 -6.43951
494  3.41438 -6.43951
495  3.44966 -6.47479
496  3.48494 -6.47479
497  3.52022 -6.51006
498  3.55549 -6.54534
499  3.59077 -6.54534
500  3.62605 -6.58062
501  3.66133 -6.6159
502  3.6966 -6.6159
503  3.73188 -6.65117
504  3.76716 -6.68645
505  3.80244 -6.68645
506  3.83772 -6.68645
507  3.87299 -6.68645
508  3.90827 -6.68645
509  3.94355 -6.68645
510  3.97883 -6.68645
511  4.0141 -6.68645
512  4.04938 -6.68645
513  4.08466 -6.68645
514  4.11994 -6.68645
515  4.15522 -6.68645
516  4.19049 -6.68645
517  4.22577 -6.68645
518  4.26105 -6.68645
519  4.29633 -6.68645
520  4.3316 -6.68645
521  4.36688 -6.65117
522  4.40216 -6.6159
523  4.43744 -6.58062
524  4.47272 -6.54534
525  4.50799 -6.51006
526  4.54327 -6.47479
527  4.57855 -6.43951
528  4.61383 -6.40423
529  4.6491 -6.36895
530  4.68438 -6.33367
531  4.68438 -6.2984
532  4.68438 -6.26312
533  4.71966 -6.22784
534  4.71966 -6.19256
535  4.75494 -6.15729
536  4.79022 -6.12201
537  4.82549 -6.08673
538  4.86077 -6.05145
539  4.89605 -6.01617
540  4.93133 -5.9809
541  4.9666 -5.94562
542  5.00188 -5.91034
543  5.03716 -5.87506
544  5.03716 -5.83979
545  5.03716 -5.80451
546  5.03716 -5.76923
547  5.03716 -5.73395
548  5.03716 -5.69867
549  5.07244 -5.6634
550  5.10772 -5.62812
551  5.14299 -5.59284
552  5.17827 -5.55756
553  5.21355 -5.52229
554  5.24883 -5.48701
555  5.2841 -5.45173
556  5.31938 -5.41645
557  5.35466 -5.38117
558  5.38994 -5.38117
559  5.42522 -5.38117
560  5.46049 -5.38117
561  5.49577 -5.38117
562  5.53105 -5.38117
563  5.56633 -5.38117
564  5.6016 -5.38117
565  5.63688 -5.38117
566  5.67216 -5.38117
567  5.70744 -5.38117
568  5.74272 -5.38117
569  5.77799 -5.38117
570  5.81327 -5.41645
571  5.84855 -5.45173
572  5.88383 -5.48701
573  5.9191 -5.52229
574  5.95438 -5.55756
575  5.98966 -5.59284
576  6.02494 -5.62812
577  6.06022 -5.6634
578  6.09549 -5.6634
579  6.13077 -5.6634
580  6.16605 -5.6634
581  6.20133 -5.6634
582  6.2366 -5.6634
583  6.27188 -5.6634
584  6.30716 -5.6634
585  6.34244 -5.6634
586  6.37772 -5.6634
587  6.41299 -5.6634
588  6.44827 -5.6634
589  6.48355 -5.6634
590  6.51883 -5.62812
591  6.5541 -5.59284
592  6.58938 -5.55756
593  6.62466 -5.52229
594  6.65994 -5.48701
595  6.69522 -5.45173
596  6.73049 -5.41645
597  6.76577 -5.38117
598  6.76577 -5.3459
599  6.76577 -5.31062
600  6.80105 -5.27534
601  6.80105 -5.24006
602  6.80105 -5.20479
603  6.83633 -5.16951
604  6.8716 -5.13423
605  6.8716 -5.09895
606  6.8716 -5.06367
607  6.90688 -5.0284
608  6.90688 -4.99312
609  6.94216 -4.95784
610  6.94216 -4.92256
611  6.97744 -4.88729
612  6.97744 -4.85201
613  7.01272 -4.81673
614  7.01272 -4.78145
615  7.01272 -4.74617
616  7.04799 -4.7109
617  7.04799 -4.67562
618  7.04799 -4.64034
619  7.08327 -4.60506
620  7.08327 -4.56979
621  7.08327 -4.53451
622  7.11855 -4.49923
623  7.11855 -4.46395
624  7.11855 -4.42867
625  7.15383 -4.3934
626  7.15383 -4.35812
627  7.15383 -4.32284
628  7.1891 -4.28756
629  7.1891 -4.25229
630  7.1891 -4.21701
631  7.1891 -4.18173
632  7.1891 -4.14645
633  7.22438 -4.11117
634  7.22438 -4.0759
635  7.22438 -4.04062
636  7.25966 -4.00534
637  7.25966 -3.97006
638  7.25966 -3.93479
639  7.25966 -3.89951
640  7.29494 -3.86423
641  7.29494 -3.82895
642  7.29494 -3.79367
643  7.29494 -3.7584
644  7.33022 -3.72312
645  7.33022 -3.68784
646  7.33022 -3.65256
647  7.33022 -3.61729
648  7.36549 -3.58201
649  7.36549 -3.54673
650  7.36549 -3.51145
651  7.40077 -3.47617
652  7.40077 -3.4409
653  7.40077 -3.40562
654  7.40077 -3.37034
655  7.40077 -3.33506
656  7.40077 -3.29979
657  7.43605 -3.26451
658  7.43605 -3.22923
659  7.43605 -3.19395
660  7.43605 -3.15867
661  7.43605 -3.1234
662  7.43605 -3.08812
663  7.43605 -3.05284
664  7.43605 -3.01756
665  7.43605 -2.98229
666  7.43605 -2.94701
667  7.43605 -2.91173
668  7.43605 -2.87645
669  7.43605 -2.84117
670  7.43605 -2.8059
671  7.43605 -2.77062
672  7.43605 -2.73534
673  7.43605 -2.70006
674  7.43605 -2.66479
675  7.43605 -2.62951
676  7.43605 -2.59423
677  7.43605 -2.55895
678  7.43605 -2.52367
679  7.43605 -2.4884
680  7.43605 -2.45312
681  7.43605 -2.41784
682  7.43605 -2.38256
683  7.47133 -2.34729
684  7.47133 -2.31201
685  7.47133 -2.27673
686  7.47133 -2.24145
687  7.47133 -2.20617
688  7.47133 -2.1709
689  7.47133 -2.13562
690  7.47133 -2.10034
691  7.47133 -2.06506
692  7.47133 -2.02979
693  7.47133 -1.99451
694  7.47133 -1.95923
695  7.47133 -1.92395
696  7.47133 -1.88867
697  7.47133 -1.8534
698  7.47133 -1.81812
699  7.47133 -1.78284
700  7.47133 -1.74756
701  7.47133 -1.71229
702  7.47133 -1.67701
703  7.47133 -1.64173
704  7.47133 -1.60645
705  7.47133 -1.57117
706  7.47133 -1.5359
707  7.43605 -1.50062
708  7.40077 -1.46534
709  7.36549 -1.43006
710  7.33022 -1.39479
711  7.29494 -1.35951
712  7.25966 -1.32423
713  7.22438 -1.28895
714  7.1891 -1.25367
715  7.15383 -1.2184
716  7.11855 -1.18312
717  7.08327 -1.18312
718  7.04799 -1.14784
719  7.01272 -1.11256
720  6.97744 -1.11256
721  6.94216 -1.07729
722  6.90688 -1.04201
723  6.8716 -1.00673
724  6.83633 -0.971452
725  6.80105 -0.936174
726  6.76577 -0.900896
727  6.73049 -0.865619
728  6.69522 -0.830341
729  6.65994 -0.795063
730  6.65994 -0.759785
731  6.65994 -0.724507
732  6.65994 -0.68923
733  6.65994 -0.653952
734  6.65994 -0.618674
735  6.65994 -0.583396
736  6.65994 -0.548119
737  6.65994 -0.512841
738  6.65994 -0.477563
739  6.65994 -0.442285
740  6.65994 -0.407007
741  6.65994 -0.37173
742  6.65994 -0.336452
743  6.65994 -0.301174
744  6.65994 -0.265896
745  6.65994 -0.230619
746  6.65994 -0.195341
747  6.65994 -0.160063
748  6.65994 -0.124785
749  6.65994 -0.0895074
750  6.65994 -0.0542296
751  6.62466 -0.0189519
752  6.62466 0.0163259
753  6.62466 0.0516037
754  6.62466 0.0868815
755  6.62466 0.122159
756  6.62466 0.157437
757  6.62466 0.192715
758  6.62466 0.227993
759  6.62466 0.26327
760  6.62466 0.298548
761  6.62466 0.333826
762  6.58938 0.369104
763  6.58938 0.404381
764  6.58938 0.439659
765  6.58938 0.474937
766  6.58938 0.510215
767  6.58938 0.545493
768  6.58938 0.58077
769  6.58938 0.616048
770  6.5541 0.651326
771  6.5541 0.686604
772  6.5541 0.721881
773  6.5541 0.757159
774  6.5541 0.792437
775  6.51883 0.827715
776  6.51883 0.862993
777  6.51883 0.89827
778  6.51883 0.933548
779  6.51883 0.968826
780  6.51883 1.0041
781  6.51883 1.03938
782  6.51883 1.07466
783  6.51883 1.10994
784  6.48355 1.14521
785  6.48355 1.18049
786  6.48355 1.21577
787  6.48355 1.25105
788  6.44827 1.28633
789  6.44827 1.3216
790  6.44827 1.35688
791  6.44827 1.39216
792  6.44827 1.42744
793  6.44827 1.46271
794  6.44827 1.49799
795  6.41299 1.53327
796  6.41299 1.56855
797  6.41299 1.60383
798  6.41299 1.6391
799  6.37772 1.67438
800  6.37772 1.70966
801  6.37772 1.74494
802  6.37772 1.78021
803  6.34244 1.81549
804  6.30716 1.85077
805  6.30716 1.88605
806  6.30716 1.92133
807  6.27188 1.9566
808  6.27188 1.99188
809  6.27188 2.02716
810  6.2366 2.06244
811  6.2366 2.09771
812  6.2366 2.13299
813  6.20133 2.16827
814  6.20133 2.20355
815  6.20133 2.23883
816  6.20133 2.2741
817  6.16605 2.30938
818  6.16605 2.34466
819  6.13077 2.37994
820  6.13077 2.41521
821  6.13077 2.45049
822  6.09549 2.48577
823  6.09549 2.52105
824  6.09549 2.55633
825  6.06022 2.5916
826  6.06022 2.62688
827  6.06022 2.66216
828  6.02494 2.69744
829  6.02494 2.73271
830  5.98966 2.76799
831  5.98966 2.80327
832  5.98966 2.83855
833  5.95438 2.87383
834  5.95438 2.9091
835  5.9191 2.94438
836  5.9191 2.97966
837  5.88383 3.01494
838  5.88383 3.05021
839  5.88383 3.08549
840  5.84855 3.12077
841  5.84855 3.15605
842  5.81327 3.19133
843  5.81327 3.2266
844  5.81327 3.26188
845  5.77799 3.29716
846  5.77799 3.33244
847  5.77799 3.36771
848  5.74272 3.40299
849  5.70744 3.43827
850  5.70744 3.47355
851  5.70744 3.50883
852  5.67216 3.5441
853  5.67216 3.57938
854  5.63688 3.61466
855  5.63688 3.64994
856  5.6016 3.68521
857  5.6016 3.72049
858  5.56633 3.75577
859  5.53105 3.79105
860  5.53105 3.82633
861  5.53105 3.8616
862  5.49577 3.89688
863  5.46049 3.93216
864  5.46049 3.96744
865  5.42522 4.00271
866  5.42522 4.03799
867  5.38994 4.07327
868  5.38994 4.10855
869  5.35466 4.14383
870  5.31938 4.1791
871  5.31938 4.21438
872  5.2841 4.24966
873  5.24883 4.28494
874  5.24883 4.32021
875  5.21355 4.35549
876  5.17827 4.39077
877  5.14299 4.42605
878  5.14299 4.46133
879  5.10772 4.4966
880  5.10772 4.53188
881  5.07244 4.56716
882  5.07244 4.60244
883  5.03716 4.63771
884  5.00188 4.67299
885  4.9666 4.70827
886  4.93133 4.74355
887  4.89605 4.77883
888  4.86077 4.8141
889  4.82549 4.84938
890  4.79022 4.88466
891  4.75494 4.91994
892  4.71966 4.95521
893  4.68438 4.99049
894  4.6491 5.02577
895  4.61383 5.06105
896  4.57855 5.09633
897  4.57855 5.1316
898  4.57855 5.16688
899  4.57855 5.20216
900  4.57855 5.23744
901  4.57855 5.27271
902  4.57855 5.30799
903  4.57855 5.34327
904  4.54327 5.37855
905  4.50799 5.41383
906  4.50799 5.4491
907  4.47272 5.48438
908  4.43744 5.51966
909  4.40216 5.55494
910  4.36688 5.59021
911  4.3316 5.62549
912  4.29633 5.66077
913  4.26105 5.69605
914  4.22577 5.73133
915  4.19049 5.7666
916  4.15522 5.80188
917  4.11994 5.83716
918  4.08466 5.87244
919  4.04938 5.90771
920  4.04938 5.94299
921  4.0141 5.97827
922  3.97883 6.01355
923  3.94355 6.04883
924  3.90827 6.0841
925  3.87299 6.11938
926  3.83772 6.15466
927  3.80244 6.18994
928  3.76716 6.22521
929  3.73188 6.22521
930  3.6966 6.22521
931  3.66133 6.26049
932  3.62605 6.26049
933  3.59077 6.29577
934  3.55549 6.33105
935  3.52022 6.36633
936  3.48494 6.4016
937  3.44966 6.43688
938  3.41438 6.47216
939  3.3791 6.50744
940  3.34383 6.54271
941  3.30855 6.57799
942  3.27327 6.61327
943  3.23799 6.64855
944  3.20272 6.68383
945  3.16744 6.7191
946  3.13216 6.75438
947  3.09688 6.75438
948  3.0616 6.78966
949  3.02633 6.78966
950  2.99105 6.82494
951  2.95577 6.86021
952  2.92049 6.89549
953  2.88522 6.93077
954  2.84994 6.96605
955  2.81466 7.00133
956  2.77938 7.0366
957  2.7441 7.07188
958  2.70883 7.07188
959  2.67355 7.10716
960  2.63827 7.14244
961  2.60299 7.14244
962  2.56772 7.17771
963  2.53244 7.21299
964  2.49716 7.24827
965  2.46188 7.28355
966  2.4266 7.31883
967  2.39133 7.31883
968  2.35605 7.3541
969  2.32077 7.38938
970  2.28549 7.38938
971  2.25022 7.38938
972  2.21494 7.38938
973  2.17966 7.38938
974  2.14438 7.38938
975  2.1091 7.38938
976  2.07383 7.38938
977  2.03855 7.38938
978  2.00327 7.38938
979  1.96799 7.38938
980  1.93272 7.42466
981  1.89744 7.42466
982  1.86216 7.42466
983  1.82688 7.42466
984  1.7916 7.42466
985  1.75633 7.42466
986  1.72105 7.42466
987  1.68577 7.42466
988  1.65049 7.42466
989  1.61522 7.42466
990  1.57994 7.42466
991  1.54466 7.42466
992  1.50938 7.42466
993  1.4741 7.42466
994  1.43883 7.42466
995  1.40355 7.42466
996  1.36827 7.42466
997  1.33299 7.42466
998  1.29772 7.42466
999  1.26244 7.42466
1000 1.22716 7.42466
1001 1.19188 7.42466
1002 1.1566 7.42466
1003 1.12133 7.42466
1004 1.08605 7.42466
1005 1.05077 7.42466
1006 1.01549 7.42466
1007 0.980216 7.42466
1008 0.944938 7.42466
1009 0.90966 7.42466
1010 0.874383 7.38938
1011 0.839105 7.38938
1012 0.803827 7.38938
1013 0.768549 7.38938
1014 0.733272 7.38938
1015 0.697994 7.38938
1016 0.662716 7.38938
1017 0.627438 7.38938
1018 0.59216 7.38938
1019 0.556883 7.38938
1020 0.521605 7.38938
1021 0.486327 7.38938
1022 0.451049 7.38938
1023 0.415772 7.38938
1024 0.380494 7.38938
1025 0.345216 7.38938
1026 0.309938 7.38938
1027 0.27466 7.38938
1028 0.239383 7.38938
1029 0.204105 7.38938
1030 0.168827 7.38938
1031 0.133549 7.3541
1032 0.0982715 7.31883
1033 0.0629938 7.28355
1034 0.027716 7.24827
1035 -0.0075618 7.21299
1036 -0.0428396 7.17771
1037 -0.0781174 7.14244
1038 -0.113395 7.10716
1039 -0.148673 7.07188
1040 -0.183951 7.0366
1041 -0.219228 7.00133
1042 -0.254506 6.96605
1043 -0.254506 6.93077
1044 -0.289784 6.89549
1045 -0.289784 6.86021
1046 -0.289784 6.82494
1047 -0.289784 6.78966
1048 -0.325062 6.75438
1049 -0.325062 6.7191
1050 -0.36034 6.68383
1051 -0.395617 6.64855
1052 -0.430895 6.61327
1053 -0.466173 6.57799
1054 -0.466173 6.54271
1055 -0.501451 6.50744
1056 -0.501451 6.47216
1057 -0.536728 6.43688
1058 -0.536728 6.4016
1059 -0.536728 6.36633
1060 -0.572006 6.33105
1061 -0.607284 6.29577
1062 -0.642562 6.26049
1063 -0.67784 6.22521
1064 -0.713117 6.18994
1065 -0.748395 6.15466
1066 -0.783673 6.11938
1067 -0.818951 6.0841
1068 -0.854228 6.04883
1069 -0.889506 6.04883
1070 -0.924784 6.01355
1071 -0.960062 5.97827
1072 -0.99534 5.97827
1073 -1.03062 5.94299
1074 -1.0659 5.90771
1075 -1.10117 5.87244
1076 -1.13645 5.83716
1077 -1.17173 5.83716
1078 -1.20701 5.83716
1079 -1.24228 5.83716
1080 -1.27756 5.83716
1081 -1.31284 5.83716
1082 -1.34812 5.83716
1083 -1.3834 5.83716
1084 -1.41867 5.83716
1085 -1.45395 5.83716
1086 -1.48923 5.83716
1087 -1.52451 5.83716
1088 -1.55978 5.83716
1089 -1.59506 5.83716
1090 -1.63034 5.83716
1091 -1.66562 5.83716
1092 -1.7009 5.87244
1093 -1.73617 5.87244
1094 -1.77145 5.87244
1095 -1.80673 5.87244
1096 -1.84201 5.87244
1097 -1.87728 5.87244
1098 -1.91256 5.87244
1099 -1.94784 5.87244
1100 -1.98312 5.87244
1101 -2.0184 5.87244
1102 -2.05367 5.87244
1103 -2.08895 5.87244
1104 -2.12423 5.87244
1105 -2.15951 5.87244
1106 -2.19478 5.87244
1107 -2.23006 5.83716
1108 -2.26534 5.80188
1109 -2.30062 5.7666
1110 -2.3359 5.73133
1111 -2.37117 5.69605
1112 -2.40645 5.66077
1113 -2.44173 5.62549
1114 -2.47701 5.59021
1115 -2.47701 5.55494
1116 -2.51228 5.51966
1117 -2.51228 5.48438
1118 -2.51228 5.4491
1119 -2.54756 5.41383
1120 -2.58284 5.37855
1121 -2.58284 5.34327
1122 -2.58284 5.30799
1123 -2.58284 5.27271
1124 -2.58284 5.23744
1125 -2.58284 5.20216
1126 -2.58284 5.16688
1127 -2.58284 5.1316
1128 -2.61812 5.09633
1129 -2.6534 5.06105
1130 -2.68867 5.02577
1131 -2.72395 4.99049
1132 -2.75923 4.95521
1133 -2.79451 4.91994
1134 -2.82978 4.88466
1135 -2.86506 4.84938
1136 -2.90034 4.8141
1137 -2.93562 4.77883
1138 -2.9709 4.74355
1139 -3.00617 4.74355
1140 -3.04145 4.74355
1141 -3.07673 4.74355
1142 -3.11201 4.74355
1143 -3.14728 4.74355
1144 -3.18256 4.74355
1145 -3.21784 4.74355
1146 -3.25312 4.74355
1147 -3.2884 4.74355
1148 -3.32367 4.70827
1149 -3.35895 4.67299
1150 -3.39423 4.67299
1151 -3.42951 4.67299
1152 -3.46478 4.67299
1153 -3.50006 4.67299
1154 -3.53534 4.67299
1155 -3.57062 4.67299
1156 -3.6059 4.67299
1157 -3.64117 4.67299
1158 -3.67645 4.67299
1159 -3.71173 4.67299
1160 -3.74701 4.67299
1161 -3.78228 4.67299
1162 -3.81756 4.67299
1163 -3.85284 4.70827
1164 -3.88812 4.74355
1165 -3.9234 4.77883
1166 -3.95867 4.8141
1167 -3.99395 4.84938
1168 -4.02923 4.88466
1169 -4.06451 4.91994
1170 -4.09978 4.95521
1171 -4.13506 4.99049
1172 -4.13506 5.02577
1173 -4.13506 5.06105
1174 -4.13506 5.09633
1175 -4.13506 5.1316
1176 -4.13506 5.16688
1177 -4.13506 5.20216
1178 -4.13506 5.23744
1179 -4.13506 5.27271
1180 -4.13506 5.30799
1181 -4.13506 5.34327
1182 -4.13506 5.37855
1183 -4.13506 5.41383
1184 -4.13506 5.4491
1185 -4.13506 5.48438
1186 -4.13506 5.51966
1187 -4.13506 5.55494
1188 -4.13506 5.59021
1189 -4.13506 5.62549
1190 -4.17034 5.66077
1191 -4.20562 5.69605
1192 -4.2409 5.73133
1193 -4.27617 5.7666
1194 -4.31145 5.80188
1195 -4.34673 5.83716
1196 -4.38201 5.87244
1197 -4.41728 5.90771
1198 -4.45256 5.90771
1199 -4.48784 5.90771
1200 -4.52312 5.90771
1201 -4.5584 5.90771
1202 -4.59367 5.90771
1203 -4.62895 5.90771
1204 -4.66423 5.90771
1205 -4.69951 5.90771
1206 -4.73478 5.90771
1207 -4.77006 5.90771
1208 -4.80534 5.90771
1209 -4.84062 5.90771
1210 -4.8759 5.87244
1211 -4.91117 5.83716
1212 -4.94645 5.80188
1213 -4.98173 5.80188
1214 -5.01701 5.80188
1215 -5.05228 5.80188
1216 -5.08756 5.80188
1217 -5.12284 5.80188
1218 -5.15812 5.7666
1219 -5.1934 5.73133
1220 -5.22867 5.69605
1221 -5.26395 5.66077
1222 -5.29923 5.62549
1223 -5.33451 5.59021
1224 -5.36978 5.55494
1225 -5.40506 5.51966
1226 -5.44034 5.48438
1227 -5.47562 5.4491
1228 -5.5109 5.41383
1229 -5.54617 5.37855
1230 -5.58145 5.34327
1231 -5.61673 5.30799
1232 -5.65201 5.27271
1233 -5.68728 5.23744
1234 -5.72256 5.20216
1235 -5.75784 5.16688
1236 -5.79312 5.1316
1237 -5.8284 5.09633
1238 -5.86367 5.06105
1239 -5.89895 5.02577
1240 -5.89895 4.99049
1241 -5.93423 4.95521
1242 -5.96951 4.91994
1243 -6.00478 4.88466
1244 -6.04006 4.84938
1245 -6.07534 4.8141
1246 -6.11062 4.77883
1247 -6.1459 4.74355
1248 -6.18117 4.70827
1249 -6.21645 4.67299
1250 -6.21645 4.63771
1251 -6.21645 4.60244
1252 -6.21645 4.56716
1253 -6.25173 4.53188
1254 -6.25173 4.4966
1255 -6.28701 4.46133
1256 -6.32228 4.42605
1257 -6.35756 4.39077
1258 -6.39284 4.35549
1259 -6.42812 4.32021
1260 -6.4634 4.28494
1261 -6.49867 4.24966
1262 -6.53395 4.21438
1263 -6.56923 4.1791
1264 -6.60451 4.14383
1265 -6.60451 4.10855
1266 -6.60451 4.07327
1267 -6.60451 4.03799
1268 -6.60451 4.00271
1269 -6.60451 3.96744
1270 -6.63978 3.93216
1271 -6.63978 3.89688
1272 -6.63978 3.8616
1273 -6.63978 3.82633
1274 -6.63978 3.79105
1275 -6.63978 3.75577
1276 -6.63978 3.72049
1277 -6.63978 3.68521
1278 -6.67506 3.64994
1279 -6.71034 3.61466
1280 -6.74562 3.57938
1281 -6.7809 3.5441
1282 -6.81617 3.50883
1283 -6.81617 3.47355
1284 -6.81617 3.43827
1285 -6.81617 3.40299
1286 -6.81617 3.36771
1287 -6.81617 3.33244
1288 -6.81617 3.29716
1289 -6.81617 3.26188
1290 -6.85145 3.2266
1291 -6.88673 3.19133
1292 -6.92201 3.15605
1293 -6.95728 3.12077
1294 -6.99256 3.08549
1295 -6.99256 3.05021
1296 -7.02784 3.01494
1297 -7.06312 2.97966
1298 -7.0984 2.94438
1299 -7.13367 2.9091
1300 -7.13367 2.87383
1301 -7.16895 2.83855
1302 -7.16895 2.80327
1303 -7.16895 2.76799
1304 -7.16895 2.73271
1305 -7.16895 2.69744
1306 -7.16895 2.66216
1307 -7.16895 2.62688
1308 -7.16895 2.5916
1309 -7.16895 2.55633
1310 -7.20423 2.52105
1311 -7.20423 2.48577
1312 -7.20423 2.45049
1313 -7.20423 2.41521
1314 -7.20423 2.37994
1315 -7.20423 2.34466
1316 -7.23951 2.30938
1317 -7.23951 2.2741
