# Supplementary material for: Statistical Mapping of Maize Bundle Intensity at the Stem Scale Using Spatial Normalisation of Replicated Images
Source: PLoS One. 2014 Mar 12;9(3):e90673. doi: 10.1371/journal.pone.0090673 (PMC3951278; doi:10.1371/journal.pone.0090673)
Supplement: File S2 — Data files containing bundle positions and slice contours. (ZIP) [file pone.0090673.s002.zip › data/slabs/tables/contoursMm/m01gvCntMm.txt]

name   x   y
1    -6.57883 0.224799
2    -6.57883 0.189522
3    -6.57883 0.154244
4    -6.57883 0.118966
5    -6.57883 0.0836883
6    -6.57883 0.0484105
7    -6.57883 0.0131327
8    -6.57883 -0.0221451
9    -6.57883 -0.0574228
10   -6.57883 -0.0927006
11   -6.57883 -0.127978
12   -6.57883 -0.163256
13   -6.57883 -0.198534
14   -6.57883 -0.233812
15   -6.57883 -0.269089
16   -6.57883 -0.304367
17   -6.57883 -0.339645
18   -6.57883 -0.374923
19   -6.57883 -0.410201
20   -6.57883 -0.445478
21   -6.54355 -0.480756
22   -6.50828 -0.516034
23   -6.473 -0.551312
24   -6.473 -0.586589
25   -6.473 -0.621867
26   -6.43772 -0.657145
27   -6.40244 -0.692423
28   -6.36717 -0.727701
29   -6.33189 -0.762978
30   -6.33189 -0.798256
31   -6.33189 -0.833534
32   -6.33189 -0.868812
33   -6.33189 -0.904089
34   -6.33189 -0.939367
35   -6.33189 -0.974645
36   -6.33189 -1.00992
37   -6.33189 -1.0452
38   -6.33189 -1.08048
39   -6.33189 -1.11576
40   -6.33189 -1.15103
41   -6.33189 -1.18631
42   -6.33189 -1.22159
43   -6.33189 -1.25687
44   -6.33189 -1.29215
45   -6.33189 -1.32742
46   -6.33189 -1.3627
47   -6.33189 -1.39798
48   -6.33189 -1.43326
49   -6.33189 -1.46853
50   -6.33189 -1.50381
51   -6.33189 -1.53909
52   -6.33189 -1.57437
53   -6.33189 -1.60965
54   -6.33189 -1.64492
55   -6.33189 -1.6802
56   -6.33189 -1.71548
57   -6.33189 -1.75076
58   -6.33189 -1.78603
59   -6.33189 -1.82131
60   -6.33189 -1.85659
61   -6.33189 -1.89187
62   -6.33189 -1.92715
63   -6.33189 -1.96242
64   -6.33189 -1.9977
65   -6.33189 -2.03298
66   -6.33189 -2.06826
67   -6.33189 -2.10353
68   -6.33189 -2.13881
69   -6.33189 -2.17409
70   -6.33189 -2.20937
71   -6.29661 -2.24465
72   -6.29661 -2.27992
73   -6.29661 -2.3152
74   -6.29661 -2.35048
75   -6.29661 -2.38576
76   -6.29661 -2.42103
77   -6.29661 -2.45631
78   -6.29661 -2.49159
79   -6.29661 -2.52687
80   -6.29661 -2.56215
81   -6.29661 -2.59742
82   -6.26133 -2.6327
83   -6.22605 -2.66798
84   -6.22605 -2.70326
85   -6.22605 -2.73853
86   -6.22605 -2.77381
87   -6.19078 -2.80909
88   -6.19078 -2.84437
89   -6.19078 -2.87965
90   -6.19078 -2.91492
91   -6.19078 -2.9502
92   -6.19078 -2.98548
93   -6.19078 -3.02076
94   -6.1555 -3.05603
95   -6.1555 -3.09131
96   -6.12022 -3.12659
97   -6.12022 -3.16187
98   -6.12022 -3.19715
99   -6.12022 -3.23242
100  -6.12022 -3.2677
101  -6.12022 -3.30298
102  -6.12022 -3.33826
103  -6.12022 -3.37353
104  -6.12022 -3.40881
105  -6.12022 -3.44409
106  -6.08494 -3.47937
107  -6.08494 -3.51465
108  -6.08494 -3.54992
109  -6.04967 -3.5852
110  -6.04967 -3.62048
111  -6.01439 -3.65576
112  -6.01439 -3.69103
113  -5.97911 -3.72631
114  -5.97911 -3.76159
115  -5.97911 -3.79687
116  -5.97911 -3.83215
117  -5.97911 -3.86742
118  -5.97911 -3.9027
119  -5.97911 -3.93798
120  -5.97911 -3.97326
121  -5.97911 -4.00853
122  -5.94383 -4.04381
123  -5.94383 -4.07909
124  -5.94383 -4.11437
125  -5.90855 -4.14965
126  -5.90855 -4.18492
127  -5.90855 -4.2202
128  -5.90855 -4.25548
129  -5.90855 -4.29076
130  -5.87328 -4.32603
131  -5.838 -4.36131
132  -5.838 -4.39659
133  -5.838 -4.43187
134  -5.838 -4.46715
135  -5.838 -4.50242
136  -5.838 -4.5377
137  -5.80272 -4.57298
138  -5.76744 -4.60826
139  -5.73217 -4.64353
140  -5.69689 -4.67881
141  -5.69689 -4.71409
142  -5.69689 -4.74937
143  -5.66161 -4.78465
144  -5.66161 -4.81992
145  -5.62633 -4.8552
146  -5.62633 -4.89048
147  -5.62633 -4.92576
148  -5.62633 -4.96103
149  -5.59105 -4.99631
150  -5.55578 -5.03159
151  -5.5205 -5.06687
152  -5.48522 -5.10215
153  -5.44994 -5.13742
154  -5.41467 -5.1727
155  -5.41467 -5.20798
156  -5.37939 -5.24326
157  -5.37939 -5.27853
158  -5.37939 -5.31381
159  -5.34411 -5.34909
160  -5.30883 -5.38437
161  -5.27355 -5.41965
162  -5.27355 -5.45492
163  -5.27355 -5.4902
164  -5.23828 -5.52548
165  -5.203 -5.56076
166  -5.16772 -5.59603
167  -5.13244 -5.63131
168  -5.09717 -5.66659
169  -5.06189 -5.70187
170  -5.02661 -5.73715
171  -4.99133 -5.77242
172  -4.95605 -5.8077
173  -4.92078 -5.84298
174  -4.8855 -5.84298
175  -4.85022 -5.87826
176  -4.81494 -5.91353
177  -4.77967 -5.94881
178  -4.74439 -5.98409
179  -4.70911 -5.98409
180  -4.67383 -5.98409
181  -4.63855 -5.98409
182  -4.60328 -6.01937
183  -4.568 -6.05465
184  -4.53272 -6.08992
185  -4.49744 -6.1252
186  -4.46217 -6.16048
187  -4.42689 -6.19576
188  -4.39161 -6.23103
189  -4.35633 -6.23103
190  -4.32105 -6.23103
191  -4.28578 -6.23103
192  -4.2505 -6.23103
193  -4.21522 -6.23103
194  -4.17994 -6.23103
195  -4.14467 -6.23103
196  -4.10939 -6.23103
197  -4.07411 -6.23103
198  -4.03883 -6.23103
199  -4.00355 -6.23103
200  -3.96828 -6.23103
201  -3.933 -6.23103
202  -3.89772 -6.23103
203  -3.86244 -6.23103
204  -3.82717 -6.23103
205  -3.79189 -6.19576
206  -3.75661 -6.19576
207  -3.72133 -6.16048
208  -3.68605 -6.16048
209  -3.65078 -6.16048
210  -3.6155 -6.16048
211  -3.58022 -6.1252
212  -3.54494 -6.08992
213  -3.50967 -6.05465
214  -3.47439 -6.01937
215  -3.43911 -5.98409
216  -3.40383 -5.94881
217  -3.36855 -5.91353
218  -3.33328 -5.87826
219  -3.298 -5.84298
220  -3.26272 -5.8077
221  -3.22744 -5.77242
222  -3.19217 -5.73715
223  -3.15689 -5.70187
224  -3.12161 -5.66659
225  -3.08633 -5.66659
226  -3.05105 -5.63131
227  -3.01578 -5.59603
228  -2.9805 -5.59603
229  -2.94522 -5.59603
230  -2.90994 -5.59603
231  -2.87467 -5.59603
232  -2.83939 -5.59603
233  -2.80411 -5.59603
234  -2.76883 -5.59603
235  -2.73355 -5.59603
236  -2.69828 -5.56076
237  -2.663 -5.52548
238  -2.62772 -5.52548
239  -2.59244 -5.52548
240  -2.55717 -5.52548
241  -2.52189 -5.52548
242  -2.48661 -5.4902
243  -2.45133 -5.45492
244  -2.41605 -5.41965
245  -2.38078 -5.41965
246  -2.3455 -5.38437
247  -2.31022 -5.38437
248  -2.27494 -5.38437
249  -2.23967 -5.38437
250  -2.20439 -5.38437
251  -2.16911 -5.38437
252  -2.13383 -5.38437
253  -2.09855 -5.38437
254  -2.06328 -5.38437
255  -2.028 -5.38437
256  -1.99272 -5.38437
257  -1.95744 -5.38437
258  -1.92217 -5.38437
259  -1.88689 -5.34909
260  -1.85161 -5.34909
261  -1.81633 -5.34909
262  -1.78105 -5.31381
263  -1.74578 -5.31381
264  -1.7105 -5.31381
265  -1.67522 -5.27853
266  -1.63994 -5.27853
267  -1.60467 -5.27853
268  -1.56939 -5.27853
269  -1.53411 -5.27853
270  -1.49883 -5.24326
271  -1.46355 -5.24326
272  -1.42828 -5.20798
273  -1.393 -5.20798
274  -1.35772 -5.20798
275  -1.32244 -5.20798
276  -1.28717 -5.1727
277  -1.25189 -5.1727
278  -1.21661 -5.1727
279  -1.18133 -5.13742
280  -1.14605 -5.10215
281  -1.11078 -5.06687
282  -1.0755 -5.03159
283  -1.04022 -5.03159
284  -1.00494 -5.03159
285  -0.969665 -5.03159
286  -0.934388 -5.03159
287  -0.89911 -5.03159
288  -0.863832 -5.03159
289  -0.828554 -5.03159
290  -0.793277 -5.03159
291  -0.757999 -5.03159
292  -0.722721 -5.03159
293  -0.687443 -5.03159
294  -0.652165 -5.03159
295  -0.616888 -5.03159
296  -0.58161 -5.03159
297  -0.546332 -5.03159
298  -0.511054 -5.03159
299  -0.475777 -4.99631
300  -0.440499 -4.96103
301  -0.405221 -4.92576
302  -0.369943 -4.92576
303  -0.334665 -4.92576
304  -0.299388 -4.92576
305  -0.26411 -4.92576
306  -0.228832 -4.92576
307  -0.193554 -4.92576
308  -0.158277 -4.92576
309  -0.122999 -4.92576
310  -0.087721 -4.92576
311  -0.0524432 -4.92576
312  -0.0171654 -4.92576
313  0.0181124 -4.92576
314  0.0533902 -4.92576
315  0.0886679 -4.92576
316  0.123946 -4.92576
317  0.159223 -4.92576
318  0.194501 -4.92576
319  0.229779 -4.89048
320  0.265057 -4.89048
321  0.300335 -4.89048
322  0.335612 -4.89048
323  0.37089 -4.89048
324  0.406168 -4.89048
325  0.441446 -4.89048
326  0.476723 -4.8552
327  0.512001 -4.8552
328  0.547279 -4.8552
329  0.582557 -4.8552
330  0.617835 -4.8552
331  0.653112 -4.8552
332  0.68839 -4.8552
333  0.723668 -4.81992
334  0.758946 -4.78465
335  0.794223 -4.78465
336  0.829501 -4.78465
337  0.864779 -4.78465
338  0.900057 -4.78465
339  0.935335 -4.78465
340  0.970612 -4.78465
341  1.00589 -4.78465
342  1.04117 -4.78465
343  1.07645 -4.78465
344  1.11172 -4.78465
345  1.147 -4.78465
346  1.18228 -4.78465
347  1.21756 -4.78465
348  1.25283 -4.78465
349  1.28811 -4.78465
350  1.32339 -4.81992
351  1.35867 -4.81992
352  1.39395 -4.81992
353  1.42922 -4.81992
354  1.4645 -4.81992
355  1.49978 -4.8552
356  1.53506 -4.8552
357  1.57033 -4.8552
358  1.60561 -4.8552
359  1.64089 -4.8552
360  1.67617 -4.8552
361  1.71145 -4.8552
362  1.74672 -4.8552
363  1.782 -4.8552
364  1.81728 -4.8552
365  1.85256 -4.8552
366  1.88783 -4.8552
367  1.92311 -4.8552
368  1.95839 -4.8552
369  1.99367 -4.8552
370  2.02895 -4.89048
371  2.06422 -4.92576
372  2.0995 -4.96103
373  2.13478 -4.96103
374  2.17006 -4.99631
375  2.20533 -4.99631
376  2.24061 -4.99631
377  2.27589 -4.99631
378  2.31117 -4.99631
379  2.34645 -4.99631
380  2.38172 -4.99631
381  2.417 -4.99631
382  2.45228 -4.99631
383  2.48756 -4.99631
384  2.52283 -4.99631
385  2.55811 -4.99631
386  2.59339 -4.99631
387  2.62867 -4.99631
388  2.66395 -4.99631
389  2.69922 -4.99631
390  2.7345 -4.99631
391  2.76978 -4.99631
392  2.80506 -4.99631
393  2.84033 -4.99631
394  2.87561 -4.99631
395  2.91089 -4.99631
396  2.94617 -4.99631
397  2.98145 -4.99631
398  3.01672 -4.99631
399  3.052 -4.99631
400  3.08728 -4.99631
401  3.12256 -5.03159
402  3.15783 -5.03159
403  3.19311 -5.03159
404  3.22839 -5.06687
405  3.26367 -5.06687
406  3.29895 -5.06687
407  3.33422 -5.10215
408  3.3695 -5.10215
409  3.40478 -5.13742
410  3.44006 -5.13742
411  3.47533 -5.13742
412  3.51061 -5.1727
413  3.54589 -5.20798
414  3.58117 -5.24326
415  3.61645 -5.24326
416  3.65172 -5.24326
417  3.687 -5.24326
418  3.72228 -5.24326
419  3.75756 -5.27853
420  3.79283 -5.31381
421  3.82811 -5.34909
422  3.86339 -5.34909
423  3.89867 -5.38437
424  3.93395 -5.38437
425  3.96922 -5.41965
426  4.0045 -5.45492
427  4.03978 -5.4902
428  4.07506 -5.52548
429  4.11033 -5.52548
430  4.14561 -5.56076
431  4.18089 -5.59603
432  4.21617 -5.63131
433  4.25145 -5.66659
434  4.28672 -5.66659
435  4.322 -5.70187
436  4.35728 -5.73715
437  4.39256 -5.73715
438  4.42783 -5.73715
439  4.46311 -5.73715
440  4.49839 -5.73715
441  4.53367 -5.73715
442  4.56895 -5.73715
443  4.60422 -5.73715
444  4.6395 -5.77242
445  4.67478 -5.8077
446  4.71006 -5.8077
447  4.74533 -5.8077
448  4.78061 -5.8077
449  4.81589 -5.84298
450  4.85117 -5.87826
451  4.88645 -5.91353
452  4.92172 -5.91353
453  4.957 -5.91353
454  4.99228 -5.91353
455  5.02756 -5.91353
456  5.06283 -5.94881
457  5.09811 -5.98409
458  5.13339 -5.98409
459  5.16867 -5.98409
460  5.20395 -5.98409
461  5.23922 -5.98409
462  5.2745 -5.98409
463  5.30978 -5.98409
464  5.34506 -5.98409
465  5.38033 -5.98409
466  5.41561 -5.98409
467  5.45089 -5.98409
468  5.48617 -5.98409
469  5.52145 -5.98409
470  5.55672 -5.98409
471  5.592 -5.98409
472  5.62728 -5.98409
473  5.66256 -5.98409
474  5.69783 -5.94881
475  5.73311 -5.91353
476  5.76839 -5.87826
477  5.80367 -5.84298
478  5.83895 -5.8077
479  5.87422 -5.77242
480  5.9095 -5.73715
481  5.94478 -5.70187
482  5.98006 -5.66659
483  6.01533 -5.63131
484  6.05061 -5.59603
485  6.05061 -5.56076
486  6.08589 -5.52548
487  6.12117 -5.4902
488  6.12117 -5.45492
489  6.15645 -5.41965
490  6.15645 -5.38437
491  6.15645 -5.34909
492  6.19172 -5.31381
493  6.19172 -5.27853
494  6.227 -5.24326
495  6.227 -5.20798
496  6.227 -5.1727
497  6.26228 -5.13742
498  6.26228 -5.10215
499  6.26228 -5.06687
500  6.29756 -5.03159
501  6.29756 -4.99631
502  6.33283 -4.96103
503  6.33283 -4.92576
504  6.33283 -4.89048
505  6.33283 -4.8552
506  6.33283 -4.81992
507  6.33283 -4.78465
508  6.36811 -4.74937
509  6.36811 -4.71409
510  6.40339 -4.67881
511  6.40339 -4.64353
512  6.40339 -4.60826
513  6.40339 -4.57298
514  6.43867 -4.5377
515  6.43867 -4.50242
516  6.43867 -4.46715
517  6.47395 -4.43187
518  6.50922 -4.39659
519  6.50922 -4.36131
520  6.50922 -4.32603
521  6.5445 -4.29076
522  6.5445 -4.25548
523  6.5445 -4.2202
524  6.5445 -4.18492
525  6.57978 -4.14965
526  6.57978 -4.11437
527  6.57978 -4.07909
528  6.61506 -4.04381
529  6.61506 -4.00853
530  6.61506 -3.97326
531  6.65033 -3.93798
532  6.68561 -3.9027
533  6.72089 -3.86742
534  6.75617 -3.83215
535  6.79145 -3.79687
536  6.82672 -3.76159
537  6.862 -3.72631
538  6.89728 -3.69103
539  6.89728 -3.65576
540  6.89728 -3.62048
541  6.89728 -3.5852
542  6.89728 -3.54992
543  6.89728 -3.51465
544  6.89728 -3.47937
545  6.89728 -3.44409
546  6.89728 -3.40881
547  6.89728 -3.37353
548  6.89728 -3.33826
549  6.89728 -3.30298
550  6.89728 -3.2677
551  6.89728 -3.23242
552  6.89728 -3.19715
553  6.89728 -3.16187
554  6.89728 -3.12659
555  6.89728 -3.09131
556  6.89728 -3.05603
557  6.89728 -3.02076
558  6.89728 -2.98548
559  6.89728 -2.9502
560  6.89728 -2.91492
561  6.89728 -2.87965
562  6.89728 -2.84437
563  6.89728 -2.80909
564  6.862 -2.77381
565  6.862 -2.73853
566  6.862 -2.70326
567  6.862 -2.66798
568  6.862 -2.6327
569  6.862 -2.59742
570  6.862 -2.56215
571  6.862 -2.52687
572  6.862 -2.49159
573  6.862 -2.45631
574  6.862 -2.42103
575  6.862 -2.38576
576  6.862 -2.35048
577  6.862 -2.3152
578  6.89728 -2.27992
579  6.93256 -2.24465
580  6.96783 -2.20937
581  6.96783 -2.17409
582  6.96783 -2.13881
583  6.96783 -2.10353
584  6.96783 -2.06826
585  6.96783 -2.03298
586  6.96783 -1.9977
587  6.96783 -1.96242
588  6.96783 -1.92715
589  6.96783 -1.89187
590  6.96783 -1.85659
591  6.96783 -1.82131
592  6.96783 -1.78603
593  6.96783 -1.75076
594  6.93256 -1.71548
595  6.89728 -1.6802
596  6.862 -1.64492
597  6.82672 -1.60965
598  6.79145 -1.57437
599  6.75617 -1.53909
600  6.75617 -1.50381
601  6.72089 -1.46853
602  6.68561 -1.43326
603  6.65033 -1.39798
604  6.65033 -1.3627
605  6.61506 -1.32742
606  6.57978 -1.29215
607  6.5445 -1.25687
608  6.5445 -1.22159
609  6.50922 -1.18631
610  6.47395 -1.15103
611  6.47395 -1.11576
612  6.47395 -1.08048
613  6.47395 -1.0452
614  6.47395 -1.00992
615  6.47395 -0.974645
616  6.47395 -0.939367
617  6.47395 -0.904089
618  6.47395 -0.868812
619  6.47395 -0.833534
620  6.47395 -0.798256
621  6.47395 -0.762978
622  6.43867 -0.727701
623  6.43867 -0.692423
624  6.43867 -0.657145
625  6.43867 -0.621867
626  6.43867 -0.586589
627  6.43867 -0.551312
628  6.43867 -0.516034
629  6.43867 -0.480756
630  6.43867 -0.445478
631  6.43867 -0.410201
632  6.43867 -0.374923
633  6.43867 -0.339645
634  6.43867 -0.304367
635  6.47395 -0.269089
636  6.50922 -0.233812
637  6.5445 -0.198534
638  6.57978 -0.163256
639  6.57978 -0.127978
640  6.57978 -0.0927006
641  6.57978 -0.0574228
642  6.57978 -0.0221451
643  6.57978 0.0131327
644  6.57978 0.0484105
645  6.61506 0.0836883
646  6.65033 0.118966
647  6.68561 0.154244
648  6.68561 0.189522
649  6.68561 0.224799
650  6.72089 0.260077
651  6.72089 0.295355
652  6.72089 0.330633
653  6.72089 0.365911
654  6.72089 0.401188
655  6.72089 0.436466
656  6.72089 0.471744
657  6.72089 0.507022
658  6.72089 0.542299
659  6.72089 0.577577
660  6.72089 0.612855
661  6.72089 0.648133
662  6.72089 0.683411
663  6.72089 0.718688
664  6.72089 0.753966
665  6.68561 0.789244
666  6.65033 0.824522
667  6.61506 0.859799
668  6.57978 0.895077
669  6.5445 0.930355
670  6.50922 0.965633
671  6.47395 1.00091
672  6.43867 1.03619
673  6.40339 1.07147
674  6.40339 1.10674
675  6.40339 1.14202
676  6.40339 1.1773
677  6.40339 1.21258
678  6.40339 1.24785
679  6.40339 1.28313
680  6.40339 1.31841
681  6.40339 1.35369
682  6.40339 1.38897
683  6.40339 1.42424
684  6.40339 1.45952
685  6.40339 1.4948
686  6.40339 1.53008
687  6.40339 1.56535
688  6.40339 1.60063
689  6.40339 1.63591
690  6.40339 1.67119
691  6.40339 1.70647
692  6.40339 1.74174
693  6.40339 1.77702
694  6.40339 1.8123
695  6.40339 1.84758
696  6.40339 1.88285
697  6.40339 1.91813
698  6.36811 1.95341
699  6.36811 1.98869
700  6.33283 2.02397
701  6.33283 2.05924
702  6.29756 2.09452
703  6.29756 2.1298
704  6.29756 2.16508
705  6.29756 2.20035
706  6.29756 2.23563
707  6.26228 2.27091
708  6.26228 2.30619
709  6.227 2.34147
710  6.227 2.37674
711  6.227 2.41202
712  6.227 2.4473
713  6.19172 2.48258
714  6.19172 2.51785
715  6.15645 2.55313
716  6.15645 2.58841
717  6.12117 2.62369
718  6.12117 2.65897
719  6.12117 2.69424
720  6.12117 2.72952
721  6.12117 2.7648
722  6.08589 2.80008
723  6.05061 2.83535
724  6.01533 2.87063
725  5.98006 2.90591
726  5.94478 2.94119
727  5.94478 2.97647
728  5.94478 3.01174
729  5.94478 3.04702
730  5.94478 3.0823
731  5.94478 3.11758
732  5.9095 3.15285
733  5.87422 3.18813
734  5.83895 3.22341
735  5.80367 3.25869
736  5.76839 3.29397
737  5.73311 3.32924
738  5.69783 3.36452
739  5.66256 3.3998
740  5.62728 3.43508
741  5.62728 3.47035
742  5.592 3.50563
743  5.55672 3.54091
744  5.52145 3.57619
745  5.48617 3.61147
746  5.48617 3.64674
747  5.48617 3.68202
748  5.45089 3.7173
749  5.45089 3.75258
750  5.45089 3.78785
751  5.45089 3.82313
752  5.45089 3.85841
753  5.41561 3.89369
754  5.41561 3.92897
755  5.38033 3.96424
756  5.38033 3.99952
757  5.34506 4.0348
758  5.30978 4.07008
759  5.2745 4.10535
760  5.2745 4.14063
761  5.2745 4.17591
762  5.23922 4.21119
763  5.20395 4.24647
764  5.16867 4.28174
765  5.13339 4.31702
766  5.09811 4.3523
767  5.06283 4.38758
768  5.02756 4.42285
769  4.99228 4.45813
770  4.957 4.49341
771  4.92172 4.52869
772  4.88645 4.56397
773  4.85117 4.59924
774  4.81589 4.63452
775  4.78061 4.63452
776  4.74533 4.6698
777  4.71006 4.70508
778  4.67478 4.74035
779  4.6395 4.77563
780  4.60422 4.81091
781  4.56895 4.84619
782  4.53367 4.84619
783  4.49839 4.84619
784  4.46311 4.88147
785  4.42783 4.88147
786  4.39256 4.88147
787  4.35728 4.88147
788  4.322 4.88147
789  4.28672 4.88147
790  4.25145 4.88147
791  4.21617 4.88147
792  4.18089 4.88147
793  4.14561 4.88147
794  4.11033 4.88147
795  4.07506 4.88147
796  4.03978 4.88147
797  4.0045 4.84619
798  3.96922 4.84619
799  3.93395 4.84619
800  3.89867 4.84619
801  3.86339 4.81091
802  3.82811 4.81091
803  3.79283 4.81091
804  3.75756 4.81091
805  3.72228 4.81091
806  3.687 4.81091
807  3.65172 4.81091
808  3.61645 4.81091
809  3.58117 4.81091
810  3.54589 4.81091
811  3.51061 4.81091
812  3.47533 4.81091
813  3.44006 4.77563
814  3.40478 4.74035
815  3.3695 4.74035
816  3.33422 4.70508
817  3.29895 4.6698
818  3.26367 4.63452
819  3.22839 4.59924
820  3.19311 4.56397
821  3.15783 4.52869
822  3.12256 4.52869
823  3.08728 4.52869
824  3.052 4.52869
825  3.01672 4.52869
826  2.98145 4.52869
827  2.94617 4.52869
828  2.91089 4.52869
829  2.87561 4.52869
830  2.84033 4.52869
831  2.80506 4.52869
832  2.76978 4.52869
833  2.7345 4.52869
834  2.69922 4.56397
835  2.66395 4.59924
836  2.62867 4.63452
837  2.59339 4.6698
838  2.55811 4.70508
839  2.52283 4.74035
840  2.48756 4.77563
841  2.45228 4.81091
842  2.417 4.84619
843  2.38172 4.88147
844  2.34645 4.91674
845  2.31117 4.95202
846  2.27589 4.9873
847  2.24061 5.02258
848  2.20533 5.05785
849  2.17006 5.09313
850  2.13478 5.12841
851  2.0995 5.16369
852  2.06422 5.16369
853  2.02895 5.16369
854  1.99367 5.16369
855  1.95839 5.16369
856  1.92311 5.16369
857  1.88783 5.16369
858  1.85256 5.16369
859  1.81728 5.16369
860  1.782 5.16369
861  1.74672 5.16369
862  1.71145 5.16369
863  1.67617 5.16369
864  1.64089 5.16369
865  1.60561 5.16369
866  1.57033 5.16369
867  1.53506 5.16369
868  1.49978 5.16369
869  1.4645 5.16369
870  1.42922 5.16369
871  1.39395 5.16369
872  1.35867 5.16369
873  1.32339 5.16369
874  1.28811 5.19897
875  1.25283 5.23424
876  1.21756 5.26952
877  1.18228 5.3048
878  1.147 5.34008
879  1.11172 5.37535
880  1.07645 5.41063
881  1.04117 5.44591
882  1.00589 5.44591
883  0.970612 5.44591
884  0.935335 5.44591
885  0.900057 5.44591
886  0.864779 5.44591
887  0.829501 5.44591
888  0.794223 5.44591
889  0.758946 5.44591
890  0.723668 5.44591
891  0.68839 5.44591
892  0.653112 5.44591
893  0.617835 5.44591
894  0.582557 5.44591
895  0.547279 5.48119
896  0.512001 5.51647
897  0.476723 5.55174
898  0.441446 5.58702
899  0.406168 5.6223
900  0.37089 5.65758
901  0.335612 5.69285
902  0.300335 5.72813
903  0.265057 5.76341
904  0.265057 5.79869
905  0.265057 5.83397
906  0.265057 5.86924
907  0.229779 5.90452
908  0.229779 5.9398
909  0.194501 5.97508
910  0.159223 6.01035
911  0.159223 6.04563
912  0.123946 6.08091
913  0.0886679 6.11619
914  0.0533902 6.15147
915  0.0181124 6.18674
916  -0.0171654 6.22202
917  -0.0524432 6.2573
918  -0.087721 6.29258
919  -0.122999 6.32785
920  -0.158277 6.36313
921  -0.193554 6.39841
922  -0.228832 6.43369
923  -0.26411 6.46897
924  -0.299388 6.46897
925  -0.334665 6.46897
926  -0.369943 6.46897
927  -0.405221 6.50424
928  -0.440499 6.50424
929  -0.475777 6.53952
930  -0.511054 6.53952
931  -0.546332 6.5748
932  -0.58161 6.5748
933  -0.616888 6.5748
934  -0.652165 6.61008
935  -0.687443 6.64535
936  -0.722721 6.64535
937  -0.757999 6.68063
938  -0.793277 6.71591
939  -0.828554 6.75119
940  -0.863832 6.75119
941  -0.89911 6.78647
942  -0.934388 6.78647
943  -0.969665 6.82174
944  -1.00494 6.82174
945  -1.04022 6.85702
946  -1.0755 6.85702
947  -1.11078 6.85702
948  -1.14605 6.85702
949  -1.18133 6.85702
950  -1.21661 6.85702
951  -1.25189 6.85702
952  -1.28717 6.8923
953  -1.32244 6.8923
954  -1.35772 6.8923
955  -1.393 6.8923
956  -1.42828 6.8923
957  -1.46355 6.92758
958  -1.49883 6.92758
959  -1.53411 6.92758
960  -1.56939 6.92758
961  -1.60467 6.96285
962  -1.63994 6.96285
963  -1.67522 6.96285
964  -1.7105 6.96285
965  -1.74578 6.96285
966  -1.78105 6.96285
967  -1.81633 6.99813
968  -1.85161 6.99813
969  -1.88689 6.99813
970  -1.92217 7.03341
971  -1.95744 7.06869
972  -1.99272 7.10397
973  -2.028 7.13924
974  -2.06328 7.13924
975  -2.09855 7.13924
976  -2.13383 7.13924
977  -2.16911 7.13924
978  -2.20439 7.13924
979  -2.23967 7.13924
980  -2.27494 7.13924
981  -2.31022 7.13924
982  -2.3455 7.13924
983  -2.38078 7.13924
984  -2.41605 7.13924
985  -2.45133 7.13924
986  -2.48661 7.13924
987  -2.52189 7.10397
988  -2.55717 7.06869
989  -2.59244 7.06869
990  -2.62772 7.03341
991  -2.663 7.03341
992  -2.69828 6.99813
993  -2.73355 6.99813
994  -2.76883 6.96285
995  -2.80411 6.92758
996  -2.83939 6.92758
997  -2.87467 6.8923
998  -2.90994 6.85702
999  -2.94522 6.82174
1000 -2.9805 6.82174
1001 -3.01578 6.78647
1002 -3.05105 6.75119
1003 -3.08633 6.71591
1004 -3.12161 6.71591
1005 -3.15689 6.68063
1006 -3.19217 6.64535
1007 -3.22744 6.61008
1008 -3.26272 6.5748
1009 -3.298 6.5748
1010 -3.33328 6.53952
1011 -3.36855 6.50424
1012 -3.40383 6.46897
1013 -3.43911 6.43369
1014 -3.47439 6.39841
1015 -3.50967 6.36313
1016 -3.54494 6.32785
1017 -3.58022 6.29258
1018 -3.6155 6.2573
1019 -3.65078 6.22202
1020 -3.68605 6.18674
1021 -3.72133 6.15147
1022 -3.75661 6.11619
1023 -3.79189 6.08091
1024 -3.82717 6.04563
1025 -3.86244 6.01035
1026 -3.89772 5.97508
1027 -3.933 5.9398
1028 -3.96828 5.90452
1029 -4.00355 5.86924
1030 -4.03883 5.83397
1031 -4.07411 5.79869
1032 -4.10939 5.76341
1033 -4.14467 5.72813
1034 -4.17994 5.69285
1035 -4.21522 5.65758
1036 -4.2505 5.6223
1037 -4.2505 5.58702
1038 -4.28578 5.55174
1039 -4.32105 5.51647
1040 -4.35633 5.48119
1041 -4.39161 5.44591
1042 -4.42689 5.41063
1043 -4.46217 5.37535
1044 -4.49744 5.34008
1045 -4.53272 5.3048
1046 -4.53272 5.26952
1047 -4.568 5.23424
1048 -4.60328 5.19897
1049 -4.63855 5.16369
1050 -4.63855 5.12841
1051 -4.67383 5.09313
1052 -4.70911 5.05785
1053 -4.74439 5.02258
1054 -4.74439 4.9873
1055 -4.77967 4.95202
1056 -4.81494 4.91674
1057 -4.81494 4.88147
1058 -4.85022 4.84619
1059 -4.8855 4.81091
1060 -4.8855 4.77563
1061 -4.92078 4.74035
1062 -4.95605 4.70508
1063 -4.99133 4.6698
1064 -4.99133 4.63452
1065 -5.02661 4.59924
1066 -5.02661 4.56397
1067 -5.06189 4.52869
1068 -5.06189 4.49341
1069 -5.06189 4.45813
1070 -5.06189 4.42285
1071 -5.09717 4.38758
1072 -5.09717 4.3523
1073 -5.13244 4.31702
1074 -5.16772 4.28174
1075 -5.16772 4.24647
1076 -5.203 4.21119
1077 -5.203 4.17591
1078 -5.23828 4.14063
1079 -5.27355 4.10535
1080 -5.27355 4.07008
1081 -5.30883 4.0348
1082 -5.30883 3.99952
1083 -5.34411 3.96424
1084 -5.37939 3.92897
1085 -5.37939 3.89369
1086 -5.41467 3.85841
1087 -5.44994 3.82313
1088 -5.44994 3.78785
1089 -5.48522 3.75258
1090 -5.48522 3.7173
1091 -5.5205 3.68202
1092 -5.5205 3.64674
1093 -5.55578 3.61147
1094 -5.55578 3.57619
1095 -5.59105 3.54091
1096 -5.59105 3.50563
1097 -5.62633 3.47035
1098 -5.62633 3.43508
1099 -5.66161 3.3998
1100 -5.66161 3.36452
1101 -5.69689 3.32924
1102 -5.73217 3.29397
1103 -5.73217 3.25869
1104 -5.73217 3.22341
1105 -5.76744 3.18813
1106 -5.76744 3.15285
1107 -5.80272 3.11758
1108 -5.80272 3.0823
1109 -5.838 3.04702
1110 -5.838 3.01174
1111 -5.838 2.97647
1112 -5.87328 2.94119
1113 -5.87328 2.90591
1114 -5.87328 2.87063
1115 -5.90855 2.83535
1116 -5.90855 2.80008
1117 -5.94383 2.7648
1118 -5.94383 2.72952
1119 -5.97911 2.69424
1120 -5.97911 2.65897
1121 -6.01439 2.62369
1122 -6.01439 2.58841
1123 -6.01439 2.55313
1124 -6.01439 2.51785
1125 -6.04967 2.48258
1126 -6.04967 2.4473
1127 -6.04967 2.41202
1128 -6.08494 2.37674
1129 -6.08494 2.34147
1130 -6.08494 2.30619
1131 -6.12022 2.27091
1132 -6.12022 2.23563
1133 -6.12022 2.20035
1134 -6.12022 2.16508
1135 -6.1555 2.1298
1136 -6.1555 2.09452
1137 -6.1555 2.05924
1138 -6.19078 2.02397
1139 -6.19078 1.98869
1140 -6.19078 1.95341
1141 -6.22605 1.91813
1142 -6.22605 1.88285
1143 -6.22605 1.84758
1144 -6.22605 1.8123
1145 -6.26133 1.77702
1146 -6.26133 1.74174
1147 -6.26133 1.70647
1148 -6.26133 1.67119
1149 -6.26133 1.63591
1150 -6.26133 1.60063
1151 -6.29661 1.56535
1152 -6.29661 1.53008
1153 -6.29661 1.4948
1154 -6.29661 1.45952
1155 -6.33189 1.42424
1156 -6.33189 1.38897
1157 -6.33189 1.35369
1158 -6.36717 1.31841
1159 -6.36717 1.28313
1160 -6.36717 1.24785
1161 -6.36717 1.21258
1162 -6.40244 1.1773
1163 -6.40244 1.14202
1164 -6.40244 1.10674
1165 -6.43772 1.07147
1166 -6.43772 1.03619
1167 -6.43772 1.00091
1168 -6.43772 0.965633
1169 -6.43772 0.930355
1170 -6.43772 0.895077
1171 -6.473 0.859799
1172 -6.473 0.824522
1173 -6.473 0.789244
1174 -6.473 0.753966
1175 -6.473 0.718688
1176 -6.50828 0.683411
1177 -6.50828 0.648133
1178 -6.50828 0.612855
1179 -6.50828 0.577577
1180 -6.50828 0.542299
1181 -6.50828 0.507022
1182 -6.50828 0.471744
1183 -6.54355 0.436466
1184 -6.54355 0.401188
1185 -6.54355 0.365911
1186 -6.54355 0.330633
1187 -6.54355 0.295355
1188 -6.54355 0.260077
