# Supplementary material for: Statistical Mapping of Maize Bundle Intensity at the Stem Scale Using Spatial Normalisation of Replicated Images
Source: PLoS One. 2014 Mar 12;9(3):e90673. doi: 10.1371/journal.pone.0090673 (PMC3951278; doi:10.1371/journal.pone.0090673)
Supplement: File S2 — Data files containing bundle positions and slice contours. (ZIP) [file pone.0090673.s002.zip › data/slabs/tables/contoursMm/m01hrCntMm.txt]

name   x   y
1   -5.16808 0.144795
2   -5.16808 0.109517
3   -5.16808 0.0742395
4   -5.16808 0.0389617
5   -5.16808 0.00368397
6   -5.16808 -0.0315938
7   -5.16808 -0.0668716
8   -5.16808 -0.102149
9   -5.16808 -0.137427
10  -5.16808 -0.172705
11  -5.16808 -0.207983
12  -5.16808 -0.24326
13  -5.16808 -0.278538
14  -5.16808 -0.313816
15  -5.1328 -0.349094
16  -5.09752 -0.384372
17  -5.06224 -0.419649
18  -5.02697 -0.454927
19  -5.02697 -0.490205
20  -4.99169 -0.525483
21  -4.95641 -0.56076
22  -4.92113 -0.596038
23  -4.88585 -0.631316
24  -4.88585 -0.666594
25  -4.85058 -0.701872
26  -4.85058 -0.737149
27  -4.85058 -0.772427
28  -4.85058 -0.807705
29  -4.8153 -0.842983
30  -4.8153 -0.87826
31  -4.78002 -0.913538
32  -4.78002 -0.948816
33  -4.78002 -0.984094
34  -4.78002 -1.01937
35  -4.78002 -1.05465
36  -4.78002 -1.08993
37  -4.78002 -1.1252
38  -4.78002 -1.16048
39  -4.78002 -1.19576
40  -4.78002 -1.23104
41  -4.78002 -1.26632
42  -4.78002 -1.30159
43  -4.78002 -1.33687
44  -4.8153 -1.37215
45  -4.85058 -1.40743
46  -4.88585 -1.4427
47  -4.92113 -1.47798
48  -4.95641 -1.51326
49  -4.95641 -1.54854
50  -4.95641 -1.58382
51  -4.95641 -1.61909
52  -4.95641 -1.65437
53  -4.95641 -1.68965
54  -4.95641 -1.72493
55  -4.95641 -1.7602
56  -4.95641 -1.79548
57  -4.95641 -1.83076
58  -4.95641 -1.86604
59  -4.95641 -1.90132
60  -4.95641 -1.93659
61  -4.95641 -1.97187
62  -4.92113 -2.00715
63  -4.88585 -2.04243
64  -4.88585 -2.0777
65  -4.85058 -2.11298
66  -4.8153 -2.14826
67  -4.8153 -2.18354
68  -4.78002 -2.21882
69  -4.74474 -2.25409
70  -4.70947 -2.28937
71  -4.67419 -2.32465
72  -4.67419 -2.35993
73  -4.63891 -2.3952
74  -4.60363 -2.43048
75  -4.60363 -2.46576
76  -4.56835 -2.50104
77  -4.53308 -2.53632
78  -4.53308 -2.57159
79  -4.53308 -2.60687
80  -4.53308 -2.64215
81  -4.53308 -2.67743
82  -4.53308 -2.7127
83  -4.53308 -2.74798
84  -4.53308 -2.78326
85  -4.53308 -2.81854
86  -4.53308 -2.85382
87  -4.53308 -2.88909
88  -4.53308 -2.92437
89  -4.53308 -2.95965
90  -4.53308 -2.99493
91  -4.4978 -3.0302
92  -4.46252 -3.06548
93  -4.46252 -3.10076
94  -4.42724 -3.13604
95  -4.42724 -3.17132
96  -4.39197 -3.20659
97  -4.35669 -3.24187
98  -4.35669 -3.27715
99  -4.32141 -3.31243
100 -4.32141 -3.3477
101 -4.28613 -3.38298
102 -4.25085 -3.41826
103 -4.25085 -3.45354
104 -4.21558 -3.48882
105 -4.1803 -3.52409
106 -4.1803 -3.55937
107 -4.14502 -3.59465
108 -4.14502 -3.62993
109 -4.10974 -3.6652
110 -4.10974 -3.70048
111 -4.10974 -3.73576
112 -4.07447 -3.77104
113 -4.03919 -3.80632
114 -4.03919 -3.84159
115 -4.00391 -3.87687
116 -4.00391 -3.91215
117 -4.00391 -3.94743
118 -4.00391 -3.9827
119 -4.00391 -4.01798
120 -3.96863 -4.05326
121 -3.93335 -4.08854
122 -3.93335 -4.12382
123 -3.93335 -4.15909
124 -3.93335 -4.19437
125 -3.89808 -4.22965
126 -3.8628 -4.26493
127 -3.82752 -4.3002
128 -3.79224 -4.33548
129 -3.79224 -4.37076
130 -3.79224 -4.40604
131 -3.75697 -4.44132
132 -3.72169 -4.47659
133 -3.68641 -4.51187
134 -3.65113 -4.54715
135 -3.61585 -4.58243
136 -3.58058 -4.6177
137 -3.5453 -4.65298
138 -3.51002 -4.68826
139 -3.47474 -4.72354
140 -3.43947 -4.75882
141 -3.40419 -4.79409
142 -3.36891 -4.82937
143 -3.33363 -4.86465
144 -3.29835 -4.89993
145 -3.26308 -4.9352
146 -3.2278 -4.97048
147 -3.19252 -4.97048
148 -3.15724 -5.00576
149 -3.12197 -5.00576
150 -3.08669 -5.00576
151 -3.05141 -5.04104
152 -3.01613 -5.07632
153 -2.98085 -5.11159
154 -2.94558 -5.14687
155 -2.9103 -5.18215
156 -2.87502 -5.21743
157 -2.83974 -5.2527
158 -2.80447 -5.28798
159 -2.76919 -5.32326
160 -2.73391 -5.35854
161 -2.69863 -5.39382
162 -2.66335 -5.42909
163 -2.66335 -5.46437
164 -2.66335 -5.49965
165 -2.62808 -5.53493
166 -2.5928 -5.5702
167 -2.55752 -5.60548
168 -2.52224 -5.64076
169 -2.48697 -5.67604
170 -2.45169 -5.71132
171 -2.41641 -5.74659
172 -2.38113 -5.78187
173 -2.34585 -5.81715
174 -2.31058 -5.81715
175 -2.2753 -5.85243
176 -2.24002 -5.85243
177 -2.20474 -5.8877
178 -2.16947 -5.8877
179 -2.13419 -5.92298
180 -2.09891 -5.95826
181 -2.06363 -5.95826
182 -2.02835 -5.99354
183 -1.99308 -6.02882
184 -1.9578 -6.02882
185 -1.92252 -6.06409
186 -1.88724 -6.06409
187 -1.85197 -6.06409
188 -1.81669 -6.09937
189 -1.78141 -6.09937
190 -1.74613 -6.09937
191 -1.71085 -6.09937
192 -1.67558 -6.09937
193 -1.6403 -6.09937
194 -1.60502 -6.09937
195 -1.56974 -6.13465
196 -1.53447 -6.16993
197 -1.49919 -6.2052
198 -1.46391 -6.24048
199 -1.42863 -6.27576
200 -1.39335 -6.27576
201 -1.35808 -6.27576
202 -1.3228 -6.31104
203 -1.28752 -6.31104
204 -1.25224 -6.34632
205 -1.21697 -6.34632
206 -1.18169 -6.38159
207 -1.14641 -6.38159
208 -1.11113 -6.38159
209 -1.07585 -6.41687
210 -1.04058 -6.45215
211 -1.0053 -6.48743
212 -0.970022 -6.48743
213 -0.934744 -6.5227
214 -0.899466 -6.5227
215 -0.864188 -6.5227
216 -0.82891 -6.5227
217 -0.793633 -6.5227
218 -0.758355 -6.5227
219 -0.723077 -6.5227
220 -0.687799 -6.5227
221 -0.652522 -6.5227
222 -0.617244 -6.5227
223 -0.581966 -6.5227
224 -0.546688 -6.5227
225 -0.51141 -6.5227
226 -0.476133 -6.5227
227 -0.440855 -6.5227
228 -0.405577 -6.55798
229 -0.370299 -6.55798
230 -0.335022 -6.59326
231 -0.299744 -6.59326
232 -0.264466 -6.59326
233 -0.229188 -6.59326
234 -0.19391 -6.59326
235 -0.158633 -6.59326
236 -0.123355 -6.59326
237 -0.0880772 -6.62854
238 -0.0527994 -6.62854
239 -0.0175216 -6.62854
240 0.0177562 -6.66382
241 0.0530339 -6.69909
242 0.0883117 -6.69909
243 0.12359 -6.73437
244 0.158867 -6.73437
245 0.194145 -6.76965
246 0.229423 -6.76965
247 0.264701 -6.80493
248 0.299978 -6.80493
249 0.335256 -6.80493
250 0.370534 -6.80493
251 0.405812 -6.80493
252 0.44109 -6.8402
253 0.476367 -6.8402
254 0.511645 -6.87548
255 0.546923 -6.87548
256 0.582201 -6.87548
257 0.617478 -6.87548
258 0.652756 -6.91076
259 0.688034 -6.91076
260 0.723312 -6.91076
261 0.75859 -6.94604
262 0.793867 -6.94604
263 0.829145 -6.94604
264 0.864423 -6.94604
265 0.899701 -6.94604
266 0.934978 -6.94604
267 0.970256 -6.94604
268 1.00553 -6.94604
269 1.04081 -6.94604
270 1.07609 -6.94604
271 1.11137 -6.94604
272 1.14665 -6.94604
273 1.18192 -6.94604
274 1.2172 -6.91076
275 1.25248 -6.87548
276 1.28776 -6.8402
277 1.32303 -6.8402
278 1.35831 -6.80493
279 1.39359 -6.76965
280 1.42887 -6.76965
281 1.46415 -6.73437
282 1.49942 -6.69909
283 1.5347 -6.69909
284 1.56998 -6.69909
285 1.60526 -6.69909
286 1.64053 -6.66382
287 1.67581 -6.66382
288 1.71109 -6.66382
289 1.74637 -6.66382
290 1.78165 -6.66382
291 1.81692 -6.66382
292 1.8522 -6.66382
293 1.88748 -6.66382
294 1.92276 -6.66382
295 1.95803 -6.66382
296 1.99331 -6.62854
297 2.02859 -6.62854
298 2.06387 -6.62854
299 2.09915 -6.62854
300 2.13442 -6.62854
301 2.1697 -6.59326
302 2.20498 -6.55798
303 2.24026 -6.5227
304 2.27553 -6.48743
305 2.31081 -6.45215
306 2.34609 -6.41687
307 2.38137 -6.38159
308 2.41665 -6.34632
309 2.41665 -6.31104
310 2.41665 -6.27576
311 2.41665 -6.24048
312 2.45192 -6.2052
313 2.4872 -6.16993
314 2.4872 -6.13465
315 2.52248 -6.09937
316 2.52248 -6.06409
317 2.52248 -6.02882
318 2.52248 -5.99354
319 2.52248 -5.95826
320 2.55776 -5.92298
321 2.55776 -5.8877
322 2.55776 -5.85243
323 2.59303 -5.81715
324 2.62831 -5.78187
325 2.62831 -5.74659
326 2.66359 -5.71132
327 2.69887 -5.67604
328 2.73415 -5.64076
329 2.76942 -5.60548
330 2.8047 -5.5702
331 2.83998 -5.53493
332 2.87526 -5.49965
333 2.91053 -5.46437
334 2.94581 -5.42909
335 2.98109 -5.42909
336 3.01637 -5.42909
337 3.05165 -5.42909
338 3.08692 -5.42909
339 3.1222 -5.39382
340 3.15748 -5.39382
341 3.19276 -5.39382
342 3.22803 -5.35854
343 3.26331 -5.32326
344 3.29859 -5.28798
345 3.33387 -5.2527
346 3.36915 -5.21743
347 3.40442 -5.18215
348 3.4397 -5.14687
349 3.47498 -5.11159
350 3.51026 -5.07632
351 3.51026 -5.04104
352 3.51026 -5.00576
353 3.54553 -4.97048
354 3.54553 -4.9352
355 3.54553 -4.89993
356 3.54553 -4.86465
357 3.54553 -4.82937
358 3.54553 -4.79409
359 3.54553 -4.75882
360 3.54553 -4.72354
361 3.54553 -4.68826
362 3.54553 -4.65298
363 3.54553 -4.6177
364 3.54553 -4.58243
365 3.54553 -4.54715
366 3.54553 -4.51187
367 3.54553 -4.47659
368 3.54553 -4.44132
369 3.54553 -4.40604
370 3.51026 -4.37076
371 3.47498 -4.33548
372 3.4397 -4.3002
373 3.40442 -4.26493
374 3.36915 -4.22965
375 3.33387 -4.19437
376 3.29859 -4.15909
377 3.26331 -4.12382
378 3.22803 -4.08854
379 3.19276 -4.05326
380 3.15748 -4.01798
381 3.1222 -3.9827
382 3.08692 -3.94743
383 3.05165 -3.91215
384 3.01637 -3.87687
385 3.01637 -3.84159
386 2.98109 -3.80632
387 2.94581 -3.77104
388 2.91053 -3.73576
389 2.87526 -3.70048
390 2.83998 -3.6652
391 2.8047 -3.62993
392 2.76942 -3.59465
393 2.73415 -3.55937
394 2.73415 -3.52409
395 2.73415 -3.48882
396 2.73415 -3.45354
397 2.69887 -3.41826
398 2.66359 -3.38298
399 2.62831 -3.3477
400 2.59303 -3.31243
401 2.55776 -3.27715
402 2.55776 -3.24187
403 2.55776 -3.20659
404 2.55776 -3.17132
405 2.55776 -3.13604
406 2.55776 -3.10076
407 2.55776 -3.06548
408 2.55776 -3.0302
409 2.55776 -2.99493
410 2.55776 -2.95965
411 2.55776 -2.92437
412 2.55776 -2.88909
413 2.55776 -2.85382
414 2.59303 -2.81854
415 2.62831 -2.78326
416 2.62831 -2.74798
417 2.66359 -2.7127
418 2.66359 -2.67743
419 2.66359 -2.64215
420 2.69887 -2.60687
421 2.73415 -2.57159
422 2.73415 -2.53632
423 2.76942 -2.50104
424 2.8047 -2.46576
425 2.83998 -2.43048
426 2.87526 -2.3952
427 2.91053 -2.35993
428 2.94581 -2.32465
429 2.98109 -2.28937
430 3.01637 -2.25409
431 3.05165 -2.21882
432 3.05165 -2.18354
433 3.05165 -2.14826
434 3.08692 -2.11298
435 3.08692 -2.0777
436 3.1222 -2.04243
437 3.1222 -2.00715
438 3.15748 -1.97187
439 3.19276 -1.93659
440 3.22803 -1.90132
441 3.26331 -1.86604
442 3.29859 -1.83076
443 3.33387 -1.79548
444 3.36915 -1.7602
445 3.40442 -1.72493
446 3.4397 -1.68965
447 3.47498 -1.65437
448 3.51026 -1.61909
449 3.54553 -1.58382
450 3.54553 -1.54854
451 3.54553 -1.51326
452 3.54553 -1.47798
453 3.54553 -1.4427
454 3.54553 -1.40743
455 3.54553 -1.37215
456 3.54553 -1.33687
457 3.58081 -1.30159
458 3.58081 -1.26632
459 3.58081 -1.23104
460 3.58081 -1.19576
461 3.61609 -1.16048
462 3.61609 -1.1252
463 3.65137 -1.08993
464 3.65137 -1.05465
465 3.65137 -1.01937
466 3.68665 -0.984094
467 3.72192 -0.948816
468 3.7572 -0.913538
469 3.79248 -0.87826
470 3.79248 -0.842983
471 3.82776 -0.807705
472 3.86303 -0.772427
473 3.89831 -0.737149
474 3.93359 -0.701872
475 3.96887 -0.666594
476 4.00415 -0.631316
477 4.03942 -0.596038
478 4.0747 -0.56076
479 4.10998 -0.525483
480 4.14526 -0.525483
481 4.18053 -0.525483
482 4.21581 -0.525483
483 4.25109 -0.525483
484 4.28637 -0.525483
485 4.32165 -0.490205
486 4.35692 -0.454927
487 4.3922 -0.419649
488 4.42748 -0.384372
489 4.46276 -0.349094
490 4.49803 -0.313816
491 4.53331 -0.278538
492 4.56859 -0.24326
493 4.56859 -0.207983
494 4.56859 -0.172705
495 4.60387 -0.137427
496 4.63915 -0.102149
497 4.67442 -0.0668716
498 4.67442 -0.0315938
499 4.7097 0.00368397
500 4.7097 0.0389617
501 4.74498 0.0742395
502 4.74498 0.109517
503 4.78026 0.144795
504 4.81553 0.180073
505 4.85081 0.215351
506 4.85081 0.250628
507 4.85081 0.285906
508 4.85081 0.321184
509 4.85081 0.356462
510 4.85081 0.39174
511 4.85081 0.427017
512 4.85081 0.462295
513 4.85081 0.497573
514 4.85081 0.532851
515 4.85081 0.568128
516 4.85081 0.603406
517 4.85081 0.638684
518 4.85081 0.673962
519 4.85081 0.70924
520 4.85081 0.744517
521 4.81553 0.779795
522 4.81553 0.815073
523 4.78026 0.850351
524 4.74498 0.885628
525 4.7097 0.920906
526 4.7097 0.956184
527 4.7097 0.991462
528 4.7097 1.02674
529 4.67442 1.06202
530 4.67442 1.0973
531 4.67442 1.13257
532 4.67442 1.16785
533 4.67442 1.20313
534 4.63915 1.23841
535 4.60387 1.27368
536 4.60387 1.30896
537 4.60387 1.34424
538 4.60387 1.37952
539 4.60387 1.4148
540 4.60387 1.45007
541 4.60387 1.48535
542 4.60387 1.52063
543 4.60387 1.55591
544 4.60387 1.59118
545 4.60387 1.62646
546 4.60387 1.66174
547 4.60387 1.69702
548 4.63915 1.7323
549 4.67442 1.76757
550 4.7097 1.80285
551 4.7097 1.83813
552 4.7097 1.87341
553 4.7097 1.90868
554 4.7097 1.94396
555 4.7097 1.97924
556 4.7097 2.01452
557 4.7097 2.0498
558 4.7097 2.08507
559 4.7097 2.12035
560 4.7097 2.15563
561 4.7097 2.19091
562 4.7097 2.22618
563 4.67442 2.26146
564 4.63915 2.29674
565 4.60387 2.33202
566 4.60387 2.3673
567 4.56859 2.40257
568 4.56859 2.43785
569 4.56859 2.47313
570 4.53331 2.50841
571 4.53331 2.54368
572 4.53331 2.57896
573 4.49803 2.61424
574 4.49803 2.64952
575 4.46276 2.6848
576 4.46276 2.72007
577 4.42748 2.75535
578 4.3922 2.79063
579 4.3922 2.82591
580 4.3922 2.86118
581 4.35692 2.89646
582 4.35692 2.93174
583 4.32165 2.96702
584 4.32165 3.0023
585 4.32165 3.03757
586 4.28637 3.07285
587 4.25109 3.10813
588 4.21581 3.14341
589 4.21581 3.17868
590 4.18053 3.21396
591 4.14526 3.24924
592 4.10998 3.28452
593 4.10998 3.3198
594 4.10998 3.35507
595 4.0747 3.39035
596 4.0747 3.42563
597 4.03942 3.46091
598 4.03942 3.49618
599 4.00415 3.53146
600 4.00415 3.56674
601 4.00415 3.60202
602 3.96887 3.6373
603 3.93359 3.67257
604 3.93359 3.70785
605 3.93359 3.74313
606 3.93359 3.77841
607 3.89831 3.81368
608 3.89831 3.84896
609 3.86303 3.88424
610 3.82776 3.91952
611 3.79248 3.9548
612 3.79248 3.99007
613 3.79248 4.02535
614 3.7572 4.06063
615 3.7572 4.09591
616 3.7572 4.13118
617 3.72192 4.16646
618 3.68665 4.20174
619 3.65137 4.23702
620 3.65137 4.2723
621 3.65137 4.30757
622 3.65137 4.34285
623 3.61609 4.37813
624 3.61609 4.41341
625 3.61609 4.44868
626 3.58081 4.48396
627 3.58081 4.51924
628 3.58081 4.55452
629 3.54553 4.5898
630 3.54553 4.62507
631 3.54553 4.66035
632 3.54553 4.69563
633 3.51026 4.73091
634 3.51026 4.76618
635 3.51026 4.80146
636 3.47498 4.83674
637 3.47498 4.87202
638 3.47498 4.9073
639 3.47498 4.94257
640 3.4397 4.97785
641 3.4397 5.01313
642 3.40442 5.04841
643 3.40442 5.08368
644 3.36915 5.11896
645 3.33387 5.15424
646 3.33387 5.18952
647 3.33387 5.2248
648 3.33387 5.26007
649 3.33387 5.29535
650 3.33387 5.33063
651 3.33387 5.36591
652 3.33387 5.40118
653 3.33387 5.43646
654 3.33387 5.47174
655 3.33387 5.50702
656 3.33387 5.5423
657 3.33387 5.57757
658 3.33387 5.61285
659 3.29859 5.64813
660 3.29859 5.68341
661 3.29859 5.71868
662 3.29859 5.75396
663 3.29859 5.78924
664 3.29859 5.82452
665 3.26331 5.8598
666 3.26331 5.89507
667 3.26331 5.93035
668 3.26331 5.96563
669 3.22803 6.00091
670 3.22803 6.03618
671 3.22803 6.07146
672 3.22803 6.10674
673 3.19276 6.14202
674 3.19276 6.1773
675 3.19276 6.21257
676 3.19276 6.24785
677 3.19276 6.28313
678 3.15748 6.31841
679 3.1222 6.35368
680 3.1222 6.38896
681 3.1222 6.42424
682 3.1222 6.45952
683 3.1222 6.4948
684 3.1222 6.53007
685 3.1222 6.56535
686 3.1222 6.60063
687 3.1222 6.63591
688 3.1222 6.67118
689 3.1222 6.70646
690 3.08692 6.74174
691 3.05165 6.77702
692 3.01637 6.8123
693 2.98109 6.84757
694 2.94581 6.88285
695 2.91053 6.91813
696 2.87526 6.95341
697 2.83998 6.98868
698 2.8047 6.98868
699 2.76942 6.98868
700 2.73415 6.98868
701 2.69887 6.98868
702 2.66359 6.98868
703 2.62831 6.98868
704 2.59303 6.98868
705 2.55776 6.98868
706 2.52248 6.98868
707 2.4872 6.98868
708 2.45192 6.98868
709 2.41665 6.98868
710 2.38137 6.98868
711 2.34609 6.98868
712 2.31081 6.98868
713 2.27553 6.95341
714 2.24026 6.91813
715 2.20498 6.91813
716 2.1697 6.91813
717 2.13442 6.88285
718 2.09915 6.88285
719 2.06387 6.88285
720 2.02859 6.88285
721 1.99331 6.88285
722 1.95803 6.88285
723 1.92276 6.88285
724 1.88748 6.84757
725 1.8522 6.8123
726 1.81692 6.8123
727 1.78165 6.8123
728 1.74637 6.8123
729 1.71109 6.77702
730 1.67581 6.77702
731 1.64053 6.77702
732 1.60526 6.77702
733 1.56998 6.77702
734 1.5347 6.77702
735 1.49942 6.77702
736 1.46415 6.77702
737 1.42887 6.77702
738 1.39359 6.77702
739 1.35831 6.77702
740 1.32303 6.77702
741 1.28776 6.77702
742 1.25248 6.77702
743 1.2172 6.77702
744 1.18192 6.8123
745 1.14665 6.84757
746 1.11137 6.88285
747 1.07609 6.88285
748 1.04081 6.88285
749 1.00553 6.88285
750 0.970256 6.88285
751 0.934978 6.88285
752 0.899701 6.88285
753 0.864423 6.88285
754 0.829145 6.88285
755 0.793867 6.88285
756 0.75859 6.88285
757 0.723312 6.88285
758 0.688034 6.88285
759 0.652756 6.88285
760 0.617478 6.84757
761 0.582201 6.84757
762 0.546923 6.84757
763 0.511645 6.8123
764 0.476367 6.8123
765 0.44109 6.77702
766 0.405812 6.74174
767 0.370534 6.74174
768 0.335256 6.70646
769 0.299978 6.70646
770 0.264701 6.70646
771 0.229423 6.70646
772 0.194145 6.67118
773 0.158867 6.67118
774 0.12359 6.67118
775 0.0883117 6.67118
776 0.0530339 6.67118
777 0.0177562 6.63591
778 -0.0175216 6.63591
779 -0.0527994 6.60063
780 -0.0880772 6.60063
781 -0.123355 6.56535
782 -0.158633 6.56535
783 -0.19391 6.53007
784 -0.229188 6.4948
785 -0.264466 6.4948
786 -0.299744 6.4948
787 -0.335022 6.45952
788 -0.370299 6.42424
789 -0.405577 6.42424
790 -0.440855 6.38896
791 -0.476133 6.35368
792 -0.51141 6.35368
793 -0.546688 6.31841
794 -0.581966 6.28313
795 -0.617244 6.28313
796 -0.652522 6.28313
797 -0.687799 6.24785
798 -0.723077 6.24785
799 -0.758355 6.24785
800 -0.793633 6.21257
801 -0.82891 6.1773
802 -0.864188 6.1773
803 -0.899466 6.14202
804 -0.934744 6.14202
805 -0.970022 6.10674
806 -1.0053 6.07146
807 -1.04058 6.07146
808 -1.07585 6.03618
809 -1.11113 6.00091
810 -1.14641 6.00091
811 -1.18169 5.96563
812 -1.21697 5.93035
813 -1.25224 5.89507
814 -1.28752 5.89507
815 -1.3228 5.8598
816 -1.35808 5.8598
817 -1.39335 5.82452
818 -1.42863 5.78924
819 -1.46391 5.75396
820 -1.49919 5.75396
821 -1.53447 5.71868
822 -1.56974 5.68341
823 -1.60502 5.64813
824 -1.6403 5.64813
825 -1.67558 5.61285
826 -1.71085 5.61285
827 -1.74613 5.57757
828 -1.78141 5.5423
829 -1.81669 5.50702
830 -1.85197 5.50702
831 -1.88724 5.47174
832 -1.92252 5.43646
833 -1.9578 5.40118
834 -1.99308 5.36591
835 -2.02835 5.36591
836 -2.06363 5.33063
837 -2.09891 5.29535
838 -2.13419 5.26007
839 -2.16947 5.2248
840 -2.20474 5.18952
841 -2.24002 5.15424
842 -2.2753 5.11896
843 -2.31058 5.08368
844 -2.34585 5.04841
845 -2.38113 5.01313
846 -2.41641 4.97785
847 -2.45169 4.94257
848 -2.48697 4.9073
849 -2.52224 4.87202
850 -2.55752 4.83674
851 -2.55752 4.80146
852 -2.55752 4.76618
853 -2.55752 4.73091
854 -2.55752 4.69563
855 -2.5928 4.66035
856 -2.5928 4.62507
857 -2.62808 4.5898
858 -2.66335 4.55452
859 -2.69863 4.51924
860 -2.73391 4.48396
861 -2.76919 4.44868
862 -2.76919 4.41341
863 -2.80447 4.37813
864 -2.80447 4.34285
865 -2.80447 4.30757
866 -2.80447 4.2723
867 -2.80447 4.23702
868 -2.80447 4.20174
869 -2.80447 4.16646
870 -2.80447 4.13118
871 -2.80447 4.09591
872 -2.80447 4.06063
873 -2.83974 4.02535
874 -2.87502 3.99007
875 -2.9103 3.9548
876 -2.94558 3.91952
877 -2.98085 3.88424
878 -3.01613 3.84896
879 -3.05141 3.81368
880 -3.05141 3.77841
881 -3.08669 3.74313
882 -3.08669 3.70785
883 -3.08669 3.67257
884 -3.08669 3.6373
885 -3.08669 3.60202
886 -3.08669 3.56674
887 -3.08669 3.53146
888 -3.08669 3.49618
889 -3.08669 3.46091
890 -3.08669 3.42563
891 -3.08669 3.39035
892 -3.08669 3.35507
893 -3.12197 3.3198
894 -3.15724 3.28452
895 -3.19252 3.24924
896 -3.2278 3.21396
897 -3.26308 3.17868
898 -3.29835 3.14341
899 -3.33363 3.10813
900 -3.36891 3.07285
901 -3.40419 3.03757
902 -3.43947 3.0023
903 -3.47474 2.96702
904 -3.51002 2.93174
905 -3.5453 2.89646
906 -3.58058 2.86118
907 -3.61585 2.82591
908 -3.61585 2.79063
909 -3.65113 2.75535
910 -3.68641 2.72007
911 -3.68641 2.6848
912 -3.68641 2.64952
913 -3.68641 2.61424
914 -3.68641 2.57896
915 -3.68641 2.54368
916 -3.68641 2.50841
917 -3.68641 2.47313
918 -3.68641 2.43785
919 -3.68641 2.40257
920 -3.68641 2.3673
921 -3.68641 2.33202
922 -3.68641 2.29674
923 -3.68641 2.26146
924 -3.68641 2.22618
925 -3.68641 2.19091
926 -3.68641 2.15563
927 -3.68641 2.12035
928 -3.68641 2.08507
929 -3.68641 2.0498
930 -3.68641 2.01452
931 -3.68641 1.97924
932 -3.72169 1.94396
933 -3.75697 1.90868
934 -3.79224 1.87341
935 -3.82752 1.83813
936 -3.8628 1.80285
937 -3.89808 1.76757
938 -3.93335 1.7323
939 -3.96863 1.69702
940 -4.00391 1.66174
941 -4.03919 1.66174
942 -4.07447 1.62646
943 -4.10974 1.59118
944 -4.14502 1.55591
945 -4.1803 1.52063
946 -4.21558 1.48535
947 -4.25085 1.45007
948 -4.28613 1.4148
949 -4.32141 1.4148
950 -4.35669 1.37952
951 -4.39197 1.34424
952 -4.42724 1.30896
953 -4.46252 1.27368
954 -4.4978 1.23841
955 -4.53308 1.20313
956 -4.56835 1.16785
957 -4.60363 1.13257
958 -4.63891 1.0973
959 -4.63891 1.06202
960 -4.63891 1.02674
961 -4.63891 0.991462
962 -4.67419 0.956184
963 -4.67419 0.920906
964 -4.70947 0.885628
965 -4.70947 0.850351
966 -4.70947 0.815073
967 -4.74474 0.779795
968 -4.74474 0.744517
969 -4.74474 0.70924
970 -4.74474 0.673962
971 -4.78002 0.638684
972 -4.78002 0.603406
973 -4.78002 0.568128
974 -4.78002 0.532851
975 -4.8153 0.497573
976 -4.85058 0.462295
977 -4.88585 0.427017
978 -4.92113 0.39174
979 -4.95641 0.356462
980 -4.99169 0.321184
981 -5.02697 0.285906
982 -5.06224 0.250628
983 -5.09752 0.215351
984 -5.1328 0.180073
