# Supplementary material for: Statistical Mapping of Maize Bundle Intensity at the Stem Scale Using Spatial Normalisation of Replicated Images
Source: PLoS One. 2014 Mar 12;9(3):e90673. doi: 10.1371/journal.pone.0090673 (PMC3951278; doi:10.1371/journal.pone.0090673)
Supplement: File S2 — Data files containing bundle positions and slice contours. (ZIP) [file pone.0090673.s002.zip › data/slabs/tables/contoursMm/m01hvCntMm.txt]

name   x   y
1   -6.37125 -2.12898
2   -6.37125 -2.16426
3   -6.37125 -2.19953
4   -6.37125 -2.23481
5   -6.37125 -2.27009
6   -6.37125 -2.30537
7   -6.37125 -2.34064
8   -6.37125 -2.37592
9   -6.37125 -2.4112
10  -6.37125 -2.44648
11  -6.37125 -2.48176
12  -6.37125 -2.51703
13  -6.37125 -2.55231
14  -6.37125 -2.58759
15  -6.37125 -2.62287
16  -6.37125 -2.65814
17  -6.37125 -2.69342
18  -6.37125 -2.7287
19  -6.33597 -2.76398
20  -6.33597 -2.79926
21  -6.33597 -2.83453
22  -6.3007 -2.86981
23  -6.3007 -2.90509
24  -6.3007 -2.94037
25  -6.3007 -2.97564
26  -6.3007 -3.01092
27  -6.3007 -3.0462
28  -6.3007 -3.08148
29  -6.3007 -3.11676
30  -6.3007 -3.15203
31  -6.3007 -3.18731
32  -6.3007 -3.22259
33  -6.3007 -3.25787
34  -6.3007 -3.29314
35  -6.26542 -3.32842
36  -6.26542 -3.3637
37  -6.26542 -3.39898
38  -6.26542 -3.43426
39  -6.26542 -3.46953
40  -6.26542 -3.50481
41  -6.26542 -3.54009
42  -6.26542 -3.57537
43  -6.26542 -3.61064
44  -6.26542 -3.64592
45  -6.23014 -3.6812
46  -6.23014 -3.71648
47  -6.23014 -3.75176
48  -6.23014 -3.78703
49  -6.23014 -3.82231
50  -6.23014 -3.85759
51  -6.23014 -3.89287
52  -6.23014 -3.92814
53  -6.19486 -3.96342
54  -6.19486 -3.9987
55  -6.19486 -4.03398
56  -6.19486 -4.06926
57  -6.19486 -4.10453
58  -6.15958 -4.13981
59  -6.15958 -4.17509
60  -6.12431 -4.21037
61  -6.12431 -4.24564
62  -6.08903 -4.28092
63  -6.08903 -4.3162
64  -6.08903 -4.35148
65  -6.05375 -4.38676
66  -6.05375 -4.42203
67  -6.05375 -4.45731
68  -6.01847 -4.49259
69  -6.01847 -4.52787
70  -6.01847 -4.56314
71  -5.9832 -4.59842
72  -5.9832 -4.6337
73  -5.94792 -4.66898
74  -5.91264 -4.70426
75  -5.87736 -4.73953
76  -5.84208 -4.77481
77  -5.80681 -4.81009
78  -5.77153 -4.84537
79  -5.73625 -4.88064
80  -5.70097 -4.91592
81  -5.6657 -4.9512
82  -5.63042 -4.9512
83  -5.59514 -4.98648
84  -5.55986 -4.98648
85  -5.52458 -4.98648
86  -5.48931 -4.98648
87  -5.45403 -4.98648
88  -5.41875 -4.98648
89  -5.38347 -4.98648
90  -5.3482 -4.98648
91  -5.31292 -4.98648
92  -5.27764 -4.98648
93  -5.24236 -4.98648
94  -5.20708 -4.98648
95  -5.17181 -4.98648
96  -5.13653 -4.98648
97  -5.10125 -4.98648
98  -5.06597 -4.98648
99  -5.0307 -4.9512
100 -4.99542 -4.9512
101 -4.96014 -4.9512
102 -4.92486 -4.9512
103 -4.88958 -4.9512
104 -4.85431 -4.9512
105 -4.81903 -4.9512
106 -4.78375 -4.91592
107 -4.74847 -4.91592
108 -4.7132 -4.91592
109 -4.67792 -4.91592
110 -4.64264 -4.91592
111 -4.60736 -4.88064
112 -4.57208 -4.88064
113 -4.53681 -4.88064
114 -4.50153 -4.88064
115 -4.46625 -4.88064
116 -4.43097 -4.88064
117 -4.3957 -4.88064
118 -4.36042 -4.88064
119 -4.32514 -4.88064
120 -4.28986 -4.88064
121 -4.25458 -4.88064
122 -4.21931 -4.88064
123 -4.18403 -4.88064
124 -4.14875 -4.88064
125 -4.11347 -4.88064
126 -4.0782 -4.88064
127 -4.04292 -4.88064
128 -4.00764 -4.88064
129 -3.97236 -4.88064
130 -3.93708 -4.88064
131 -3.90181 -4.88064
132 -3.86653 -4.88064
133 -3.83125 -4.88064
134 -3.79597 -4.88064
135 -3.7607 -4.88064
136 -3.72542 -4.88064
137 -3.69014 -4.88064
138 -3.65486 -4.88064
139 -3.61958 -4.91592
140 -3.58431 -4.91592
141 -3.54903 -4.91592
142 -3.51375 -4.91592
143 -3.47847 -4.91592
144 -3.4432 -4.91592
145 -3.40792 -4.91592
146 -3.37264 -4.91592
147 -3.33736 -4.91592
148 -3.30208 -4.91592
149 -3.26681 -4.91592
150 -3.23153 -4.91592
151 -3.19625 -4.91592
152 -3.16097 -4.91592
153 -3.1257 -4.91592
154 -3.09042 -4.91592
155 -3.05514 -4.91592
156 -3.01986 -4.91592
157 -2.98458 -4.9512
158 -2.94931 -4.9512
159 -2.91403 -4.9512
160 -2.87875 -4.9512
161 -2.84347 -4.9512
162 -2.8082 -4.9512
163 -2.77292 -4.9512
164 -2.73764 -4.9512
165 -2.70236 -4.9512
166 -2.66708 -4.9512
167 -2.63181 -4.9512
168 -2.59653 -4.9512
169 -2.56125 -4.98648
170 -2.52597 -4.98648
171 -2.4907 -4.98648
172 -2.45542 -4.98648
173 -2.42014 -5.02176
174 -2.38486 -5.02176
175 -2.34958 -5.02176
176 -2.31431 -5.02176
177 -2.27903 -5.02176
178 -2.24375 -5.02176
179 -2.20847 -5.05703
180 -2.1732 -5.05703
181 -2.13792 -5.05703
182 -2.10264 -5.05703
183 -2.06736 -5.05703
184 -2.03208 -5.05703
185 -1.99681 -5.09231
186 -1.96153 -5.09231
187 -1.92625 -5.12759
188 -1.89097 -5.12759
189 -1.8557 -5.12759
190 -1.82042 -5.12759
191 -1.78514 -5.12759
192 -1.74986 -5.12759
193 -1.71458 -5.16287
194 -1.67931 -5.16287
195 -1.64403 -5.19814
196 -1.60875 -5.19814
197 -1.57347 -5.19814
198 -1.5382 -5.19814
199 -1.50292 -5.19814
200 -1.46764 -5.19814
201 -1.43236 -5.19814
202 -1.39708 -5.23342
203 -1.36181 -5.23342
204 -1.32653 -5.23342
205 -1.29125 -5.2687
206 -1.25597 -5.2687
207 -1.2207 -5.2687
208 -1.18542 -5.2687
209 -1.15014 -5.2687
210 -1.11486 -5.2687
211 -1.07958 -5.2687
212 -1.04431 -5.2687
213 -1.00903 -5.2687
214 -0.973751 -5.2687
215 -0.938473 -5.2687
216 -0.903195 -5.2687
217 -0.867918 -5.2687
218 -0.83264 -5.2687
219 -0.797362 -5.2687
220 -0.762084 -5.2687
221 -0.726807 -5.2687
222 -0.691529 -5.23342
223 -0.656251 -5.19814
224 -0.620973 -5.16287
225 -0.585695 -5.12759
226 -0.550418 -5.09231
227 -0.51514 -5.05703
228 -0.479862 -5.02176
229 -0.444584 -4.98648
230 -0.409307 -4.9512
231 -0.374029 -4.91592
232 -0.338751 -4.88064
233 -0.303473 -4.84537
234 -0.268195 -4.81009
235 -0.232918 -4.77481
236 -0.19764 -4.73953
237 -0.162362 -4.70426
238 -0.127084 -4.66898
239 -0.0918066 -4.6337
240 -0.0565288 -4.59842
241 -0.021251 -4.56314
242 0.0140268 -4.56314
243 0.0493045 -4.56314
244 0.0845823 -4.56314
245 0.11986 -4.56314
246 0.155138 -4.56314
247 0.190416 -4.56314
248 0.225693 -4.56314
249 0.260971 -4.52787
250 0.296249 -4.49259
251 0.331527 -4.45731
252 0.366805 -4.45731
253 0.402082 -4.45731
254 0.43736 -4.45731
255 0.472638 -4.42203
256 0.507916 -4.42203
257 0.543193 -4.38676
258 0.578471 -4.35148
259 0.613749 -4.3162
260 0.649027 -4.28092
261 0.684305 -4.24564
262 0.719582 -4.21037
263 0.75486 -4.17509
264 0.790138 -4.13981
265 0.825416 -4.13981
266 0.860693 -4.10453
267 0.895971 -4.06926
268 0.931249 -4.03398
269 0.966527 -3.9987
270 1.0018 -3.96342
271 1.03708 -3.92814
272 1.07236 -3.92814
273 1.10764 -3.89287
274 1.14292 -3.89287
275 1.17819 -3.89287
276 1.21347 -3.85759
277 1.24875 -3.82231
278 1.28403 -3.82231
279 1.3193 -3.78703
280 1.35458 -3.75176
281 1.38986 -3.75176
282 1.42514 -3.71648
283 1.46042 -3.71648
284 1.49569 -3.6812
285 1.53097 -3.64592
286 1.56625 -3.61064
287 1.60153 -3.57537
288 1.6368 -3.54009
289 1.67208 -3.50481
290 1.70736 -3.46953
291 1.74264 -3.43426
292 1.77792 -3.43426
293 1.81319 -3.43426
294 1.84847 -3.43426
295 1.88375 -3.43426
296 1.91903 -3.39898
297 1.9543 -3.3637
298 1.98958 -3.32842
299 2.02486 -3.29314
300 2.06014 -3.25787
301 2.09542 -3.22259
302 2.13069 -3.22259
303 2.16597 -3.22259
304 2.20125 -3.18731
305 2.23653 -3.15203
306 2.2718 -3.15203
307 2.30708 -3.15203
308 2.34236 -3.11676
309 2.37764 -3.08148
310 2.41292 -3.08148
311 2.44819 -3.08148
312 2.48347 -3.0462
313 2.51875 -3.0462
314 2.55403 -3.0462
315 2.5893 -3.0462
316 2.62458 -3.0462
317 2.65986 -3.0462
318 2.69514 -3.0462
319 2.73042 -3.01092
320 2.76569 -2.97564
321 2.80097 -2.94037
322 2.83625 -2.94037
323 2.87153 -2.90509
324 2.9068 -2.86981
325 2.94208 -2.83453
326 2.97736 -2.79926
327 3.01264 -2.76398
328 3.04792 -2.7287
329 3.08319 -2.69342
330 3.11847 -2.65814
331 3.15375 -2.62287
332 3.18903 -2.58759
333 3.2243 -2.55231
334 3.25958 -2.55231
335 3.29486 -2.55231
336 3.33014 -2.55231
337 3.36542 -2.55231
338 3.40069 -2.55231
339 3.43597 -2.55231
340 3.47125 -2.55231
341 3.50653 -2.55231
342 3.5418 -2.55231
343 3.57708 -2.55231
344 3.61236 -2.55231
345 3.64764 -2.55231
346 3.68292 -2.55231
347 3.71819 -2.55231
348 3.75347 -2.55231
349 3.78875 -2.55231
350 3.82403 -2.51703
351 3.8593 -2.51703
352 3.89458 -2.51703
353 3.92986 -2.51703
354 3.96514 -2.51703
355 4.00042 -2.51703
356 4.03569 -2.48176
357 4.07097 -2.44648
358 4.10625 -2.4112
359 4.14153 -2.37592
360 4.1768 -2.34064
361 4.21208 -2.30537
362 4.24736 -2.27009
363 4.28264 -2.23481
364 4.31792 -2.19953
365 4.35319 -2.16426
366 4.38847 -2.12898
367 4.42375 -2.0937
368 4.45903 -2.05842
369 4.4943 -2.05842
370 4.52958 -2.05842
371 4.56486 -2.05842
372 4.60014 -2.05842
373 4.63542 -2.05842
374 4.67069 -2.05842
375 4.70597 -2.05842
376 4.74125 -2.05842
377 4.77653 -2.05842
378 4.8118 -2.05842
379 4.84708 -2.05842
380 4.88236 -2.05842
381 4.91764 -2.05842
382 4.95292 -2.0937
383 4.98819 -2.0937
384 5.02347 -2.0937
385 5.05875 -2.0937
386 5.09403 -2.0937
387 5.1293 -2.0937
388 5.16458 -2.0937
389 5.19986 -2.0937
390 5.23514 -2.0937
391 5.27042 -2.0937
392 5.30569 -2.0937
393 5.34097 -2.0937
394 5.37625 -2.0937
395 5.41153 -2.0937
396 5.4468 -2.0937
397 5.48208 -2.0937
398 5.51736 -2.05842
399 5.55264 -2.02314
400 5.58792 -1.98787
401 5.62319 -1.95259
402 5.65847 -1.91731
403 5.69375 -1.88203
404 5.72903 -1.84676
405 5.7643 -1.81148
406 5.79958 -1.7762
407 5.79958 -1.74092
408 5.83486 -1.70564
409 5.83486 -1.67037
410 5.83486 -1.63509
411 5.87014 -1.59981
412 5.87014 -1.56453
413 5.90542 -1.52926
414 5.90542 -1.49398
415 5.90542 -1.4587
416 5.94069 -1.42342
417 5.97597 -1.38814
418 5.97597 -1.35287
419 6.01125 -1.31759
420 6.04653 -1.28231
421 6.0818 -1.24703
422 6.11708 -1.21176
423 6.15236 -1.17648
424 6.18764 -1.1412
425 6.22292 -1.10592
426 6.25819 -1.07064
427 6.25819 -1.03537
428 6.25819 -1.00009
429 6.29347 -0.964811
430 6.29347 -0.929533
431 6.32875 -0.894255
432 6.36403 -0.858977
433 6.3993 -0.8237
434 6.43458 -0.788422
435 6.46986 -0.753144
436 6.50514 -0.717866
437 6.54042 -0.682588
438 6.57569 -0.647311
439 6.61097 -0.612033
440 6.64625 -0.576755
441 6.68153 -0.541477
442 6.7168 -0.5062
443 6.75208 -0.470922
444 6.75208 -0.435644
445 6.75208 -0.400366
446 6.75208 -0.365088
447 6.75208 -0.329811
448 6.75208 -0.294533
449 6.75208 -0.259255
450 6.75208 -0.223977
451 6.75208 -0.1887
452 6.75208 -0.153422
453 6.75208 -0.118144
454 6.75208 -0.0828663
455 6.75208 -0.0475885
456 6.75208 -0.0123107
457 6.75208 0.0229671
458 6.75208 0.0582449
459 6.75208 0.0935226
460 6.75208 0.1288
461 6.75208 0.164078
462 6.75208 0.199356
463 6.75208 0.234634
464 6.75208 0.269912
465 6.75208 0.305189
466 6.75208 0.340467
467 6.75208 0.375745
468 6.75208 0.411023
469 6.75208 0.4463
470 6.75208 0.481578
471 6.75208 0.516856
472 6.75208 0.552134
473 6.75208 0.587412
474 6.75208 0.622689
475 6.75208 0.657967
476 6.75208 0.693245
477 6.7168 0.728523
478 6.7168 0.7638
479 6.7168 0.799078
480 6.7168 0.834356
481 6.7168 0.869634
482 6.7168 0.904912
483 6.68153 0.940189
484 6.68153 0.975467
485 6.68153 1.01074
486 6.64625 1.04602
487 6.64625 1.0813
488 6.64625 1.11658
489 6.61097 1.15186
490 6.61097 1.18713
491 6.57569 1.22241
492 6.54042 1.25769
493 6.54042 1.29297
494 6.54042 1.32824
495 6.54042 1.36352
496 6.50514 1.3988
497 6.50514 1.43408
498 6.50514 1.46936
499 6.46986 1.50463
500 6.46986 1.53991
501 6.43458 1.57519
502 6.3993 1.61047
503 6.36403 1.64574
504 6.36403 1.68102
505 6.36403 1.7163
506 6.32875 1.75158
507 6.32875 1.78686
508 6.29347 1.82213
509 6.29347 1.85741
510 6.29347 1.89269
511 6.29347 1.92797
512 6.25819 1.96324
513 6.25819 1.99852
514 6.22292 2.0338
515 6.22292 2.06908
516 6.18764 2.10436
517 6.18764 2.13963
518 6.18764 2.17491
519 6.18764 2.21019
520 6.18764 2.24547
521 6.18764 2.28074
522 6.18764 2.31602
523 6.15236 2.3513
524 6.11708 2.38658
525 6.11708 2.42186
526 6.11708 2.45713
527 6.11708 2.49241
528 6.0818 2.52769
529 6.0818 2.56297
530 6.04653 2.59824
531 6.04653 2.63352
532 6.01125 2.6688
533 6.01125 2.70408
534 6.01125 2.73936
535 5.97597 2.77463
536 5.97597 2.80991
537 5.94069 2.84519
538 5.90542 2.88047
539 5.90542 2.91574
540 5.90542 2.95102
541 5.87014 2.9863
542 5.83486 3.02158
543 5.79958 3.05686
544 5.7643 3.09213
545 5.7643 3.12741
546 5.72903 3.16269
547 5.69375 3.19797
548 5.65847 3.23324
549 5.62319 3.26852
550 5.58792 3.3038
551 5.55264 3.33908
552 5.51736 3.37436
553 5.48208 3.40963
554 5.4468 3.44491
555 5.41153 3.48019
556 5.37625 3.51547
557 5.34097 3.55074
558 5.30569 3.58602
559 5.27042 3.6213
560 5.23514 3.65658
561 5.19986 3.69186
562 5.16458 3.72713
563 5.1293 3.76241
564 5.09403 3.79769
565 5.05875 3.83297
566 5.02347 3.86824
567 4.98819 3.90352
568 4.95292 3.9388
569 4.91764 3.97408
570 4.88236 4.00936
571 4.84708 4.00936
572 4.8118 4.00936
573 4.77653 4.04463
574 4.74125 4.04463
575 4.70597 4.07991
576 4.67069 4.11519
577 4.63542 4.11519
578 4.60014 4.11519
579 4.56486 4.15047
580 4.52958 4.18574
581 4.4943 4.22102
582 4.45903 4.2563
583 4.42375 4.2563
584 4.38847 4.29158
585 4.35319 4.29158
586 4.31792 4.32686
587 4.28264 4.36213
588 4.24736 4.39741
589 4.21208 4.43269
590 4.1768 4.46797
591 4.14153 4.46797
592 4.10625 4.46797
593 4.07097 4.50324
594 4.03569 4.53852
595 4.00042 4.53852
596 3.96514 4.5738
597 3.92986 4.5738
598 3.89458 4.60908
599 3.8593 4.64436
600 3.82403 4.64436
601 3.78875 4.67963
602 3.75347 4.71491
603 3.71819 4.75019
604 3.68292 4.75019
605 3.64764 4.78547
606 3.61236 4.82074
607 3.57708 4.82074
608 3.5418 4.85602
609 3.50653 4.8913
610 3.47125 4.8913
611 3.43597 4.92658
612 3.40069 4.92658
613 3.36542 4.92658
614 3.33014 4.92658
615 3.29486 4.92658
616 3.25958 4.92658
617 3.2243 4.92658
618 3.18903 4.92658
619 3.15375 4.96186
620 3.11847 4.96186
621 3.08319 4.99713
622 3.04792 5.03241
623 3.01264 5.06769
624 2.97736 5.06769
625 2.94208 5.10297
626 2.9068 5.10297
627 2.87153 5.10297
628 2.83625 5.10297
629 2.80097 5.10297
630 2.76569 5.10297
631 2.73042 5.10297
632 2.69514 5.10297
633 2.65986 5.10297
634 2.62458 5.10297
635 2.5893 5.10297
636 2.55403 5.10297
637 2.51875 5.10297
638 2.48347 5.10297
639 2.44819 5.10297
640 2.41292 5.10297
641 2.37764 5.10297
642 2.34236 5.10297
643 2.30708 5.10297
644 2.2718 5.10297
645 2.23653 5.10297
646 2.20125 5.10297
647 2.16597 5.10297
648 2.13069 5.10297
649 2.09542 5.10297
650 2.06014 5.13824
651 2.02486 5.13824
652 1.98958 5.13824
653 1.9543 5.13824
654 1.91903 5.13824
655 1.88375 5.17352
656 1.84847 5.17352
657 1.81319 5.17352
658 1.77792 5.17352
659 1.74264 5.17352
660 1.70736 5.2088
661 1.67208 5.2088
662 1.6368 5.2088
663 1.60153 5.24408
664 1.56625 5.24408
665 1.53097 5.24408
666 1.49569 5.27936
667 1.46042 5.27936
668 1.42514 5.27936
669 1.38986 5.27936
670 1.35458 5.27936
671 1.3193 5.27936
672 1.28403 5.27936
673 1.24875 5.27936
674 1.21347 5.27936
675 1.17819 5.27936
676 1.14292 5.27936
677 1.10764 5.27936
678 1.07236 5.27936
679 1.03708 5.27936
680 1.0018 5.27936
681 0.966527 5.27936
682 0.931249 5.27936
683 0.895971 5.27936
684 0.860693 5.27936
685 0.825416 5.27936
686 0.790138 5.27936
687 0.75486 5.27936
688 0.719582 5.27936
689 0.684305 5.27936
690 0.649027 5.31463
691 0.613749 5.31463
692 0.578471 5.31463
693 0.543193 5.34991
694 0.507916 5.34991
695 0.472638 5.34991
696 0.43736 5.34991
697 0.402082 5.34991
698 0.366805 5.34991
699 0.331527 5.34991
700 0.296249 5.34991
701 0.260971 5.34991
702 0.225693 5.34991
703 0.190416 5.34991
704 0.155138 5.34991
705 0.11986 5.34991
706 0.0845823 5.34991
707 0.0493045 5.34991
708 0.0140268 5.34991
709 -0.021251 5.31463
710 -0.0565288 5.27936
711 -0.0918066 5.24408
712 -0.127084 5.2088
713 -0.162362 5.17352
714 -0.19764 5.13824
715 -0.232918 5.10297
716 -0.268195 5.06769
717 -0.303473 5.03241
718 -0.338751 4.99713
719 -0.374029 4.96186
720 -0.409307 4.96186
721 -0.444584 4.96186
722 -0.479862 4.96186
723 -0.51514 4.96186
724 -0.550418 4.96186
725 -0.585695 4.96186
726 -0.620973 4.96186
727 -0.656251 4.96186
728 -0.691529 4.96186
729 -0.726807 4.96186
730 -0.762084 4.96186
731 -0.797362 4.96186
732 -0.83264 4.96186
733 -0.867918 4.99713
734 -0.903195 4.99713
735 -0.938473 4.99713
736 -0.973751 4.99713
737 -1.00903 4.99713
738 -1.04431 4.99713
739 -1.07958 5.03241
740 -1.11486 5.03241
741 -1.15014 5.03241
742 -1.18542 5.03241
743 -1.2207 5.03241
744 -1.25597 5.03241
745 -1.29125 5.03241
746 -1.32653 5.03241
747 -1.36181 5.03241
748 -1.39708 5.03241
749 -1.43236 5.03241
750 -1.46764 5.03241
751 -1.50292 5.03241
752 -1.5382 4.99713
753 -1.57347 4.96186
754 -1.60875 4.92658
755 -1.64403 4.8913
756 -1.67931 4.85602
757 -1.71458 4.82074
758 -1.74986 4.78547
759 -1.78514 4.75019
760 -1.78514 4.71491
761 -1.82042 4.67963
762 -1.8557 4.64436
763 -1.89097 4.60908
764 -1.92625 4.5738
765 -1.96153 4.53852
766 -1.99681 4.50324
767 -2.03208 4.46797
768 -2.06736 4.43269
769 -2.10264 4.39741
770 -2.13792 4.36213
771 -2.1732 4.36213
772 -2.20847 4.32686
773 -2.24375 4.29158
774 -2.27903 4.2563
775 -2.31431 4.22102
776 -2.34958 4.18574
777 -2.38486 4.15047
778 -2.42014 4.11519
779 -2.45542 4.07991
780 -2.4907 4.04463
781 -2.4907 4.00936
782 -2.52597 3.97408
783 -2.56125 3.9388
784 -2.59653 3.90352
785 -2.59653 3.86824
786 -2.59653 3.83297
787 -2.59653 3.79769
788 -2.59653 3.76241
789 -2.63181 3.72713
790 -2.63181 3.69186
791 -2.66708 3.65658
792 -2.66708 3.6213
793 -2.66708 3.58602
794 -2.66708 3.55074
795 -2.66708 3.51547
796 -2.70236 3.48019
797 -2.70236 3.44491
798 -2.70236 3.40963
799 -2.70236 3.37436
800 -2.73764 3.33908
801 -2.77292 3.3038
802 -2.8082 3.26852
803 -2.84347 3.23324
804 -2.87875 3.19797
805 -2.91403 3.16269
806 -2.94931 3.12741
807 -2.98458 3.09213
808 -3.01986 3.05686
809 -3.05514 3.02158
810 -3.09042 2.9863
811 -3.1257 2.9863
812 -3.16097 2.9863
813 -3.19625 2.9863
814 -3.23153 2.95102
815 -3.26681 2.91574
816 -3.30208 2.88047
817 -3.33736 2.88047
818 -3.37264 2.88047
819 -3.40792 2.84519
820 -3.4432 2.80991
821 -3.47847 2.77463
822 -3.51375 2.73936
823 -3.54903 2.70408
824 -3.58431 2.6688
825 -3.61958 2.63352
826 -3.65486 2.59824
827 -3.69014 2.56297
828 -3.72542 2.52769
829 -3.7607 2.49241
830 -3.79597 2.45713
831 -3.83125 2.42186
832 -3.86653 2.38658
833 -3.86653 2.3513
834 -3.86653 2.31602
835 -3.86653 2.28074
836 -3.86653 2.24547
837 -3.86653 2.21019
838 -3.86653 2.17491
839 -3.90181 2.13963
840 -3.93708 2.10436
841 -3.97236 2.06908
842 -4.00764 2.0338
843 -4.04292 1.99852
844 -4.0782 1.96324
845 -4.11347 1.92797
846 -4.14875 1.89269
847 -4.18403 1.85741
848 -4.21931 1.82213
849 -4.25458 1.82213
850 -4.28986 1.78686
851 -4.32514 1.75158
852 -4.36042 1.7163
853 -4.3957 1.68102
854 -4.43097 1.64574
855 -4.46625 1.61047
856 -4.50153 1.57519
857 -4.53681 1.53991
858 -4.57208 1.53991
859 -4.60736 1.50463
860 -4.64264 1.46936
861 -4.67792 1.43408
862 -4.7132 1.3988
863 -4.74847 1.36352
864 -4.78375 1.32824
865 -4.81903 1.29297
866 -4.85431 1.25769
867 -4.88958 1.25769
868 -4.92486 1.25769
869 -4.96014 1.25769
870 -4.99542 1.25769
871 -5.0307 1.25769
872 -5.06597 1.22241
873 -5.10125 1.18713
874 -5.13653 1.15186
875 -5.17181 1.11658
876 -5.20708 1.0813
877 -5.24236 1.04602
878 -5.27764 1.01074
879 -5.31292 0.975467
880 -5.31292 0.940189
881 -5.3482 0.904912
882 -5.38347 0.869634
883 -5.41875 0.834356
884 -5.45403 0.799078
885 -5.45403 0.7638
886 -5.45403 0.728523
887 -5.45403 0.693245
888 -5.45403 0.657967
889 -5.45403 0.622689
890 -5.48931 0.587412
891 -5.48931 0.552134
892 -5.52458 0.516856
893 -5.55986 0.481578
894 -5.55986 0.4463
895 -5.55986 0.411023
896 -5.59514 0.375745
897 -5.63042 0.340467
898 -5.63042 0.305189
899 -5.6657 0.269912
900 -5.70097 0.234634
901 -5.73625 0.199356
902 -5.73625 0.164078
903 -5.73625 0.1288
904 -5.73625 0.0935226
905 -5.73625 0.0582449
906 -5.73625 0.0229671
907 -5.73625 -0.0123107
908 -5.77153 -0.0475885
909 -5.80681 -0.0828663
910 -5.84208 -0.118144
911 -5.87736 -0.153422
912 -5.91264 -0.1887
913 -5.94792 -0.223977
914 -5.9832 -0.259255
915 -6.01847 -0.294533
916 -6.05375 -0.329811
917 -6.05375 -0.365088
918 -6.08903 -0.400366
919 -6.08903 -0.435644
920 -6.12431 -0.470922
921 -6.12431 -0.5062
922 -6.12431 -0.541477
923 -6.15958 -0.576755
924 -6.15958 -0.612033
925 -6.15958 -0.647311
926 -6.15958 -0.682588
927 -6.19486 -0.717866
928 -6.19486 -0.753144
929 -6.19486 -0.788422
930 -6.19486 -0.8237
931 -6.19486 -0.858977
932 -6.23014 -0.894255
933 -6.23014 -0.929533
934 -6.23014 -0.964811
935 -6.23014 -1.00009
936 -6.23014 -1.03537
937 -6.26542 -1.07064
938 -6.26542 -1.10592
939 -6.26542 -1.1412
940 -6.26542 -1.17648
941 -6.26542 -1.21176
942 -6.26542 -1.24703
943 -6.26542 -1.28231
944 -6.26542 -1.31759
945 -6.26542 -1.35287
946 -6.3007 -1.38814
947 -6.3007 -1.42342
948 -6.3007 -1.4587
949 -6.3007 -1.49398
950 -6.3007 -1.52926
951 -6.3007 -1.56453
952 -6.3007 -1.59981
953 -6.33597 -1.63509
954 -6.33597 -1.67037
955 -6.33597 -1.70564
956 -6.33597 -1.74092
957 -6.33597 -1.7762
958 -6.33597 -1.81148
959 -6.33597 -1.84676
960 -6.33597 -1.88203
961 -6.33597 -1.91731
962 -6.33597 -1.95259
963 -6.33597 -1.98787
964 -6.33597 -2.02314
965 -6.33597 -2.05842
966 -6.33597 -2.0937
