# Supplementary material for: Statistical Mapping of Maize Bundle Intensity at the Stem Scale Using Spatial Normalisation of Replicated Images
Source: PLoS One. 2014 Mar 12;9(3):e90673. doi: 10.1371/journal.pone.0090673 (PMC3951278; doi:10.1371/journal.pone.0090673)
Supplement: File S2 — Data files containing bundle positions and slice contours. (ZIP) [file pone.0090673.s002.zip › data/slabs/tables/contoursMm/m01XrCntMm.txt]

name   x   y
1    -7.57339 4.1336
2    -7.57339 4.09832
3    -7.57339 4.06304
4    -7.57339 4.02776
5    -7.57339 3.99248
6    -7.57339 3.95721
7    -7.57339 3.92193
8    -7.57339 3.88665
9    -7.57339 3.85137
10   -7.57339 3.8161
11   -7.57339 3.78082
12   -7.57339 3.74554
13   -7.57339 3.71026
14   -7.53812 3.67498
15   -7.50284 3.63971
16   -7.46756 3.60443
17   -7.43228 3.56915
18   -7.397 3.53387
19   -7.36173 3.4986
20   -7.32645 3.46332
21   -7.29117 3.42804
22   -7.25589 3.42804
23   -7.22062 3.42804
24   -7.18534 3.42804
25   -7.15006 3.42804
26   -7.11478 3.42804
27   -7.0795 3.42804
28   -7.04423 3.42804
29   -7.00895 3.42804
30   -6.97367 3.42804
31   -6.93839 3.42804
32   -6.90312 3.39276
33   -6.86784 3.35748
34   -6.83256 3.35748
35   -6.79728 3.35748
36   -6.762 3.35748
37   -6.72673 3.32221
38   -6.69145 3.28693
39   -6.65617 3.25165
40   -6.62089 3.21637
41   -6.58562 3.1811
42   -6.55034 3.14582
43   -6.51506 3.11054
44   -6.47978 3.07526
45   -6.4445 3.03998
46   -6.4445 3.00471
47   -6.4445 2.96943
48   -6.4445 2.93415
49   -6.4445 2.89887
50   -6.4445 2.8636
51   -6.4445 2.82832
52   -6.4445 2.79304
53   -6.4445 2.75776
54   -6.4445 2.72248
55   -6.4445 2.68721
56   -6.4445 2.65193
57   -6.4445 2.61665
58   -6.47978 2.58137
59   -6.51506 2.5461
60   -6.55034 2.51082
61   -6.58562 2.47554
62   -6.62089 2.44026
63   -6.65617 2.40498
64   -6.69145 2.36971
65   -6.72673 2.33443
66   -6.72673 2.29915
67   -6.72673 2.26387
68   -6.72673 2.2286
69   -6.72673 2.19332
70   -6.72673 2.15804
71   -6.72673 2.12276
72   -6.72673 2.08748
73   -6.72673 2.05221
74   -6.72673 2.01693
75   -6.72673 1.98165
76   -6.762 1.94637
77   -6.762 1.9111
78   -6.762 1.87582
79   -6.762 1.84054
80   -6.762 1.80526
81   -6.762 1.76998
82   -6.762 1.73471
83   -6.762 1.69943
84   -6.762 1.66415
85   -6.79728 1.62887
86   -6.79728 1.5936
87   -6.79728 1.55832
88   -6.79728 1.52304
89   -6.79728 1.48776
90   -6.83256 1.45248
91   -6.86784 1.41721
92   -6.86784 1.38193
93   -6.86784 1.34665
94   -6.86784 1.31137
95   -6.90312 1.2761
96   -6.90312 1.24082
97   -6.90312 1.20554
98   -6.93839 1.17026
99   -6.93839 1.13498
100  -6.93839 1.09971
101  -6.93839 1.06443
102  -6.93839 1.02915
103  -6.93839 0.993873
104  -6.93839 0.958596
105  -6.97367 0.923318
106  -7.00895 0.88804
107  -7.04423 0.852762
108  -7.04423 0.817484
109  -7.04423 0.782207
110  -7.04423 0.746929
111  -7.04423 0.711651
112  -7.04423 0.676373
113  -7.0795 0.641096
114  -7.0795 0.605818
115  -7.0795 0.57054
116  -7.0795 0.535262
117  -7.0795 0.499984
118  -7.0795 0.464707
119  -7.0795 0.429429
120  -7.0795 0.394151
121  -7.11478 0.358873
122  -7.11478 0.323596
123  -7.11478 0.288318
124  -7.15006 0.25304
125  -7.18534 0.217762
126  -7.18534 0.182484
127  -7.18534 0.147207
128  -7.18534 0.111929
129  -7.18534 0.0766511
130  -7.18534 0.0413734
131  -7.18534 0.00609558
132  -7.18534 -0.0291822
133  -7.18534 -0.06446
134  -7.18534 -0.0997378
135  -7.18534 -0.135016
136  -7.18534 -0.170293
137  -7.18534 -0.205571
138  -7.18534 -0.240849
139  -7.18534 -0.276127
140  -7.18534 -0.311404
141  -7.18534 -0.346682
142  -7.18534 -0.38196
143  -7.18534 -0.417238
144  -7.18534 -0.452516
145  -7.22062 -0.487793
146  -7.22062 -0.523071
147  -7.22062 -0.558349
148  -7.22062 -0.593627
149  -7.22062 -0.628904
150  -7.25589 -0.664182
151  -7.25589 -0.69946
152  -7.25589 -0.734738
153  -7.29117 -0.770016
154  -7.29117 -0.805293
155  -7.29117 -0.840571
156  -7.29117 -0.875849
157  -7.29117 -0.911127
158  -7.29117 -0.946404
159  -7.29117 -0.981682
160  -7.29117 -1.01696
161  -7.29117 -1.05224
162  -7.29117 -1.08752
163  -7.32645 -1.12279
164  -7.32645 -1.15807
165  -7.32645 -1.19335
166  -7.32645 -1.22863
167  -7.36173 -1.2639
168  -7.36173 -1.29918
169  -7.397 -1.33446
170  -7.43228 -1.36974
171  -7.46756 -1.40502
172  -7.50284 -1.44029
173  -7.50284 -1.47557
174  -7.50284 -1.51085
175  -7.50284 -1.54613
176  -7.50284 -1.5814
177  -7.50284 -1.61668
178  -7.50284 -1.65196
179  -7.50284 -1.68724
180  -7.50284 -1.72252
181  -7.50284 -1.75779
182  -7.50284 -1.79307
183  -7.50284 -1.82835
184  -7.50284 -1.86363
185  -7.50284 -1.8989
186  -7.46756 -1.93418
187  -7.43228 -1.96946
188  -7.43228 -2.00474
189  -7.43228 -2.04002
190  -7.43228 -2.07529
191  -7.43228 -2.11057
192  -7.43228 -2.14585
193  -7.43228 -2.18113
194  -7.43228 -2.2164
195  -7.43228 -2.25168
196  -7.43228 -2.28696
197  -7.43228 -2.32224
198  -7.43228 -2.35752
199  -7.43228 -2.39279
200  -7.397 -2.42807
201  -7.397 -2.46335
202  -7.397 -2.49863
203  -7.397 -2.5339
204  -7.397 -2.56918
205  -7.397 -2.60446
206  -7.397 -2.63974
207  -7.397 -2.67502
208  -7.397 -2.71029
209  -7.397 -2.74557
210  -7.397 -2.78085
211  -7.397 -2.81613
212  -7.397 -2.8514
213  -7.397 -2.88668
214  -7.43228 -2.92196
215  -7.46756 -2.95724
216  -7.46756 -2.99252
217  -7.46756 -3.02779
218  -7.46756 -3.06307
219  -7.50284 -3.09835
220  -7.50284 -3.13363
221  -7.50284 -3.1689
222  -7.50284 -3.20418
223  -7.50284 -3.23946
224  -7.50284 -3.27474
225  -7.50284 -3.31002
226  -7.50284 -3.34529
227  -7.50284 -3.38057
228  -7.50284 -3.41585
229  -7.50284 -3.45113
230  -7.50284 -3.4864
231  -7.50284 -3.52168
232  -7.50284 -3.55696
233  -7.50284 -3.59224
234  -7.50284 -3.62752
235  -7.50284 -3.66279
236  -7.50284 -3.69807
237  -7.50284 -3.73335
238  -7.50284 -3.76863
239  -7.50284 -3.8039
240  -7.50284 -3.83918
241  -7.46756 -3.87446
242  -7.46756 -3.90974
243  -7.46756 -3.94502
244  -7.46756 -3.98029
245  -7.46756 -4.01557
246  -7.46756 -4.05085
247  -7.46756 -4.08613
248  -7.43228 -4.1214
249  -7.43228 -4.15668
250  -7.43228 -4.19196
251  -7.43228 -4.22724
252  -7.43228 -4.26252
253  -7.43228 -4.29779
254  -7.43228 -4.33307
255  -7.397 -4.36835
256  -7.397 -4.40363
257  -7.36173 -4.4389
258  -7.36173 -4.47418
259  -7.32645 -4.50946
260  -7.32645 -4.54474
261  -7.32645 -4.58002
262  -7.29117 -4.61529
263  -7.29117 -4.65057
264  -7.29117 -4.68585
265  -7.29117 -4.72113
266  -7.29117 -4.7564
267  -7.29117 -4.79168
268  -7.29117 -4.82696
269  -7.29117 -4.86224
270  -7.29117 -4.89752
271  -7.29117 -4.93279
272  -7.29117 -4.96807
273  -7.29117 -5.00335
274  -7.29117 -5.03863
275  -7.29117 -5.0739
276  -7.29117 -5.10918
277  -7.29117 -5.14446
278  -7.29117 -5.17974
279  -7.29117 -5.21502
280  -7.29117 -5.25029
281  -7.29117 -5.28557
282  -7.29117 -5.32085
283  -7.25589 -5.35613
284  -7.25589 -5.3914
285  -7.25589 -5.42668
286  -7.25589 -5.46196
287  -7.25589 -5.49724
288  -7.25589 -5.53252
289  -7.25589 -5.56779
290  -7.25589 -5.60307
291  -7.22062 -5.63835
292  -7.22062 -5.67363
293  -7.22062 -5.7089
294  -7.22062 -5.74418
295  -7.22062 -5.77946
296  -7.18534 -5.81474
297  -7.15006 -5.85002
298  -7.15006 -5.88529
299  -7.15006 -5.92057
300  -7.15006 -5.95585
301  -7.15006 -5.99113
302  -7.15006 -6.0264
303  -7.11478 -6.06168
304  -7.11478 -6.09696
305  -7.11478 -6.13224
306  -7.0795 -6.16752
307  -7.0795 -6.20279
308  -7.0795 -6.23807
309  -7.0795 -6.27335
310  -7.04423 -6.30863
311  -7.00895 -6.3439
312  -6.97367 -6.37918
313  -6.93839 -6.41446
314  -6.93839 -6.44974
315  -6.90312 -6.48502
316  -6.90312 -6.52029
317  -6.90312 -6.55557
318  -6.86784 -6.59085
319  -6.83256 -6.62613
320  -6.83256 -6.6614
321  -6.79728 -6.69668
322  -6.79728 -6.73196
323  -6.762 -6.76724
324  -6.762 -6.80252
325  -6.72673 -6.83779
326  -6.69145 -6.87307
327  -6.69145 -6.90835
328  -6.69145 -6.94363
329  -6.69145 -6.9789
330  -6.69145 -7.01418
331  -6.65617 -7.04946
332  -6.65617 -7.08474
333  -6.62089 -7.12002
334  -6.62089 -7.15529
335  -6.58562 -7.19057
336  -6.55034 -7.22585
337  -6.55034 -7.26113
338  -6.55034 -7.2964
339  -6.51506 -7.33168
340  -6.47978 -7.36696
341  -6.47978 -7.40224
342  -6.47978 -7.43752
343  -6.47978 -7.47279
344  -6.4445 -7.50807
345  -6.40923 -7.54335
346  -6.40923 -7.57863
347  -6.37395 -7.6139
348  -6.37395 -7.64918
349  -6.33867 -7.68446
350  -6.33867 -7.71974
351  -6.30339 -7.75502
352  -6.26812 -7.79029
353  -6.23284 -7.82557
354  -6.19756 -7.86085
355  -6.16228 -7.89613
356  -6.127 -7.9314
357  -6.09173 -7.96668
358  -6.05645 -8.00196
359  -6.02117 -8.03724
360  -5.98589 -8.03724
361  -5.95062 -8.07252
362  -5.91534 -8.07252
363  -5.88006 -8.07252
364  -5.84478 -8.07252
365  -5.8095 -8.10779
366  -5.77423 -8.10779
367  -5.73895 -8.10779
368  -5.70367 -8.14307
369  -5.66839 -8.14307
370  -5.63312 -8.14307
371  -5.59784 -8.14307
372  -5.56256 -8.14307
373  -5.52728 -8.14307
374  -5.492 -8.14307
375  -5.45673 -8.14307
376  -5.42145 -8.14307
377  -5.38617 -8.14307
378  -5.35089 -8.14307
379  -5.31562 -8.14307
380  -5.28034 -8.14307
381  -5.24506 -8.14307
382  -5.20978 -8.14307
383  -5.1745 -8.10779
384  -5.13923 -8.10779
385  -5.10395 -8.07252
386  -5.06867 -8.07252
387  -5.03339 -8.03724
388  -4.99812 -8.03724
389  -4.96284 -8.00196
390  -4.92756 -8.00196
391  -4.89228 -7.96668
392  -4.857 -7.96668
393  -4.82173 -7.9314
394  -4.78645 -7.89613
395  -4.75117 -7.89613
396  -4.71589 -7.86085
397  -4.68062 -7.86085
398  -4.64534 -7.82557
399  -4.61006 -7.79029
400  -4.57478 -7.79029
401  -4.5395 -7.75502
402  -4.50423 -7.71974
403  -4.46895 -7.68446
404  -4.43367 -7.68446
405  -4.39839 -7.64918
406  -4.36312 -7.6139
407  -4.32784 -7.57863
408  -4.29256 -7.57863
409  -4.25728 -7.54335
410  -4.222 -7.50807
411  -4.18673 -7.47279
412  -4.15145 -7.47279
413  -4.11617 -7.43752
414  -4.08089 -7.43752
415  -4.04562 -7.40224
416  -4.01034 -7.40224
417  -3.97506 -7.36696
418  -3.93978 -7.33168
419  -3.9045 -7.2964
420  -3.86923 -7.2964
421  -3.83395 -7.26113
422  -3.79867 -7.22585
423  -3.76339 -7.19057
424  -3.72812 -7.15529
425  -3.69284 -7.12002
426  -3.65756 -7.08474
427  -3.62228 -7.04946
428  -3.587 -7.01418
429  -3.55173 -6.9789
430  -3.51645 -6.94363
431  -3.48117 -6.90835
432  -3.44589 -6.90835
433  -3.41062 -6.87307
434  -3.37534 -6.83779
435  -3.34006 -6.80252
436  -3.30478 -6.80252
437  -3.2695 -6.76724
438  -3.23423 -6.73196
439  -3.19895 -6.73196
440  -3.16367 -6.73196
441  -3.12839 -6.69668
442  -3.09312 -6.6614
443  -3.05784 -6.6614
444  -3.02256 -6.62613
445  -2.98728 -6.59085
446  -2.952 -6.59085
447  -2.91673 -6.55557
448  -2.88145 -6.55557
449  -2.84617 -6.52029
450  -2.81089 -6.52029
451  -2.77562 -6.48502
452  -2.74034 -6.48502
453  -2.70506 -6.44974
454  -2.66978 -6.44974
455  -2.6345 -6.41446
456  -2.59923 -6.41446
457  -2.56395 -6.37918
458  -2.52867 -6.37918
459  -2.49339 -6.37918
460  -2.45812 -6.3439
461  -2.42284 -6.3439
462  -2.38756 -6.30863
463  -2.35228 -6.30863
464  -2.317 -6.30863
465  -2.28173 -6.30863
466  -2.24645 -6.27335
467  -2.21117 -6.27335
468  -2.17589 -6.27335
469  -2.14062 -6.23807
470  -2.10534 -6.23807
471  -2.07006 -6.23807
472  -2.03478 -6.20279
473  -1.9995 -6.20279
474  -1.96423 -6.20279
475  -1.92895 -6.20279
476  -1.89367 -6.16752
477  -1.85839 -6.16752
478  -1.82312 -6.16752
479  -1.78784 -6.16752
480  -1.75256 -6.16752
481  -1.71728 -6.16752
482  -1.682 -6.16752
483  -1.64673 -6.13224
484  -1.61145 -6.13224
485  -1.57617 -6.13224
486  -1.54089 -6.13224
487  -1.50562 -6.13224
488  -1.47034 -6.09696
489  -1.43506 -6.09696
490  -1.39978 -6.09696
491  -1.3645 -6.09696
492  -1.32923 -6.09696
493  -1.29395 -6.09696
494  -1.25867 -6.06168
495  -1.22339 -6.06168
496  -1.18812 -6.06168
497  -1.15284 -6.06168
498  -1.11756 -6.06168
499  -1.08228 -6.0264
500  -1.047 -6.0264
501  -1.01173 -6.0264
502  -0.976449 -5.99113
503  -0.941171 -5.99113
504  -0.905893 -5.99113
505  -0.870615 -5.99113
506  -0.835338 -5.99113
507  -0.80006 -5.99113
508  -0.764782 -5.95585
509  -0.729504 -5.95585
510  -0.694226 -5.95585
511  -0.658949 -5.95585
512  -0.623671 -5.92057
513  -0.588393 -5.92057
514  -0.553115 -5.92057
515  -0.517838 -5.92057
516  -0.48256 -5.92057
517  -0.447282 -5.88529
518  -0.412004 -5.88529
519  -0.376726 -5.88529
520  -0.341449 -5.88529
521  -0.306171 -5.88529
522  -0.270893 -5.88529
523  -0.235615 -5.88529
524  -0.200338 -5.85002
525  -0.16506 -5.85002
526  -0.129782 -5.85002
527  -0.0945042 -5.85002
528  -0.0592264 -5.85002
529  -0.0239486 -5.85002
530  0.0113292 -5.81474
531  0.0466069 -5.81474
532  0.0818847 -5.81474
533  0.117162 -5.81474
534  0.15244 -5.81474
535  0.187718 -5.81474
536  0.222996 -5.81474
537  0.258274 -5.81474
538  0.293551 -5.77946
539  0.328829 -5.77946
540  0.364107 -5.77946
541  0.399385 -5.77946
542  0.434662 -5.77946
543  0.46994 -5.77946
544  0.505218 -5.77946
545  0.540496 -5.77946
546  0.575774 -5.77946
547  0.611051 -5.74418
548  0.646329 -5.74418
549  0.681607 -5.74418
550  0.716885 -5.74418
551  0.752162 -5.7089
552  0.78744 -5.7089
553  0.822718 -5.7089
554  0.857996 -5.7089
555  0.893274 -5.7089
556  0.928551 -5.7089
557  0.963829 -5.7089
558  0.999107 -5.7089
559  1.03438 -5.7089
560  1.06966 -5.7089
561  1.10494 -5.7089
562  1.14022 -5.7089
563  1.1755 -5.7089
564  1.21077 -5.7089
565  1.24605 -5.7089
566  1.28133 -5.7089
567  1.31661 -5.74418
568  1.35188 -5.74418
569  1.38716 -5.74418
570  1.42244 -5.74418
571  1.45772 -5.74418
572  1.493 -5.74418
573  1.52827 -5.74418
574  1.56355 -5.77946
575  1.59883 -5.77946
576  1.63411 -5.77946
577  1.66938 -5.77946
578  1.70466 -5.77946
579  1.73994 -5.81474
580  1.77522 -5.81474
581  1.8105 -5.81474
582  1.84577 -5.85002
583  1.88105 -5.88529
584  1.91633 -5.88529
585  1.95161 -5.92057
586  1.98688 -5.92057
587  2.02216 -5.92057
588  2.05744 -5.92057
589  2.09272 -5.92057
590  2.128 -5.92057
591  2.16327 -5.95585
592  2.19855 -5.99113
593  2.23383 -6.0264
594  2.26911 -6.0264
595  2.30438 -6.06168
596  2.33966 -6.09696
597  2.37494 -6.09696
598  2.41022 -6.09696
599  2.4455 -6.13224
600  2.48077 -6.16752
601  2.51605 -6.20279
602  2.55133 -6.20279
603  2.58661 -6.23807
604  2.62188 -6.23807
605  2.65716 -6.27335
606  2.69244 -6.27335
607  2.72772 -6.27335
608  2.763 -6.30863
609  2.79827 -6.30863
610  2.83355 -6.30863
611  2.86883 -6.3439
612  2.90411 -6.3439
613  2.93938 -6.3439
614  2.97466 -6.37918
615  3.00994 -6.37918
616  3.04522 -6.37918
617  3.0805 -6.41446
618  3.11577 -6.41446
619  3.15105 -6.44974
620  3.18633 -6.44974
621  3.22161 -6.44974
622  3.25688 -6.44974
623  3.29216 -6.44974
624  3.32744 -6.44974
625  3.36272 -6.44974
626  3.398 -6.44974
627  3.43327 -6.48502
628  3.46855 -6.52029
629  3.50383 -6.55557
630  3.53911 -6.59085
631  3.57438 -6.59085
632  3.60966 -6.59085
633  3.64494 -6.59085
634  3.68022 -6.59085
635  3.7155 -6.59085
636  3.75077 -6.62613
637  3.78605 -6.6614
638  3.82133 -6.6614
639  3.85661 -6.6614
640  3.89188 -6.6614
641  3.92716 -6.6614
642  3.96244 -6.69668
643  3.99772 -6.73196
644  4.033 -6.73196
645  4.06827 -6.73196
646  4.10355 -6.73196
647  4.13883 -6.76724
648  4.17411 -6.76724
649  4.20938 -6.80252
650  4.24466 -6.80252
651  4.27994 -6.80252
652  4.31522 -6.83779
653  4.3505 -6.87307
654  4.38577 -6.87307
655  4.42105 -6.87307
656  4.45633 -6.90835
657  4.49161 -6.94363
658  4.52688 -6.94363
659  4.56216 -6.9789
660  4.59744 -7.01418
661  4.63272 -7.04946
662  4.668 -7.08474
663  4.70327 -7.12002
664  4.73855 -7.15529
665  4.77383 -7.19057
666  4.80911 -7.22585
667  4.84438 -7.26113
668  4.87966 -7.2964
669  4.91494 -7.2964
670  4.95022 -7.2964
671  4.9855 -7.33168
672  5.02077 -7.36696
673  5.05605 -7.40224
674  5.09133 -7.43752
675  5.12661 -7.47279
676  5.16188 -7.50807
677  5.19716 -7.54335
678  5.23244 -7.57863
679  5.26772 -7.6139
680  5.303 -7.6139
681  5.33827 -7.64918
682  5.37355 -7.68446
683  5.40883 -7.68446
684  5.44411 -7.71974
685  5.47938 -7.75502
686  5.51466 -7.75502
687  5.54994 -7.79029
688  5.58522 -7.79029
689  5.6205 -7.82557
690  5.65577 -7.82557
691  5.69105 -7.82557
692  5.72633 -7.82557
693  5.76161 -7.82557
694  5.79688 -7.82557
695  5.83216 -7.82557
696  5.86744 -7.82557
697  5.90272 -7.82557
698  5.938 -7.82557
699  5.97327 -7.82557
700  6.00855 -7.82557
701  6.04383 -7.82557
702  6.07911 -7.82557
703  6.11438 -7.82557
704  6.14966 -7.79029
705  6.18494 -7.79029
706  6.22022 -7.79029
707  6.2555 -7.75502
708  6.29077 -7.75502
709  6.32605 -7.75502
710  6.36133 -7.71974
711  6.39661 -7.71974
712  6.43188 -7.68446
713  6.46716 -7.68446
714  6.50244 -7.64918
715  6.53772 -7.64918
716  6.573 -7.64918
717  6.60827 -7.6139
718  6.64355 -7.57863
719  6.67883 -7.54335
720  6.71411 -7.50807
721  6.74938 -7.47279
722  6.78466 -7.43752
723  6.81994 -7.40224
724  6.85522 -7.36696
725  6.8905 -7.33168
726  6.92577 -7.2964
727  6.96105 -7.26113
728  6.96105 -7.22585
729  6.96105 -7.19057
730  6.99633 -7.15529
731  6.99633 -7.12002
732  7.03161 -7.08474
733  7.06688 -7.04946
734  7.06688 -7.01418
735  7.06688 -6.9789
736  7.06688 -6.94363
737  7.06688 -6.90835
738  7.06688 -6.87307
739  7.06688 -6.83779
740  7.06688 -6.80252
741  7.06688 -6.76724
742  7.06688 -6.73196
743  7.06688 -6.69668
744  7.06688 -6.6614
745  7.06688 -6.62613
746  7.06688 -6.59085
747  7.06688 -6.55557
748  7.06688 -6.52029
749  7.06688 -6.48502
750  7.06688 -6.44974
751  7.06688 -6.41446
752  7.06688 -6.37918
753  7.10216 -6.3439
754  7.10216 -6.30863
755  7.10216 -6.27335
756  7.13744 -6.23807
757  7.13744 -6.20279
758  7.13744 -6.16752
759  7.17272 -6.13224
760  7.208 -6.09696
761  7.24327 -6.06168
762  7.27855 -6.0264
763  7.31383 -5.99113
764  7.34911 -5.95585
765  7.38438 -5.92057
766  7.41966 -5.88529
767  7.45494 -5.85002
768  7.49022 -5.85002
769  7.5255 -5.85002
770  7.56077 -5.85002
771  7.59605 -5.85002
772  7.63133 -5.85002
773  7.66661 -5.85002
774  7.70188 -5.85002
775  7.73716 -5.85002
776  7.77244 -5.85002
777  7.80772 -5.85002
778  7.843 -5.85002
779  7.87827 -5.85002
780  7.91355 -5.88529
781  7.94883 -5.88529
782  7.98411 -5.88529
783  8.01938 -5.92057
784  8.05466 -5.92057
785  8.08994 -5.92057
786  8.12522 -5.95585
787  8.1605 -5.99113
788  8.19577 -5.99113
789  8.23105 -5.99113
790  8.26633 -5.99113
791  8.30161 -6.0264
792  8.33688 -6.0264
793  8.37216 -6.0264
794  8.40744 -6.0264
795  8.44272 -6.06168
796  8.478 -6.06168
797  8.51327 -6.09696
798  8.54855 -6.09696
799  8.58383 -6.09696
800  8.61911 -6.13224
801  8.65438 -6.13224
802  8.68966 -6.13224
803  8.72494 -6.16752
804  8.76022 -6.16752
805  8.7955 -6.16752
806  8.83077 -6.16752
807  8.86605 -6.20279
808  8.90133 -6.20279
809  8.93661 -6.23807
810  8.97188 -6.23807
811  9.00716 -6.23807
812  9.04244 -6.23807
813  9.07772 -6.27335
814  9.113 -6.27335
815  9.14827 -6.30863
816  9.18355 -6.30863
817  9.21883 -6.30863
818  9.25411 -6.30863
819  9.28938 -6.30863
820  9.32466 -6.30863
821  9.35994 -6.30863
822  9.39522 -6.30863
823  9.4305 -6.30863
824  9.46577 -6.30863
825  9.50105 -6.30863
826  9.53633 -6.30863
827  9.57161 -6.30863
828  9.60688 -6.30863
829  9.64216 -6.30863
830  9.67744 -6.30863
831  9.71272 -6.30863
832  9.748 -6.27335
833  9.78327 -6.23807
834  9.81855 -6.20279
835  9.85383 -6.16752
836  9.88911 -6.13224
837  9.92438 -6.09696
838  9.95966 -6.06168
839  9.99494 -6.0264
840  10.0302 -5.99113
841  10.0655 -5.95585
842  10.1008 -5.92057
843  10.1361 -5.88529
844  10.1361 -5.85002
845  10.1713 -5.81474
846  10.2066 -5.77946
847  10.2419 -5.74418
848  10.2772 -5.7089
849  10.2772 -5.67363
850  10.2772 -5.63835
851  10.2772 -5.60307
852  10.2772 -5.56779
853  10.2772 -5.53252
854  10.2772 -5.49724
855  10.2772 -5.46196
856  10.2772 -5.42668
857  10.2772 -5.3914
858  10.2772 -5.35613
859  10.2772 -5.32085
860  10.2772 -5.28557
861  10.2419 -5.25029
862  10.2066 -5.21502
863  10.1713 -5.17974
864  10.1361 -5.14446
865  10.1008 -5.10918
866  10.0655 -5.0739
867  10.0302 -5.03863
868  9.99494 -5.00335
869  9.95966 -5.00335
870  9.92438 -4.96807
871  9.88911 -4.93279
872  9.85383 -4.93279
873  9.81855 -4.93279
874  9.78327 -4.93279
875  9.748 -4.93279
876  9.71272 -4.93279
877  9.67744 -4.93279
878  9.64216 -4.93279
879  9.60688 -4.93279
880  9.57161 -4.93279
881  9.53633 -4.93279
882  9.50105 -4.89752
883  9.46577 -4.89752
884  9.4305 -4.89752
885  9.39522 -4.89752
886  9.35994 -4.86224
887  9.32466 -4.86224
888  9.28938 -4.86224
889  9.25411 -4.82696
890  9.21883 -4.82696
891  9.18355 -4.82696
892  9.14827 -4.82696
893  9.113 -4.79168
894  9.07772 -4.79168
895  9.04244 -4.79168
896  9.00716 -4.7564
897  8.97188 -4.7564
898  8.93661 -4.72113
899  8.90133 -4.72113
900  8.86605 -4.72113
901  8.83077 -4.68585
902  8.7955 -4.68585
903  8.76022 -4.65057
904  8.72494 -4.61529
905  8.68966 -4.61529
906  8.65438 -4.58002
907  8.61911 -4.58002
908  8.58383 -4.54474
909  8.54855 -4.54474
910  8.51327 -4.54474
911  8.478 -4.50946
912  8.44272 -4.50946
913  8.40744 -4.50946
914  8.37216 -4.50946
915  8.33688 -4.47418
916  8.30161 -4.47418
917  8.26633 -4.47418
918  8.23105 -4.47418
919  8.19577 -4.47418
920  8.1605 -4.47418
921  8.12522 -4.47418
922  8.08994 -4.47418
923  8.05466 -4.47418
924  8.01938 -4.4389
925  7.98411 -4.4389
926  7.94883 -4.4389
927  7.91355 -4.4389
928  7.87827 -4.4389
929  7.843 -4.4389
930  7.80772 -4.4389
931  7.77244 -4.4389
932  7.73716 -4.40363
933  7.70188 -4.40363
934  7.66661 -4.40363
935  7.63133 -4.40363
936  7.59605 -4.40363
937  7.56077 -4.36835
938  7.5255 -4.33307
939  7.49022 -4.29779
940  7.45494 -4.26252
941  7.41966 -4.22724
942  7.38438 -4.19196
943  7.34911 -4.15668
944  7.31383 -4.1214
945  7.27855 -4.08613
946  7.27855 -4.05085
947  7.27855 -4.01557
948  7.27855 -3.98029
949  7.27855 -3.94502
950  7.27855 -3.90974
951  7.27855 -3.87446
952  7.27855 -3.83918
953  7.27855 -3.8039
954  7.27855 -3.76863
955  7.27855 -3.73335
956  7.27855 -3.69807
957  7.27855 -3.66279
958  7.27855 -3.62752
959  7.27855 -3.59224
960  7.27855 -3.55696
961  7.27855 -3.52168
962  7.27855 -3.4864
963  7.27855 -3.45113
964  7.27855 -3.41585
965  7.27855 -3.38057
966  7.27855 -3.34529
967  7.27855 -3.31002
968  7.27855 -3.27474
969  7.27855 -3.23946
970  7.27855 -3.20418
971  7.27855 -3.1689
972  7.27855 -3.13363
973  7.27855 -3.09835
974  7.31383 -3.06307
975  7.34911 -3.02779
976  7.38438 -2.99252
977  7.41966 -2.95724
978  7.45494 -2.92196
979  7.45494 -2.88668
980  7.45494 -2.8514
981  7.45494 -2.81613
982  7.45494 -2.78085
983  7.45494 -2.74557
984  7.45494 -2.71029
985  7.49022 -2.67502
986  7.49022 -2.63974
987  7.49022 -2.60446
988  7.49022 -2.56918
989  7.49022 -2.5339
990  7.49022 -2.49863
991  7.5255 -2.46335
992  7.5255 -2.42807
993  7.56077 -2.39279
994  7.56077 -2.35752
995  7.56077 -2.32224
996  7.59605 -2.28696
997  7.59605 -2.25168
998  7.63133 -2.2164
999  7.63133 -2.18113
1000 7.63133 -2.14585
1001 7.63133 -2.11057
1002 7.63133 -2.07529
1003 7.66661 -2.04002
1004 7.66661 -2.00474
1005 7.66661 -1.96946
1006 7.66661 -1.93418
1007 7.70188 -1.8989
1008 7.73716 -1.86363
1009 7.77244 -1.82835
1010 7.77244 -1.79307
1011 7.77244 -1.75779
1012 7.77244 -1.72252
1013 7.77244 -1.68724
1014 7.80772 -1.65196
1015 7.80772 -1.61668
1016 7.80772 -1.5814
1017 7.80772 -1.54613
1018 7.80772 -1.51085
1019 7.843 -1.47557
1020 7.843 -1.44029
1021 7.87827 -1.40502
1022 7.91355 -1.36974
1023 7.91355 -1.33446
1024 7.91355 -1.29918
1025 7.91355 -1.2639
1026 7.91355 -1.22863
1027 7.91355 -1.19335
1028 7.91355 -1.15807
1029 7.91355 -1.12279
1030 7.91355 -1.08752
1031 7.94883 -1.05224
1032 7.94883 -1.01696
1033 7.98411 -0.981682
1034 7.98411 -0.946404
1035 7.98411 -0.911127
1036 8.01938 -0.875849
1037 8.05466 -0.840571
1038 8.08994 -0.805293
1039 8.12522 -0.770016
1040 8.12522 -0.734738
1041 8.12522 -0.69946
1042 8.12522 -0.664182
1043 8.12522 -0.628904
1044 8.12522 -0.593627
1045 8.12522 -0.558349
1046 8.12522 -0.523071
1047 8.12522 -0.487793
1048 8.12522 -0.452516
1049 8.12522 -0.417238
1050 8.12522 -0.38196
1051 8.12522 -0.346682
1052 8.12522 -0.311404
1053 8.12522 -0.276127
1054 8.12522 -0.240849
1055 8.12522 -0.205571
1056 8.12522 -0.170293
1057 8.12522 -0.135016
1058 8.12522 -0.0997378
1059 8.12522 -0.06446
1060 8.12522 -0.0291822
1061 8.12522 0.00609558
1062 8.12522 0.0413734
1063 8.12522 0.0766511
1064 8.12522 0.111929
1065 8.12522 0.147207
1066 8.12522 0.182484
1067 8.12522 0.217762
1068 8.08994 0.25304
1069 8.05466 0.288318
1070 8.01938 0.323596
1071 7.98411 0.358873
1072 7.94883 0.394151
1073 7.91355 0.429429
1074 7.87827 0.464707
1075 7.843 0.499984
1076 7.80772 0.535262
1077 7.77244 0.57054
1078 7.77244 0.605818
1079 7.77244 0.641096
1080 7.77244 0.676373
1081 7.77244 0.711651
1082 7.77244 0.746929
1083 7.77244 0.782207
1084 7.77244 0.817484
1085 7.77244 0.852762
1086 7.77244 0.88804
1087 7.77244 0.923318
1088 7.77244 0.958596
1089 7.77244 0.993873
1090 7.77244 1.02915
1091 7.77244 1.06443
1092 7.73716 1.09971
1093 7.73716 1.13498
1094 7.70188 1.17026
1095 7.70188 1.20554
1096 7.66661 1.24082
1097 7.63133 1.2761
1098 7.63133 1.31137
1099 7.63133 1.34665
1100 7.59605 1.38193
1101 7.59605 1.41721
1102 7.56077 1.45248
1103 7.5255 1.48776
1104 7.49022 1.52304
1105 7.49022 1.55832
1106 7.49022 1.5936
1107 7.49022 1.62887
1108 7.49022 1.66415
1109 7.45494 1.69943
1110 7.45494 1.73471
1111 7.45494 1.76998
1112 7.45494 1.80526
1113 7.41966 1.84054
1114 7.38438 1.87582
1115 7.38438 1.9111
1116 7.34911 1.94637
1117 7.34911 1.98165
1118 7.34911 2.01693
1119 7.31383 2.05221
1120 7.31383 2.08748
1121 7.27855 2.12276
1122 7.24327 2.15804
1123 7.24327 2.19332
1124 7.208 2.2286
1125 7.208 2.26387
1126 7.17272 2.29915
1127 7.17272 2.33443
1128 7.13744 2.36971
1129 7.13744 2.40498
1130 7.13744 2.44026
1131 7.13744 2.47554
1132 7.10216 2.51082
1133 7.06688 2.5461
1134 7.06688 2.58137
1135 7.03161 2.61665
1136 7.03161 2.65193
1137 6.99633 2.68721
1138 6.99633 2.72248
1139 6.96105 2.75776
1140 6.96105 2.79304
1141 6.92577 2.82832
1142 6.92577 2.8636
1143 6.92577 2.89887
1144 6.8905 2.93415
1145 6.8905 2.96943
1146 6.85522 3.00471
1147 6.81994 3.03998
1148 6.81994 3.07526
1149 6.81994 3.11054
1150 6.78466 3.14582
1151 6.74938 3.1811
1152 6.74938 3.21637
1153 6.71411 3.25165
1154 6.67883 3.28693
1155 6.67883 3.32221
1156 6.64355 3.35748
1157 6.60827 3.39276
1158 6.60827 3.42804
1159 6.573 3.46332
1160 6.573 3.4986
1161 6.53772 3.53387
1162 6.53772 3.56915
1163 6.50244 3.60443
1164 6.46716 3.63971
1165 6.43188 3.67498
1166 6.39661 3.71026
1167 6.39661 3.74554
1168 6.36133 3.78082
1169 6.32605 3.8161
1170 6.32605 3.85137
1171 6.32605 3.88665
1172 6.29077 3.92193
1173 6.29077 3.95721
1174 6.2555 3.99248
1175 6.22022 4.02776
1176 6.18494 4.06304
1177 6.18494 4.09832
1178 6.14966 4.1336
1179 6.14966 4.16887
1180 6.11438 4.20415
1181 6.07911 4.23943
1182 6.04383 4.27471
1183 6.00855 4.30998
1184 5.97327 4.34526
1185 5.97327 4.38054
1186 5.938 4.41582
1187 5.90272 4.4511
1188 5.86744 4.48637
1189 5.86744 4.52165
1190 5.83216 4.55693
1191 5.79688 4.59221
1192 5.76161 4.62748
1193 5.72633 4.66276
1194 5.69105 4.69804
1195 5.65577 4.73332
1196 5.6205 4.7686
1197 5.58522 4.80387
1198 5.54994 4.83915
1199 5.51466 4.87443
1200 5.47938 4.90971
1201 5.44411 4.94498
1202 5.40883 4.98026
1203 5.37355 5.01554
1204 5.33827 5.05082
1205 5.303 5.0861
1206 5.26772 5.12137
1207 5.23244 5.15665
1208 5.19716 5.19193
1209 5.16188 5.22721
1210 5.12661 5.26248
1211 5.09133 5.29776
1212 5.05605 5.33304
1213 5.02077 5.36832
1214 4.9855 5.36832
1215 4.95022 5.4036
1216 4.91494 5.43887
1217 4.87966 5.47415
1218 4.84438 5.50943
1219 4.80911 5.54471
1220 4.77383 5.57998
1221 4.73855 5.61526
1222 4.70327 5.65054
1223 4.668 5.68582
1224 4.63272 5.68582
1225 4.59744 5.7211
1226 4.56216 5.75637
1227 4.52688 5.79165
1228 4.49161 5.82693
1229 4.45633 5.86221
1230 4.42105 5.86221
1231 4.38577 5.89748
1232 4.3505 5.93276
1233 4.31522 5.96804
1234 4.27994 6.00332
1235 4.24466 6.00332
1236 4.20938 6.0386
1237 4.17411 6.07387
1238 4.13883 6.07387
1239 4.10355 6.10915
1240 4.06827 6.10915
1241 4.033 6.14443
1242 3.99772 6.17971
1243 3.96244 6.21498
1244 3.92716 6.21498
1245 3.89188 6.25026
1246 3.85661 6.25026
1247 3.82133 6.25026
1248 3.78605 6.28554
1249 3.75077 6.32082
1250 3.7155 6.3561
1251 3.68022 6.3561
1252 3.64494 6.3561
1253 3.60966 6.39137
1254 3.57438 6.39137
1255 3.53911 6.42665
1256 3.50383 6.42665
1257 3.46855 6.46193
1258 3.43327 6.46193
1259 3.398 6.46193
1260 3.36272 6.49721
1261 3.32744 6.53248
1262 3.29216 6.56776
1263 3.25688 6.60304
1264 3.22161 6.63832
1265 3.18633 6.6736
1266 3.15105 6.70887
1267 3.11577 6.74415
1268 3.0805 6.77943
1269 3.04522 6.81471
1270 3.00994 6.84998
1271 2.97466 6.88526
1272 2.93938 6.88526
1273 2.90411 6.88526
1274 2.86883 6.88526
1275 2.83355 6.88526
1276 2.79827 6.88526
1277 2.763 6.88526
1278 2.72772 6.88526
1279 2.69244 6.88526
1280 2.65716 6.88526
1281 2.62188 6.88526
1282 2.58661 6.88526
1283 2.55133 6.88526
1284 2.51605 6.88526
1285 2.48077 6.88526
1286 2.4455 6.88526
1287 2.41022 6.88526
1288 2.37494 6.88526
1289 2.33966 6.88526
1290 2.30438 6.88526
1291 2.26911 6.88526
1292 2.23383 6.88526
1293 2.19855 6.88526
1294 2.16327 6.88526
1295 2.128 6.88526
1296 2.09272 6.92054
1297 2.05744 6.95582
1298 2.02216 6.95582
1299 1.98688 6.95582
1300 1.95161 6.95582
1301 1.91633 6.95582
1302 1.88105 6.9911
1303 1.84577 7.02637
1304 1.8105 7.06165
1305 1.77522 7.09693
1306 1.73994 7.13221
1307 1.70466 7.16748
1308 1.66938 7.20276
1309 1.63411 7.23804
1310 1.59883 7.27332
1311 1.56355 7.3086
1312 1.52827 7.34387
1313 1.493 7.37915
1314 1.45772 7.41443
1315 1.42244 7.44971
1316 1.38716 7.48498
1317 1.38716 7.52026
1318 1.38716 7.55554
1319 1.38716 7.59082
1320 1.38716 7.6261
1321 1.38716 7.66137
1322 1.38716 7.69665
1323 1.38716 7.73193
1324 1.38716 7.76721
1325 1.38716 7.80248
1326 1.38716 7.83776
1327 1.38716 7.87304
1328 1.38716 7.90832
1329 1.38716 7.9436
1330 1.38716 7.97887
1331 1.38716 8.01415
1332 1.35188 8.04943
1333 1.31661 8.08471
1334 1.28133 8.11998
1335 1.24605 8.15526
1336 1.21077 8.19054
1337 1.1755 8.22582
1338 1.14022 8.2611
1339 1.10494 8.29637
1340 1.06966 8.29637
1341 1.03438 8.29637
1342 0.999107 8.29637
1343 0.963829 8.29637
1344 0.928551 8.29637
1345 0.893274 8.29637
1346 0.857996 8.29637
1347 0.822718 8.29637
1348 0.78744 8.29637
1349 0.752162 8.29637
1350 0.716885 8.29637
1351 0.681607 8.29637
1352 0.646329 8.29637
1353 0.611051 8.29637
1354 0.575774 8.29637
1355 0.540496 8.29637
1356 0.505218 8.2611
1357 0.46994 8.2611
1358 0.434662 8.2611
1359 0.399385 8.2611
1360 0.364107 8.2611
1361 0.328829 8.2611
1362 0.293551 8.2611
1363 0.258274 8.2611
1364 0.222996 8.2611
1365 0.187718 8.2611
1366 0.15244 8.2611
1367 0.117162 8.2611
1368 0.0818847 8.2611
1369 0.0466069 8.2611
1370 0.0113292 8.29637
1371 -0.0239486 8.33165
1372 -0.0592264 8.36693
1373 -0.0945042 8.40221
1374 -0.129782 8.43748
1375 -0.16506 8.47276
1376 -0.200338 8.50804
1377 -0.235615 8.50804
1378 -0.270893 8.50804
1379 -0.306171 8.50804
1380 -0.341449 8.50804
1381 -0.376726 8.50804
1382 -0.412004 8.50804
1383 -0.447282 8.50804
1384 -0.48256 8.50804
1385 -0.517838 8.50804
1386 -0.553115 8.50804
1387 -0.588393 8.50804
1388 -0.623671 8.50804
1389 -0.658949 8.50804
1390 -0.694226 8.50804
1391 -0.729504 8.50804
1392 -0.764782 8.50804
1393 -0.80006 8.47276
1394 -0.835338 8.43748
1395 -0.870615 8.40221
1396 -0.905893 8.36693
1397 -0.941171 8.36693
1398 -0.976449 8.36693
1399 -1.01173 8.36693
1400 -1.047 8.36693
1401 -1.08228 8.36693
1402 -1.11756 8.36693
1403 -1.15284 8.36693
1404 -1.18812 8.36693
1405 -1.22339 8.36693
1406 -1.25867 8.36693
1407 -1.29395 8.36693
1408 -1.32923 8.36693
1409 -1.3645 8.36693
1410 -1.39978 8.36693
1411 -1.43506 8.36693
1412 -1.47034 8.36693
1413 -1.50562 8.36693
1414 -1.54089 8.40221
1415 -1.57617 8.43748
1416 -1.61145 8.43748
1417 -1.64673 8.43748
1418 -1.682 8.43748
1419 -1.71728 8.43748
1420 -1.75256 8.43748
1421 -1.78784 8.43748
1422 -1.82312 8.43748
1423 -1.85839 8.43748
1424 -1.89367 8.43748
1425 -1.92895 8.43748
1426 -1.96423 8.43748
1427 -1.9995 8.43748
1428 -2.03478 8.43748
1429 -2.07006 8.40221
1430 -2.10534 8.40221
1431 -2.14062 8.40221
1432 -2.17589 8.40221
1433 -2.21117 8.40221
1434 -2.24645 8.40221
1435 -2.28173 8.40221
1436 -2.317 8.40221
1437 -2.35228 8.40221
1438 -2.38756 8.40221
1439 -2.42284 8.40221
1440 -2.45812 8.40221
1441 -2.49339 8.40221
1442 -2.52867 8.43748
1443 -2.56395 8.47276
1444 -2.59923 8.50804
1445 -2.6345 8.50804
1446 -2.66978 8.50804
1447 -2.70506 8.50804
1448 -2.74034 8.50804
1449 -2.77562 8.50804
1450 -2.81089 8.50804
1451 -2.84617 8.50804
1452 -2.88145 8.50804
1453 -2.91673 8.50804
1454 -2.952 8.50804
1455 -2.98728 8.50804
1456 -3.02256 8.50804
1457 -3.05784 8.47276
1458 -3.09312 8.43748
1459 -3.12839 8.43748
1460 -3.16367 8.43748
1461 -3.19895 8.43748
1462 -3.23423 8.43748
1463 -3.2695 8.43748
1464 -3.30478 8.43748
1465 -3.34006 8.43748
1466 -3.37534 8.43748
1467 -3.41062 8.43748
1468 -3.44589 8.43748
1469 -3.48117 8.43748
1470 -3.51645 8.43748
1471 -3.55173 8.43748
1472 -3.587 8.43748
1473 -3.62228 8.43748
1474 -3.65756 8.43748
1475 -3.69284 8.43748
1476 -3.72812 8.43748
1477 -3.76339 8.43748
1478 -3.79867 8.43748
1479 -3.83395 8.43748
1480 -3.86923 8.43748
1481 -3.9045 8.43748
1482 -3.93978 8.43748
1483 -3.97506 8.43748
1484 -4.01034 8.43748
1485 -4.04562 8.43748
1486 -4.08089 8.43748
1487 -4.11617 8.43748
1488 -4.15145 8.40221
1489 -4.18673 8.40221
1490 -4.222 8.36693
1491 -4.25728 8.33165
1492 -4.29256 8.29637
1493 -4.32784 8.2611
1494 -4.36312 8.22582
1495 -4.39839 8.19054
1496 -4.43367 8.15526
1497 -4.46895 8.11998
1498 -4.46895 8.08471
1499 -4.46895 8.04943
1500 -4.46895 8.01415
1501 -4.50423 7.97887
1502 -4.5395 7.9436
1503 -4.57478 7.90832
1504 -4.61006 7.87304
1505 -4.64534 7.83776
1506 -4.68062 7.80248
1507 -4.71589 7.76721
1508 -4.75117 7.73193
1509 -4.78645 7.69665
1510 -4.82173 7.69665
1511 -4.857 7.69665
1512 -4.89228 7.69665
1513 -4.92756 7.69665
1514 -4.96284 7.69665
1515 -4.99812 7.69665
1516 -5.03339 7.69665
1517 -5.06867 7.66137
1518 -5.10395 7.6261
1519 -5.13923 7.59082
1520 -5.1745 7.55554
1521 -5.20978 7.52026
1522 -5.24506 7.48498
1523 -5.28034 7.44971
1524 -5.31562 7.41443
1525 -5.35089 7.37915
1526 -5.38617 7.34387
1527 -5.42145 7.3086
1528 -5.45673 7.27332
1529 -5.492 7.23804
1530 -5.492 7.20276
1531 -5.492 7.16748
1532 -5.492 7.13221
1533 -5.492 7.09693
1534 -5.492 7.06165
1535 -5.492 7.02637
1536 -5.492 6.9911
1537 -5.492 6.95582
1538 -5.492 6.92054
1539 -5.492 6.88526
1540 -5.492 6.84998
1541 -5.52728 6.81471
1542 -5.56256 6.77943
1543 -5.59784 6.74415
1544 -5.63312 6.70887
1545 -5.66839 6.6736
1546 -5.70367 6.63832
1547 -5.73895 6.60304
1548 -5.77423 6.56776
1549 -5.8095 6.53248
1550 -5.84478 6.53248
1551 -5.88006 6.53248
1552 -5.91534 6.49721
1553 -5.95062 6.46193
1554 -5.98589 6.42665
1555 -6.02117 6.39137
1556 -6.05645 6.3561
1557 -6.09173 6.32082
1558 -6.127 6.28554
1559 -6.16228 6.28554
1560 -6.19756 6.25026
1561 -6.23284 6.25026
1562 -6.26812 6.25026
1563 -6.30339 6.25026
1564 -6.33867 6.25026
1565 -6.37395 6.25026
1566 -6.40923 6.21498
1567 -6.4445 6.17971
1568 -6.47978 6.14443
1569 -6.51506 6.10915
1570 -6.55034 6.07387
1571 -6.58562 6.0386
1572 -6.62089 6.00332
1573 -6.65617 5.96804
1574 -6.69145 5.93276
1575 -6.72673 5.89748
1576 -6.762 5.86221
1577 -6.79728 5.82693
1578 -6.83256 5.79165
1579 -6.86784 5.75637
1580 -6.90312 5.7211
1581 -6.90312 5.68582
1582 -6.93839 5.65054
1583 -6.93839 5.61526
1584 -6.93839 5.57998
1585 -6.97367 5.54471
1586 -6.97367 5.50943
1587 -6.97367 5.47415
1588 -6.97367 5.43887
1589 -6.97367 5.4036
1590 -6.97367 5.36832
1591 -6.97367 5.33304
1592 -6.97367 5.29776
1593 -6.97367 5.26248
1594 -6.97367 5.22721
1595 -6.97367 5.19193
1596 -6.97367 5.15665
1597 -6.97367 5.12137
1598 -6.97367 5.0861
1599 -7.00895 5.05082
1600 -7.04423 5.01554
1601 -7.0795 4.98026
1602 -7.11478 4.94498
1603 -7.15006 4.90971
1604 -7.18534 4.87443
1605 -7.22062 4.83915
1606 -7.25589 4.80387
1607 -7.29117 4.7686
1608 -7.32645 4.73332
1609 -7.36173 4.69804
1610 -7.397 4.66276
1611 -7.43228 4.62748
1612 -7.43228 4.59221
1613 -7.43228 4.55693
1614 -7.43228 4.52165
1615 -7.43228 4.48637
1616 -7.43228 4.4511
1617 -7.46756 4.41582
1618 -7.50284 4.38054
1619 -7.53812 4.34526
1620 -7.53812 4.30998
1621 -7.53812 4.27471
1622 -7.53812 4.23943
1623 -7.53812 4.20415
1624 -7.53812 4.16887
