# Supplementary material for: Statistical Mapping of Maize Bundle Intensity at the Stem Scale Using Spatial Normalisation of Replicated Images
Source: PLoS One. 2014 Mar 12;9(3):e90673. doi: 10.1371/journal.pone.0090673 (PMC3951278; doi:10.1371/journal.pone.0090673)
Supplement: File S2 — Data files containing bundle positions and slice contours. (ZIP) [file pone.0090673.s002.zip › data/slabs/tables/contoursMm/m02arCntMm.txt]

name   x   y
1    -7.64076 -0.401927
2    -7.64076 -0.437205
3    -7.64076 -0.472483
4    -7.64076 -0.50776
5    -7.64076 -0.543038
6    -7.64076 -0.578316
7    -7.64076 -0.613594
8    -7.64076 -0.648871
9    -7.64076 -0.684149
10   -7.64076 -0.719427
11   -7.64076 -0.754705
12   -7.64076 -0.789983
13   -7.64076 -0.82526
14   -7.64076 -0.860538
15   -7.64076 -0.895816
16   -7.64076 -0.931094
17   -7.64076 -0.966371
18   -7.64076 -1.00165
19   -7.64076 -1.03693
20   -7.64076 -1.0722
21   -7.64076 -1.10748
22   -7.60548 -1.14276
23   -7.60548 -1.17804
24   -7.60548 -1.21332
25   -7.60548 -1.24859
26   -7.5702 -1.28387
27   -7.5702 -1.31915
28   -7.5702 -1.35443
29   -7.5702 -1.3897
30   -7.5702 -1.42498
31   -7.5702 -1.46026
32   -7.5702 -1.49554
33   -7.5702 -1.53082
34   -7.5702 -1.56609
35   -7.5702 -1.60137
36   -7.5702 -1.63665
37   -7.5702 -1.67193
38   -7.5702 -1.7072
39   -7.5702 -1.74248
40   -7.5702 -1.77776
41   -7.5702 -1.81304
42   -7.5702 -1.84832
43   -7.53493 -1.88359
44   -7.53493 -1.91887
45   -7.53493 -1.95415
46   -7.53493 -1.98943
47   -7.53493 -2.0247
48   -7.53493 -2.05998
49   -7.53493 -2.09526
50   -7.49965 -2.13054
51   -7.49965 -2.16582
52   -7.49965 -2.20109
53   -7.49965 -2.23637
54   -7.46437 -2.27165
55   -7.46437 -2.30693
56   -7.46437 -2.3422
57   -7.46437 -2.37748
58   -7.46437 -2.41276
59   -7.46437 -2.44804
60   -7.46437 -2.48332
61   -7.46437 -2.51859
62   -7.46437 -2.55387
63   -7.46437 -2.58915
64   -7.46437 -2.62443
65   -7.42909 -2.6597
66   -7.39381 -2.69498
67   -7.39381 -2.73026
68   -7.39381 -2.76554
69   -7.39381 -2.80082
70   -7.39381 -2.83609
71   -7.39381 -2.87137
72   -7.39381 -2.90665
73   -7.35854 -2.94193
74   -7.35854 -2.9772
75   -7.35854 -3.01248
76   -7.35854 -3.04776
77   -7.35854 -3.08304
78   -7.35854 -3.11832
79   -7.35854 -3.15359
80   -7.35854 -3.18887
81   -7.35854 -3.22415
82   -7.35854 -3.25943
83   -7.35854 -3.2947
84   -7.35854 -3.32998
85   -7.35854 -3.36526
86   -7.35854 -3.40054
87   -7.39381 -3.43582
88   -7.39381 -3.47109
89   -7.39381 -3.50637
90   -7.39381 -3.54165
91   -7.39381 -3.57693
92   -7.39381 -3.6122
93   -7.39381 -3.64748
94   -7.39381 -3.68276
95   -7.39381 -3.71804
96   -7.39381 -3.75332
97   -7.39381 -3.78859
98   -7.39381 -3.82387
99   -7.39381 -3.85915
100  -7.39381 -3.89443
101  -7.39381 -3.9297
102  -7.39381 -3.96498
103  -7.39381 -4.00026
104  -7.39381 -4.03554
105  -7.39381 -4.07082
106  -7.35854 -4.10609
107  -7.35854 -4.14137
108  -7.32326 -4.17665
109  -7.28798 -4.21193
110  -7.2527 -4.2472
111  -7.21743 -4.28248
112  -7.18215 -4.31776
113  -7.18215 -4.35304
114  -7.18215 -4.38832
115  -7.18215 -4.42359
116  -7.18215 -4.45887
117  -7.14687 -4.49415
118  -7.11159 -4.52943
119  -7.07631 -4.5647
120  -7.04104 -4.59998
121  -7.00576 -4.63526
122  -7.00576 -4.67054
123  -7.00576 -4.70582
124  -7.00576 -4.74109
125  -6.97048 -4.77637
126  -6.97048 -4.81165
127  -6.9352 -4.84693
128  -6.9352 -4.8822
129  -6.9352 -4.91748
130  -6.89993 -4.95276
131  -6.89993 -4.98804
132  -6.89993 -5.02332
133  -6.89993 -5.05859
134  -6.89993 -5.09387
135  -6.89993 -5.12915
136  -6.89993 -5.16443
137  -6.89993 -5.1997
138  -6.86465 -5.23498
139  -6.82937 -5.27026
140  -6.79409 -5.30554
141  -6.79409 -5.34082
142  -6.79409 -5.37609
143  -6.79409 -5.41137
144  -6.79409 -5.44665
145  -6.79409 -5.48193
146  -6.79409 -5.5172
147  -6.79409 -5.55248
148  -6.75881 -5.58776
149  -6.75881 -5.62304
150  -6.75881 -5.65832
151  -6.72354 -5.69359
152  -6.68826 -5.72887
153  -6.65298 -5.76415
154  -6.6177 -5.79943
155  -6.6177 -5.8347
156  -6.6177 -5.86998
157  -6.6177 -5.90526
158  -6.6177 -5.94054
159  -6.6177 -5.97582
160  -6.6177 -6.01109
161  -6.6177 -6.04637
162  -6.6177 -6.08165
163  -6.6177 -6.11693
164  -6.6177 -6.1522
165  -6.6177 -6.18748
166  -6.6177 -6.22276
167  -6.6177 -6.25804
168  -6.6177 -6.29332
169  -6.6177 -6.32859
170  -6.6177 -6.36387
171  -6.6177 -6.39915
172  -6.58243 -6.43443
173  -6.58243 -6.4697
174  -6.58243 -6.50498
175  -6.54715 -6.54026
176  -6.51187 -6.57554
177  -6.47659 -6.61082
178  -6.44131 -6.64609
179  -6.40604 -6.68137
180  -6.40604 -6.71665
181  -6.40604 -6.75193
182  -6.40604 -6.7872
183  -6.40604 -6.82248
184  -6.40604 -6.85776
185  -6.40604 -6.89304
186  -6.37076 -6.92832
187  -6.33548 -6.96359
188  -6.3002 -6.99887
189  -6.26493 -7.03415
190  -6.22965 -7.06943
191  -6.19437 -7.1047
192  -6.15909 -7.13998
193  -6.12381 -7.17526
194  -6.08854 -7.17526
195  -6.05326 -7.17526
196  -6.01798 -7.17526
197  -5.9827 -7.17526
198  -5.94743 -7.21054
199  -5.91215 -7.24582
200  -5.87687 -7.28109
201  -5.84159 -7.31637
202  -5.80631 -7.35165
203  -5.77104 -7.38693
204  -5.73576 -7.4222
205  -5.70048 -7.45748
206  -5.6652 -7.49276
207  -5.6652 -7.52804
208  -5.6652 -7.56332
209  -5.6652 -7.59859
210  -5.6652 -7.63387
211  -5.6652 -7.66915
212  -5.6652 -7.70443
213  -5.6652 -7.7397
214  -5.6652 -7.77498
215  -5.6652 -7.81026
216  -5.62993 -7.84554
217  -5.59465 -7.88082
218  -5.55937 -7.91609
219  -5.52409 -7.95137
220  -5.48881 -7.98665
221  -5.45354 -8.02193
222  -5.41826 -8.0572
223  -5.38298 -8.09248
224  -5.3477 -8.09248
225  -5.31243 -8.12776
226  -5.27715 -8.12776
227  -5.24187 -8.16304
228  -5.20659 -8.16304
229  -5.17131 -8.16304
230  -5.13604 -8.19832
231  -5.10076 -8.19832
232  -5.06548 -8.19832
233  -5.0302 -8.23359
234  -4.99493 -8.23359
235  -4.95965 -8.23359
236  -4.92437 -8.23359
237  -4.88909 -8.26887
238  -4.85381 -8.26887
239  -4.81854 -8.26887
240  -4.78326 -8.26887
241  -4.74798 -8.26887
242  -4.7127 -8.26887
243  -4.67743 -8.26887
244  -4.64215 -8.26887
245  -4.60687 -8.26887
246  -4.57159 -8.26887
247  -4.53631 -8.26887
248  -4.50104 -8.26887
249  -4.46576 -8.26887
250  -4.43048 -8.26887
251  -4.3952 -8.23359
252  -4.35993 -8.23359
253  -4.32465 -8.23359
254  -4.28937 -8.19832
255  -4.25409 -8.16304
256  -4.21881 -8.12776
257  -4.18354 -8.09248
258  -4.14826 -8.0572
259  -4.11298 -8.02193
260  -4.0777 -7.98665
261  -4.04243 -7.95137
262  -4.00715 -7.91609
263  -3.97187 -7.88082
264  -3.93659 -7.84554
265  -3.90131 -7.81026
266  -3.86604 -7.77498
267  -3.83076 -7.7397
268  -3.79548 -7.70443
269  -3.7602 -7.66915
270  -3.7602 -7.63387
271  -3.72493 -7.59859
272  -3.68965 -7.56332
273  -3.65437 -7.52804
274  -3.65437 -7.49276
275  -3.61909 -7.45748
276  -3.58381 -7.4222
277  -3.54854 -7.38693
278  -3.51326 -7.35165
279  -3.47798 -7.31637
280  -3.4427 -7.28109
281  -3.40743 -7.24582
282  -3.37215 -7.21054
283  -3.33687 -7.17526
284  -3.30159 -7.13998
285  -3.26631 -7.13998
286  -3.23104 -7.1047
287  -3.19576 -7.06943
288  -3.16048 -7.03415
289  -3.1252 -6.99887
290  -3.08993 -6.96359
291  -3.05465 -6.92832
292  -3.01937 -6.89304
293  -2.98409 -6.85776
294  -2.94881 -6.82248
295  -2.91354 -6.7872
296  -2.87826 -6.75193
297  -2.84298 -6.71665
298  -2.8077 -6.68137
299  -2.77243 -6.64609
300  -2.73715 -6.61082
301  -2.70187 -6.57554
302  -2.66659 -6.57554
303  -2.63131 -6.54026
304  -2.59604 -6.50498
305  -2.56076 -6.50498
306  -2.52548 -6.4697
307  -2.4902 -6.43443
308  -2.45493 -6.39915
309  -2.41965 -6.39915
310  -2.38437 -6.36387
311  -2.34909 -6.36387
312  -2.31381 -6.36387
313  -2.27854 -6.36387
314  -2.24326 -6.36387
315  -2.20798 -6.36387
316  -2.1727 -6.36387
317  -2.13743 -6.36387
318  -2.10215 -6.36387
319  -2.06687 -6.36387
320  -2.03159 -6.36387
321  -1.99631 -6.32859
322  -1.96104 -6.29332
323  -1.92576 -6.25804
324  -1.89048 -6.22276
325  -1.8552 -6.18748
326  -1.81993 -6.18748
327  -1.78465 -6.18748
328  -1.74937 -6.18748
329  -1.71409 -6.18748
330  -1.67881 -6.1522
331  -1.64354 -6.1522
332  -1.60826 -6.1522
333  -1.57298 -6.11693
334  -1.5377 -6.11693
335  -1.50243 -6.11693
336  -1.46715 -6.11693
337  -1.43187 -6.08165
338  -1.39659 -6.08165
339  -1.36131 -6.08165
340  -1.32604 -6.08165
341  -1.29076 -6.04637
342  -1.25548 -6.04637
343  -1.2202 -6.04637
344  -1.18493 -6.04637
345  -1.14965 -6.01109
346  -1.11437 -5.97582
347  -1.07909 -5.94054
348  -1.04381 -5.94054
349  -1.00854 -5.94054
350  -0.973259 -5.94054
351  -0.937982 -5.94054
352  -0.902704 -5.94054
353  -0.867426 -5.94054
354  -0.832148 -5.90526
355  -0.796871 -5.90526
356  -0.761593 -5.90526
357  -0.726315 -5.90526
358  -0.691037 -5.90526
359  -0.655759 -5.90526
360  -0.620482 -5.90526
361  -0.585204 -5.90526
362  -0.549926 -5.90526
363  -0.514648 -5.90526
364  -0.479371 -5.90526
365  -0.444093 -5.90526
366  -0.408815 -5.90526
367  -0.373537 -5.90526
368  -0.338259 -5.90526
369  -0.302982 -5.90526
370  -0.267704 -5.90526
371  -0.232426 -5.90526
372  -0.197148 -5.90526
373  -0.161871 -5.86998
374  -0.126593 -5.8347
375  -0.091315 -5.8347
376  -0.0560372 -5.8347
377  -0.0207594 -5.8347
378  0.0145184 -5.8347
379  0.0497962 -5.8347
380  0.0850739 -5.8347
381  0.120352 -5.8347
382  0.155629 -5.8347
383  0.190907 -5.8347
384  0.226185 -5.8347
385  0.261463 -5.8347
386  0.296741 -5.8347
387  0.332018 -5.8347
388  0.367296 -5.8347
389  0.402574 -5.8347
390  0.437852 -5.8347
391  0.473129 -5.8347
392  0.508407 -5.8347
393  0.543685 -5.8347
394  0.578963 -5.8347
395  0.614241 -5.8347
396  0.649518 -5.8347
397  0.684796 -5.8347
398  0.720074 -5.8347
399  0.755352 -5.8347
400  0.790629 -5.8347
401  0.825907 -5.8347
402  0.861185 -5.86998
403  0.896463 -5.90526
404  0.931741 -5.90526
405  0.967018 -5.90526
406  1.0023 -5.90526
407  1.03757 -5.94054
408  1.07285 -5.94054
409  1.10813 -5.94054
410  1.14341 -5.94054
411  1.17869 -5.94054
412  1.21396 -5.97582
413  1.24924 -5.97582
414  1.28452 -6.01109
415  1.3198 -6.01109
416  1.35507 -6.01109
417  1.39035 -6.04637
418  1.42563 -6.04637
419  1.46091 -6.04637
420  1.49619 -6.04637
421  1.53146 -6.04637
422  1.56674 -6.04637
423  1.60202 -6.08165
424  1.6373 -6.11693
425  1.67257 -6.1522
426  1.70785 -6.18748
427  1.74313 -6.18748
428  1.77841 -6.18748
429  1.81369 -6.18748
430  1.84896 -6.18748
431  1.88424 -6.18748
432  1.91952 -6.18748
433  1.9548 -6.18748
434  1.99007 -6.18748
435  2.02535 -6.18748
436  2.06063 -6.18748
437  2.09591 -6.22276
438  2.13119 -6.22276
439  2.16646 -6.22276
440  2.20174 -6.22276
441  2.23702 -6.22276
442  2.2723 -6.25804
443  2.30757 -6.25804
444  2.34285 -6.29332
445  2.37813 -6.29332
446  2.41341 -6.32859
447  2.44869 -6.32859
448  2.48396 -6.32859
449  2.51924 -6.36387
450  2.55452 -6.36387
451  2.5898 -6.39915
452  2.62507 -6.39915
453  2.66035 -6.43443
454  2.69563 -6.43443
455  2.73091 -6.43443
456  2.76619 -6.4697
457  2.80146 -6.4697
458  2.83674 -6.50498
459  2.87202 -6.54026
460  2.9073 -6.54026
461  2.94257 -6.57554
462  2.97785 -6.57554
463  3.01313 -6.61082
464  3.04841 -6.64609
465  3.08369 -6.64609
466  3.11896 -6.64609
467  3.15424 -6.68137
468  3.18952 -6.68137
469  3.2248 -6.71665
470  3.26007 -6.75193
471  3.29535 -6.7872
472  3.33063 -6.7872
473  3.36591 -6.82248
474  3.40119 -6.82248
475  3.43646 -6.85776
476  3.47174 -6.89304
477  3.50702 -6.89304
478  3.5423 -6.92832
479  3.57757 -6.92832
480  3.61285 -6.96359
481  3.64813 -6.96359
482  3.68341 -6.99887
483  3.71869 -7.03415
484  3.75396 -7.06943
485  3.78924 -7.1047
486  3.82452 -7.13998
487  3.8598 -7.17526
488  3.89507 -7.21054
489  3.93035 -7.24582
490  3.96563 -7.28109
491  4.00091 -7.28109
492  4.03619 -7.31637
493  4.07146 -7.35165
494  4.10674 -7.38693
495  4.14202 -7.4222
496  4.1773 -7.4222
497  4.21257 -7.45748
498  4.24785 -7.49276
499  4.28313 -7.52804
500  4.31841 -7.56332
501  4.35369 -7.56332
502  4.38896 -7.59859
503  4.42424 -7.63387
504  4.45952 -7.66915
505  4.4948 -7.70443
506  4.53007 -7.7397
507  4.56535 -7.77498
508  4.60063 -7.81026
509  4.63591 -7.84554
510  4.67119 -7.88082
511  4.70646 -7.91609
512  4.74174 -7.95137
513  4.77702 -7.98665
514  4.8123 -8.02193
515  4.84757 -8.02193
516  4.88285 -8.0572
517  4.91813 -8.09248
518  4.95341 -8.12776
519  4.98869 -8.12776
520  5.02396 -8.12776
521  5.05924 -8.12776
522  5.09452 -8.12776
523  5.1298 -8.12776
524  5.16507 -8.12776
525  5.20035 -8.12776
526  5.23563 -8.12776
527  5.27091 -8.12776
528  5.30619 -8.12776
529  5.34146 -8.12776
530  5.37674 -8.12776
531  5.41202 -8.16304
532  5.4473 -8.16304
533  5.48257 -8.16304
534  5.51785 -8.16304
535  5.55313 -8.16304
536  5.58841 -8.19832
537  5.62369 -8.19832
538  5.65896 -8.19832
539  5.69424 -8.19832
540  5.72952 -8.19832
541  5.7648 -8.19832
542  5.80007 -8.19832
543  5.83535 -8.19832
544  5.87063 -8.19832
545  5.90591 -8.19832
546  5.94119 -8.19832
547  5.97646 -8.19832
548  6.01174 -8.19832
549  6.04702 -8.19832
550  6.0823 -8.19832
551  6.11757 -8.16304
552  6.15285 -8.12776
553  6.18813 -8.09248
554  6.22341 -8.0572
555  6.25869 -8.02193
556  6.29396 -7.98665
557  6.32924 -7.95137
558  6.36452 -7.91609
559  6.3998 -7.88082
560  6.3998 -7.84554
561  6.43507 -7.81026
562  6.43507 -7.77498
563  6.47035 -7.7397
564  6.47035 -7.70443
565  6.50563 -7.66915
566  6.50563 -7.63387
567  6.50563 -7.59859
568  6.54091 -7.56332
569  6.54091 -7.52804
570  6.57619 -7.49276
571  6.57619 -7.45748
572  6.57619 -7.4222
573  6.61146 -7.38693
574  6.61146 -7.35165
575  6.64674 -7.31637
576  6.64674 -7.28109
577  6.64674 -7.24582
578  6.64674 -7.21054
579  6.64674 -7.17526
580  6.64674 -7.13998
581  6.68202 -7.1047
582  6.68202 -7.06943
583  6.68202 -7.03415
584  6.7173 -6.99887
585  6.7173 -6.96359
586  6.7173 -6.92832
587  6.75257 -6.89304
588  6.75257 -6.85776
589  6.75257 -6.82248
590  6.78785 -6.7872
591  6.78785 -6.75193
592  6.78785 -6.71665
593  6.78785 -6.68137
594  6.78785 -6.64609
595  6.82313 -6.61082
596  6.82313 -6.57554
597  6.82313 -6.54026
598  6.82313 -6.50498
599  6.82313 -6.4697
600  6.82313 -6.43443
601  6.85841 -6.39915
602  6.85841 -6.36387
603  6.85841 -6.32859
604  6.85841 -6.29332
605  6.89369 -6.25804
606  6.89369 -6.22276
607  6.89369 -6.18748
608  6.89369 -6.1522
609  6.89369 -6.11693
610  6.89369 -6.08165
611  6.92896 -6.04637
612  6.92896 -6.01109
613  6.92896 -5.97582
614  6.92896 -5.94054
615  6.92896 -5.90526
616  6.96424 -5.86998
617  6.96424 -5.8347
618  6.96424 -5.79943
619  6.96424 -5.76415
620  6.96424 -5.72887
621  6.99952 -5.69359
622  6.99952 -5.65832
623  6.99952 -5.62304
624  6.99952 -5.58776
625  7.0348 -5.55248
626  7.0348 -5.5172
627  7.0348 -5.48193
628  7.0348 -5.44665
629  7.07007 -5.41137
630  7.07007 -5.37609
631  7.07007 -5.34082
632  7.07007 -5.30554
633  7.07007 -5.27026
634  7.07007 -5.23498
635  7.10535 -5.1997
636  7.10535 -5.16443
637  7.10535 -5.12915
638  7.10535 -5.09387
639  7.10535 -5.05859
640  7.10535 -5.02332
641  7.10535 -4.98804
642  7.10535 -4.95276
643  7.14063 -4.91748
644  7.14063 -4.8822
645  7.14063 -4.84693
646  7.14063 -4.81165
647  7.14063 -4.77637
648  7.14063 -4.74109
649  7.17591 -4.70582
650  7.17591 -4.67054
651  7.17591 -4.63526
652  7.17591 -4.59998
653  7.17591 -4.5647
654  7.17591 -4.52943
655  7.21119 -4.49415
656  7.21119 -4.45887
657  7.21119 -4.42359
658  7.21119 -4.38832
659  7.21119 -4.35304
660  7.21119 -4.31776
661  7.24646 -4.28248
662  7.24646 -4.2472
663  7.24646 -4.21193
664  7.24646 -4.17665
665  7.24646 -4.14137
666  7.24646 -4.10609
667  7.24646 -4.07082
668  7.24646 -4.03554
669  7.28174 -4.00026
670  7.28174 -3.96498
671  7.28174 -3.9297
672  7.28174 -3.89443
673  7.28174 -3.85915
674  7.28174 -3.82387
675  7.28174 -3.78859
676  7.28174 -3.75332
677  7.31702 -3.71804
678  7.31702 -3.68276
679  7.31702 -3.64748
680  7.31702 -3.6122
681  7.31702 -3.57693
682  7.31702 -3.54165
683  7.31702 -3.50637
684  7.31702 -3.47109
685  7.3523 -3.43582
686  7.3523 -3.40054
687  7.3523 -3.36526
688  7.3523 -3.32998
689  7.3523 -3.2947
690  7.3523 -3.25943
691  7.3523 -3.22415
692  7.3523 -3.18887
693  7.38757 -3.15359
694  7.38757 -3.11832
695  7.38757 -3.08304
696  7.38757 -3.04776
697  7.38757 -3.01248
698  7.38757 -2.9772
699  7.38757 -2.94193
700  7.38757 -2.90665
701  7.38757 -2.87137
702  7.38757 -2.83609
703  7.38757 -2.80082
704  7.38757 -2.76554
705  7.38757 -2.73026
706  7.38757 -2.69498
707  7.38757 -2.6597
708  7.38757 -2.62443
709  7.42285 -2.58915
710  7.42285 -2.55387
711  7.42285 -2.51859
712  7.42285 -2.48332
713  7.42285 -2.44804
714  7.42285 -2.41276
715  7.42285 -2.37748
716  7.42285 -2.3422
717  7.42285 -2.30693
718  7.42285 -2.27165
719  7.42285 -2.23637
720  7.42285 -2.20109
721  7.42285 -2.16582
722  7.42285 -2.13054
723  7.42285 -2.09526
724  7.42285 -2.05998
725  7.42285 -2.0247
726  7.42285 -1.98943
727  7.42285 -1.95415
728  7.42285 -1.91887
729  7.42285 -1.88359
730  7.42285 -1.84832
731  7.42285 -1.81304
732  7.42285 -1.77776
733  7.42285 -1.74248
734  7.42285 -1.7072
735  7.42285 -1.67193
736  7.42285 -1.63665
737  7.42285 -1.60137
738  7.42285 -1.56609
739  7.42285 -1.53082
740  7.42285 -1.49554
741  7.42285 -1.46026
742  7.42285 -1.42498
743  7.42285 -1.3897
744  7.42285 -1.35443
745  7.42285 -1.31915
746  7.42285 -1.28387
747  7.42285 -1.24859
748  7.42285 -1.21332
749  7.42285 -1.17804
750  7.42285 -1.14276
751  7.42285 -1.10748
752  7.42285 -1.0722
753  7.42285 -1.03693
754  7.42285 -1.00165
755  7.42285 -0.966371
756  7.42285 -0.931094
757  7.42285 -0.895816
758  7.38757 -0.860538
759  7.38757 -0.82526
760  7.38757 -0.789983
761  7.38757 -0.754705
762  7.38757 -0.719427
763  7.38757 -0.684149
764  7.38757 -0.648871
765  7.38757 -0.613594
766  7.38757 -0.578316
767  7.38757 -0.543038
768  7.38757 -0.50776
769  7.38757 -0.472483
770  7.38757 -0.437205
771  7.38757 -0.401927
772  7.3523 -0.366649
773  7.3523 -0.331371
774  7.3523 -0.296094
775  7.3523 -0.260816
776  7.3523 -0.225538
777  7.3523 -0.19026
778  7.3523 -0.154983
779  7.3523 -0.119705
780  7.3523 -0.084427
781  7.3523 -0.0491492
782  7.3523 -0.0138715
783  7.3523 0.0214063
784  7.31702 0.0566841
785  7.31702 0.0919619
786  7.31702 0.12724
787  7.31702 0.162517
788  7.31702 0.197795
789  7.31702 0.233073
790  7.31702 0.268351
791  7.31702 0.303629
792  7.31702 0.338906
793  7.31702 0.374184
794  7.28174 0.409462
795  7.28174 0.44474
796  7.28174 0.480017
797  7.28174 0.515295
798  7.28174 0.550573
799  7.28174 0.585851
800  7.28174 0.621129
801  7.28174 0.656406
802  7.28174 0.691684
803  7.24646 0.726962
804  7.24646 0.76224
805  7.24646 0.797517
806  7.24646 0.832795
807  7.24646 0.868073
808  7.24646 0.903351
809  7.24646 0.938629
810  7.21119 0.973906
811  7.21119 1.00918
812  7.21119 1.04446
813  7.21119 1.07974
814  7.21119 1.11502
815  7.21119 1.1503
816  7.21119 1.18557
817  7.17591 1.22085
818  7.17591 1.25613
819  7.17591 1.29141
820  7.17591 1.32668
821  7.17591 1.36196
822  7.17591 1.39724
823  7.14063 1.43252
824  7.14063 1.4678
825  7.14063 1.50307
826  7.14063 1.53835
827  7.10535 1.57363
828  7.10535 1.60891
829  7.10535 1.64418
830  7.10535 1.67946
831  7.10535 1.71474
832  7.10535 1.75002
833  7.07007 1.7853
834  7.07007 1.82057
835  7.07007 1.85585
836  7.07007 1.89113
837  7.0348 1.92641
838  7.0348 1.96168
839  7.0348 1.99696
840  7.0348 2.03224
841  6.99952 2.06752
842  6.99952 2.1028
843  6.99952 2.13807
844  6.99952 2.17335
845  6.96424 2.20863
846  6.96424 2.24391
847  6.96424 2.27918
848  6.96424 2.31446
849  6.96424 2.34974
850  6.92896 2.38502
851  6.92896 2.4203
852  6.92896 2.45557
853  6.92896 2.49085
854  6.89369 2.52613
855  6.89369 2.56141
856  6.89369 2.59668
857  6.89369 2.63196
858  6.85841 2.66724
859  6.85841 2.70252
860  6.85841 2.7378
861  6.85841 2.77307
862  6.85841 2.80835
863  6.82313 2.84363
864  6.82313 2.87891
865  6.82313 2.91418
866  6.82313 2.94946
867  6.82313 2.98474
868  6.78785 3.02002
869  6.75257 3.0553
870  6.75257 3.09057
871  6.75257 3.12585
872  6.7173 3.16113
873  6.7173 3.19641
874  6.7173 3.23168
875  6.68202 3.26696
876  6.68202 3.30224
877  6.68202 3.33752
878  6.64674 3.3728
879  6.64674 3.40807
880  6.64674 3.44335
881  6.61146 3.47863
882  6.61146 3.51391
883  6.61146 3.54918
884  6.57619 3.58446
885  6.57619 3.61974
886  6.57619 3.65502
887  6.54091 3.6903
888  6.54091 3.72557
889  6.50563 3.76085
890  6.50563 3.79613
891  6.50563 3.83141
892  6.47035 3.86668
893  6.47035 3.90196
894  6.43507 3.93724
895  6.43507 3.97252
896  6.3998 4.0078
897  6.3998 4.04307
898  6.3998 4.07835
899  6.36452 4.11363
900  6.36452 4.14891
901  6.32924 4.18418
902  6.32924 4.21946
903  6.29396 4.25474
904  6.29396 4.29002
905  6.25869 4.3253
906  6.25869 4.36057
907  6.22341 4.39585
908  6.18813 4.43113
909  6.18813 4.46641
910  6.15285 4.50168
911  6.15285 4.53696
912  6.11757 4.57224
913  6.11757 4.60752
914  6.0823 4.6428
915  6.04702 4.67807
916  6.04702 4.71335
917  6.01174 4.74863
918  6.01174 4.78391
919  5.97646 4.81918
920  5.94119 4.85446
921  5.94119 4.88974
922  5.90591 4.92502
923  5.90591 4.9603
924  5.87063 4.99557
925  5.83535 5.03085
926  5.83535 5.06613
927  5.80007 5.10141
928  5.80007 5.13668
929  5.7648 5.17196
930  5.72952 5.20724
931  5.72952 5.24252
932  5.69424 5.2778
933  5.65896 5.31307
934  5.65896 5.34835
935  5.62369 5.38363
936  5.58841 5.41891
937  5.55313 5.45418
938  5.51785 5.48946
939  5.48257 5.52474
940  5.48257 5.56002
941  5.4473 5.5953
942  5.41202 5.63057
943  5.37674 5.66585
944  5.37674 5.70113
945  5.34146 5.73641
946  5.30619 5.77168
947  5.27091 5.80696
948  5.23563 5.84224
949  5.20035 5.87752
950  5.16507 5.9128
951  5.1298 5.94807
952  5.1298 5.98335
953  5.09452 6.01863
954  5.05924 6.05391
955  5.02396 6.08918
956  4.98869 6.12446
957  4.95341 6.15974
958  4.91813 6.19502
959  4.88285 6.2303
960  4.84757 6.26557
961  4.8123 6.30085
962  4.77702 6.33613
963  4.74174 6.37141
964  4.70646 6.40668
965  4.67119 6.44196
966  4.63591 6.44196
967  4.60063 6.47724
968  4.56535 6.51252
969  4.53007 6.5478
970  4.4948 6.58307
971  4.45952 6.61835
972  4.42424 6.65363
973  4.38896 6.65363
974  4.35369 6.68891
975  4.31841 6.72418
976  4.28313 6.75946
977  4.24785 6.79474
978  4.21257 6.83002
979  4.1773 6.8653
980  4.14202 6.90057
981  4.10674 6.93585
982  4.07146 6.97113
983  4.03619 7.00641
984  4.00091 7.04168
985  3.96563 7.07696
986  3.93035 7.11224
987  3.89507 7.14752
988  3.8598 7.1828
989  3.82452 7.21807
990  3.78924 7.21807
991  3.75396 7.25335
992  3.71869 7.28863
993  3.68341 7.32391
994  3.64813 7.35918
995  3.61285 7.35918
996  3.57757 7.39446
997  3.5423 7.42974
998  3.50702 7.46502
999  3.47174 7.46502
1000 3.43646 7.5003
1001 3.40119 7.53557
1002 3.36591 7.53557
1003 3.33063 7.57085
1004 3.29535 7.60613
1005 3.26007 7.60613
1006 3.2248 7.64141
1007 3.18952 7.64141
1008 3.15424 7.67668
1009 3.11896 7.67668
1010 3.08369 7.71196
1011 3.04841 7.71196
1012 3.01313 7.74724
1013 2.97785 7.74724
1014 2.94257 7.78252
1015 2.9073 7.78252
1016 2.87202 7.8178
1017 2.83674 7.8178
1018 2.80146 7.8178
1019 2.76619 7.85307
1020 2.73091 7.85307
1021 2.69563 7.88835
1022 2.66035 7.88835
1023 2.62507 7.92363
1024 2.5898 7.92363
1025 2.55452 7.92363
1026 2.51924 7.95891
1027 2.48396 7.95891
1028 2.44869 7.99418
1029 2.41341 7.99418
1030 2.37813 7.99418
1031 2.34285 8.02946
1032 2.30757 8.02946
1033 2.2723 8.06474
1034 2.23702 8.06474
1035 2.20174 8.10002
1036 2.16646 8.1353
1037 2.13119 8.17057
1038 2.09591 8.17057
1039 2.06063 8.17057
1040 2.02535 8.17057
1041 1.99007 8.20585
1042 1.9548 8.24113
1043 1.91952 8.27641
1044 1.88424 8.27641
1045 1.84896 8.27641
1046 1.81369 8.27641
1047 1.77841 8.27641
1048 1.74313 8.27641
1049 1.70785 8.27641
1050 1.67257 8.27641
1051 1.6373 8.27641
1052 1.60202 8.27641
1053 1.56674 8.31168
1054 1.53146 8.34696
1055 1.49619 8.38224
1056 1.46091 8.38224
1057 1.42563 8.38224
1058 1.39035 8.38224
1059 1.35507 8.38224
1060 1.3198 8.41752
1061 1.28452 8.4528
1062 1.24924 8.48807
1063 1.21396 8.48807
1064 1.17869 8.52335
1065 1.14341 8.52335
1066 1.10813 8.52335
1067 1.07285 8.52335
1068 1.03757 8.52335
1069 1.0023 8.52335
1070 0.967018 8.52335
1071 0.931741 8.52335
1072 0.896463 8.52335
1073 0.861185 8.52335
1074 0.825907 8.52335
1075 0.790629 8.52335
1076 0.755352 8.52335
1077 0.720074 8.52335
1078 0.684796 8.52335
1079 0.649518 8.52335
1080 0.614241 8.52335
1081 0.578963 8.52335
1082 0.543685 8.52335
1083 0.508407 8.52335
1084 0.473129 8.52335
1085 0.437852 8.52335
1086 0.402574 8.52335
1087 0.367296 8.52335
1088 0.332018 8.52335
1089 0.296741 8.52335
1090 0.261463 8.52335
1091 0.226185 8.52335
1092 0.190907 8.52335
1093 0.155629 8.52335
1094 0.120352 8.52335
1095 0.0850739 8.52335
1096 0.0497962 8.52335
1097 0.0145184 8.52335
1098 -0.0207594 8.52335
1099 -0.0560372 8.52335
1100 -0.091315 8.52335
1101 -0.126593 8.52335
1102 -0.161871 8.52335
1103 -0.197148 8.52335
1104 -0.232426 8.52335
1105 -0.267704 8.52335
1106 -0.302982 8.52335
1107 -0.338259 8.52335
1108 -0.373537 8.52335
1109 -0.408815 8.52335
1110 -0.444093 8.52335
1111 -0.479371 8.52335
1112 -0.514648 8.52335
1113 -0.549926 8.52335
1114 -0.585204 8.52335
1115 -0.620482 8.52335
1116 -0.655759 8.52335
1117 -0.691037 8.48807
1118 -0.726315 8.48807
1119 -0.761593 8.48807
1120 -0.796871 8.48807
1121 -0.832148 8.48807
1122 -0.867426 8.48807
1123 -0.902704 8.48807
1124 -0.937982 8.4528
1125 -0.973259 8.4528
1126 -1.00854 8.4528
1127 -1.04381 8.4528
1128 -1.07909 8.4528
1129 -1.11437 8.41752
1130 -1.14965 8.41752
1131 -1.18493 8.38224
1132 -1.2202 8.38224
1133 -1.25548 8.38224
1134 -1.29076 8.34696
1135 -1.32604 8.34696
1136 -1.36131 8.34696
1137 -1.39659 8.34696
1138 -1.43187 8.34696
1139 -1.46715 8.31168
1140 -1.50243 8.31168
1141 -1.5377 8.27641
1142 -1.57298 8.27641
1143 -1.60826 8.27641
1144 -1.64354 8.27641
1145 -1.67881 8.24113
1146 -1.71409 8.24113
1147 -1.74937 8.20585
1148 -1.78465 8.17057
1149 -1.81993 8.17057
1150 -1.8552 8.17057
1151 -1.89048 8.1353
1152 -1.92576 8.1353
1153 -1.96104 8.10002
1154 -1.99631 8.10002
1155 -2.03159 8.10002
1156 -2.06687 8.10002
1157 -2.10215 8.10002
1158 -2.13743 8.06474
1159 -2.1727 8.06474
1160 -2.20798 8.02946
1161 -2.24326 8.02946
1162 -2.27854 7.99418
1163 -2.31381 7.99418
1164 -2.34909 7.95891
1165 -2.38437 7.95891
1166 -2.41965 7.92363
1167 -2.45493 7.88835
1168 -2.4902 7.88835
1169 -2.52548 7.85307
1170 -2.56076 7.85307
1171 -2.59604 7.8178
1172 -2.63131 7.8178
1173 -2.66659 7.78252
1174 -2.70187 7.78252
1175 -2.73715 7.74724
1176 -2.77243 7.74724
1177 -2.8077 7.74724
1178 -2.84298 7.74724
1179 -2.87826 7.74724
1180 -2.91354 7.71196
1181 -2.94881 7.67668
1182 -2.98409 7.67668
1183 -3.01937 7.64141
1184 -3.05465 7.64141
1185 -3.08993 7.60613
1186 -3.1252 7.57085
1187 -3.16048 7.53557
1188 -3.19576 7.53557
1189 -3.23104 7.5003
1190 -3.26631 7.46502
1191 -3.30159 7.46502
1192 -3.33687 7.42974
1193 -3.37215 7.39446
1194 -3.40743 7.39446
1195 -3.4427 7.35918
1196 -3.47798 7.35918
1197 -3.51326 7.35918
1198 -3.54854 7.32391
1199 -3.58381 7.32391
1200 -3.61909 7.28863
1201 -3.65437 7.25335
1202 -3.68965 7.25335
1203 -3.72493 7.21807
1204 -3.7602 7.1828
1205 -3.79548 7.14752
1206 -3.83076 7.11224
1207 -3.86604 7.07696
1208 -3.90131 7.04168
1209 -3.93659 7.04168
1210 -3.97187 7.00641
1211 -4.00715 6.97113
1212 -4.04243 6.93585
1213 -4.0777 6.90057
1214 -4.11298 6.90057
1215 -4.14826 6.8653
1216 -4.18354 6.83002
1217 -4.21881 6.79474
1218 -4.25409 6.75946
1219 -4.28937 6.72418
1220 -4.32465 6.68891
1221 -4.35993 6.65363
1222 -4.3952 6.61835
1223 -4.43048 6.58307
1224 -4.46576 6.5478
1225 -4.50104 6.51252
1226 -4.53631 6.47724
1227 -4.57159 6.44196
1228 -4.60687 6.40668
1229 -4.64215 6.37141
1230 -4.67743 6.33613
1231 -4.7127 6.30085
1232 -4.74798 6.26557
1233 -4.78326 6.2303
1234 -4.81854 6.19502
1235 -4.85381 6.15974
1236 -4.88909 6.12446
1237 -4.92437 6.08918
1238 -4.92437 6.05391
1239 -4.95965 6.01863
1240 -4.99493 5.98335
1241 -5.0302 5.94807
1242 -5.06548 5.9128
1243 -5.10076 5.87752
1244 -5.13604 5.84224
1245 -5.17131 5.80696
1246 -5.20659 5.77168
1247 -5.24187 5.73641
1248 -5.27715 5.70113
1249 -5.31243 5.66585
1250 -5.3477 5.63057
1251 -5.3477 5.5953
1252 -5.38298 5.56002
1253 -5.41826 5.52474
1254 -5.45354 5.48946
1255 -5.45354 5.45418
1256 -5.48881 5.41891
1257 -5.52409 5.38363
1258 -5.52409 5.34835
1259 -5.55937 5.31307
1260 -5.59465 5.2778
1261 -5.59465 5.24252
1262 -5.62993 5.20724
1263 -5.6652 5.17196
1264 -5.70048 5.13668
1265 -5.70048 5.10141
1266 -5.73576 5.06613
1267 -5.73576 5.03085
1268 -5.77104 4.99557
1269 -5.80631 4.9603
1270 -5.84159 4.92502
1271 -5.87687 4.88974
1272 -5.91215 4.85446
1273 -5.94743 4.81918
1274 -5.9827 4.78391
1275 -6.01798 4.74863
1276 -6.01798 4.71335
1277 -6.05326 4.67807
1278 -6.08854 4.6428
1279 -6.08854 4.60752
1280 -6.12381 4.57224
1281 -6.12381 4.53696
1282 -6.15909 4.50168
1283 -6.15909 4.46641
1284 -6.19437 4.43113
1285 -6.19437 4.39585
1286 -6.22965 4.36057
1287 -6.22965 4.3253
1288 -6.26493 4.29002
1289 -6.3002 4.25474
1290 -6.3002 4.21946
1291 -6.33548 4.18418
1292 -6.37076 4.14891
1293 -6.37076 4.11363
1294 -6.37076 4.07835
1295 -6.37076 4.04307
1296 -6.40604 4.0078
1297 -6.44131 3.97252
1298 -6.44131 3.93724
1299 -6.47659 3.90196
1300 -6.47659 3.86668
1301 -6.51187 3.83141
1302 -6.51187 3.79613
1303 -6.51187 3.76085
1304 -6.54715 3.72557
1305 -6.58243 3.6903
1306 -6.58243 3.65502
1307 -6.6177 3.61974
1308 -6.6177 3.58446
1309 -6.6177 3.54918
1310 -6.6177 3.51391
1311 -6.65298 3.47863
1312 -6.65298 3.44335
1313 -6.68826 3.40807
1314 -6.68826 3.3728
1315 -6.72354 3.33752
1316 -6.72354 3.30224
1317 -6.72354 3.26696
1318 -6.75881 3.23168
1319 -6.79409 3.19641
1320 -6.82937 3.16113
1321 -6.82937 3.12585
1322 -6.82937 3.09057
1323 -6.86465 3.0553
1324 -6.86465 3.02002
1325 -6.86465 2.98474
1326 -6.89993 2.94946
1327 -6.89993 2.91418
1328 -6.89993 2.87891
1329 -6.9352 2.84363
1330 -6.9352 2.80835
1331 -6.9352 2.77307
1332 -6.97048 2.7378
1333 -6.97048 2.70252
1334 -6.97048 2.66724
1335 -6.97048 2.63196
1336 -7.00576 2.59668
1337 -7.00576 2.56141
1338 -7.04104 2.52613
1339 -7.04104 2.49085
1340 -7.04104 2.45557
1341 -7.04104 2.4203
1342 -7.07631 2.38502
1343 -7.07631 2.34974
1344 -7.07631 2.31446
1345 -7.11159 2.27918
1346 -7.11159 2.24391
1347 -7.11159 2.20863
1348 -7.14687 2.17335
1349 -7.14687 2.13807
1350 -7.14687 2.1028
1351 -7.18215 2.06752
1352 -7.18215 2.03224
1353 -7.18215 1.99696
1354 -7.18215 1.96168
1355 -7.18215 1.92641
1356 -7.21743 1.89113
1357 -7.21743 1.85585
1358 -7.21743 1.82057
1359 -7.21743 1.7853
1360 -7.2527 1.75002
1361 -7.2527 1.71474
1362 -7.2527 1.67946
1363 -7.2527 1.64418
1364 -7.28798 1.60891
1365 -7.28798 1.57363
1366 -7.28798 1.53835
1367 -7.28798 1.50307
1368 -7.32326 1.4678
1369 -7.32326 1.43252
1370 -7.32326 1.39724
1371 -7.32326 1.36196
1372 -7.35854 1.32668
1373 -7.39381 1.29141
1374 -7.39381 1.25613
1375 -7.39381 1.22085
1376 -7.42909 1.18557
1377 -7.42909 1.1503
1378 -7.42909 1.11502
1379 -7.42909 1.07974
1380 -7.42909 1.04446
1381 -7.42909 1.00918
1382 -7.42909 0.973906
1383 -7.42909 0.938629
1384 -7.42909 0.903351
1385 -7.42909 0.868073
1386 -7.42909 0.832795
1387 -7.42909 0.797517
1388 -7.42909 0.76224
1389 -7.42909 0.726962
1390 -7.42909 0.691684
1391 -7.42909 0.656406
1392 -7.42909 0.621129
1393 -7.42909 0.585851
1394 -7.42909 0.550573
1395 -7.46437 0.515295
1396 -7.46437 0.480017
1397 -7.46437 0.44474
1398 -7.49965 0.409462
1399 -7.49965 0.374184
1400 -7.49965 0.338906
1401 -7.49965 0.303629
1402 -7.49965 0.268351
1403 -7.49965 0.233073
1404 -7.49965 0.197795
1405 -7.49965 0.162517
1406 -7.49965 0.12724
1407 -7.49965 0.0919619
1408 -7.49965 0.0566841
1409 -7.49965 0.0214063
1410 -7.49965 -0.0138715
1411 -7.49965 -0.0491492
1412 -7.49965 -0.084427
1413 -7.49965 -0.119705
1414 -7.49965 -0.154983
1415 -7.53493 -0.19026
1416 -7.53493 -0.225538
1417 -7.53493 -0.260816
1418 -7.5702 -0.296094
1419 -7.60548 -0.331371
1420 -7.60548 -0.366649
