# Supplementary material for: Statistical Mapping of Maize Bundle Intensity at the Stem Scale Using Spatial Normalisation of Replicated Images
Source: PLoS One. 2014 Mar 12;9(3):e90673. doi: 10.1371/journal.pone.0090673 (PMC3951278; doi:10.1371/journal.pone.0090673)
Supplement: File S2 — Data files containing bundle positions and slice contours. (ZIP) [file pone.0090673.s002.zip › data/slabs/tables/contoursMm/m02avCntMm.txt]

name   x   y
1    -7.23515 -0.6455
2    -7.23515 -0.680778
3    -7.23515 -0.716056
4    -7.23515 -0.751334
5    -7.23515 -0.786611
6    -7.23515 -0.821889
7    -7.23515 -0.857167
8    -7.23515 -0.892445
9    -7.23515 -0.927723
10   -7.23515 -0.963
11   -7.23515 -0.998278
12   -7.23515 -1.03356
13   -7.23515 -1.06883
14   -7.23515 -1.10411
15   -7.23515 -1.13939
16   -7.23515 -1.17467
17   -7.23515 -1.20994
18   -7.23515 -1.24522
19   -7.23515 -1.2805
20   -7.23515 -1.31578
21   -7.23515 -1.35106
22   -7.23515 -1.38633
23   -7.23515 -1.42161
24   -7.23515 -1.45689
25   -7.23515 -1.49217
26   -7.23515 -1.52744
27   -7.23515 -1.56272
28   -7.23515 -1.598
29   -7.23515 -1.63328
30   -7.23515 -1.66856
31   -7.23515 -1.70383
32   -7.23515 -1.73911
33   -7.23515 -1.77439
34   -7.23515 -1.80967
35   -7.23515 -1.84494
36   -7.23515 -1.88022
37   -7.23515 -1.9155
38   -7.23515 -1.95078
39   -7.23515 -1.98606
40   -7.23515 -2.02133
41   -7.23515 -2.05661
42   -7.23515 -2.09189
43   -7.23515 -2.12717
44   -7.19988 -2.16244
45   -7.19988 -2.19772
46   -7.19988 -2.233
47   -7.19988 -2.26828
48   -7.19988 -2.30356
49   -7.19988 -2.33883
50   -7.19988 -2.37411
51   -7.19988 -2.40939
52   -7.19988 -2.44467
53   -7.19988 -2.47994
54   -7.19988 -2.51522
55   -7.19988 -2.5505
56   -7.19988 -2.58578
57   -7.19988 -2.62106
58   -7.19988 -2.65633
59   -7.19988 -2.69161
60   -7.19988 -2.72689
61   -7.19988 -2.76217
62   -7.19988 -2.79744
63   -7.19988 -2.83272
64   -7.19988 -2.868
65   -7.19988 -2.90328
66   -7.19988 -2.93856
67   -7.19988 -2.97383
68   -7.19988 -3.00911
69   -7.19988 -3.04439
70   -7.19988 -3.07967
71   -7.19988 -3.11494
72   -7.19988 -3.15022
73   -7.19988 -3.1855
74   -7.19988 -3.22078
75   -7.19988 -3.25606
76   -7.1646 -3.29133
77   -7.1646 -3.32661
78   -7.1646 -3.36189
79   -7.1646 -3.39717
80   -7.1646 -3.43244
81   -7.1646 -3.46772
82   -7.1646 -3.503
83   -7.1646 -3.53828
84   -7.1646 -3.57356
85   -7.1646 -3.60883
86   -7.1646 -3.64411
87   -7.1646 -3.67939
88   -7.1646 -3.71467
89   -7.1646 -3.74994
90   -7.1646 -3.78522
91   -7.1646 -3.8205
92   -7.1646 -3.85578
93   -7.1646 -3.89106
94   -7.12932 -3.92633
95   -7.12932 -3.96161
96   -7.09404 -3.99689
97   -7.09404 -4.03217
98   -7.09404 -4.06744
99   -7.09404 -4.10272
100  -7.09404 -4.138
101  -7.09404 -4.17328
102  -7.09404 -4.20856
103  -7.09404 -4.24383
104  -7.09404 -4.27911
105  -7.09404 -4.31439
106  -7.09404 -4.34967
107  -7.09404 -4.38494
108  -7.09404 -4.42022
109  -7.09404 -4.4555
110  -7.09404 -4.49078
111  -7.09404 -4.52606
112  -7.09404 -4.56133
113  -7.09404 -4.59661
114  -7.09404 -4.63189
115  -7.09404 -4.66717
116  -7.09404 -4.70244
117  -7.09404 -4.73772
118  -7.09404 -4.773
119  -7.09404 -4.80828
120  -7.09404 -4.84356
121  -7.09404 -4.87883
122  -7.09404 -4.91411
123  -7.05877 -4.94939
124  -7.05877 -4.98467
125  -7.05877 -5.01994
126  -7.05877 -5.05522
127  -7.05877 -5.0905
128  -7.05877 -5.12578
129  -7.05877 -5.16106
130  -7.05877 -5.19633
131  -7.05877 -5.23161
132  -7.05877 -5.26689
133  -7.02349 -5.30217
134  -7.02349 -5.33744
135  -7.02349 -5.37272
136  -7.02349 -5.408
137  -7.02349 -5.44328
138  -7.02349 -5.47856
139  -7.02349 -5.51383
140  -7.02349 -5.54911
141  -7.02349 -5.58439
142  -7.02349 -5.61967
143  -6.98821 -5.65494
144  -6.98821 -5.69022
145  -6.98821 -5.7255
146  -6.98821 -5.76078
147  -6.98821 -5.79606
148  -6.98821 -5.83133
149  -6.98821 -5.86661
150  -6.98821 -5.90189
151  -6.95293 -5.93717
152  -6.95293 -5.97244
153  -6.95293 -6.00772
154  -6.95293 -6.043
155  -6.95293 -6.07828
156  -6.95293 -6.11356
157  -6.95293 -6.14883
158  -6.91765 -6.18411
159  -6.91765 -6.21939
160  -6.88238 -6.25467
161  -6.8471 -6.28994
162  -6.81182 -6.32522
163  -6.77654 -6.3605
164  -6.74127 -6.39578
165  -6.70599 -6.43106
166  -6.70599 -6.46633
167  -6.70599 -6.50161
168  -6.67071 -6.53689
169  -6.67071 -6.57217
170  -6.63543 -6.60744
171  -6.60015 -6.64272
172  -6.60015 -6.678
173  -6.56488 -6.71328
174  -6.5296 -6.74856
175  -6.49432 -6.78383
176  -6.45904 -6.81911
177  -6.42377 -6.85439
178  -6.38849 -6.88967
179  -6.35321 -6.92494
180  -6.31793 -6.96022
181  -6.28265 -6.9955
182  -6.24738 -7.03078
183  -6.2121 -7.06606
184  -6.17682 -7.10133
185  -6.14154 -7.13661
186  -6.10627 -7.13661
187  -6.07099 -7.13661
188  -6.03571 -7.17189
189  -6.00043 -7.20717
190  -5.96515 -7.20717
191  -5.92988 -7.20717
192  -5.8946 -7.20717
193  -5.85932 -7.20717
194  -5.82404 -7.20717
195  -5.78877 -7.20717
196  -5.75349 -7.20717
197  -5.71821 -7.20717
198  -5.68293 -7.20717
199  -5.64765 -7.20717
200  -5.61238 -7.20717
201  -5.5771 -7.20717
202  -5.54182 -7.20717
203  -5.50654 -7.20717
204  -5.47127 -7.20717
205  -5.43599 -7.17189
206  -5.40071 -7.13661
207  -5.36543 -7.10133
208  -5.33015 -7.10133
209  -5.29488 -7.06606
210  -5.2596 -7.03078
211  -5.22432 -7.03078
212  -5.18904 -6.9955
213  -5.15377 -6.9955
214  -5.11849 -6.9955
215  -5.08321 -6.96022
216  -5.04793 -6.92494
217  -5.01265 -6.88967
218  -4.97738 -6.85439
219  -4.9421 -6.85439
220  -4.90682 -6.81911
221  -4.87154 -6.78383
222  -4.83627 -6.78383
223  -4.80099 -6.74856
224  -4.76571 -6.71328
225  -4.73043 -6.678
226  -4.69515 -6.678
227  -4.65988 -6.678
228  -4.6246 -6.64272
229  -4.58932 -6.60744
230  -4.55404 -6.57217
231  -4.51877 -6.53689
232  -4.48349 -6.50161
233  -4.44821 -6.46633
234  -4.41293 -6.43106
235  -4.37765 -6.39578
236  -4.34238 -6.3605
237  -4.3071 -6.3605
238  -4.27182 -6.32522
239  -4.23654 -6.28994
240  -4.20127 -6.25467
241  -4.16599 -6.25467
242  -4.13071 -6.21939
243  -4.09543 -6.21939
244  -4.06015 -6.18411
245  -4.02488 -6.14883
246  -3.9896 -6.14883
247  -3.95432 -6.11356
248  -3.91904 -6.11356
249  -3.88377 -6.11356
250  -3.84849 -6.11356
251  -3.81321 -6.07828
252  -3.77793 -6.07828
253  -3.74265 -6.043
254  -3.70738 -6.043
255  -3.6721 -6.00772
256  -3.63682 -6.00772
257  -3.60154 -5.97244
258  -3.56627 -5.97244
259  -3.53099 -5.97244
260  -3.49571 -5.97244
261  -3.46043 -5.93717
262  -3.42515 -5.93717
263  -3.38988 -5.93717
264  -3.3546 -5.93717
265  -3.31932 -5.90189
266  -3.28404 -5.86661
267  -3.24877 -5.86661
268  -3.21349 -5.86661
269  -3.17821 -5.86661
270  -3.14293 -5.86661
271  -3.10765 -5.83133
272  -3.07238 -5.79606
273  -3.0371 -5.79606
274  -3.00182 -5.79606
275  -2.96654 -5.79606
276  -2.93127 -5.79606
277  -2.89599 -5.79606
278  -2.86071 -5.76078
279  -2.82543 -5.76078
280  -2.79015 -5.76078
281  -2.75488 -5.76078
282  -2.7196 -5.7255
283  -2.68432 -5.7255
284  -2.64904 -5.7255
285  -2.61377 -5.69022
286  -2.57849 -5.69022
287  -2.54321 -5.69022
288  -2.50793 -5.69022
289  -2.47265 -5.69022
290  -2.43738 -5.69022
291  -2.4021 -5.69022
292  -2.36682 -5.69022
293  -2.33154 -5.69022
294  -2.29627 -5.69022
295  -2.26099 -5.65494
296  -2.22571 -5.65494
297  -2.19043 -5.61967
298  -2.15515 -5.61967
299  -2.11988 -5.61967
300  -2.0846 -5.61967
301  -2.04932 -5.61967
302  -2.01404 -5.61967
303  -1.97877 -5.61967
304  -1.94349 -5.61967
305  -1.90821 -5.61967
306  -1.87293 -5.61967
307  -1.83765 -5.58439
308  -1.80238 -5.58439
309  -1.7671 -5.54911
310  -1.73182 -5.51383
311  -1.69654 -5.51383
312  -1.66127 -5.51383
313  -1.62599 -5.51383
314  -1.59071 -5.47856
315  -1.55543 -5.47856
316  -1.52015 -5.44328
317  -1.48488 -5.408
318  -1.4496 -5.408
319  -1.41432 -5.408
320  -1.37904 -5.408
321  -1.34377 -5.408
322  -1.30849 -5.408
323  -1.27321 -5.408
324  -1.23793 -5.408
325  -1.20265 -5.408
326  -1.16738 -5.408
327  -1.1321 -5.408
328  -1.09682 -5.408
329  -1.06154 -5.408
330  -1.02627 -5.44328
331  -0.990987 -5.44328
332  -0.955709 -5.44328
333  -0.920432 -5.44328
334  -0.885154 -5.44328
335  -0.849876 -5.44328
336  -0.814598 -5.44328
337  -0.779321 -5.44328
338  -0.744043 -5.44328
339  -0.708765 -5.44328
340  -0.673487 -5.44328
341  -0.638209 -5.44328
342  -0.602932 -5.44328
343  -0.567654 -5.44328
344  -0.532376 -5.44328
345  -0.497098 -5.44328
346  -0.461821 -5.47856
347  -0.426543 -5.47856
348  -0.391265 -5.47856
349  -0.355987 -5.47856
350  -0.320709 -5.47856
351  -0.285432 -5.47856
352  -0.250154 -5.47856
353  -0.214876 -5.47856
354  -0.179598 -5.47856
355  -0.144321 -5.47856
356  -0.109043 -5.47856
357  -0.073765 -5.47856
358  -0.0384872 -5.51383
359  -0.00320946 -5.51383
360  0.0320683 -5.51383
361  0.0673461 -5.51383
362  0.102624 -5.54911
363  0.137902 -5.54911
364  0.173179 -5.54911
365  0.208457 -5.54911
366  0.243735 -5.54911
367  0.279013 -5.54911
368  0.314291 -5.54911
369  0.349568 -5.58439
370  0.384846 -5.58439
371  0.420124 -5.58439
372  0.455402 -5.58439
373  0.490679 -5.58439
374  0.525957 -5.58439
375  0.561235 -5.58439
376  0.596513 -5.58439
377  0.631791 -5.58439
378  0.667068 -5.61967
379  0.702346 -5.61967
380  0.737624 -5.61967
381  0.772902 -5.65494
382  0.808179 -5.65494
383  0.843457 -5.65494
384  0.878735 -5.65494
385  0.914013 -5.65494
386  0.949291 -5.69022
387  0.984568 -5.69022
388  1.01985 -5.69022
389  1.05512 -5.7255
390  1.0904 -5.7255
391  1.12568 -5.7255
392  1.16096 -5.76078
393  1.19623 -5.76078
394  1.23151 -5.76078
395  1.26679 -5.79606
396  1.30207 -5.79606
397  1.33735 -5.79606
398  1.37262 -5.79606
399  1.4079 -5.83133
400  1.44318 -5.83133
401  1.47846 -5.83133
402  1.51373 -5.86661
403  1.54901 -5.90189
404  1.58429 -5.93717
405  1.61957 -5.93717
406  1.65485 -5.97244
407  1.69012 -5.97244
408  1.7254 -6.00772
409  1.76068 -6.00772
410  1.79596 -6.00772
411  1.83123 -6.00772
412  1.86651 -6.00772
413  1.90179 -6.043
414  1.93707 -6.07828
415  1.97235 -6.07828
416  2.00762 -6.11356
417  2.0429 -6.11356
418  2.07818 -6.11356
419  2.11346 -6.14883
420  2.14873 -6.14883
421  2.18401 -6.18411
422  2.21929 -6.21939
423  2.25457 -6.21939
424  2.28985 -6.25467
425  2.32512 -6.28994
426  2.3604 -6.28994
427  2.39568 -6.28994
428  2.43096 -6.32522
429  2.46623 -6.3605
430  2.50151 -6.3605
431  2.53679 -6.39578
432  2.57207 -6.39578
433  2.60735 -6.43106
434  2.64262 -6.43106
435  2.6779 -6.46633
436  2.71318 -6.50161
437  2.74846 -6.53689
438  2.78373 -6.53689
439  2.81901 -6.57217
440  2.85429 -6.60744
441  2.88957 -6.60744
442  2.92485 -6.64272
443  2.96012 -6.678
444  2.9954 -6.71328
445  3.03068 -6.74856
446  3.06596 -6.78383
447  3.10123 -6.81911
448  3.13651 -6.85439
449  3.17179 -6.85439
450  3.20707 -6.85439
451  3.24235 -6.88967
452  3.27762 -6.88967
453  3.3129 -6.92494
454  3.34818 -6.96022
455  3.38346 -6.96022
456  3.41873 -6.9955
457  3.45401 -7.03078
458  3.48929 -7.06606
459  3.52457 -7.10133
460  3.55985 -7.13661
461  3.59512 -7.17189
462  3.6304 -7.17189
463  3.66568 -7.20717
464  3.70096 -7.24244
465  3.73623 -7.27772
466  3.77151 -7.27772
467  3.80679 -7.27772
468  3.84207 -7.27772
469  3.87735 -7.27772
470  3.91262 -7.27772
471  3.9479 -7.27772
472  3.98318 -7.27772
473  4.01846 -7.27772
474  4.05373 -7.27772
475  4.08901 -7.27772
476  4.12429 -7.27772
477  4.15957 -7.27772
478  4.19485 -7.27772
479  4.23012 -7.27772
480  4.2654 -7.313
481  4.30068 -7.34828
482  4.33596 -7.38356
483  4.37123 -7.41883
484  4.40651 -7.45411
485  4.44179 -7.48939
486  4.47707 -7.52467
487  4.51235 -7.55994
488  4.54762 -7.59522
489  4.54762 -7.6305
490  4.54762 -7.66578
491  4.54762 -7.70106
492  4.54762 -7.73633
493  4.54762 -7.77161
494  4.54762 -7.80689
495  4.54762 -7.84217
496  4.5829 -7.87744
497  4.61818 -7.91272
498  4.65346 -7.948
499  4.68873 -7.98328
500  4.72401 -8.01856
501  4.75929 -8.05383
502  4.79457 -8.08911
503  4.82985 -8.12439
504  4.86512 -8.12439
505  4.9004 -8.12439
506  4.93568 -8.12439
507  4.97096 -8.12439
508  5.00623 -8.12439
509  5.04151 -8.12439
510  5.07679 -8.12439
511  5.11207 -8.12439
512  5.14735 -8.12439
513  5.18262 -8.12439
514  5.2179 -8.12439
515  5.25318 -8.12439
516  5.28846 -8.12439
517  5.32373 -8.12439
518  5.35901 -8.12439
519  5.39429 -8.12439
520  5.42957 -8.12439
521  5.46485 -8.12439
522  5.50012 -8.12439
523  5.5354 -8.12439
524  5.57068 -8.12439
525  5.60596 -8.12439
526  5.64123 -8.12439
527  5.67651 -8.12439
528  5.71179 -8.12439
529  5.74707 -8.12439
530  5.78235 -8.12439
531  5.81762 -8.12439
532  5.8529 -8.12439
533  5.88818 -8.12439
534  5.92346 -8.08911
535  5.95873 -8.08911
536  5.99401 -8.08911
537  6.02929 -8.05383
538  6.06457 -8.01856
539  6.09985 -7.98328
540  6.13512 -7.948
541  6.1704 -7.91272
542  6.20568 -7.87744
543  6.24096 -7.87744
544  6.27623 -7.87744
545  6.31151 -7.87744
546  6.34679 -7.87744
547  6.38207 -7.84217
548  6.41735 -7.80689
549  6.45262 -7.77161
550  6.4879 -7.73633
551  6.52318 -7.70106
552  6.55846 -7.66578
553  6.59373 -7.6305
554  6.62901 -7.59522
555  6.66429 -7.55994
556  6.69957 -7.52467
557  6.69957 -7.48939
558  6.69957 -7.45411
559  6.69957 -7.41883
560  6.69957 -7.38356
561  6.69957 -7.34828
562  6.69957 -7.313
563  6.69957 -7.27772
564  6.69957 -7.24244
565  6.69957 -7.20717
566  6.69957 -7.17189
567  6.69957 -7.13661
568  6.69957 -7.10133
569  6.69957 -7.06606
570  6.69957 -7.03078
571  6.69957 -6.9955
572  6.69957 -6.96022
573  6.73485 -6.92494
574  6.77012 -6.88967
575  6.8054 -6.85439
576  6.84068 -6.81911
577  6.87596 -6.78383
578  6.91123 -6.74856
579  6.94651 -6.71328
580  6.94651 -6.678
581  6.94651 -6.64272
582  6.94651 -6.60744
583  6.94651 -6.57217
584  6.94651 -6.53689
585  6.94651 -6.50161
586  6.94651 -6.46633
587  6.94651 -6.43106
588  6.94651 -6.39578
589  6.94651 -6.3605
590  6.94651 -6.32522
591  6.94651 -6.28994
592  6.94651 -6.25467
593  6.91123 -6.21939
594  6.87596 -6.18411
595  6.87596 -6.14883
596  6.87596 -6.11356
597  6.87596 -6.07828
598  6.87596 -6.043
599  6.87596 -6.00772
600  6.87596 -5.97244
601  6.87596 -5.93717
602  6.87596 -5.90189
603  6.87596 -5.86661
604  6.87596 -5.83133
605  6.87596 -5.79606
606  6.87596 -5.76078
607  6.91123 -5.7255
608  6.94651 -5.69022
609  6.98179 -5.65494
610  7.01707 -5.61967
611  7.05235 -5.58439
612  7.05235 -5.54911
613  7.05235 -5.51383
614  7.05235 -5.47856
615  7.05235 -5.44328
616  7.05235 -5.408
617  7.05235 -5.37272
618  7.05235 -5.33744
619  7.05235 -5.30217
620  7.05235 -5.26689
621  7.05235 -5.23161
622  7.08762 -5.19633
623  7.1229 -5.16106
624  7.15818 -5.12578
625  7.19346 -5.0905
626  7.19346 -5.05522
627  7.19346 -5.01994
628  7.19346 -4.98467
629  7.19346 -4.94939
630  7.19346 -4.91411
631  7.22873 -4.87883
632  7.22873 -4.84356
633  7.22873 -4.80828
634  7.22873 -4.773
635  7.22873 -4.73772
636  7.22873 -4.70244
637  7.22873 -4.66717
638  7.22873 -4.63189
639  7.22873 -4.59661
640  7.22873 -4.56133
641  7.22873 -4.52606
642  7.26401 -4.49078
643  7.26401 -4.4555
644  7.26401 -4.42022
645  7.29929 -4.38494
646  7.29929 -4.34967
647  7.29929 -4.31439
648  7.29929 -4.27911
649  7.29929 -4.24383
650  7.29929 -4.20856
651  7.29929 -4.17328
652  7.29929 -4.138
653  7.29929 -4.10272
654  7.29929 -4.06744
655  7.29929 -4.03217
656  7.29929 -3.99689
657  7.29929 -3.96161
658  7.29929 -3.92633
659  7.29929 -3.89106
660  7.29929 -3.85578
661  7.29929 -3.8205
662  7.29929 -3.78522
663  7.29929 -3.74994
664  7.29929 -3.71467
665  7.29929 -3.67939
666  7.26401 -3.64411
667  7.22873 -3.60883
668  7.19346 -3.57356
669  7.15818 -3.53828
670  7.1229 -3.503
671  7.1229 -3.46772
672  7.1229 -3.43244
673  7.1229 -3.39717
674  7.1229 -3.36189
675  7.1229 -3.32661
676  7.1229 -3.29133
677  7.1229 -3.25606
678  7.1229 -3.22078
679  7.1229 -3.1855
680  7.1229 -3.15022
681  7.1229 -3.11494
682  7.1229 -3.07967
683  7.1229 -3.04439
684  7.1229 -3.00911
685  7.1229 -2.97383
686  7.1229 -2.93856
687  7.1229 -2.90328
688  7.1229 -2.868
689  7.15818 -2.83272
690  7.15818 -2.79744
691  7.15818 -2.76217
692  7.15818 -2.72689
693  7.15818 -2.69161
694  7.15818 -2.65633
695  7.15818 -2.62106
696  7.15818 -2.58578
697  7.15818 -2.5505
698  7.15818 -2.51522
699  7.15818 -2.47994
700  7.15818 -2.44467
701  7.15818 -2.40939
702  7.15818 -2.37411
703  7.15818 -2.33883
704  7.15818 -2.30356
705  7.15818 -2.26828
706  7.15818 -2.233
707  7.15818 -2.19772
708  7.15818 -2.16244
709  7.15818 -2.12717
710  7.15818 -2.09189
711  7.15818 -2.05661
712  7.15818 -2.02133
713  7.15818 -1.98606
714  7.15818 -1.95078
715  7.15818 -1.9155
716  7.15818 -1.88022
717  7.15818 -1.84494
718  7.15818 -1.80967
719  7.15818 -1.77439
720  7.15818 -1.73911
721  7.15818 -1.70383
722  7.15818 -1.66856
723  7.15818 -1.63328
724  7.15818 -1.598
725  7.15818 -1.56272
726  7.1229 -1.52744
727  7.08762 -1.49217
728  7.05235 -1.45689
729  7.01707 -1.42161
730  6.98179 -1.38633
731  6.98179 -1.35106
732  6.98179 -1.31578
733  6.98179 -1.2805
734  6.98179 -1.24522
735  6.98179 -1.20994
736  6.98179 -1.17467
737  6.98179 -1.13939
738  6.98179 -1.10411
739  6.98179 -1.06883
740  6.98179 -1.03356
741  6.98179 -0.998278
742  6.98179 -0.963
743  6.98179 -0.927723
744  7.01707 -0.892445
745  7.05235 -0.857167
746  7.05235 -0.821889
747  7.05235 -0.786611
748  7.05235 -0.751334
749  7.05235 -0.716056
750  7.05235 -0.680778
751  7.05235 -0.6455
752  7.05235 -0.610223
753  7.05235 -0.574945
754  7.05235 -0.539667
755  7.05235 -0.504389
756  7.05235 -0.469111
757  7.05235 -0.433834
758  7.05235 -0.398556
759  7.05235 -0.363278
760  7.05235 -0.328
761  7.05235 -0.292723
762  7.05235 -0.257445
763  7.05235 -0.222167
764  7.05235 -0.186889
765  7.01707 -0.151611
766  7.01707 -0.116334
767  7.01707 -0.0810559
768  7.01707 -0.0457781
769  7.01707 -0.0105004
770  7.01707 0.0247774
771  7.01707 0.0600552
772  7.01707 0.095333
773  7.01707 0.130611
774  6.98179 0.165889
775  6.98179 0.201166
776  6.98179 0.236444
777  6.98179 0.271722
778  6.98179 0.307
779  6.98179 0.342277
780  6.98179 0.377555
781  6.98179 0.412833
782  6.98179 0.448111
783  6.98179 0.483389
784  6.98179 0.518666
785  6.98179 0.553944
786  6.98179 0.589222
787  6.98179 0.6245
788  6.98179 0.659777
789  6.98179 0.695055
790  6.94651 0.730333
791  6.94651 0.765611
792  6.94651 0.800889
793  6.91123 0.836166
794  6.91123 0.871444
795  6.91123 0.906722
796  6.91123 0.942
797  6.91123 0.977277
798  6.87596 1.01256
799  6.87596 1.04783
800  6.87596 1.08311
801  6.87596 1.11839
802  6.87596 1.15367
803  6.87596 1.18894
804  6.84068 1.22422
805  6.84068 1.2595
806  6.8054 1.29478
807  6.8054 1.33006
808  6.8054 1.36533
809  6.8054 1.40061
810  6.77012 1.43589
811  6.77012 1.47117
812  6.77012 1.50644
813  6.77012 1.54172
814  6.77012 1.577
815  6.77012 1.61228
816  6.77012 1.64756
817  6.73485 1.68283
818  6.69957 1.71811
819  6.69957 1.75339
820  6.69957 1.78867
821  6.66429 1.82394
822  6.66429 1.85922
823  6.62901 1.8945
824  6.62901 1.92978
825  6.62901 1.96506
826  6.62901 2.00033
827  6.62901 2.03561
828  6.59373 2.07089
829  6.59373 2.10617
830  6.55846 2.14144
831  6.55846 2.17672
832  6.52318 2.212
833  6.52318 2.24728
834  6.52318 2.28256
835  6.52318 2.31783
836  6.52318 2.35311
837  6.4879 2.38839
838  6.45262 2.42367
839  6.45262 2.45894
840  6.45262 2.49422
841  6.41735 2.5295
842  6.41735 2.56478
843  6.38207 2.60006
844  6.38207 2.63533
845  6.38207 2.67061
846  6.34679 2.70589
847  6.34679 2.74117
848  6.31151 2.77644
849  6.31151 2.81172
850  6.27623 2.847
851  6.27623 2.88228
852  6.27623 2.91756
853  6.27623 2.95283
854  6.24096 2.98811
855  6.24096 3.02339
856  6.20568 3.05867
857  6.20568 3.09394
858  6.20568 3.12922
859  6.1704 3.1645
860  6.1704 3.19978
861  6.13512 3.23506
862  6.09985 3.27033
863  6.06457 3.30561
864  6.02929 3.34089
865  6.02929 3.37617
866  6.02929 3.41144
867  5.99401 3.44672
868  5.99401 3.482
869  5.95873 3.51728
870  5.95873 3.55256
871  5.95873 3.58783
872  5.92346 3.62311
873  5.92346 3.65839
874  5.88818 3.69367
875  5.88818 3.72894
876  5.8529 3.76422
877  5.8529 3.7995
878  5.81762 3.83478
879  5.81762 3.87006
880  5.78235 3.90533
881  5.78235 3.94061
882  5.74707 3.97589
883  5.74707 4.01117
884  5.71179 4.04644
885  5.67651 4.08172
886  5.67651 4.117
887  5.64123 4.15228
888  5.64123 4.18756
889  5.60596 4.22283
890  5.60596 4.25811
891  5.57068 4.29339
892  5.5354 4.32867
893  5.5354 4.36394
894  5.5354 4.39922
895  5.50012 4.4345
896  5.50012 4.46978
897  5.46485 4.50506
898  5.42957 4.54033
899  5.39429 4.57561
900  5.39429 4.61089
901  5.35901 4.64617
902  5.32373 4.68144
903  5.32373 4.71672
904  5.28846 4.752
905  5.25318 4.78728
906  5.25318 4.82256
907  5.2179 4.85783
908  5.2179 4.89311
909  5.18262 4.92839
910  5.14735 4.96367
911  5.14735 4.99894
912  5.11207 5.03422
913  5.07679 5.0695
914  5.07679 5.10478
915  5.04151 5.14006
916  5.00623 5.17533
917  5.00623 5.21061
918  4.97096 5.24589
919  4.97096 5.28117
920  4.93568 5.31644
921  4.9004 5.35172
922  4.86512 5.387
923  4.82985 5.42228
924  4.79457 5.45756
925  4.75929 5.49283
926  4.72401 5.52811
927  4.72401 5.56339
928  4.68873 5.59867
929  4.65346 5.63394
930  4.65346 5.66922
931  4.61818 5.7045
932  4.61818 5.73978
933  4.5829 5.77506
934  4.54762 5.81033
935  4.51235 5.84561
936  4.47707 5.88089
937  4.44179 5.91617
938  4.40651 5.95144
939  4.37123 5.98672
940  4.33596 6.022
941  4.30068 6.05728
942  4.2654 6.09256
943  4.23012 6.12783
944  4.19485 6.16311
945  4.15957 6.19839
946  4.12429 6.19839
947  4.08901 6.23367
948  4.05373 6.26894
949  4.01846 6.30422
950  3.98318 6.3395
951  3.9479 6.37478
952  3.91262 6.41006
953  3.87735 6.44533
954  3.84207 6.48061
955  3.80679 6.51589
956  3.77151 6.55117
957  3.73623 6.58644
958  3.70096 6.62172
959  3.66568 6.62172
960  3.6304 6.657
961  3.59512 6.69228
962  3.55985 6.69228
963  3.52457 6.72756
964  3.48929 6.72756
965  3.45401 6.76283
966  3.41873 6.79811
967  3.38346 6.83339
968  3.34818 6.83339
969  3.3129 6.86867
970  3.27762 6.90394
971  3.24235 6.93922
972  3.20707 6.93922
973  3.17179 6.9745
974  3.13651 7.00978
975  3.10123 7.00978
976  3.06596 7.04506
977  3.03068 7.04506
978  2.9954 7.08033
979  2.96012 7.11561
980  2.92485 7.11561
981  2.88957 7.15089
982  2.85429 7.15089
983  2.81901 7.18617
984  2.78373 7.18617
985  2.74846 7.22144
986  2.71318 7.22144
987  2.6779 7.25672
988  2.64262 7.25672
989  2.60735 7.292
990  2.57207 7.292
991  2.53679 7.32728
992  2.50151 7.32728
993  2.46623 7.36256
994  2.43096 7.36256
995  2.39568 7.36256
996  2.3604 7.39783
997  2.32512 7.39783
998  2.28985 7.43311
999  2.25457 7.43311
1000 2.21929 7.43311
1001 2.18401 7.46839
1002 2.14873 7.46839
1003 2.11346 7.50367
1004 2.07818 7.50367
1005 2.0429 7.53894
1006 2.00762 7.53894
1007 1.97235 7.57422
1008 1.93707 7.57422
1009 1.90179 7.57422
1010 1.86651 7.57422
1011 1.83123 7.6095
1012 1.79596 7.6095
1013 1.76068 7.64478
1014 1.7254 7.64478
1015 1.69012 7.64478
1016 1.65485 7.68006
1017 1.61957 7.68006
1018 1.58429 7.68006
1019 1.54901 7.71533
1020 1.51373 7.71533
1021 1.47846 7.71533
1022 1.44318 7.75061
1023 1.4079 7.75061
1024 1.37262 7.75061
1025 1.33735 7.75061
1026 1.30207 7.78589
1027 1.26679 7.78589
1028 1.23151 7.78589
1029 1.19623 7.78589
1030 1.16096 7.78589
1031 1.12568 7.78589
1032 1.0904 7.82117
1033 1.05512 7.85644
1034 1.01985 7.85644
1035 0.984568 7.85644
1036 0.949291 7.89172
1037 0.914013 7.89172
1038 0.878735 7.89172
1039 0.843457 7.927
1040 0.808179 7.927
1041 0.772902 7.927
1042 0.737624 7.927
1043 0.702346 7.927
1044 0.667068 7.927
1045 0.631791 7.96228
1046 0.596513 7.96228
1047 0.561235 7.96228
1048 0.525957 7.96228
1049 0.490679 7.99756
1050 0.455402 7.99756
1051 0.420124 7.99756
1052 0.384846 7.99756
1053 0.349568 7.99756
1054 0.314291 8.03283
1055 0.279013 8.06811
1056 0.243735 8.06811
1057 0.208457 8.06811
1058 0.173179 8.06811
1059 0.137902 8.06811
1060 0.102624 8.06811
1061 0.0673461 8.10339
1062 0.0320683 8.10339
1063 -0.00320946 8.10339
1064 -0.0384872 8.10339
1065 -0.073765 8.10339
1066 -0.109043 8.10339
1067 -0.144321 8.10339
1068 -0.179598 8.10339
1069 -0.214876 8.10339
1070 -0.250154 8.10339
1071 -0.285432 8.10339
1072 -0.320709 8.10339
1073 -0.355987 8.10339
1074 -0.391265 8.13867
1075 -0.426543 8.13867
1076 -0.461821 8.17394
1077 -0.497098 8.17394
1078 -0.532376 8.17394
1079 -0.567654 8.17394
1080 -0.602932 8.17394
1081 -0.638209 8.17394
1082 -0.673487 8.17394
1083 -0.708765 8.17394
1084 -0.744043 8.17394
1085 -0.779321 8.17394
1086 -0.814598 8.17394
1087 -0.849876 8.17394
1088 -0.885154 8.17394
1089 -0.920432 8.17394
1090 -0.955709 8.17394
1091 -0.990987 8.17394
1092 -1.02627 8.17394
1093 -1.06154 8.17394
1094 -1.09682 8.17394
1095 -1.1321 8.17394
1096 -1.16738 8.17394
1097 -1.20265 8.17394
1098 -1.23793 8.17394
1099 -1.27321 8.17394
1100 -1.30849 8.17394
1101 -1.34377 8.17394
1102 -1.37904 8.17394
1103 -1.41432 8.17394
1104 -1.4496 8.17394
1105 -1.48488 8.20922
1106 -1.52015 8.20922
1107 -1.55543 8.20922
1108 -1.59071 8.20922
1109 -1.62599 8.20922
1110 -1.66127 8.20922
1111 -1.69654 8.20922
1112 -1.73182 8.20922
1113 -1.7671 8.20922
1114 -1.80238 8.20922
1115 -1.83765 8.20922
1116 -1.87293 8.20922
1117 -1.90821 8.20922
1118 -1.94349 8.20922
1119 -1.97877 8.17394
1120 -2.01404 8.13867
1121 -2.04932 8.10339
1122 -2.0846 8.10339
1123 -2.11988 8.06811
1124 -2.15515 8.03283
1125 -2.19043 7.99756
1126 -2.22571 7.99756
1127 -2.26099 7.96228
1128 -2.29627 7.96228
1129 -2.33154 7.96228
1130 -2.36682 7.96228
1131 -2.4021 7.927
1132 -2.43738 7.89172
1133 -2.47265 7.85644
1134 -2.50793 7.85644
1135 -2.54321 7.85644
1136 -2.57849 7.85644
1137 -2.61377 7.85644
1138 -2.64904 7.85644
1139 -2.68432 7.85644
1140 -2.7196 7.85644
1141 -2.75488 7.85644
1142 -2.79015 7.85644
1143 -2.82543 7.82117
1144 -2.86071 7.78589
1145 -2.89599 7.75061
1146 -2.93127 7.71533
1147 -2.96654 7.68006
1148 -3.00182 7.64478
1149 -3.0371 7.6095
1150 -3.07238 7.57422
1151 -3.10765 7.53894
1152 -3.14293 7.50367
1153 -3.17821 7.46839
1154 -3.21349 7.43311
1155 -3.24877 7.39783
1156 -3.28404 7.36256
1157 -3.31932 7.36256
1158 -3.3546 7.36256
1159 -3.38988 7.36256
1160 -3.42515 7.36256
1161 -3.46043 7.32728
1162 -3.49571 7.292
1163 -3.53099 7.25672
1164 -3.56627 7.22144
1165 -3.60154 7.18617
1166 -3.63682 7.15089
1167 -3.6721 7.11561
1168 -3.70738 7.08033
1169 -3.74265 7.04506
1170 -3.77793 7.00978
1171 -3.81321 6.9745
1172 -3.84849 6.93922
1173 -3.88377 6.90394
1174 -3.91904 6.86867
1175 -3.95432 6.83339
1176 -3.9896 6.83339
1177 -4.02488 6.83339
1178 -4.06015 6.79811
1179 -4.09543 6.76283
1180 -4.13071 6.72756
1181 -4.16599 6.72756
1182 -4.20127 6.69228
1183 -4.23654 6.69228
1184 -4.27182 6.657
1185 -4.3071 6.62172
1186 -4.34238 6.58644
1187 -4.37765 6.55117
1188 -4.41293 6.51589
1189 -4.44821 6.48061
1190 -4.48349 6.44533
1191 -4.51877 6.41006
1192 -4.55404 6.37478
1193 -4.58932 6.37478
1194 -4.6246 6.3395
1195 -4.65988 6.30422
1196 -4.69515 6.26894
1197 -4.73043 6.26894
1198 -4.76571 6.26894
1199 -4.80099 6.26894
1200 -4.83627 6.23367
1201 -4.87154 6.23367
1202 -4.90682 6.19839
1203 -4.9421 6.16311
1204 -4.97738 6.12783
1205 -5.01265 6.09256
1206 -5.04793 6.05728
1207 -5.08321 6.022
1208 -5.11849 5.98672
1209 -5.15377 5.95144
1210 -5.18904 5.91617
1211 -5.22432 5.88089
1212 -5.2596 5.84561
1213 -5.29488 5.81033
1214 -5.29488 5.77506
1215 -5.29488 5.73978
1216 -5.33015 5.7045
1217 -5.36543 5.66922
1218 -5.40071 5.63394
1219 -5.43599 5.59867
1220 -5.47127 5.56339
1221 -5.50654 5.52811
1222 -5.50654 5.49283
1223 -5.50654 5.45756
1224 -5.54182 5.42228
1225 -5.54182 5.387
1226 -5.5771 5.35172
1227 -5.61238 5.31644
1228 -5.61238 5.28117
1229 -5.64765 5.24589
1230 -5.64765 5.21061
1231 -5.68293 5.17533
1232 -5.71821 5.14006
1233 -5.71821 5.10478
1234 -5.75349 5.0695
1235 -5.75349 5.03422
1236 -5.75349 4.99894
1237 -5.78877 4.96367
1238 -5.82404 4.92839
1239 -5.85932 4.89311
1240 -5.85932 4.85783
1241 -5.8946 4.82256
1242 -5.8946 4.78728
1243 -5.8946 4.752
1244 -5.8946 4.71672
1245 -5.92988 4.68144
1246 -5.96515 4.64617
1247 -6.00043 4.61089
1248 -6.03571 4.57561
1249 -6.07099 4.54033
1250 -6.07099 4.50506
1251 -6.10627 4.46978
1252 -6.10627 4.4345
1253 -6.10627 4.39922
1254 -6.10627 4.36394
1255 -6.14154 4.32867
1256 -6.14154 4.29339
1257 -6.14154 4.25811
1258 -6.17682 4.22283
1259 -6.17682 4.18756
1260 -6.17682 4.15228
1261 -6.17682 4.117
1262 -6.17682 4.08172
1263 -6.17682 4.04644
1264 -6.2121 4.01117
1265 -6.24738 3.97589
1266 -6.28265 3.94061
1267 -6.28265 3.90533
1268 -6.31793 3.87006
1269 -6.31793 3.83478
1270 -6.35321 3.7995
1271 -6.38849 3.76422
1272 -6.38849 3.72894
1273 -6.38849 3.69367
1274 -6.38849 3.65839
1275 -6.38849 3.62311
1276 -6.38849 3.58783
1277 -6.42377 3.55256
1278 -6.45904 3.51728
1279 -6.45904 3.482
1280 -6.45904 3.44672
1281 -6.49432 3.41144
1282 -6.5296 3.37617
1283 -6.56488 3.34089
1284 -6.56488 3.30561
1285 -6.60015 3.27033
1286 -6.60015 3.23506
1287 -6.60015 3.19978
1288 -6.60015 3.1645
1289 -6.63543 3.12922
1290 -6.63543 3.09394
1291 -6.63543 3.05867
1292 -6.63543 3.02339
1293 -6.63543 2.98811
1294 -6.63543 2.95283
1295 -6.63543 2.91756
1296 -6.63543 2.88228
1297 -6.67071 2.847
1298 -6.70599 2.81172
1299 -6.70599 2.77644
1300 -6.70599 2.74117
1301 -6.70599 2.70589
1302 -6.70599 2.67061
1303 -6.70599 2.63533
1304 -6.70599 2.60006
1305 -6.74127 2.56478
1306 -6.74127 2.5295
1307 -6.74127 2.49422
1308 -6.77654 2.45894
1309 -6.77654 2.42367
1310 -6.77654 2.38839
1311 -6.81182 2.35311
1312 -6.81182 2.31783
1313 -6.81182 2.28256
1314 -6.81182 2.24728
1315 -6.81182 2.212
1316 -6.81182 2.17672
1317 -6.81182 2.14144
1318 -6.8471 2.10617
1319 -6.8471 2.07089
1320 -6.88238 2.03561
1321 -6.88238 2.00033
1322 -6.88238 1.96506
1323 -6.88238 1.92978
1324 -6.88238 1.8945
1325 -6.88238 1.85922
1326 -6.88238 1.82394
1327 -6.88238 1.78867
1328 -6.88238 1.75339
1329 -6.91765 1.71811
1330 -6.95293 1.68283
1331 -6.95293 1.64756
1332 -6.95293 1.61228
1333 -6.95293 1.577
1334 -6.95293 1.54172
1335 -6.95293 1.50644
1336 -6.95293 1.47117
1337 -6.98821 1.43589
1338 -7.02349 1.40061
1339 -7.02349 1.36533
1340 -7.02349 1.33006
1341 -7.02349 1.29478
1342 -7.02349 1.2595
1343 -7.05877 1.22422
1344 -7.05877 1.18894
1345 -7.05877 1.15367
1346 -7.05877 1.11839
1347 -7.05877 1.08311
1348 -7.05877 1.04783
1349 -7.09404 1.01256
1350 -7.09404 0.977277
1351 -7.09404 0.942
1352 -7.09404 0.906722
1353 -7.09404 0.871444
1354 -7.09404 0.836166
1355 -7.09404 0.800889
1356 -7.09404 0.765611
1357 -7.09404 0.730333
1358 -7.12932 0.695055
1359 -7.12932 0.659777
1360 -7.12932 0.6245
1361 -7.12932 0.589222
1362 -7.12932 0.553944
1363 -7.12932 0.518666
1364 -7.12932 0.483389
1365 -7.12932 0.448111
1366 -7.12932 0.412833
1367 -7.1646 0.377555
1368 -7.1646 0.342277
1369 -7.1646 0.307
1370 -7.1646 0.271722
1371 -7.1646 0.236444
1372 -7.1646 0.201166
1373 -7.1646 0.165889
1374 -7.1646 0.130611
1375 -7.1646 0.095333
1376 -7.1646 0.0600552
1377 -7.1646 0.0247774
1378 -7.1646 -0.0105004
1379 -7.1646 -0.0457781
1380 -7.1646 -0.0810559
1381 -7.1646 -0.116334
1382 -7.1646 -0.151611
1383 -7.19988 -0.186889
1384 -7.19988 -0.222167
1385 -7.19988 -0.257445
1386 -7.19988 -0.292723
1387 -7.19988 -0.328
1388 -7.19988 -0.363278
1389 -7.19988 -0.398556
1390 -7.19988 -0.433834
1391 -7.19988 -0.469111
1392 -7.19988 -0.504389
1393 -7.19988 -0.539667
1394 -7.19988 -0.574945
1395 -7.19988 -0.610223
