# Supplementary material for: Statistical Mapping of Maize Bundle Intensity at the Stem Scale Using Spatial Normalisation of Replicated Images
Source: PLoS One. 2014 Mar 12;9(3):e90673. doi: 10.1371/journal.pone.0090673 (PMC3951278; doi:10.1371/journal.pone.0090673)
Supplement: File S2 — Data files containing bundle positions and slice contours. (ZIP) [file pone.0090673.s002.zip › data/slabs/tables/contoursMm/m02brCntMm.txt]

name   x   y
1    -7.48278 -1.67169
2    -7.48278 -1.70697
3    -7.48278 -1.74225
4    -7.48278 -1.77753
5    -7.48278 -1.81281
6    -7.48278 -1.84808
7    -7.48278 -1.88336
8    -7.48278 -1.91864
9    -7.48278 -1.95392
10   -7.48278 -1.98919
11   -7.48278 -2.02447
12   -7.48278 -2.05975
13   -7.48278 -2.09503
14   -7.48278 -2.13031
15   -7.48278 -2.16558
16   -7.48278 -2.20086
17   -7.48278 -2.23614
18   -7.48278 -2.27142
19   -7.48278 -2.30669
20   -7.48278 -2.34197
21   -7.48278 -2.37725
22   -7.48278 -2.41253
23   -7.48278 -2.44781
24   -7.4475 -2.48308
25   -7.41223 -2.51836
26   -7.37695 -2.55364
27   -7.34167 -2.58892
28   -7.30639 -2.62419
29   -7.30639 -2.65947
30   -7.30639 -2.69475
31   -7.30639 -2.73003
32   -7.30639 -2.76531
33   -7.30639 -2.80058
34   -7.30639 -2.83586
35   -7.30639 -2.87114
36   -7.30639 -2.90642
37   -7.30639 -2.94169
38   -7.30639 -2.97697
39   -7.30639 -3.01225
40   -7.30639 -3.04753
41   -7.30639 -3.08281
42   -7.27111 -3.11808
43   -7.27111 -3.15336
44   -7.23584 -3.18864
45   -7.23584 -3.22392
46   -7.23584 -3.25919
47   -7.23584 -3.29447
48   -7.23584 -3.32975
49   -7.23584 -3.36503
50   -7.20056 -3.40031
51   -7.20056 -3.43558
52   -7.20056 -3.47086
53   -7.20056 -3.50614
54   -7.20056 -3.54142
55   -7.16528 -3.57669
56   -7.16528 -3.61197
57   -7.13 -3.64725
58   -7.13 -3.68253
59   -7.13 -3.71781
60   -7.13 -3.75308
61   -7.09473 -3.78836
62   -7.09473 -3.82364
63   -7.05945 -3.85892
64   -7.02417 -3.89419
65   -7.02417 -3.92947
66   -7.02417 -3.96475
67   -7.02417 -4.00003
68   -7.02417 -4.03531
69   -7.02417 -4.07058
70   -7.02417 -4.10586
71   -7.02417 -4.14114
72   -7.02417 -4.17642
73   -7.02417 -4.21169
74   -7.02417 -4.24697
75   -7.02417 -4.28225
76   -7.02417 -4.31753
77   -7.02417 -4.35281
78   -7.02417 -4.38808
79   -7.02417 -4.42336
80   -7.02417 -4.45864
81   -7.02417 -4.49392
82   -7.02417 -4.52919
83   -7.02417 -4.56447
84   -6.98889 -4.59975
85   -6.95361 -4.63503
86   -6.91834 -4.67031
87   -6.88306 -4.70558
88   -6.88306 -4.74086
89   -6.88306 -4.77614
90   -6.88306 -4.81142
91   -6.84778 -4.84669
92   -6.8125 -4.88197
93   -6.77723 -4.91725
94   -6.77723 -4.95253
95   -6.77723 -4.98781
96   -6.77723 -5.02308
97   -6.77723 -5.05836
98   -6.77723 -5.09364
99   -6.74195 -5.12892
100  -6.70667 -5.16419
101  -6.70667 -5.19947
102  -6.70667 -5.23475
103  -6.70667 -5.27003
104  -6.70667 -5.30531
105  -6.70667 -5.34058
106  -6.70667 -5.37586
107  -6.70667 -5.41114
108  -6.70667 -5.44642
109  -6.70667 -5.48169
110  -6.70667 -5.51697
111  -6.70667 -5.55225
112  -6.70667 -5.58753
113  -6.70667 -5.62281
114  -6.70667 -5.65808
115  -6.70667 -5.69336
116  -6.67139 -5.72864
117  -6.67139 -5.76392
118  -6.67139 -5.79919
119  -6.67139 -5.83447
120  -6.67139 -5.86975
121  -6.67139 -5.90503
122  -6.67139 -5.94031
123  -6.67139 -5.97558
124  -6.67139 -6.01086
125  -6.67139 -6.04614
126  -6.63611 -6.08142
127  -6.60084 -6.11669
128  -6.56556 -6.15197
129  -6.56556 -6.18725
130  -6.56556 -6.22253
131  -6.53028 -6.25781
132  -6.495 -6.29308
133  -6.45973 -6.32836
134  -6.42445 -6.36364
135  -6.38917 -6.39892
136  -6.35389 -6.43419
137  -6.31861 -6.46947
138  -6.28334 -6.50475
139  -6.24806 -6.54003
140  -6.21278 -6.54003
141  -6.1775 -6.57531
142  -6.14223 -6.61058
143  -6.10695 -6.64586
144  -6.07167 -6.68114
145  -6.03639 -6.68114
146  -6.00111 -6.68114
147  -5.96584 -6.68114
148  -5.93056 -6.68114
149  -5.89528 -6.71642
150  -5.86 -6.75169
151  -5.82473 -6.78697
152  -5.78945 -6.82225
153  -5.75417 -6.85753
154  -5.71889 -6.89281
155  -5.68361 -6.92808
156  -5.64834 -6.92808
157  -5.61306 -6.92808
158  -5.57778 -6.92808
159  -5.5425 -6.96336
160  -5.50723 -6.99864
161  -5.47195 -7.03392
162  -5.43667 -7.06919
163  -5.40139 -7.10447
164  -5.36611 -7.13975
165  -5.33084 -7.17503
166  -5.29556 -7.17503
167  -5.26028 -7.17503
168  -5.225 -7.17503
169  -5.18973 -7.17503
170  -5.15445 -7.17503
171  -5.11917 -7.17503
172  -5.08389 -7.17503
173  -5.04861 -7.17503
174  -5.01334 -7.17503
175  -4.97806 -7.17503
176  -4.94278 -7.17503
177  -4.9075 -7.17503
178  -4.87223 -7.17503
179  -4.83695 -7.13975
180  -4.80167 -7.13975
181  -4.76639 -7.10447
182  -4.73111 -7.06919
183  -4.69584 -7.06919
184  -4.66056 -7.03392
185  -4.62528 -7.03392
186  -4.59 -6.99864
187  -4.55473 -6.96336
188  -4.51945 -6.92808
189  -4.48417 -6.89281
190  -4.44889 -6.85753
191  -4.41361 -6.85753
192  -4.37834 -6.82225
193  -4.34306 -6.82225
194  -4.30778 -6.78697
195  -4.2725 -6.78697
196  -4.23723 -6.75169
197  -4.20195 -6.71642
198  -4.16667 -6.68114
199  -4.13139 -6.68114
200  -4.09611 -6.68114
201  -4.06084 -6.64586
202  -4.02556 -6.61058
203  -3.99028 -6.61058
204  -3.955 -6.57531
205  -3.91973 -6.57531
206  -3.88445 -6.54003
207  -3.84917 -6.50475
208  -3.81389 -6.46947
209  -3.77861 -6.46947
210  -3.74334 -6.43419
211  -3.70806 -6.39892
212  -3.67278 -6.36364
213  -3.6375 -6.32836
214  -3.60223 -6.32836
215  -3.56695 -6.29308
216  -3.53167 -6.25781
217  -3.49639 -6.25781
218  -3.46111 -6.25781
219  -3.42584 -6.22253
220  -3.39056 -6.18725
221  -3.35528 -6.18725
222  -3.32 -6.18725
223  -3.28473 -6.15197
224  -3.24945 -6.15197
225  -3.21417 -6.15197
226  -3.17889 -6.11669
227  -3.14361 -6.11669
228  -3.10834 -6.11669
229  -3.07306 -6.08142
230  -3.03778 -6.08142
231  -3.0025 -6.08142
232  -2.96723 -6.04614
233  -2.93195 -6.04614
234  -2.89667 -6.04614
235  -2.86139 -6.04614
236  -2.82611 -6.04614
237  -2.79084 -6.04614
238  -2.75556 -6.04614
239  -2.72028 -6.04614
240  -2.685 -6.04614
241  -2.64973 -6.01086
242  -2.61445 -6.01086
243  -2.57917 -6.01086
244  -2.54389 -5.97558
245  -2.50861 -5.97558
246  -2.47334 -5.97558
247  -2.43806 -5.97558
248  -2.40278 -5.94031
249  -2.3675 -5.94031
250  -2.33223 -5.94031
251  -2.29695 -5.90503
252  -2.26167 -5.90503
253  -2.22639 -5.90503
254  -2.19111 -5.90503
255  -2.15584 -5.86975
256  -2.12056 -5.83447
257  -2.08528 -5.79919
258  -2.05 -5.79919
259  -2.01473 -5.79919
260  -1.97945 -5.79919
261  -1.94417 -5.79919
262  -1.90889 -5.79919
263  -1.87361 -5.79919
264  -1.83834 -5.79919
265  -1.80306 -5.79919
266  -1.76778 -5.76392
267  -1.7325 -5.76392
268  -1.69723 -5.76392
269  -1.66195 -5.76392
270  -1.62667 -5.76392
271  -1.59139 -5.76392
272  -1.55611 -5.72864
273  -1.52084 -5.72864
274  -1.48556 -5.72864
275  -1.45028 -5.72864
276  -1.415 -5.72864
277  -1.37973 -5.72864
278  -1.34445 -5.72864
279  -1.30917 -5.72864
280  -1.27389 -5.72864
281  -1.23861 -5.72864
282  -1.20334 -5.72864
283  -1.16806 -5.72864
284  -1.13278 -5.72864
285  -1.0975 -5.72864
286  -1.06223 -5.69336
287  -1.02695 -5.69336
288  -0.99167 -5.69336
289  -0.956392 -5.65808
290  -0.921114 -5.65808
291  -0.885837 -5.65808
292  -0.850559 -5.65808
293  -0.815281 -5.65808
294  -0.780003 -5.65808
295  -0.744725 -5.65808
296  -0.709448 -5.65808
297  -0.67417 -5.65808
298  -0.638892 -5.65808
299  -0.603614 -5.65808
300  -0.568337 -5.65808
301  -0.533059 -5.65808
302  -0.497781 -5.65808
303  -0.462503 -5.65808
304  -0.427225 -5.65808
305  -0.391948 -5.65808
306  -0.35667 -5.65808
307  -0.321392 -5.65808
308  -0.286114 -5.65808
309  -0.250837 -5.69336
310  -0.215559 -5.69336
311  -0.180281 -5.69336
312  -0.145003 -5.69336
313  -0.109725 -5.69336
314  -0.0744477 -5.69336
315  -0.0391699 -5.69336
316  -0.00389214 -5.69336
317  0.0313856 -5.69336
318  0.0666634 -5.69336
319  0.101941 -5.69336
320  0.137219 -5.69336
321  0.172497 -5.69336
322  0.207775 -5.69336
323  0.243052 -5.69336
324  0.27833 -5.69336
325  0.313608 -5.72864
326  0.348886 -5.72864
327  0.384163 -5.72864
328  0.419441 -5.72864
329  0.454719 -5.72864
330  0.489997 -5.72864
331  0.525275 -5.76392
332  0.560552 -5.76392
333  0.59583 -5.76392
334  0.631108 -5.76392
335  0.666386 -5.76392
336  0.701663 -5.76392
337  0.736941 -5.76392
338  0.772219 -5.76392
339  0.807497 -5.76392
340  0.842775 -5.76392
341  0.878052 -5.79919
342  0.91333 -5.79919
343  0.948608 -5.79919
344  0.983886 -5.79919
345  1.01916 -5.83447
346  1.05444 -5.83447
347  1.08972 -5.83447
348  1.125 -5.83447
349  1.16027 -5.86975
350  1.19555 -5.90503
351  1.23083 -5.94031
352  1.26611 -5.94031
353  1.30139 -5.94031
354  1.33666 -5.94031
355  1.37194 -5.97558
356  1.40722 -5.97558
357  1.4425 -5.97558
358  1.47777 -5.97558
359  1.51305 -5.97558
360  1.54833 -6.01086
361  1.58361 -6.01086
362  1.61889 -6.01086
363  1.65416 -6.01086
364  1.68944 -6.04614
365  1.72472 -6.04614
366  1.76 -6.04614
367  1.79527 -6.04614
368  1.83055 -6.04614
369  1.86583 -6.04614
370  1.90111 -6.04614
371  1.93639 -6.08142
372  1.97166 -6.08142
373  2.00694 -6.11669
374  2.04222 -6.15197
375  2.0775 -6.15197
376  2.11277 -6.15197
377  2.14805 -6.18725
378  2.18333 -6.18725
379  2.21861 -6.18725
380  2.25389 -6.22253
381  2.28916 -6.22253
382  2.32444 -6.22253
383  2.35972 -6.25781
384  2.395 -6.25781
385  2.43027 -6.29308
386  2.46555 -6.29308
387  2.50083 -6.29308
388  2.53611 -6.29308
389  2.57139 -6.32836
390  2.60666 -6.32836
391  2.64194 -6.36364
392  2.67722 -6.36364
393  2.7125 -6.39892
394  2.74777 -6.39892
395  2.78305 -6.43419
396  2.81833 -6.43419
397  2.85361 -6.46947
398  2.88889 -6.50475
399  2.92416 -6.54003
400  2.95944 -6.57531
401  2.99472 -6.57531
402  3.03 -6.61058
403  3.06527 -6.61058
404  3.10055 -6.64586
405  3.13583 -6.64586
406  3.17111 -6.68114
407  3.20639 -6.68114
408  3.24166 -6.68114
409  3.27694 -6.71642
410  3.31222 -6.71642
411  3.3475 -6.75169
412  3.38277 -6.78697
413  3.41805 -6.82225
414  3.45333 -6.82225
415  3.48861 -6.82225
416  3.52389 -6.85753
417  3.55916 -6.85753
418  3.59444 -6.89281
419  3.62972 -6.92808
420  3.665 -6.92808
421  3.70027 -6.96336
422  3.73555 -6.99864
423  3.77083 -7.03392
424  3.80611 -7.06919
425  3.84139 -7.10447
426  3.87666 -7.13975
427  3.91194 -7.17503
428  3.94722 -7.21031
429  3.9825 -7.24558
430  4.01777 -7.28086
431  4.05305 -7.31614
432  4.08833 -7.35142
433  4.12361 -7.35142
434  4.15889 -7.38669
435  4.19416 -7.42197
436  4.22944 -7.45725
437  4.26472 -7.49253
438  4.3 -7.52781
439  4.33527 -7.56308
440  4.37055 -7.59836
441  4.40583 -7.63364
442  4.44111 -7.63364
443  4.47639 -7.66892
444  4.51166 -7.70419
445  4.54694 -7.73947
446  4.58222 -7.73947
447  4.6175 -7.77475
448  4.65277 -7.81003
449  4.68805 -7.81003
450  4.72333 -7.81003
451  4.75861 -7.81003
452  4.79389 -7.84531
453  4.82916 -7.84531
454  4.86444 -7.84531
455  4.89972 -7.84531
456  4.935 -7.84531
457  4.97027 -7.84531
458  5.00555 -7.84531
459  5.04083 -7.84531
460  5.07611 -7.84531
461  5.11139 -7.84531
462  5.14666 -7.84531
463  5.18194 -7.84531
464  5.21722 -7.84531
465  5.2525 -7.81003
466  5.28777 -7.81003
467  5.32305 -7.77475
468  5.35833 -7.77475
469  5.39361 -7.73947
470  5.42889 -7.70419
471  5.46416 -7.70419
472  5.49944 -7.66892
473  5.53472 -7.63364
474  5.57 -7.63364
475  5.60527 -7.59836
476  5.64055 -7.56308
477  5.67583 -7.52781
478  5.71111 -7.49253
479  5.74639 -7.45725
480  5.78166 -7.42197
481  5.81694 -7.38669
482  5.85222 -7.35142
483  5.8875 -7.31614
484  5.92277 -7.28086
485  5.95805 -7.24558
486  5.99333 -7.21031
487  6.02861 -7.17503
488  6.06389 -7.13975
489  6.09916 -7.10447
490  6.09916 -7.06919
491  6.13444 -7.03392
492  6.13444 -6.99864
493  6.16972 -6.96336
494  6.16972 -6.92808
495  6.205 -6.89281
496  6.205 -6.85753
497  6.205 -6.82225
498  6.24027 -6.78697
499  6.24027 -6.75169
500  6.24027 -6.71642
501  6.27555 -6.68114
502  6.27555 -6.64586
503  6.27555 -6.61058
504  6.27555 -6.57531
505  6.31083 -6.54003
506  6.31083 -6.50475
507  6.31083 -6.46947
508  6.31083 -6.43419
509  6.31083 -6.39892
510  6.31083 -6.36364
511  6.34611 -6.32836
512  6.34611 -6.29308
513  6.34611 -6.25781
514  6.34611 -6.22253
515  6.34611 -6.18725
516  6.38139 -6.15197
517  6.38139 -6.11669
518  6.38139 -6.08142
519  6.38139 -6.04614
520  6.38139 -6.01086
521  6.41666 -5.97558
522  6.41666 -5.94031
523  6.41666 -5.90503
524  6.41666 -5.86975
525  6.41666 -5.83447
526  6.45194 -5.79919
527  6.45194 -5.76392
528  6.45194 -5.72864
529  6.48722 -5.69336
530  6.48722 -5.65808
531  6.48722 -5.62281
532  6.48722 -5.58753
533  6.48722 -5.55225
534  6.48722 -5.51697
535  6.5225 -5.48169
536  6.5225 -5.44642
537  6.5225 -5.41114
538  6.5225 -5.37586
539  6.5225 -5.34058
540  6.5225 -5.30531
541  6.5225 -5.27003
542  6.5225 -5.23475
543  6.55777 -5.19947
544  6.55777 -5.16419
545  6.55777 -5.12892
546  6.55777 -5.09364
547  6.55777 -5.05836
548  6.55777 -5.02308
549  6.55777 -4.98781
550  6.55777 -4.95253
551  6.59305 -4.91725
552  6.59305 -4.88197
553  6.62833 -4.84669
554  6.66361 -4.81142
555  6.69889 -4.77614
556  6.69889 -4.74086
557  6.69889 -4.70558
558  6.69889 -4.67031
559  6.69889 -4.63503
560  6.69889 -4.59975
561  6.69889 -4.56447
562  6.69889 -4.52919
563  6.73416 -4.49392
564  6.73416 -4.45864
565  6.73416 -4.42336
566  6.73416 -4.38808
567  6.76944 -4.35281
568  6.76944 -4.31753
569  6.76944 -4.28225
570  6.76944 -4.24697
571  6.76944 -4.21169
572  6.76944 -4.17642
573  6.76944 -4.14114
574  6.76944 -4.10586
575  6.80472 -4.07058
576  6.80472 -4.03531
577  6.80472 -4.00003
578  6.80472 -3.96475
579  6.84 -3.92947
580  6.84 -3.89419
581  6.84 -3.85892
582  6.84 -3.82364
583  6.84 -3.78836
584  6.84 -3.75308
585  6.84 -3.71781
586  6.84 -3.68253
587  6.84 -3.64725
588  6.84 -3.61197
589  6.84 -3.57669
590  6.84 -3.54142
591  6.87527 -3.50614
592  6.87527 -3.47086
593  6.87527 -3.43558
594  6.87527 -3.40031
595  6.87527 -3.36503
596  6.87527 -3.32975
597  6.87527 -3.29447
598  6.87527 -3.25919
599  6.91055 -3.22392
600  6.91055 -3.18864
601  6.91055 -3.15336
602  6.91055 -3.11808
603  6.91055 -3.08281
604  6.91055 -3.04753
605  6.91055 -3.01225
606  6.94583 -2.97697
607  6.94583 -2.94169
608  6.94583 -2.90642
609  6.94583 -2.87114
610  6.94583 -2.83586
611  6.98111 -2.80058
612  6.98111 -2.76531
613  6.98111 -2.73003
614  6.98111 -2.69475
615  6.98111 -2.65947
616  6.98111 -2.62419
617  6.98111 -2.58892
618  6.98111 -2.55364
619  6.98111 -2.51836
620  6.98111 -2.48308
621  6.98111 -2.44781
622  6.98111 -2.41253
623  6.98111 -2.37725
624  6.98111 -2.34197
625  6.98111 -2.30669
626  6.98111 -2.27142
627  6.98111 -2.23614
628  6.98111 -2.20086
629  6.98111 -2.16558
630  6.98111 -2.13031
631  6.98111 -2.09503
632  6.98111 -2.05975
633  6.98111 -2.02447
634  7.01639 -1.98919
635  7.01639 -1.95392
636  7.01639 -1.91864
637  7.05166 -1.88336
638  7.05166 -1.84808
639  7.05166 -1.81281
640  7.05166 -1.77753
641  7.05166 -1.74225
642  7.05166 -1.70697
643  7.05166 -1.67169
644  7.05166 -1.63642
645  7.05166 -1.60114
646  7.05166 -1.56586
647  7.05166 -1.53058
648  7.05166 -1.49531
649  7.05166 -1.46003
650  7.05166 -1.42475
651  7.05166 -1.38947
652  7.05166 -1.35419
653  7.05166 -1.31892
654  7.05166 -1.28364
655  7.05166 -1.24836
656  7.05166 -1.21308
657  7.05166 -1.17781
658  7.05166 -1.14253
659  7.05166 -1.10725
660  7.05166 -1.07197
661  7.05166 -1.03669
662  7.05166 -1.00142
663  7.05166 -0.966139
664  7.05166 -0.930861
665  7.05166 -0.895584
666  7.05166 -0.860306
667  7.05166 -0.825028
668  7.05166 -0.78975
669  7.01639 -0.754473
670  7.01639 -0.719195
671  7.01639 -0.683917
672  7.01639 -0.648639
673  7.01639 -0.613361
674  7.01639 -0.578084
675  7.01639 -0.542806
676  7.01639 -0.507528
677  7.01639 -0.47225
678  7.01639 -0.436973
679  7.01639 -0.401695
680  7.01639 -0.366417
681  7.01639 -0.331139
682  7.01639 -0.295861
683  7.01639 -0.260584
684  7.01639 -0.225306
685  7.01639 -0.190028
686  7.01639 -0.15475
687  7.01639 -0.119473
688  6.98111 -0.0841948
689  6.98111 -0.0489171
690  6.98111 -0.0136393
691  6.98111 0.0216385
692  6.98111 0.0569163
693  6.98111 0.0921941
694  6.98111 0.127472
695  6.98111 0.16275
696  6.98111 0.198027
697  6.94583 0.233305
698  6.94583 0.268583
699  6.94583 0.303861
700  6.94583 0.339139
701  6.94583 0.374416
702  6.94583 0.409694
703  6.94583 0.444972
704  6.94583 0.48025
705  6.94583 0.515527
706  6.94583 0.550805
707  6.94583 0.586083
708  6.94583 0.621361
709  6.94583 0.656639
710  6.94583 0.691916
711  6.94583 0.727194
712  6.94583 0.762472
713  6.94583 0.79775
714  6.94583 0.833027
715  6.91055 0.868305
716  6.91055 0.903583
717  6.91055 0.938861
718  6.91055 0.974139
719  6.91055 1.00942
720  6.91055 1.04469
721  6.87527 1.07997
722  6.87527 1.11525
723  6.87527 1.15053
724  6.87527 1.18581
725  6.84 1.22108
726  6.84 1.25636
727  6.84 1.29164
728  6.84 1.32692
729  6.84 1.36219
730  6.84 1.39747
731  6.84 1.43275
732  6.80472 1.46803
733  6.80472 1.50331
734  6.80472 1.53858
735  6.80472 1.57386
736  6.80472 1.60914
737  6.80472 1.64442
738  6.80472 1.67969
739  6.76944 1.71497
740  6.76944 1.75025
741  6.76944 1.78553
742  6.76944 1.82081
743  6.76944 1.85608
744  6.76944 1.89136
745  6.73416 1.92664
746  6.73416 1.96192
747  6.73416 1.99719
748  6.69889 2.03247
749  6.69889 2.06775
750  6.69889 2.10303
751  6.69889 2.13831
752  6.69889 2.17358
753  6.66361 2.20886
754  6.66361 2.24414
755  6.66361 2.27942
756  6.62833 2.31469
757  6.62833 2.34997
758  6.62833 2.38525
759  6.62833 2.42053
760  6.59305 2.45581
761  6.59305 2.49108
762  6.59305 2.52636
763  6.59305 2.56164
764  6.55777 2.59692
765  6.55777 2.63219
766  6.55777 2.66747
767  6.5225 2.70275
768  6.5225 2.73803
769  6.48722 2.77331
770  6.48722 2.80858
771  6.48722 2.84386
772  6.48722 2.87914
773  6.45194 2.91442
774  6.45194 2.94969
775  6.41666 2.98497
776  6.41666 3.02025
777  6.38139 3.05553
778  6.38139 3.09081
779  6.34611 3.12608
780  6.34611 3.16136
781  6.34611 3.19664
782  6.31083 3.23192
783  6.31083 3.26719
784  6.27555 3.30247
785  6.27555 3.33775
786  6.27555 3.37303
787  6.24027 3.40831
788  6.24027 3.44358
789  6.205 3.47886
790  6.205 3.51414
791  6.16972 3.54942
792  6.16972 3.58469
793  6.13444 3.61997
794  6.13444 3.65525
795  6.13444 3.69053
796  6.09916 3.72581
797  6.09916 3.76108
798  6.09916 3.79636
799  6.06389 3.83164
800  6.06389 3.86692
801  6.02861 3.90219
802  5.99333 3.93747
803  5.95805 3.97275
804  5.95805 4.00803
805  5.92277 4.04331
806  5.92277 4.07858
807  5.92277 4.11386
808  5.8875 4.14914
809  5.85222 4.18442
810  5.85222 4.21969
811  5.81694 4.25497
812  5.81694 4.29025
813  5.78166 4.32553
814  5.74639 4.36081
815  5.71111 4.39608
816  5.71111 4.43136
817  5.67583 4.46664
818  5.67583 4.50192
819  5.64055 4.53719
820  5.64055 4.57247
821  5.64055 4.60775
822  5.60527 4.64303
823  5.57 4.67831
824  5.53472 4.71358
825  5.53472 4.74886
826  5.49944 4.78414
827  5.49944 4.81942
828  5.46416 4.85469
829  5.42889 4.88997
830  5.39361 4.92525
831  5.35833 4.96053
832  5.35833 4.99581
833  5.32305 5.03108
834  5.28777 5.06636
835  5.2525 5.10164
836  5.21722 5.13692
837  5.18194 5.17219
838  5.18194 5.20747
839  5.14666 5.24275
840  5.14666 5.27803
841  5.11139 5.31331
842  5.07611 5.34858
843  5.07611 5.38386
844  5.04083 5.41914
845  5.00555 5.45442
846  4.97027 5.48969
847  4.935 5.52497
848  4.89972 5.56025
849  4.86444 5.59553
850  4.82916 5.63081
851  4.79389 5.66608
852  4.75861 5.70136
853  4.75861 5.73664
854  4.75861 5.77192
855  4.75861 5.80719
856  4.72333 5.84247
857  4.68805 5.87775
858  4.65277 5.91303
859  4.6175 5.94831
860  4.58222 5.98358
861  4.54694 6.01886
862  4.51166 6.05414
863  4.47639 6.08942
864  4.44111 6.08942
865  4.40583 6.08942
866  4.37055 6.08942
867  4.33527 6.08942
868  4.3 6.12469
869  4.26472 6.15997
870  4.22944 6.19525
871  4.19416 6.23053
872  4.15889 6.26581
873  4.12361 6.30108
874  4.08833 6.30108
875  4.05305 6.33636
876  4.01777 6.37164
877  3.9825 6.40692
878  3.94722 6.44219
879  3.91194 6.47747
880  3.87666 6.51275
881  3.84139 6.54803
882  3.80611 6.58331
883  3.77083 6.61858
884  3.73555 6.65386
885  3.70027 6.68914
886  3.665 6.72442
887  3.62972 6.72442
888  3.59444 6.72442
889  3.55916 6.72442
890  3.52389 6.72442
891  3.48861 6.75969
892  3.45333 6.79497
893  3.41805 6.83025
894  3.38277 6.86553
895  3.3475 6.90081
896  3.31222 6.93608
897  3.27694 6.97136
898  3.24166 7.00664
899  3.20639 7.04192
900  3.17111 7.04192
901  3.13583 7.04192
902  3.10055 7.07719
903  3.06527 7.11247
904  3.03 7.14775
905  2.99472 7.18303
906  2.95944 7.21831
907  2.92416 7.25358
908  2.88889 7.28886
909  2.85361 7.32414
910  2.81833 7.35942
911  2.78305 7.35942
912  2.74777 7.39469
913  2.7125 7.39469
914  2.67722 7.42997
915  2.64194 7.46525
916  2.60666 7.50053
917  2.57139 7.53581
918  2.53611 7.53581
919  2.50083 7.57108
920  2.46555 7.57108
921  2.43027 7.60636
922  2.395 7.64164
923  2.35972 7.67692
924  2.32444 7.67692
925  2.28916 7.67692
926  2.25389 7.67692
927  2.21861 7.67692
928  2.18333 7.71219
929  2.14805 7.71219
930  2.11277 7.71219
931  2.0775 7.74747
932  2.04222 7.74747
933  2.00694 7.78275
934  1.97166 7.78275
935  1.93639 7.81803
936  1.90111 7.81803
937  1.86583 7.81803
938  1.83055 7.85331
939  1.79527 7.85331
940  1.76 7.85331
941  1.72472 7.85331
942  1.68944 7.85331
943  1.65416 7.85331
944  1.61889 7.85331
945  1.58361 7.85331
946  1.54833 7.88858
947  1.51305 7.88858
948  1.47777 7.88858
949  1.4425 7.92386
950  1.40722 7.92386
951  1.37194 7.92386
952  1.33666 7.95914
953  1.30139 7.95914
954  1.26611 7.95914
955  1.23083 7.99442
956  1.19555 7.99442
957  1.16027 8.02969
958  1.125 8.06497
959  1.08972 8.06497
960  1.05444 8.06497
961  1.01916 8.06497
962  0.983886 8.06497
963  0.948608 8.10025
964  0.91333 8.10025
965  0.878052 8.10025
966  0.842775 8.10025
967  0.807497 8.10025
968  0.772219 8.10025
969  0.736941 8.10025
970  0.701663 8.13553
971  0.666386 8.13553
972  0.631108 8.17081
973  0.59583 8.17081
974  0.560552 8.17081
975  0.525275 8.17081
976  0.489997 8.17081
977  0.454719 8.17081
978  0.419441 8.17081
979  0.384163 8.17081
980  0.348886 8.17081
981  0.313608 8.17081
982  0.27833 8.17081
983  0.243052 8.17081
984  0.207775 8.17081
985  0.172497 8.17081
986  0.137219 8.17081
987  0.101941 8.17081
988  0.0666634 8.17081
989  0.0313856 8.17081
990  -0.00389214 8.17081
991  -0.0391699 8.17081
992  -0.0744477 8.17081
993  -0.109725 8.17081
994  -0.145003 8.17081
995  -0.180281 8.13553
996  -0.215559 8.13553
997  -0.250837 8.13553
998  -0.286114 8.13553
999  -0.321392 8.10025
1000 -0.35667 8.10025
1001 -0.391948 8.10025
1002 -0.427225 8.10025
1003 -0.462503 8.10025
1004 -0.497781 8.10025
1005 -0.533059 8.06497
1006 -0.568337 8.06497
1007 -0.603614 8.06497
1008 -0.638892 8.02969
1009 -0.67417 8.02969
1010 -0.709448 8.02969
1011 -0.744725 8.02969
1012 -0.780003 8.02969
1013 -0.815281 8.02969
1014 -0.850559 8.02969
1015 -0.885837 8.02969
1016 -0.921114 8.02969
1017 -0.956392 8.02969
1018 -0.99167 8.02969
1019 -1.02695 8.02969
1020 -1.06223 7.99442
1021 -1.0975 7.99442
1022 -1.13278 7.95914
1023 -1.16806 7.95914
1024 -1.20334 7.92386
1025 -1.23861 7.92386
1026 -1.27389 7.92386
1027 -1.30917 7.88858
1028 -1.34445 7.88858
1029 -1.37973 7.88858
1030 -1.415 7.88858
1031 -1.45028 7.88858
1032 -1.48556 7.88858
1033 -1.52084 7.85331
1034 -1.55611 7.81803
1035 -1.59139 7.81803
1036 -1.62667 7.78275
1037 -1.66195 7.74747
1038 -1.69723 7.74747
1039 -1.7325 7.71219
1040 -1.76778 7.71219
1041 -1.80306 7.71219
1042 -1.83834 7.67692
1043 -1.87361 7.64164
1044 -1.90889 7.64164
1045 -1.94417 7.60636
1046 -1.97945 7.57108
1047 -2.01473 7.57108
1048 -2.05 7.53581
1049 -2.08528 7.53581
1050 -2.12056 7.53581
1051 -2.15584 7.50053
1052 -2.19111 7.46525
1053 -2.22639 7.46525
1054 -2.26167 7.42997
1055 -2.29695 7.42997
1056 -2.33223 7.39469
1057 -2.3675 7.39469
1058 -2.40278 7.35942
1059 -2.43806 7.35942
1060 -2.47334 7.32414
1061 -2.50861 7.32414
1062 -2.54389 7.28886
1063 -2.57917 7.28886
1064 -2.61445 7.25358
1065 -2.64973 7.21831
1066 -2.685 7.21831
1067 -2.72028 7.18303
1068 -2.75556 7.18303
1069 -2.79084 7.18303
1070 -2.82611 7.14775
1071 -2.86139 7.11247
1072 -2.89667 7.11247
1073 -2.93195 7.07719
1074 -2.96723 7.04192
1075 -3.0025 7.04192
1076 -3.03778 7.00664
1077 -3.07306 6.97136
1078 -3.10834 6.93608
1079 -3.14361 6.90081
1080 -3.17889 6.86553
1081 -3.21417 6.83025
1082 -3.24945 6.83025
1083 -3.28473 6.79497
1084 -3.32 6.75969
1085 -3.35528 6.75969
1086 -3.39056 6.75969
1087 -3.42584 6.72442
1088 -3.46111 6.68914
1089 -3.49639 6.65386
1090 -3.53167 6.61858
1091 -3.56695 6.58331
1092 -3.60223 6.54803
1093 -3.6375 6.54803
1094 -3.67278 6.51275
1095 -3.70806 6.47747
1096 -3.74334 6.47747
1097 -3.77861 6.44219
1098 -3.81389 6.40692
1099 -3.84917 6.37164
1100 -3.88445 6.33636
1101 -3.91973 6.30108
1102 -3.955 6.26581
1103 -3.99028 6.23053
1104 -4.02556 6.19525
1105 -4.06084 6.15997
1106 -4.09611 6.12469
1107 -4.13139 6.08942
1108 -4.16667 6.05414
1109 -4.20195 6.01886
1110 -4.23723 5.98358
1111 -4.2725 5.94831
1112 -4.30778 5.91303
1113 -4.34306 5.87775
1114 -4.37834 5.84247
1115 -4.41361 5.80719
1116 -4.44889 5.77192
1117 -4.48417 5.73664
1118 -4.51945 5.70136
1119 -4.55473 5.66608
1120 -4.55473 5.63081
1121 -4.55473 5.59553
1122 -4.59 5.56025
1123 -4.62528 5.52497
1124 -4.66056 5.48969
1125 -4.69584 5.45442
1126 -4.73111 5.41914
1127 -4.73111 5.38386
1128 -4.76639 5.34858
1129 -4.76639 5.31331
1130 -4.80167 5.27803
1131 -4.83695 5.24275
1132 -4.87223 5.20747
1133 -4.9075 5.17219
1134 -4.94278 5.13692
1135 -4.97806 5.10164
1136 -5.01334 5.06636
1137 -5.04861 5.03108
1138 -5.04861 4.99581
1139 -5.08389 4.96053
1140 -5.11917 4.92525
1141 -5.15445 4.88997
1142 -5.18973 4.85469
1143 -5.225 4.81942
1144 -5.26028 4.78414
1145 -5.29556 4.74886
1146 -5.33084 4.71358
1147 -5.33084 4.67831
1148 -5.36611 4.64303
1149 -5.40139 4.60775
1150 -5.40139 4.57247
1151 -5.43667 4.53719
1152 -5.43667 4.50192
1153 -5.47195 4.46664
1154 -5.50723 4.43136
1155 -5.50723 4.39608
1156 -5.50723 4.36081
1157 -5.5425 4.32553
1158 -5.5425 4.29025
1159 -5.57778 4.25497
1160 -5.61306 4.21969
1161 -5.61306 4.18442
1162 -5.64834 4.14914
1163 -5.68361 4.11386
1164 -5.71889 4.07858
1165 -5.75417 4.04331
1166 -5.78945 4.00803
1167 -5.78945 3.97275
1168 -5.82473 3.93747
1169 -5.82473 3.90219
1170 -5.86 3.86692
1171 -5.89528 3.83164
1172 -5.89528 3.79636
1173 -5.93056 3.76108
1174 -5.96584 3.72581
1175 -5.96584 3.69053
1176 -6.00111 3.65525
1177 -6.00111 3.61997
1178 -6.03639 3.58469
1179 -6.03639 3.54942
1180 -6.07167 3.51414
1181 -6.07167 3.47886
1182 -6.07167 3.44358
1183 -6.10695 3.40831
1184 -6.10695 3.37303
1185 -6.10695 3.33775
1186 -6.10695 3.30247
1187 -6.14223 3.26719
1188 -6.14223 3.23192
1189 -6.1775 3.19664
1190 -6.1775 3.16136
1191 -6.1775 3.12608
1192 -6.21278 3.09081
1193 -6.24806 3.05553
1194 -6.24806 3.02025
1195 -6.24806 2.98497
1196 -6.28334 2.94969
1197 -6.31861 2.91442
1198 -6.35389 2.87914
1199 -6.35389 2.84386
1200 -6.38917 2.80858
1201 -6.38917 2.77331
1202 -6.38917 2.73803
1203 -6.42445 2.70275
1204 -6.45973 2.66747
1205 -6.45973 2.63219
1206 -6.45973 2.59692
1207 -6.495 2.56164
1208 -6.495 2.52636
1209 -6.53028 2.49108
1210 -6.53028 2.45581
1211 -6.56556 2.42053
1212 -6.56556 2.38525
1213 -6.56556 2.34997
1214 -6.60084 2.31469
1215 -6.60084 2.27942
1216 -6.63611 2.24414
1217 -6.63611 2.20886
1218 -6.67139 2.17358
1219 -6.70667 2.13831
1220 -6.74195 2.10303
1221 -6.74195 2.06775
1222 -6.77723 2.03247
1223 -6.77723 1.99719
1224 -6.77723 1.96192
1225 -6.77723 1.92664
1226 -6.8125 1.89136
1227 -6.8125 1.85608
1228 -6.8125 1.82081
1229 -6.8125 1.78553
1230 -6.84778 1.75025
1231 -6.84778 1.71497
1232 -6.88306 1.67969
1233 -6.88306 1.64442
1234 -6.88306 1.60914
1235 -6.91834 1.57386
1236 -6.91834 1.53858
1237 -6.95361 1.50331
1238 -6.95361 1.46803
1239 -6.95361 1.43275
1240 -6.98889 1.39747
1241 -6.98889 1.36219
1242 -6.98889 1.32692
1243 -6.98889 1.29164
1244 -6.98889 1.25636
1245 -6.98889 1.22108
1246 -6.98889 1.18581
1247 -6.98889 1.15053
1248 -6.98889 1.11525
1249 -6.98889 1.07997
1250 -7.02417 1.04469
1251 -7.02417 1.00942
1252 -7.02417 0.974139
1253 -7.02417 0.938861
1254 -7.05945 0.903583
1255 -7.09473 0.868305
1256 -7.13 0.833027
1257 -7.13 0.79775
1258 -7.13 0.762472
1259 -7.13 0.727194
1260 -7.13 0.691916
1261 -7.16528 0.656639
1262 -7.16528 0.621361
1263 -7.20056 0.586083
1264 -7.20056 0.550805
1265 -7.23584 0.515527
1266 -7.23584 0.48025
1267 -7.23584 0.444972
1268 -7.23584 0.409694
1269 -7.27111 0.374416
1270 -7.30639 0.339139
1271 -7.34167 0.303861
1272 -7.34167 0.268583
1273 -7.34167 0.233305
1274 -7.34167 0.198027
1275 -7.34167 0.16275
1276 -7.34167 0.127472
1277 -7.34167 0.0921941
1278 -7.34167 0.0569163
1279 -7.34167 0.0216385
1280 -7.34167 -0.0136393
1281 -7.34167 -0.0489171
1282 -7.34167 -0.0841948
1283 -7.34167 -0.119473
1284 -7.34167 -0.15475
1285 -7.34167 -0.190028
1286 -7.34167 -0.225306
1287 -7.34167 -0.260584
1288 -7.34167 -0.295861
1289 -7.34167 -0.331139
1290 -7.34167 -0.366417
1291 -7.34167 -0.401695
1292 -7.34167 -0.436973
1293 -7.34167 -0.47225
1294 -7.34167 -0.507528
1295 -7.34167 -0.542806
1296 -7.34167 -0.578084
1297 -7.34167 -0.613361
1298 -7.34167 -0.648639
1299 -7.34167 -0.683917
1300 -7.34167 -0.719195
1301 -7.34167 -0.754473
1302 -7.34167 -0.78975
1303 -7.34167 -0.825028
1304 -7.34167 -0.860306
1305 -7.34167 -0.895584
1306 -7.37695 -0.930861
1307 -7.37695 -0.966139
1308 -7.37695 -1.00142
1309 -7.37695 -1.03669
1310 -7.37695 -1.07197
1311 -7.37695 -1.10725
1312 -7.37695 -1.14253
1313 -7.37695 -1.17781
1314 -7.37695 -1.21308
1315 -7.37695 -1.24836
1316 -7.37695 -1.28364
1317 -7.37695 -1.31892
1318 -7.37695 -1.35419
1319 -7.37695 -1.38947
1320 -7.37695 -1.42475
1321 -7.37695 -1.46003
1322 -7.37695 -1.49531
1323 -7.37695 -1.53058
1324 -7.37695 -1.56586
1325 -7.41223 -1.60114
1326 -7.4475 -1.63642
