# Supplementary material for: Statistical Mapping of Maize Bundle Intensity at the Stem Scale Using Spatial Normalisation of Replicated Images
Source: PLoS One. 2014 Mar 12;9(3):e90673. doi: 10.1371/journal.pone.0090673 (PMC3951278; doi:10.1371/journal.pone.0090673)
Supplement: File S2 — Data files containing bundle positions and slice contours. (ZIP) [file pone.0090673.s002.zip › data/slabs/tables/contoursMm/m02bvCntMm.txt]

name   x   y
1    -7.4795 -4.88171
2    -7.4795 -4.91698
3    -7.4795 -4.95226
4    -7.4795 -4.98754
5    -7.4795 -5.02282
6    -7.4795 -5.0581
7    -7.4795 -5.09337
8    -7.4795 -5.12865
9    -7.4795 -5.16393
10   -7.4795 -5.19921
11   -7.4795 -5.23448
12   -7.4795 -5.26976
13   -7.4795 -5.30504
14   -7.4795 -5.34032
15   -7.4795 -5.3756
16   -7.4795 -5.41087
17   -7.44422 -5.44615
18   -7.40894 -5.48143
19   -7.37366 -5.51671
20   -7.33838 -5.55198
21   -7.30311 -5.58726
22   -7.26783 -5.62254
23   -7.23255 -5.65782
24   -7.19727 -5.6931
25   -7.162 -5.6931
26   -7.12672 -5.6931
27   -7.09144 -5.72837
28   -7.05616 -5.76365
29   -7.02088 -5.79893
30   -6.98561 -5.83421
31   -6.95033 -5.86948
32   -6.91505 -5.86948
33   -6.87977 -5.90476
34   -6.8445 -5.94004
35   -6.80922 -5.97532
36   -6.77394 -6.0106
37   -6.73866 -6.04587
38   -6.70338 -6.08115
39   -6.66811 -6.11643
40   -6.63283 -6.15171
41   -6.59755 -6.15171
42   -6.56227 -6.18698
43   -6.527 -6.22226
44   -6.49172 -6.25754
45   -6.45644 -6.29282
46   -6.42116 -6.3281
47   -6.38588 -6.36337
48   -6.35061 -6.39865
49   -6.31533 -6.39865
50   -6.28005 -6.39865
51   -6.24477 -6.39865
52   -6.2095 -6.39865
53   -6.17422 -6.39865
54   -6.13894 -6.39865
55   -6.10366 -6.39865
56   -6.06838 -6.39865
57   -6.03311 -6.39865
58   -5.99783 -6.39865
59   -5.96255 -6.39865
60   -5.92727 -6.39865
61   -5.892 -6.39865
62   -5.85672 -6.39865
63   -5.82144 -6.39865
64   -5.78616 -6.36337
65   -5.75088 -6.3281
66   -5.71561 -6.29282
67   -5.68033 -6.25754
68   -5.64505 -6.22226
69   -5.60977 -6.18698
70   -5.5745 -6.15171
71   -5.53922 -6.11643
72   -5.50394 -6.11643
73   -5.46866 -6.11643
74   -5.43338 -6.08115
75   -5.39811 -6.04587
76   -5.36283 -6.04587
77   -5.32755 -6.04587
78   -5.29227 -6.0106
79   -5.257 -6.0106
80   -5.22172 -5.97532
81   -5.18644 -5.97532
82   -5.15116 -5.97532
83   -5.11588 -5.97532
84   -5.08061 -5.97532
85   -5.04533 -5.97532
86   -5.01005 -5.94004
87   -4.97477 -5.94004
88   -4.9395 -5.94004
89   -4.90422 -5.90476
90   -4.86894 -5.90476
91   -4.83366 -5.86948
92   -4.79838 -5.83421
93   -4.76311 -5.83421
94   -4.72783 -5.79893
95   -4.69255 -5.79893
96   -4.65727 -5.79893
97   -4.622 -5.76365
98   -4.58672 -5.76365
99   -4.55144 -5.72837
100  -4.51616 -5.72837
101  -4.48088 -5.6931
102  -4.44561 -5.65782
103  -4.41033 -5.65782
104  -4.37505 -5.65782
105  -4.33977 -5.65782
106  -4.3045 -5.65782
107  -4.26922 -5.65782
108  -4.23394 -5.65782
109  -4.19866 -5.62254
110  -4.16338 -5.58726
111  -4.12811 -5.58726
112  -4.09283 -5.58726
113  -4.05755 -5.55198
114  -4.02227 -5.55198
115  -3.987 -5.51671
116  -3.95172 -5.51671
117  -3.91644 -5.51671
118  -3.88116 -5.51671
119  -3.84588 -5.51671
120  -3.81061 -5.51671
121  -3.77533 -5.51671
122  -3.74005 -5.51671
123  -3.70477 -5.48143
124  -3.6695 -5.48143
125  -3.63422 -5.48143
126  -3.59894 -5.48143
127  -3.56366 -5.48143
128  -3.52838 -5.44615
129  -3.49311 -5.44615
130  -3.45783 -5.44615
131  -3.42255 -5.44615
132  -3.38727 -5.44615
133  -3.352 -5.44615
134  -3.31672 -5.44615
135  -3.28144 -5.44615
136  -3.24616 -5.44615
137  -3.21088 -5.44615
138  -3.17561 -5.41087
139  -3.14033 -5.41087
140  -3.10505 -5.41087
141  -3.06977 -5.41087
142  -3.0345 -5.41087
143  -2.99922 -5.41087
144  -2.96394 -5.41087
145  -2.92866 -5.41087
146  -2.89338 -5.41087
147  -2.85811 -5.41087
148  -2.82283 -5.41087
149  -2.78755 -5.41087
150  -2.75227 -5.41087
151  -2.717 -5.41087
152  -2.68172 -5.41087
153  -2.64644 -5.41087
154  -2.61116 -5.41087
155  -2.57588 -5.41087
156  -2.54061 -5.41087
157  -2.50533 -5.41087
158  -2.47005 -5.41087
159  -2.43477 -5.41087
160  -2.3995 -5.3756
161  -2.36422 -5.3756
162  -2.32894 -5.3756
163  -2.29366 -5.34032
164  -2.25838 -5.30504
165  -2.22311 -5.30504
166  -2.18783 -5.30504
167  -2.15255 -5.30504
168  -2.11727 -5.30504
169  -2.082 -5.30504
170  -2.04672 -5.30504
171  -2.01144 -5.30504
172  -1.97616 -5.30504
173  -1.94088 -5.30504
174  -1.90561 -5.30504
175  -1.87033 -5.30504
176  -1.83505 -5.30504
177  -1.79977 -5.34032
178  -1.7645 -5.34032
179  -1.72922 -5.34032
180  -1.69394 -5.34032
181  -1.65866 -5.34032
182  -1.62338 -5.3756
183  -1.58811 -5.3756
184  -1.55283 -5.3756
185  -1.51755 -5.3756
186  -1.48227 -5.3756
187  -1.447 -5.3756
188  -1.41172 -5.3756
189  -1.37644 -5.3756
190  -1.34116 -5.3756
191  -1.30588 -5.3756
192  -1.27061 -5.3756
193  -1.23533 -5.3756
194  -1.20005 -5.3756
195  -1.16477 -5.41087
196  -1.1295 -5.41087
197  -1.09422 -5.41087
198  -1.05894 -5.41087
199  -1.02366 -5.44615
200  -0.988384 -5.44615
201  -0.953107 -5.44615
202  -0.917829 -5.44615
203  -0.882551 -5.44615
204  -0.847273 -5.44615
205  -0.811995 -5.48143
206  -0.776718 -5.48143
207  -0.74144 -5.48143
208  -0.706162 -5.48143
209  -0.670884 -5.48143
210  -0.635607 -5.48143
211  -0.600329 -5.51671
212  -0.565051 -5.51671
213  -0.529773 -5.51671
214  -0.494495 -5.51671
215  -0.459218 -5.51671
216  -0.42394 -5.55198
217  -0.388662 -5.58726
218  -0.353384 -5.58726
219  -0.318107 -5.62254
220  -0.282829 -5.62254
221  -0.247551 -5.62254
222  -0.212273 -5.62254
223  -0.176995 -5.62254
224  -0.141718 -5.62254
225  -0.10644 -5.65782
226  -0.0711621 -5.65782
227  -0.0358844 -5.6931
228  -0.000606589 -5.6931
229  0.0346712 -5.6931
230  0.069949 -5.6931
231  0.105227 -5.72837
232  0.140505 -5.76365
233  0.175782 -5.76365
234  0.21106 -5.76365
235  0.246338 -5.76365
236  0.281616 -5.76365
237  0.316893 -5.79893
238  0.352171 -5.79893
239  0.387449 -5.83421
240  0.422727 -5.83421
241  0.458005 -5.83421
242  0.493282 -5.83421
243  0.52856 -5.83421
244  0.563838 -5.83421
245  0.599116 -5.86948
246  0.634393 -5.86948
247  0.669671 -5.90476
248  0.704949 -5.90476
249  0.740227 -5.94004
250  0.775505 -5.94004
251  0.810782 -5.97532
252  0.84606 -5.97532
253  0.881338 -6.0106
254  0.916616 -6.0106
255  0.951893 -6.04587
256  0.987171 -6.04587
257  1.02245 -6.08115
258  1.05773 -6.08115
259  1.093 -6.11643
260  1.12828 -6.11643
261  1.16356 -6.11643
262  1.19884 -6.15171
263  1.23412 -6.18698
264  1.26939 -6.18698
265  1.30467 -6.18698
266  1.33995 -6.22226
267  1.37523 -6.22226
268  1.4105 -6.25754
269  1.44578 -6.25754
270  1.48106 -6.29282
271  1.51634 -6.29282
272  1.55162 -6.29282
273  1.58689 -6.3281
274  1.62217 -6.36337
275  1.65745 -6.39865
276  1.69273 -6.39865
277  1.728 -6.43393
278  1.76328 -6.43393
279  1.79856 -6.46921
280  1.83384 -6.46921
281  1.86912 -6.50448
282  1.90439 -6.50448
283  1.93967 -6.53976
284  1.97495 -6.57504
285  2.01023 -6.61032
286  2.0455 -6.61032
287  2.08078 -6.6456
288  2.11606 -6.6456
289  2.15134 -6.68087
290  2.18662 -6.71615
291  2.22189 -6.75143
292  2.25717 -6.78671
293  2.29245 -6.78671
294  2.32773 -6.82198
295  2.363 -6.85726
296  2.39828 -6.89254
297  2.43356 -6.92782
298  2.46884 -6.9631
299  2.50412 -6.99837
300  2.53939 -7.03365
301  2.57467 -7.06893
302  2.60995 -7.10421
303  2.64523 -7.13948
304  2.6805 -7.13948
305  2.71578 -7.17476
306  2.75106 -7.21004
307  2.78634 -7.24532
308  2.82162 -7.2806
309  2.85689 -7.31587
310  2.89217 -7.35115
311  2.92745 -7.38643
312  2.96273 -7.42171
313  2.998 -7.45698
314  3.03328 -7.49226
315  3.06856 -7.52754
316  3.10384 -7.56282
317  3.13912 -7.5981
318  3.17439 -7.5981
319  3.20967 -7.5981
320  3.24495 -7.5981
321  3.28023 -7.5981
322  3.3155 -7.5981
323  3.35078 -7.5981
324  3.38606 -7.5981
325  3.42134 -7.5981
326  3.45662 -7.5981
327  3.49189 -7.5981
328  3.52717 -7.5981
329  3.56245 -7.5981
330  3.59773 -7.5981
331  3.633 -7.5981
332  3.66828 -7.5981
333  3.70356 -7.5981
334  3.73884 -7.5981
335  3.77412 -7.5981
336  3.80939 -7.5981
337  3.84467 -7.5981
338  3.87995 -7.5981
339  3.91523 -7.5981
340  3.9505 -7.5981
341  3.98578 -7.5981
342  4.02106 -7.5981
343  4.05634 -7.5981
344  4.09162 -7.5981
345  4.12689 -7.5981
346  4.16217 -7.5981
347  4.19745 -7.56282
348  4.23273 -7.52754
349  4.268 -7.49226
350  4.30328 -7.45698
351  4.33856 -7.42171
352  4.37384 -7.38643
353  4.40912 -7.35115
354  4.44439 -7.31587
355  4.47967 -7.2806
356  4.51495 -7.24532
357  4.55023 -7.24532
358  4.5855 -7.24532
359  4.62078 -7.24532
360  4.65606 -7.24532
361  4.69134 -7.21004
362  4.72662 -7.17476
363  4.76189 -7.13948
364  4.79717 -7.10421
365  4.83245 -7.06893
366  4.86773 -7.03365
367  4.903 -6.99837
368  4.93828 -6.9631
369  4.93828 -6.92782
370  4.93828 -6.89254
371  4.97356 -6.85726
372  5.00884 -6.82198
373  5.04412 -6.78671
374  5.07939 -6.75143
375  5.11467 -6.71615
376  5.14995 -6.68087
377  5.18523 -6.6456
378  5.2205 -6.61032
379  5.25578 -6.57504
380  5.29106 -6.53976
381  5.29106 -6.50448
382  5.29106 -6.46921
383  5.29106 -6.43393
384  5.29106 -6.39865
385  5.32634 -6.36337
386  5.36162 -6.3281
387  5.39689 -6.29282
388  5.43217 -6.25754
389  5.46745 -6.22226
390  5.50273 -6.18698
391  5.538 -6.15171
392  5.57328 -6.11643
393  5.60856 -6.08115
394  5.64384 -6.04587
395  5.67912 -6.0106
396  5.71439 -5.97532
397  5.74967 -5.94004
398  5.74967 -5.90476
399  5.74967 -5.86948
400  5.74967 -5.83421
401  5.74967 -5.79893
402  5.74967 -5.76365
403  5.74967 -5.72837
404  5.78495 -5.6931
405  5.82023 -5.65782
406  5.8555 -5.62254
407  5.89078 -5.58726
408  5.89078 -5.55198
409  5.89078 -5.51671
410  5.89078 -5.48143
411  5.92606 -5.44615
412  5.92606 -5.41087
413  5.96134 -5.3756
414  5.96134 -5.34032
415  5.96134 -5.30504
416  5.96134 -5.26976
417  5.99662 -5.23448
418  6.03189 -5.19921
419  6.03189 -5.16393
420  6.06717 -5.12865
421  6.06717 -5.09337
422  6.06717 -5.0581
423  6.06717 -5.02282
424  6.10245 -4.98754
425  6.10245 -4.95226
426  6.10245 -4.91698
427  6.10245 -4.88171
428  6.13773 -4.84643
429  6.173 -4.81115
430  6.20828 -4.77587
431  6.24356 -4.7406
432  6.27884 -4.70532
433  6.27884 -4.67004
434  6.27884 -4.63476
435  6.27884 -4.59948
436  6.27884 -4.56421
437  6.31412 -4.52893
438  6.31412 -4.49365
439  6.34939 -4.45837
440  6.34939 -4.4231
441  6.34939 -4.38782
442  6.38467 -4.35254
443  6.41995 -4.31726
444  6.45523 -4.28198
445  6.45523 -4.24671
446  6.45523 -4.21143
447  6.4905 -4.17615
448  6.4905 -4.14087
449  6.4905 -4.1056
450  6.4905 -4.07032
451  6.4905 -4.03504
452  6.4905 -3.99976
453  6.4905 -3.96448
454  6.4905 -3.92921
455  6.52578 -3.89393
456  6.52578 -3.85865
457  6.52578 -3.82337
458  6.52578 -3.7881
459  6.52578 -3.75282
460  6.52578 -3.71754
461  6.52578 -3.68226
462  6.52578 -3.64698
463  6.52578 -3.61171
464  6.52578 -3.57643
465  6.52578 -3.54115
466  6.52578 -3.50587
467  6.52578 -3.4706
468  6.52578 -3.43532
469  6.52578 -3.40004
470  6.52578 -3.36476
471  6.52578 -3.32948
472  6.56106 -3.29421
473  6.59634 -3.25893
474  6.59634 -3.22365
475  6.59634 -3.18837
476  6.59634 -3.1531
477  6.59634 -3.11782
478  6.59634 -3.08254
479  6.63162 -3.04726
480  6.66689 -3.01198
481  6.66689 -2.97671
482  6.70217 -2.94143
483  6.70217 -2.90615
484  6.70217 -2.87087
485  6.70217 -2.8356
486  6.70217 -2.80032
487  6.70217 -2.76504
488  6.73745 -2.72976
489  6.77273 -2.69448
490  6.77273 -2.65921
491  6.808 -2.62393
492  6.808 -2.58865
493  6.808 -2.55337
494  6.808 -2.5181
495  6.808 -2.48282
496  6.808 -2.44754
497  6.808 -2.41226
498  6.808 -2.37698
499  6.808 -2.34171
500  6.808 -2.30643
501  6.808 -2.27115
502  6.808 -2.23587
503  6.808 -2.2006
504  6.808 -2.16532
505  6.808 -2.13004
506  6.808 -2.09476
507  6.808 -2.05948
508  6.808 -2.02421
509  6.808 -1.98893
510  6.808 -1.95365
511  6.808 -1.91837
512  6.808 -1.8831
513  6.808 -1.84782
514  6.808 -1.81254
515  6.808 -1.77726
516  6.808 -1.74198
517  6.808 -1.70671
518  6.77273 -1.67143
519  6.77273 -1.63615
520  6.77273 -1.60087
521  6.77273 -1.5656
522  6.77273 -1.53032
523  6.77273 -1.49504
524  6.77273 -1.45976
525  6.77273 -1.42448
526  6.77273 -1.38921
527  6.77273 -1.35393
528  6.77273 -1.31865
529  6.77273 -1.28337
530  6.77273 -1.2481
531  6.77273 -1.21282
532  6.77273 -1.17754
533  6.77273 -1.14226
534  6.77273 -1.10698
535  6.77273 -1.07171
536  6.77273 -1.03643
537  6.77273 -1.00115
538  6.77273 -0.965873
539  6.77273 -0.930595
540  6.77273 -0.895318
541  6.808 -0.86004
542  6.84328 -0.824762
543  6.84328 -0.789484
544  6.84328 -0.754207
545  6.84328 -0.718929
546  6.84328 -0.683651
547  6.84328 -0.648373
548  6.84328 -0.613095
549  6.84328 -0.577818
550  6.84328 -0.54254
551  6.84328 -0.507262
552  6.84328 -0.471984
553  6.84328 -0.436707
554  6.84328 -0.401429
555  6.84328 -0.366151
556  6.84328 -0.330873
557  6.84328 -0.295595
558  6.808 -0.260318
559  6.808 -0.22504
560  6.808 -0.189762
561  6.808 -0.154484
562  6.808 -0.119207
563  6.808 -0.0839288
564  6.808 -0.048651
565  6.808 -0.0133732
566  6.808 0.0219045
567  6.808 0.0571823
568  6.77273 0.0924601
569  6.73745 0.127738
570  6.73745 0.163016
571  6.73745 0.198293
572  6.73745 0.233571
573  6.73745 0.268849
574  6.73745 0.304127
575  6.73745 0.339405
576  6.73745 0.374682
577  6.73745 0.40996
578  6.73745 0.445238
579  6.73745 0.480516
580  6.73745 0.515793
581  6.73745 0.551071
582  6.73745 0.586349
583  6.73745 0.621627
584  6.73745 0.656905
585  6.73745 0.692182
586  6.73745 0.72746
587  6.73745 0.762738
588  6.73745 0.798016
589  6.73745 0.833293
590  6.73745 0.868571
591  6.73745 0.903849
592  6.73745 0.939127
593  6.73745 0.974405
594  6.73745 1.00968
595  6.70217 1.04496
596  6.70217 1.08024
597  6.70217 1.11552
598  6.66689 1.15079
599  6.66689 1.18607
600  6.66689 1.22135
601  6.63162 1.25663
602  6.63162 1.2919
603  6.63162 1.32718
604  6.63162 1.36246
605  6.63162 1.39774
606  6.63162 1.43302
607  6.63162 1.46829
608  6.63162 1.50357
609  6.63162 1.53885
610  6.63162 1.57413
611  6.63162 1.6094
612  6.59634 1.64468
613  6.59634 1.67996
614  6.59634 1.71524
615  6.59634 1.75052
616  6.59634 1.78579
617  6.56106 1.82107
618  6.56106 1.85635
619  6.56106 1.89163
620  6.56106 1.9269
621  6.52578 1.96218
622  6.52578 1.99746
623  6.52578 2.03274
624  6.52578 2.06802
625  6.4905 2.10329
626  6.4905 2.13857
627  6.45523 2.17385
628  6.45523 2.20913
629  6.45523 2.2444
630  6.45523 2.27968
631  6.41995 2.31496
632  6.41995 2.35024
633  6.41995 2.38552
634  6.38467 2.42079
635  6.38467 2.45607
636  6.34939 2.49135
637  6.34939 2.52663
638  6.34939 2.5619
639  6.34939 2.59718
640  6.31412 2.63246
641  6.31412 2.66774
642  6.27884 2.70302
643  6.27884 2.73829
644  6.27884 2.77357
645  6.27884 2.80885
646  6.24356 2.84413
647  6.24356 2.8794
648  6.20828 2.91468
649  6.20828 2.94996
650  6.173 2.98524
651  6.173 3.02052
652  6.173 3.05579
653  6.13773 3.09107
654  6.13773 3.12635
655  6.13773 3.16163
656  6.10245 3.1969
657  6.10245 3.23218
658  6.06717 3.26746
659  6.06717 3.30274
660  6.06717 3.33802
661  6.03189 3.37329
662  6.03189 3.40857
663  6.03189 3.44385
664  5.99662 3.47913
665  5.96134 3.5144
666  5.96134 3.54968
667  5.92606 3.58496
668  5.92606 3.62024
669  5.89078 3.65552
670  5.89078 3.69079
671  5.89078 3.72607
672  5.8555 3.76135
673  5.82023 3.79663
674  5.82023 3.8319
675  5.78495 3.86718
676  5.78495 3.90246
677  5.74967 3.93774
678  5.74967 3.97302
679  5.71439 4.00829
680  5.67912 4.04357
681  5.67912 4.07885
682  5.67912 4.11413
683  5.64384 4.1494
684  5.60856 4.18468
685  5.60856 4.21996
686  5.57328 4.25524
687  5.538 4.29052
688  5.538 4.32579
689  5.50273 4.36107
690  5.50273 4.39635
691  5.46745 4.43163
692  5.46745 4.4669
693  5.43217 4.50218
694  5.43217 4.53746
695  5.39689 4.57274
696  5.39689 4.60802
697  5.36162 4.64329
698  5.36162 4.67857
699  5.36162 4.71385
700  5.32634 4.74913
701  5.29106 4.7844
702  5.29106 4.81968
703  5.25578 4.85496
704  5.2205 4.89024
705  5.2205 4.92552
706  5.18523 4.96079
707  5.14995 4.99607
708  5.11467 5.03135
709  5.11467 5.06663
710  5.07939 5.1019
711  5.04412 5.13718
712  5.04412 5.17246
713  5.00884 5.20774
714  5.00884 5.24302
715  5.00884 5.27829
716  4.97356 5.31357
717  4.97356 5.34885
718  4.97356 5.38413
719  4.93828 5.4194
720  4.93828 5.45468
721  4.903 5.48996
722  4.903 5.52524
723  4.86773 5.56052
724  4.83245 5.59579
725  4.83245 5.63107
726  4.79717 5.66635
727  4.76189 5.70163
728  4.72662 5.7369
729  4.69134 5.77218
730  4.65606 5.80746
731  4.62078 5.84274
732  4.5855 5.87802
733  4.55023 5.91329
734  4.51495 5.94857
735  4.47967 5.98385
736  4.44439 6.01913
737  4.40912 6.0544
738  4.37384 6.0544
739  4.33856 6.0544
740  4.30328 6.08968
741  4.268 6.12496
742  4.23273 6.16024
743  4.19745 6.16024
744  4.16217 6.19552
745  4.12689 6.23079
746  4.09162 6.26607
747  4.05634 6.26607
748  4.02106 6.30135
749  3.98578 6.33663
750  3.9505 6.3719
751  3.91523 6.40718
752  3.87995 6.44246
753  3.84467 6.47774
754  3.80939 6.47774
755  3.77412 6.51302
756  3.73884 6.54829
757  3.70356 6.54829
758  3.66828 6.58357
759  3.633 6.61885
760  3.59773 6.65413
761  3.56245 6.65413
762  3.52717 6.6894
763  3.49189 6.72468
764  3.45662 6.72468
765  3.42134 6.75996
766  3.38606 6.79524
767  3.35078 6.83052
768  3.3155 6.83052
769  3.28023 6.83052
770  3.24495 6.86579
771  3.20967 6.90107
772  3.17439 6.90107
773  3.13912 6.93635
774  3.10384 6.97163
775  3.06856 7.0069
776  3.03328 7.04218
777  2.998 7.04218
778  2.96273 7.07746
779  2.92745 7.11274
780  2.89217 7.14802
781  2.85689 7.14802
782  2.82162 7.14802
783  2.78634 7.18329
784  2.75106 7.18329
785  2.71578 7.21857
786  2.6805 7.21857
787  2.64523 7.25385
788  2.60995 7.25385
789  2.57467 7.28913
790  2.53939 7.3244
791  2.50412 7.3244
792  2.46884 7.35968
793  2.43356 7.39496
794  2.39828 7.43024
795  2.363 7.43024
796  2.32773 7.46552
797  2.29245 7.50079
798  2.25717 7.50079
799  2.22189 7.50079
800  2.18662 7.50079
801  2.15134 7.53607
802  2.11606 7.53607
803  2.08078 7.53607
804  2.0455 7.53607
805  2.01023 7.57135
806  1.97495 7.60663
807  1.93967 7.60663
808  1.90439 7.60663
809  1.86912 7.60663
810  1.83384 7.60663
811  1.79856 7.60663
812  1.76328 7.60663
813  1.728 7.6419
814  1.69273 7.6419
815  1.65745 7.67718
816  1.62217 7.67718
817  1.58689 7.71246
818  1.55162 7.74774
819  1.51634 7.74774
820  1.48106 7.74774
821  1.44578 7.74774
822  1.4105 7.78302
823  1.37523 7.78302
824  1.33995 7.78302
825  1.30467 7.78302
826  1.26939 7.78302
827  1.23412 7.81829
828  1.19884 7.81829
829  1.16356 7.81829
830  1.12828 7.81829
831  1.093 7.81829
832  1.05773 7.81829
833  1.02245 7.81829
834  0.987171 7.81829
835  0.951893 7.81829
836  0.916616 7.81829
837  0.881338 7.81829
838  0.84606 7.81829
839  0.810782 7.81829
840  0.775505 7.78302
841  0.740227 7.78302
842  0.704949 7.78302
843  0.669671 7.78302
844  0.634393 7.78302
845  0.599116 7.78302
846  0.563838 7.78302
847  0.52856 7.78302
848  0.493282 7.78302
849  0.458005 7.78302
850  0.422727 7.78302
851  0.387449 7.78302
852  0.352171 7.78302
853  0.316893 7.78302
854  0.281616 7.78302
855  0.246338 7.78302
856  0.21106 7.78302
857  0.175782 7.78302
858  0.140505 7.78302
859  0.105227 7.78302
860  0.069949 7.78302
861  0.0346712 7.78302
862  -0.000606589 7.74774
863  -0.0358844 7.74774
864  -0.0711621 7.74774
865  -0.10644 7.74774
866  -0.141718 7.74774
867  -0.176995 7.71246
868  -0.212273 7.71246
869  -0.247551 7.71246
870  -0.282829 7.71246
871  -0.318107 7.71246
872  -0.353384 7.71246
873  -0.388662 7.71246
874  -0.42394 7.71246
875  -0.459218 7.67718
876  -0.494495 7.67718
877  -0.529773 7.67718
878  -0.565051 7.67718
879  -0.600329 7.67718
880  -0.635607 7.6419
881  -0.670884 7.6419
882  -0.706162 7.6419
883  -0.74144 7.6419
884  -0.776718 7.6419
885  -0.811995 7.60663
886  -0.847273 7.60663
887  -0.882551 7.60663
888  -0.917829 7.57135
889  -0.953107 7.57135
890  -0.988384 7.57135
891  -1.02366 7.57135
892  -1.05894 7.53607
893  -1.09422 7.50079
894  -1.1295 7.50079
895  -1.16477 7.50079
896  -1.20005 7.50079
897  -1.23533 7.46552
898  -1.27061 7.46552
899  -1.30588 7.43024
900  -1.34116 7.43024
901  -1.37644 7.43024
902  -1.41172 7.43024
903  -1.447 7.43024
904  -1.48227 7.39496
905  -1.51755 7.35968
906  -1.55283 7.3244
907  -1.58811 7.3244
908  -1.62338 7.28913
909  -1.65866 7.25385
910  -1.69394 7.21857
911  -1.72922 7.21857
912  -1.7645 7.21857
913  -1.79977 7.21857
914  -1.83505 7.21857
915  -1.87033 7.18329
916  -1.90561 7.18329
917  -1.94088 7.14802
918  -1.97616 7.11274
919  -2.01144 7.11274
920  -2.04672 7.07746
921  -2.082 7.04218
922  -2.11727 7.0069
923  -2.15255 7.0069
924  -2.18783 7.0069
925  -2.22311 6.97163
926  -2.25838 6.97163
927  -2.29366 6.97163
928  -2.32894 6.97163
929  -2.36422 6.93635
930  -2.3995 6.90107
931  -2.43477 6.86579
932  -2.47005 6.86579
933  -2.50533 6.83052
934  -2.54061 6.83052
935  -2.57588 6.79524
936  -2.61116 6.79524
937  -2.64644 6.75996
938  -2.68172 6.72468
939  -2.717 6.72468
940  -2.75227 6.6894
941  -2.78755 6.65413
942  -2.82283 6.65413
943  -2.85811 6.61885
944  -2.89338 6.61885
945  -2.92866 6.61885
946  -2.96394 6.58357
947  -2.99922 6.54829
948  -3.0345 6.51302
949  -3.06977 6.51302
950  -3.10505 6.47774
951  -3.14033 6.44246
952  -3.17561 6.44246
953  -3.21088 6.40718
954  -3.24616 6.3719
955  -3.28144 6.3719
956  -3.31672 6.33663
957  -3.352 6.30135
958  -3.38727 6.26607
959  -3.42255 6.26607
960  -3.45783 6.26607
961  -3.49311 6.23079
962  -3.52838 6.19552
963  -3.56366 6.16024
964  -3.59894 6.16024
965  -3.63422 6.12496
966  -3.6695 6.08968
967  -3.70477 6.0544
968  -3.74005 6.01913
969  -3.77533 5.98385
970  -3.81061 5.94857
971  -3.84588 5.91329
972  -3.88116 5.91329
973  -3.91644 5.87802
974  -3.95172 5.84274
975  -3.987 5.80746
976  -4.02227 5.77218
977  -4.05755 5.77218
978  -4.09283 5.7369
979  -4.12811 5.70163
980  -4.16338 5.66635
981  -4.19866 5.63107
982  -4.23394 5.59579
983  -4.26922 5.56052
984  -4.3045 5.52524
985  -4.33977 5.48996
986  -4.37505 5.45468
987  -4.41033 5.4194
988  -4.44561 5.38413
989  -4.48088 5.34885
990  -4.51616 5.31357
991  -4.55144 5.27829
992  -4.58672 5.24302
993  -4.622 5.20774
994  -4.622 5.17246
995  -4.65727 5.13718
996  -4.69255 5.1019
997  -4.72783 5.06663
998  -4.76311 5.03135
999  -4.79838 4.99607
1000 -4.83366 4.96079
1001 -4.83366 4.92552
1002 -4.86894 4.89024
1003 -4.90422 4.85496
1004 -4.9395 4.81968
1005 -4.97477 4.7844
1006 -5.01005 4.74913
1007 -5.01005 4.71385
1008 -5.04533 4.67857
1009 -5.04533 4.64329
1010 -5.08061 4.60802
1011 -5.11588 4.57274
1012 -5.15116 4.53746
1013 -5.18644 4.50218
1014 -5.18644 4.4669
1015 -5.22172 4.43163
1016 -5.257 4.39635
1017 -5.29227 4.36107
1018 -5.32755 4.32579
1019 -5.32755 4.29052
1020 -5.36283 4.25524
1021 -5.36283 4.21996
1022 -5.39811 4.18468
1023 -5.43338 4.1494
1024 -5.46866 4.11413
1025 -5.46866 4.07885
1026 -5.50394 4.04357
1027 -5.50394 4.00829
1028 -5.53922 3.97302
1029 -5.5745 3.93774
1030 -5.5745 3.90246
1031 -5.60977 3.86718
1032 -5.60977 3.8319
1033 -5.64505 3.79663
1034 -5.68033 3.76135
1035 -5.68033 3.72607
1036 -5.68033 3.69079
1037 -5.71561 3.65552
1038 -5.75088 3.62024
1039 -5.75088 3.58496
1040 -5.78616 3.54968
1041 -5.78616 3.5144
1042 -5.82144 3.47913
1043 -5.82144 3.44385
1044 -5.85672 3.40857
1045 -5.85672 3.37329
1046 -5.892 3.33802
1047 -5.892 3.30274
1048 -5.92727 3.26746
1049 -5.92727 3.23218
1050 -5.96255 3.1969
1051 -5.96255 3.16163
1052 -5.99783 3.12635
1053 -6.03311 3.09107
1054 -6.03311 3.05579
1055 -6.03311 3.02052
1056 -6.06838 2.98524
1057 -6.06838 2.94996
1058 -6.10366 2.91468
1059 -6.10366 2.8794
1060 -6.13894 2.84413
1061 -6.13894 2.80885
1062 -6.13894 2.77357
1063 -6.17422 2.73829
1064 -6.17422 2.70302
1065 -6.2095 2.66774
1066 -6.2095 2.63246
1067 -6.2095 2.59718
1068 -6.24477 2.5619
1069 -6.24477 2.52663
1070 -6.24477 2.49135
1071 -6.24477 2.45607
1072 -6.28005 2.42079
1073 -6.28005 2.38552
1074 -6.28005 2.35024
1075 -6.31533 2.31496
1076 -6.31533 2.27968
1077 -6.35061 2.2444
1078 -6.35061 2.20913
1079 -6.35061 2.17385
1080 -6.38588 2.13857
1081 -6.38588 2.10329
1082 -6.42116 2.06802
1083 -6.42116 2.03274
1084 -6.42116 1.99746
1085 -6.42116 1.96218
1086 -6.42116 1.9269
1087 -6.45644 1.89163
1088 -6.45644 1.85635
1089 -6.45644 1.82107
1090 -6.49172 1.78579
1091 -6.527 1.75052
1092 -6.527 1.71524
1093 -6.527 1.67996
1094 -6.527 1.64468
1095 -6.56227 1.6094
1096 -6.56227 1.57413
1097 -6.56227 1.53885
1098 -6.56227 1.50357
1099 -6.56227 1.46829
1100 -6.59755 1.43302
1101 -6.59755 1.39774
1102 -6.59755 1.36246
1103 -6.63283 1.32718
1104 -6.63283 1.2919
1105 -6.63283 1.25663
1106 -6.63283 1.22135
1107 -6.66811 1.18607
1108 -6.66811 1.15079
1109 -6.66811 1.11552
1110 -6.66811 1.08024
1111 -6.66811 1.04496
1112 -6.66811 1.00968
1113 -6.70338 0.974405
1114 -6.70338 0.939127
1115 -6.73866 0.903849
1116 -6.73866 0.868571
1117 -6.73866 0.833293
1118 -6.73866 0.798016
1119 -6.73866 0.762738
1120 -6.77394 0.72746
1121 -6.77394 0.692182
1122 -6.77394 0.656905
1123 -6.77394 0.621627
1124 -6.80922 0.586349
1125 -6.80922 0.551071
1126 -6.80922 0.515793
1127 -6.80922 0.480516
1128 -6.80922 0.445238
1129 -6.80922 0.40996
1130 -6.80922 0.374682
1131 -6.8445 0.339405
1132 -6.8445 0.304127
1133 -6.8445 0.268849
1134 -6.8445 0.233571
1135 -6.87977 0.198293
1136 -6.87977 0.163016
1137 -6.87977 0.127738
1138 -6.87977 0.0924601
1139 -6.87977 0.0571823
1140 -6.87977 0.0219045
1141 -6.91505 -0.0133732
1142 -6.91505 -0.048651
1143 -6.91505 -0.0839288
1144 -6.91505 -0.119207
1145 -6.95033 -0.154484
1146 -6.95033 -0.189762
1147 -6.95033 -0.22504
1148 -6.95033 -0.260318
1149 -6.95033 -0.295595
1150 -6.98561 -0.330873
1151 -6.98561 -0.366151
1152 -6.98561 -0.401429
1153 -6.98561 -0.436707
1154 -6.98561 -0.471984
1155 -6.98561 -0.507262
1156 -6.98561 -0.54254
1157 -7.02088 -0.577818
1158 -7.02088 -0.613095
1159 -7.02088 -0.648373
1160 -7.02088 -0.683651
1161 -7.02088 -0.718929
1162 -7.02088 -0.754207
1163 -7.02088 -0.789484
1164 -7.05616 -0.824762
1165 -7.05616 -0.86004
1166 -7.05616 -0.895318
1167 -7.05616 -0.930595
1168 -7.09144 -0.965873
1169 -7.09144 -1.00115
1170 -7.09144 -1.03643
1171 -7.09144 -1.07171
1172 -7.09144 -1.10698
1173 -7.09144 -1.14226
1174 -7.09144 -1.17754
1175 -7.09144 -1.21282
1176 -7.09144 -1.2481
1177 -7.09144 -1.28337
1178 -7.09144 -1.31865
1179 -7.09144 -1.35393
1180 -7.09144 -1.38921
1181 -7.09144 -1.42448
1182 -7.09144 -1.45976
1183 -7.09144 -1.49504
1184 -7.09144 -1.53032
1185 -7.09144 -1.5656
1186 -7.09144 -1.60087
1187 -7.09144 -1.63615
1188 -7.09144 -1.67143
1189 -7.09144 -1.70671
1190 -7.09144 -1.74198
1191 -7.09144 -1.77726
1192 -7.09144 -1.81254
1193 -7.09144 -1.84782
1194 -7.12672 -1.8831
1195 -7.12672 -1.91837
1196 -7.12672 -1.95365
1197 -7.12672 -1.98893
1198 -7.162 -2.02421
1199 -7.162 -2.05948
1200 -7.162 -2.09476
1201 -7.162 -2.13004
1202 -7.162 -2.16532
1203 -7.162 -2.2006
1204 -7.162 -2.23587
1205 -7.162 -2.27115
1206 -7.162 -2.30643
1207 -7.162 -2.34171
1208 -7.162 -2.37698
1209 -7.19727 -2.41226
1210 -7.19727 -2.44754
1211 -7.19727 -2.48282
1212 -7.19727 -2.5181
1213 -7.19727 -2.55337
1214 -7.19727 -2.58865
1215 -7.19727 -2.62393
1216 -7.19727 -2.65921
1217 -7.19727 -2.69448
1218 -7.19727 -2.72976
1219 -7.19727 -2.76504
1220 -7.19727 -2.80032
1221 -7.23255 -2.8356
1222 -7.23255 -2.87087
1223 -7.23255 -2.90615
1224 -7.23255 -2.94143
1225 -7.23255 -2.97671
1226 -7.26783 -3.01198
1227 -7.26783 -3.04726
1228 -7.26783 -3.08254
1229 -7.30311 -3.11782
1230 -7.33838 -3.1531
1231 -7.33838 -3.18837
1232 -7.37366 -3.22365
1233 -7.37366 -3.25893
1234 -7.37366 -3.29421
1235 -7.37366 -3.32948
1236 -7.37366 -3.36476
1237 -7.40894 -3.40004
1238 -7.40894 -3.43532
1239 -7.40894 -3.4706
1240 -7.40894 -3.50587
1241 -7.40894 -3.54115
1242 -7.40894 -3.57643
1243 -7.40894 -3.61171
1244 -7.40894 -3.64698
1245 -7.40894 -3.68226
1246 -7.40894 -3.71754
1247 -7.40894 -3.75282
1248 -7.40894 -3.7881
1249 -7.40894 -3.82337
1250 -7.40894 -3.85865
1251 -7.40894 -3.89393
1252 -7.40894 -3.92921
1253 -7.40894 -3.96448
1254 -7.40894 -3.99976
1255 -7.40894 -4.03504
1256 -7.40894 -4.07032
1257 -7.40894 -4.1056
1258 -7.40894 -4.14087
1259 -7.40894 -4.17615
1260 -7.40894 -4.21143
1261 -7.40894 -4.24671
1262 -7.40894 -4.28198
1263 -7.40894 -4.31726
1264 -7.40894 -4.35254
1265 -7.40894 -4.38782
1266 -7.44422 -4.4231
1267 -7.44422 -4.45837
1268 -7.44422 -4.49365
1269 -7.44422 -4.52893
1270 -7.44422 -4.56421
1271 -7.44422 -4.59948
1272 -7.44422 -4.63476
1273 -7.44422 -4.67004
1274 -7.44422 -4.70532
1275 -7.44422 -4.7406
1276 -7.44422 -4.77587
1277 -7.44422 -4.81115
1278 -7.44422 -4.84643
