# Supplementary material for: Statistical Mapping of Maize Bundle Intensity at the Stem Scale Using Spatial Normalisation of Replicated Images
Source: PLoS One. 2014 Mar 12;9(3):e90673. doi: 10.1371/journal.pone.0090673 (PMC3951278; doi:10.1371/journal.pone.0090673)
Supplement: File S2 — Data files containing bundle positions and slice contours. (ZIP) [file pone.0090673.s002.zip › data/slabs/tables/contoursMm/m02crCntMm.txt]

name   x   y
1    -7.20796 -0.440632
2    -7.20796 -0.47591
3    -7.20796 -0.511187
4    -7.20796 -0.546465
5    -7.20796 -0.581743
6    -7.20796 -0.617021
7    -7.20796 -0.652298
8    -7.20796 -0.687576
9    -7.20796 -0.722854
10   -7.20796 -0.758132
11   -7.20796 -0.79341
12   -7.20796 -0.828687
13   -7.20796 -0.863965
14   -7.20796 -0.899243
15   -7.20796 -0.934521
16   -7.20796 -0.969798
17   -7.20796 -1.00508
18   -7.20796 -1.04035
19   -7.20796 -1.07563
20   -7.20796 -1.11091
21   -7.20796 -1.14619
22   -7.20796 -1.18147
23   -7.20796 -1.21674
24   -7.17268 -1.25202
25   -7.17268 -1.2873
26   -7.17268 -1.32258
27   -7.1374 -1.35785
28   -7.1374 -1.39313
29   -7.1374 -1.42841
30   -7.1374 -1.46369
31   -7.1374 -1.49897
32   -7.1374 -1.53424
33   -7.1374 -1.56952
34   -7.1374 -1.6048
35   -7.1374 -1.64008
36   -7.1374 -1.67535
37   -7.1374 -1.71063
38   -7.1374 -1.74591
39   -7.1374 -1.78119
40   -7.17268 -1.81647
41   -7.17268 -1.85174
42   -7.20796 -1.88702
43   -7.20796 -1.9223
44   -7.20796 -1.95758
45   -7.20796 -1.99285
46   -7.20796 -2.02813
47   -7.20796 -2.06341
48   -7.20796 -2.09869
49   -7.20796 -2.13397
50   -7.20796 -2.16924
51   -7.20796 -2.20452
52   -7.20796 -2.2398
53   -7.20796 -2.27508
54   -7.20796 -2.31035
55   -7.20796 -2.34563
56   -7.20796 -2.38091
57   -7.20796 -2.41619
58   -7.17268 -2.45147
59   -7.17268 -2.48674
60   -7.17268 -2.52202
61   -7.17268 -2.5573
62   -7.17268 -2.59258
63   -7.17268 -2.62785
64   -7.17268 -2.66313
65   -7.17268 -2.69841
66   -7.17268 -2.73369
67   -7.17268 -2.76897
68   -7.17268 -2.80424
69   -7.1374 -2.83952
70   -7.1374 -2.8748
71   -7.1374 -2.91008
72   -7.1374 -2.94535
73   -7.1374 -2.98063
74   -7.1374 -3.01591
75   -7.1374 -3.05119
76   -7.1374 -3.08647
77   -7.1374 -3.12174
78   -7.1374 -3.15702
79   -7.1374 -3.1923
80   -7.1374 -3.22758
81   -7.1374 -3.26285
82   -7.1374 -3.29813
83   -7.1374 -3.33341
84   -7.10212 -3.36869
85   -7.10212 -3.40397
86   -7.10212 -3.43924
87   -7.06685 -3.47452
88   -7.06685 -3.5098
89   -7.06685 -3.54508
90   -7.06685 -3.58035
91   -7.03157 -3.61563
92   -7.03157 -3.65091
93   -7.03157 -3.68619
94   -7.03157 -3.72147
95   -7.03157 -3.75674
96   -7.03157 -3.79202
97   -7.03157 -3.8273
98   -7.03157 -3.86258
99   -6.99629 -3.89785
100  -6.99629 -3.93313
101  -6.96101 -3.96841
102  -6.96101 -4.00369
103  -6.96101 -4.03897
104  -6.96101 -4.07424
105  -6.96101 -4.10952
106  -6.96101 -4.1448
107  -6.96101 -4.18008
108  -6.96101 -4.21535
109  -6.96101 -4.25063
110  -6.96101 -4.28591
111  -6.96101 -4.32119
112  -6.96101 -4.35647
113  -6.96101 -4.39174
114  -6.96101 -4.42702
115  -6.96101 -4.4623
116  -6.96101 -4.49758
117  -6.96101 -4.53285
118  -6.96101 -4.56813
119  -6.96101 -4.60341
120  -6.96101 -4.63869
121  -6.96101 -4.67397
122  -6.92574 -4.70924
123  -6.92574 -4.74452
124  -6.92574 -4.7798
125  -6.92574 -4.81508
126  -6.92574 -4.85035
127  -6.92574 -4.88563
128  -6.89046 -4.92091
129  -6.89046 -4.95619
130  -6.89046 -4.99147
131  -6.89046 -5.02674
132  -6.89046 -5.06202
133  -6.85518 -5.0973
134  -6.8199 -5.13258
135  -6.78462 -5.16785
136  -6.78462 -5.20313
137  -6.78462 -5.23841
138  -6.74935 -5.27369
139  -6.74935 -5.30897
140  -6.74935 -5.34424
141  -6.71407 -5.37952
142  -6.67879 -5.4148
143  -6.64351 -5.45008
144  -6.64351 -5.48535
145  -6.64351 -5.52063
146  -6.64351 -5.55591
147  -6.64351 -5.59119
148  -6.64351 -5.62647
149  -6.64351 -5.66174
150  -6.64351 -5.69702
151  -6.64351 -5.7323
152  -6.60824 -5.76758
153  -6.60824 -5.80285
154  -6.60824 -5.83813
155  -6.57296 -5.87341
156  -6.57296 -5.90869
157  -6.53768 -5.94397
158  -6.53768 -5.97924
159  -6.53768 -6.01452
160  -6.5024 -6.0498
161  -6.46712 -6.08508
162  -6.43185 -6.12035
163  -6.43185 -6.15563
164  -6.39657 -6.19091
165  -6.36129 -6.22619
166  -6.32601 -6.26147
167  -6.29074 -6.29674
168  -6.25546 -6.33202
169  -6.22018 -6.3673
170  -6.1849 -6.40258
171  -6.14962 -6.43785
172  -6.11435 -6.47313
173  -6.07907 -6.50841
174  -6.04379 -6.54369
175  -6.04379 -6.57897
176  -6.04379 -6.61424
177  -6.00851 -6.64952
178  -5.97324 -6.6848
179  -5.93796 -6.72008
180  -5.90268 -6.75535
181  -5.8674 -6.79063
182  -5.83212 -6.82591
183  -5.79685 -6.86119
184  -5.76157 -6.89647
185  -5.72629 -6.89647
186  -5.69101 -6.89647
187  -5.65574 -6.89647
188  -5.62046 -6.93174
189  -5.58518 -6.96702
190  -5.5499 -6.96702
191  -5.51462 -6.96702
192  -5.47935 -6.96702
193  -5.44407 -6.96702
194  -5.40879 -6.96702
195  -5.37351 -6.96702
196  -5.33824 -7.0023
197  -5.30296 -7.0023
198  -5.26768 -7.0023
199  -5.2324 -7.0023
200  -5.19712 -7.0023
201  -5.16185 -7.0023
202  -5.12657 -7.0023
203  -5.09129 -7.0023
204  -5.05601 -7.0023
205  -5.02074 -7.0023
206  -4.98546 -7.0023
207  -4.95018 -7.0023
208  -4.9149 -7.0023
209  -4.87962 -7.0023
210  -4.84435 -6.96702
211  -4.80907 -6.93174
212  -4.77379 -6.93174
213  -4.73851 -6.93174
214  -4.70324 -6.93174
215  -4.66796 -6.93174
216  -4.63268 -6.89647
217  -4.5974 -6.86119
218  -4.56212 -6.86119
219  -4.52685 -6.86119
220  -4.49157 -6.82591
221  -4.45629 -6.79063
222  -4.42101 -6.79063
223  -4.38574 -6.75535
224  -4.35046 -6.72008
225  -4.31518 -6.6848
226  -4.2799 -6.64952
227  -4.24462 -6.61424
228  -4.20935 -6.61424
229  -4.17407 -6.61424
230  -4.13879 -6.57897
231  -4.10351 -6.54369
232  -4.06824 -6.50841
233  -4.03296 -6.50841
234  -3.99768 -6.50841
235  -3.9624 -6.47313
236  -3.92712 -6.47313
237  -3.89185 -6.43785
238  -3.85657 -6.43785
239  -3.82129 -6.43785
240  -3.78601 -6.40258
241  -3.75074 -6.3673
242  -3.71546 -6.33202
243  -3.68018 -6.29674
244  -3.6449 -6.29674
245  -3.60962 -6.26147
246  -3.57435 -6.22619
247  -3.53907 -6.22619
248  -3.50379 -6.19091
249  -3.46851 -6.19091
250  -3.43324 -6.15563
251  -3.39796 -6.15563
252  -3.36268 -6.12035
253  -3.3274 -6.12035
254  -3.29212 -6.08508
255  -3.25685 -6.0498
256  -3.22157 -6.0498
257  -3.18629 -6.0498
258  -3.15101 -6.0498
259  -3.11574 -6.01452
260  -3.08046 -6.01452
261  -3.04518 -6.01452
262  -3.0099 -5.97924
263  -2.97462 -5.97924
264  -2.93935 -5.94397
265  -2.90407 -5.94397
266  -2.86879 -5.94397
267  -2.83351 -5.94397
268  -2.79824 -5.90869
269  -2.76296 -5.90869
270  -2.72768 -5.90869
271  -2.6924 -5.90869
272  -2.65712 -5.90869
273  -2.62185 -5.90869
274  -2.58657 -5.87341
275  -2.55129 -5.83813
276  -2.51601 -5.83813
277  -2.48074 -5.80285
278  -2.44546 -5.80285
279  -2.41018 -5.76758
280  -2.3749 -5.76758
281  -2.33962 -5.7323
282  -2.30435 -5.7323
283  -2.26907 -5.7323
284  -2.23379 -5.7323
285  -2.19851 -5.7323
286  -2.16324 -5.7323
287  -2.12796 -5.7323
288  -2.09268 -5.7323
289  -2.0574 -5.7323
290  -2.02212 -5.69702
291  -1.98685 -5.69702
292  -1.95157 -5.66174
293  -1.91629 -5.66174
294  -1.88101 -5.66174
295  -1.84574 -5.62647
296  -1.81046 -5.62647
297  -1.77518 -5.62647
298  -1.7399 -5.62647
299  -1.70462 -5.62647
300  -1.66935 -5.62647
301  -1.63407 -5.62647
302  -1.59879 -5.59119
303  -1.56351 -5.55591
304  -1.52824 -5.55591
305  -1.49296 -5.55591
306  -1.45768 -5.52063
307  -1.4224 -5.52063
308  -1.38712 -5.52063
309  -1.35185 -5.52063
310  -1.31657 -5.52063
311  -1.28129 -5.52063
312  -1.24601 -5.52063
313  -1.21074 -5.52063
314  -1.17546 -5.52063
315  -1.14018 -5.52063
316  -1.1049 -5.52063
317  -1.06962 -5.52063
318  -1.03435 -5.52063
319  -0.999069 -5.52063
320  -0.963791 -5.48535
321  -0.928513 -5.48535
322  -0.893235 -5.48535
323  -0.857958 -5.48535
324  -0.82268 -5.48535
325  -0.787402 -5.48535
326  -0.752124 -5.48535
327  -0.716847 -5.48535
328  -0.681569 -5.48535
329  -0.646291 -5.48535
330  -0.611013 -5.48535
331  -0.575735 -5.48535
332  -0.540458 -5.48535
333  -0.50518 -5.48535
334  -0.469902 -5.48535
335  -0.434624 -5.48535
336  -0.399347 -5.48535
337  -0.364069 -5.48535
338  -0.328791 -5.48535
339  -0.293513 -5.48535
340  -0.258235 -5.48535
341  -0.222958 -5.48535
342  -0.18768 -5.48535
343  -0.152402 -5.48535
344  -0.117124 -5.48535
345  -0.0818465 -5.48535
346  -0.0465687 -5.48535
347  -0.011291 -5.48535
348  0.0239868 -5.48535
349  0.0592646 -5.48535
350  0.0945424 -5.48535
351  0.12982 -5.48535
352  0.165098 -5.48535
353  0.200376 -5.48535
354  0.235653 -5.48535
355  0.270931 -5.48535
356  0.306209 -5.48535
357  0.341487 -5.48535
358  0.376765 -5.48535
359  0.412042 -5.48535
360  0.44732 -5.48535
361  0.482598 -5.52063
362  0.517876 -5.52063
363  0.553153 -5.52063
364  0.588431 -5.52063
365  0.623709 -5.52063
366  0.658987 -5.52063
367  0.694265 -5.52063
368  0.729542 -5.52063
369  0.76482 -5.52063
370  0.800098 -5.55591
371  0.835376 -5.55591
372  0.870653 -5.55591
373  0.905931 -5.55591
374  0.941209 -5.55591
375  0.976487 -5.59119
376  1.01176 -5.62647
377  1.04704 -5.62647
378  1.08232 -5.62647
379  1.1176 -5.62647
380  1.15288 -5.66174
381  1.18815 -5.69702
382  1.22343 -5.69702
383  1.25871 -5.69702
384  1.29399 -5.69702
385  1.32926 -5.7323
386  1.36454 -5.7323
387  1.39982 -5.7323
388  1.4351 -5.7323
389  1.47038 -5.7323
390  1.50565 -5.7323
391  1.54093 -5.76758
392  1.57621 -5.76758
393  1.61149 -5.80285
394  1.64676 -5.80285
395  1.68204 -5.80285
396  1.71732 -5.80285
397  1.7526 -5.80285
398  1.78788 -5.80285
399  1.82315 -5.80285
400  1.85843 -5.80285
401  1.89371 -5.83813
402  1.92899 -5.83813
403  1.96426 -5.83813
404  1.99954 -5.87341
405  2.03482 -5.87341
406  2.0701 -5.87341
407  2.10538 -5.90869
408  2.14065 -5.90869
409  2.17593 -5.90869
410  2.21121 -5.94397
411  2.24649 -5.94397
412  2.28176 -5.97924
413  2.31704 -5.97924
414  2.35232 -5.97924
415  2.3876 -6.01452
416  2.42288 -6.01452
417  2.45815 -6.01452
418  2.49343 -6.0498
419  2.52871 -6.0498
420  2.56399 -6.08508
421  2.59926 -6.08508
422  2.63454 -6.08508
423  2.66982 -6.08508
424  2.7051 -6.08508
425  2.74038 -6.08508
426  2.77565 -6.08508
427  2.81093 -6.08508
428  2.84621 -6.08508
429  2.88149 -6.08508
430  2.91676 -6.12035
431  2.95204 -6.15563
432  2.98732 -6.19091
433  3.0226 -6.22619
434  3.05788 -6.22619
435  3.09315 -6.26147
436  3.12843 -6.29674
437  3.16371 -6.33202
438  3.19899 -6.33202
439  3.23426 -6.3673
440  3.26954 -6.40258
441  3.30482 -6.40258
442  3.3401 -6.40258
443  3.37538 -6.43785
444  3.41065 -6.43785
445  3.44593 -6.43785
446  3.48121 -6.47313
447  3.51649 -6.47313
448  3.55176 -6.50841
449  3.58704 -6.54369
450  3.62232 -6.54369
451  3.6576 -6.57897
452  3.69288 -6.61424
453  3.72815 -6.64952
454  3.76343 -6.64952
455  3.79871 -6.64952
456  3.83399 -6.64952
457  3.86926 -6.6848
458  3.90454 -6.72008
459  3.93982 -6.75535
460  3.9751 -6.79063
461  4.01038 -6.82591
462  4.04565 -6.86119
463  4.08093 -6.89647
464  4.11621 -6.93174
465  4.15149 -6.93174
466  4.18676 -6.96702
467  4.22204 -7.0023
468  4.25732 -7.0023
469  4.2926 -7.0023
470  4.32788 -7.03758
471  4.36315 -7.03758
472  4.39843 -7.03758
473  4.43371 -7.07285
474  4.46899 -7.07285
475  4.50426 -7.10813
476  4.53954 -7.14341
477  4.57482 -7.17869
478  4.6101 -7.17869
479  4.64538 -7.17869
480  4.68065 -7.17869
481  4.71593 -7.17869
482  4.75121 -7.17869
483  4.78649 -7.17869
484  4.82176 -7.17869
485  4.85704 -7.17869
486  4.89232 -7.17869
487  4.9276 -7.17869
488  4.96288 -7.17869
489  4.99815 -7.17869
490  5.03343 -7.14341
491  5.06871 -7.10813
492  5.10399 -7.07285
493  5.13926 -7.03758
494  5.17454 -7.0023
495  5.20982 -6.96702
496  5.2451 -6.93174
497  5.28038 -6.89647
498  5.31565 -6.86119
499  5.35093 -6.82591
500  5.38621 -6.79063
501  5.42149 -6.75535
502  5.45676 -6.72008
503  5.49204 -6.6848
504  5.52732 -6.64952
505  5.5626 -6.61424
506  5.59788 -6.57897
507  5.63315 -6.57897
508  5.66843 -6.57897
509  5.70371 -6.57897
510  5.73899 -6.57897
511  5.77426 -6.54369
512  5.80954 -6.50841
513  5.84482 -6.50841
514  5.8801 -6.50841
515  5.91538 -6.50841
516  5.95065 -6.50841
517  5.98593 -6.50841
518  6.02121 -6.50841
519  6.05649 -6.50841
520  6.09176 -6.47313
521  6.12704 -6.43785
522  6.16232 -6.40258
523  6.1976 -6.3673
524  6.23288 -6.33202
525  6.26815 -6.29674
526  6.30343 -6.26147
527  6.33871 -6.22619
528  6.33871 -6.19091
529  6.33871 -6.15563
530  6.33871 -6.12035
531  6.33871 -6.08508
532  6.33871 -6.0498
533  6.33871 -6.01452
534  6.37399 -5.97924
535  6.37399 -5.94397
536  6.37399 -5.90869
537  6.37399 -5.87341
538  6.37399 -5.83813
539  6.37399 -5.80285
540  6.40926 -5.76758
541  6.40926 -5.7323
542  6.40926 -5.69702
543  6.40926 -5.66174
544  6.40926 -5.62647
545  6.44454 -5.59119
546  6.44454 -5.55591
547  6.44454 -5.52063
548  6.47982 -5.48535
549  6.47982 -5.45008
550  6.47982 -5.4148
551  6.47982 -5.37952
552  6.47982 -5.34424
553  6.47982 -5.30897
554  6.47982 -5.27369
555  6.47982 -5.23841
556  6.5151 -5.20313
557  6.55038 -5.16785
558  6.55038 -5.13258
559  6.58565 -5.0973
560  6.58565 -5.06202
561  6.58565 -5.02674
562  6.58565 -4.99147
563  6.58565 -4.95619
564  6.58565 -4.92091
565  6.62093 -4.88563
566  6.62093 -4.85035
567  6.62093 -4.81508
568  6.62093 -4.7798
569  6.62093 -4.74452
570  6.62093 -4.70924
571  6.62093 -4.67397
572  6.62093 -4.63869
573  6.62093 -4.60341
574  6.65621 -4.56813
575  6.65621 -4.53285
576  6.65621 -4.49758
577  6.65621 -4.4623
578  6.69149 -4.42702
579  6.69149 -4.39174
580  6.69149 -4.35647
581  6.69149 -4.32119
582  6.72676 -4.28591
583  6.72676 -4.25063
584  6.72676 -4.21535
585  6.72676 -4.18008
586  6.72676 -4.1448
587  6.72676 -4.10952
588  6.72676 -4.07424
589  6.72676 -4.03897
590  6.72676 -4.00369
591  6.72676 -3.96841
592  6.72676 -3.93313
593  6.72676 -3.89785
594  6.72676 -3.86258
595  6.76204 -3.8273
596  6.76204 -3.79202
597  6.76204 -3.75674
598  6.76204 -3.72147
599  6.79732 -3.68619
600  6.79732 -3.65091
601  6.79732 -3.61563
602  6.79732 -3.58035
603  6.79732 -3.54508
604  6.79732 -3.5098
605  6.79732 -3.47452
606  6.79732 -3.43924
607  6.8326 -3.40397
608  6.8326 -3.36869
609  6.8326 -3.33341
610  6.8326 -3.29813
611  6.8326 -3.26285
612  6.8326 -3.22758
613  6.8326 -3.1923
614  6.8326 -3.15702
615  6.86788 -3.12174
616  6.86788 -3.08647
617  6.86788 -3.05119
618  6.90315 -3.01591
619  6.90315 -2.98063
620  6.90315 -2.94535
621  6.90315 -2.91008
622  6.90315 -2.8748
623  6.90315 -2.83952
624  6.90315 -2.80424
625  6.90315 -2.76897
626  6.90315 -2.73369
627  6.90315 -2.69841
628  6.90315 -2.66313
629  6.93843 -2.62785
630  6.93843 -2.59258
631  6.93843 -2.5573
632  6.93843 -2.52202
633  6.93843 -2.48674
634  6.93843 -2.45147
635  6.93843 -2.41619
636  6.93843 -2.38091
637  6.93843 -2.34563
638  6.93843 -2.31035
639  6.97371 -2.27508
640  6.97371 -2.2398
641  6.97371 -2.20452
642  6.97371 -2.16924
643  6.97371 -2.13397
644  6.97371 -2.09869
645  7.00899 -2.06341
646  7.00899 -2.02813
647  7.00899 -1.99285
648  7.00899 -1.95758
649  7.00899 -1.9223
650  7.00899 -1.88702
651  7.00899 -1.85174
652  7.00899 -1.81647
653  7.00899 -1.78119
654  7.00899 -1.74591
655  7.00899 -1.71063
656  7.00899 -1.67535
657  7.00899 -1.64008
658  7.00899 -1.6048
659  7.00899 -1.56952
660  7.00899 -1.53424
661  7.00899 -1.49897
662  7.00899 -1.46369
663  7.00899 -1.42841
664  7.04426 -1.39313
665  7.04426 -1.35785
666  7.04426 -1.32258
667  7.04426 -1.2873
668  7.04426 -1.25202
669  7.04426 -1.21674
670  7.04426 -1.18147
671  7.04426 -1.14619
672  7.04426 -1.11091
673  7.04426 -1.07563
674  7.04426 -1.04035
675  7.04426 -1.00508
676  7.04426 -0.969798
677  7.04426 -0.934521
678  7.04426 -0.899243
679  7.04426 -0.863965
680  7.04426 -0.828687
681  7.04426 -0.79341
682  7.04426 -0.758132
683  7.04426 -0.722854
684  7.04426 -0.687576
685  7.04426 -0.652298
686  7.04426 -0.617021
687  7.04426 -0.581743
688  7.04426 -0.546465
689  7.04426 -0.511187
690  7.04426 -0.47591
691  7.04426 -0.440632
692  7.04426 -0.405354
693  7.04426 -0.370076
694  7.04426 -0.334798
695  7.04426 -0.299521
696  7.04426 -0.264243
697  7.04426 -0.228965
698  7.04426 -0.193687
699  7.04426 -0.15841
700  7.04426 -0.123132
701  7.04426 -0.0878539
702  7.04426 -0.0525762
703  7.04426 -0.0172984
704  7.04426 0.0179794
705  7.04426 0.0532572
706  7.04426 0.0885349
707  7.04426 0.123813
708  7.04426 0.15909
709  7.04426 0.194368
710  7.00899 0.229646
711  7.00899 0.264924
712  7.00899 0.300202
713  7.00899 0.335479
714  7.00899 0.370757
715  7.00899 0.406035
716  7.00899 0.441313
717  7.00899 0.47659
718  7.00899 0.511868
719  7.00899 0.547146
720  7.00899 0.582424
721  6.97371 0.617702
722  6.97371 0.652979
723  6.97371 0.688257
724  6.97371 0.723535
725  6.97371 0.758813
726  6.97371 0.79409
727  6.97371 0.829368
728  6.97371 0.864646
729  6.97371 0.899924
730  6.97371 0.935202
731  6.97371 0.970479
732  6.97371 1.00576
733  6.93843 1.04103
734  6.93843 1.07631
735  6.93843 1.11159
736  6.93843 1.14687
737  6.93843 1.18215
738  6.93843 1.21742
739  6.93843 1.2527
740  6.93843 1.28798
741  6.90315 1.32326
742  6.90315 1.35853
743  6.90315 1.39381
744  6.90315 1.42909
745  6.90315 1.46437
746  6.90315 1.49965
747  6.90315 1.53492
748  6.90315 1.5702
749  6.90315 1.60548
750  6.86788 1.64076
751  6.86788 1.67603
752  6.86788 1.71131
753  6.86788 1.74659
754  6.86788 1.78187
755  6.86788 1.81715
756  6.8326 1.85242
757  6.8326 1.8877
758  6.8326 1.92298
759  6.8326 1.95826
760  6.79732 1.99353
761  6.79732 2.02881
762  6.79732 2.06409
763  6.79732 2.09937
764  6.79732 2.13465
765  6.76204 2.16992
766  6.76204 2.2052
767  6.76204 2.24048
768  6.72676 2.27576
769  6.69149 2.31103
770  6.65621 2.34631
771  6.65621 2.38159
772  6.62093 2.41687
773  6.62093 2.45215
774  6.62093 2.48742
775  6.62093 2.5227
776  6.62093 2.55798
777  6.62093 2.59326
778  6.62093 2.62853
779  6.58565 2.66381
780  6.58565 2.69909
781  6.58565 2.73437
782  6.55038 2.76965
783  6.55038 2.80492
784  6.5151 2.8402
785  6.5151 2.87548
786  6.5151 2.91076
787  6.5151 2.94603
788  6.47982 2.98131
789  6.47982 3.01659
790  6.44454 3.05187
791  6.44454 3.08715
792  6.44454 3.12242
793  6.40926 3.1577
794  6.40926 3.19298
795  6.37399 3.22826
796  6.37399 3.26353
797  6.33871 3.29881
798  6.33871 3.33409
799  6.33871 3.36937
800  6.30343 3.40465
801  6.30343 3.43992
802  6.26815 3.4752
803  6.26815 3.51048
804  6.23288 3.54576
805  6.23288 3.58103
806  6.23288 3.61631
807  6.1976 3.65159
808  6.1976 3.68687
809  6.16232 3.72215
810  6.16232 3.75742
811  6.12704 3.7927
812  6.09176 3.82798
813  6.05649 3.86326
814  6.05649 3.89853
815  6.02121 3.93381
816  6.02121 3.96909
817  5.98593 4.00437
818  5.95065 4.03965
819  5.95065 4.07492
820  5.95065 4.1102
821  5.91538 4.14548
822  5.91538 4.18076
823  5.8801 4.21603
824  5.8801 4.25131
825  5.8801 4.28659
826  5.84482 4.32187
827  5.80954 4.35715
828  5.80954 4.39242
829  5.77426 4.4277
830  5.73899 4.46298
831  5.73899 4.49826
832  5.70371 4.53353
833  5.66843 4.56881
834  5.63315 4.60409
835  5.59788 4.63937
836  5.5626 4.67465
837  5.5626 4.70992
838  5.52732 4.7452
839  5.49204 4.78048
840  5.45676 4.81576
841  5.42149 4.85103
842  5.38621 4.88631
843  5.35093 4.92159
844  5.31565 4.95687
845  5.28038 4.99215
846  5.2451 5.02742
847  5.20982 5.0627
848  5.17454 5.09798
849  5.13926 5.13326
850  5.10399 5.16853
851  5.06871 5.16853
852  5.03343 5.20381
853  4.99815 5.23909
854  4.96288 5.27437
855  4.9276 5.30965
856  4.89232 5.34492
857  4.85704 5.3802
858  4.82176 5.41548
859  4.78649 5.45076
860  4.75121 5.48603
861  4.71593 5.52131
862  4.68065 5.55659
863  4.64538 5.59187
864  4.6101 5.62715
865  4.57482 5.66242
866  4.53954 5.6977
867  4.50426 5.73298
868  4.46899 5.76826
869  4.43371 5.80353
870  4.39843 5.80353
871  4.36315 5.83881
872  4.32788 5.87409
873  4.2926 5.90937
874  4.25732 5.94465
875  4.22204 5.97992
876  4.18676 5.97992
877  4.15149 6.0152
878  4.11621 6.0152
879  4.08093 6.05048
880  4.04565 6.08576
881  4.01038 6.12103
882  3.9751 6.12103
883  3.93982 6.15631
884  3.90454 6.19159
885  3.86926 6.19159
886  3.83399 6.22687
887  3.79871 6.26215
888  3.76343 6.29742
889  3.72815 6.3327
890  3.69288 6.36798
891  3.6576 6.40326
892  3.62232 6.43853
893  3.58704 6.47381
894  3.55176 6.50909
895  3.51649 6.54437
896  3.48121 6.57965
897  3.44593 6.61492
898  3.41065 6.61492
899  3.37538 6.6502
900  3.3401 6.68548
901  3.30482 6.68548
902  3.26954 6.72076
903  3.23426 6.72076
904  3.19899 6.75603
905  3.16371 6.75603
906  3.12843 6.79131
907  3.09315 6.82659
908  3.05788 6.82659
909  3.0226 6.86187
910  2.98732 6.89715
911  2.95204 6.93242
912  2.91676 6.93242
913  2.88149 6.9677
914  2.84621 6.9677
915  2.81093 6.9677
916  2.77565 7.00298
917  2.74038 7.00298
918  2.7051 7.03826
919  2.66982 7.07353
920  2.63454 7.10881
921  2.59926 7.10881
922  2.56399 7.10881
923  2.52871 7.14409
924  2.49343 7.14409
925  2.45815 7.17937
926  2.42288 7.17937
927  2.3876 7.21465
928  2.35232 7.21465
929  2.31704 7.24992
930  2.28176 7.24992
931  2.24649 7.24992
932  2.21121 7.2852
933  2.17593 7.2852
934  2.14065 7.2852
935  2.10538 7.32048
936  2.0701 7.32048
937  2.03482 7.35576
938  1.99954 7.35576
939  1.96426 7.35576
940  1.92899 7.39103
941  1.89371 7.39103
942  1.85843 7.39103
943  1.82315 7.42631
944  1.78788 7.42631
945  1.7526 7.42631
946  1.71732 7.46159
947  1.68204 7.46159
948  1.64676 7.46159
949  1.61149 7.49687
950  1.57621 7.49687
951  1.54093 7.49687
952  1.50565 7.49687
953  1.47038 7.53215
954  1.4351 7.53215
955  1.39982 7.56742
956  1.36454 7.56742
957  1.32926 7.56742
958  1.29399 7.56742
959  1.25871 7.56742
960  1.22343 7.56742
961  1.18815 7.56742
962  1.15288 7.6027
963  1.1176 7.6027
964  1.08232 7.6027
965  1.04704 7.6027
966  1.01176 7.6027
967  0.976487 7.63798
968  0.941209 7.63798
969  0.905931 7.63798
970  0.870653 7.63798
971  0.835376 7.63798
972  0.800098 7.63798
973  0.76482 7.67326
974  0.729542 7.67326
975  0.694265 7.67326
976  0.658987 7.67326
977  0.623709 7.67326
978  0.588431 7.67326
979  0.553153 7.67326
980  0.517876 7.67326
981  0.482598 7.67326
982  0.44732 7.67326
983  0.412042 7.67326
984  0.376765 7.67326
985  0.341487 7.67326
986  0.306209 7.67326
987  0.270931 7.67326
988  0.235653 7.67326
989  0.200376 7.67326
990  0.165098 7.67326
991  0.12982 7.67326
992  0.0945424 7.67326
993  0.0592646 7.67326
994  0.0239868 7.67326
995  -0.011291 7.67326
996  -0.0465687 7.67326
997  -0.0818465 7.67326
998  -0.117124 7.67326
999  -0.152402 7.67326
1000 -0.18768 7.67326
1001 -0.222958 7.67326
1002 -0.258235 7.67326
1003 -0.293513 7.67326
1004 -0.328791 7.67326
1005 -0.364069 7.67326
1006 -0.399347 7.67326
1007 -0.434624 7.67326
1008 -0.469902 7.67326
1009 -0.50518 7.63798
1010 -0.540458 7.63798
1011 -0.575735 7.63798
1012 -0.611013 7.63798
1013 -0.646291 7.63798
1014 -0.681569 7.63798
1015 -0.716847 7.63798
1016 -0.752124 7.63798
1017 -0.787402 7.6027
1018 -0.82268 7.6027
1019 -0.857958 7.6027
1020 -0.893235 7.6027
1021 -0.928513 7.6027
1022 -0.963791 7.56742
1023 -0.999069 7.56742
1024 -1.03435 7.56742
1025 -1.06962 7.56742
1026 -1.1049 7.53215
1027 -1.14018 7.53215
1028 -1.17546 7.53215
1029 -1.21074 7.49687
1030 -1.24601 7.49687
1031 -1.28129 7.49687
1032 -1.31657 7.46159
1033 -1.35185 7.46159
1034 -1.38712 7.46159
1035 -1.4224 7.42631
1036 -1.45768 7.42631
1037 -1.49296 7.42631
1038 -1.52824 7.39103
1039 -1.56351 7.39103
1040 -1.59879 7.39103
1041 -1.63407 7.39103
1042 -1.66935 7.35576
1043 -1.70462 7.35576
1044 -1.7399 7.32048
1045 -1.77518 7.32048
1046 -1.81046 7.32048
1047 -1.84574 7.32048
1048 -1.88101 7.32048
1049 -1.91629 7.32048
1050 -1.95157 7.2852
1051 -1.98685 7.2852
1052 -2.02212 7.2852
1053 -2.0574 7.24992
1054 -2.09268 7.21465
1055 -2.12796 7.17937
1056 -2.16324 7.14409
1057 -2.19851 7.14409
1058 -2.23379 7.10881
1059 -2.26907 7.10881
1060 -2.30435 7.07353
1061 -2.33962 7.03826
1062 -2.3749 7.03826
1063 -2.41018 7.00298
1064 -2.44546 7.00298
1065 -2.48074 7.00298
1066 -2.51601 6.9677
1067 -2.55129 6.93242
1068 -2.58657 6.93242
1069 -2.62185 6.93242
1070 -2.65712 6.93242
1071 -2.6924 6.89715
1072 -2.72768 6.86187
1073 -2.76296 6.82659
1074 -2.79824 6.79131
1075 -2.83351 6.79131
1076 -2.86879 6.79131
1077 -2.90407 6.79131
1078 -2.93935 6.79131
1079 -2.97462 6.79131
1080 -3.0099 6.79131
1081 -3.04518 6.79131
1082 -3.08046 6.79131
1083 -3.11574 6.79131
1084 -3.15101 6.79131
1085 -3.18629 6.79131
1086 -3.22157 6.79131
1087 -3.25685 6.75603
1088 -3.29212 6.72076
1089 -3.3274 6.68548
1090 -3.36268 6.6502
1091 -3.39796 6.61492
1092 -3.43324 6.57965
1093 -3.46851 6.54437
1094 -3.50379 6.50909
1095 -3.50379 6.47381
1096 -3.50379 6.43853
1097 -3.50379 6.40326
1098 -3.50379 6.36798
1099 -3.53907 6.3327
1100 -3.53907 6.29742
1101 -3.53907 6.26215
1102 -3.57435 6.22687
1103 -3.60962 6.19159
1104 -3.6449 6.15631
1105 -3.68018 6.12103
1106 -3.71546 6.08576
1107 -3.75074 6.05048
1108 -3.78601 6.0152
1109 -3.82129 5.97992
1110 -3.85657 5.94465
1111 -3.89185 5.90937
1112 -3.92712 5.90937
1113 -3.9624 5.90937
1114 -3.99768 5.87409
1115 -4.03296 5.87409
1116 -4.06824 5.83881
1117 -4.10351 5.80353
1118 -4.13879 5.76826
1119 -4.17407 5.73298
1120 -4.20935 5.6977
1121 -4.24462 5.66242
1122 -4.2799 5.62715
1123 -4.31518 5.59187
1124 -4.35046 5.55659
1125 -4.38574 5.52131
1126 -4.38574 5.48603
1127 -4.42101 5.45076
1128 -4.45629 5.41548
1129 -4.49157 5.3802
1130 -4.52685 5.34492
1131 -4.56212 5.30965
1132 -4.5974 5.27437
1133 -4.63268 5.23909
1134 -4.66796 5.20381
1135 -4.70324 5.16853
1136 -4.73851 5.13326
1137 -4.77379 5.09798
1138 -4.80907 5.0627
1139 -4.84435 5.02742
1140 -4.87962 4.99215
1141 -4.9149 4.95687
1142 -4.95018 4.92159
1143 -4.98546 4.88631
1144 -5.02074 4.85103
1145 -5.05601 4.81576
1146 -5.05601 4.78048
1147 -5.05601 4.7452
1148 -5.09129 4.70992
1149 -5.12657 4.67465
1150 -5.12657 4.63937
1151 -5.12657 4.60409
1152 -5.12657 4.56881
1153 -5.12657 4.53353
1154 -5.16185 4.49826
1155 -5.19712 4.46298
1156 -5.2324 4.4277
1157 -5.26768 4.39242
1158 -5.30296 4.35715
1159 -5.33824 4.32187
1160 -5.37351 4.28659
1161 -5.40879 4.25131
1162 -5.44407 4.21603
1163 -5.47935 4.18076
1164 -5.51462 4.14548
1165 -5.5499 4.1102
1166 -5.58518 4.07492
1167 -5.62046 4.03965
1168 -5.62046 4.00437
1169 -5.65574 3.96909
1170 -5.69101 3.93381
1171 -5.72629 3.89853
1172 -5.76157 3.86326
1173 -5.79685 3.82798
1174 -5.79685 3.7927
1175 -5.79685 3.75742
1176 -5.83212 3.72215
1177 -5.83212 3.68687
1178 -5.8674 3.65159
1179 -5.90268 3.61631
1180 -5.93796 3.58103
1181 -5.97324 3.54576
1182 -6.00851 3.51048
1183 -6.04379 3.4752
1184 -6.07907 3.43992
1185 -6.11435 3.40465
1186 -6.14962 3.36937
1187 -6.14962 3.33409
1188 -6.14962 3.29881
1189 -6.14962 3.26353
1190 -6.14962 3.22826
1191 -6.14962 3.19298
1192 -6.1849 3.1577
1193 -6.1849 3.12242
1194 -6.22018 3.08715
1195 -6.25546 3.05187
1196 -6.29074 3.01659
1197 -6.29074 2.98131
1198 -6.29074 2.94603
1199 -6.32601 2.91076
1200 -6.32601 2.87548
1201 -6.32601 2.8402
1202 -6.32601 2.80492
1203 -6.36129 2.76965
1204 -6.36129 2.73437
1205 -6.39657 2.69909
1206 -6.39657 2.66381
1207 -6.43185 2.62853
1208 -6.46712 2.59326
1209 -6.5024 2.55798
1210 -6.5024 2.5227
1211 -6.5024 2.48742
1212 -6.5024 2.45215
1213 -6.53768 2.41687
1214 -6.57296 2.38159
1215 -6.57296 2.34631
1216 -6.57296 2.31103
1217 -6.60824 2.27576
1218 -6.64351 2.24048
1219 -6.67879 2.2052
1220 -6.71407 2.16992
1221 -6.74935 2.13465
1222 -6.78462 2.09937
1223 -6.78462 2.06409
1224 -6.78462 2.02881
1225 -6.78462 1.99353
1226 -6.78462 1.95826
1227 -6.78462 1.92298
1228 -6.78462 1.8877
1229 -6.78462 1.85242
1230 -6.78462 1.81715
1231 -6.78462 1.78187
1232 -6.8199 1.74659
1233 -6.85518 1.71131
1234 -6.89046 1.67603
1235 -6.89046 1.64076
1236 -6.92574 1.60548
1237 -6.92574 1.5702
1238 -6.96101 1.53492
1239 -6.96101 1.49965
1240 -6.96101 1.46437
1241 -6.96101 1.42909
1242 -6.96101 1.39381
1243 -6.96101 1.35853
1244 -6.96101 1.32326
1245 -6.96101 1.28798
1246 -6.96101 1.2527
1247 -6.96101 1.21742
1248 -6.96101 1.18215
1249 -6.96101 1.14687
1250 -6.96101 1.11159
1251 -6.96101 1.07631
1252 -6.96101 1.04103
1253 -6.99629 1.00576
1254 -7.03157 0.970479
1255 -7.03157 0.935202
1256 -7.03157 0.899924
1257 -7.03157 0.864646
1258 -7.03157 0.829368
1259 -7.03157 0.79409
1260 -7.03157 0.758813
1261 -7.03157 0.723535
1262 -7.03157 0.688257
1263 -7.03157 0.652979
1264 -7.03157 0.617702
1265 -7.03157 0.582424
1266 -7.03157 0.547146
1267 -7.03157 0.511868
1268 -7.06685 0.47659
1269 -7.06685 0.441313
1270 -7.06685 0.406035
1271 -7.06685 0.370757
1272 -7.06685 0.335479
1273 -7.06685 0.300202
1274 -7.06685 0.264924
1275 -7.06685 0.229646
1276 -7.06685 0.194368
1277 -7.06685 0.15909
1278 -7.06685 0.123813
1279 -7.06685 0.0885349
1280 -7.06685 0.0532572
1281 -7.06685 0.0179794
1282 -7.06685 -0.0172984
1283 -7.06685 -0.0525762
1284 -7.06685 -0.0878539
1285 -7.06685 -0.123132
1286 -7.06685 -0.15841
1287 -7.10212 -0.193687
1288 -7.1374 -0.228965
1289 -7.1374 -0.264243
1290 -7.1374 -0.299521
1291 -7.1374 -0.334798
1292 -7.1374 -0.370076
1293 -7.17268 -0.405354
