# Supplementary material for: Statistical Mapping of Maize Bundle Intensity at the Stem Scale Using Spatial Normalisation of Replicated Images
Source: PLoS One. 2014 Mar 12;9(3):e90673. doi: 10.1371/journal.pone.0090673 (PMC3951278; doi:10.1371/journal.pone.0090673)
Supplement: File S2 — Data files containing bundle positions and slice contours. (ZIP) [file pone.0090673.s002.zip › data/slabs/tables/contoursMm/m02cvCntMm.txt]

name   x   y
1    -6.89189 -0.860009
2    -6.89189 -0.895287
3    -6.89189 -0.930565
4    -6.89189 -0.965843
5    -6.89189 -1.00112
6    -6.89189 -1.0364
7    -6.89189 -1.07168
8    -6.89189 -1.10695
9    -6.89189 -1.14223
10   -6.89189 -1.17751
11   -6.89189 -1.21279
12   -6.89189 -1.24806
13   -6.89189 -1.28334
14   -6.89189 -1.31862
15   -6.89189 -1.3539
16   -6.89189 -1.38918
17   -6.89189 -1.42445
18   -6.89189 -1.45973
19   -6.89189 -1.49501
20   -6.89189 -1.53029
21   -6.89189 -1.56556
22   -6.89189 -1.60084
23   -6.89189 -1.63612
24   -6.89189 -1.6714
25   -6.89189 -1.70668
26   -6.89189 -1.74195
27   -6.89189 -1.77723
28   -6.89189 -1.81251
29   -6.89189 -1.84779
30   -6.89189 -1.88306
31   -6.89189 -1.91834
32   -6.89189 -1.95362
33   -6.89189 -1.9889
34   -6.89189 -2.02418
35   -6.89189 -2.05945
36   -6.89189 -2.09473
37   -6.89189 -2.13001
38   -6.89189 -2.16529
39   -6.89189 -2.20056
40   -6.85661 -2.23584
41   -6.85661 -2.27112
42   -6.85661 -2.3064
43   -6.85661 -2.34168
44   -6.85661 -2.37695
45   -6.85661 -2.41223
46   -6.85661 -2.44751
47   -6.85661 -2.48279
48   -6.85661 -2.51806
49   -6.85661 -2.55334
50   -6.85661 -2.58862
51   -6.82133 -2.6239
52   -6.78605 -2.65918
53   -6.78605 -2.69445
54   -6.78605 -2.72973
55   -6.78605 -2.76501
56   -6.78605 -2.80029
57   -6.78605 -2.83556
58   -6.78605 -2.87084
59   -6.78605 -2.90612
60   -6.78605 -2.9414
61   -6.78605 -2.97668
62   -6.78605 -3.01195
63   -6.78605 -3.04723
64   -6.78605 -3.08251
65   -6.78605 -3.11779
66   -6.78605 -3.15306
67   -6.78605 -3.18834
68   -6.78605 -3.22362
69   -6.78605 -3.2589
70   -6.78605 -3.29418
71   -6.78605 -3.32945
72   -6.78605 -3.36473
73   -6.78605 -3.40001
74   -6.78605 -3.43529
75   -6.78605 -3.47056
76   -6.78605 -3.50584
77   -6.78605 -3.54112
78   -6.78605 -3.5764
79   -6.78605 -3.61168
80   -6.78605 -3.64695
81   -6.78605 -3.68223
82   -6.78605 -3.71751
83   -6.78605 -3.75279
84   -6.78605 -3.78806
85   -6.75077 -3.82334
86   -6.75077 -3.85862
87   -6.75077 -3.8939
88   -6.75077 -3.92918
89   -6.75077 -3.96445
90   -6.75077 -3.99973
91   -6.75077 -4.03501
92   -6.75077 -4.07029
93   -6.75077 -4.10556
94   -6.75077 -4.14084
95   -6.75077 -4.17612
96   -6.75077 -4.2114
97   -6.75077 -4.24668
98   -6.75077 -4.28195
99   -6.75077 -4.31723
100  -6.75077 -4.35251
101  -6.75077 -4.38779
102  -6.75077 -4.42306
103  -6.75077 -4.45834
104  -6.75077 -4.49362
105  -6.75077 -4.5289
106  -6.75077 -4.56418
107  -6.75077 -4.59945
108  -6.75077 -4.63473
109  -6.75077 -4.67001
110  -6.75077 -4.70529
111  -6.75077 -4.74056
112  -6.75077 -4.77584
113  -6.75077 -4.81112
114  -6.75077 -4.8464
115  -6.75077 -4.88168
116  -6.75077 -4.91695
117  -6.75077 -4.95223
118  -6.7155 -4.98751
119  -6.7155 -5.02279
120  -6.7155 -5.05806
121  -6.7155 -5.09334
122  -6.7155 -5.12862
123  -6.7155 -5.1639
124  -6.7155 -5.19918
125  -6.7155 -5.23445
126  -6.7155 -5.26973
127  -6.7155 -5.30501
128  -6.7155 -5.34029
129  -6.7155 -5.37556
130  -6.7155 -5.41084
131  -6.7155 -5.44612
132  -6.7155 -5.4814
133  -6.7155 -5.51668
134  -6.68022 -5.55195
135  -6.68022 -5.58723
136  -6.68022 -5.62251
137  -6.68022 -5.65779
138  -6.64494 -5.69306
139  -6.64494 -5.72834
140  -6.64494 -5.76362
141  -6.64494 -5.7989
142  -6.64494 -5.83418
143  -6.64494 -5.86945
144  -6.64494 -5.90473
145  -6.60966 -5.94001
146  -6.57439 -5.97529
147  -6.57439 -6.01056
148  -6.53911 -6.04584
149  -6.50383 -6.08112
150  -6.50383 -6.1164
151  -6.46855 -6.15168
152  -6.46855 -6.18695
153  -6.43327 -6.22223
154  -6.43327 -6.25751
155  -6.398 -6.29279
156  -6.398 -6.32806
157  -6.36272 -6.36334
158  -6.36272 -6.39862
159  -6.32744 -6.4339
160  -6.29216 -6.46918
161  -6.29216 -6.50445
162  -6.25689 -6.53973
163  -6.22161 -6.57501
164  -6.18633 -6.61029
165  -6.15105 -6.64556
166  -6.15105 -6.68084
167  -6.11577 -6.71612
168  -6.0805 -6.7514
169  -6.04522 -6.78668
170  -6.00994 -6.82195
171  -6.00994 -6.85723
172  -5.97466 -6.89251
173  -5.93939 -6.92779
174  -5.90411 -6.96306
175  -5.86883 -6.99834
176  -5.83355 -7.03362
177  -5.79827 -7.0689
178  -5.763 -7.10418
179  -5.72772 -7.13945
180  -5.69244 -7.13945
181  -5.65716 -7.13945
182  -5.62189 -7.13945
183  -5.58661 -7.13945
184  -5.55133 -7.13945
185  -5.51605 -7.13945
186  -5.48077 -7.13945
187  -5.4455 -7.13945
188  -5.41022 -7.13945
189  -5.37494 -7.13945
190  -5.33966 -7.13945
191  -5.30439 -7.13945
192  -5.26911 -7.10418
193  -5.23383 -7.10418
194  -5.19855 -7.0689
195  -5.16327 -7.03362
196  -5.128 -7.03362
197  -5.09272 -7.03362
198  -5.05744 -6.99834
199  -5.02216 -6.99834
200  -4.98689 -6.96306
201  -4.95161 -6.96306
202  -4.91633 -6.96306
203  -4.88105 -6.92779
204  -4.84577 -6.89251
205  -4.8105 -6.89251
206  -4.77522 -6.85723
207  -4.73994 -6.85723
208  -4.70466 -6.82195
209  -4.66939 -6.78668
210  -4.63411 -6.78668
211  -4.59883 -6.7514
212  -4.56355 -6.7514
213  -4.52827 -6.71612
214  -4.493 -6.68084
215  -4.45772 -6.64556
216  -4.42244 -6.64556
217  -4.38716 -6.61029
218  -4.35189 -6.57501
219  -4.31661 -6.53973
220  -4.28133 -6.53973
221  -4.24605 -6.50445
222  -4.21077 -6.46918
223  -4.1755 -6.46918
224  -4.14022 -6.46918
225  -4.10494 -6.46918
226  -4.06966 -6.46918
227  -4.03439 -6.4339
228  -3.99911 -6.4339
229  -3.96383 -6.39862
230  -3.92855 -6.39862
231  -3.89327 -6.36334
232  -3.858 -6.32806
233  -3.82272 -6.32806
234  -3.78744 -6.29279
235  -3.75216 -6.29279
236  -3.71689 -6.29279
237  -3.68161 -6.29279
238  -3.64633 -6.25751
239  -3.61105 -6.25751
240  -3.57577 -6.22223
241  -3.5405 -6.22223
242  -3.50522 -6.22223
243  -3.46994 -6.18695
244  -3.43466 -6.18695
245  -3.39939 -6.15168
246  -3.36411 -6.15168
247  -3.32883 -6.1164
248  -3.29355 -6.1164
249  -3.25827 -6.08112
250  -3.223 -6.08112
251  -3.18772 -6.08112
252  -3.15244 -6.04584
253  -3.11716 -6.04584
254  -3.08189 -6.04584
255  -3.04661 -6.04584
256  -3.01133 -6.01056
257  -2.97605 -6.01056
258  -2.94077 -6.01056
259  -2.9055 -5.97529
260  -2.87022 -5.97529
261  -2.83494 -5.97529
262  -2.79966 -5.97529
263  -2.76439 -5.97529
264  -2.72911 -5.94001
265  -2.69383 -5.94001
266  -2.65855 -5.94001
267  -2.62327 -5.94001
268  -2.588 -5.94001
269  -2.55272 -5.94001
270  -2.51744 -5.94001
271  -2.48216 -5.90473
272  -2.44689 -5.90473
273  -2.41161 -5.90473
274  -2.37633 -5.90473
275  -2.34105 -5.86945
276  -2.30577 -5.86945
277  -2.2705 -5.86945
278  -2.23522 -5.86945
279  -2.19994 -5.86945
280  -2.16466 -5.86945
281  -2.12939 -5.86945
282  -2.09411 -5.86945
283  -2.05883 -5.86945
284  -2.02355 -5.83418
285  -1.98827 -5.83418
286  -1.953 -5.83418
287  -1.91772 -5.83418
288  -1.88244 -5.83418
289  -1.84716 -5.83418
290  -1.81189 -5.83418
291  -1.77661 -5.83418
292  -1.74133 -5.83418
293  -1.70605 -5.83418
294  -1.67077 -5.7989
295  -1.6355 -5.76362
296  -1.60022 -5.76362
297  -1.56494 -5.76362
298  -1.52966 -5.72834
299  -1.49439 -5.72834
300  -1.45911 -5.72834
301  -1.42383 -5.72834
302  -1.38855 -5.72834
303  -1.35327 -5.69306
304  -1.318 -5.69306
305  -1.28272 -5.65779
306  -1.24744 -5.65779
307  -1.21216 -5.62251
308  -1.17689 -5.62251
309  -1.14161 -5.62251
310  -1.10633 -5.62251
311  -1.07105 -5.62251
312  -1.03577 -5.62251
313  -1.0005 -5.62251
314  -0.965219 -5.62251
315  -0.929941 -5.62251
316  -0.894664 -5.62251
317  -0.859386 -5.62251
318  -0.824108 -5.62251
319  -0.78883 -5.62251
320  -0.753552 -5.62251
321  -0.718275 -5.62251
322  -0.682997 -5.65779
323  -0.647719 -5.65779
324  -0.612441 -5.65779
325  -0.577164 -5.65779
326  -0.541886 -5.65779
327  -0.506608 -5.65779
328  -0.47133 -5.65779
329  -0.436052 -5.65779
330  -0.400775 -5.65779
331  -0.365497 -5.65779
332  -0.330219 -5.65779
333  -0.294941 -5.65779
334  -0.259664 -5.65779
335  -0.224386 -5.65779
336  -0.189108 -5.65779
337  -0.15383 -5.65779
338  -0.118552 -5.65779
339  -0.0832747 -5.65779
340  -0.0479969 -5.69306
341  -0.0127191 -5.69306
342  0.0225587 -5.69306
343  0.0578364 -5.69306
344  0.0931142 -5.69306
345  0.128392 -5.69306
346  0.16367 -5.69306
347  0.198948 -5.72834
348  0.234225 -5.72834
349  0.269503 -5.72834
350  0.304781 -5.72834
351  0.340059 -5.72834
352  0.375336 -5.72834
353  0.410614 -5.72834
354  0.445892 -5.72834
355  0.48117 -5.72834
356  0.516448 -5.72834
357  0.551725 -5.72834
358  0.587003 -5.76362
359  0.622281 -5.76362
360  0.657559 -5.76362
361  0.692836 -5.7989
362  0.728114 -5.7989
363  0.763392 -5.7989
364  0.79867 -5.7989
365  0.833948 -5.7989
366  0.869225 -5.83418
367  0.904503 -5.83418
368  0.939781 -5.83418
369  0.975059 -5.83418
370  1.01034 -5.83418
371  1.04561 -5.83418
372  1.08089 -5.83418
373  1.11617 -5.83418
374  1.15145 -5.83418
375  1.18673 -5.83418
376  1.222 -5.83418
377  1.25728 -5.83418
378  1.29256 -5.86945
379  1.32784 -5.90473
380  1.36311 -5.90473
381  1.39839 -5.90473
382  1.43367 -5.90473
383  1.46895 -5.90473
384  1.50423 -5.90473
385  1.5395 -5.94001
386  1.57478 -5.94001
387  1.61006 -5.97529
388  1.64534 -5.97529
389  1.68061 -5.97529
390  1.71589 -5.97529
391  1.75117 -6.01056
392  1.78645 -6.01056
393  1.82173 -6.04584
394  1.857 -6.04584
395  1.89228 -6.04584
396  1.92756 -6.08112
397  1.96284 -6.08112
398  1.99811 -6.1164
399  2.03339 -6.1164
400  2.06867 -6.15168
401  2.10395 -6.18695
402  2.13923 -6.18695
403  2.1745 -6.22223
404  2.20978 -6.25751
405  2.24506 -6.25751
406  2.28034 -6.25751
407  2.31561 -6.25751
408  2.35089 -6.25751
409  2.38617 -6.25751
410  2.42145 -6.25751
411  2.45673 -6.29279
412  2.492 -6.32806
413  2.52728 -6.36334
414  2.56256 -6.39862
415  2.59784 -6.39862
416  2.63311 -6.39862
417  2.66839 -6.39862
418  2.70367 -6.39862
419  2.73895 -6.4339
420  2.77423 -6.46918
421  2.8095 -6.46918
422  2.84478 -6.50445
423  2.88006 -6.50445
424  2.91534 -6.53973
425  2.95061 -6.53973
426  2.98589 -6.57501
427  3.02117 -6.57501
428  3.05645 -6.61029
429  3.09173 -6.64556
430  3.127 -6.68084
431  3.16228 -6.68084
432  3.19756 -6.68084
433  3.23284 -6.68084
434  3.26811 -6.71612
435  3.30339 -6.71612
436  3.33867 -6.7514
437  3.37395 -6.78668
438  3.40923 -6.78668
439  3.4445 -6.82195
440  3.47978 -6.85723
441  3.51506 -6.89251
442  3.55034 -6.89251
443  3.58561 -6.92779
444  3.62089 -6.92779
445  3.65617 -6.96306
446  3.69145 -6.96306
447  3.72673 -6.99834
448  3.762 -6.99834
449  3.79728 -6.99834
450  3.83256 -6.99834
451  3.86784 -7.03362
452  3.90311 -7.0689
453  3.93839 -7.10418
454  3.97367 -7.13945
455  4.00895 -7.17473
456  4.04423 -7.21001
457  4.0795 -7.24529
458  4.11478 -7.28056
459  4.15006 -7.28056
460  4.18534 -7.28056
461  4.22061 -7.28056
462  4.25589 -7.28056
463  4.29117 -7.28056
464  4.32645 -7.28056
465  4.36173 -7.28056
466  4.397 -7.28056
467  4.43228 -7.28056
468  4.46756 -7.28056
469  4.50284 -7.28056
470  4.53811 -7.28056
471  4.57339 -7.24529
472  4.60867 -7.21001
473  4.64395 -7.17473
474  4.67923 -7.13945
475  4.7145 -7.10418
476  4.74978 -7.0689
477  4.78506 -7.03362
478  4.82034 -6.99834
479  4.85561 -6.96306
480  4.89089 -6.96306
481  4.92617 -6.96306
482  4.96145 -6.92779
483  4.99673 -6.89251
484  5.032 -6.85723
485  5.06728 -6.82195
486  5.10256 -6.78668
487  5.13784 -6.78668
488  5.17311 -6.7514
489  5.20839 -6.71612
490  5.24367 -6.68084
491  5.27895 -6.64556
492  5.31423 -6.61029
493  5.3495 -6.61029
494  5.38478 -6.61029
495  5.42006 -6.57501
496  5.45534 -6.53973
497  5.49061 -6.50445
498  5.52589 -6.46918
499  5.56117 -6.4339
500  5.59645 -6.39862
501  5.63173 -6.36334
502  5.667 -6.32806
503  5.70228 -6.29279
504  5.73756 -6.25751
505  5.73756 -6.22223
506  5.73756 -6.18695
507  5.73756 -6.15168
508  5.73756 -6.1164
509  5.77284 -6.08112
510  5.80811 -6.04584
511  5.84339 -6.01056
512  5.87867 -5.97529
513  5.91395 -5.94001
514  5.91395 -5.90473
515  5.91395 -5.86945
516  5.91395 -5.83418
517  5.91395 -5.7989
518  5.94923 -5.76362
519  5.94923 -5.72834
520  5.94923 -5.69306
521  5.94923 -5.65779
522  5.94923 -5.62251
523  5.94923 -5.58723
524  5.94923 -5.55195
525  5.94923 -5.51668
526  5.94923 -5.4814
527  5.94923 -5.44612
528  5.94923 -5.41084
529  5.94923 -5.37556
530  5.9845 -5.34029
531  6.01978 -5.30501
532  6.05506 -5.26973
533  6.09034 -5.23445
534  6.12561 -5.19918
535  6.16089 -5.1639
536  6.19617 -5.12862
537  6.23145 -5.09334
538  6.26673 -5.05806
539  6.302 -5.02279
540  6.33728 -4.98751
541  6.37256 -4.95223
542  6.40784 -4.91695
543  6.44311 -4.88168
544  6.47839 -4.8464
545  6.47839 -4.81112
546  6.47839 -4.77584
547  6.47839 -4.74056
548  6.47839 -4.70529
549  6.47839 -4.67001
550  6.47839 -4.63473
551  6.47839 -4.59945
552  6.51367 -4.56418
553  6.54895 -4.5289
554  6.58423 -4.49362
555  6.58423 -4.45834
556  6.6195 -4.42306
557  6.6195 -4.38779
558  6.6195 -4.35251
559  6.6195 -4.31723
560  6.6195 -4.28195
561  6.6195 -4.24668
562  6.65478 -4.2114
563  6.65478 -4.17612
564  6.65478 -4.14084
565  6.69006 -4.10556
566  6.69006 -4.07029
567  6.69006 -4.03501
568  6.69006 -3.99973
569  6.69006 -3.96445
570  6.69006 -3.92918
571  6.69006 -3.8939
572  6.69006 -3.85862
573  6.69006 -3.82334
574  6.69006 -3.78806
575  6.69006 -3.75279
576  6.72534 -3.71751
577  6.76061 -3.68223
578  6.76061 -3.64695
579  6.76061 -3.61168
580  6.76061 -3.5764
581  6.76061 -3.54112
582  6.76061 -3.50584
583  6.79589 -3.47056
584  6.79589 -3.43529
585  6.79589 -3.40001
586  6.79589 -3.36473
587  6.83117 -3.32945
588  6.83117 -3.29418
589  6.83117 -3.2589
590  6.83117 -3.22362
591  6.83117 -3.18834
592  6.83117 -3.15306
593  6.83117 -3.11779
594  6.83117 -3.08251
595  6.83117 -3.04723
596  6.83117 -3.01195
597  6.86645 -2.97668
598  6.90173 -2.9414
599  6.90173 -2.90612
600  6.90173 -2.87084
601  6.90173 -2.83556
602  6.90173 -2.80029
603  6.90173 -2.76501
604  6.90173 -2.72973
605  6.90173 -2.69445
606  6.90173 -2.65918
607  6.90173 -2.6239
608  6.90173 -2.58862
609  6.90173 -2.55334
610  6.90173 -2.51806
611  6.90173 -2.48279
612  6.937 -2.44751
613  6.937 -2.41223
614  6.937 -2.37695
615  6.937 -2.34168
616  6.937 -2.3064
617  6.937 -2.27112
618  6.937 -2.23584
619  6.937 -2.20056
620  6.937 -2.16529
621  6.937 -2.13001
622  6.937 -2.09473
623  6.937 -2.05945
624  6.937 -2.02418
625  6.937 -1.9889
626  6.937 -1.95362
627  6.937 -1.91834
628  6.937 -1.88306
629  6.97228 -1.84779
630  7.00756 -1.81251
631  7.00756 -1.77723
632  7.00756 -1.74195
633  7.00756 -1.70668
634  7.00756 -1.6714
635  7.00756 -1.63612
636  7.00756 -1.60084
637  7.00756 -1.56556
638  7.00756 -1.53029
639  7.00756 -1.49501
640  7.00756 -1.45973
641  7.00756 -1.42445
642  7.00756 -1.38918
643  7.00756 -1.3539
644  7.00756 -1.31862
645  7.00756 -1.28334
646  7.00756 -1.24806
647  7.00756 -1.21279
648  7.00756 -1.17751
649  7.00756 -1.14223
650  6.97228 -1.10695
651  6.97228 -1.07168
652  6.937 -1.0364
653  6.937 -1.00112
654  6.937 -0.965843
655  6.937 -0.930565
656  6.937 -0.895287
657  6.937 -0.860009
658  6.937 -0.824731
659  6.937 -0.789454
660  6.937 -0.754176
661  6.937 -0.718898
662  6.937 -0.68362
663  6.90173 -0.648343
664  6.90173 -0.613065
665  6.90173 -0.577787
666  6.90173 -0.542509
667  6.90173 -0.507231
668  6.90173 -0.471954
669  6.90173 -0.436676
670  6.90173 -0.401398
671  6.90173 -0.36612
672  6.90173 -0.330843
673  6.90173 -0.295565
674  6.90173 -0.260287
675  6.90173 -0.225009
676  6.90173 -0.189731
677  6.90173 -0.154454
678  6.90173 -0.119176
679  6.90173 -0.0838981
680  6.90173 -0.0486203
681  6.90173 -0.0133426
682  6.90173 0.0219352
683  6.90173 0.057213
684  6.90173 0.0924908
685  6.90173 0.127769
686  6.86645 0.163046
687  6.86645 0.198324
688  6.86645 0.233602
689  6.86645 0.26888
690  6.86645 0.304157
691  6.86645 0.339435
692  6.86645 0.374713
693  6.83117 0.409991
694  6.83117 0.445269
695  6.79589 0.480546
696  6.79589 0.515824
697  6.79589 0.551102
698  6.79589 0.58638
699  6.79589 0.621657
700  6.79589 0.656935
701  6.79589 0.692213
702  6.79589 0.727491
703  6.76061 0.762769
704  6.76061 0.798046
705  6.76061 0.833324
706  6.76061 0.868602
707  6.76061 0.90388
708  6.76061 0.939157
709  6.76061 0.974435
710  6.72534 1.00971
711  6.72534 1.04499
712  6.72534 1.08027
713  6.69006 1.11555
714  6.69006 1.15082
715  6.69006 1.1861
716  6.69006 1.22138
717  6.69006 1.25666
718  6.69006 1.29194
719  6.69006 1.32721
720  6.69006 1.36249
721  6.69006 1.39777
722  6.69006 1.43305
723  6.69006 1.46832
724  6.69006 1.5036
725  6.69006 1.53888
726  6.69006 1.57416
727  6.65478 1.60944
728  6.6195 1.64471
729  6.6195 1.67999
730  6.6195 1.71527
731  6.6195 1.75055
732  6.58423 1.78582
733  6.58423 1.8211
734  6.54895 1.85638
735  6.54895 1.89166
736  6.54895 1.92694
737  6.54895 1.96221
738  6.54895 1.99749
739  6.54895 2.03277
740  6.51367 2.06805
741  6.51367 2.10332
742  6.51367 2.1386
743  6.47839 2.17388
744  6.47839 2.20916
745  6.47839 2.24444
746  6.47839 2.27971
747  6.47839 2.31499
748  6.44311 2.35027
749  6.44311 2.38555
750  6.44311 2.42082
751  6.40784 2.4561
752  6.40784 2.49138
753  6.37256 2.52666
754  6.37256 2.56194
755  6.33728 2.59721
756  6.33728 2.63249
757  6.33728 2.66777
758  6.33728 2.70305
759  6.33728 2.73832
760  6.302 2.7736
761  6.302 2.80888
762  6.26673 2.84416
763  6.26673 2.87944
764  6.26673 2.91471
765  6.23145 2.94999
766  6.23145 2.98527
767  6.19617 3.02055
768  6.19617 3.05582
769  6.16089 3.0911
770  6.16089 3.12638
771  6.12561 3.16166
772  6.09034 3.19694
773  6.09034 3.23221
774  6.09034 3.26749
775  6.05506 3.30277
776  6.05506 3.33805
777  6.01978 3.37332
778  5.9845 3.4086
779  5.9845 3.44388
780  5.94923 3.47916
781  5.94923 3.51444
782  5.91395 3.54971
783  5.91395 3.58499
784  5.87867 3.62027
785  5.87867 3.65555
786  5.84339 3.69082
787  5.84339 3.7261
788  5.84339 3.76138
789  5.84339 3.79666
790  5.80811 3.83194
791  5.77284 3.86721
792  5.73756 3.90249
793  5.73756 3.93777
794  5.73756 3.97305
795  5.70228 4.00832
796  5.70228 4.0436
797  5.667 4.07888
798  5.63173 4.11416
799  5.63173 4.14944
800  5.63173 4.18471
801  5.63173 4.21999
802  5.59645 4.25527
803  5.56117 4.29055
804  5.52589 4.32582
805  5.49061 4.3611
806  5.45534 4.39638
807  5.42006 4.43166
808  5.42006 4.46694
809  5.38478 4.50221
810  5.3495 4.53749
811  5.3495 4.57277
812  5.31423 4.60805
813  5.27895 4.64332
814  5.24367 4.6786
815  5.24367 4.71388
816  5.20839 4.74916
817  5.17311 4.78444
818  5.17311 4.81971
819  5.13784 4.85499
820  5.13784 4.89027
821  5.10256 4.92555
822  5.10256 4.96082
823  5.06728 4.9961
824  5.032 5.03138
825  5.032 5.06666
826  4.99673 5.10194
827  4.96145 5.13721
828  4.92617 5.17249
829  4.89089 5.20777
830  4.85561 5.24305
831  4.82034 5.27832
832  4.78506 5.3136
833  4.74978 5.34888
834  4.7145 5.38416
835  4.67923 5.41944
836  4.67923 5.45471
837  4.64395 5.48999
838  4.60867 5.52527
839  4.57339 5.56055
840  4.53811 5.59582
841  4.50284 5.6311
842  4.46756 5.66638
843  4.43228 5.70166
844  4.397 5.73694
845  4.36173 5.77221
846  4.32645 5.80749
847  4.29117 5.84277
848  4.25589 5.87805
849  4.22061 5.91332
850  4.18534 5.9486
851  4.15006 5.98388
852  4.11478 6.01916
853  4.0795 6.05444
854  4.04423 6.08971
855  4.00895 6.12499
856  3.97367 6.16027
857  3.93839 6.19555
858  3.90311 6.23082
859  3.86784 6.2661
860  3.83256 6.30138
861  3.79728 6.33666
862  3.762 6.37194
863  3.72673 6.40721
864  3.69145 6.44249
865  3.65617 6.47777
866  3.62089 6.51305
867  3.58561 6.54832
868  3.55034 6.54832
869  3.51506 6.54832
870  3.47978 6.5836
871  3.4445 6.61888
872  3.40923 6.65416
873  3.37395 6.68944
874  3.33867 6.72471
875  3.30339 6.75999
876  3.26811 6.79527
877  3.23284 6.83055
878  3.19756 6.83055
879  3.16228 6.83055
880  3.127 6.86582
881  3.09173 6.9011
882  3.05645 6.93638
883  3.02117 6.97166
884  2.98589 7.00694
885  2.95061 7.04221
886  2.91534 7.04221
887  2.88006 7.04221
888  2.84478 7.04221
889  2.8095 7.07749
890  2.77423 7.11277
891  2.73895 7.14805
892  2.70367 7.18332
893  2.66839 7.18332
894  2.63311 7.18332
895  2.59784 7.18332
896  2.56256 7.2186
897  2.52728 7.2186
898  2.492 7.25388
899  2.45673 7.25388
900  2.42145 7.28916
901  2.38617 7.28916
902  2.35089 7.32444
903  2.31561 7.35971
904  2.28034 7.39499
905  2.24506 7.43027
906  2.20978 7.43027
907  2.1745 7.46555
908  2.13923 7.46555
909  2.10395 7.46555
910  2.06867 7.50082
911  2.03339 7.5361
912  1.99811 7.57138
913  1.96284 7.57138
914  1.92756 7.57138
915  1.89228 7.57138
916  1.857 7.60666
917  1.82173 7.64194
918  1.78645 7.67721
919  1.75117 7.71249
920  1.71589 7.74777
921  1.68061 7.74777
922  1.64534 7.74777
923  1.61006 7.74777
924  1.57478 7.74777
925  1.5395 7.74777
926  1.50423 7.74777
927  1.46895 7.74777
928  1.43367 7.74777
929  1.39839 7.74777
930  1.36311 7.74777
931  1.32784 7.74777
932  1.29256 7.74777
933  1.25728 7.74777
934  1.222 7.74777
935  1.18673 7.74777
936  1.15145 7.74777
937  1.11617 7.74777
938  1.08089 7.74777
939  1.04561 7.74777
940  1.01034 7.74777
941  0.975059 7.74777
942  0.939781 7.74777
943  0.904503 7.74777
944  0.869225 7.74777
945  0.833948 7.74777
946  0.79867 7.74777
947  0.763392 7.78305
948  0.728114 7.78305
949  0.692836 7.78305
950  0.657559 7.78305
951  0.622281 7.78305
952  0.587003 7.78305
953  0.551725 7.78305
954  0.516448 7.78305
955  0.48117 7.78305
956  0.445892 7.78305
957  0.410614 7.78305
958  0.375336 7.78305
959  0.340059 7.78305
960  0.304781 7.78305
961  0.269503 7.78305
962  0.234225 7.74777
963  0.198948 7.74777
964  0.16367 7.74777
965  0.128392 7.74777
966  0.0931142 7.74777
967  0.0578364 7.74777
968  0.0225587 7.74777
969  -0.0127191 7.71249
970  -0.0479969 7.71249
971  -0.0832747 7.71249
972  -0.118552 7.71249
973  -0.15383 7.71249
974  -0.189108 7.71249
975  -0.224386 7.71249
976  -0.259664 7.71249
977  -0.294941 7.71249
978  -0.330219 7.71249
979  -0.365497 7.71249
980  -0.400775 7.71249
981  -0.436052 7.71249
982  -0.47133 7.71249
983  -0.506608 7.71249
984  -0.541886 7.71249
985  -0.577164 7.71249
986  -0.612441 7.71249
987  -0.647719 7.71249
988  -0.682997 7.71249
989  -0.718275 7.71249
990  -0.753552 7.67721
991  -0.78883 7.67721
992  -0.824108 7.64194
993  -0.859386 7.64194
994  -0.894664 7.64194
995  -0.929941 7.60666
996  -0.965219 7.60666
997  -1.0005 7.60666
998  -1.03577 7.60666
999  -1.07105 7.60666
1000 -1.10633 7.60666
1001 -1.14161 7.57138
1002 -1.17689 7.57138
1003 -1.21216 7.57138
1004 -1.24744 7.57138
1005 -1.28272 7.5361
1006 -1.318 7.5361
1007 -1.35327 7.50082
1008 -1.38855 7.50082
1009 -1.42383 7.50082
1010 -1.45911 7.46555
1011 -1.49439 7.46555
1012 -1.52966 7.46555
1013 -1.56494 7.43027
1014 -1.60022 7.43027
1015 -1.6355 7.43027
1016 -1.67077 7.43027
1017 -1.70605 7.43027
1018 -1.74133 7.43027
1019 -1.77661 7.43027
1020 -1.81189 7.43027
1021 -1.84716 7.39499
1022 -1.88244 7.39499
1023 -1.91772 7.35971
1024 -1.953 7.32444
1025 -1.98827 7.32444
1026 -2.02355 7.32444
1027 -2.05883 7.32444
1028 -2.09411 7.28916
1029 -2.12939 7.28916
1030 -2.16466 7.25388
1031 -2.19994 7.25388
1032 -2.23522 7.2186
1033 -2.2705 7.2186
1034 -2.30577 7.18332
1035 -2.34105 7.18332
1036 -2.37633 7.14805
1037 -2.41161 7.14805
1038 -2.44689 7.11277
1039 -2.48216 7.07749
1040 -2.51744 7.07749
1041 -2.55272 7.07749
1042 -2.588 7.04221
1043 -2.62327 7.04221
1044 -2.65855 7.00694
1045 -2.69383 7.00694
1046 -2.72911 6.97166
1047 -2.76439 6.93638
1048 -2.79966 6.93638
1049 -2.83494 6.9011
1050 -2.87022 6.86582
1051 -2.9055 6.83055
1052 -2.94077 6.83055
1053 -2.97605 6.79527
1054 -3.01133 6.75999
1055 -3.04661 6.72471
1056 -3.08189 6.72471
1057 -3.11716 6.68944
1058 -3.15244 6.65416
1059 -3.18772 6.65416
1060 -3.223 6.65416
1061 -3.25827 6.61888
1062 -3.29355 6.5836
1063 -3.32883 6.54832
1064 -3.36411 6.54832
1065 -3.39939 6.51305
1066 -3.43466 6.47777
1067 -3.46994 6.44249
1068 -3.50522 6.40721
1069 -3.5405 6.40721
1070 -3.57577 6.37194
1071 -3.61105 6.33666
1072 -3.64633 6.30138
1073 -3.68161 6.2661
1074 -3.71689 6.23082
1075 -3.75216 6.19555
1076 -3.78744 6.16027
1077 -3.82272 6.16027
1078 -3.858 6.12499
1079 -3.89327 6.08971
1080 -3.92855 6.05444
1081 -3.96383 6.01916
1082 -3.99911 5.98388
1083 -4.03439 5.98388
1084 -4.06966 5.9486
1085 -4.10494 5.91332
1086 -4.14022 5.91332
1087 -4.1755 5.87805
1088 -4.21077 5.84277
1089 -4.24605 5.80749
1090 -4.28133 5.80749
1091 -4.31661 5.77221
1092 -4.35189 5.73694
1093 -4.38716 5.70166
1094 -4.42244 5.66638
1095 -4.45772 5.66638
1096 -4.493 5.6311
1097 -4.52827 5.59582
1098 -4.56355 5.56055
1099 -4.59883 5.52527
1100 -4.63411 5.48999
1101 -4.66939 5.45471
1102 -4.70466 5.41944
1103 -4.73994 5.38416
1104 -4.77522 5.34888
1105 -4.8105 5.3136
1106 -4.84577 5.27832
1107 -4.88105 5.24305
1108 -4.91633 5.20777
1109 -4.91633 5.17249
1110 -4.95161 5.13721
1111 -4.98689 5.10194
1112 -4.98689 5.06666
1113 -5.02216 5.03138
1114 -5.05744 4.9961
1115 -5.05744 4.96082
1116 -5.09272 4.92555
1117 -5.128 4.89027
1118 -5.16327 4.85499
1119 -5.16327 4.81971
1120 -5.16327 4.78444
1121 -5.19855 4.74916
1122 -5.19855 4.71388
1123 -5.23383 4.6786
1124 -5.26911 4.64332
1125 -5.26911 4.60805
1126 -5.30439 4.57277
1127 -5.30439 4.53749
1128 -5.33966 4.50221
1129 -5.37494 4.46694
1130 -5.37494 4.43166
1131 -5.41022 4.39638
1132 -5.4455 4.3611
1133 -5.4455 4.32582
1134 -5.48077 4.29055
1135 -5.51605 4.25527
1136 -5.55133 4.21999
1137 -5.55133 4.18471
1138 -5.55133 4.14944
1139 -5.58661 4.11416
1140 -5.58661 4.07888
1141 -5.58661 4.0436
1142 -5.62189 4.00832
1143 -5.65716 3.97305
1144 -5.65716 3.93777
1145 -5.65716 3.90249
1146 -5.69244 3.86721
1147 -5.72772 3.83194
1148 -5.72772 3.79666
1149 -5.763 3.76138
1150 -5.763 3.7261
1151 -5.79827 3.69082
1152 -5.79827 3.65555
1153 -5.83355 3.62027
1154 -5.86883 3.58499
1155 -5.86883 3.54971
1156 -5.90411 3.51444
1157 -5.90411 3.47916
1158 -5.93939 3.44388
1159 -5.93939 3.4086
1160 -5.97466 3.37332
1161 -5.97466 3.33805
1162 -6.00994 3.30277
1163 -6.00994 3.26749
1164 -6.04522 3.23221
1165 -6.04522 3.19694
1166 -6.04522 3.16166
1167 -6.0805 3.12638
1168 -6.0805 3.0911
1169 -6.11577 3.05582
1170 -6.11577 3.02055
1171 -6.15105 2.98527
1172 -6.15105 2.94999
1173 -6.15105 2.91471
1174 -6.18633 2.87944
1175 -6.18633 2.84416
1176 -6.22161 2.80888
1177 -6.22161 2.7736
1178 -6.22161 2.73832
1179 -6.22161 2.70305
1180 -6.25689 2.66777
1181 -6.25689 2.63249
1182 -6.29216 2.59721
1183 -6.29216 2.56194
1184 -6.29216 2.52666
1185 -6.32744 2.49138
1186 -6.32744 2.4561
1187 -6.32744 2.42082
1188 -6.36272 2.38555
1189 -6.36272 2.35027
1190 -6.36272 2.31499
1191 -6.398 2.27971
1192 -6.398 2.24444
1193 -6.398 2.20916
1194 -6.43327 2.17388
1195 -6.43327 2.1386
1196 -6.43327 2.10332
1197 -6.43327 2.06805
1198 -6.46855 2.03277
1199 -6.46855 1.99749
1200 -6.46855 1.96221
1201 -6.46855 1.92694
1202 -6.50383 1.89166
1203 -6.50383 1.85638
1204 -6.50383 1.8211
1205 -6.50383 1.78582
1206 -6.53911 1.75055
1207 -6.53911 1.71527
1208 -6.57439 1.67999
1209 -6.57439 1.64471
1210 -6.57439 1.60944
1211 -6.57439 1.57416
1212 -6.60966 1.53888
1213 -6.60966 1.5036
1214 -6.64494 1.46832
1215 -6.64494 1.43305
1216 -6.64494 1.39777
1217 -6.68022 1.36249
1218 -6.68022 1.32721
1219 -6.68022 1.29194
1220 -6.68022 1.25666
1221 -6.7155 1.22138
1222 -6.7155 1.1861
1223 -6.7155 1.15082
1224 -6.7155 1.11555
1225 -6.75077 1.08027
1226 -6.75077 1.04499
1227 -6.75077 1.00971
1228 -6.75077 0.974435
1229 -6.75077 0.939157
1230 -6.75077 0.90388
1231 -6.75077 0.868602
1232 -6.75077 0.833324
1233 -6.78605 0.798046
1234 -6.78605 0.762769
1235 -6.78605 0.727491
1236 -6.78605 0.692213
1237 -6.78605 0.656935
1238 -6.78605 0.621657
1239 -6.78605 0.58638
1240 -6.78605 0.551102
1241 -6.78605 0.515824
1242 -6.78605 0.480546
1243 -6.78605 0.445269
1244 -6.78605 0.409991
1245 -6.78605 0.374713
1246 -6.78605 0.339435
1247 -6.78605 0.304157
1248 -6.78605 0.26888
1249 -6.78605 0.233602
1250 -6.78605 0.198324
1251 -6.78605 0.163046
1252 -6.78605 0.127769
1253 -6.78605 0.0924908
1254 -6.78605 0.057213
1255 -6.82133 0.0219352
1256 -6.82133 -0.0133426
1257 -6.82133 -0.0486203
1258 -6.82133 -0.0838981
1259 -6.82133 -0.119176
1260 -6.82133 -0.154454
1261 -6.82133 -0.189731
1262 -6.82133 -0.225009
1263 -6.82133 -0.260287
1264 -6.82133 -0.295565
1265 -6.82133 -0.330843
1266 -6.82133 -0.36612
1267 -6.82133 -0.401398
1268 -6.82133 -0.436676
1269 -6.82133 -0.471954
1270 -6.85661 -0.507231
1271 -6.85661 -0.542509
1272 -6.85661 -0.577787
1273 -6.85661 -0.613065
1274 -6.85661 -0.648343
1275 -6.85661 -0.68362
1276 -6.85661 -0.718898
1277 -6.85661 -0.754176
1278 -6.85661 -0.789454
1279 -6.85661 -0.824731
