# Supplementary material for: Statistical Mapping of Maize Bundle Intensity at the Stem Scale Using Spatial Normalisation of Replicated Images
Source: PLoS One. 2014 Mar 12;9(3):e90673. doi: 10.1371/journal.pone.0090673 (PMC3951278; doi:10.1371/journal.pone.0090673)
Supplement: File S2 — Data files containing bundle positions and slice contours. (ZIP) [file pone.0090673.s002.zip › data/slabs/tables/contoursMm/m02drCntMm.txt]

name   x   y
1    -7.38924 0.315913
2    -7.38924 0.280635
3    -7.38924 0.245357
4    -7.38924 0.210079
5    -7.38924 0.174802
6    -7.38924 0.139524
7    -7.38924 0.104246
8    -7.38924 0.0689684
9    -7.38924 0.0336906
10   -7.38924 -0.00158717
11   -7.38924 -0.0368649
12   -7.38924 -0.0721427
13   -7.38924 -0.107421
14   -7.38924 -0.142698
15   -7.38924 -0.177976
16   -7.38924 -0.213254
17   -7.38924 -0.248532
18   -7.38924 -0.283809
19   -7.35396 -0.319087
20   -7.35396 -0.354365
21   -7.35396 -0.389643
22   -7.35396 -0.424921
23   -7.35396 -0.460198
24   -7.35396 -0.495476
25   -7.35396 -0.530754
26   -7.35396 -0.566032
27   -7.35396 -0.601309
28   -7.35396 -0.636587
29   -7.35396 -0.671865
30   -7.31868 -0.707143
31   -7.31868 -0.742421
32   -7.31868 -0.777698
33   -7.31868 -0.812976
34   -7.31868 -0.848254
35   -7.31868 -0.883532
36   -7.31868 -0.918809
37   -7.31868 -0.954087
38   -7.31868 -0.989365
39   -7.31868 -1.02464
40   -7.31868 -1.05992
41   -7.31868 -1.0952
42   -7.31868 -1.13048
43   -7.31868 -1.16575
44   -7.31868 -1.20103
45   -7.31868 -1.23631
46   -7.31868 -1.27159
47   -7.31868 -1.30686
48   -7.31868 -1.34214
49   -7.31868 -1.37742
50   -7.31868 -1.4127
51   -7.31868 -1.44798
52   -7.31868 -1.48325
53   -7.31868 -1.51853
54   -7.31868 -1.55381
55   -7.31868 -1.58909
56   -7.31868 -1.62436
57   -7.35396 -1.65964
58   -7.35396 -1.69492
59   -7.35396 -1.7302
60   -7.35396 -1.76548
61   -7.35396 -1.80075
62   -7.35396 -1.83603
63   -7.35396 -1.87131
64   -7.35396 -1.90659
65   -7.35396 -1.94186
66   -7.35396 -1.97714
67   -7.35396 -2.01242
68   -7.35396 -2.0477
69   -7.35396 -2.08298
70   -7.31868 -2.11825
71   -7.31868 -2.15353
72   -7.31868 -2.18881
73   -7.31868 -2.22409
74   -7.31868 -2.25936
75   -7.31868 -2.29464
76   -7.31868 -2.32992
77   -7.31868 -2.3652
78   -7.31868 -2.40048
79   -7.31868 -2.43575
80   -7.31868 -2.47103
81   -7.31868 -2.50631
82   -7.28341 -2.54159
83   -7.28341 -2.57686
84   -7.28341 -2.61214
85   -7.28341 -2.64742
86   -7.28341 -2.6827
87   -7.24813 -2.71798
88   -7.24813 -2.75325
89   -7.24813 -2.78853
90   -7.24813 -2.82381
91   -7.24813 -2.85909
92   -7.24813 -2.89436
93   -7.24813 -2.92964
94   -7.24813 -2.96492
95   -7.24813 -3.0002
96   -7.24813 -3.03548
97   -7.24813 -3.07075
98   -7.24813 -3.10603
99   -7.24813 -3.14131
100  -7.24813 -3.17659
101  -7.21285 -3.21186
102  -7.17757 -3.24714
103  -7.17757 -3.28242
104  -7.17757 -3.3177
105  -7.17757 -3.35298
106  -7.17757 -3.38825
107  -7.17757 -3.42353
108  -7.17757 -3.45881
109  -7.17757 -3.49409
110  -7.17757 -3.52936
111  -7.17757 -3.56464
112  -7.17757 -3.59992
113  -7.17757 -3.6352
114  -7.17757 -3.67048
115  -7.17757 -3.70575
116  -7.17757 -3.74103
117  -7.17757 -3.77631
118  -7.17757 -3.81159
119  -7.1423 -3.84686
120  -7.10702 -3.88214
121  -7.07174 -3.91742
122  -7.03646 -3.9527
123  -7.03646 -3.98798
124  -7.03646 -4.02325
125  -7.03646 -4.05853
126  -7.03646 -4.09381
127  -7.03646 -4.12909
128  -7.03646 -4.16436
129  -7.03646 -4.19964
130  -7.03646 -4.23492
131  -7.03646 -4.2702
132  -7.03646 -4.30548
133  -7.03646 -4.34075
134  -7.03646 -4.37603
135  -7.03646 -4.41131
136  -7.03646 -4.44659
137  -7.03646 -4.48186
138  -7.03646 -4.51714
139  -7.03646 -4.55242
140  -7.00118 -4.5877
141  -7.00118 -4.62298
142  -6.96591 -4.65825
143  -6.96591 -4.69353
144  -6.96591 -4.72881
145  -6.96591 -4.76409
146  -6.96591 -4.79936
147  -6.96591 -4.83464
148  -6.96591 -4.86992
149  -6.93063 -4.9052
150  -6.93063 -4.94048
151  -6.89535 -4.97575
152  -6.89535 -5.01103
153  -6.89535 -5.04631
154  -6.86007 -5.08159
155  -6.8248 -5.11686
156  -6.78952 -5.15214
157  -6.78952 -5.18742
158  -6.78952 -5.2227
159  -6.78952 -5.25798
160  -6.78952 -5.29325
161  -6.78952 -5.32853
162  -6.78952 -5.36381
163  -6.75424 -5.39909
164  -6.71896 -5.43436
165  -6.71896 -5.46964
166  -6.68368 -5.50492
167  -6.64841 -5.5402
168  -6.61313 -5.57548
169  -6.57785 -5.61075
170  -6.54257 -5.64603
171  -6.5073 -5.68131
172  -6.47202 -5.71659
173  -6.47202 -5.75186
174  -6.47202 -5.78714
175  -6.47202 -5.82242
176  -6.47202 -5.8577
177  -6.43674 -5.89298
178  -6.40146 -5.92825
179  -6.40146 -5.96353
180  -6.36618 -5.99881
181  -6.33091 -6.03409
182  -6.29563 -6.06936
183  -6.26035 -6.10464
184  -6.22507 -6.13992
185  -6.1898 -6.1752
186  -6.15452 -6.21048
187  -6.11924 -6.24575
188  -6.08396 -6.24575
189  -6.04868 -6.24575
190  -6.01341 -6.24575
191  -5.97813 -6.24575
192  -5.94285 -6.24575
193  -5.90757 -6.28103
194  -5.8723 -6.31631
195  -5.83702 -6.35159
196  -5.80174 -6.38686
197  -5.76646 -6.42214
198  -5.73118 -6.45742
199  -5.69591 -6.4927
200  -5.66063 -6.52798
201  -5.62535 -6.56325
202  -5.59007 -6.59853
203  -5.5548 -6.63381
204  -5.51952 -6.66909
205  -5.48424 -6.70436
206  -5.44896 -6.73964
207  -5.41368 -6.73964
208  -5.37841 -6.73964
209  -5.34313 -6.73964
210  -5.30785 -6.77492
211  -5.27257 -6.8102
212  -5.2373 -6.84548
213  -5.20202 -6.84548
214  -5.16674 -6.84548
215  -5.13146 -6.84548
216  -5.09618 -6.84548
217  -5.06091 -6.84548
218  -5.02563 -6.84548
219  -4.99035 -6.84548
220  -4.95507 -6.84548
221  -4.9198 -6.84548
222  -4.88452 -6.84548
223  -4.84924 -6.84548
224  -4.81396 -6.84548
225  -4.77868 -6.84548
226  -4.74341 -6.8102
227  -4.70813 -6.77492
228  -4.67285 -6.77492
229  -4.63757 -6.73964
230  -4.6023 -6.73964
231  -4.56702 -6.73964
232  -4.53174 -6.73964
233  -4.49646 -6.70436
234  -4.46118 -6.66909
235  -4.42591 -6.66909
236  -4.39063 -6.63381
237  -4.35535 -6.63381
238  -4.32007 -6.59853
239  -4.2848 -6.59853
240  -4.24952 -6.56325
241  -4.21424 -6.52798
242  -4.17896 -6.52798
243  -4.14368 -6.4927
244  -4.10841 -6.4927
245  -4.07313 -6.45742
246  -4.03785 -6.45742
247  -4.00257 -6.42214
248  -3.9673 -6.38686
249  -3.93202 -6.38686
250  -3.89674 -6.38686
251  -3.86146 -6.35159
252  -3.82618 -6.35159
253  -3.79091 -6.35159
254  -3.75563 -6.31631
255  -3.72035 -6.31631
256  -3.68507 -6.28103
257  -3.6498 -6.24575
258  -3.61452 -6.24575
259  -3.57924 -6.21048
260  -3.54396 -6.21048
261  -3.50868 -6.1752
262  -3.47341 -6.1752
263  -3.43813 -6.13992
264  -3.40285 -6.10464
265  -3.36757 -6.10464
266  -3.3323 -6.10464
267  -3.29702 -6.06936
268  -3.26174 -6.06936
269  -3.22646 -6.06936
270  -3.19118 -6.03409
271  -3.15591 -6.03409
272  -3.12063 -6.03409
273  -3.08535 -6.03409
274  -3.05007 -6.03409
275  -3.0148 -5.99881
276  -2.97952 -5.96353
277  -2.94424 -5.96353
278  -2.90896 -5.96353
279  -2.87368 -5.92825
280  -2.83841 -5.92825
281  -2.80313 -5.92825
282  -2.76785 -5.92825
283  -2.73257 -5.92825
284  -2.6973 -5.92825
285  -2.66202 -5.92825
286  -2.62674 -5.92825
287  -2.59146 -5.92825
288  -2.55618 -5.92825
289  -2.52091 -5.89298
290  -2.48563 -5.89298
291  -2.45035 -5.89298
292  -2.41507 -5.8577
293  -2.3798 -5.8577
294  -2.34452 -5.8577
295  -2.30924 -5.8577
296  -2.27396 -5.8577
297  -2.23868 -5.82242
298  -2.20341 -5.82242
299  -2.16813 -5.82242
300  -2.13285 -5.78714
301  -2.09757 -5.78714
302  -2.0623 -5.78714
303  -2.02702 -5.78714
304  -1.99174 -5.75186
305  -1.95646 -5.75186
306  -1.92118 -5.75186
307  -1.88591 -5.75186
308  -1.85063 -5.75186
309  -1.81535 -5.71659
310  -1.78007 -5.71659
311  -1.7448 -5.71659
312  -1.70952 -5.71659
313  -1.67424 -5.71659
314  -1.63896 -5.68131
315  -1.60368 -5.68131
316  -1.56841 -5.68131
317  -1.53313 -5.68131
318  -1.49785 -5.68131
319  -1.46257 -5.68131
320  -1.4273 -5.68131
321  -1.39202 -5.68131
322  -1.35674 -5.64603
323  -1.32146 -5.64603
324  -1.28618 -5.64603
325  -1.25091 -5.64603
326  -1.21563 -5.64603
327  -1.18035 -5.64603
328  -1.14507 -5.64603
329  -1.1098 -5.64603
330  -1.07452 -5.64603
331  -1.03924 -5.64603
332  -1.00396 -5.64603
333  -0.968685 -5.64603
334  -0.933407 -5.64603
335  -0.898129 -5.64603
336  -0.862852 -5.64603
337  -0.827574 -5.64603
338  -0.792296 -5.64603
339  -0.757018 -5.64603
340  -0.72174 -5.64603
341  -0.686463 -5.64603
342  -0.651185 -5.64603
343  -0.615907 -5.64603
344  -0.580629 -5.64603
345  -0.545352 -5.64603
346  -0.510074 -5.64603
347  -0.474796 -5.64603
348  -0.439518 -5.64603
349  -0.40424 -5.64603
350  -0.368963 -5.64603
351  -0.333685 -5.64603
352  -0.298407 -5.64603
353  -0.263129 -5.64603
354  -0.227852 -5.64603
355  -0.192574 -5.64603
356  -0.157296 -5.64603
357  -0.122018 -5.64603
358  -0.0867404 -5.64603
359  -0.0514627 -5.64603
360  -0.0161849 -5.64603
361  0.0190929 -5.64603
362  0.0543707 -5.64603
363  0.0896485 -5.64603
364  0.124926 -5.64603
365  0.160204 -5.64603
366  0.195482 -5.64603
367  0.23076 -5.64603
368  0.266037 -5.64603
369  0.301315 -5.64603
370  0.336593 -5.64603
371  0.371871 -5.64603
372  0.407148 -5.64603
373  0.442426 -5.64603
374  0.477704 -5.64603
375  0.512982 -5.64603
376  0.54826 -5.64603
377  0.583537 -5.68131
378  0.618815 -5.68131
379  0.654093 -5.68131
380  0.689371 -5.68131
381  0.724648 -5.68131
382  0.759926 -5.68131
383  0.795204 -5.71659
384  0.830482 -5.71659
385  0.86576 -5.71659
386  0.901037 -5.71659
387  0.936315 -5.71659
388  0.971593 -5.75186
389  1.00687 -5.78714
390  1.04215 -5.82242
391  1.07743 -5.82242
392  1.1127 -5.82242
393  1.14798 -5.8577
394  1.18326 -5.8577
395  1.21854 -5.8577
396  1.25382 -5.89298
397  1.28909 -5.89298
398  1.32437 -5.89298
399  1.35965 -5.89298
400  1.39493 -5.92825
401  1.4302 -5.92825
402  1.46548 -5.92825
403  1.50076 -5.96353
404  1.53604 -5.96353
405  1.57132 -5.96353
406  1.60659 -5.96353
407  1.64187 -5.96353
408  1.67715 -5.96353
409  1.71243 -5.96353
410  1.7477 -5.96353
411  1.78298 -5.96353
412  1.81826 -5.99881
413  1.85354 -5.99881
414  1.88882 -5.99881
415  1.92409 -6.03409
416  1.95937 -6.03409
417  1.99465 -6.03409
418  2.02993 -6.03409
419  2.0652 -6.06936
420  2.10048 -6.10464
421  2.13576 -6.10464
422  2.17104 -6.10464
423  2.20632 -6.13992
424  2.24159 -6.13992
425  2.27687 -6.13992
426  2.31215 -6.13992
427  2.34743 -6.13992
428  2.3827 -6.1752
429  2.41798 -6.1752
430  2.45326 -6.21048
431  2.48854 -6.21048
432  2.52382 -6.24575
433  2.55909 -6.24575
434  2.59437 -6.28103
435  2.62965 -6.28103
436  2.66493 -6.28103
437  2.7002 -6.28103
438  2.73548 -6.31631
439  2.77076 -6.31631
440  2.80604 -6.35159
441  2.84132 -6.38686
442  2.87659 -6.38686
443  2.91187 -6.38686
444  2.94715 -6.42214
445  2.98243 -6.42214
446  3.0177 -6.45742
447  3.05298 -6.45742
448  3.08826 -6.4927
449  3.12354 -6.52798
450  3.15882 -6.52798
451  3.19409 -6.52798
452  3.22937 -6.56325
453  3.26465 -6.56325
454  3.29993 -6.59853
455  3.3352 -6.59853
456  3.37048 -6.59853
457  3.40576 -6.63381
458  3.44104 -6.63381
459  3.47632 -6.66909
460  3.51159 -6.66909
461  3.54687 -6.70436
462  3.58215 -6.73964
463  3.61743 -6.77492
464  3.6527 -6.8102
465  3.68798 -6.8102
466  3.72326 -6.84548
467  3.75854 -6.88075
468  3.79382 -6.91603
469  3.82909 -6.91603
470  3.86437 -6.91603
471  3.89965 -6.95131
472  3.93493 -6.98659
473  3.9702 -7.02186
474  4.00548 -7.05714
475  4.04076 -7.09242
476  4.07604 -7.1277
477  4.11132 -7.1277
478  4.14659 -7.1277
479  4.18187 -7.16298
480  4.21715 -7.19825
481  4.25243 -7.23353
482  4.2877 -7.26881
483  4.32298 -7.30409
484  4.35826 -7.33936
485  4.39354 -7.33936
486  4.42882 -7.33936
487  4.46409 -7.33936
488  4.49937 -7.33936
489  4.53465 -7.33936
490  4.56993 -7.33936
491  4.6052 -7.33936
492  4.64048 -7.33936
493  4.67576 -7.33936
494  4.71104 -7.33936
495  4.74632 -7.33936
496  4.78159 -7.33936
497  4.81687 -7.33936
498  4.85215 -7.30409
499  4.88743 -7.26881
500  4.9227 -7.23353
501  4.95798 -7.19825
502  4.99326 -7.16298
503  5.02854 -7.1277
504  5.06382 -7.1277
505  5.09909 -7.09242
506  5.13437 -7.05714
507  5.16965 -7.02186
508  5.20493 -6.98659
509  5.2402 -6.95131
510  5.27548 -6.91603
511  5.31076 -6.91603
512  5.34604 -6.88075
513  5.38132 -6.84548
514  5.41659 -6.84548
515  5.45187 -6.84548
516  5.48715 -6.84548
517  5.52243 -6.84548
518  5.5577 -6.8102
519  5.59298 -6.77492
520  5.62826 -6.73964
521  5.66354 -6.70436
522  5.69882 -6.66909
523  5.73409 -6.63381
524  5.76937 -6.59853
525  5.80465 -6.56325
526  5.83993 -6.52798
527  5.8752 -6.4927
528  5.91048 -6.45742
529  5.91048 -6.42214
530  5.94576 -6.38686
531  5.98104 -6.35159
532  5.98104 -6.31631
533  6.01632 -6.28103
534  6.05159 -6.24575
535  6.08687 -6.21048
536  6.08687 -6.1752
537  6.12215 -6.13992
538  6.15743 -6.10464
539  6.15743 -6.06936
540  6.1927 -6.03409
541  6.1927 -5.99881
542  6.1927 -5.96353
543  6.1927 -5.92825
544  6.1927 -5.89298
545  6.1927 -5.8577
546  6.22798 -5.82242
547  6.26326 -5.78714
548  6.26326 -5.75186
549  6.26326 -5.71659
550  6.26326 -5.68131
551  6.29854 -5.64603
552  6.33382 -5.61075
553  6.33382 -5.57548
554  6.33382 -5.5402
555  6.33382 -5.50492
556  6.33382 -5.46964
557  6.36909 -5.43436
558  6.36909 -5.39909
559  6.36909 -5.36381
560  6.40437 -5.32853
561  6.40437 -5.29325
562  6.40437 -5.25798
563  6.40437 -5.2227
564  6.40437 -5.18742
565  6.40437 -5.15214
566  6.40437 -5.11686
567  6.40437 -5.08159
568  6.40437 -5.04631
569  6.40437 -5.01103
570  6.40437 -4.97575
571  6.40437 -4.94048
572  6.40437 -4.9052
573  6.40437 -4.86992
574  6.40437 -4.83464
575  6.40437 -4.79936
576  6.40437 -4.76409
577  6.40437 -4.72881
578  6.40437 -4.69353
579  6.40437 -4.65825
580  6.40437 -4.62298
581  6.40437 -4.5877
582  6.40437 -4.55242
583  6.40437 -4.51714
584  6.40437 -4.48186
585  6.43965 -4.44659
586  6.47493 -4.41131
587  6.5102 -4.37603
588  6.54548 -4.34075
589  6.54548 -4.30548
590  6.54548 -4.2702
591  6.54548 -4.23492
592  6.58076 -4.19964
593  6.61604 -4.16436
594  6.65132 -4.12909
595  6.68659 -4.09381
596  6.68659 -4.05853
597  6.68659 -4.02325
598  6.68659 -3.98798
599  6.68659 -3.9527
600  6.72187 -3.91742
601  6.72187 -3.88214
602  6.75715 -3.84686
603  6.79243 -3.81159
604  6.79243 -3.77631
605  6.79243 -3.74103
606  6.79243 -3.70575
607  6.79243 -3.67048
608  6.79243 -3.6352
609  6.8277 -3.59992
610  6.8277 -3.56464
611  6.8277 -3.52936
612  6.8277 -3.49409
613  6.8277 -3.45881
614  6.86298 -3.42353
615  6.86298 -3.38825
616  6.86298 -3.35298
617  6.86298 -3.3177
618  6.86298 -3.28242
619  6.86298 -3.24714
620  6.86298 -3.21186
621  6.86298 -3.17659
622  6.86298 -3.14131
623  6.89826 -3.10603
624  6.89826 -3.07075
625  6.89826 -3.03548
626  6.93354 -3.0002
627  6.93354 -2.96492
628  6.93354 -2.92964
629  6.93354 -2.89436
630  6.93354 -2.85909
631  6.93354 -2.82381
632  6.93354 -2.78853
633  6.93354 -2.75325
634  6.93354 -2.71798
635  6.96882 -2.6827
636  6.96882 -2.64742
637  6.96882 -2.61214
638  6.96882 -2.57686
639  6.96882 -2.54159
640  6.96882 -2.50631
641  6.96882 -2.47103
642  6.96882 -2.43575
643  7.00409 -2.40048
644  7.00409 -2.3652
645  7.00409 -2.32992
646  7.00409 -2.29464
647  7.00409 -2.25936
648  7.00409 -2.22409
649  7.00409 -2.18881
650  7.00409 -2.15353
651  7.00409 -2.11825
652  7.03937 -2.08298
653  7.03937 -2.0477
654  7.03937 -2.01242
655  7.07465 -1.97714
656  7.07465 -1.94186
657  7.07465 -1.90659
658  7.07465 -1.87131
659  7.07465 -1.83603
660  7.07465 -1.80075
661  7.07465 -1.76548
662  7.07465 -1.7302
663  7.07465 -1.69492
664  7.07465 -1.65964
665  7.07465 -1.62436
666  7.07465 -1.58909
667  7.07465 -1.55381
668  7.07465 -1.51853
669  7.07465 -1.48325
670  7.07465 -1.44798
671  7.07465 -1.4127
672  7.07465 -1.37742
673  7.07465 -1.34214
674  7.07465 -1.30686
675  7.07465 -1.27159
676  7.07465 -1.23631
677  7.07465 -1.20103
678  7.07465 -1.16575
679  7.07465 -1.13048
680  7.07465 -1.0952
681  7.07465 -1.05992
682  7.07465 -1.02464
683  7.07465 -0.989365
684  7.07465 -0.954087
685  7.07465 -0.918809
686  7.07465 -0.883532
687  7.07465 -0.848254
688  7.07465 -0.812976
689  7.07465 -0.777698
690  7.07465 -0.742421
691  7.07465 -0.707143
692  7.07465 -0.671865
693  7.07465 -0.636587
694  7.07465 -0.601309
695  7.10993 -0.566032
696  7.10993 -0.530754
697  7.10993 -0.495476
698  7.10993 -0.460198
699  7.10993 -0.424921
700  7.10993 -0.389643
701  7.10993 -0.354365
702  7.10993 -0.319087
703  7.10993 -0.283809
704  7.10993 -0.248532
705  7.10993 -0.213254
706  7.10993 -0.177976
707  7.10993 -0.142698
708  7.10993 -0.107421
709  7.10993 -0.0721427
710  7.10993 -0.0368649
711  7.10993 -0.00158717
712  7.07465 0.0336906
713  7.07465 0.0689684
714  7.07465 0.104246
715  7.07465 0.139524
716  7.07465 0.174802
717  7.07465 0.210079
718  7.07465 0.245357
719  7.07465 0.280635
720  7.07465 0.315913
721  7.07465 0.351191
722  7.07465 0.386468
723  7.07465 0.421746
724  7.07465 0.457024
725  7.07465 0.492302
726  7.07465 0.527579
727  7.07465 0.562857
728  7.07465 0.598135
729  7.07465 0.633413
730  7.07465 0.668691
731  7.07465 0.703968
732  7.07465 0.739246
733  7.07465 0.774524
734  7.07465 0.809802
735  7.07465 0.845079
736  7.07465 0.880357
737  7.07465 0.915635
738  7.07465 0.950913
739  7.07465 0.986191
740  7.07465 1.02147
741  7.07465 1.05675
742  7.03937 1.09202
743  7.00409 1.1273
744  7.00409 1.16258
745  7.00409 1.19786
746  7.00409 1.23314
747  7.00409 1.26841
748  6.96882 1.30369
749  6.96882 1.33897
750  6.93354 1.37425
751  6.93354 1.40952
752  6.93354 1.4448
753  6.93354 1.48008
754  6.93354 1.51536
755  6.93354 1.55064
756  6.93354 1.58591
757  6.93354 1.62119
758  6.93354 1.65647
759  6.89826 1.69175
760  6.89826 1.72702
761  6.89826 1.7623
762  6.89826 1.79758
763  6.89826 1.83286
764  6.89826 1.86814
765  6.89826 1.90341
766  6.89826 1.93869
767  6.86298 1.97397
768  6.86298 2.00925
769  6.86298 2.04452
770  6.8277 2.0798
771  6.8277 2.11508
772  6.79243 2.15036
773  6.79243 2.18564
774  6.75715 2.22091
775  6.75715 2.25619
776  6.72187 2.29147
777  6.72187 2.32675
778  6.72187 2.36202
779  6.72187 2.3973
780  6.68659 2.43258
781  6.68659 2.46786
782  6.68659 2.50314
783  6.65132 2.53841
784  6.65132 2.57369
785  6.65132 2.60897
786  6.65132 2.64425
787  6.61604 2.67952
788  6.61604 2.7148
789  6.61604 2.75008
790  6.61604 2.78536
791  6.58076 2.82064
792  6.58076 2.85591
793  6.58076 2.89119
794  6.54548 2.92647
795  6.54548 2.96175
796  6.5102 2.99702
797  6.5102 3.0323
798  6.5102 3.06758
799  6.5102 3.10286
800  6.47493 3.13814
801  6.47493 3.17341
802  6.43965 3.20869
803  6.43965 3.24397
804  6.40437 3.27925
805  6.40437 3.31452
806  6.36909 3.3498
807  6.36909 3.38508
808  6.36909 3.42036
809  6.33382 3.45564
810  6.33382 3.49091
811  6.33382 3.52619
812  6.33382 3.56147
813  6.33382 3.59675
814  6.29854 3.63202
815  6.29854 3.6673
816  6.26326 3.70258
817  6.26326 3.73786
818  6.26326 3.77314
819  6.22798 3.80841
820  6.1927 3.84369
821  6.1927 3.87897
822  6.1927 3.91425
823  6.15743 3.94952
824  6.12215 3.9848
825  6.08687 4.02008
826  6.05159 4.05536
827  6.05159 4.09064
828  6.01632 4.12591
829  6.01632 4.16119
830  6.01632 4.19647
831  6.01632 4.23175
832  5.98104 4.26702
833  5.98104 4.3023
834  5.94576 4.33758
835  5.91048 4.37286
836  5.8752 4.40814
837  5.83993 4.44341
838  5.83993 4.47869
839  5.83993 4.51397
840  5.80465 4.54925
841  5.80465 4.58452
842  5.76937 4.6198
843  5.73409 4.65508
844  5.69882 4.69036
845  5.66354 4.72564
846  5.62826 4.76091
847  5.62826 4.79619
848  5.62826 4.83147
849  5.59298 4.86675
850  5.5577 4.90202
851  5.52243 4.9373
852  5.48715 4.97258
853  5.45187 5.00786
854  5.41659 5.04314
855  5.38132 5.07841
856  5.34604 5.11369
857  5.31076 5.14897
858  5.27548 5.18425
859  5.2402 5.21952
860  5.20493 5.2548
861  5.16965 5.29008
862  5.13437 5.29008
863  5.09909 5.29008
864  5.06382 5.29008
865  5.02854 5.29008
866  4.99326 5.29008
867  4.95798 5.32536
868  4.9227 5.36064
869  4.88743 5.36064
870  4.85215 5.39591
871  4.81687 5.43119
872  4.78159 5.46647
873  4.74632 5.50175
874  4.71104 5.53702
875  4.67576 5.5723
876  4.64048 5.60758
877  4.6052 5.64286
878  4.56993 5.67814
879  4.53465 5.71341
880  4.49937 5.74869
881  4.46409 5.78397
882  4.42882 5.81925
883  4.39354 5.85452
884  4.35826 5.8898
885  4.32298 5.92508
886  4.2877 5.92508
887  4.25243 5.96036
888  4.21715 5.99564
889  4.18187 6.03091
890  4.14659 6.06619
891  4.11132 6.06619
892  4.07604 6.10147
893  4.04076 6.13675
894  4.00548 6.17202
895  3.9702 6.2073
896  3.93493 6.24258
897  3.89965 6.27786
898  3.86437 6.31314
899  3.82909 6.34841
900  3.79382 6.38369
901  3.75854 6.41897
902  3.72326 6.45425
903  3.68798 6.48952
904  3.6527 6.5248
905  3.61743 6.56008
906  3.58215 6.59536
907  3.54687 6.63064
908  3.51159 6.66591
909  3.47632 6.70119
910  3.44104 6.70119
911  3.40576 6.70119
912  3.37048 6.70119
913  3.3352 6.70119
914  3.29993 6.70119
915  3.26465 6.70119
916  3.22937 6.70119
917  3.19409 6.70119
918  3.15882 6.73647
919  3.12354 6.77175
920  3.08826 6.77175
921  3.05298 6.77175
922  3.0177 6.80702
923  2.98243 6.80702
924  2.94715 6.8423
925  2.91187 6.8423
926  2.87659 6.87758
927  2.84132 6.87758
928  2.80604 6.91286
929  2.77076 6.91286
930  2.73548 6.94814
931  2.7002 6.94814
932  2.66493 6.98341
933  2.62965 6.98341
934  2.59437 7.01869
935  2.55909 7.01869
936  2.52382 7.05397
937  2.48854 7.05397
938  2.45326 7.08925
939  2.41798 7.08925
940  2.3827 7.08925
941  2.34743 7.12452
942  2.31215 7.12452
943  2.27687 7.12452
944  2.24159 7.1598
945  2.20632 7.1598
946  2.17104 7.19508
947  2.13576 7.19508
948  2.10048 7.23036
949  2.0652 7.23036
950  2.02993 7.23036
951  1.99465 7.26564
952  1.95937 7.26564
953  1.92409 7.30091
954  1.88882 7.30091
955  1.85354 7.30091
956  1.81826 7.30091
957  1.78298 7.30091
958  1.7477 7.33619
959  1.71243 7.37147
960  1.67715 7.40675
961  1.64187 7.44202
962  1.60659 7.4773
963  1.57132 7.51258
964  1.53604 7.54786
965  1.50076 7.58314
966  1.46548 7.61841
967  1.4302 7.61841
968  1.39493 7.65369
969  1.35965 7.65369
970  1.32437 7.65369
971  1.28909 7.68897
972  1.25382 7.68897
973  1.21854 7.68897
974  1.18326 7.68897
975  1.14798 7.68897
976  1.1127 7.68897
977  1.07743 7.68897
978  1.04215 7.68897
979  1.00687 7.68897
980  0.971593 7.68897
981  0.936315 7.68897
982  0.901037 7.68897
983  0.86576 7.68897
984  0.830482 7.68897
985  0.795204 7.68897
986  0.759926 7.72425
987  0.724648 7.72425
988  0.689371 7.72425
989  0.654093 7.72425
990  0.618815 7.72425
991  0.583537 7.72425
992  0.54826 7.72425
993  0.512982 7.72425
994  0.477704 7.72425
995  0.442426 7.72425
996  0.407148 7.72425
997  0.371871 7.72425
998  0.336593 7.72425
999  0.301315 7.72425
1000 0.266037 7.72425
1001 0.23076 7.72425
1002 0.195482 7.72425
1003 0.160204 7.72425
1004 0.124926 7.72425
1005 0.0896485 7.72425
1006 0.0543707 7.72425
1007 0.0190929 7.72425
1008 -0.0161849 7.72425
1009 -0.0514627 7.72425
1010 -0.0867404 7.72425
1011 -0.122018 7.72425
1012 -0.157296 7.72425
1013 -0.192574 7.72425
1014 -0.227852 7.72425
1015 -0.263129 7.72425
1016 -0.298407 7.72425
1017 -0.333685 7.72425
1018 -0.368963 7.72425
1019 -0.40424 7.72425
1020 -0.439518 7.68897
1021 -0.474796 7.68897
1022 -0.510074 7.68897
1023 -0.545352 7.68897
1024 -0.580629 7.68897
1025 -0.615907 7.68897
1026 -0.651185 7.68897
1027 -0.686463 7.68897
1028 -0.72174 7.68897
1029 -0.757018 7.65369
1030 -0.792296 7.65369
1031 -0.827574 7.65369
1032 -0.862852 7.65369
1033 -0.898129 7.61841
1034 -0.933407 7.61841
1035 -0.968685 7.61841
1036 -1.00396 7.61841
1037 -1.03924 7.61841
1038 -1.07452 7.58314
1039 -1.1098 7.58314
1040 -1.14507 7.58314
1041 -1.18035 7.58314
1042 -1.21563 7.58314
1043 -1.25091 7.58314
1044 -1.28618 7.58314
1045 -1.32146 7.58314
1046 -1.35674 7.54786
1047 -1.39202 7.54786
1048 -1.4273 7.51258
1049 -1.46257 7.51258
1050 -1.49785 7.4773
1051 -1.53313 7.4773
1052 -1.56841 7.44202
1053 -1.60368 7.44202
1054 -1.63896 7.40675
1055 -1.67424 7.40675
1056 -1.70952 7.40675
1057 -1.7448 7.40675
1058 -1.78007 7.37147
1059 -1.81535 7.37147
1060 -1.85063 7.37147
1061 -1.88591 7.33619
1062 -1.92118 7.33619
1063 -1.95646 7.33619
1064 -1.99174 7.33619
1065 -2.02702 7.30091
1066 -2.0623 7.26564
1067 -2.09757 7.26564
1068 -2.13285 7.23036
1069 -2.16813 7.23036
1070 -2.20341 7.23036
1071 -2.23868 7.19508
1072 -2.27396 7.19508
1073 -2.30924 7.1598
1074 -2.34452 7.1598
1075 -2.3798 7.12452
1076 -2.41507 7.12452
1077 -2.45035 7.08925
1078 -2.48563 7.08925
1079 -2.52091 7.08925
1080 -2.55618 7.08925
1081 -2.59146 7.05397
1082 -2.62674 7.01869
1083 -2.66202 6.98341
1084 -2.6973 6.94814
1085 -2.73257 6.91286
1086 -2.76785 6.91286
1087 -2.80313 6.91286
1088 -2.83841 6.91286
1089 -2.87368 6.91286
1090 -2.90896 6.91286
1091 -2.94424 6.91286
1092 -2.97952 6.87758
1093 -3.0148 6.8423
1094 -3.05007 6.80702
1095 -3.08535 6.77175
1096 -3.12063 6.73647
1097 -3.15591 6.70119
1098 -3.19118 6.70119
1099 -3.22646 6.66591
1100 -3.26174 6.66591
1101 -3.29702 6.63064
1102 -3.3323 6.63064
1103 -3.36757 6.59536
1104 -3.40285 6.59536
1105 -3.43813 6.56008
1106 -3.47341 6.5248
1107 -3.50868 6.48952
1108 -3.54396 6.45425
1109 -3.57924 6.41897
1110 -3.61452 6.38369
1111 -3.6498 6.34841
1112 -3.68507 6.31314
1113 -3.72035 6.27786
1114 -3.75563 6.24258
1115 -3.79091 6.2073
1116 -3.82618 6.17202
1117 -3.86146 6.13675
1118 -3.89674 6.10147
1119 -3.93202 6.06619
1120 -3.9673 6.03091
1121 -4.00257 5.99564
1122 -4.03785 5.96036
1123 -4.07313 5.92508
1124 -4.10841 5.8898
1125 -4.14368 5.85452
1126 -4.17896 5.81925
1127 -4.21424 5.78397
1128 -4.24952 5.74869
1129 -4.2848 5.71341
1130 -4.32007 5.71341
1131 -4.35535 5.67814
1132 -4.39063 5.64286
1133 -4.42591 5.60758
1134 -4.46118 5.5723
1135 -4.49646 5.53702
1136 -4.53174 5.50175
1137 -4.56702 5.46647
1138 -4.6023 5.43119
1139 -4.63757 5.39591
1140 -4.63757 5.36064
1141 -4.67285 5.32536
1142 -4.70813 5.29008
1143 -4.70813 5.2548
1144 -4.70813 5.21952
1145 -4.74341 5.18425
1146 -4.77868 5.14897
1147 -4.77868 5.11369
1148 -4.77868 5.07841
1149 -4.77868 5.04314
1150 -4.81396 5.00786
1151 -4.84924 4.97258
1152 -4.84924 4.9373
1153 -4.88452 4.90202
1154 -4.9198 4.86675
1155 -4.95507 4.83147
1156 -4.99035 4.79619
1157 -5.02563 4.76091
1158 -5.02563 4.72564
1159 -5.06091 4.69036
1160 -5.06091 4.65508
1161 -5.09618 4.6198
1162 -5.09618 4.58452
1163 -5.13146 4.54925
1164 -5.16674 4.51397
1165 -5.20202 4.47869
1166 -5.2373 4.44341
1167 -5.27257 4.40814
1168 -5.30785 4.37286
1169 -5.30785 4.33758
1170 -5.30785 4.3023
1171 -5.30785 4.26702
1172 -5.34313 4.23175
1173 -5.37841 4.19647
1174 -5.41368 4.16119
1175 -5.41368 4.12591
1176 -5.44896 4.09064
1177 -5.44896 4.05536
1178 -5.48424 4.02008
1179 -5.51952 3.9848
1180 -5.5548 3.94952
1181 -5.5548 3.91425
1182 -5.5548 3.87897
1183 -5.59007 3.84369
1184 -5.62535 3.80841
1185 -5.66063 3.77314
1186 -5.69591 3.73786
1187 -5.73118 3.70258
1188 -5.76646 3.6673
1189 -5.80174 3.63202
1190 -5.83702 3.59675
1191 -5.83702 3.56147
1192 -5.83702 3.52619
1193 -5.83702 3.49091
1194 -5.83702 3.45564
1195 -5.83702 3.42036
1196 -5.8723 3.38508
1197 -5.90757 3.3498
1198 -5.94285 3.31452
1199 -5.97813 3.27925
1200 -6.01341 3.24397
1201 -6.04868 3.20869
1202 -6.04868 3.17341
1203 -6.04868 3.13814
1204 -6.04868 3.10286
1205 -6.08396 3.06758
1206 -6.11924 3.0323
1207 -6.15452 2.99702
1208 -6.1898 2.96175
1209 -6.22507 2.92647
1210 -6.22507 2.89119
1211 -6.26035 2.85591
1212 -6.29563 2.82064
1213 -6.29563 2.78536
1214 -6.33091 2.75008
1215 -6.33091 2.7148
1216 -6.36618 2.67952
1217 -6.40146 2.64425
1218 -6.43674 2.60897
1219 -6.43674 2.57369
1220 -6.43674 2.53841
1221 -6.47202 2.50314
1222 -6.47202 2.46786
1223 -6.5073 2.43258
1224 -6.54257 2.3973
1225 -6.57785 2.36202
1226 -6.57785 2.32675
1227 -6.57785 2.29147
1228 -6.57785 2.25619
1229 -6.61313 2.22091
1230 -6.64841 2.18564
1231 -6.68368 2.15036
1232 -6.71896 2.11508
1233 -6.71896 2.0798
1234 -6.75424 2.04452
1235 -6.75424 2.00925
1236 -6.78952 1.97397
1237 -6.8248 1.93869
1238 -6.8248 1.90341
1239 -6.86007 1.86814
1240 -6.89535 1.83286
1241 -6.93063 1.79758
1242 -6.96591 1.7623
1243 -7.00118 1.72702
1244 -7.03646 1.69175
1245 -7.07174 1.65647
1246 -7.07174 1.62119
1247 -7.10702 1.58591
1248 -7.10702 1.55064
1249 -7.1423 1.51536
1250 -7.1423 1.48008
1251 -7.1423 1.4448
1252 -7.1423 1.40952
1253 -7.1423 1.37425
1254 -7.1423 1.33897
1255 -7.1423 1.30369
1256 -7.1423 1.26841
1257 -7.1423 1.23314
1258 -7.1423 1.19786
1259 -7.1423 1.16258
1260 -7.1423 1.1273
1261 -7.1423 1.09202
1262 -7.1423 1.05675
1263 -7.1423 1.02147
1264 -7.1423 0.986191
1265 -7.1423 0.950913
1266 -7.17757 0.915635
1267 -7.21285 0.880357
1268 -7.21285 0.845079
1269 -7.24813 0.809802
1270 -7.24813 0.774524
1271 -7.24813 0.739246
1272 -7.24813 0.703968
1273 -7.28341 0.668691
1274 -7.28341 0.633413
1275 -7.31868 0.598135
1276 -7.31868 0.562857
1277 -7.31868 0.527579
1278 -7.35396 0.492302
1279 -7.35396 0.457024
1280 -7.35396 0.421746
1281 -7.35396 0.386468
1282 -7.35396 0.351191
