# Supplementary material for: Statistical Mapping of Maize Bundle Intensity at the Stem Scale Using Spatial Normalisation of Replicated Images
Source: PLoS One. 2014 Mar 12;9(3):e90673. doi: 10.1371/journal.pone.0090673 (PMC3951278; doi:10.1371/journal.pone.0090673)
Supplement: File S2 — Data files containing bundle positions and slice contours. (ZIP) [file pone.0090673.s002.zip › data/slabs/tables/contoursMm/m02dvCntMm.txt]

name   x   y
1    -6.85324 -0.676153
2    -6.85324 -0.71143
3    -6.85324 -0.746708
4    -6.85324 -0.781986
5    -6.85324 -0.817264
6    -6.85324 -0.852542
7    -6.85324 -0.887819
8    -6.85324 -0.923097
9    -6.85324 -0.958375
10   -6.85324 -0.993653
11   -6.85324 -1.02893
12   -6.85324 -1.06421
13   -6.85324 -1.09949
14   -6.85324 -1.13476
15   -6.81796 -1.17004
16   -6.78268 -1.20532
17   -6.7474 -1.2406
18   -6.71212 -1.27587
19   -6.71212 -1.31115
20   -6.71212 -1.34643
21   -6.71212 -1.38171
22   -6.71212 -1.41699
23   -6.71212 -1.45226
24   -6.71212 -1.48754
25   -6.71212 -1.52282
26   -6.71212 -1.5581
27   -6.71212 -1.59337
28   -6.71212 -1.62865
29   -6.71212 -1.66393
30   -6.71212 -1.69921
31   -6.71212 -1.73449
32   -6.7474 -1.76976
33   -6.78268 -1.80504
34   -6.78268 -1.84032
35   -6.78268 -1.8756
36   -6.78268 -1.91087
37   -6.78268 -1.94615
38   -6.78268 -1.98143
39   -6.78268 -2.01671
40   -6.78268 -2.05199
41   -6.78268 -2.08726
42   -6.78268 -2.12254
43   -6.78268 -2.15782
44   -6.78268 -2.1931
45   -6.78268 -2.22837
46   -6.7474 -2.26365
47   -6.71212 -2.29893
48   -6.67685 -2.33421
49   -6.64157 -2.36949
50   -6.60629 -2.40476
51   -6.60629 -2.44004
52   -6.60629 -2.47532
53   -6.60629 -2.5106
54   -6.60629 -2.54587
55   -6.60629 -2.58115
56   -6.60629 -2.61643
57   -6.60629 -2.65171
58   -6.60629 -2.68699
59   -6.60629 -2.72226
60   -6.60629 -2.75754
61   -6.57101 -2.79282
62   -6.53574 -2.8281
63   -6.50046 -2.86337
64   -6.46518 -2.89865
65   -6.4299 -2.93393
66   -6.39462 -2.96921
67   -6.35935 -3.00449
68   -6.35935 -3.03976
69   -6.35935 -3.07504
70   -6.35935 -3.11032
71   -6.35935 -3.1456
72   -6.35935 -3.18087
73   -6.35935 -3.21615
74   -6.35935 -3.25143
75   -6.35935 -3.28671
76   -6.35935 -3.32199
77   -6.35935 -3.35726
78   -6.35935 -3.39254
79   -6.35935 -3.42782
80   -6.35935 -3.4631
81   -6.35935 -3.49837
82   -6.35935 -3.53365
83   -6.35935 -3.56893
84   -6.35935 -3.60421
85   -6.35935 -3.63949
86   -6.39462 -3.67476
87   -6.4299 -3.71004
88   -6.46518 -3.74532
89   -6.50046 -3.7806
90   -6.50046 -3.81587
91   -6.50046 -3.85115
92   -6.50046 -3.88643
93   -6.50046 -3.92171
94   -6.50046 -3.95699
95   -6.50046 -3.99226
96   -6.50046 -4.02754
97   -6.50046 -4.06282
98   -6.50046 -4.0981
99   -6.50046 -4.13337
100  -6.50046 -4.16865
101  -6.50046 -4.20393
102  -6.50046 -4.23921
103  -6.50046 -4.27449
104  -6.50046 -4.30976
105  -6.50046 -4.34504
106  -6.50046 -4.38032
107  -6.50046 -4.4156
108  -6.50046 -4.45087
109  -6.50046 -4.48615
110  -6.50046 -4.52143
111  -6.50046 -4.55671
112  -6.50046 -4.59199
113  -6.50046 -4.62726
114  -6.50046 -4.66254
115  -6.50046 -4.69782
116  -6.50046 -4.7331
117  -6.50046 -4.76837
118  -6.50046 -4.80365
119  -6.50046 -4.83893
120  -6.50046 -4.87421
121  -6.50046 -4.90949
122  -6.50046 -4.94476
123  -6.50046 -4.98004
124  -6.50046 -5.01532
125  -6.50046 -5.0506
126  -6.50046 -5.08587
127  -6.50046 -5.12115
128  -6.50046 -5.15643
129  -6.50046 -5.19171
130  -6.46518 -5.22699
131  -6.46518 -5.26226
132  -6.46518 -5.29754
133  -6.46518 -5.33282
134  -6.46518 -5.3681
135  -6.46518 -5.40337
136  -6.46518 -5.43865
137  -6.4299 -5.47393
138  -6.39462 -5.50921
139  -6.35935 -5.54449
140  -6.32407 -5.57976
141  -6.32407 -5.61504
142  -6.28879 -5.65032
143  -6.28879 -5.6856
144  -6.28879 -5.72087
145  -6.25351 -5.75615
146  -6.25351 -5.79143
147  -6.21824 -5.82671
148  -6.21824 -5.86199
149  -6.21824 -5.89726
150  -6.18296 -5.93254
151  -6.18296 -5.96782
152  -6.14768 -6.0031
153  -6.14768 -6.03837
154  -6.1124 -6.07365
155  -6.07712 -6.10893
156  -6.07712 -6.14421
157  -6.07712 -6.17949
158  -6.04185 -6.21476
159  -6.04185 -6.25004
160  -6.00657 -6.28532
161  -6.00657 -6.3206
162  -5.97129 -6.35587
163  -5.97129 -6.39115
164  -5.93601 -6.42643
165  -5.90074 -6.46171
166  -5.86546 -6.49699
167  -5.86546 -6.53226
168  -5.83018 -6.56754
169  -5.83018 -6.60282
170  -5.7949 -6.6381
171  -5.75962 -6.67337
172  -5.75962 -6.70865
173  -5.72435 -6.74393
174  -5.72435 -6.77921
175  -5.68907 -6.81449
176  -5.68907 -6.84976
177  -5.68907 -6.88504
178  -5.65379 -6.92032
179  -5.61851 -6.9556
180  -5.58324 -6.99087
181  -5.54796 -7.02615
182  -5.51268 -7.06143
183  -5.4774 -7.09671
184  -5.44212 -7.13199
185  -5.40685 -7.16726
186  -5.37157 -7.20254
187  -5.33629 -7.23782
188  -5.30101 -7.2731
189  -5.26574 -7.2731
190  -5.23046 -7.30837
191  -5.19518 -7.30837
192  -5.1599 -7.30837
193  -5.12462 -7.30837
194  -5.08935 -7.30837
195  -5.05407 -7.30837
196  -5.01879 -7.30837
197  -4.98351 -7.30837
198  -4.94824 -7.30837
199  -4.91296 -7.30837
200  -4.87768 -7.30837
201  -4.8424 -7.30837
202  -4.80712 -7.30837
203  -4.77185 -7.30837
204  -4.73657 -7.2731
205  -4.70129 -7.23782
206  -4.66601 -7.20254
207  -4.63074 -7.16726
208  -4.59546 -7.13199
209  -4.56018 -7.09671
210  -4.5249 -7.09671
211  -4.48962 -7.06143
212  -4.45435 -7.06143
213  -4.41907 -7.06143
214  -4.38379 -7.02615
215  -4.34851 -7.02615
216  -4.31324 -6.99087
217  -4.27796 -6.9556
218  -4.24268 -6.9556
219  -4.2074 -6.92032
220  -4.17212 -6.92032
221  -4.13685 -6.88504
222  -4.10157 -6.88504
223  -4.06629 -6.84976
224  -4.03101 -6.81449
225  -3.99574 -6.81449
226  -3.96046 -6.77921
227  -3.92518 -6.77921
228  -3.8899 -6.74393
229  -3.85462 -6.74393
230  -3.81935 -6.70865
231  -3.78407 -6.70865
232  -3.74879 -6.67337
233  -3.71351 -6.6381
234  -3.67824 -6.6381
235  -3.64296 -6.60282
236  -3.60768 -6.60282
237  -3.5724 -6.56754
238  -3.53712 -6.56754
239  -3.50185 -6.53226
240  -3.46657 -6.53226
241  -3.43129 -6.53226
242  -3.39601 -6.49699
243  -3.36074 -6.49699
244  -3.32546 -6.46171
245  -3.29018 -6.46171
246  -3.2549 -6.46171
247  -3.21962 -6.42643
248  -3.18435 -6.42643
249  -3.14907 -6.42643
250  -3.11379 -6.39115
251  -3.07851 -6.39115
252  -3.04324 -6.35587
253  -3.00796 -6.35587
254  -2.97268 -6.3206
255  -2.9374 -6.3206
256  -2.90212 -6.28532
257  -2.86685 -6.28532
258  -2.83157 -6.25004
259  -2.79629 -6.25004
260  -2.76101 -6.25004
261  -2.72574 -6.25004
262  -2.69046 -6.25004
263  -2.65518 -6.21476
264  -2.6199 -6.21476
265  -2.58462 -6.21476
266  -2.54935 -6.21476
267  -2.51407 -6.17949
268  -2.47879 -6.17949
269  -2.44351 -6.17949
270  -2.40824 -6.14421
271  -2.37296 -6.14421
272  -2.33768 -6.14421
273  -2.3024 -6.14421
274  -2.26712 -6.14421
275  -2.23185 -6.14421
276  -2.19657 -6.10893
277  -2.16129 -6.10893
278  -2.12601 -6.10893
279  -2.09074 -6.10893
280  -2.05546 -6.07365
281  -2.02018 -6.07365
282  -1.9849 -6.07365
283  -1.94962 -6.07365
284  -1.91435 -6.03837
285  -1.87907 -6.03837
286  -1.84379 -6.03837
287  -1.80851 -6.0031
288  -1.77324 -6.0031
289  -1.73796 -6.0031
290  -1.70268 -6.0031
291  -1.6674 -6.0031
292  -1.63212 -6.0031
293  -1.59685 -6.0031
294  -1.56157 -6.0031
295  -1.52629 -6.0031
296  -1.49101 -6.0031
297  -1.45574 -5.96782
298  -1.42046 -5.96782
299  -1.38518 -5.93254
300  -1.3499 -5.93254
301  -1.31462 -5.93254
302  -1.27935 -5.93254
303  -1.24407 -5.93254
304  -1.20879 -5.89726
305  -1.17351 -5.89726
306  -1.13824 -5.86199
307  -1.10296 -5.86199
308  -1.06768 -5.86199
309  -1.0324 -5.82671
310  -0.997124 -5.82671
311  -0.961846 -5.82671
312  -0.926569 -5.79143
313  -0.891291 -5.79143
314  -0.856013 -5.79143
315  -0.820735 -5.79143
316  -0.785457 -5.79143
317  -0.75018 -5.79143
318  -0.714902 -5.79143
319  -0.679624 -5.79143
320  -0.644346 -5.79143
321  -0.609069 -5.79143
322  -0.573791 -5.79143
323  -0.538513 -5.79143
324  -0.503235 -5.79143
325  -0.467957 -5.79143
326  -0.43268 -5.79143
327  -0.397402 -5.79143
328  -0.362124 -5.79143
329  -0.326846 -5.79143
330  -0.291569 -5.79143
331  -0.256291 -5.79143
332  -0.221013 -5.79143
333  -0.185735 -5.79143
334  -0.150457 -5.82671
335  -0.11518 -5.82671
336  -0.0799018 -5.82671
337  -0.0446241 -5.82671
338  -0.00934629 -5.82671
339  0.0259315 -5.82671
340  0.0612093 -5.82671
341  0.096487 -5.82671
342  0.131765 -5.82671
343  0.167043 -5.82671
344  0.20232 -5.82671
345  0.237598 -5.82671
346  0.272876 -5.82671
347  0.308154 -5.82671
348  0.343431 -5.82671
349  0.378709 -5.82671
350  0.413987 -5.86199
351  0.449265 -5.86199
352  0.484543 -5.86199
353  0.51982 -5.86199
354  0.555098 -5.86199
355  0.590376 -5.86199
356  0.625654 -5.86199
357  0.660931 -5.86199
358  0.696209 -5.86199
359  0.731487 -5.86199
360  0.766765 -5.86199
361  0.802043 -5.86199
362  0.83732 -5.86199
363  0.872598 -5.86199
364  0.907876 -5.86199
365  0.943154 -5.86199
366  0.978431 -5.86199
367  1.01371 -5.86199
368  1.04899 -5.86199
369  1.08426 -5.86199
370  1.11954 -5.89726
371  1.15482 -5.89726
372  1.1901 -5.89726
373  1.22538 -5.89726
374  1.26065 -5.89726
375  1.29593 -5.89726
376  1.33121 -5.93254
377  1.36649 -5.93254
378  1.40176 -5.93254
379  1.43704 -5.93254
380  1.47232 -5.93254
381  1.5076 -5.93254
382  1.54288 -5.93254
383  1.57815 -5.96782
384  1.61343 -5.96782
385  1.64871 -5.96782
386  1.68399 -6.0031
387  1.71926 -6.0031
388  1.75454 -6.03837
389  1.78982 -6.03837
390  1.8251 -6.03837
391  1.86038 -6.03837
392  1.89565 -6.07365
393  1.93093 -6.07365
394  1.96621 -6.07365
395  2.00149 -6.07365
396  2.03676 -6.10893
397  2.07204 -6.10893
398  2.10732 -6.10893
399  2.1426 -6.14421
400  2.17788 -6.14421
401  2.21315 -6.17949
402  2.24843 -6.17949
403  2.28371 -6.17949
404  2.31899 -6.17949
405  2.35426 -6.21476
406  2.38954 -6.21476
407  2.42482 -6.25004
408  2.4601 -6.25004
409  2.49538 -6.25004
410  2.53065 -6.28532
411  2.56593 -6.28532
412  2.60121 -6.28532
413  2.63649 -6.28532
414  2.67176 -6.28532
415  2.70704 -6.28532
416  2.74232 -6.28532
417  2.7776 -6.28532
418  2.81288 -6.28532
419  2.84815 -6.28532
420  2.88343 -6.28532
421  2.91871 -6.28532
422  2.95399 -6.28532
423  2.98926 -6.28532
424  3.02454 -6.28532
425  3.05982 -6.28532
426  3.0951 -6.28532
427  3.13038 -6.28532
428  3.16565 -6.28532
429  3.20093 -6.3206
430  3.23621 -6.35587
431  3.27149 -6.39115
432  3.30676 -6.42643
433  3.34204 -6.46171
434  3.37732 -6.49699
435  3.4126 -6.53226
436  3.44788 -6.56754
437  3.48315 -6.60282
438  3.51843 -6.6381
439  3.55371 -6.67337
440  3.58899 -6.70865
441  3.62426 -6.74393
442  3.65954 -6.77921
443  3.69482 -6.81449
444  3.7301 -6.84976
445  3.76538 -6.88504
446  3.80065 -6.92032
447  3.83593 -6.92032
448  3.87121 -6.9556
449  3.90649 -6.9556
450  3.94176 -6.99087
451  3.97704 -7.02615
452  4.01232 -7.06143
453  4.0476 -7.09671
454  4.08288 -7.09671
455  4.11815 -7.13199
456  4.15343 -7.16726
457  4.18871 -7.16726
458  4.22399 -7.20254
459  4.25926 -7.20254
460  4.29454 -7.23782
461  4.32982 -7.2731
462  4.3651 -7.2731
463  4.40038 -7.2731
464  4.43565 -7.2731
465  4.47093 -7.2731
466  4.50621 -7.2731
467  4.54149 -7.2731
468  4.57676 -7.2731
469  4.61204 -7.2731
470  4.64732 -7.2731
471  4.6826 -7.2731
472  4.71788 -7.2731
473  4.75315 -7.2731
474  4.78843 -7.23782
475  4.82371 -7.20254
476  4.85899 -7.16726
477  4.89426 -7.13199
478  4.92954 -7.09671
479  4.96482 -7.06143
480  5.0001 -7.02615
481  5.03538 -6.99087
482  5.03538 -6.9556
483  5.03538 -6.92032
484  5.03538 -6.88504
485  5.03538 -6.84976
486  5.03538 -6.81449
487  5.03538 -6.77921
488  5.07065 -6.74393
489  5.10593 -6.70865
490  5.14121 -6.67337
491  5.17649 -6.6381
492  5.21176 -6.60282
493  5.24704 -6.56754
494  5.28232 -6.53226
495  5.3176 -6.49699
496  5.35288 -6.46171
497  5.38815 -6.42643
498  5.42343 -6.39115
499  5.42343 -6.35587
500  5.45871 -6.3206
501  5.49399 -6.28532
502  5.52926 -6.25004
503  5.56454 -6.21476
504  5.59982 -6.17949
505  5.6351 -6.14421
506  5.67038 -6.10893
507  5.70565 -6.07365
508  5.74093 -6.03837
509  5.77621 -6.0031
510  5.81149 -6.0031
511  5.84676 -5.96782
512  5.88204 -5.93254
513  5.91732 -5.89726
514  5.9526 -5.86199
515  5.98788 -5.82671
516  6.02315 -5.79143
517  6.05843 -5.75615
518  6.09371 -5.72087
519  6.12899 -5.6856
520  6.12899 -5.65032
521  6.12899 -5.61504
522  6.12899 -5.57976
523  6.12899 -5.54449
524  6.12899 -5.50921
525  6.16426 -5.47393
526  6.19954 -5.43865
527  6.23482 -5.40337
528  6.2701 -5.3681
529  6.30538 -5.33282
530  6.34065 -5.29754
531  6.37593 -5.26226
532  6.41121 -5.22699
533  6.44649 -5.19171
534  6.48176 -5.15643
535  6.51704 -5.12115
536  6.55232 -5.08587
537  6.5876 -5.0506
538  6.62288 -5.01532
539  6.62288 -4.98004
540  6.65815 -4.94476
541  6.65815 -4.90949
542  6.65815 -4.87421
543  6.65815 -4.83893
544  6.65815 -4.80365
545  6.69343 -4.76837
546  6.69343 -4.7331
547  6.69343 -4.69782
548  6.72871 -4.66254
549  6.72871 -4.62726
550  6.72871 -4.59199
551  6.72871 -4.55671
552  6.72871 -4.52143
553  6.72871 -4.48615
554  6.76399 -4.45087
555  6.76399 -4.4156
556  6.76399 -4.38032
557  6.76399 -4.34504
558  6.76399 -4.30976
559  6.76399 -4.27449
560  6.76399 -4.23921
561  6.76399 -4.20393
562  6.76399 -4.16865
563  6.76399 -4.13337
564  6.76399 -4.0981
565  6.79926 -4.06282
566  6.79926 -4.02754
567  6.79926 -3.99226
568  6.83454 -3.95699
569  6.83454 -3.92171
570  6.83454 -3.88643
571  6.83454 -3.85115
572  6.83454 -3.81587
573  6.83454 -3.7806
574  6.83454 -3.74532
575  6.83454 -3.71004
576  6.83454 -3.67476
577  6.83454 -3.63949
578  6.83454 -3.60421
579  6.83454 -3.56893
580  6.83454 -3.53365
581  6.83454 -3.49837
582  6.86982 -3.4631
583  6.9051 -3.42782
584  6.94038 -3.39254
585  6.94038 -3.35726
586  6.94038 -3.32199
587  6.94038 -3.28671
588  6.94038 -3.25143
589  6.94038 -3.21615
590  6.94038 -3.18087
591  6.94038 -3.1456
592  6.94038 -3.11032
593  6.94038 -3.07504
594  6.94038 -3.03976
595  6.94038 -3.00449
596  6.94038 -2.96921
597  6.94038 -2.93393
598  6.94038 -2.89865
599  6.94038 -2.86337
600  6.9051 -2.8281
601  6.86982 -2.79282
602  6.83454 -2.75754
603  6.79926 -2.72226
604  6.76399 -2.68699
605  6.72871 -2.65171
606  6.72871 -2.61643
607  6.72871 -2.58115
608  6.72871 -2.54587
609  6.72871 -2.5106
610  6.72871 -2.47532
611  6.72871 -2.44004
612  6.72871 -2.40476
613  6.72871 -2.36949
614  6.72871 -2.33421
615  6.72871 -2.29893
616  6.72871 -2.26365
617  6.72871 -2.22837
618  6.76399 -2.1931
619  6.79926 -2.15782
620  6.83454 -2.12254
621  6.86982 -2.08726
622  6.9051 -2.05199
623  6.94038 -2.01671
624  6.97565 -1.98143
625  7.01093 -1.94615
626  7.01093 -1.91087
627  7.01093 -1.8756
628  7.01093 -1.84032
629  7.01093 -1.80504
630  7.04621 -1.76976
631  7.04621 -1.73449
632  7.04621 -1.69921
633  7.08149 -1.66393
634  7.08149 -1.62865
635  7.08149 -1.59337
636  7.08149 -1.5581
637  7.08149 -1.52282
638  7.08149 -1.48754
639  7.08149 -1.45226
640  7.11676 -1.41699
641  7.11676 -1.38171
642  7.11676 -1.34643
643  7.11676 -1.31115
644  7.11676 -1.27587
645  7.11676 -1.2406
646  7.11676 -1.20532
647  7.11676 -1.17004
648  7.11676 -1.13476
649  7.11676 -1.09949
650  7.11676 -1.06421
651  7.11676 -1.02893
652  7.11676 -0.993653
653  7.11676 -0.958375
654  7.08149 -0.923097
655  7.08149 -0.887819
656  7.08149 -0.852542
657  7.08149 -0.817264
658  7.08149 -0.781986
659  7.08149 -0.746708
660  7.08149 -0.71143
661  7.08149 -0.676153
662  7.08149 -0.640875
663  7.08149 -0.605597
664  7.08149 -0.570319
665  7.08149 -0.535042
666  7.04621 -0.499764
667  7.04621 -0.464486
668  7.04621 -0.429208
669  7.04621 -0.39393
670  7.04621 -0.358653
671  7.04621 -0.323375
672  7.01093 -0.288097
673  6.97565 -0.252819
674  6.94038 -0.217542
675  6.9051 -0.182264
676  6.86982 -0.146986
677  6.86982 -0.111708
678  6.86982 -0.0764305
679  6.86982 -0.0411527
680  6.86982 -0.00587493
681  6.86982 0.0294029
682  6.86982 0.0646806
683  6.86982 0.0999584
684  6.86982 0.135236
685  6.86982 0.170514
686  6.86982 0.205792
687  6.86982 0.24107
688  6.86982 0.276347
689  6.86982 0.311625
690  6.86982 0.346903
691  6.86982 0.382181
692  6.86982 0.417458
693  6.86982 0.452736
694  6.86982 0.488014
695  6.86982 0.523292
696  6.86982 0.55857
697  6.86982 0.593847
698  6.83454 0.629125
699  6.83454 0.664403
700  6.83454 0.699681
701  6.83454 0.734958
702  6.79926 0.770236
703  6.79926 0.805514
704  6.79926 0.840792
705  6.79926 0.87607
706  6.79926 0.911347
707  6.79926 0.946625
708  6.79926 0.981903
709  6.79926 1.01718
710  6.79926 1.05246
711  6.79926 1.08774
712  6.79926 1.12301
713  6.76399 1.15829
714  6.76399 1.19357
715  6.76399 1.22885
716  6.76399 1.26413
717  6.72871 1.2994
718  6.72871 1.33468
719  6.72871 1.36996
720  6.72871 1.40524
721  6.69343 1.44051
722  6.69343 1.47579
723  6.65815 1.51107
724  6.65815 1.54635
725  6.65815 1.58163
726  6.65815 1.6169
727  6.62288 1.65218
728  6.62288 1.68746
729  6.62288 1.72274
730  6.5876 1.75801
731  6.5876 1.79329
732  6.5876 1.82857
733  6.55232 1.86385
734  6.55232 1.89913
735  6.55232 1.9344
736  6.51704 1.96968
737  6.51704 2.00496
738  6.51704 2.04024
739  6.48176 2.07551
740  6.48176 2.11079
741  6.44649 2.14607
742  6.44649 2.18135
743  6.44649 2.21663
744  6.41121 2.2519
745  6.41121 2.28718
746  6.37593 2.32246
747  6.37593 2.35774
748  6.37593 2.39301
749  6.34065 2.42829
750  6.34065 2.46357
751  6.30538 2.49885
752  6.30538 2.53413
753  6.2701 2.5694
754  6.2701 2.60468
755  6.23482 2.63996
756  6.23482 2.67524
757  6.23482 2.71051
758  6.19954 2.74579
759  6.19954 2.78107
760  6.16426 2.81635
761  6.16426 2.85163
762  6.12899 2.8869
763  6.12899 2.92218
764  6.12899 2.95746
765  6.09371 2.99274
766  6.09371 3.02801
767  6.05843 3.06329
768  6.02315 3.09857
769  6.02315 3.13385
770  6.02315 3.16913
771  5.98788 3.2044
772  5.98788 3.23968
773  5.9526 3.27496
774  5.9526 3.31024
775  5.91732 3.34551
776  5.91732 3.38079
777  5.88204 3.41607
778  5.88204 3.45135
779  5.84676 3.48663
780  5.84676 3.5219
781  5.81149 3.55718
782  5.81149 3.59246
783  5.77621 3.62774
784  5.77621 3.66301
785  5.74093 3.69829
786  5.74093 3.73357
787  5.70565 3.76885
788  5.70565 3.80413
789  5.67038 3.8394
790  5.6351 3.87468
791  5.6351 3.90996
792  5.59982 3.94524
793  5.59982 3.98051
794  5.56454 4.01579
795  5.56454 4.05107
796  5.52926 4.08635
797  5.52926 4.12163
798  5.49399 4.1569
799  5.45871 4.19218
800  5.42343 4.22746
801  5.42343 4.26274
802  5.38815 4.29801
803  5.38815 4.33329
804  5.35288 4.36857
805  5.3176 4.40385
806  5.3176 4.43913
807  5.28232 4.4744
808  5.24704 4.50968
809  5.21176 4.54496
810  5.17649 4.58024
811  5.17649 4.61551
812  5.14121 4.65079
813  5.10593 4.68607
814  5.10593 4.72135
815  5.07065 4.75663
816  5.03538 4.7919
817  5.0001 4.82718
818  4.96482 4.86246
819  4.92954 4.89774
820  4.89426 4.93301
821  4.85899 4.96829
822  4.82371 5.00357
823  4.78843 5.03885
824  4.75315 5.07413
825  4.71788 5.1094
826  4.71788 5.14468
827  4.71788 5.17996
828  4.6826 5.21524
829  4.64732 5.25051
830  4.61204 5.28579
831  4.61204 5.32107
832  4.57676 5.35635
833  4.54149 5.39163
834  4.50621 5.4269
835  4.47093 5.46218
836  4.47093 5.49746
837  4.43565 5.53274
838  4.40038 5.56801
839  4.3651 5.60329
840  4.32982 5.63857
841  4.29454 5.67385
842  4.25926 5.70913
843  4.22399 5.7444
844  4.18871 5.77968
845  4.15343 5.81496
846  4.11815 5.85024
847  4.08288 5.88551
848  4.0476 5.92079
849  4.01232 5.95607
850  3.97704 5.99135
851  3.94176 6.02663
852  3.90649 6.0619
853  3.87121 6.09718
854  3.83593 6.13246
855  3.80065 6.16774
856  3.76538 6.20301
857  3.7301 6.23829
858  3.69482 6.27357
859  3.65954 6.27357
860  3.62426 6.30885
861  3.58899 6.34413
862  3.55371 6.3794
863  3.51843 6.41468
864  3.48315 6.44996
865  3.44788 6.44996
866  3.4126 6.48524
867  3.37732 6.52051
868  3.34204 6.55579
869  3.30676 6.55579
870  3.27149 6.59107
871  3.23621 6.59107
872  3.20093 6.62635
873  3.16565 6.66163
874  3.13038 6.66163
875  3.0951 6.6969
876  3.05982 6.73218
877  3.02454 6.73218
878  2.98926 6.73218
879  2.95399 6.76746
880  2.91871 6.80274
881  2.88343 6.80274
882  2.84815 6.83801
883  2.81288 6.83801
884  2.7776 6.87329
885  2.74232 6.87329
886  2.70704 6.90857
887  2.67176 6.94385
888  2.63649 6.94385
889  2.60121 6.97913
890  2.56593 7.0144
891  2.53065 7.0144
892  2.49538 7.04968
893  2.4601 7.04968
894  2.42482 7.04968
895  2.38954 7.08496
896  2.35426 7.12024
897  2.31899 7.12024
898  2.28371 7.12024
899  2.24843 7.15551
900  2.21315 7.19079
901  2.17788 7.19079
902  2.1426 7.19079
903  2.10732 7.19079
904  2.07204 7.22607
905  2.03676 7.22607
906  2.00149 7.22607
907  1.96621 7.26135
908  1.93093 7.26135
909  1.89565 7.29663
910  1.86038 7.29663
911  1.8251 7.3319
912  1.78982 7.3319
913  1.75454 7.3319
914  1.71926 7.3319
915  1.68399 7.36718
916  1.64871 7.36718
917  1.61343 7.36718
918  1.57815 7.40246
919  1.54288 7.40246
920  1.5076 7.43774
921  1.47232 7.43774
922  1.43704 7.43774
923  1.40176 7.43774
924  1.36649 7.47301
925  1.33121 7.47301
926  1.29593 7.50829
927  1.26065 7.50829
928  1.22538 7.50829
929  1.1901 7.50829
930  1.15482 7.50829
931  1.11954 7.50829
932  1.08426 7.50829
933  1.04899 7.54357
934  1.01371 7.54357
935  0.978431 7.54357
936  0.943154 7.54357
937  0.907876 7.54357
938  0.872598 7.54357
939  0.83732 7.54357
940  0.802043 7.57885
941  0.766765 7.57885
942  0.731487 7.57885
943  0.696209 7.57885
944  0.660931 7.57885
945  0.625654 7.57885
946  0.590376 7.57885
947  0.555098 7.57885
948  0.51982 7.61413
949  0.484543 7.61413
950  0.449265 7.61413
951  0.413987 7.61413
952  0.378709 7.61413
953  0.343431 7.61413
954  0.308154 7.61413
955  0.272876 7.61413
956  0.237598 7.61413
957  0.20232 7.61413
958  0.167043 7.61413
959  0.131765 7.61413
960  0.096487 7.61413
961  0.0612093 7.61413
962  0.0259315 7.61413
963  -0.00934629 7.61413
964  -0.0446241 7.61413
965  -0.0799018 7.61413
966  -0.11518 7.61413
967  -0.150457 7.61413
968  -0.185735 7.61413
969  -0.221013 7.61413
970  -0.256291 7.61413
971  -0.291569 7.61413
972  -0.326846 7.61413
973  -0.362124 7.61413
974  -0.397402 7.61413
975  -0.43268 7.61413
976  -0.467957 7.61413
977  -0.503235 7.61413
978  -0.538513 7.61413
979  -0.573791 7.61413
980  -0.609069 7.61413
981  -0.644346 7.61413
982  -0.679624 7.61413
983  -0.714902 7.61413
984  -0.75018 7.57885
985  -0.785457 7.57885
986  -0.820735 7.57885
987  -0.856013 7.57885
988  -0.891291 7.57885
989  -0.926569 7.57885
990  -0.961846 7.57885
991  -0.997124 7.57885
992  -1.0324 7.57885
993  -1.06768 7.57885
994  -1.10296 7.57885
995  -1.13824 7.57885
996  -1.17351 7.57885
997  -1.20879 7.61413
998  -1.24407 7.6494
999  -1.27935 7.68468
1000 -1.31462 7.71996
1001 -1.3499 7.75524
1002 -1.38518 7.79051
1003 -1.42046 7.82579
1004 -1.45574 7.86107
1005 -1.49101 7.89635
1006 -1.52629 7.93163
1007 -1.56157 7.93163
1008 -1.59685 7.93163
1009 -1.63212 7.93163
1010 -1.6674 7.93163
1011 -1.70268 7.93163
1012 -1.73796 7.93163
1013 -1.77324 7.93163
1014 -1.80851 7.93163
1015 -1.84379 7.93163
1016 -1.87907 7.93163
1017 -1.91435 7.93163
1018 -1.94962 7.93163
1019 -1.9849 7.89635
1020 -2.02018 7.89635
1021 -2.05546 7.89635
1022 -2.09074 7.86107
1023 -2.12601 7.86107
1024 -2.16129 7.86107
1025 -2.19657 7.82579
1026 -2.23185 7.82579
1027 -2.26712 7.79051
1028 -2.3024 7.79051
1029 -2.33768 7.79051
1030 -2.37296 7.75524
1031 -2.40824 7.75524
1032 -2.44351 7.71996
1033 -2.47879 7.71996
1034 -2.51407 7.68468
1035 -2.54935 7.68468
1036 -2.58462 7.6494
1037 -2.6199 7.61413
1038 -2.65518 7.61413
1039 -2.69046 7.57885
1040 -2.72574 7.57885
1041 -2.76101 7.57885
1042 -2.79629 7.54357
1043 -2.83157 7.50829
1044 -2.86685 7.50829
1045 -2.90212 7.47301
1046 -2.9374 7.47301
1047 -2.97268 7.43774
1048 -3.00796 7.40246
1049 -3.04324 7.40246
1050 -3.07851 7.36718
1051 -3.11379 7.36718
1052 -3.14907 7.3319
1053 -3.18435 7.29663
1054 -3.21962 7.26135
1055 -3.2549 7.22607
1056 -3.29018 7.19079
1057 -3.32546 7.15551
1058 -3.36074 7.12024
1059 -3.39601 7.08496
1060 -3.43129 7.04968
1061 -3.46657 7.0144
1062 -3.50185 6.97913
1063 -3.50185 6.94385
1064 -3.50185 6.90857
1065 -3.50185 6.87329
1066 -3.50185 6.83801
1067 -3.50185 6.80274
1068 -3.50185 6.76746
1069 -3.50185 6.73218
1070 -3.50185 6.6969
1071 -3.50185 6.66163
1072 -3.50185 6.62635
1073 -3.50185 6.59107
1074 -3.50185 6.55579
1075 -3.50185 6.52051
1076 -3.50185 6.48524
1077 -3.53712 6.44996
1078 -3.5724 6.41468
1079 -3.60768 6.3794
1080 -3.64296 6.34413
1081 -3.67824 6.30885
1082 -3.71351 6.27357
1083 -3.74879 6.23829
1084 -3.78407 6.20301
1085 -3.81935 6.16774
1086 -3.85462 6.16774
1087 -3.8899 6.16774
1088 -3.92518 6.16774
1089 -3.96046 6.16774
1090 -3.99574 6.16774
1091 -4.03101 6.16774
1092 -4.06629 6.16774
1093 -4.10157 6.13246
1094 -4.13685 6.09718
1095 -4.17212 6.09718
1096 -4.2074 6.0619
1097 -4.24268 6.02663
1098 -4.27796 5.99135
1099 -4.31324 5.95607
1100 -4.34851 5.92079
1101 -4.38379 5.88551
1102 -4.41907 5.85024
1103 -4.45435 5.81496
1104 -4.48962 5.77968
1105 -4.5249 5.7444
1106 -4.56018 5.70913
1107 -4.59546 5.67385
1108 -4.63074 5.63857
1109 -4.66601 5.60329
1110 -4.70129 5.56801
1111 -4.73657 5.53274
1112 -4.77185 5.49746
1113 -4.80712 5.46218
1114 -4.8424 5.4269
1115 -4.87768 5.39163
1116 -4.91296 5.35635
1117 -4.94824 5.32107
1118 -4.98351 5.28579
1119 -5.01879 5.25051
1120 -5.05407 5.21524
1121 -5.08935 5.17996
1122 -5.12462 5.14468
1123 -5.1599 5.1094
1124 -5.1599 5.07413
1125 -5.19518 5.03885
1126 -5.19518 5.00357
1127 -5.23046 4.96829
1128 -5.26574 4.93301
1129 -5.26574 4.89774
1130 -5.30101 4.86246
1131 -5.33629 4.82718
1132 -5.33629 4.7919
1133 -5.37157 4.75663
1134 -5.37157 4.72135
1135 -5.40685 4.68607
1136 -5.40685 4.65079
1137 -5.44212 4.61551
1138 -5.44212 4.58024
1139 -5.4774 4.54496
1140 -5.51268 4.50968
1141 -5.51268 4.4744
1142 -5.54796 4.43913
1143 -5.58324 4.40385
1144 -5.61851 4.36857
1145 -5.61851 4.33329
1146 -5.65379 4.29801
1147 -5.65379 4.26274
1148 -5.68907 4.22746
1149 -5.72435 4.19218
1150 -5.72435 4.1569
1151 -5.72435 4.12163
1152 -5.72435 4.08635
1153 -5.72435 4.05107
1154 -5.75962 4.01579
1155 -5.7949 3.98051
1156 -5.83018 3.94524
1157 -5.83018 3.90996
1158 -5.86546 3.87468
1159 -5.86546 3.8394
1160 -5.90074 3.80413
1161 -5.93601 3.76885
1162 -5.93601 3.73357
1163 -5.93601 3.69829
1164 -5.97129 3.66301
1165 -5.97129 3.62774
1166 -6.00657 3.59246
1167 -6.00657 3.55718
1168 -6.00657 3.5219
1169 -6.04185 3.48663
1170 -6.04185 3.45135
1171 -6.07712 3.41607
1172 -6.07712 3.38079
1173 -6.07712 3.34551
1174 -6.1124 3.31024
1175 -6.14768 3.27496
1176 -6.14768 3.23968
1177 -6.14768 3.2044
1178 -6.14768 3.16913
1179 -6.14768 3.13385
1180 -6.18296 3.09857
1181 -6.18296 3.06329
1182 -6.18296 3.02801
1183 -6.21824 2.99274
1184 -6.21824 2.95746
1185 -6.21824 2.92218
1186 -6.25351 2.8869
1187 -6.25351 2.85163
1188 -6.25351 2.81635
1189 -6.28879 2.78107
1190 -6.28879 2.74579
1191 -6.32407 2.71051
1192 -6.32407 2.67524
1193 -6.32407 2.63996
1194 -6.35935 2.60468
1195 -6.35935 2.5694
1196 -6.35935 2.53413
1197 -6.39462 2.49885
1198 -6.39462 2.46357
1199 -6.39462 2.42829
1200 -6.4299 2.39301
1201 -6.4299 2.35774
1202 -6.4299 2.32246
1203 -6.4299 2.28718
1204 -6.46518 2.2519
1205 -6.46518 2.21663
1206 -6.50046 2.18135
1207 -6.50046 2.14607
1208 -6.50046 2.11079
1209 -6.50046 2.07551
1210 -6.50046 2.04024
1211 -6.50046 2.00496
1212 -6.50046 1.96968
1213 -6.50046 1.9344
1214 -6.50046 1.89913
1215 -6.50046 1.86385
1216 -6.50046 1.82857
1217 -6.50046 1.79329
1218 -6.50046 1.75801
1219 -6.50046 1.72274
1220 -6.46518 1.68746
1221 -6.46518 1.65218
1222 -6.46518 1.6169
1223 -6.46518 1.58163
1224 -6.46518 1.54635
1225 -6.46518 1.51107
1226 -6.46518 1.47579
1227 -6.46518 1.44051
1228 -6.46518 1.40524
1229 -6.46518 1.36996
1230 -6.46518 1.33468
1231 -6.46518 1.2994
1232 -6.46518 1.26413
1233 -6.46518 1.22885
1234 -6.46518 1.19357
1235 -6.46518 1.15829
1236 -6.46518 1.12301
1237 -6.46518 1.08774
1238 -6.46518 1.05246
1239 -6.46518 1.01718
1240 -6.46518 0.981903
1241 -6.46518 0.946625
1242 -6.46518 0.911347
1243 -6.46518 0.87607
1244 -6.46518 0.840792
1245 -6.46518 0.805514
1246 -6.50046 0.770236
1247 -6.53574 0.734958
1248 -6.57101 0.699681
1249 -6.60629 0.664403
1250 -6.64157 0.629125
1251 -6.67685 0.593847
1252 -6.71212 0.55857
1253 -6.7474 0.523292
1254 -6.7474 0.488014
1255 -6.7474 0.452736
1256 -6.7474 0.417458
1257 -6.7474 0.382181
1258 -6.7474 0.346903
1259 -6.78268 0.311625
1260 -6.78268 0.276347
1261 -6.78268 0.24107
1262 -6.78268 0.205792
1263 -6.78268 0.170514
1264 -6.78268 0.135236
1265 -6.78268 0.0999584
1266 -6.78268 0.0646806
1267 -6.78268 0.0294029
1268 -6.78268 -0.00587493
1269 -6.78268 -0.0411527
1270 -6.81796 -0.0764305
1271 -6.81796 -0.111708
1272 -6.81796 -0.146986
1273 -6.81796 -0.182264
1274 -6.81796 -0.217542
1275 -6.81796 -0.252819
1276 -6.81796 -0.288097
1277 -6.81796 -0.323375
1278 -6.81796 -0.358653
1279 -6.81796 -0.39393
1280 -6.81796 -0.429208
1281 -6.81796 -0.464486
1282 -6.81796 -0.499764
1283 -6.81796 -0.535042
1284 -6.81796 -0.570319
1285 -6.81796 -0.605597
1286 -6.81796 -0.640875
