# Supplementary material for: Statistical Mapping of Maize Bundle Intensity at the Stem Scale Using Spatial Normalisation of Replicated Images
Source: PLoS One. 2014 Mar 12;9(3):e90673. doi: 10.1371/journal.pone.0090673 (PMC3951278; doi:10.1371/journal.pone.0090673)
Supplement: File S2 — Data files containing bundle positions and slice contours. (ZIP) [file pone.0090673.s002.zip › data/slabs/tables/contoursMm/m02erCntMm.txt]

name   x   y
1    -7.23669 -0.188018
2    -7.23669 -0.223296
3    -7.23669 -0.258573
4    -7.23669 -0.293851
5    -7.23669 -0.329129
6    -7.23669 -0.364407
7    -7.23669 -0.399684
8    -7.23669 -0.434962
9    -7.23669 -0.47024
10   -7.23669 -0.505518
11   -7.23669 -0.540796
12   -7.23669 -0.576073
13   -7.23669 -0.611351
14   -7.23669 -0.646629
15   -7.23669 -0.681907
16   -7.23669 -0.717184
17   -7.23669 -0.752462
18   -7.20141 -0.78774
19   -7.20141 -0.823018
20   -7.16613 -0.858296
21   -7.16613 -0.893573
22   -7.16613 -0.928851
23   -7.16613 -0.964129
24   -7.16613 -0.999407
25   -7.16613 -1.03468
26   -7.16613 -1.06996
27   -7.16613 -1.10524
28   -7.16613 -1.14052
29   -7.16613 -1.1758
30   -7.16613 -1.21107
31   -7.16613 -1.24635
32   -7.16613 -1.28163
33   -7.13085 -1.31691
34   -7.09558 -1.35218
35   -7.09558 -1.38746
36   -7.09558 -1.42274
37   -7.09558 -1.45802
38   -7.09558 -1.4933
39   -7.09558 -1.52857
40   -7.09558 -1.56385
41   -7.09558 -1.59913
42   -7.09558 -1.63441
43   -7.09558 -1.66968
44   -7.09558 -1.70496
45   -7.09558 -1.74024
46   -7.09558 -1.77552
47   -7.09558 -1.8108
48   -7.09558 -1.84607
49   -7.13085 -1.88135
50   -7.16613 -1.91663
51   -7.16613 -1.95191
52   -7.16613 -1.98718
53   -7.20141 -2.02246
54   -7.20141 -2.05774
55   -7.20141 -2.09302
56   -7.20141 -2.1283
57   -7.20141 -2.16357
58   -7.20141 -2.19885
59   -7.20141 -2.23413
60   -7.20141 -2.26941
61   -7.23669 -2.30468
62   -7.23669 -2.33996
63   -7.23669 -2.37524
64   -7.23669 -2.41052
65   -7.23669 -2.4458
66   -7.23669 -2.48107
67   -7.23669 -2.51635
68   -7.23669 -2.55163
69   -7.23669 -2.58691
70   -7.23669 -2.62218
71   -7.23669 -2.65746
72   -7.23669 -2.69274
73   -7.23669 -2.72802
74   -7.23669 -2.7633
75   -7.23669 -2.79857
76   -7.23669 -2.83385
77   -7.20141 -2.86913
78   -7.20141 -2.90441
79   -7.20141 -2.93968
80   -7.20141 -2.97496
81   -7.20141 -3.01024
82   -7.20141 -3.04552
83   -7.20141 -3.0808
84   -7.20141 -3.11607
85   -7.20141 -3.15135
86   -7.20141 -3.18663
87   -7.20141 -3.22191
88   -7.20141 -3.25718
89   -7.20141 -3.29246
90   -7.20141 -3.32774
91   -7.20141 -3.36302
92   -7.20141 -3.3983
93   -7.20141 -3.43357
94   -7.20141 -3.46885
95   -7.20141 -3.50413
96   -7.20141 -3.53941
97   -7.20141 -3.57468
98   -7.20141 -3.60996
99   -7.20141 -3.64524
100  -7.20141 -3.68052
101  -7.20141 -3.7158
102  -7.20141 -3.75107
103  -7.20141 -3.78635
104  -7.20141 -3.82163
105  -7.20141 -3.85691
106  -7.20141 -3.89218
107  -7.20141 -3.92746
108  -7.20141 -3.96274
109  -7.20141 -3.99802
110  -7.20141 -4.0333
111  -7.20141 -4.06857
112  -7.16613 -4.10385
113  -7.13085 -4.13913
114  -7.09558 -4.17441
115  -7.0603 -4.20968
116  -7.02502 -4.24496
117  -6.98974 -4.28024
118  -6.95446 -4.31552
119  -6.91919 -4.3508
120  -6.88391 -4.38607
121  -6.84863 -4.42135
122  -6.81335 -4.45663
123  -6.77808 -4.49191
124  -6.7428 -4.52718
125  -6.70752 -4.56246
126  -6.70752 -4.59774
127  -6.70752 -4.63302
128  -6.70752 -4.6683
129  -6.70752 -4.70357
130  -6.67224 -4.73885
131  -6.63696 -4.77413
132  -6.60169 -4.80941
133  -6.56641 -4.84468
134  -6.53113 -4.87996
135  -6.49585 -4.91524
136  -6.46058 -4.95052
137  -6.4253 -4.9858
138  -6.39002 -5.02107
139  -6.35474 -5.05635
140  -6.35474 -5.09163
141  -6.35474 -5.12691
142  -6.35474 -5.16218
143  -6.35474 -5.19746
144  -6.35474 -5.23274
145  -6.35474 -5.26802
146  -6.31946 -5.3033
147  -6.28419 -5.33857
148  -6.24891 -5.37385
149  -6.21363 -5.40913
150  -6.17835 -5.44441
151  -6.14308 -5.47968
152  -6.1078 -5.51496
153  -6.07252 -5.55024
154  -6.03724 -5.55024
155  -6.00196 -5.55024
156  -5.96669 -5.55024
157  -5.93141 -5.55024
158  -5.89613 -5.55024
159  -5.86085 -5.55024
160  -5.82558 -5.58552
161  -5.7903 -5.6208
162  -5.75502 -5.65607
163  -5.71974 -5.69135
164  -5.68446 -5.72663
165  -5.64919 -5.76191
166  -5.61391 -5.79718
167  -5.57863 -5.83246
168  -5.54335 -5.86774
169  -5.50808 -5.90302
170  -5.4728 -5.9383
171  -5.43752 -5.97357
172  -5.40224 -6.00885
173  -5.36696 -6.04413
174  -5.33169 -6.07941
175  -5.29641 -6.11468
176  -5.26113 -6.14996
177  -5.22585 -6.14996
178  -5.19058 -6.14996
179  -5.1553 -6.14996
180  -5.12002 -6.14996
181  -5.08474 -6.14996
182  -5.04946 -6.14996
183  -5.01419 -6.14996
184  -4.97891 -6.14996
185  -4.94363 -6.14996
186  -4.90835 -6.18524
187  -4.87308 -6.22052
188  -4.8378 -6.22052
189  -4.80252 -6.22052
190  -4.76724 -6.22052
191  -4.73196 -6.22052
192  -4.69669 -6.22052
193  -4.66141 -6.22052
194  -4.62613 -6.22052
195  -4.59085 -6.22052
196  -4.55558 -6.22052
197  -4.5203 -6.22052
198  -4.48502 -6.22052
199  -4.44974 -6.22052
200  -4.41446 -6.18524
201  -4.37919 -6.14996
202  -4.34391 -6.11468
203  -4.30863 -6.07941
204  -4.27335 -6.04413
205  -4.23808 -6.00885
206  -4.2028 -5.97357
207  -4.16752 -5.9383
208  -4.13224 -5.9383
209  -4.09696 -5.9383
210  -4.06169 -5.9383
211  -4.02641 -5.90302
212  -3.99113 -5.86774
213  -3.95585 -5.86774
214  -3.92058 -5.86774
215  -3.8853 -5.86774
216  -3.85002 -5.86774
217  -3.81474 -5.86774
218  -3.77946 -5.86774
219  -3.74419 -5.86774
220  -3.70891 -5.86774
221  -3.67363 -5.86774
222  -3.63835 -5.86774
223  -3.60308 -5.86774
224  -3.5678 -5.86774
225  -3.53252 -5.86774
226  -3.49724 -5.86774
227  -3.46196 -5.86774
228  -3.42669 -5.86774
229  -3.39141 -5.86774
230  -3.35613 -5.86774
231  -3.32085 -5.86774
232  -3.28558 -5.86774
233  -3.2503 -5.86774
234  -3.21502 -5.86774
235  -3.17974 -5.86774
236  -3.14446 -5.86774
237  -3.10919 -5.83246
238  -3.07391 -5.83246
239  -3.03863 -5.83246
240  -3.00335 -5.83246
241  -2.96808 -5.83246
242  -2.9328 -5.83246
243  -2.89752 -5.83246
244  -2.86224 -5.79718
245  -2.82696 -5.79718
246  -2.79169 -5.79718
247  -2.75641 -5.79718
248  -2.72113 -5.79718
249  -2.68585 -5.79718
250  -2.65058 -5.79718
251  -2.6153 -5.76191
252  -2.58002 -5.76191
253  -2.54474 -5.76191
254  -2.50946 -5.76191
255  -2.47419 -5.76191
256  -2.43891 -5.76191
257  -2.40363 -5.76191
258  -2.36835 -5.72663
259  -2.33308 -5.72663
260  -2.2978 -5.72663
261  -2.26252 -5.72663
262  -2.22724 -5.72663
263  -2.19196 -5.72663
264  -2.15669 -5.72663
265  -2.12141 -5.72663
266  -2.08613 -5.72663
267  -2.05085 -5.72663
268  -2.01558 -5.72663
269  -1.9803 -5.72663
270  -1.94502 -5.69135
271  -1.90974 -5.69135
272  -1.87446 -5.69135
273  -1.83919 -5.69135
274  -1.80391 -5.69135
275  -1.76863 -5.69135
276  -1.73335 -5.69135
277  -1.69808 -5.69135
278  -1.6628 -5.69135
279  -1.62752 -5.69135
280  -1.59224 -5.69135
281  -1.55696 -5.69135
282  -1.52169 -5.69135
283  -1.48641 -5.72663
284  -1.45113 -5.72663
285  -1.41585 -5.72663
286  -1.38058 -5.72663
287  -1.3453 -5.72663
288  -1.31002 -5.72663
289  -1.27474 -5.72663
290  -1.23946 -5.72663
291  -1.20419 -5.72663
292  -1.16891 -5.72663
293  -1.13363 -5.72663
294  -1.09835 -5.72663
295  -1.06308 -5.72663
296  -1.0278 -5.72663
297  -0.99252 -5.72663
298  -0.957243 -5.72663
299  -0.921965 -5.72663
300  -0.886687 -5.72663
301  -0.851409 -5.72663
302  -0.816132 -5.76191
303  -0.780854 -5.76191
304  -0.745576 -5.76191
305  -0.710298 -5.76191
306  -0.67502 -5.76191
307  -0.639743 -5.76191
308  -0.604465 -5.76191
309  -0.569187 -5.76191
310  -0.533909 -5.76191
311  -0.498632 -5.76191
312  -0.463354 -5.76191
313  -0.428076 -5.79718
314  -0.392798 -5.79718
315  -0.35752 -5.79718
316  -0.322243 -5.79718
317  -0.286965 -5.79718
318  -0.251687 -5.79718
319  -0.216409 -5.79718
320  -0.181132 -5.79718
321  -0.145854 -5.79718
322  -0.110576 -5.79718
323  -0.0752982 -5.79718
324  -0.0400204 -5.79718
325  -0.00474263 -5.79718
326  0.0305351 -5.79718
327  0.0658129 -5.79718
328  0.101091 -5.79718
329  0.136368 -5.83246
330  0.171646 -5.83246
331  0.206924 -5.83246
332  0.242202 -5.86774
333  0.27748 -5.86774
334  0.312757 -5.86774
335  0.348035 -5.86774
336  0.383313 -5.90302
337  0.418591 -5.9383
338  0.453868 -5.9383
339  0.489146 -5.97357
340  0.524424 -5.97357
341  0.559702 -6.00885
342  0.59498 -6.00885
343  0.630257 -6.04413
344  0.665535 -6.04413
345  0.700813 -6.07941
346  0.736091 -6.11468
347  0.771368 -6.14996
348  0.806646 -6.14996
349  0.841924 -6.14996
350  0.877202 -6.14996
351  0.91248 -6.14996
352  0.947757 -6.14996
353  0.983035 -6.14996
354  1.01831 -6.18524
355  1.05359 -6.18524
356  1.08887 -6.22052
357  1.12415 -6.22052
358  1.15942 -6.22052
359  1.1947 -6.22052
360  1.22998 -6.2558
361  1.26526 -6.2558
362  1.30054 -6.2558
363  1.33581 -6.29107
364  1.37109 -6.29107
365  1.40637 -6.32635
366  1.44165 -6.32635
367  1.47692 -6.36163
368  1.5122 -6.36163
369  1.54748 -6.36163
370  1.58276 -6.36163
371  1.61804 -6.39691
372  1.65331 -6.39691
373  1.68859 -6.43218
374  1.72387 -6.43218
375  1.75915 -6.46746
376  1.79442 -6.46746
377  1.8297 -6.46746
378  1.86498 -6.50274
379  1.90026 -6.50274
380  1.93554 -6.50274
381  1.97081 -6.50274
382  2.00609 -6.50274
383  2.04137 -6.53802
384  2.07665 -6.53802
385  2.11192 -6.5733
386  2.1472 -6.5733
387  2.18248 -6.5733
388  2.21776 -6.60857
389  2.25304 -6.60857
390  2.28831 -6.64385
391  2.32359 -6.67913
392  2.35887 -6.71441
393  2.39415 -6.71441
394  2.42942 -6.74968
395  2.4647 -6.74968
396  2.49998 -6.74968
397  2.53526 -6.78496
398  2.57054 -6.78496
399  2.60581 -6.82024
400  2.64109 -6.82024
401  2.67637 -6.85552
402  2.71165 -6.8908
403  2.74692 -6.8908
404  2.7822 -6.92607
405  2.81748 -6.96135
406  2.85276 -6.96135
407  2.88804 -6.99663
408  2.92331 -6.99663
409  2.95859 -7.03191
410  2.99387 -7.03191
411  3.02915 -7.06718
412  3.06442 -7.10246
413  3.0997 -7.13774
414  3.13498 -7.17302
415  3.17026 -7.2083
416  3.20554 -7.2083
417  3.24081 -7.24357
418  3.27609 -7.27885
419  3.31137 -7.31413
420  3.34665 -7.31413
421  3.38192 -7.34941
422  3.4172 -7.34941
423  3.45248 -7.38468
424  3.48776 -7.41996
425  3.52304 -7.41996
426  3.55831 -7.45524
427  3.59359 -7.49052
428  3.62887 -7.49052
429  3.66415 -7.5258
430  3.69942 -7.56107
431  3.7347 -7.56107
432  3.76998 -7.59635
433  3.80526 -7.59635
434  3.84054 -7.63163
435  3.87581 -7.63163
436  3.91109 -7.66691
437  3.94637 -7.70218
438  3.98165 -7.70218
439  4.01692 -7.70218
440  4.0522 -7.73746
441  4.08748 -7.77274
442  4.12276 -7.77274
443  4.15804 -7.80802
444  4.19331 -7.80802
445  4.22859 -7.80802
446  4.26387 -7.80802
447  4.29915 -7.80802
448  4.33442 -7.80802
449  4.3697 -7.80802
450  4.40498 -7.80802
451  4.44026 -7.80802
452  4.47554 -7.80802
453  4.51081 -7.80802
454  4.54609 -7.80802
455  4.58137 -7.80802
456  4.61665 -7.80802
457  4.65192 -7.77274
458  4.6872 -7.73746
459  4.72248 -7.70218
460  4.75776 -7.70218
461  4.79304 -7.66691
462  4.82831 -7.63163
463  4.86359 -7.59635
464  4.89887 -7.56107
465  4.93415 -7.5258
466  4.96942 -7.49052
467  5.0047 -7.45524
468  5.03998 -7.41996
469  5.07526 -7.38468
470  5.11054 -7.34941
471  5.14581 -7.31413
472  5.18109 -7.27885
473  5.21637 -7.24357
474  5.25165 -7.2083
475  5.28692 -7.17302
476  5.3222 -7.13774
477  5.3222 -7.10246
478  5.35748 -7.06718
479  5.39276 -7.03191
480  5.42804 -6.99663
481  5.46331 -6.96135
482  5.49859 -6.92607
483  5.49859 -6.8908
484  5.49859 -6.85552
485  5.53387 -6.82024
486  5.53387 -6.78496
487  5.56915 -6.74968
488  5.60442 -6.71441
489  5.60442 -6.67913
490  5.6397 -6.64385
491  5.67498 -6.60857
492  5.71026 -6.5733
493  5.71026 -6.53802
494  5.71026 -6.50274
495  5.74554 -6.46746
496  5.78081 -6.43218
497  5.81609 -6.39691
498  5.85137 -6.36163
499  5.85137 -6.32635
500  5.85137 -6.29107
501  5.88665 -6.2558
502  5.92192 -6.22052
503  5.92192 -6.18524
504  5.9572 -6.14996
505  5.99248 -6.11468
506  6.02776 -6.07941
507  6.06304 -6.04413
508  6.09831 -6.00885
509  6.09831 -5.97357
510  6.09831 -5.9383
511  6.13359 -5.90302
512  6.13359 -5.86774
513  6.13359 -5.83246
514  6.13359 -5.79718
515  6.13359 -5.76191
516  6.13359 -5.72663
517  6.13359 -5.69135
518  6.13359 -5.65607
519  6.13359 -5.6208
520  6.13359 -5.58552
521  6.13359 -5.55024
522  6.13359 -5.51496
523  6.16887 -5.47968
524  6.20415 -5.44441
525  6.23942 -5.40913
526  6.2747 -5.37385
527  6.30998 -5.33857
528  6.30998 -5.3033
529  6.30998 -5.26802
530  6.30998 -5.23274
531  6.30998 -5.19746
532  6.30998 -5.16218
533  6.30998 -5.12691
534  6.30998 -5.09163
535  6.30998 -5.05635
536  6.30998 -5.02107
537  6.30998 -4.9858
538  6.30998 -4.95052
539  6.30998 -4.91524
540  6.2747 -4.87996
541  6.23942 -4.84468
542  6.20415 -4.80941
543  6.16887 -4.77413
544  6.13359 -4.73885
545  6.13359 -4.70357
546  6.13359 -4.6683
547  6.13359 -4.63302
548  6.13359 -4.59774
549  6.13359 -4.56246
550  6.13359 -4.52718
551  6.13359 -4.49191
552  6.13359 -4.45663
553  6.13359 -4.42135
554  6.13359 -4.38607
555  6.13359 -4.3508
556  6.13359 -4.31552
557  6.13359 -4.28024
558  6.13359 -4.24496
559  6.09831 -4.20968
560  6.09831 -4.17441
561  6.06304 -4.13913
562  6.06304 -4.10385
563  6.06304 -4.06857
564  6.06304 -4.0333
565  6.06304 -3.99802
566  6.06304 -3.96274
567  6.06304 -3.92746
568  6.06304 -3.89218
569  6.06304 -3.85691
570  6.06304 -3.82163
571  6.06304 -3.78635
572  6.06304 -3.75107
573  6.06304 -3.7158
574  6.06304 -3.68052
575  6.09831 -3.64524
576  6.13359 -3.60996
577  6.16887 -3.57468
578  6.20415 -3.53941
579  6.23942 -3.50413
580  6.2747 -3.46885
581  6.30998 -3.43357
582  6.34526 -3.3983
583  6.38054 -3.36302
584  6.41581 -3.32774
585  6.45109 -3.29246
586  6.48637 -3.25718
587  6.52165 -3.22191
588  6.52165 -3.18663
589  6.52165 -3.15135
590  6.52165 -3.11607
591  6.52165 -3.0808
592  6.52165 -3.04552
593  6.52165 -3.01024
594  6.55692 -2.97496
595  6.5922 -2.93968
596  6.62748 -2.90441
597  6.62748 -2.86913
598  6.62748 -2.83385
599  6.62748 -2.79857
600  6.62748 -2.7633
601  6.66276 -2.72802
602  6.66276 -2.69274
603  6.66276 -2.65746
604  6.66276 -2.62218
605  6.66276 -2.58691
606  6.66276 -2.55163
607  6.69804 -2.51635
608  6.69804 -2.48107
609  6.69804 -2.4458
610  6.69804 -2.41052
611  6.69804 -2.37524
612  6.69804 -2.33996
613  6.69804 -2.30468
614  6.73331 -2.26941
615  6.73331 -2.23413
616  6.73331 -2.19885
617  6.76859 -2.16357
618  6.76859 -2.1283
619  6.76859 -2.09302
620  6.76859 -2.05774
621  6.76859 -2.02246
622  6.76859 -1.98718
623  6.76859 -1.95191
624  6.76859 -1.91663
625  6.76859 -1.88135
626  6.76859 -1.84607
627  6.80387 -1.8108
628  6.80387 -1.77552
629  6.80387 -1.74024
630  6.80387 -1.70496
631  6.80387 -1.66968
632  6.80387 -1.63441
633  6.80387 -1.59913
634  6.80387 -1.56385
635  6.80387 -1.52857
636  6.80387 -1.4933
637  6.80387 -1.45802
638  6.80387 -1.42274
639  6.80387 -1.38746
640  6.80387 -1.35218
641  6.80387 -1.31691
642  6.83915 -1.28163
643  6.83915 -1.24635
644  6.83915 -1.21107
645  6.83915 -1.1758
646  6.83915 -1.14052
647  6.83915 -1.10524
648  6.83915 -1.06996
649  6.83915 -1.03468
650  6.83915 -0.999407
651  6.83915 -0.964129
652  6.83915 -0.928851
653  6.83915 -0.893573
654  6.83915 -0.858296
655  6.83915 -0.823018
656  6.83915 -0.78774
657  6.83915 -0.752462
658  6.83915 -0.717184
659  6.83915 -0.681907
660  6.83915 -0.646629
661  6.83915 -0.611351
662  6.83915 -0.576073
663  6.83915 -0.540796
664  6.83915 -0.505518
665  6.83915 -0.47024
666  6.83915 -0.434962
667  6.83915 -0.399684
668  6.83915 -0.364407
669  6.83915 -0.329129
670  6.83915 -0.293851
671  6.83915 -0.258573
672  6.83915 -0.223296
673  6.83915 -0.188018
674  6.83915 -0.15274
675  6.83915 -0.117462
676  6.83915 -0.0821845
677  6.83915 -0.0469067
678  6.83915 -0.0116289
679  6.83915 0.0236489
680  6.83915 0.0589267
681  6.83915 0.0942044
682  6.83915 0.129482
683  6.83915 0.16476
684  6.83915 0.200038
685  6.83915 0.235316
686  6.83915 0.270593
687  6.83915 0.305871
688  6.83915 0.341149
689  6.83915 0.376427
690  6.83915 0.411704
691  6.83915 0.446982
692  6.83915 0.48226
693  6.83915 0.517538
694  6.83915 0.552816
695  6.83915 0.588093
696  6.83915 0.623371
697  6.83915 0.658649
698  6.83915 0.693927
699  6.83915 0.729204
700  6.83915 0.764482
701  6.83915 0.79976
702  6.83915 0.835038
703  6.83915 0.870316
704  6.83915 0.905593
705  6.80387 0.940871
706  6.80387 0.976149
707  6.80387 1.01143
708  6.80387 1.0467
709  6.80387 1.08198
710  6.80387 1.11726
711  6.80387 1.15254
712  6.80387 1.18782
713  6.80387 1.22309
714  6.80387 1.25837
715  6.76859 1.29365
716  6.76859 1.32893
717  6.73331 1.3642
718  6.73331 1.39948
719  6.73331 1.43476
720  6.69804 1.47004
721  6.69804 1.50532
722  6.69804 1.54059
723  6.69804 1.57587
724  6.66276 1.61115
725  6.66276 1.64643
726  6.66276 1.6817
727  6.62748 1.71698
728  6.62748 1.75226
729  6.62748 1.78754
730  6.62748 1.82282
731  6.5922 1.85809
732  6.5922 1.89337
733  6.55692 1.92865
734  6.55692 1.96393
735  6.55692 1.9992
736  6.52165 2.03448
737  6.52165 2.06976
738  6.52165 2.10504
739  6.48637 2.14032
740  6.48637 2.17559
741  6.48637 2.21087
742  6.48637 2.24615
743  6.45109 2.28143
744  6.45109 2.3167
745  6.45109 2.35198
746  6.45109 2.38726
747  6.41581 2.42254
748  6.38054 2.45782
749  6.38054 2.49309
750  6.38054 2.52837
751  6.34526 2.56365
752  6.34526 2.59893
753  6.34526 2.6342
754  6.34526 2.66948
755  6.30998 2.70476
756  6.2747 2.74004
757  6.23942 2.77532
758  6.23942 2.81059
759  6.20415 2.84587
760  6.20415 2.88115
761  6.20415 2.91643
762  6.16887 2.9517
763  6.13359 2.98698
764  6.09831 3.02226
765  6.06304 3.05754
766  6.06304 3.09282
767  6.02776 3.12809
768  5.99248 3.16337
769  5.99248 3.19865
770  5.99248 3.23393
771  5.9572 3.2692
772  5.9572 3.30448
773  5.9572 3.33976
774  5.9572 3.37504
775  5.9572 3.41032
776  5.9572 3.44559
777  5.9572 3.48087
778  5.9572 3.51615
779  5.9572 3.55143
780  5.9572 3.5867
781  5.9572 3.62198
782  5.92192 3.65726
783  5.88665 3.69254
784  5.88665 3.72782
785  5.85137 3.76309
786  5.81609 3.79837
787  5.81609 3.83365
788  5.78081 3.86893
789  5.78081 3.9042
790  5.74554 3.93948
791  5.71026 3.97476
792  5.67498 4.01004
793  5.67498 4.04532
794  5.6397 4.08059
795  5.60442 4.11587
796  5.56915 4.15115
797  5.56915 4.18643
798  5.53387 4.2217
799  5.49859 4.25698
800  5.46331 4.29226
801  5.42804 4.32754
802  5.42804 4.36282
803  5.39276 4.39809
804  5.35748 4.43337
805  5.35748 4.46865
806  5.3222 4.50393
807  5.28692 4.5392
808  5.28692 4.57448
809  5.25165 4.60976
810  5.21637 4.64504
811  5.18109 4.68032
812  5.14581 4.71559
813  5.14581 4.75087
814  5.11054 4.78615
815  5.07526 4.82143
816  5.03998 4.8567
817  5.0047 4.89198
818  5.0047 4.92726
819  4.96942 4.96254
820  4.96942 4.99782
821  4.93415 5.03309
822  4.89887 5.06837
823  4.86359 5.10365
824  4.82831 5.13893
825  4.82831 5.1742
826  4.79304 5.20948
827  4.75776 5.24476
828  4.72248 5.28004
829  4.72248 5.31532
830  4.6872 5.35059
831  4.65192 5.38587
832  4.61665 5.42115
833  4.58137 5.45643
834  4.58137 5.4917
835  4.54609 5.52698
836  4.51081 5.56226
837  4.51081 5.59754
838  4.47554 5.63282
839  4.44026 5.66809
840  4.40498 5.70337
841  4.3697 5.73865
842  4.33442 5.77393
843  4.29915 5.8092
844  4.26387 5.84448
845  4.22859 5.87976
846  4.19331 5.91504
847  4.15804 5.95032
848  4.12276 5.98559
849  4.08748 6.02087
850  4.0522 6.05615
851  4.01692 6.09143
852  3.98165 6.1267
853  3.94637 6.16198
854  3.91109 6.19726
855  3.87581 6.23254
856  3.84054 6.26782
857  3.80526 6.30309
858  3.76998 6.33837
859  3.7347 6.37365
860  3.69942 6.40893
861  3.66415 6.4442
862  3.62887 6.47948
863  3.59359 6.51476
864  3.55831 6.55004
865  3.52304 6.55004
866  3.48776 6.58532
867  3.45248 6.62059
868  3.4172 6.65587
869  3.38192 6.69115
870  3.34665 6.72643
871  3.31137 6.72643
872  3.27609 6.7617
873  3.24081 6.79698
874  3.20554 6.83226
875  3.17026 6.83226
876  3.13498 6.86754
877  3.0997 6.90282
878  3.06442 6.90282
879  3.02915 6.90282
880  2.99387 6.90282
881  2.95859 6.90282
882  2.92331 6.90282
883  2.88804 6.90282
884  2.85276 6.93809
885  2.81748 6.97337
886  2.7822 6.97337
887  2.74692 7.00865
888  2.71165 7.04393
889  2.67637 7.04393
890  2.64109 7.0792
891  2.60581 7.0792
892  2.57054 7.11448
893  2.53526 7.14976
894  2.49998 7.14976
895  2.4647 7.14976
896  2.42942 7.14976
897  2.39415 7.18504
898  2.35887 7.22032
899  2.32359 7.22032
900  2.28831 7.22032
901  2.25304 7.25559
902  2.21776 7.29087
903  2.18248 7.29087
904  2.1472 7.29087
905  2.11192 7.32615
906  2.07665 7.32615
907  2.04137 7.32615
908  2.00609 7.36143
909  1.97081 7.36143
910  1.93554 7.3967
911  1.90026 7.3967
912  1.86498 7.3967
913  1.8297 7.43198
914  1.79442 7.46726
915  1.75915 7.50254
916  1.72387 7.53782
917  1.68859 7.57309
918  1.65331 7.60837
919  1.61804 7.64365
920  1.58276 7.67893
921  1.54748 7.7142
922  1.5122 7.7142
923  1.47692 7.7142
924  1.44165 7.7142
925  1.40637 7.7142
926  1.37109 7.7142
927  1.33581 7.7142
928  1.30054 7.7142
929  1.26526 7.7142
930  1.22998 7.7142
931  1.1947 7.7142
932  1.15942 7.7142
933  1.12415 7.7142
934  1.08887 7.7142
935  1.05359 7.7142
936  1.01831 7.7142
937  0.983035 7.7142
938  0.947757 7.7142
939  0.91248 7.7142
940  0.877202 7.7142
941  0.841924 7.7142
942  0.806646 7.7142
943  0.771368 7.7142
944  0.736091 7.7142
945  0.700813 7.7142
946  0.665535 7.7142
947  0.630257 7.7142
948  0.59498 7.7142
949  0.559702 7.7142
950  0.524424 7.7142
951  0.489146 7.7142
952  0.453868 7.7142
953  0.418591 7.7142
954  0.383313 7.7142
955  0.348035 7.7142
956  0.312757 7.7142
957  0.27748 7.7142
958  0.242202 7.7142
959  0.206924 7.7142
960  0.171646 7.7142
961  0.136368 7.7142
962  0.101091 7.7142
963  0.0658129 7.7142
964  0.0305351 7.7142
965  -0.00474263 7.7142
966  -0.0400204 7.7142
967  -0.0752982 7.7142
968  -0.110576 7.7142
969  -0.145854 7.7142
970  -0.181132 7.7142
971  -0.216409 7.7142
972  -0.251687 7.7142
973  -0.286965 7.7142
974  -0.322243 7.7142
975  -0.35752 7.7142
976  -0.392798 7.7142
977  -0.428076 7.7142
978  -0.463354 7.7142
979  -0.498632 7.7142
980  -0.533909 7.7142
981  -0.569187 7.7142
982  -0.604465 7.7142
983  -0.639743 7.7142
984  -0.67502 7.7142
985  -0.710298 7.67893
986  -0.745576 7.67893
987  -0.780854 7.67893
988  -0.816132 7.67893
989  -0.851409 7.64365
990  -0.886687 7.64365
991  -0.921965 7.64365
992  -0.957243 7.64365
993  -0.99252 7.64365
994  -1.0278 7.64365
995  -1.06308 7.60837
996  -1.09835 7.60837
997  -1.13363 7.57309
998  -1.16891 7.57309
999  -1.20419 7.57309
1000 -1.23946 7.57309
1001 -1.27474 7.57309
1002 -1.31002 7.57309
1003 -1.3453 7.57309
1004 -1.38058 7.53782
1005 -1.41585 7.53782
1006 -1.45113 7.53782
1007 -1.48641 7.53782
1008 -1.52169 7.53782
1009 -1.55696 7.50254
1010 -1.59224 7.50254
1011 -1.62752 7.46726
1012 -1.6628 7.43198
1013 -1.69808 7.43198
1014 -1.73335 7.43198
1015 -1.76863 7.43198
1016 -1.80391 7.43198
1017 -1.83919 7.3967
1018 -1.87446 7.3967
1019 -1.90974 7.3967
1020 -1.94502 7.36143
1021 -1.9803 7.36143
1022 -2.01558 7.36143
1023 -2.05085 7.36143
1024 -2.08613 7.32615
1025 -2.12141 7.32615
1026 -2.15669 7.29087
1027 -2.19196 7.29087
1028 -2.22724 7.25559
1029 -2.26252 7.25559
1030 -2.2978 7.22032
1031 -2.33308 7.22032
1032 -2.36835 7.18504
1033 -2.40363 7.18504
1034 -2.43891 7.14976
1035 -2.47419 7.14976
1036 -2.50946 7.11448
1037 -2.54474 7.11448
1038 -2.58002 7.0792
1039 -2.6153 7.0792
1040 -2.65058 7.0792
1041 -2.68585 7.04393
1042 -2.72113 7.00865
1043 -2.75641 7.00865
1044 -2.79169 7.00865
1045 -2.82696 6.97337
1046 -2.86224 6.97337
1047 -2.89752 6.93809
1048 -2.9328 6.90282
1049 -2.96808 6.90282
1050 -3.00335 6.86754
1051 -3.03863 6.86754
1052 -3.07391 6.83226
1053 -3.10919 6.83226
1054 -3.14446 6.79698
1055 -3.17974 6.79698
1056 -3.21502 6.7617
1057 -3.2503 6.72643
1058 -3.28558 6.69115
1059 -3.32085 6.69115
1060 -3.35613 6.65587
1061 -3.39141 6.62059
1062 -3.42669 6.58532
1063 -3.46196 6.58532
1064 -3.49724 6.55004
1065 -3.53252 6.55004
1066 -3.5678 6.51476
1067 -3.60308 6.47948
1068 -3.63835 6.4442
1069 -3.67363 6.40893
1070 -3.70891 6.37365
1071 -3.74419 6.33837
1072 -3.77946 6.30309
1073 -3.81474 6.26782
1074 -3.85002 6.23254
1075 -3.8853 6.19726
1076 -3.92058 6.16198
1077 -3.95585 6.1267
1078 -3.99113 6.09143
1079 -4.02641 6.05615
1080 -4.02641 6.02087
1081 -4.06169 5.98559
1082 -4.09696 5.95032
1083 -4.13224 5.91504
1084 -4.16752 5.87976
1085 -4.2028 5.84448
1086 -4.23808 5.8092
1087 -4.23808 5.77393
1088 -4.27335 5.73865
1089 -4.30863 5.70337
1090 -4.34391 5.66809
1091 -4.37919 5.63282
1092 -4.41446 5.59754
1093 -4.44974 5.56226
1094 -4.48502 5.52698
1095 -4.5203 5.4917
1096 -4.55558 5.45643
1097 -4.59085 5.45643
1098 -4.62613 5.42115
1099 -4.66141 5.38587
1100 -4.69669 5.35059
1101 -4.73196 5.31532
1102 -4.76724 5.28004
1103 -4.80252 5.24476
1104 -4.8378 5.20948
1105 -4.87308 5.1742
1106 -4.90835 5.13893
1107 -4.94363 5.10365
1108 -4.97891 5.06837
1109 -4.97891 5.03309
1110 -5.01419 4.99782
1111 -5.04946 4.96254
1112 -5.08474 4.92726
1113 -5.08474 4.89198
1114 -5.12002 4.8567
1115 -5.1553 4.82143
1116 -5.19058 4.78615
1117 -5.19058 4.75087
1118 -5.19058 4.71559
1119 -5.22585 4.68032
1120 -5.22585 4.64504
1121 -5.22585 4.60976
1122 -5.26113 4.57448
1123 -5.29641 4.5392
1124 -5.33169 4.50393
1125 -5.36696 4.46865
1126 -5.40224 4.43337
1127 -5.43752 4.39809
1128 -5.4728 4.36282
1129 -5.50808 4.32754
1130 -5.54335 4.29226
1131 -5.54335 4.25698
1132 -5.54335 4.2217
1133 -5.57863 4.18643
1134 -5.61391 4.15115
1135 -5.61391 4.11587
1136 -5.64919 4.08059
1137 -5.64919 4.04532
1138 -5.68446 4.01004
1139 -5.68446 3.97476
1140 -5.71974 3.93948
1141 -5.75502 3.9042
1142 -5.75502 3.86893
1143 -5.75502 3.83365
1144 -5.7903 3.79837
1145 -5.7903 3.76309
1146 -5.82558 3.72782
1147 -5.82558 3.69254
1148 -5.86085 3.65726
1149 -5.89613 3.62198
1150 -5.89613 3.5867
1151 -5.93141 3.55143
1152 -5.93141 3.51615
1153 -5.93141 3.48087
1154 -5.96669 3.44559
1155 -6.00196 3.41032
1156 -6.00196 3.37504
1157 -6.03724 3.33976
1158 -6.03724 3.30448
1159 -6.03724 3.2692
1160 -6.07252 3.23393
1161 -6.1078 3.19865
1162 -6.1078 3.16337
1163 -6.14308 3.12809
1164 -6.14308 3.09282
1165 -6.17835 3.05754
1166 -6.21363 3.02226
1167 -6.21363 2.98698
1168 -6.24891 2.9517
1169 -6.28419 2.91643
1170 -6.31946 2.88115
1171 -6.31946 2.84587
1172 -6.35474 2.81059
1173 -6.35474 2.77532
1174 -6.35474 2.74004
1175 -6.35474 2.70476
1176 -6.35474 2.66948
1177 -6.35474 2.6342
1178 -6.39002 2.59893
1179 -6.39002 2.56365
1180 -6.4253 2.52837
1181 -6.4253 2.49309
1182 -6.46058 2.45782
1183 -6.46058 2.42254
1184 -6.49585 2.38726
1185 -6.49585 2.35198
1186 -6.49585 2.3167
1187 -6.49585 2.28143
1188 -6.53113 2.24615
1189 -6.53113 2.21087
1190 -6.56641 2.17559
1191 -6.56641 2.14032
1192 -6.56641 2.10504
1193 -6.60169 2.06976
1194 -6.60169 2.03448
1195 -6.63696 1.9992
1196 -6.63696 1.96393
1197 -6.63696 1.92865
1198 -6.63696 1.89337
1199 -6.67224 1.85809
1200 -6.70752 1.82282
1201 -6.70752 1.78754
1202 -6.70752 1.75226
1203 -6.7428 1.71698
1204 -6.7428 1.6817
1205 -6.77808 1.64643
1206 -6.77808 1.61115
1207 -6.77808 1.57587
1208 -6.81335 1.54059
1209 -6.81335 1.50532
1210 -6.81335 1.47004
1211 -6.81335 1.43476
1212 -6.81335 1.39948
1213 -6.84863 1.3642
1214 -6.84863 1.32893
1215 -6.88391 1.29365
1216 -6.88391 1.25837
1217 -6.88391 1.22309
1218 -6.91919 1.18782
1219 -6.95446 1.15254
1220 -6.95446 1.11726
1221 -6.95446 1.08198
1222 -6.95446 1.0467
1223 -6.95446 1.01143
1224 -6.95446 0.976149
1225 -6.98974 0.940871
1226 -6.98974 0.905593
1227 -6.98974 0.870316
1228 -7.02502 0.835038
1229 -7.02502 0.79976
1230 -7.02502 0.764482
1231 -7.0603 0.729204
1232 -7.0603 0.693927
1233 -7.0603 0.658649
1234 -7.0603 0.623371
1235 -7.0603 0.588093
1236 -7.0603 0.552816
1237 -7.0603 0.517538
1238 -7.0603 0.48226
1239 -7.0603 0.446982
1240 -7.0603 0.411704
1241 -7.0603 0.376427
1242 -7.0603 0.341149
1243 -7.09558 0.305871
1244 -7.09558 0.270593
1245 -7.13085 0.235316
1246 -7.13085 0.200038
1247 -7.13085 0.16476
1248 -7.16613 0.129482
1249 -7.16613 0.0942044
1250 -7.16613 0.0589267
1251 -7.20141 0.0236489
1252 -7.20141 -0.0116289
1253 -7.20141 -0.0469067
1254 -7.20141 -0.0821845
1255 -7.20141 -0.117462
1256 -7.20141 -0.15274
