# Supplementary material for: Statistical Mapping of Maize Bundle Intensity at the Stem Scale Using Spatial Normalisation of Replicated Images
Source: PLoS One. 2014 Mar 12;9(3):e90673. doi: 10.1371/journal.pone.0090673 (PMC3951278; doi:10.1371/journal.pone.0090673)
Supplement: File S2 — Data files containing bundle positions and slice contours. (ZIP) [file pone.0090673.s002.zip › data/slabs/tables/contoursMm/m02evCntMm.txt]

name   x   y
1    -7.10524 -0.663091
2    -7.10524 -0.698368
3    -7.10524 -0.733646
4    -7.10524 -0.768924
5    -7.10524 -0.804202
6    -7.10524 -0.839479
7    -7.10524 -0.874757
8    -7.10524 -0.910035
9    -7.10524 -0.945313
10   -7.10524 -0.980591
11   -7.10524 -1.01587
12   -7.10524 -1.05115
13   -7.10524 -1.08642
14   -7.10524 -1.1217
15   -7.10524 -1.15698
16   -7.10524 -1.19226
17   -7.10524 -1.22754
18   -7.10524 -1.26281
19   -7.10524 -1.29809
20   -7.10524 -1.33337
21   -7.10524 -1.36865
22   -7.06996 -1.40392
23   -7.06996 -1.4392
24   -7.06996 -1.47448
25   -7.06996 -1.50976
26   -7.06996 -1.54504
27   -7.06996 -1.58031
28   -7.06996 -1.61559
29   -7.06996 -1.65087
30   -7.06996 -1.68615
31   -7.06996 -1.72142
32   -7.06996 -1.7567
33   -7.06996 -1.79198
34   -7.06996 -1.82726
35   -7.06996 -1.86254
36   -7.06996 -1.89781
37   -7.06996 -1.93309
38   -7.06996 -1.96837
39   -7.06996 -2.00365
40   -7.06996 -2.03892
41   -7.06996 -2.0742
42   -7.06996 -2.10948
43   -7.03468 -2.14476
44   -7.03468 -2.18004
45   -7.03468 -2.21531
46   -7.03468 -2.25059
47   -7.03468 -2.28587
48   -7.03468 -2.32115
49   -7.03468 -2.35642
50   -7.03468 -2.3917
51   -6.99941 -2.42698
52   -6.99941 -2.46226
53   -6.96413 -2.49754
54   -6.92885 -2.53281
55   -6.92885 -2.56809
56   -6.92885 -2.60337
57   -6.92885 -2.63865
58   -6.92885 -2.67392
59   -6.92885 -2.7092
60   -6.92885 -2.74448
61   -6.92885 -2.77976
62   -6.92885 -2.81504
63   -6.92885 -2.85031
64   -6.92885 -2.88559
65   -6.92885 -2.92087
66   -6.92885 -2.95615
67   -6.92885 -2.99142
68   -6.92885 -3.0267
69   -6.92885 -3.06198
70   -6.92885 -3.09726
71   -6.92885 -3.13254
72   -6.89357 -3.16781
73   -6.89357 -3.20309
74   -6.89357 -3.23837
75   -6.89357 -3.27365
76   -6.89357 -3.30892
77   -6.89357 -3.3442
78   -6.89357 -3.37948
79   -6.89357 -3.41476
80   -6.89357 -3.45004
81   -6.89357 -3.48531
82   -6.89357 -3.52059
83   -6.89357 -3.55587
84   -6.89357 -3.59115
85   -6.89357 -3.62642
86   -6.89357 -3.6617
87   -6.89357 -3.69698
88   -6.89357 -3.73226
89   -6.85829 -3.76754
90   -6.85829 -3.80281
91   -6.82302 -3.83809
92   -6.82302 -3.87337
93   -6.82302 -3.90865
94   -6.82302 -3.94392
95   -6.82302 -3.9792
96   -6.82302 -4.01448
97   -6.78774 -4.04976
98   -6.78774 -4.08504
99   -6.78774 -4.12031
100  -6.78774 -4.15559
101  -6.78774 -4.19087
102  -6.75246 -4.22615
103  -6.75246 -4.26142
104  -6.75246 -4.2967
105  -6.75246 -4.33198
106  -6.75246 -4.36726
107  -6.75246 -4.40254
108  -6.75246 -4.43781
109  -6.71718 -4.47309
110  -6.71718 -4.50837
111  -6.71718 -4.54365
112  -6.68191 -4.57892
113  -6.68191 -4.6142
114  -6.68191 -4.64948
115  -6.68191 -4.68476
116  -6.64663 -4.72004
117  -6.64663 -4.75531
118  -6.64663 -4.79059
119  -6.64663 -4.82587
120  -6.61135 -4.86115
121  -6.57607 -4.89642
122  -6.54079 -4.9317
123  -6.50552 -4.96698
124  -6.47024 -5.00226
125  -6.43496 -5.03754
126  -6.39968 -5.07281
127  -6.36441 -5.10809
128  -6.36441 -5.14337
129  -6.36441 -5.17865
130  -6.36441 -5.21392
131  -6.36441 -5.2492
132  -6.36441 -5.28448
133  -6.36441 -5.31976
134  -6.36441 -5.35504
135  -6.36441 -5.39031
136  -6.36441 -5.42559
137  -6.36441 -5.46087
138  -6.36441 -5.49615
139  -6.36441 -5.53142
140  -6.36441 -5.5667
141  -6.36441 -5.60198
142  -6.36441 -5.63726
143  -6.36441 -5.67254
144  -6.36441 -5.70781
145  -6.36441 -5.74309
146  -6.32913 -5.77837
147  -6.32913 -5.81365
148  -6.29385 -5.84892
149  -6.29385 -5.8842
150  -6.25857 -5.91948
151  -6.25857 -5.95476
152  -6.25857 -5.99004
153  -6.25857 -6.02531
154  -6.22329 -6.06059
155  -6.22329 -6.09587
156  -6.18802 -6.13115
157  -6.18802 -6.16642
158  -6.18802 -6.2017
159  -6.15274 -6.23698
160  -6.15274 -6.27226
161  -6.11746 -6.30754
162  -6.11746 -6.34281
163  -6.11746 -6.37809
164  -6.08218 -6.41337
165  -6.08218 -6.44865
166  -6.04691 -6.48392
167  -6.01163 -6.5192
168  -6.01163 -6.55448
169  -5.97635 -6.58976
170  -5.97635 -6.62504
171  -5.94107 -6.66031
172  -5.90579 -6.69559
173  -5.87052 -6.73087
174  -5.83524 -6.76615
175  -5.79996 -6.80142
176  -5.76468 -6.8367
177  -5.72941 -6.87198
178  -5.69413 -6.90726
179  -5.65885 -6.94254
180  -5.62357 -6.94254
181  -5.58829 -6.97781
182  -5.55302 -6.97781
183  -5.51774 -6.97781
184  -5.48246 -6.97781
185  -5.44718 -6.97781
186  -5.41191 -6.97781
187  -5.37663 -6.97781
188  -5.34135 -6.97781
189  -5.30607 -6.97781
190  -5.27079 -6.97781
191  -5.23552 -6.97781
192  -5.20024 -6.97781
193  -5.16496 -6.97781
194  -5.12968 -6.97781
195  -5.09441 -6.97781
196  -5.05913 -6.97781
197  -5.02385 -6.94254
198  -4.98857 -6.94254
199  -4.95329 -6.94254
200  -4.91802 -6.90726
201  -4.88274 -6.87198
202  -4.84746 -6.87198
203  -4.81218 -6.87198
204  -4.77691 -6.8367
205  -4.74163 -6.8367
206  -4.70635 -6.8367
207  -4.67107 -6.8367
208  -4.63579 -6.8367
209  -4.60052 -6.8367
210  -4.56524 -6.80142
211  -4.52996 -6.76615
212  -4.49468 -6.73087
213  -4.45941 -6.73087
214  -4.42413 -6.73087
215  -4.38885 -6.73087
216  -4.35357 -6.69559
217  -4.31829 -6.66031
218  -4.28302 -6.66031
219  -4.24774 -6.62504
220  -4.21246 -6.62504
221  -4.17718 -6.62504
222  -4.14191 -6.58976
223  -4.10663 -6.58976
224  -4.07135 -6.58976
225  -4.03607 -6.58976
226  -4.00079 -6.58976
227  -3.96552 -6.55448
228  -3.93024 -6.55448
229  -3.89496 -6.5192
230  -3.85968 -6.5192
231  -3.82441 -6.48392
232  -3.78913 -6.48392
233  -3.75385 -6.44865
234  -3.71857 -6.44865
235  -3.68329 -6.44865
236  -3.64802 -6.44865
237  -3.61274 -6.44865
238  -3.57746 -6.44865
239  -3.54218 -6.44865
240  -3.50691 -6.44865
241  -3.47163 -6.44865
242  -3.43635 -6.41337
243  -3.40107 -6.37809
244  -3.36579 -6.37809
245  -3.33052 -6.37809
246  -3.29524 -6.34281
247  -3.25996 -6.34281
248  -3.22468 -6.34281
249  -3.18941 -6.30754
250  -3.15413 -6.30754
251  -3.11885 -6.30754
252  -3.08357 -6.27226
253  -3.04829 -6.27226
254  -3.01302 -6.27226
255  -2.97774 -6.27226
256  -2.94246 -6.27226
257  -2.90718 -6.23698
258  -2.87191 -6.23698
259  -2.83663 -6.23698
260  -2.80135 -6.23698
261  -2.76607 -6.2017
262  -2.73079 -6.2017
263  -2.69552 -6.2017
264  -2.66024 -6.2017
265  -2.62496 -6.2017
266  -2.58968 -6.2017
267  -2.55441 -6.2017
268  -2.51913 -6.2017
269  -2.48385 -6.2017
270  -2.44857 -6.2017
271  -2.41329 -6.2017
272  -2.37802 -6.2017
273  -2.34274 -6.16642
274  -2.30746 -6.16642
275  -2.27218 -6.16642
276  -2.23691 -6.16642
277  -2.20163 -6.16642
278  -2.16635 -6.16642
279  -2.13107 -6.16642
280  -2.09579 -6.16642
281  -2.06052 -6.16642
282  -2.02524 -6.16642
283  -1.98996 -6.16642
284  -1.95468 -6.16642
285  -1.91941 -6.16642
286  -1.88413 -6.16642
287  -1.84885 -6.16642
288  -1.81357 -6.13115
289  -1.77829 -6.13115
290  -1.74302 -6.13115
291  -1.70774 -6.09587
292  -1.67246 -6.09587
293  -1.63718 -6.09587
294  -1.60191 -6.09587
295  -1.56663 -6.09587
296  -1.53135 -6.09587
297  -1.49607 -6.06059
298  -1.46079 -6.06059
299  -1.42552 -6.06059
300  -1.39024 -6.06059
301  -1.35496 -6.02531
302  -1.31968 -6.02531
303  -1.28441 -6.02531
304  -1.24913 -6.02531
305  -1.21385 -6.02531
306  -1.17857 -6.02531
307  -1.14329 -6.02531
308  -1.10802 -6.02531
309  -1.07274 -6.02531
310  -1.03746 -6.02531
311  -1.00218 -6.02531
312  -0.966906 -6.02531
313  -0.931628 -6.02531
314  -0.89635 -6.02531
315  -0.861072 -6.02531
316  -0.825795 -6.02531
317  -0.790517 -6.02531
318  -0.755239 -6.02531
319  -0.719961 -6.02531
320  -0.684683 -6.02531
321  -0.649406 -6.02531
322  -0.614128 -6.02531
323  -0.57885 -6.02531
324  -0.543572 -6.02531
325  -0.508295 -6.02531
326  -0.473017 -6.02531
327  -0.437739 -6.02531
328  -0.402461 -6.02531
329  -0.367183 -6.02531
330  -0.331906 -6.02531
331  -0.296628 -6.02531
332  -0.26135 -6.02531
333  -0.226072 -6.02531
334  -0.190795 -6.02531
335  -0.155517 -6.06059
336  -0.120239 -6.06059
337  -0.0849613 -6.06059
338  -0.0496835 -6.06059
339  -0.0144057 -6.06059
340  0.0208721 -6.09587
341  0.0561498 -6.09587
342  0.0914276 -6.09587
343  0.126705 -6.09587
344  0.161983 -6.13115
345  0.197261 -6.13115
346  0.232539 -6.13115
347  0.267817 -6.13115
348  0.303094 -6.13115
349  0.338372 -6.16642
350  0.37365 -6.16642
351  0.408928 -6.16642
352  0.444205 -6.16642
353  0.479483 -6.16642
354  0.514761 -6.16642
355  0.550039 -6.16642
356  0.585317 -6.16642
357  0.620594 -6.16642
358  0.655872 -6.2017
359  0.69115 -6.2017
360  0.726428 -6.2017
361  0.761705 -6.2017
362  0.796983 -6.2017
363  0.832261 -6.23698
364  0.867539 -6.23698
365  0.902817 -6.23698
366  0.938094 -6.27226
367  0.973372 -6.27226
368  1.00865 -6.27226
369  1.04393 -6.27226
370  1.07921 -6.30754
371  1.11448 -6.30754
372  1.14976 -6.30754
373  1.18504 -6.34281
374  1.22032 -6.34281
375  1.25559 -6.34281
376  1.29087 -6.37809
377  1.32615 -6.37809
378  1.36143 -6.37809
379  1.39671 -6.41337
380  1.43198 -6.41337
381  1.46726 -6.41337
382  1.50254 -6.44865
383  1.53782 -6.44865
384  1.57309 -6.44865
385  1.60837 -6.48392
386  1.64365 -6.48392
387  1.67893 -6.48392
388  1.71421 -6.48392
389  1.74948 -6.48392
390  1.78476 -6.48392
391  1.82004 -6.5192
392  1.85532 -6.55448
393  1.89059 -6.55448
394  1.92587 -6.55448
395  1.96115 -6.55448
396  1.99643 -6.55448
397  2.03171 -6.58976
398  2.06698 -6.58976
399  2.10226 -6.62504
400  2.13754 -6.62504
401  2.17282 -6.66031
402  2.20809 -6.66031
403  2.24337 -6.66031
404  2.27865 -6.69559
405  2.31393 -6.69559
406  2.34921 -6.73087
407  2.38448 -6.76615
408  2.41976 -6.80142
409  2.45504 -6.80142
410  2.49032 -6.80142
411  2.52559 -6.80142
412  2.56087 -6.80142
413  2.59615 -6.80142
414  2.63143 -6.8367
415  2.66671 -6.8367
416  2.70198 -6.8367
417  2.73726 -6.8367
418  2.77254 -6.87198
419  2.80782 -6.90726
420  2.84309 -6.90726
421  2.87837 -6.94254
422  2.91365 -6.94254
423  2.94893 -6.97781
424  2.98421 -6.97781
425  3.01948 -7.01309
426  3.05476 -7.01309
427  3.09004 -7.01309
428  3.12532 -7.01309
429  3.16059 -7.01309
430  3.19587 -7.01309
431  3.23115 -7.01309
432  3.26643 -7.01309
433  3.30171 -7.01309
434  3.33698 -7.01309
435  3.37226 -7.01309
436  3.40754 -7.01309
437  3.44282 -7.01309
438  3.47809 -6.97781
439  3.51337 -6.97781
440  3.54865 -6.97781
441  3.58393 -6.97781
442  3.61921 -6.97781
443  3.65448 -6.97781
444  3.68976 -6.97781
445  3.72504 -6.97781
446  3.76032 -6.97781
447  3.79559 -6.97781
448  3.83087 -6.97781
449  3.86615 -6.97781
450  3.90143 -6.97781
451  3.93671 -6.97781
452  3.97198 -7.01309
453  4.00726 -7.04837
454  4.04254 -7.08365
455  4.07782 -7.11892
456  4.11309 -7.1542
457  4.14837 -7.18948
458  4.18365 -7.22476
459  4.21893 -7.26004
460  4.25421 -7.29531
461  4.25421 -7.33059
462  4.25421 -7.36587
463  4.25421 -7.40115
464  4.25421 -7.43642
465  4.25421 -7.4717
466  4.25421 -7.50698
467  4.28948 -7.54226
468  4.32476 -7.57754
469  4.36004 -7.61281
470  4.39532 -7.64809
471  4.43059 -7.68337
472  4.46587 -7.71865
473  4.50115 -7.75392
474  4.53643 -7.7892
475  4.57171 -7.7892
476  4.60698 -7.7892
477  4.64226 -7.7892
478  4.67754 -7.7892
479  4.71282 -7.7892
480  4.74809 -7.7892
481  4.78337 -7.7892
482  4.81865 -7.7892
483  4.85393 -7.7892
484  4.88921 -7.7892
485  4.92448 -7.7892
486  4.95976 -7.7892
487  4.99504 -7.7892
488  5.03032 -7.75392
489  5.06559 -7.71865
490  5.10087 -7.68337
491  5.13615 -7.64809
492  5.17143 -7.61281
493  5.20671 -7.57754
494  5.24198 -7.54226
495  5.27726 -7.50698
496  5.31254 -7.4717
497  5.34782 -7.43642
498  5.38309 -7.40115
499  5.38309 -7.36587
500  5.38309 -7.33059
501  5.38309 -7.29531
502  5.38309 -7.26004
503  5.38309 -7.22476
504  5.38309 -7.18948
505  5.38309 -7.1542
506  5.38309 -7.11892
507  5.38309 -7.08365
508  5.38309 -7.04837
509  5.38309 -7.01309
510  5.38309 -6.97781
511  5.34782 -6.94254
512  5.31254 -6.90726
513  5.27726 -6.87198
514  5.24198 -6.8367
515  5.20671 -6.80142
516  5.17143 -6.76615
517  5.13615 -6.73087
518  5.10087 -6.69559
519  5.06559 -6.66031
520  5.06559 -6.62504
521  5.06559 -6.58976
522  5.06559 -6.55448
523  5.06559 -6.5192
524  5.06559 -6.48392
525  5.06559 -6.44865
526  5.06559 -6.41337
527  5.06559 -6.37809
528  5.06559 -6.34281
529  5.06559 -6.30754
530  5.06559 -6.27226
531  5.06559 -6.23698
532  5.06559 -6.2017
533  5.10087 -6.16642
534  5.13615 -6.13115
535  5.17143 -6.09587
536  5.20671 -6.06059
537  5.24198 -6.02531
538  5.27726 -5.99004
539  5.31254 -5.95476
540  5.34782 -5.91948
541  5.38309 -5.8842
542  5.41837 -5.84892
543  5.41837 -5.81365
544  5.41837 -5.77837
545  5.41837 -5.74309
546  5.41837 -5.70781
547  5.41837 -5.67254
548  5.45365 -5.63726
549  5.48893 -5.60198
550  5.52421 -5.5667
551  5.52421 -5.53142
552  5.52421 -5.49615
553  5.52421 -5.46087
554  5.52421 -5.42559
555  5.52421 -5.39031
556  5.52421 -5.35504
557  5.52421 -5.31976
558  5.52421 -5.28448
559  5.52421 -5.2492
560  5.52421 -5.21392
561  5.55948 -5.17865
562  5.59476 -5.14337
563  5.63004 -5.10809
564  5.66532 -5.07281
565  5.70059 -5.03754
566  5.73587 -5.00226
567  5.77115 -4.96698
568  5.80643 -4.9317
569  5.84171 -4.89642
570  5.87698 -4.86115
571  5.91226 -4.82587
572  5.91226 -4.79059
573  5.91226 -4.75531
574  5.94754 -4.72004
575  5.94754 -4.68476
576  5.98282 -4.64948
577  6.01809 -4.6142
578  6.05337 -4.57892
579  6.08865 -4.54365
580  6.12393 -4.50837
581  6.15921 -4.47309
582  6.19448 -4.43781
583  6.19448 -4.40254
584  6.22976 -4.36726
585  6.22976 -4.33198
586  6.26504 -4.2967
587  6.30032 -4.26142
588  6.33559 -4.22615
589  6.37087 -4.19087
590  6.37087 -4.15559
591  6.40615 -4.12031
592  6.44143 -4.08504
593  6.47671 -4.04976
594  6.51198 -4.01448
595  6.54726 -3.9792
596  6.58254 -3.94392
597  6.61782 -3.90865
598  6.65309 -3.87337
599  6.65309 -3.83809
600  6.65309 -3.80281
601  6.65309 -3.76754
602  6.65309 -3.73226
603  6.65309 -3.69698
604  6.65309 -3.6617
605  6.65309 -3.62642
606  6.65309 -3.59115
607  6.65309 -3.55587
608  6.68837 -3.52059
609  6.68837 -3.48531
610  6.68837 -3.45004
611  6.68837 -3.41476
612  6.68837 -3.37948
613  6.68837 -3.3442
614  6.68837 -3.30892
615  6.68837 -3.27365
616  6.68837 -3.23837
617  6.68837 -3.20309
618  6.68837 -3.16781
619  6.68837 -3.13254
620  6.68837 -3.09726
621  6.68837 -3.06198
622  6.68837 -3.0267
623  6.68837 -2.99142
624  6.68837 -2.95615
625  6.68837 -2.92087
626  6.68837 -2.88559
627  6.68837 -2.85031
628  6.72365 -2.81504
629  6.75893 -2.77976
630  6.79421 -2.74448
631  6.82948 -2.7092
632  6.86476 -2.67392
633  6.86476 -2.63865
634  6.86476 -2.60337
635  6.86476 -2.56809
636  6.86476 -2.53281
637  6.86476 -2.49754
638  6.86476 -2.46226
639  6.86476 -2.42698
640  6.86476 -2.3917
641  6.86476 -2.35642
642  6.86476 -2.32115
643  6.86476 -2.28587
644  6.86476 -2.25059
645  6.90004 -2.21531
646  6.90004 -2.18004
647  6.93532 -2.14476
648  6.93532 -2.10948
649  6.93532 -2.0742
650  6.93532 -2.03892
651  6.93532 -2.00365
652  6.93532 -1.96837
653  6.97059 -1.93309
654  6.97059 -1.89781
655  6.97059 -1.86254
656  6.97059 -1.82726
657  6.97059 -1.79198
658  6.97059 -1.7567
659  6.97059 -1.72142
660  6.97059 -1.68615
661  6.97059 -1.65087
662  6.97059 -1.61559
663  6.97059 -1.58031
664  6.97059 -1.54504
665  6.97059 -1.50976
666  6.97059 -1.47448
667  6.97059 -1.4392
668  6.97059 -1.40392
669  6.97059 -1.36865
670  6.97059 -1.33337
671  6.97059 -1.29809
672  6.97059 -1.26281
673  6.97059 -1.22754
674  6.93532 -1.19226
675  6.93532 -1.15698
676  6.93532 -1.1217
677  6.93532 -1.08642
678  6.93532 -1.05115
679  6.93532 -1.01587
680  6.93532 -0.980591
681  6.93532 -0.945313
682  6.93532 -0.910035
683  6.93532 -0.874757
684  6.93532 -0.839479
685  6.93532 -0.804202
686  6.93532 -0.768924
687  6.93532 -0.733646
688  6.93532 -0.698368
689  6.93532 -0.663091
690  6.93532 -0.627813
691  6.93532 -0.592535
692  6.93532 -0.557257
693  6.93532 -0.521979
694  6.93532 -0.486702
695  6.93532 -0.451424
696  6.93532 -0.416146
697  6.93532 -0.380868
698  6.93532 -0.345591
699  6.93532 -0.310313
700  6.93532 -0.275035
701  6.93532 -0.239757
702  6.93532 -0.204479
703  6.93532 -0.169202
704  6.93532 -0.133924
705  6.93532 -0.0986461
706  6.93532 -0.0633683
707  6.93532 -0.0280906
708  6.90004 0.00718722
709  6.90004 0.042465
710  6.90004 0.0777428
711  6.90004 0.113021
712  6.90004 0.148298
713  6.90004 0.183576
714  6.90004 0.218854
715  6.90004 0.254132
716  6.90004 0.289409
717  6.90004 0.324687
718  6.90004 0.359965
719  6.90004 0.395243
720  6.90004 0.430521
721  6.90004 0.465798
722  6.90004 0.501076
723  6.90004 0.536354
724  6.93532 0.571632
725  6.97059 0.606909
726  7.00587 0.642187
727  7.00587 0.677465
728  7.00587 0.712743
729  7.00587 0.748021
730  7.00587 0.783298
731  7.00587 0.818576
732  7.00587 0.853854
733  7.00587 0.889132
734  7.00587 0.924409
735  7.00587 0.959687
736  7.00587 0.994965
737  7.00587 1.03024
738  7.00587 1.06552
739  7.00587 1.1008
740  7.00587 1.13608
741  7.00587 1.17135
742  7.00587 1.20663
743  6.97059 1.24191
744  6.97059 1.27719
745  6.93532 1.31246
746  6.93532 1.34774
747  6.90004 1.38302
748  6.86476 1.4183
749  6.82948 1.45358
750  6.79421 1.48885
751  6.75893 1.52413
752  6.72365 1.55941
753  6.68837 1.59469
754  6.65309 1.62996
755  6.61782 1.66524
756  6.61782 1.70052
757  6.61782 1.7358
758  6.61782 1.77108
759  6.61782 1.80635
760  6.61782 1.84163
761  6.61782 1.87691
762  6.61782 1.91219
763  6.61782 1.94746
764  6.61782 1.98274
765  6.61782 2.01802
766  6.61782 2.0533
767  6.61782 2.08858
768  6.61782 2.12385
769  6.61782 2.15913
770  6.61782 2.19441
771  6.61782 2.22969
772  6.61782 2.26496
773  6.58254 2.30024
774  6.58254 2.33552
775  6.58254 2.3708
776  6.54726 2.40608
777  6.54726 2.44135
778  6.54726 2.47663
779  6.54726 2.51191
780  6.51198 2.54719
781  6.51198 2.58246
782  6.51198 2.61774
783  6.51198 2.65302
784  6.47671 2.6883
785  6.47671 2.72358
786  6.47671 2.75885
787  6.47671 2.79413
788  6.47671 2.82941
789  6.47671 2.86469
790  6.47671 2.89996
791  6.47671 2.93524
792  6.47671 2.97052
793  6.47671 3.0058
794  6.47671 3.04108
795  6.47671 3.07635
796  6.44143 3.11163
797  6.44143 3.14691
798  6.44143 3.18219
799  6.40615 3.21746
800  6.40615 3.25274
801  6.37087 3.28802
802  6.37087 3.3233
803  6.37087 3.35858
804  6.33559 3.39385
805  6.33559 3.42913
806  6.30032 3.46441
807  6.26504 3.49969
808  6.22976 3.53496
809  6.22976 3.57024
810  6.19448 3.60552
811  6.19448 3.6408
812  6.19448 3.67608
813  6.15921 3.71135
814  6.15921 3.74663
815  6.12393 3.78191
816  6.08865 3.81719
817  6.05337 3.85246
818  6.05337 3.88774
819  6.01809 3.92302
820  5.98282 3.9583
821  5.98282 3.99358
822  5.94754 4.02885
823  5.94754 4.06413
824  5.91226 4.09941
825  5.91226 4.13469
826  5.87698 4.16996
827  5.84171 4.20524
828  5.84171 4.24052
829  5.84171 4.2758
830  5.80643 4.31108
831  5.77115 4.34635
832  5.73587 4.38163
833  5.70059 4.41691
834  5.66532 4.45219
835  5.63004 4.48746
836  5.59476 4.52274
837  5.59476 4.55802
838  5.55948 4.5933
839  5.55948 4.62858
840  5.55948 4.66385
841  5.55948 4.69913
842  5.52421 4.73441
843  5.52421 4.76969
844  5.52421 4.80496
845  5.48893 4.84024
846  5.45365 4.87552
847  5.41837 4.9108
848  5.38309 4.94608
849  5.34782 4.98135
850  5.31254 5.01663
851  5.31254 5.05191
852  5.27726 5.08719
853  5.24198 5.12246
854  5.20671 5.15774
855  5.17143 5.19302
856  5.13615 5.2283
857  5.10087 5.26358
858  5.10087 5.29885
859  5.10087 5.33413
860  5.10087 5.36941
861  5.06559 5.40469
862  5.06559 5.43996
863  5.03032 5.47524
864  5.03032 5.51052
865  4.99504 5.5458
866  4.99504 5.58108
867  4.99504 5.61635
868  4.99504 5.65163
869  4.95976 5.68691
870  4.92448 5.72219
871  4.88921 5.75746
872  4.88921 5.79274
873  4.85393 5.82802
874  4.81865 5.8633
875  4.81865 5.89858
876  4.81865 5.93385
877  4.81865 5.96913
878  4.81865 6.00441
879  4.78337 6.03969
880  4.74809 6.07496
881  4.71282 6.11024
882  4.67754 6.14552
883  4.64226 6.1808
884  4.60698 6.21608
885  4.57171 6.25135
886  4.53643 6.28663
887  4.50115 6.32191
888  4.46587 6.35719
889  4.43059 6.39246
890  4.39532 6.42774
891  4.36004 6.46302
892  4.32476 6.4983
893  4.28948 6.53358
894  4.25421 6.56885
895  4.21893 6.56885
896  4.18365 6.56885
897  4.14837 6.56885
898  4.11309 6.56885
899  4.07782 6.56885
900  4.04254 6.56885
901  4.00726 6.56885
902  3.97198 6.56885
903  3.93671 6.56885
904  3.90143 6.56885
905  3.86615 6.60413
906  3.83087 6.60413
907  3.79559 6.63941
908  3.76032 6.63941
909  3.72504 6.67469
910  3.68976 6.70996
911  3.65448 6.74524
912  3.61921 6.78052
913  3.58393 6.8158
914  3.54865 6.8158
915  3.51337 6.8158
916  3.47809 6.85108
917  3.44282 6.85108
918  3.40754 6.88635
919  3.37226 6.88635
920  3.33698 6.92163
921  3.30171 6.92163
922  3.26643 6.95691
923  3.23115 6.95691
924  3.19587 6.99219
925  3.16059 6.99219
926  3.12532 7.02746
927  3.09004 7.02746
928  3.05476 7.02746
929  3.01948 7.06274
930  2.98421 7.09802
931  2.94893 7.09802
932  2.91365 7.1333
933  2.87837 7.1333
934  2.84309 7.16858
935  2.80782 7.20385
936  2.77254 7.20385
937  2.73726 7.20385
938  2.70198 7.23913
939  2.66671 7.23913
940  2.63143 7.23913
941  2.59615 7.27441
942  2.56087 7.30969
943  2.52559 7.30969
944  2.49032 7.30969
945  2.45504 7.30969
946  2.41976 7.34496
947  2.38448 7.34496
948  2.34921 7.34496
949  2.31393 7.38024
950  2.27865 7.41552
951  2.24337 7.4508
952  2.20809 7.4508
953  2.17282 7.4508
954  2.13754 7.4508
955  2.10226 7.48608
956  2.06698 7.48608
957  2.03171 7.48608
958  1.99643 7.48608
959  1.96115 7.48608
960  1.92587 7.48608
961  1.89059 7.52135
962  1.85532 7.52135
963  1.82004 7.55663
964  1.78476 7.55663
965  1.74948 7.55663
966  1.71421 7.59191
967  1.67893 7.59191
968  1.64365 7.59191
969  1.60837 7.59191
970  1.57309 7.59191
971  1.53782 7.59191
972  1.50254 7.59191
973  1.46726 7.59191
974  1.43198 7.62719
975  1.39671 7.62719
976  1.36143 7.62719
977  1.32615 7.66246
978  1.29087 7.66246
979  1.25559 7.66246
980  1.22032 7.66246
981  1.18504 7.66246
982  1.14976 7.66246
983  1.11448 7.66246
984  1.07921 7.69774
985  1.04393 7.69774
986  1.00865 7.69774
987  0.973372 7.69774
988  0.938094 7.69774
989  0.902817 7.69774
990  0.867539 7.69774
991  0.832261 7.73302
992  0.796983 7.73302
993  0.761705 7.73302
994  0.726428 7.73302
995  0.69115 7.73302
996  0.655872 7.73302
997  0.620594 7.73302
998  0.585317 7.73302
999  0.550039 7.73302
1000 0.514761 7.73302
1001 0.479483 7.7683
1002 0.444205 7.7683
1003 0.408928 7.7683
1004 0.37365 7.7683
1005 0.338372 7.7683
1006 0.303094 7.7683
1007 0.267817 7.7683
1008 0.232539 7.7683
1009 0.197261 7.7683
1010 0.161983 7.7683
1011 0.126705 7.7683
1012 0.0914276 7.7683
1013 0.0561498 7.7683
1014 0.0208721 7.7683
1015 -0.0144057 7.7683
1016 -0.0496835 7.7683
1017 -0.0849613 7.7683
1018 -0.120239 7.7683
1019 -0.155517 7.7683
1020 -0.190795 7.7683
1021 -0.226072 7.7683
1022 -0.26135 7.7683
1023 -0.296628 7.7683
1024 -0.331906 7.7683
1025 -0.367183 7.7683
1026 -0.402461 7.7683
1027 -0.437739 7.73302
1028 -0.473017 7.73302
1029 -0.508295 7.73302
1030 -0.543572 7.73302
1031 -0.57885 7.73302
1032 -0.614128 7.73302
1033 -0.649406 7.69774
1034 -0.684683 7.69774
1035 -0.719961 7.69774
1036 -0.755239 7.69774
1037 -0.790517 7.69774
1038 -0.825795 7.69774
1039 -0.861072 7.66246
1040 -0.89635 7.66246
1041 -0.931628 7.66246
1042 -0.966906 7.66246
1043 -1.00218 7.66246
1044 -1.03746 7.62719
1045 -1.07274 7.62719
1046 -1.10802 7.62719
1047 -1.14329 7.59191
1048 -1.17857 7.59191
1049 -1.21385 7.59191
1050 -1.24913 7.59191
1051 -1.28441 7.59191
1052 -1.31968 7.55663
1053 -1.35496 7.55663
1054 -1.39024 7.55663
1055 -1.42552 7.52135
1056 -1.46079 7.52135
1057 -1.49607 7.52135
1058 -1.53135 7.48608
1059 -1.56663 7.48608
1060 -1.60191 7.48608
1061 -1.63718 7.48608
1062 -1.67246 7.48608
1063 -1.70774 7.4508
1064 -1.74302 7.4508
1065 -1.77829 7.4508
1066 -1.81357 7.41552
1067 -1.84885 7.41552
1068 -1.88413 7.38024
1069 -1.91941 7.34496
1070 -1.95468 7.34496
1071 -1.98996 7.34496
1072 -2.02524 7.34496
1073 -2.06052 7.34496
1074 -2.09579 7.34496
1075 -2.13107 7.30969
1076 -2.16635 7.30969
1077 -2.20163 7.27441
1078 -2.23691 7.23913
1079 -2.27218 7.23913
1080 -2.30746 7.20385
1081 -2.34274 7.20385
1082 -2.37802 7.20385
1083 -2.41329 7.16858
1084 -2.44857 7.16858
1085 -2.48385 7.16858
1086 -2.51913 7.1333
1087 -2.55441 7.1333
1088 -2.58968 7.09802
1089 -2.62496 7.06274
1090 -2.66024 7.02746
1091 -2.69552 7.02746
1092 -2.73079 6.99219
1093 -2.76607 6.99219
1094 -2.80135 6.95691
1095 -2.83663 6.95691
1096 -2.87191 6.92163
1097 -2.90718 6.88635
1098 -2.94246 6.85108
1099 -2.97774 6.85108
1100 -3.01302 6.85108
1101 -3.04829 6.8158
1102 -3.08357 6.8158
1103 -3.11885 6.8158
1104 -3.15413 6.78052
1105 -3.18941 6.74524
1106 -3.22468 6.70996
1107 -3.25996 6.67469
1108 -3.29524 6.63941
1109 -3.33052 6.63941
1110 -3.36579 6.63941
1111 -3.40107 6.60413
1112 -3.43635 6.56885
1113 -3.47163 6.56885
1114 -3.50691 6.53358
1115 -3.54218 6.4983
1116 -3.57746 6.46302
1117 -3.61274 6.42774
1118 -3.64802 6.39246
1119 -3.68329 6.35719
1120 -3.71857 6.32191
1121 -3.75385 6.32191
1122 -3.78913 6.28663
1123 -3.82441 6.25135
1124 -3.85968 6.21608
1125 -3.89496 6.1808
1126 -3.93024 6.14552
1127 -3.96552 6.14552
1128 -4.00079 6.11024
1129 -4.03607 6.11024
1130 -4.07135 6.07496
1131 -4.10663 6.03969
1132 -4.14191 6.00441
1133 -4.17718 5.96913
1134 -4.21246 5.93385
1135 -4.24774 5.89858
1136 -4.28302 5.8633
1137 -4.31829 5.82802
1138 -4.35357 5.79274
1139 -4.38885 5.75746
1140 -4.42413 5.72219
1141 -4.45941 5.68691
1142 -4.49468 5.65163
1143 -4.52996 5.61635
1144 -4.56524 5.58108
1145 -4.60052 5.5458
1146 -4.63579 5.51052
1147 -4.67107 5.47524
1148 -4.70635 5.43996
1149 -4.74163 5.40469
1150 -4.77691 5.36941
1151 -4.81218 5.33413
1152 -4.84746 5.29885
1153 -4.88274 5.26358
1154 -4.91802 5.2283
1155 -4.95329 5.19302
1156 -4.98857 5.15774
1157 -5.02385 5.12246
1158 -5.02385 5.08719
1159 -5.05913 5.05191
1160 -5.09441 5.01663
1161 -5.12968 4.98135
1162 -5.16496 4.94608
1163 -5.16496 4.9108
1164 -5.20024 4.87552
1165 -5.23552 4.84024
1166 -5.23552 4.80496
1167 -5.27079 4.76969
1168 -5.30607 4.73441
1169 -5.34135 4.69913
1170 -5.37663 4.66385
1171 -5.41191 4.62858
1172 -5.41191 4.5933
1173 -5.41191 4.55802
1174 -5.44718 4.52274
1175 -5.48246 4.48746
1176 -5.48246 4.45219
1177 -5.51774 4.41691
1178 -5.51774 4.38163
1179 -5.55302 4.34635
1180 -5.58829 4.31108
1181 -5.58829 4.2758
1182 -5.62357 4.24052
1183 -5.62357 4.20524
1184 -5.65885 4.16996
1185 -5.65885 4.13469
1186 -5.69413 4.09941
1187 -5.69413 4.06413
1188 -5.72941 4.02885
1189 -5.76468 3.99358
1190 -5.76468 3.9583
1191 -5.79996 3.92302
1192 -5.83524 3.88774
1193 -5.87052 3.85246
1194 -5.87052 3.81719
1195 -5.87052 3.78191
1196 -5.90579 3.74663
1197 -5.90579 3.71135
1198 -5.90579 3.67608
1199 -5.94107 3.6408
1200 -5.94107 3.60552
1201 -5.97635 3.57024
1202 -5.97635 3.53496
1203 -6.01163 3.49969
1204 -6.04691 3.46441
1205 -6.04691 3.42913
1206 -6.08218 3.39385
1207 -6.11746 3.35858
1208 -6.11746 3.3233
1209 -6.15274 3.28802
1210 -6.15274 3.25274
1211 -6.18802 3.21746
1212 -6.22329 3.18219
1213 -6.22329 3.14691
1214 -6.22329 3.11163
1215 -6.22329 3.07635
1216 -6.22329 3.04108
1217 -6.25857 3.0058
1218 -6.25857 2.97052
1219 -6.25857 2.93524
1220 -6.25857 2.89996
1221 -6.25857 2.86469
1222 -6.29385 2.82941
1223 -6.29385 2.79413
1224 -6.32913 2.75885
1225 -6.32913 2.72358
1226 -6.36441 2.6883
1227 -6.36441 2.65302
1228 -6.39968 2.61774
1229 -6.39968 2.58246
1230 -6.39968 2.54719
1231 -6.43496 2.51191
1232 -6.43496 2.47663
1233 -6.47024 2.44135
1234 -6.47024 2.40608
1235 -6.47024 2.3708
1236 -6.50552 2.33552
1237 -6.50552 2.30024
1238 -6.50552 2.26496
1239 -6.54079 2.22969
1240 -6.54079 2.19441
1241 -6.57607 2.15913
1242 -6.57607 2.12385
1243 -6.57607 2.08858
1244 -6.61135 2.0533
1245 -6.61135 2.01802
1246 -6.61135 1.98274
1247 -6.61135 1.94746
1248 -6.64663 1.91219
1249 -6.64663 1.87691
1250 -6.64663 1.84163
1251 -6.68191 1.80635
1252 -6.68191 1.77108
1253 -6.68191 1.7358
1254 -6.71718 1.70052
1255 -6.71718 1.66524
1256 -6.71718 1.62996
1257 -6.71718 1.59469
1258 -6.75246 1.55941
1259 -6.75246 1.52413
1260 -6.75246 1.48885
1261 -6.75246 1.45358
1262 -6.78774 1.4183
1263 -6.78774 1.38302
1264 -6.78774 1.34774
1265 -6.78774 1.31246
1266 -6.82302 1.27719
1267 -6.82302 1.24191
1268 -6.82302 1.20663
1269 -6.82302 1.17135
1270 -6.85829 1.13608
1271 -6.85829 1.1008
1272 -6.85829 1.06552
1273 -6.85829 1.03024
1274 -6.85829 0.994965
1275 -6.85829 0.959687
1276 -6.85829 0.924409
1277 -6.85829 0.889132
1278 -6.89357 0.853854
1279 -6.89357 0.818576
1280 -6.89357 0.783298
1281 -6.89357 0.748021
1282 -6.89357 0.712743
1283 -6.89357 0.677465
1284 -6.92885 0.642187
1285 -6.92885 0.606909
1286 -6.92885 0.571632
1287 -6.92885 0.536354
1288 -6.92885 0.501076
1289 -6.92885 0.465798
1290 -6.96413 0.430521
1291 -6.96413 0.395243
1292 -6.96413 0.359965
1293 -6.96413 0.324687
1294 -6.96413 0.289409
1295 -6.96413 0.254132
1296 -6.99941 0.218854
1297 -6.99941 0.183576
1298 -6.99941 0.148298
1299 -6.99941 0.113021
1300 -7.03468 0.0777428
1301 -7.03468 0.042465
1302 -7.03468 0.00718722
1303 -7.03468 -0.0280906
1304 -7.03468 -0.0633683
1305 -7.03468 -0.0986461
1306 -7.03468 -0.133924
1307 -7.03468 -0.169202
1308 -7.03468 -0.204479
1309 -7.03468 -0.239757
1310 -7.03468 -0.275035
1311 -7.03468 -0.310313
1312 -7.06996 -0.345591
1313 -7.06996 -0.380868
1314 -7.06996 -0.416146
1315 -7.06996 -0.451424
1316 -7.06996 -0.486702
1317 -7.06996 -0.521979
1318 -7.06996 -0.557257
1319 -7.06996 -0.592535
1320 -7.06996 -0.627813
