# Supplementary material for: Statistical Mapping of Maize Bundle Intensity at the Stem Scale Using Spatial Normalisation of Replicated Images
Source: PLoS One. 2014 Mar 12;9(3):e90673. doi: 10.1371/journal.pone.0090673 (PMC3951278; doi:10.1371/journal.pone.0090673)
Supplement: File S2 — Data files containing bundle positions and slice contours. (ZIP) [file pone.0090673.s002.zip › data/slabs/tables/contoursMm/m02frCntMm.txt]

name   x   y
1    -6.84624 2.37947
2    -6.84624 2.34419
3    -6.84624 2.30891
4    -6.84624 2.27364
5    -6.84624 2.23836
6    -6.84624 2.20308
7    -6.84624 2.1678
8    -6.84624 2.13253
9    -6.84624 2.09725
10   -6.84624 2.06197
11   -6.84624 2.02669
12   -6.84624 1.99141
13   -6.84624 1.95614
14   -6.84624 1.92086
15   -6.84624 1.88558
16   -6.84624 1.8503
17   -6.84624 1.81503
18   -6.84624 1.77975
19   -6.84624 1.74447
20   -6.84624 1.70919
21   -6.84624 1.67391
22   -6.84624 1.63864
23   -6.84624 1.60336
24   -6.84624 1.56808
25   -6.84624 1.5328
26   -6.84624 1.49753
27   -6.81096 1.46225
28   -6.77568 1.42697
29   -6.7404 1.39169
30   -6.70513 1.35641
31   -6.70513 1.32114
32   -6.70513 1.28586
33   -6.70513 1.25058
34   -6.70513 1.2153
35   -6.66985 1.18003
36   -6.63457 1.14475
37   -6.59929 1.10947
38   -6.56402 1.07419
39   -6.52874 1.03891
40   -6.49346 1.00364
41   -6.49346 0.968359
42   -6.49346 0.933082
43   -6.49346 0.897804
44   -6.49346 0.862526
45   -6.49346 0.827248
46   -6.49346 0.79197
47   -6.49346 0.756693
48   -6.49346 0.721415
49   -6.49346 0.686137
50   -6.49346 0.650859
51   -6.49346 0.615582
52   -6.49346 0.580304
53   -6.49346 0.545026
54   -6.49346 0.509748
55   -6.49346 0.47447
56   -6.52874 0.439193
57   -6.56402 0.403915
58   -6.59929 0.368637
59   -6.59929 0.333359
60   -6.59929 0.298082
61   -6.59929 0.262804
62   -6.59929 0.227526
63   -6.59929 0.192248
64   -6.59929 0.15697
65   -6.59929 0.121693
66   -6.59929 0.0864149
67   -6.59929 0.0511371
68   -6.59929 0.0158594
69   -6.59929 -0.0194184
70   -6.59929 -0.0546962
71   -6.59929 -0.089974
72   -6.59929 -0.125252
73   -6.59929 -0.16053
74   -6.59929 -0.195807
75   -6.59929 -0.231085
76   -6.59929 -0.266363
77   -6.59929 -0.301641
78   -6.59929 -0.336918
79   -6.59929 -0.372196
80   -6.59929 -0.407474
81   -6.59929 -0.442752
82   -6.59929 -0.47803
83   -6.63457 -0.513307
84   -6.63457 -0.548585
85   -6.63457 -0.583863
86   -6.63457 -0.619141
87   -6.63457 -0.654418
88   -6.63457 -0.689696
89   -6.63457 -0.724974
90   -6.63457 -0.760252
91   -6.63457 -0.79553
92   -6.63457 -0.830807
93   -6.63457 -0.866085
94   -6.63457 -0.901363
95   -6.63457 -0.936641
96   -6.63457 -0.971918
97   -6.63457 -1.0072
98   -6.63457 -1.04247
99   -6.63457 -1.07775
100  -6.63457 -1.11303
101  -6.63457 -1.14831
102  -6.63457 -1.18359
103  -6.63457 -1.21886
104  -6.63457 -1.25414
105  -6.63457 -1.28942
106  -6.63457 -1.3247
107  -6.63457 -1.35997
108  -6.63457 -1.39525
109  -6.63457 -1.43053
110  -6.63457 -1.46581
111  -6.63457 -1.50109
112  -6.63457 -1.53636
113  -6.59929 -1.57164
114  -6.56402 -1.60692
115  -6.52874 -1.6422
116  -6.49346 -1.67747
117  -6.45818 -1.71275
118  -6.45818 -1.74803
119  -6.45818 -1.78331
120  -6.45818 -1.81859
121  -6.45818 -1.85386
122  -6.45818 -1.88914
123  -6.45818 -1.92442
124  -6.45818 -1.9597
125  -6.45818 -1.99497
126  -6.45818 -2.03025
127  -6.45818 -2.06553
128  -6.45818 -2.10081
129  -6.45818 -2.13609
130  -6.45818 -2.17136
131  -6.45818 -2.20664
132  -6.45818 -2.24192
133  -6.45818 -2.2772
134  -6.45818 -2.31247
135  -6.45818 -2.34775
136  -6.45818 -2.38303
137  -6.45818 -2.41831
138  -6.49346 -2.45359
139  -6.49346 -2.48886
140  -6.49346 -2.52414
141  -6.49346 -2.55942
142  -6.49346 -2.5947
143  -6.49346 -2.62997
144  -6.49346 -2.66525
145  -6.49346 -2.70053
146  -6.49346 -2.73581
147  -6.49346 -2.77109
148  -6.49346 -2.80636
149  -6.49346 -2.84164
150  -6.49346 -2.87692
151  -6.49346 -2.9122
152  -6.49346 -2.94747
153  -6.49346 -2.98275
154  -6.49346 -3.01803
155  -6.49346 -3.05331
156  -6.49346 -3.08859
157  -6.49346 -3.12386
158  -6.45818 -3.15914
159  -6.45818 -3.19442
160  -6.4229 -3.2297
161  -6.4229 -3.26497
162  -6.38763 -3.30025
163  -6.35235 -3.33553
164  -6.35235 -3.37081
165  -6.35235 -3.40609
166  -6.35235 -3.44136
167  -6.35235 -3.47664
168  -6.35235 -3.51192
169  -6.35235 -3.5472
170  -6.35235 -3.58247
171  -6.35235 -3.61775
172  -6.35235 -3.65303
173  -6.35235 -3.68831
174  -6.35235 -3.72359
175  -6.35235 -3.75886
176  -6.35235 -3.79414
177  -6.35235 -3.82942
178  -6.35235 -3.8647
179  -6.35235 -3.89997
180  -6.35235 -3.93525
181  -6.35235 -3.97053
182  -6.35235 -4.00581
183  -6.35235 -4.04109
184  -6.35235 -4.07636
185  -6.35235 -4.11164
186  -6.35235 -4.14692
187  -6.35235 -4.1822
188  -6.35235 -4.21747
189  -6.35235 -4.25275
190  -6.35235 -4.28803
191  -6.31707 -4.32331
192  -6.28179 -4.35859
193  -6.24652 -4.39386
194  -6.21124 -4.42914
195  -6.17596 -4.46442
196  -6.14068 -4.4997
197  -6.1054 -4.53497
198  -6.07013 -4.57025
199  -6.03485 -4.60553
200  -5.99957 -4.64081
201  -5.96429 -4.67609
202  -5.96429 -4.71136
203  -5.96429 -4.74664
204  -5.96429 -4.78192
205  -5.96429 -4.8172
206  -5.92902 -4.85247
207  -5.89374 -4.88775
208  -5.89374 -4.92303
209  -5.85846 -4.95831
210  -5.82318 -4.99359
211  -5.7879 -5.02886
212  -5.75263 -5.06414
213  -5.71735 -5.09942
214  -5.68207 -5.1347
215  -5.68207 -5.16997
216  -5.68207 -5.20525
217  -5.68207 -5.24053
218  -5.64679 -5.27581
219  -5.61152 -5.31109
220  -5.57624 -5.34636
221  -5.54096 -5.38164
222  -5.50568 -5.41692
223  -5.4704 -5.4522
224  -5.43513 -5.48747
225  -5.39985 -5.52275
226  -5.36457 -5.55803
227  -5.32929 -5.59331
228  -5.32929 -5.62859
229  -5.32929 -5.66386
230  -5.32929 -5.69914
231  -5.32929 -5.73442
232  -5.32929 -5.7697
233  -5.29402 -5.80497
234  -5.25874 -5.84025
235  -5.22346 -5.87553
236  -5.18818 -5.91081
237  -5.1529 -5.94609
238  -5.1529 -5.98136
239  -5.1529 -6.01664
240  -5.1529 -6.05192
241  -5.1529 -6.0872
242  -5.1529 -6.12247
243  -5.1529 -6.15775
244  -5.1529 -6.19303
245  -5.1529 -6.22831
246  -5.11763 -6.26359
247  -5.08235 -6.29886
248  -5.04707 -6.33414
249  -5.01179 -6.36942
250  -5.01179 -6.4047
251  -4.97652 -6.43997
252  -4.94124 -6.47525
253  -4.90596 -6.51053
254  -4.87068 -6.54581
255  -4.8354 -6.58109
256  -4.80013 -6.61636
257  -4.76485 -6.65164
258  -4.72957 -6.68692
259  -4.69429 -6.7222
260  -4.69429 -6.75747
261  -4.65902 -6.79275
262  -4.62374 -6.82803
263  -4.58846 -6.86331
264  -4.55318 -6.89859
265  -4.5179 -6.93386
266  -4.48263 -6.96914
267  -4.44735 -7.00442
268  -4.41207 -7.0397
269  -4.37679 -7.0397
270  -4.34152 -7.0397
271  -4.30624 -7.0397
272  -4.27096 -7.0397
273  -4.23568 -7.0397
274  -4.2004 -7.0397
275  -4.16513 -7.0397
276  -4.12985 -7.0397
277  -4.09457 -7.0397
278  -4.05929 -7.0397
279  -4.02402 -7.0397
280  -3.98874 -7.07497
281  -3.95346 -7.11025
282  -3.91818 -7.11025
283  -3.8829 -7.11025
284  -3.84763 -7.11025
285  -3.81235 -7.11025
286  -3.77707 -7.11025
287  -3.74179 -7.11025
288  -3.70652 -7.11025
289  -3.67124 -7.14553
290  -3.63596 -7.18081
291  -3.60068 -7.21609
292  -3.5654 -7.21609
293  -3.53013 -7.21609
294  -3.49485 -7.21609
295  -3.45957 -7.21609
296  -3.42429 -7.21609
297  -3.38902 -7.21609
298  -3.35374 -7.21609
299  -3.31846 -7.21609
300  -3.28318 -7.21609
301  -3.2479 -7.21609
302  -3.21263 -7.21609
303  -3.17735 -7.21609
304  -3.14207 -7.18081
305  -3.10679 -7.18081
306  -3.07152 -7.18081
307  -3.03624 -7.18081
308  -3.00096 -7.14553
309  -2.96568 -7.11025
310  -2.9304 -7.11025
311  -2.89513 -7.07497
312  -2.85985 -7.0397
313  -2.82457 -7.00442
314  -2.78929 -7.00442
315  -2.75402 -7.00442
316  -2.71874 -7.00442
317  -2.68346 -7.00442
318  -2.64818 -7.00442
319  -2.6129 -7.00442
320  -2.57763 -7.00442
321  -2.54235 -7.00442
322  -2.50707 -7.00442
323  -2.47179 -6.96914
324  -2.43652 -6.93386
325  -2.40124 -6.93386
326  -2.36596 -6.93386
327  -2.33068 -6.93386
328  -2.2954 -6.93386
329  -2.26013 -6.89859
330  -2.22485 -6.86331
331  -2.18957 -6.82803
332  -2.15429 -6.82803
333  -2.11902 -6.82803
334  -2.08374 -6.82803
335  -2.04846 -6.79275
336  -2.01318 -6.75747
337  -1.9779 -6.75747
338  -1.94263 -6.75747
339  -1.90735 -6.75747
340  -1.87207 -6.75747
341  -1.83679 -6.75747
342  -1.80152 -6.75747
343  -1.76624 -6.75747
344  -1.73096 -6.75747
345  -1.69568 -6.75747
346  -1.6604 -6.75747
347  -1.62513 -6.75747
348  -1.58985 -6.7222
349  -1.55457 -6.68692
350  -1.51929 -6.68692
351  -1.48402 -6.68692
352  -1.44874 -6.68692
353  -1.41346 -6.68692
354  -1.37818 -6.65164
355  -1.3429 -6.61636
356  -1.30763 -6.61636
357  -1.27235 -6.61636
358  -1.23707 -6.61636
359  -1.20179 -6.61636
360  -1.16652 -6.58109
361  -1.13124 -6.54581
362  -1.09596 -6.51053
363  -1.06068 -6.51053
364  -1.0254 -6.51053
365  -0.990126 -6.51053
366  -0.954848 -6.47525
367  -0.919571 -6.47525
368  -0.884293 -6.47525
369  -0.849015 -6.43997
370  -0.813737 -6.43997
371  -0.778459 -6.43997
372  -0.743182 -6.4047
373  -0.707904 -6.4047
374  -0.672626 -6.36942
375  -0.637348 -6.33414
376  -0.602071 -6.33414
377  -0.566793 -6.33414
378  -0.531515 -6.33414
379  -0.496237 -6.29886
380  -0.460959 -6.29886
381  -0.425682 -6.29886
382  -0.390404 -6.29886
383  -0.355126 -6.26359
384  -0.319848 -6.26359
385  -0.284571 -6.26359
386  -0.249293 -6.26359
387  -0.214015 -6.26359
388  -0.178737 -6.26359
389  -0.143459 -6.26359
390  -0.108182 -6.26359
391  -0.0729039 -6.26359
392  -0.0376262 -6.26359
393  -0.00234838 -6.26359
394  0.0329294 -6.22831
395  0.0682072 -6.22831
396  0.103485 -6.22831
397  0.138763 -6.19303
398  0.174041 -6.19303
399  0.209318 -6.15775
400  0.244596 -6.15775
401  0.279874 -6.15775
402  0.315152 -6.15775
403  0.350429 -6.15775
404  0.385707 -6.15775
405  0.420985 -6.15775
406  0.456263 -6.15775
407  0.491541 -6.15775
408  0.526818 -6.15775
409  0.562096 -6.15775
410  0.597374 -6.15775
411  0.632652 -6.15775
412  0.667929 -6.12247
413  0.703207 -6.12247
414  0.738485 -6.0872
415  0.773763 -6.0872
416  0.809041 -6.0872
417  0.844318 -6.0872
418  0.879596 -6.05192
419  0.914874 -6.05192
420  0.950152 -6.05192
421  0.985429 -6.05192
422  1.02071 -6.05192
423  1.05598 -6.05192
424  1.09126 -6.05192
425  1.12654 -6.05192
426  1.16182 -6.05192
427  1.1971 -6.05192
428  1.23237 -6.05192
429  1.26765 -6.05192
430  1.30293 -6.05192
431  1.33821 -6.05192
432  1.37348 -6.05192
433  1.40876 -6.05192
434  1.44404 -6.05192
435  1.47932 -6.05192
436  1.5146 -6.05192
437  1.54987 -6.05192
438  1.58515 -6.05192
439  1.62043 -6.0872
440  1.65571 -6.0872
441  1.69098 -6.0872
442  1.72626 -6.0872
443  1.76154 -6.0872
444  1.79682 -6.0872
445  1.8321 -6.12247
446  1.86737 -6.12247
447  1.90265 -6.12247
448  1.93793 -6.12247
449  1.97321 -6.15775
450  2.00848 -6.15775
451  2.04376 -6.15775
452  2.07904 -6.15775
453  2.11432 -6.15775
454  2.1496 -6.15775
455  2.18487 -6.15775
456  2.22015 -6.15775
457  2.25543 -6.15775
458  2.29071 -6.15775
459  2.32598 -6.15775
460  2.36126 -6.15775
461  2.39654 -6.15775
462  2.43182 -6.19303
463  2.4671 -6.19303
464  2.50237 -6.19303
465  2.53765 -6.19303
466  2.57293 -6.19303
467  2.60821 -6.19303
468  2.64348 -6.19303
469  2.67876 -6.19303
470  2.71404 -6.19303
471  2.74932 -6.19303
472  2.7846 -6.19303
473  2.81987 -6.19303
474  2.85515 -6.19303
475  2.89043 -6.19303
476  2.92571 -6.19303
477  2.96098 -6.19303
478  2.99626 -6.19303
479  3.03154 -6.19303
480  3.06682 -6.19303
481  3.1021 -6.19303
482  3.13737 -6.19303
483  3.17265 -6.19303
484  3.20793 -6.19303
485  3.24321 -6.19303
486  3.27848 -6.19303
487  3.31376 -6.22831
488  3.34904 -6.22831
489  3.38432 -6.22831
490  3.4196 -6.26359
491  3.45487 -6.26359
492  3.49015 -6.26359
493  3.52543 -6.26359
494  3.56071 -6.29886
495  3.59598 -6.29886
496  3.63126 -6.29886
497  3.66654 -6.29886
498  3.70182 -6.29886
499  3.7371 -6.29886
500  3.77237 -6.29886
501  3.80765 -6.29886
502  3.84293 -6.29886
503  3.87821 -6.29886
504  3.91348 -6.29886
505  3.94876 -6.29886
506  3.98404 -6.29886
507  4.01932 -6.33414
508  4.0546 -6.36942
509  4.08987 -6.36942
510  4.12515 -6.36942
511  4.16043 -6.36942
512  4.19571 -6.36942
513  4.23098 -6.36942
514  4.26626 -6.4047
515  4.30154 -6.4047
516  4.33682 -6.4047
517  4.3721 -6.43997
518  4.40737 -6.43997
519  4.44265 -6.43997
520  4.47793 -6.47525
521  4.51321 -6.47525
522  4.54848 -6.47525
523  4.58376 -6.51053
524  4.61904 -6.51053
525  4.65432 -6.54581
526  4.6896 -6.54581
527  4.72487 -6.58109
528  4.76015 -6.58109
529  4.79543 -6.61636
530  4.83071 -6.61636
531  4.86598 -6.65164
532  4.90126 -6.68692
533  4.93654 -6.7222
534  4.97182 -6.75747
535  5.0071 -6.75747
536  5.04237 -6.75747
537  5.07765 -6.75747
538  5.11293 -6.75747
539  5.14821 -6.75747
540  5.18348 -6.75747
541  5.21876 -6.75747
542  5.25404 -6.75747
543  5.28932 -6.75747
544  5.3246 -6.75747
545  5.35987 -6.75747
546  5.39515 -6.75747
547  5.43043 -6.75747
548  5.46571 -6.75747
549  5.50098 -6.75747
550  5.53626 -6.75747
551  5.57154 -6.75747
552  5.60682 -6.75747
553  5.6421 -6.75747
554  5.67737 -6.75747
555  5.71265 -6.75747
556  5.74793 -6.75747
557  5.78321 -6.75747
558  5.81848 -6.7222
559  5.85376 -6.68692
560  5.88904 -6.65164
561  5.92432 -6.61636
562  5.9596 -6.58109
563  5.99487 -6.54581
564  6.03015 -6.51053
565  6.06543 -6.47525
566  6.10071 -6.43997
567  6.13598 -6.4047
568  6.13598 -6.36942
569  6.17126 -6.33414
570  6.17126 -6.29886
571  6.17126 -6.26359
572  6.20654 -6.22831
573  6.24182 -6.19303
574  6.24182 -6.15775
575  6.2771 -6.12247
576  6.2771 -6.0872
577  6.2771 -6.05192
578  6.31237 -6.01664
579  6.31237 -5.98136
580  6.31237 -5.94609
581  6.34765 -5.91081
582  6.34765 -5.87553
583  6.34765 -5.84025
584  6.38293 -5.80497
585  6.41821 -5.7697
586  6.45348 -5.73442
587  6.45348 -5.69914
588  6.45348 -5.66386
589  6.45348 -5.62859
590  6.45348 -5.59331
591  6.45348 -5.55803
592  6.45348 -5.52275
593  6.45348 -5.48747
594  6.45348 -5.4522
595  6.45348 -5.41692
596  6.45348 -5.38164
597  6.45348 -5.34636
598  6.45348 -5.31109
599  6.45348 -5.27581
600  6.45348 -5.24053
601  6.45348 -5.20525
602  6.45348 -5.16997
603  6.45348 -5.1347
604  6.45348 -5.09942
605  6.45348 -5.06414
606  6.45348 -5.02886
607  6.45348 -4.99359
608  6.45348 -4.95831
609  6.48876 -4.92303
610  6.52404 -4.88775
611  6.55932 -4.85247
612  6.5946 -4.8172
613  6.62987 -4.78192
614  6.66515 -4.74664
615  6.70043 -4.71136
616  6.73571 -4.67609
617  6.77098 -4.64081
618  6.80626 -4.60553
619  6.84154 -4.57025
620  6.87682 -4.53497
621  6.9121 -4.4997
622  6.94737 -4.46442
623  6.98265 -4.42914
624  6.98265 -4.39386
625  6.98265 -4.35859
626  6.98265 -4.32331
627  6.98265 -4.28803
628  6.98265 -4.25275
629  6.98265 -4.21747
630  6.98265 -4.1822
631  6.98265 -4.14692
632  6.98265 -4.11164
633  6.98265 -4.07636
634  6.98265 -4.04109
635  6.98265 -4.00581
636  6.94737 -3.97053
637  6.9121 -3.93525
638  6.9121 -3.89997
639  6.9121 -3.8647
640  6.9121 -3.82942
641  6.9121 -3.79414
642  6.9121 -3.75886
643  6.9121 -3.72359
644  6.9121 -3.68831
645  6.9121 -3.65303
646  6.9121 -3.61775
647  6.9121 -3.58247
648  6.9121 -3.5472
649  6.9121 -3.51192
650  6.9121 -3.47664
651  6.94737 -3.44136
652  6.94737 -3.40609
653  6.94737 -3.37081
654  6.94737 -3.33553
655  6.98265 -3.30025
656  6.98265 -3.26497
657  6.98265 -3.2297
658  6.98265 -3.19442
659  6.98265 -3.15914
660  6.98265 -3.12386
661  6.98265 -3.08859
662  6.98265 -3.05331
663  6.98265 -3.01803
664  6.98265 -2.98275
665  6.98265 -2.94747
666  6.98265 -2.9122
667  6.98265 -2.87692
668  6.98265 -2.84164
669  6.98265 -2.80636
670  6.98265 -2.77109
671  6.98265 -2.73581
672  6.98265 -2.70053
673  6.98265 -2.66525
674  6.98265 -2.62997
675  6.98265 -2.5947
676  6.98265 -2.55942
677  6.98265 -2.52414
678  6.98265 -2.48886
679  6.98265 -2.45359
680  6.98265 -2.41831
681  6.98265 -2.38303
682  7.01793 -2.34775
683  7.01793 -2.31247
684  7.01793 -2.2772
685  7.01793 -2.24192
686  7.01793 -2.20664
687  7.01793 -2.17136
688  7.01793 -2.13609
689  7.01793 -2.10081
690  7.01793 -2.06553
691  7.01793 -2.03025
692  7.01793 -1.99497
693  7.01793 -1.9597
694  7.01793 -1.92442
695  6.98265 -1.88914
696  6.98265 -1.85386
697  6.98265 -1.81859
698  6.98265 -1.78331
699  6.98265 -1.74803
700  6.98265 -1.71275
701  6.98265 -1.67747
702  6.98265 -1.6422
703  6.98265 -1.60692
704  6.98265 -1.57164
705  6.98265 -1.53636
706  6.98265 -1.50109
707  6.98265 -1.46581
708  6.98265 -1.43053
709  6.98265 -1.39525
710  6.98265 -1.35997
711  6.98265 -1.3247
712  6.98265 -1.28942
713  6.98265 -1.25414
714  6.98265 -1.21886
715  6.98265 -1.18359
716  6.98265 -1.14831
717  6.98265 -1.11303
718  6.98265 -1.07775
719  6.98265 -1.04247
720  6.98265 -1.0072
721  6.98265 -0.971918
722  6.98265 -0.936641
723  6.98265 -0.901363
724  6.98265 -0.866085
725  6.98265 -0.830807
726  6.98265 -0.79553
727  6.98265 -0.760252
728  6.98265 -0.724974
729  6.98265 -0.689696
730  6.98265 -0.654418
731  6.98265 -0.619141
732  6.98265 -0.583863
733  6.94737 -0.548585
734  6.94737 -0.513307
735  6.94737 -0.47803
736  6.94737 -0.442752
737  6.94737 -0.407474
738  6.9121 -0.372196
739  6.9121 -0.336918
740  6.9121 -0.301641
741  6.9121 -0.266363
742  6.9121 -0.231085
743  6.9121 -0.195807
744  6.9121 -0.16053
745  6.9121 -0.125252
746  6.9121 -0.089974
747  6.9121 -0.0546962
748  6.9121 -0.0194184
749  6.9121 0.0158594
750  6.9121 0.0511371
751  6.87682 0.0864149
752  6.87682 0.121693
753  6.87682 0.15697
754  6.87682 0.192248
755  6.87682 0.227526
756  6.87682 0.262804
757  6.84154 0.298082
758  6.84154 0.333359
759  6.84154 0.368637
760  6.84154 0.403915
761  6.84154 0.439193
762  6.84154 0.47447
763  6.80626 0.509748
764  6.80626 0.545026
765  6.77098 0.580304
766  6.77098 0.615582
767  6.77098 0.650859
768  6.77098 0.686137
769  6.77098 0.721415
770  6.77098 0.756693
771  6.73571 0.79197
772  6.73571 0.827248
773  6.73571 0.862526
774  6.73571 0.897804
775  6.70043 0.933082
776  6.70043 0.968359
777  6.70043 1.00364
778  6.70043 1.03891
779  6.70043 1.07419
780  6.70043 1.10947
781  6.66515 1.14475
782  6.66515 1.18003
783  6.66515 1.2153
784  6.66515 1.25058
785  6.66515 1.28586
786  6.62987 1.32114
787  6.62987 1.35641
788  6.62987 1.39169
789  6.5946 1.42697
790  6.5946 1.46225
791  6.5946 1.49753
792  6.5946 1.5328
793  6.55932 1.56808
794  6.55932 1.60336
795  6.55932 1.63864
796  6.52404 1.67391
797  6.52404 1.70919
798  6.52404 1.74447
799  6.52404 1.77975
800  6.52404 1.81503
801  6.52404 1.8503
802  6.48876 1.88558
803  6.48876 1.92086
804  6.45348 1.95614
805  6.45348 1.99141
806  6.45348 2.02669
807  6.41821 2.06197
808  6.41821 2.09725
809  6.38293 2.13253
810  6.38293 2.1678
811  6.34765 2.20308
812  6.34765 2.23836
813  6.31237 2.27364
814  6.31237 2.30891
815  6.31237 2.34419
816  6.2771 2.37947
817  6.2771 2.41475
818  6.2771 2.45003
819  6.24182 2.4853
820  6.20654 2.52058
821  6.20654 2.55586
822  6.20654 2.59114
823  6.17126 2.62641
824  6.17126 2.66169
825  6.13598 2.69697
826  6.13598 2.73225
827  6.13598 2.76753
828  6.10071 2.8028
829  6.10071 2.83808
830  6.06543 2.87336
831  6.06543 2.90864
832  6.03015 2.94391
833  6.03015 2.97919
834  5.99487 3.01447
835  5.99487 3.04975
836  5.99487 3.08503
837  5.9596 3.1203
838  5.9596 3.15558
839  5.92432 3.19086
840  5.92432 3.22614
841  5.92432 3.26141
842  5.92432 3.29669
843  5.92432 3.33197
844  5.92432 3.36725
845  5.88904 3.40253
846  5.88904 3.4378
847  5.85376 3.47308
848  5.85376 3.50836
849  5.81848 3.54364
850  5.78321 3.57891
851  5.78321 3.61419
852  5.74793 3.64947
853  5.71265 3.68475
854  5.71265 3.72003
855  5.67737 3.7553
856  5.67737 3.79058
857  5.6421 3.82586
858  5.6421 3.86114
859  5.60682 3.89641
860  5.57154 3.93169
861  5.57154 3.96697
862  5.53626 4.00225
863  5.53626 4.03753
864  5.50098 4.0728
865  5.46571 4.10808
866  5.46571 4.14336
867  5.43043 4.17864
868  5.39515 4.21391
869  5.39515 4.24919
870  5.39515 4.28447
871  5.35987 4.31975
872  5.35987 4.35503
873  5.35987 4.3903
874  5.3246 4.42558
875  5.28932 4.46086
876  5.25404 4.49614
877  5.21876 4.53141
878  5.18348 4.56669
879  5.14821 4.60197
880  5.11293 4.63725
881  5.11293 4.67253
882  5.07765 4.7078
883  5.04237 4.74308
884  5.0071 4.77836
885  5.0071 4.81364
886  4.97182 4.84891
887  4.93654 4.88419
888  4.90126 4.91947
889  4.86598 4.95475
890  4.83071 4.99003
891  4.83071 5.0253
892  4.79543 5.06058
893  4.76015 5.09586
894  4.72487 5.13114
895  4.6896 5.16641
896  4.65432 5.20169
897  4.61904 5.23697
898  4.58376 5.27225
899  4.54848 5.30753
900  4.51321 5.3428
901  4.51321 5.37808
902  4.47793 5.41336
903  4.44265 5.44864
904  4.40737 5.48391
905  4.3721 5.51919
906  4.33682 5.55447
907  4.30154 5.58975
908  4.26626 5.62503
909  4.23098 5.6603
910  4.19571 5.69558
911  4.16043 5.73086
912  4.12515 5.76614
913  4.08987 5.80141
914  4.0546 5.83669
915  4.01932 5.83669
916  3.98404 5.87197
917  3.94876 5.90725
918  3.91348 5.94253
919  3.87821 5.9778
920  3.84293 6.01308
921  3.80765 6.01308
922  3.77237 6.04836
923  3.7371 6.08364
924  3.70182 6.11891
925  3.66654 6.11891
926  3.63126 6.15419
927  3.59598 6.18947
928  3.56071 6.22475
929  3.52543 6.26003
930  3.49015 6.2953
931  3.45487 6.2953
932  3.4196 6.33058
933  3.38432 6.36586
934  3.34904 6.40114
935  3.31376 6.40114
936  3.27848 6.43641
937  3.24321 6.47169
938  3.20793 6.50697
939  3.17265 6.50697
940  3.13737 6.54225
941  3.1021 6.57753
942  3.06682 6.57753
943  3.03154 6.6128
944  2.99626 6.64808
945  2.96098 6.64808
946  2.92571 6.68336
947  2.89043 6.71864
948  2.85515 6.71864
949  2.81987 6.75391
950  2.7846 6.78919
951  2.74932 6.78919
952  2.71404 6.82447
953  2.67876 6.82447
954  2.64348 6.85975
955  2.60821 6.85975
956  2.57293 6.89503
957  2.53765 6.89503
958  2.50237 6.9303
959  2.4671 6.9303
960  2.43182 6.96558
961  2.39654 6.96558
962  2.36126 7.00086
963  2.32598 7.00086
964  2.29071 7.03614
965  2.25543 7.03614
966  2.22015 7.07141
967  2.18487 7.07141
968  2.1496 7.10669
969  2.11432 7.10669
970  2.07904 7.10669
971  2.04376 7.14197
972  2.00848 7.14197
973  1.97321 7.17725
974  1.93793 7.17725
975  1.90265 7.17725
976  1.86737 7.21253
977  1.8321 7.21253
978  1.79682 7.2478
979  1.76154 7.2478
980  1.72626 7.28308
981  1.69098 7.28308
982  1.65571 7.28308
983  1.62043 7.31836
984  1.58515 7.31836
985  1.54987 7.31836
986  1.5146 7.35364
987  1.47932 7.35364
988  1.44404 7.35364
989  1.40876 7.38891
990  1.37348 7.38891
991  1.33821 7.38891
992  1.30293 7.42419
993  1.26765 7.42419
994  1.23237 7.42419
995  1.1971 7.45947
996  1.16182 7.45947
997  1.12654 7.49475
998  1.09126 7.49475
999  1.05598 7.49475
1000 1.02071 7.49475
1001 0.985429 7.53003
1002 0.950152 7.53003
1003 0.914874 7.53003
1004 0.879596 7.5653
1005 0.844318 7.5653
1006 0.809041 7.5653
1007 0.773763 7.5653
1008 0.738485 7.60058
1009 0.703207 7.60058
1010 0.667929 7.60058
1011 0.632652 7.60058
1012 0.597374 7.60058
1013 0.562096 7.63586
1014 0.526818 7.63586
1015 0.491541 7.63586
1016 0.456263 7.63586
1017 0.420985 7.63586
1018 0.385707 7.63586
1019 0.350429 7.67114
1020 0.315152 7.67114
1021 0.279874 7.67114
1022 0.244596 7.67114
1023 0.209318 7.67114
1024 0.174041 7.67114
1025 0.138763 7.67114
1026 0.103485 7.70641
1027 0.0682072 7.70641
1028 0.0329294 7.70641
1029 -0.00234838 7.70641
1030 -0.0376262 7.70641
1031 -0.0729039 7.70641
1032 -0.108182 7.70641
1033 -0.143459 7.70641
1034 -0.178737 7.70641
1035 -0.214015 7.70641
1036 -0.249293 7.70641
1037 -0.284571 7.70641
1038 -0.319848 7.70641
1039 -0.355126 7.70641
1040 -0.390404 7.70641
1041 -0.425682 7.70641
1042 -0.460959 7.70641
1043 -0.496237 7.70641
1044 -0.531515 7.70641
1045 -0.566793 7.70641
1046 -0.602071 7.70641
1047 -0.637348 7.70641
1048 -0.672626 7.70641
1049 -0.707904 7.70641
1050 -0.743182 7.70641
1051 -0.778459 7.70641
1052 -0.813737 7.70641
1053 -0.849015 7.70641
1054 -0.884293 7.67114
1055 -0.919571 7.67114
1056 -0.954848 7.67114
1057 -0.990126 7.67114
1058 -1.0254 7.67114
1059 -1.06068 7.67114
1060 -1.09596 7.67114
1061 -1.13124 7.67114
1062 -1.16652 7.67114
1063 -1.20179 7.67114
1064 -1.23707 7.63586
1065 -1.27235 7.63586
1066 -1.30763 7.63586
1067 -1.3429 7.63586
1068 -1.37818 7.60058
1069 -1.41346 7.60058
1070 -1.44874 7.60058
1071 -1.48402 7.60058
1072 -1.51929 7.60058
1073 -1.55457 7.5653
1074 -1.58985 7.5653
1075 -1.62513 7.5653
1076 -1.6604 7.5653
1077 -1.69568 7.5653
1078 -1.73096 7.5653
1079 -1.76624 7.53003
1080 -1.80152 7.53003
1081 -1.83679 7.53003
1082 -1.87207 7.49475
1083 -1.90735 7.49475
1084 -1.94263 7.49475
1085 -1.9779 7.49475
1086 -2.01318 7.45947
1087 -2.04846 7.45947
1088 -2.08374 7.45947
1089 -2.11902 7.45947
1090 -2.15429 7.42419
1091 -2.18957 7.42419
1092 -2.22485 7.42419
1093 -2.26013 7.42419
1094 -2.2954 7.38891
1095 -2.33068 7.38891
1096 -2.36596 7.38891
1097 -2.40124 7.35364
1098 -2.43652 7.35364
1099 -2.47179 7.35364
1100 -2.50707 7.31836
1101 -2.54235 7.31836
1102 -2.57763 7.28308
1103 -2.6129 7.28308
1104 -2.64818 7.28308
1105 -2.68346 7.28308
1106 -2.71874 7.28308
1107 -2.75402 7.28308
1108 -2.78929 7.2478
1109 -2.82457 7.2478
1110 -2.85985 7.21253
1111 -2.89513 7.17725
1112 -2.9304 7.14197
1113 -2.96568 7.10669
1114 -3.00096 7.10669
1115 -3.03624 7.07141
1116 -3.07152 7.07141
1117 -3.10679 7.07141
1118 -3.14207 7.03614
1119 -3.17735 7.00086
1120 -3.21263 6.96558
1121 -3.2479 6.9303
1122 -3.28318 6.9303
1123 -3.31846 6.89503
1124 -3.35374 6.89503
1125 -3.38902 6.89503
1126 -3.42429 6.85975
1127 -3.45957 6.82447
1128 -3.49485 6.78919
1129 -3.53013 6.78919
1130 -3.5654 6.75391
1131 -3.60068 6.75391
1132 -3.63596 6.75391
1133 -3.67124 6.75391
1134 -3.70652 6.71864
1135 -3.74179 6.71864
1136 -3.77707 6.68336
1137 -3.81235 6.64808
1138 -3.84763 6.6128
1139 -3.8829 6.57753
1140 -3.91818 6.54225
1141 -3.95346 6.50697
1142 -3.98874 6.47169
1143 -4.02402 6.43641
1144 -4.05929 6.40114
1145 -4.09457 6.36586
1146 -4.12985 6.36586
1147 -4.16513 6.33058
1148 -4.2004 6.2953
1149 -4.23568 6.26003
1150 -4.27096 6.22475
1151 -4.30624 6.18947
1152 -4.34152 6.15419
1153 -4.37679 6.11891
1154 -4.41207 6.08364
1155 -4.44735 6.04836
1156 -4.48263 6.01308
1157 -4.5179 5.9778
1158 -4.55318 5.9778
1159 -4.58846 5.94253
1160 -4.62374 5.90725
1161 -4.65902 5.87197
1162 -4.69429 5.83669
1163 -4.72957 5.80141
1164 -4.76485 5.76614
1165 -4.80013 5.73086
1166 -4.8354 5.73086
1167 -4.87068 5.69558
1168 -4.90596 5.6603
1169 -4.94124 5.62503
1170 -4.97652 5.58975
1171 -5.01179 5.58975
1172 -5.04707 5.55447
1173 -5.08235 5.51919
1174 -5.11763 5.48391
1175 -5.1529 5.44864
1176 -5.18818 5.41336
1177 -5.22346 5.37808
1178 -5.25874 5.3428
1179 -5.29402 5.30753
1180 -5.32929 5.27225
1181 -5.36457 5.23697
1182 -5.39985 5.20169
1183 -5.43513 5.16641
1184 -5.4704 5.13114
1185 -5.50568 5.09586
1186 -5.54096 5.06058
1187 -5.54096 5.0253
1188 -5.57624 4.99003
1189 -5.61152 4.95475
1190 -5.61152 4.91947
1191 -5.64679 4.88419
1192 -5.68207 4.84891
1193 -5.71735 4.81364
1194 -5.71735 4.77836
1195 -5.75263 4.74308
1196 -5.7879 4.7078
1197 -5.82318 4.67253
1198 -5.82318 4.63725
1199 -5.85846 4.60197
1200 -5.89374 4.56669
1201 -5.92902 4.53141
1202 -5.96429 4.49614
1203 -5.99957 4.46086
1204 -6.03485 4.42558
1205 -6.03485 4.3903
1206 -6.07013 4.35503
1207 -6.1054 4.31975
1208 -6.14068 4.28447
1209 -6.17596 4.24919
1210 -6.21124 4.21391
1211 -6.21124 4.17864
1212 -6.24652 4.14336
1213 -6.28179 4.10808
1214 -6.31707 4.0728
1215 -6.35235 4.03753
1216 -6.38763 4.00225
1217 -6.38763 3.96697
1218 -6.38763 3.93169
1219 -6.38763 3.89641
1220 -6.4229 3.86114
1221 -6.45818 3.82586
1222 -6.45818 3.79058
1223 -6.45818 3.7553
1224 -6.49346 3.72003
1225 -6.52874 3.68475
1226 -6.52874 3.64947
1227 -6.52874 3.61419
1228 -6.52874 3.57891
1229 -6.52874 3.54364
1230 -6.52874 3.50836
1231 -6.56402 3.47308
1232 -6.59929 3.4378
1233 -6.59929 3.40253
1234 -6.63457 3.36725
1235 -6.63457 3.33197
1236 -6.66985 3.29669
1237 -6.66985 3.26141
1238 -6.66985 3.22614
1239 -6.66985 3.19086
1240 -6.66985 3.15558
1241 -6.66985 3.1203
1242 -6.70513 3.08503
1243 -6.7404 3.04975
1244 -6.7404 3.01447
1245 -6.7404 2.97919
1246 -6.7404 2.94391
1247 -6.77568 2.90864
1248 -6.77568 2.87336
1249 -6.77568 2.83808
1250 -6.77568 2.8028
1251 -6.77568 2.76753
1252 -6.81096 2.73225
1253 -6.81096 2.69697
1254 -6.81096 2.66169
1255 -6.81096 2.62641
1256 -6.81096 2.59114
1257 -6.81096 2.55586
1258 -6.81096 2.52058
1259 -6.81096 2.4853
1260 -6.81096 2.45003
1261 -6.81096 2.41475
