# Supplementary material for: Statistical Mapping of Maize Bundle Intensity at the Stem Scale Using Spatial Normalisation of Replicated Images
Source: PLoS One. 2014 Mar 12;9(3):e90673. doi: 10.1371/journal.pone.0090673 (PMC3951278; doi:10.1371/journal.pone.0090673)
Supplement: File S2 — Data files containing bundle positions and slice contours. (ZIP) [file pone.0090673.s002.zip › data/slabs/tables/contoursMm/m02fvCntMm.txt]

name   x   y
1    -7.0028 0.123018
2    -7.0028 0.0877401
3    -7.0028 0.0524623
4    -7.0028 0.0171846
5    -7.0028 -0.0180932
6    -7.0028 -0.053371
7    -7.0028 -0.0886488
8    -7.0028 -0.123927
9    -7.0028 -0.159204
10   -7.0028 -0.194482
11   -7.0028 -0.22976
12   -7.0028 -0.265038
13   -7.0028 -0.300315
14   -7.0028 -0.335593
15   -7.0028 -0.370871
16   -7.0028 -0.406149
17   -7.0028 -0.441427
18   -7.0028 -0.476704
19   -6.96752 -0.511982
20   -6.96752 -0.54726
21   -6.93224 -0.582538
22   -6.93224 -0.617815
23   -6.93224 -0.653093
24   -6.93224 -0.688371
25   -6.93224 -0.723649
26   -6.93224 -0.758927
27   -6.93224 -0.794204
28   -6.93224 -0.829482
29   -6.93224 -0.86476
30   -6.93224 -0.900038
31   -6.93224 -0.935315
32   -6.93224 -0.970593
33   -6.93224 -1.00587
34   -6.93224 -1.04115
35   -6.93224 -1.07643
36   -6.93224 -1.1117
37   -6.93224 -1.14698
38   -6.93224 -1.18226
39   -6.93224 -1.21754
40   -6.93224 -1.25282
41   -6.93224 -1.28809
42   -6.93224 -1.32337
43   -6.93224 -1.35865
44   -6.93224 -1.39393
45   -6.96752 -1.4292
46   -6.96752 -1.46448
47   -6.96752 -1.49976
48   -6.96752 -1.53504
49   -6.96752 -1.57032
50   -6.96752 -1.60559
51   -6.96752 -1.64087
52   -6.96752 -1.67615
53   -6.96752 -1.71143
54   -6.96752 -1.7467
55   -6.96752 -1.78198
56   -6.96752 -1.81726
57   -6.96752 -1.85254
58   -6.96752 -1.88782
59   -6.96752 -1.92309
60   -6.93224 -1.95837
61   -6.89697 -1.99365
62   -6.89697 -2.02893
63   -6.89697 -2.0642
64   -6.89697 -2.09948
65   -6.89697 -2.13476
66   -6.89697 -2.17004
67   -6.89697 -2.20532
68   -6.89697 -2.24059
69   -6.89697 -2.27587
70   -6.89697 -2.31115
71   -6.86169 -2.34643
72   -6.82641 -2.3817
73   -6.82641 -2.41698
74   -6.79113 -2.45226
75   -6.79113 -2.48754
76   -6.79113 -2.52282
77   -6.79113 -2.55809
78   -6.75586 -2.59337
79   -6.75586 -2.62865
80   -6.75586 -2.66393
81   -6.75586 -2.6992
82   -6.75586 -2.73448
83   -6.75586 -2.76976
84   -6.75586 -2.80504
85   -6.75586 -2.84032
86   -6.75586 -2.87559
87   -6.75586 -2.91087
88   -6.75586 -2.94615
89   -6.75586 -2.98143
90   -6.72058 -3.0167
91   -6.72058 -3.05198
92   -6.72058 -3.08726
93   -6.72058 -3.12254
94   -6.72058 -3.15782
95   -6.6853 -3.19309
96   -6.6853 -3.22837
97   -6.6853 -3.26365
98   -6.6853 -3.29893
99   -6.65002 -3.3342
100  -6.65002 -3.36948
101  -6.65002 -3.40476
102  -6.65002 -3.44004
103  -6.61474 -3.47532
104  -6.61474 -3.51059
105  -6.57947 -3.54587
106  -6.57947 -3.58115
107  -6.57947 -3.61643
108  -6.57947 -3.6517
109  -6.57947 -3.68698
110  -6.57947 -3.72226
111  -6.57947 -3.75754
112  -6.54419 -3.79282
113  -6.54419 -3.82809
114  -6.54419 -3.86337
115  -6.54419 -3.89865
116  -6.54419 -3.93393
117  -6.50891 -3.9692
118  -6.50891 -4.00448
119  -6.50891 -4.03976
120  -6.50891 -4.07504
121  -6.50891 -4.11032
122  -6.50891 -4.14559
123  -6.47363 -4.18087
124  -6.47363 -4.21615
125  -6.47363 -4.25143
126  -6.47363 -4.2867
127  -6.47363 -4.32198
128  -6.43836 -4.35726
129  -6.40308 -4.39254
130  -6.40308 -4.42782
131  -6.3678 -4.46309
132  -6.3678 -4.49837
133  -6.33252 -4.53365
134  -6.33252 -4.56893
135  -6.29724 -4.6042
136  -6.29724 -4.63948
137  -6.26197 -4.67476
138  -6.26197 -4.71004
139  -6.26197 -4.74532
140  -6.22669 -4.78059
141  -6.22669 -4.81587
142  -6.19141 -4.85115
143  -6.15613 -4.88643
144  -6.15613 -4.9217
145  -6.12086 -4.95698
146  -6.08558 -4.99226
147  -6.08558 -5.02754
148  -6.0503 -5.06282
149  -6.0503 -5.09809
150  -6.01502 -5.13337
151  -6.01502 -5.16865
152  -5.97974 -5.20393
153  -5.97974 -5.2392
154  -5.97974 -5.27448
155  -5.97974 -5.30976
156  -5.97974 -5.34504
157  -5.94447 -5.38032
158  -5.94447 -5.41559
159  -5.90919 -5.45087
160  -5.90919 -5.48615
161  -5.90919 -5.52143
162  -5.90919 -5.5567
163  -5.87391 -5.59198
164  -5.87391 -5.62726
165  -5.87391 -5.66254
166  -5.83863 -5.69782
167  -5.83863 -5.73309
168  -5.80336 -5.76837
169  -5.80336 -5.80365
170  -5.76808 -5.83893
171  -5.76808 -5.8742
172  -5.7328 -5.90948
173  -5.7328 -5.94476
174  -5.69752 -5.98004
175  -5.66224 -6.01532
176  -5.62697 -6.05059
177  -5.59169 -6.08587
178  -5.55641 -6.12115
179  -5.52113 -6.15643
180  -5.48586 -6.1917
181  -5.48586 -6.22698
182  -5.48586 -6.26226
183  -5.48586 -6.29754
184  -5.48586 -6.33282
185  -5.45058 -6.36809
186  -5.4153 -6.40337
187  -5.4153 -6.43865
188  -5.38002 -6.47393
189  -5.34474 -6.5092
190  -5.30947 -6.54448
191  -5.27419 -6.57976
192  -5.23891 -6.61504
193  -5.20363 -6.65032
194  -5.16836 -6.68559
195  -5.13308 -6.72087
196  -5.0978 -6.75615
197  -5.06252 -6.75615
198  -5.02724 -6.75615
199  -4.99197 -6.79143
200  -4.95669 -6.79143
201  -4.92141 -6.8267
202  -4.88613 -6.86198
203  -4.85086 -6.89726
204  -4.81558 -6.93254
205  -4.7803 -6.96782
206  -4.74502 -7.00309
207  -4.70974 -7.03837
208  -4.67447 -7.07365
209  -4.63919 -7.10893
210  -4.63919 -7.1442
211  -4.60391 -7.17948
212  -4.56863 -7.21476
213  -4.56863 -7.25004
214  -4.56863 -7.28532
215  -4.56863 -7.32059
216  -4.56863 -7.35587
217  -4.56863 -7.39115
218  -4.56863 -7.42643
219  -4.56863 -7.4617
220  -4.56863 -7.49698
221  -4.56863 -7.53226
222  -4.53336 -7.56754
223  -4.49808 -7.60282
224  -4.4628 -7.63809
225  -4.42752 -7.67337
226  -4.39224 -7.70865
227  -4.35697 -7.74393
228  -4.32169 -7.7792
229  -4.28641 -7.81448
230  -4.25113 -7.81448
231  -4.21586 -7.81448
232  -4.18058 -7.81448
233  -4.1453 -7.81448
234  -4.11002 -7.81448
235  -4.07474 -7.81448
236  -4.03947 -7.81448
237  -4.00419 -7.81448
238  -3.96891 -7.81448
239  -3.93363 -7.81448
240  -3.89836 -7.81448
241  -3.86308 -7.81448
242  -3.8278 -7.81448
243  -3.79252 -7.81448
244  -3.75724 -7.7792
245  -3.72197 -7.74393
246  -3.68669 -7.70865
247  -3.65141 -7.70865
248  -3.61613 -7.70865
249  -3.58086 -7.67337
250  -3.54558 -7.67337
251  -3.5103 -7.67337
252  -3.47502 -7.63809
253  -3.43974 -7.60282
254  -3.40447 -7.56754
255  -3.36919 -7.56754
256  -3.33391 -7.53226
257  -3.29863 -7.53226
258  -3.26336 -7.49698
259  -3.22808 -7.49698
260  -3.1928 -7.49698
261  -3.15752 -7.4617
262  -3.12224 -7.4617
263  -3.08697 -7.4617
264  -3.05169 -7.42643
265  -3.01641 -7.39115
266  -2.98113 -7.35587
267  -2.94586 -7.35587
268  -2.91058 -7.32059
269  -2.8753 -7.28532
270  -2.84002 -7.28532
271  -2.80474 -7.25004
272  -2.76947 -7.21476
273  -2.73419 -7.21476
274  -2.69891 -7.17948
275  -2.66363 -7.17948
276  -2.62836 -7.1442
277  -2.59308 -7.10893
278  -2.5578 -7.10893
279  -2.52252 -7.10893
280  -2.48724 -7.07365
281  -2.45197 -7.07365
282  -2.41669 -7.07365
283  -2.38141 -7.07365
284  -2.34613 -7.03837
285  -2.31086 -7.03837
286  -2.27558 -7.03837
287  -2.2403 -7.00309
288  -2.20502 -7.00309
289  -2.16974 -6.96782
290  -2.13447 -6.93254
291  -2.09919 -6.93254
292  -2.06391 -6.93254
293  -2.02863 -6.89726
294  -1.99336 -6.89726
295  -1.95808 -6.86198
296  -1.9228 -6.86198
297  -1.88752 -6.86198
298  -1.85224 -6.8267
299  -1.81697 -6.8267
300  -1.78169 -6.79143
301  -1.74641 -6.79143
302  -1.71113 -6.75615
303  -1.67586 -6.75615
304  -1.64058 -6.75615
305  -1.6053 -6.72087
306  -1.57002 -6.72087
307  -1.53474 -6.72087
308  -1.49947 -6.72087
309  -1.46419 -6.72087
310  -1.42891 -6.72087
311  -1.39363 -6.72087
312  -1.35836 -6.72087
313  -1.32308 -6.72087
314  -1.2878 -6.72087
315  -1.25252 -6.68559
316  -1.21724 -6.68559
317  -1.18197 -6.68559
318  -1.14669 -6.68559
319  -1.11141 -6.65032
320  -1.07613 -6.65032
321  -1.04086 -6.65032
322  -1.00558 -6.65032
323  -0.9703 -6.65032
324  -0.935022 -6.61504
325  -0.899744 -6.61504
326  -0.864467 -6.61504
327  -0.829189 -6.57976
328  -0.793911 -6.57976
329  -0.758633 -6.54448
330  -0.723355 -6.54448
331  -0.688078 -6.5092
332  -0.6528 -6.5092
333  -0.617522 -6.5092
334  -0.582244 -6.47393
335  -0.546967 -6.47393
336  -0.511689 -6.47393
337  -0.476411 -6.43865
338  -0.441133 -6.43865
339  -0.405855 -6.40337
340  -0.370578 -6.40337
341  -0.3353 -6.36809
342  -0.300022 -6.33282
343  -0.264744 -6.33282
344  -0.229467 -6.33282
345  -0.194189 -6.29754
346  -0.158911 -6.29754
347  -0.123633 -6.26226
348  -0.0883555 -6.26226
349  -0.0530777 -6.26226
350  -0.0177999 -6.26226
351  0.0174778 -6.26226
352  0.0527556 -6.26226
353  0.0880334 -6.26226
354  0.123311 -6.22698
355  0.158589 -6.22698
356  0.193867 -6.22698
357  0.229145 -6.1917
358  0.264422 -6.1917
359  0.2997 -6.1917
360  0.334978 -6.1917
361  0.370256 -6.1917
362  0.405533 -6.1917
363  0.440811 -6.1917
364  0.476089 -6.1917
365  0.511367 -6.1917
366  0.546645 -6.1917
367  0.581922 -6.1917
368  0.6172 -6.1917
369  0.652478 -6.1917
370  0.687756 -6.1917
371  0.723033 -6.1917
372  0.758311 -6.1917
373  0.793589 -6.1917
374  0.828867 -6.1917
375  0.864145 -6.1917
376  0.899422 -6.1917
377  0.9347 -6.1917
378  0.969978 -6.1917
379  1.00526 -6.1917
380  1.04053 -6.1917
381  1.07581 -6.1917
382  1.11109 -6.1917
383  1.14637 -6.1917
384  1.18164 -6.1917
385  1.21692 -6.1917
386  1.2522 -6.1917
387  1.28748 -6.1917
388  1.32276 -6.1917
389  1.35803 -6.1917
390  1.39331 -6.1917
391  1.42859 -6.1917
392  1.46387 -6.1917
393  1.49914 -6.1917
394  1.53442 -6.1917
395  1.5697 -6.1917
396  1.60498 -6.1917
397  1.64026 -6.1917
398  1.67553 -6.1917
399  1.71081 -6.1917
400  1.74609 -6.1917
401  1.78137 -6.1917
402  1.81664 -6.1917
403  1.85192 -6.1917
404  1.8872 -6.1917
405  1.92248 -6.1917
406  1.95776 -6.22698
407  1.99303 -6.22698
408  2.02831 -6.22698
409  2.06359 -6.22698
410  2.09887 -6.22698
411  2.13414 -6.22698
412  2.16942 -6.22698
413  2.2047 -6.22698
414  2.23998 -6.22698
415  2.27526 -6.26226
416  2.31053 -6.26226
417  2.34581 -6.26226
418  2.38109 -6.26226
419  2.41637 -6.26226
420  2.45164 -6.26226
421  2.48692 -6.26226
422  2.5222 -6.26226
423  2.55748 -6.26226
424  2.59276 -6.26226
425  2.62803 -6.26226
426  2.66331 -6.26226
427  2.69859 -6.29754
428  2.73387 -6.33282
429  2.76914 -6.33282
430  2.80442 -6.33282
431  2.8397 -6.33282
432  2.87498 -6.33282
433  2.91026 -6.33282
434  2.94553 -6.36809
435  2.98081 -6.36809
436  3.01609 -6.36809
437  3.05137 -6.36809
438  3.08664 -6.36809
439  3.12192 -6.40337
440  3.1572 -6.40337
441  3.19248 -6.40337
442  3.22776 -6.43865
443  3.26303 -6.43865
444  3.29831 -6.43865
445  3.33359 -6.47393
446  3.36887 -6.47393
447  3.40414 -6.5092
448  3.43942 -6.5092
449  3.4747 -6.5092
450  3.50998 -6.5092
451  3.54526 -6.5092
452  3.58053 -6.54448
453  3.61581 -6.54448
454  3.65109 -6.54448
455  3.68637 -6.57976
456  3.72164 -6.57976
457  3.75692 -6.61504
458  3.7922 -6.61504
459  3.82748 -6.65032
460  3.86276 -6.65032
461  3.89803 -6.65032
462  3.93331 -6.65032
463  3.96859 -6.65032
464  4.00387 -6.65032
465  4.03914 -6.65032
466  4.07442 -6.65032
467  4.1097 -6.65032
468  4.14498 -6.65032
469  4.18026 -6.65032
470  4.21553 -6.68559
471  4.25081 -6.72087
472  4.28609 -6.72087
473  4.32137 -6.72087
474  4.35664 -6.72087
475  4.39192 -6.72087
476  4.4272 -6.72087
477  4.46248 -6.72087
478  4.49776 -6.72087
479  4.53303 -6.72087
480  4.56831 -6.72087
481  4.60359 -6.75615
482  4.63887 -6.79143
483  4.67414 -6.79143
484  4.70942 -6.79143
485  4.7447 -6.8267
486  4.77998 -6.8267
487  4.81526 -6.8267
488  4.85053 -6.8267
489  4.88581 -6.8267
490  4.92109 -6.86198
491  4.95637 -6.86198
492  4.99164 -6.86198
493  5.02692 -6.86198
494  5.0622 -6.86198
495  5.09748 -6.86198
496  5.13276 -6.86198
497  5.16803 -6.86198
498  5.20331 -6.86198
499  5.23859 -6.86198
500  5.27387 -6.86198
501  5.30914 -6.86198
502  5.34442 -6.86198
503  5.3797 -6.8267
504  5.41498 -6.79143
505  5.45026 -6.75615
506  5.48553 -6.72087
507  5.52081 -6.68559
508  5.55609 -6.65032
509  5.59137 -6.65032
510  5.62664 -6.65032
511  5.66192 -6.65032
512  5.6972 -6.65032
513  5.73248 -6.65032
514  5.76776 -6.61504
515  5.80303 -6.57976
516  5.83831 -6.54448
517  5.87359 -6.5092
518  5.90887 -6.47393
519  5.94414 -6.43865
520  5.97942 -6.40337
521  6.0147 -6.36809
522  6.04998 -6.33282
523  6.08526 -6.29754
524  6.08526 -6.26226
525  6.12053 -6.22698
526  6.12053 -6.1917
527  6.12053 -6.15643
528  6.12053 -6.12115
529  6.15581 -6.08587
530  6.19109 -6.05059
531  6.19109 -6.01532
532  6.22637 -5.98004
533  6.22637 -5.94476
534  6.22637 -5.90948
535  6.22637 -5.8742
536  6.22637 -5.83893
537  6.22637 -5.80365
538  6.22637 -5.76837
539  6.22637 -5.73309
540  6.22637 -5.69782
541  6.22637 -5.66254
542  6.22637 -5.62726
543  6.22637 -5.59198
544  6.22637 -5.5567
545  6.22637 -5.52143
546  6.22637 -5.48615
547  6.22637 -5.45087
548  6.22637 -5.41559
549  6.22637 -5.38032
550  6.22637 -5.34504
551  6.22637 -5.30976
552  6.22637 -5.27448
553  6.26164 -5.2392
554  6.26164 -5.20393
555  6.29692 -5.16865
556  6.29692 -5.13337
557  6.29692 -5.09809
558  6.29692 -5.06282
559  6.29692 -5.02754
560  6.29692 -4.99226
561  6.29692 -4.95698
562  6.29692 -4.9217
563  6.3322 -4.88643
564  6.3322 -4.85115
565  6.3322 -4.81587
566  6.3322 -4.78059
567  6.36748 -4.74532
568  6.36748 -4.71004
569  6.36748 -4.67476
570  6.36748 -4.63948
571  6.36748 -4.6042
572  6.36748 -4.56893
573  6.36748 -4.53365
574  6.36748 -4.49837
575  6.36748 -4.46309
576  6.36748 -4.42782
577  6.36748 -4.39254
578  6.40276 -4.35726
579  6.40276 -4.32198
580  6.43803 -4.2867
581  6.43803 -4.25143
582  6.47331 -4.21615
583  6.50859 -4.18087
584  6.50859 -4.14559
585  6.54387 -4.11032
586  6.54387 -4.07504
587  6.54387 -4.03976
588  6.57914 -4.00448
589  6.57914 -3.9692
590  6.57914 -3.93393
591  6.57914 -3.89865
592  6.61442 -3.86337
593  6.61442 -3.82809
594  6.61442 -3.79282
595  6.6497 -3.75754
596  6.68498 -3.72226
597  6.72026 -3.68698
598  6.75553 -3.6517
599  6.75553 -3.61643
600  6.75553 -3.58115
601  6.79081 -3.54587
602  6.79081 -3.51059
603  6.82609 -3.47532
604  6.86137 -3.44004
605  6.86137 -3.40476
606  6.89664 -3.36948
607  6.93192 -3.3342
608  6.9672 -3.29893
609  7.00248 -3.26365
610  7.03776 -3.22837
611  7.07303 -3.19309
612  7.10831 -3.15782
613  7.14359 -3.12254
614  7.14359 -3.08726
615  7.14359 -3.05198
616  7.14359 -3.0167
617  7.14359 -2.98143
618  7.14359 -2.94615
619  7.14359 -2.91087
620  7.14359 -2.87559
621  7.14359 -2.84032
622  7.14359 -2.80504
623  7.14359 -2.76976
624  7.14359 -2.73448
625  7.14359 -2.6992
626  7.10831 -2.66393
627  7.07303 -2.62865
628  7.07303 -2.59337
629  7.07303 -2.55809
630  7.07303 -2.52282
631  7.07303 -2.48754
632  7.07303 -2.45226
633  7.07303 -2.41698
634  7.07303 -2.3817
635  7.07303 -2.34643
636  7.07303 -2.31115
637  7.07303 -2.27587
638  7.07303 -2.24059
639  7.07303 -2.20532
640  7.07303 -2.17004
641  7.07303 -2.13476
642  7.07303 -2.09948
643  7.10831 -2.0642
644  7.10831 -2.02893
645  7.10831 -1.99365
646  7.10831 -1.95837
647  7.10831 -1.92309
648  7.10831 -1.88782
649  7.10831 -1.85254
650  7.10831 -1.81726
651  7.10831 -1.78198
652  7.10831 -1.7467
653  7.10831 -1.71143
654  7.10831 -1.67615
655  7.10831 -1.64087
656  7.10831 -1.60559
657  7.10831 -1.57032
658  7.07303 -1.53504
659  7.03776 -1.49976
660  7.03776 -1.46448
661  7.03776 -1.4292
662  7.03776 -1.39393
663  7.03776 -1.35865
664  7.03776 -1.32337
665  7.03776 -1.28809
666  7.03776 -1.25282
667  7.03776 -1.21754
668  7.03776 -1.18226
669  7.00248 -1.14698
670  7.00248 -1.1117
671  6.9672 -1.07643
672  6.93192 -1.04115
673  6.89664 -1.00587
674  6.86137 -0.970593
675  6.86137 -0.935315
676  6.86137 -0.900038
677  6.86137 -0.86476
678  6.86137 -0.829482
679  6.86137 -0.794204
680  6.86137 -0.758927
681  6.86137 -0.723649
682  6.86137 -0.688371
683  6.86137 -0.653093
684  6.86137 -0.617815
685  6.86137 -0.582538
686  6.86137 -0.54726
687  6.86137 -0.511982
688  6.86137 -0.476704
689  6.86137 -0.441427
690  6.86137 -0.406149
691  6.86137 -0.370871
692  6.86137 -0.335593
693  6.86137 -0.300315
694  6.86137 -0.265038
695  6.89664 -0.22976
696  6.89664 -0.194482
697  6.89664 -0.159204
698  6.89664 -0.123927
699  6.89664 -0.0886488
700  6.89664 -0.053371
701  6.89664 -0.0180932
702  6.89664 0.0171846
703  6.89664 0.0524623
704  6.89664 0.0877401
705  6.89664 0.123018
706  6.89664 0.158296
707  6.89664 0.193573
708  6.89664 0.228851
709  6.89664 0.264129
710  6.86137 0.299407
711  6.82609 0.334685
712  6.82609 0.369962
713  6.82609 0.40524
714  6.82609 0.440518
715  6.82609 0.475796
716  6.82609 0.511073
717  6.82609 0.546351
718  6.82609 0.581629
719  6.82609 0.616907
720  6.82609 0.652185
721  6.82609 0.687462
722  6.82609 0.72274
723  6.82609 0.758018
724  6.82609 0.793296
725  6.79081 0.828573
726  6.75553 0.863851
727  6.75553 0.899129
728  6.72026 0.934407
729  6.68498 0.969685
730  6.6497 1.00496
731  6.61442 1.04024
732  6.57914 1.07552
733  6.57914 1.1108
734  6.57914 1.14607
735  6.57914 1.18135
736  6.57914 1.21663
737  6.57914 1.25191
738  6.57914 1.28718
739  6.57914 1.32246
740  6.57914 1.35774
741  6.57914 1.39302
742  6.57914 1.4283
743  6.57914 1.46357
744  6.57914 1.49885
745  6.57914 1.53413
746  6.57914 1.56941
747  6.57914 1.60468
748  6.57914 1.63996
749  6.57914 1.67524
750  6.54387 1.71052
751  6.54387 1.7458
752  6.50859 1.78107
753  6.47331 1.81635
754  6.47331 1.85163
755  6.43803 1.88691
756  6.40276 1.92218
757  6.40276 1.95746
758  6.40276 1.99274
759  6.40276 2.02802
760  6.40276 2.0633
761  6.40276 2.09857
762  6.40276 2.13385
763  6.40276 2.16913
764  6.40276 2.20441
765  6.40276 2.23968
766  6.40276 2.27496
767  6.40276 2.31024
768  6.40276 2.34552
769  6.43803 2.3808
770  6.43803 2.41607
771  6.43803 2.45135
772  6.47331 2.48663
773  6.47331 2.52191
774  6.47331 2.55718
775  6.47331 2.59246
776  6.47331 2.62774
777  6.47331 2.66302
778  6.47331 2.6983
779  6.47331 2.73357
780  6.47331 2.76885
781  6.47331 2.80413
782  6.47331 2.83941
783  6.47331 2.87468
784  6.47331 2.90996
785  6.47331 2.94524
786  6.50859 2.98052
787  6.50859 3.0158
788  6.50859 3.05107
789  6.50859 3.08635
790  6.50859 3.12163
791  6.50859 3.15691
792  6.50859 3.19218
793  6.50859 3.22746
794  6.50859 3.26274
795  6.50859 3.29802
796  6.50859 3.3333
797  6.50859 3.36857
798  6.50859 3.40385
799  6.50859 3.43913
800  6.47331 3.47441
801  6.47331 3.50968
802  6.43803 3.54496
803  6.43803 3.58024
804  6.43803 3.61552
805  6.40276 3.6508
806  6.36748 3.68607
807  6.3322 3.72135
808  6.3322 3.75663
809  6.29692 3.79191
810  6.26164 3.82718
811  6.22637 3.86246
812  6.22637 3.89774
813  6.19109 3.93302
814  6.19109 3.9683
815  6.15581 4.00357
816  6.12053 4.03885
817  6.08526 4.07413
818  6.08526 4.10941
819  6.04998 4.14468
820  6.0147 4.17996
821  6.0147 4.21524
822  5.97942 4.25052
823  5.94414 4.2858
824  5.90887 4.32107
825  5.87359 4.35635
826  5.87359 4.39163
827  5.83831 4.42691
828  5.83831 4.46218
829  5.80303 4.49746
830  5.76776 4.53274
831  5.76776 4.56802
832  5.73248 4.6033
833  5.6972 4.63857
834  5.6972 4.67385
835  5.66192 4.70913
836  5.62664 4.74441
837  5.62664 4.77968
838  5.59137 4.81496
839  5.55609 4.85024
840  5.52081 4.88552
841  5.48553 4.9208
842  5.48553 4.95607
843  5.45026 4.99135
844  5.45026 5.02663
845  5.41498 5.06191
846  5.3797 5.09718
847  5.34442 5.13246
848  5.30914 5.16774
849  5.27387 5.20302
850  5.27387 5.2383
851  5.23859 5.27357
852  5.20331 5.30885
853  5.16803 5.34413
854  5.13276 5.37941
855  5.09748 5.41468
856  5.0622 5.44996
857  5.0622 5.48524
858  5.02692 5.52052
859  4.99164 5.5558
860  4.95637 5.59107
861  4.92109 5.62635
862  4.88581 5.66163
863  4.85053 5.69691
864  4.81526 5.73218
865  4.77998 5.76746
866  4.7447 5.80274
867  4.70942 5.83802
868  4.67414 5.83802
869  4.63887 5.83802
870  4.60359 5.8733
871  4.56831 5.90857
872  4.53303 5.90857
873  4.49776 5.94385
874  4.46248 5.97913
875  4.4272 6.01441
876  4.39192 6.04968
877  4.35664 6.08496
878  4.32137 6.12024
879  4.28609 6.15552
880  4.25081 6.1908
881  4.21553 6.22607
882  4.18026 6.26135
883  4.14498 6.29663
884  4.1097 6.33191
885  4.07442 6.36718
886  4.03914 6.40246
887  4.00387 6.43774
888  3.96859 6.47302
889  3.93331 6.5083
890  3.89803 6.5083
891  3.86276 6.54357
892  3.82748 6.57885
893  3.7922 6.57885
894  3.75692 6.61413
895  3.72164 6.64941
896  3.68637 6.64941
897  3.65109 6.68468
898  3.61581 6.71996
899  3.58053 6.71996
900  3.54526 6.75524
901  3.50998 6.79052
902  3.4747 6.8258
903  3.43942 6.86107
904  3.40414 6.89635
905  3.36887 6.93163
906  3.33359 6.96691
907  3.29831 7.00218
908  3.26303 7.00218
909  3.22776 7.00218
910  3.19248 7.03746
911  3.1572 7.03746
912  3.12192 7.07274
913  3.08664 7.07274
914  3.05137 7.10802
915  3.01609 7.10802
916  2.98081 7.1433
917  2.94553 7.17857
918  2.91026 7.21385
919  2.87498 7.21385
920  2.8397 7.24913
921  2.80442 7.24913
922  2.76914 7.24913
923  2.73387 7.28441
924  2.69859 7.28441
925  2.66331 7.31968
926  2.62803 7.31968
927  2.59276 7.35496
928  2.55748 7.35496
929  2.5222 7.39024
930  2.48692 7.39024
931  2.45164 7.42552
932  2.41637 7.42552
933  2.38109 7.42552
934  2.34581 7.42552
935  2.31053 7.4608
936  2.27526 7.4608
937  2.23998 7.49607
938  2.2047 7.49607
939  2.16942 7.53135
940  2.13414 7.53135
941  2.09887 7.56663
942  2.06359 7.56663
943  2.02831 7.56663
944  1.99303 7.56663
945  1.95776 7.60191
946  1.92248 7.60191
947  1.8872 7.63718
948  1.85192 7.63718
949  1.81664 7.63718
950  1.78137 7.67246
951  1.74609 7.67246
952  1.71081 7.67246
953  1.67553 7.67246
954  1.64026 7.67246
955  1.60498 7.70774
956  1.5697 7.70774
957  1.53442 7.74302
958  1.49914 7.74302
959  1.46387 7.74302
960  1.42859 7.74302
961  1.39331 7.7783
962  1.35803 7.7783
963  1.32276 7.7783
964  1.28748 7.81357
965  1.2522 7.81357
966  1.21692 7.81357
967  1.18164 7.81357
968  1.14637 7.81357
969  1.11109 7.81357
970  1.07581 7.84885
971  1.04053 7.84885
972  1.00526 7.84885
973  0.969978 7.84885
974  0.9347 7.84885
975  0.899422 7.88413
976  0.864145 7.88413
977  0.828867 7.88413
978  0.793589 7.88413
979  0.758311 7.88413
980  0.723033 7.88413
981  0.687756 7.88413
982  0.652478 7.88413
983  0.6172 7.88413
984  0.581922 7.88413
985  0.546645 7.88413
986  0.511367 7.88413
987  0.476089 7.88413
988  0.440811 7.88413
989  0.405533 7.88413
990  0.370256 7.88413
991  0.334978 7.88413
992  0.2997 7.88413
993  0.264422 7.88413
994  0.229145 7.88413
995  0.193867 7.88413
996  0.158589 7.91941
997  0.123311 7.91941
998  0.0880334 7.91941
999  0.0527556 7.91941
1000 0.0174778 7.95468
1001 -0.0177999 7.95468
1002 -0.0530777 7.95468
1003 -0.0883555 7.95468
1004 -0.123633 7.95468
1005 -0.158911 7.95468
1006 -0.194189 7.95468
1007 -0.229467 7.95468
1008 -0.264744 7.95468
1009 -0.300022 7.95468
1010 -0.3353 7.95468
1011 -0.370578 7.95468
1012 -0.405855 7.95468
1013 -0.441133 7.95468
1014 -0.476411 7.95468
1015 -0.511689 7.95468
1016 -0.546967 7.95468
1017 -0.582244 7.95468
1018 -0.617522 7.95468
1019 -0.6528 7.95468
1020 -0.688078 7.95468
1021 -0.723355 7.95468
1022 -0.758633 7.91941
1023 -0.793911 7.91941
1024 -0.829189 7.91941
1025 -0.864467 7.91941
1026 -0.899744 7.91941
1027 -0.935022 7.91941
1028 -0.9703 7.91941
1029 -1.00558 7.91941
1030 -1.04086 7.88413
1031 -1.07613 7.88413
1032 -1.11141 7.88413
1033 -1.14669 7.88413
1034 -1.18197 7.84885
1035 -1.21724 7.84885
1036 -1.25252 7.84885
1037 -1.2878 7.81357
1038 -1.32308 7.81357
1039 -1.35836 7.81357
1040 -1.39363 7.81357
1041 -1.42891 7.7783
1042 -1.46419 7.7783
1043 -1.49947 7.7783
1044 -1.53474 7.7783
1045 -1.57002 7.74302
1046 -1.6053 7.74302
1047 -1.64058 7.70774
1048 -1.67586 7.70774
1049 -1.71113 7.70774
1050 -1.74641 7.70774
1051 -1.78169 7.70774
1052 -1.81697 7.67246
1053 -1.85224 7.67246
1054 -1.88752 7.67246
1055 -1.9228 7.63718
1056 -1.95808 7.63718
1057 -1.99336 7.60191
1058 -2.02863 7.60191
1059 -2.06391 7.56663
1060 -2.09919 7.56663
1061 -2.13447 7.56663
1062 -2.16974 7.56663
1063 -2.20502 7.53135
1064 -2.2403 7.53135
1065 -2.27558 7.53135
1066 -2.31086 7.49607
1067 -2.34613 7.49607
1068 -2.38141 7.4608
1069 -2.41669 7.42552
1070 -2.45197 7.39024
1071 -2.48724 7.39024
1072 -2.52252 7.39024
1073 -2.5578 7.35496
1074 -2.59308 7.31968
1075 -2.62836 7.28441
1076 -2.66363 7.24913
1077 -2.69891 7.24913
1078 -2.73419 7.24913
1079 -2.76947 7.21385
1080 -2.80474 7.21385
1081 -2.84002 7.17857
1082 -2.8753 7.17857
1083 -2.91058 7.1433
1084 -2.94586 7.10802
1085 -2.98113 7.07274
1086 -3.01641 7.03746
1087 -3.05169 7.03746
1088 -3.08697 7.00218
1089 -3.12224 6.96691
1090 -3.15752 6.96691
1091 -3.1928 6.96691
1092 -3.22808 6.93163
1093 -3.26336 6.89635
1094 -3.29863 6.86107
1095 -3.33391 6.8258
1096 -3.36919 6.79052
1097 -3.40447 6.79052
1098 -3.43974 6.75524
1099 -3.47502 6.71996
1100 -3.5103 6.71996
1101 -3.54558 6.68468
1102 -3.58086 6.64941
1103 -3.61613 6.64941
1104 -3.65141 6.61413
1105 -3.68669 6.57885
1106 -3.72197 6.54357
1107 -3.75724 6.5083
1108 -3.79252 6.5083
1109 -3.8278 6.47302
1110 -3.86308 6.47302
1111 -3.89836 6.43774
1112 -3.93363 6.40246
1113 -3.96891 6.36718
1114 -4.00419 6.33191
1115 -4.03947 6.29663
1116 -4.07474 6.29663
1117 -4.11002 6.26135
1118 -4.1453 6.22607
1119 -4.18058 6.1908
1120 -4.21586 6.15552
1121 -4.25113 6.12024
1122 -4.28641 6.08496
1123 -4.32169 6.04968
1124 -4.35697 6.01441
1125 -4.39224 5.97913
1126 -4.42752 5.94385
1127 -4.4628 5.90857
1128 -4.49808 5.8733
1129 -4.53336 5.83802
1130 -4.56863 5.80274
1131 -4.60391 5.76746
1132 -4.63919 5.73218
1133 -4.67447 5.69691
1134 -4.70974 5.66163
1135 -4.74502 5.62635
1136 -4.7803 5.59107
1137 -4.81558 5.5558
1138 -4.85086 5.52052
1139 -4.88613 5.48524
1140 -4.92141 5.44996
1141 -4.95669 5.41468
1142 -4.99197 5.37941
1143 -5.02724 5.34413
1144 -5.02724 5.30885
1145 -5.06252 5.27357
1146 -5.0978 5.2383
1147 -5.0978 5.20302
1148 -5.13308 5.16774
1149 -5.16836 5.13246
1150 -5.20363 5.09718
1151 -5.23891 5.06191
1152 -5.23891 5.02663
1153 -5.27419 4.99135
1154 -5.30947 4.95607
1155 -5.34474 4.9208
1156 -5.34474 4.88552
1157 -5.38002 4.85024
1158 -5.4153 4.81496
1159 -5.45058 4.77968
1160 -5.48586 4.74441
1161 -5.48586 4.70913
1162 -5.52113 4.67385
1163 -5.55641 4.63857
1164 -5.55641 4.6033
1165 -5.59169 4.56802
1166 -5.62697 4.53274
1167 -5.62697 4.49746
1168 -5.66224 4.46218
1169 -5.66224 4.42691
1170 -5.69752 4.39163
1171 -5.69752 4.35635
1172 -5.7328 4.32107
1173 -5.7328 4.2858
1174 -5.76808 4.25052
1175 -5.76808 4.21524
1176 -5.80336 4.17996
1177 -5.83863 4.14468
1178 -5.87391 4.10941
1179 -5.90919 4.07413
1180 -5.90919 4.03885
1181 -5.90919 4.00357
1182 -5.90919 3.9683
1183 -5.94447 3.93302
1184 -5.94447 3.89774
1185 -5.94447 3.86246
1186 -5.94447 3.82718
1187 -5.97974 3.79191
1188 -5.97974 3.75663
1189 -6.01502 3.72135
1190 -6.0503 3.68607
1191 -6.08558 3.6508
1192 -6.08558 3.61552
1193 -6.12086 3.58024
1194 -6.15613 3.54496
1195 -6.19141 3.50968
1196 -6.19141 3.47441
1197 -6.19141 3.43913
1198 -6.19141 3.40385
1199 -6.19141 3.36857
1200 -6.19141 3.3333
1201 -6.19141 3.29802
1202 -6.22669 3.26274
1203 -6.22669 3.22746
1204 -6.26197 3.19218
1205 -6.26197 3.15691
1206 -6.26197 3.12163
1207 -6.26197 3.08635
1208 -6.29724 3.05107
1209 -6.29724 3.0158
1210 -6.33252 2.98052
1211 -6.33252 2.94524
1212 -6.33252 2.90996
1213 -6.3678 2.87468
1214 -6.3678 2.83941
1215 -6.3678 2.80413
1216 -6.40308 2.76885
1217 -6.40308 2.73357
1218 -6.40308 2.6983
1219 -6.43836 2.66302
1220 -6.43836 2.62774
1221 -6.43836 2.59246
1222 -6.47363 2.55718
1223 -6.47363 2.52191
1224 -6.47363 2.48663
1225 -6.47363 2.45135
1226 -6.50891 2.41607
1227 -6.50891 2.3808
1228 -6.54419 2.34552
1229 -6.54419 2.31024
1230 -6.54419 2.27496
1231 -6.54419 2.23968
1232 -6.57947 2.20441
1233 -6.57947 2.16913
1234 -6.61474 2.13385
1235 -6.65002 2.09857
1236 -6.65002 2.0633
1237 -6.65002 2.02802
1238 -6.6853 1.99274
1239 -6.6853 1.95746
1240 -6.6853 1.92218
1241 -6.6853 1.88691
1242 -6.6853 1.85163
1243 -6.72058 1.81635
1244 -6.72058 1.78107
1245 -6.72058 1.7458
1246 -6.72058 1.71052
1247 -6.75586 1.67524
1248 -6.75586 1.63996
1249 -6.75586 1.60468
1250 -6.75586 1.56941
1251 -6.79113 1.53413
1252 -6.79113 1.49885
1253 -6.79113 1.46357
1254 -6.79113 1.4283
1255 -6.82641 1.39302
1256 -6.82641 1.35774
1257 -6.82641 1.32246
1258 -6.82641 1.28718
1259 -6.82641 1.25191
1260 -6.82641 1.21663
1261 -6.86169 1.18135
1262 -6.86169 1.14607
1263 -6.86169 1.1108
1264 -6.86169 1.07552
1265 -6.86169 1.04024
1266 -6.86169 1.00496
1267 -6.89697 0.969685
1268 -6.89697 0.934407
1269 -6.89697 0.899129
1270 -6.89697 0.863851
1271 -6.89697 0.828573
1272 -6.89697 0.793296
1273 -6.89697 0.758018
1274 -6.93224 0.72274
1275 -6.93224 0.687462
1276 -6.93224 0.652185
1277 -6.93224 0.616907
1278 -6.93224 0.581629
1279 -6.93224 0.546351
1280 -6.93224 0.511073
1281 -6.93224 0.475796
1282 -6.93224 0.440518
1283 -6.93224 0.40524
1284 -6.96752 0.369962
1285 -6.96752 0.334685
1286 -6.96752 0.299407
1287 -6.96752 0.264129
1288 -6.96752 0.228851
1289 -6.96752 0.193573
1290 -6.96752 0.158296
