# Supplementary material for: Statistical Mapping of Maize Bundle Intensity at the Stem Scale Using Spatial Normalisation of Replicated Images
Source: PLoS One. 2014 Mar 12;9(3):e90673. doi: 10.1371/journal.pone.0090673 (PMC3951278; doi:10.1371/journal.pone.0090673)
Supplement: File S2 — Data files containing bundle positions and slice contours. (ZIP) [file pone.0090673.s002.zip › data/slabs/tables/contoursMm/m02grCntMm.txt]

name   x   y
1    -7.72424 -1.04596
2    -7.72424 -1.08124
3    -7.72424 -1.11651
4    -7.72424 -1.15179
5    -7.72424 -1.18707
6    -7.72424 -1.22235
7    -7.72424 -1.25763
8    -7.72424 -1.2929
9    -7.72424 -1.32818
10   -7.72424 -1.36346
11   -7.72424 -1.39874
12   -7.72424 -1.43401
13   -7.72424 -1.46929
14   -7.72424 -1.50457
15   -7.72424 -1.53985
16   -7.72424 -1.57513
17   -7.72424 -1.6104
18   -7.72424 -1.64568
19   -7.68896 -1.68096
20   -7.68896 -1.71624
21   -7.68896 -1.75151
22   -7.68896 -1.78679
23   -7.68896 -1.82207
24   -7.68896 -1.85735
25   -7.68896 -1.89263
26   -7.68896 -1.9279
27   -7.68896 -1.96318
28   -7.68896 -1.99846
29   -7.68896 -2.03374
30   -7.65368 -2.06901
31   -7.61841 -2.10429
32   -7.58313 -2.13957
33   -7.54785 -2.17485
34   -7.51257 -2.21013
35   -7.4773 -2.2454
36   -7.44202 -2.28068
37   -7.40674 -2.31596
38   -7.37146 -2.35124
39   -7.33618 -2.38651
40   -7.33618 -2.42179
41   -7.33618 -2.45707
42   -7.33618 -2.49235
43   -7.30091 -2.52763
44   -7.26563 -2.5629
45   -7.23035 -2.59818
46   -7.23035 -2.63346
47   -7.23035 -2.66874
48   -7.23035 -2.70401
49   -7.23035 -2.73929
50   -7.23035 -2.77457
51   -7.23035 -2.80985
52   -7.23035 -2.84513
53   -7.23035 -2.8804
54   -7.19507 -2.91568
55   -7.19507 -2.95096
56   -7.1598 -2.98624
57   -7.12452 -3.02151
58   -7.12452 -3.05679
59   -7.12452 -3.09207
60   -7.08924 -3.12735
61   -7.05396 -3.16263
62   -7.01868 -3.1979
63   -6.98341 -3.23318
64   -6.98341 -3.26846
65   -6.98341 -3.30374
66   -6.98341 -3.33901
67   -6.94813 -3.37429
68   -6.94813 -3.40957
69   -6.91285 -3.44485
70   -6.91285 -3.48013
71   -6.87757 -3.5154
72   -6.87757 -3.55068
73   -6.87757 -3.58596
74   -6.87757 -3.62124
75   -6.87757 -3.65651
76   -6.87757 -3.69179
77   -6.87757 -3.72707
78   -6.87757 -3.76235
79   -6.8423 -3.79763
80   -6.80702 -3.8329
81   -6.77174 -3.86818
82   -6.73646 -3.90346
83   -6.70118 -3.93874
84   -6.66591 -3.97401
85   -6.63063 -4.00929
86   -6.63063 -4.04457
87   -6.63063 -4.07985
88   -6.63063 -4.11513
89   -6.63063 -4.1504
90   -6.63063 -4.18568
91   -6.63063 -4.22096
92   -6.63063 -4.25624
93   -6.63063 -4.29151
94   -6.63063 -4.32679
95   -6.63063 -4.36207
96   -6.63063 -4.39735
97   -6.59535 -4.43263
98   -6.56007 -4.4679
99   -6.56007 -4.50318
100  -6.56007 -4.53846
101  -6.56007 -4.57374
102  -6.56007 -4.60901
103  -6.56007 -4.64429
104  -6.56007 -4.67957
105  -6.56007 -4.71485
106  -6.56007 -4.75013
107  -6.56007 -4.7854
108  -6.56007 -4.82068
109  -6.56007 -4.85596
110  -6.56007 -4.89124
111  -6.5248 -4.92651
112  -6.48952 -4.96179
113  -6.45424 -4.99707
114  -6.45424 -5.03235
115  -6.45424 -5.06763
116  -6.41896 -5.1029
117  -6.38368 -5.13818
118  -6.38368 -5.17346
119  -6.34841 -5.20874
120  -6.31313 -5.24401
121  -6.27785 -5.27929
122  -6.24257 -5.31457
123  -6.2073 -5.34985
124  -6.2073 -5.38513
125  -6.2073 -5.4204
126  -6.2073 -5.45568
127  -6.17202 -5.49096
128  -6.13674 -5.52624
129  -6.10146 -5.56151
130  -6.10146 -5.59679
131  -6.06618 -5.63207
132  -6.03091 -5.66735
133  -5.99563 -5.70263
134  -5.96035 -5.7379
135  -5.92507 -5.77318
136  -5.8898 -5.80846
137  -5.85452 -5.84374
138  -5.81924 -5.87901
139  -5.78396 -5.91429
140  -5.74868 -5.94957
141  -5.71341 -5.98485
142  -5.71341 -6.02013
143  -5.71341 -6.0554
144  -5.71341 -6.09068
145  -5.71341 -6.12596
146  -5.67813 -6.16124
147  -5.64285 -6.19651
148  -5.60757 -6.23179
149  -5.5723 -6.26707
150  -5.53702 -6.30235
151  -5.50174 -6.33763
152  -5.46646 -6.3729
153  -5.43118 -6.40818
154  -5.39591 -6.40818
155  -5.36063 -6.40818
156  -5.32535 -6.40818
157  -5.29007 -6.40818
158  -5.2548 -6.40818
159  -5.21952 -6.40818
160  -5.18424 -6.40818
161  -5.14896 -6.40818
162  -5.11368 -6.40818
163  -5.07841 -6.40818
164  -5.04313 -6.40818
165  -5.00785 -6.40818
166  -4.97257 -6.40818
167  -4.9373 -6.40818
168  -4.90202 -6.40818
169  -4.86674 -6.40818
170  -4.83146 -6.40818
171  -4.79618 -6.40818
172  -4.76091 -6.40818
173  -4.72563 -6.40818
174  -4.69035 -6.40818
175  -4.65507 -6.40818
176  -4.6198 -6.40818
177  -4.58452 -6.40818
178  -4.54924 -6.40818
179  -4.51396 -6.40818
180  -4.47868 -6.3729
181  -4.44341 -6.3729
182  -4.40813 -6.3729
183  -4.37285 -6.3729
184  -4.33757 -6.3729
185  -4.3023 -6.3729
186  -4.26702 -6.3729
187  -4.23174 -6.33763
188  -4.19646 -6.33763
189  -4.16118 -6.33763
190  -4.12591 -6.30235
191  -4.09063 -6.30235
192  -4.05535 -6.30235
193  -4.02007 -6.26707
194  -3.9848 -6.26707
195  -3.94952 -6.23179
196  -3.91424 -6.23179
197  -3.87896 -6.23179
198  -3.84368 -6.23179
199  -3.80841 -6.23179
200  -3.77313 -6.23179
201  -3.73785 -6.23179
202  -3.70257 -6.19651
203  -3.6673 -6.19651
204  -3.63202 -6.19651
205  -3.59674 -6.16124
206  -3.56146 -6.16124
207  -3.52618 -6.16124
208  -3.49091 -6.16124
209  -3.45563 -6.16124
210  -3.42035 -6.16124
211  -3.38507 -6.16124
212  -3.3498 -6.16124
213  -3.31452 -6.16124
214  -3.27924 -6.16124
215  -3.24396 -6.16124
216  -3.20868 -6.16124
217  -3.17341 -6.16124
218  -3.13813 -6.16124
219  -3.10285 -6.12596
220  -3.06757 -6.09068
221  -3.0323 -6.09068
222  -2.99702 -6.09068
223  -2.96174 -6.09068
224  -2.92646 -6.09068
225  -2.89118 -6.09068
226  -2.85591 -6.09068
227  -2.82063 -6.09068
228  -2.78535 -6.09068
229  -2.75007 -6.09068
230  -2.7148 -6.09068
231  -2.67952 -6.09068
232  -2.64424 -6.09068
233  -2.60896 -6.09068
234  -2.57368 -6.09068
235  -2.53841 -6.09068
236  -2.50313 -6.09068
237  -2.46785 -6.09068
238  -2.43257 -6.09068
239  -2.3973 -6.09068
240  -2.36202 -6.09068
241  -2.32674 -6.09068
242  -2.29146 -6.09068
243  -2.25618 -6.09068
244  -2.22091 -6.09068
245  -2.18563 -6.09068
246  -2.15035 -6.09068
247  -2.11507 -6.09068
248  -2.0798 -6.09068
249  -2.04452 -6.09068
250  -2.00924 -6.12596
251  -1.97396 -6.12596
252  -1.93868 -6.12596
253  -1.90341 -6.12596
254  -1.86813 -6.12596
255  -1.83285 -6.12596
256  -1.79757 -6.12596
257  -1.7623 -6.12596
258  -1.72702 -6.12596
259  -1.69174 -6.12596
260  -1.65646 -6.12596
261  -1.62118 -6.12596
262  -1.58591 -6.12596
263  -1.55063 -6.12596
264  -1.51535 -6.12596
265  -1.48007 -6.12596
266  -1.4448 -6.12596
267  -1.40952 -6.12596
268  -1.37424 -6.12596
269  -1.33896 -6.12596
270  -1.30368 -6.12596
271  -1.26841 -6.12596
272  -1.23313 -6.12596
273  -1.19785 -6.12596
274  -1.16257 -6.12596
275  -1.1273 -6.12596
276  -1.09202 -6.12596
277  -1.05674 -6.16124
278  -1.02146 -6.19651
279  -0.986184 -6.19651
280  -0.950906 -6.19651
281  -0.915628 -6.19651
282  -0.880351 -6.19651
283  -0.845073 -6.19651
284  -0.809795 -6.19651
285  -0.774517 -6.19651
286  -0.739239 -6.19651
287  -0.703962 -6.19651
288  -0.668684 -6.23179
289  -0.633406 -6.23179
290  -0.598128 -6.23179
291  -0.562851 -6.23179
292  -0.527573 -6.26707
293  -0.492295 -6.26707
294  -0.457017 -6.30235
295  -0.421739 -6.30235
296  -0.386462 -6.30235
297  -0.351184 -6.30235
298  -0.315906 -6.30235
299  -0.280628 -6.30235
300  -0.245351 -6.33763
301  -0.210073 -6.3729
302  -0.174795 -6.40818
303  -0.139517 -6.44346
304  -0.104239 -6.47874
305  -0.0689617 -6.51401
306  -0.0336839 -6.54929
307  0.00159388 -6.58457
308  0.0368717 -6.58457
309  0.0721494 -6.61985
310  0.107427 -6.65513
311  0.142705 -6.6904
312  0.177983 -6.72568
313  0.213261 -6.76096
314  0.248538 -6.79624
315  0.283816 -6.79624
316  0.319094 -6.79624
317  0.354372 -6.79624
318  0.389649 -6.83151
319  0.424927 -6.83151
320  0.460205 -6.83151
321  0.495483 -6.86679
322  0.530761 -6.86679
323  0.566038 -6.86679
324  0.601316 -6.86679
325  0.636594 -6.86679
326  0.671872 -6.86679
327  0.707149 -6.86679
328  0.742427 -6.86679
329  0.777705 -6.86679
330  0.812983 -6.86679
331  0.848261 -6.86679
332  0.883538 -6.86679
333  0.918816 -6.86679
334  0.954094 -6.90207
335  0.989372 -6.90207
336  1.02465 -6.90207
337  1.05993 -6.90207
338  1.0952 -6.90207
339  1.13048 -6.90207
340  1.16576 -6.90207
341  1.20104 -6.93735
342  1.23632 -6.97263
343  1.27159 -7.0079
344  1.30687 -7.04318
345  1.34215 -7.07846
346  1.37743 -7.11374
347  1.4127 -7.14901
348  1.44798 -7.18429
349  1.48326 -7.21957
350  1.51854 -7.21957
351  1.55382 -7.25485
352  1.58909 -7.25485
353  1.62437 -7.29013
354  1.65965 -7.3254
355  1.69493 -7.36068
356  1.7302 -7.36068
357  1.76548 -7.36068
358  1.80076 -7.36068
359  1.83604 -7.39596
360  1.87132 -7.43124
361  1.90659 -7.43124
362  1.94187 -7.43124
363  1.97715 -7.46651
364  2.01243 -7.50179
365  2.0477 -7.53707
366  2.08298 -7.53707
367  2.11826 -7.53707
368  2.15354 -7.57235
369  2.18882 -7.60763
370  2.22409 -7.6429
371  2.25937 -7.67818
372  2.29465 -7.71346
373  2.32993 -7.71346
374  2.3652 -7.74874
375  2.40048 -7.74874
376  2.43576 -7.78401
377  2.47104 -7.78401
378  2.50632 -7.78401
379  2.54159 -7.78401
380  2.57687 -7.81929
381  2.61215 -7.85457
382  2.64743 -7.85457
383  2.6827 -7.88985
384  2.71798 -7.92513
385  2.75326 -7.92513
386  2.78854 -7.9604
387  2.82382 -7.99568
388  2.85909 -8.03096
389  2.89437 -8.03096
390  2.92965 -8.06624
391  2.96493 -8.10151
392  3.0002 -8.13679
393  3.03548 -8.13679
394  3.07076 -8.17207
395  3.10604 -8.17207
396  3.14132 -8.20735
397  3.17659 -8.24263
398  3.21187 -8.2779
399  3.24715 -8.31318
400  3.28243 -8.31318
401  3.3177 -8.31318
402  3.35298 -8.31318
403  3.38826 -8.31318
404  3.42354 -8.31318
405  3.45882 -8.31318
406  3.49409 -8.31318
407  3.52937 -8.31318
408  3.56465 -8.31318
409  3.59993 -8.31318
410  3.6352 -8.31318
411  3.67048 -8.31318
412  3.70576 -8.31318
413  3.74104 -8.31318
414  3.77632 -8.31318
415  3.81159 -8.2779
416  3.84687 -8.24263
417  3.88215 -8.20735
418  3.91743 -8.17207
419  3.9527 -8.13679
420  3.98798 -8.10151
421  4.02326 -8.06624
422  4.05854 -8.03096
423  4.09382 -8.03096
424  4.12909 -7.99568
425  4.16437 -7.9604
426  4.19965 -7.92513
427  4.23493 -7.88985
428  4.2702 -7.85457
429  4.30548 -7.81929
430  4.34076 -7.78401
431  4.37604 -7.74874
432  4.41132 -7.71346
433  4.44659 -7.67818
434  4.48187 -7.6429
435  4.48187 -7.60763
436  4.51715 -7.57235
437  4.55243 -7.53707
438  4.5877 -7.50179
439  4.62298 -7.46651
440  4.65826 -7.43124
441  4.69354 -7.39596
442  4.72882 -7.36068
443  4.76409 -7.3254
444  4.79937 -7.29013
445  4.79937 -7.25485
446  4.79937 -7.21957
447  4.83465 -7.18429
448  4.86993 -7.14901
449  4.9052 -7.11374
450  4.94048 -7.07846
451  4.97576 -7.04318
452  5.01104 -7.0079
453  5.01104 -6.97263
454  5.04632 -6.93735
455  5.04632 -6.90207
456  5.08159 -6.86679
457  5.11687 -6.83151
458  5.15215 -6.79624
459  5.15215 -6.76096
460  5.18743 -6.72568
461  5.2227 -6.6904
462  5.25798 -6.65513
463  5.29326 -6.61985
464  5.32854 -6.58457
465  5.36382 -6.54929
466  5.36382 -6.51401
467  5.39909 -6.47874
468  5.43437 -6.44346
469  5.43437 -6.40818
470  5.46965 -6.3729
471  5.46965 -6.33763
472  5.50493 -6.30235
473  5.50493 -6.26707
474  5.5402 -6.23179
475  5.57548 -6.19651
476  5.57548 -6.16124
477  5.57548 -6.12596
478  5.57548 -6.09068
479  5.61076 -6.0554
480  5.61076 -6.02013
481  5.64604 -5.98485
482  5.64604 -5.94957
483  5.68132 -5.91429
484  5.71659 -5.87901
485  5.71659 -5.84374
486  5.75187 -5.80846
487  5.75187 -5.77318
488  5.78715 -5.7379
489  5.78715 -5.70263
490  5.78715 -5.66735
491  5.82243 -5.63207
492  5.82243 -5.59679
493  5.8577 -5.56151
494  5.89298 -5.52624
495  5.92826 -5.49096
496  5.92826 -5.45568
497  5.96354 -5.4204
498  5.96354 -5.38513
499  5.99882 -5.34985
500  6.03409 -5.31457
501  6.03409 -5.27929
502  6.06937 -5.24401
503  6.06937 -5.20874
504  6.10465 -5.17346
505  6.13993 -5.13818
506  6.13993 -5.1029
507  6.1752 -5.06763
508  6.1752 -5.03235
509  6.1752 -4.99707
510  6.21048 -4.96179
511  6.21048 -4.92651
512  6.24576 -4.89124
513  6.24576 -4.85596
514  6.24576 -4.82068
515  6.28104 -4.7854
516  6.28104 -4.75013
517  6.28104 -4.71485
518  6.28104 -4.67957
519  6.31632 -4.64429
520  6.31632 -4.60901
521  6.31632 -4.57374
522  6.35159 -4.53846
523  6.35159 -4.50318
524  6.35159 -4.4679
525  6.35159 -4.43263
526  6.38687 -4.39735
527  6.38687 -4.36207
528  6.38687 -4.32679
529  6.38687 -4.29151
530  6.42215 -4.25624
531  6.42215 -4.22096
532  6.42215 -4.18568
533  6.42215 -4.1504
534  6.45743 -4.11513
535  6.45743 -4.07985
536  6.45743 -4.04457
537  6.4927 -4.00929
538  6.4927 -3.97401
539  6.52798 -3.93874
540  6.52798 -3.90346
541  6.52798 -3.86818
542  6.56326 -3.8329
543  6.56326 -3.79763
544  6.56326 -3.76235
545  6.59854 -3.72707
546  6.59854 -3.69179
547  6.59854 -3.65651
548  6.59854 -3.62124
549  6.63382 -3.58596
550  6.63382 -3.55068
551  6.63382 -3.5154
552  6.63382 -3.48013
553  6.66909 -3.44485
554  6.66909 -3.40957
555  6.66909 -3.37429
556  6.66909 -3.33901
557  6.66909 -3.30374
558  6.66909 -3.26846
559  6.66909 -3.23318
560  6.70437 -3.1979
561  6.70437 -3.16263
562  6.70437 -3.12735
563  6.70437 -3.09207
564  6.70437 -3.05679
565  6.73965 -3.02151
566  6.73965 -2.98624
567  6.77493 -2.95096
568  6.77493 -2.91568
569  6.77493 -2.8804
570  6.77493 -2.84513
571  6.8102 -2.80985
572  6.8102 -2.77457
573  6.8102 -2.73929
574  6.8102 -2.70401
575  6.8102 -2.66874
576  6.84548 -2.63346
577  6.84548 -2.59818
578  6.84548 -2.5629
579  6.84548 -2.52763
580  6.84548 -2.49235
581  6.84548 -2.45707
582  6.88076 -2.42179
583  6.88076 -2.38651
584  6.88076 -2.35124
585  6.88076 -2.31596
586  6.88076 -2.28068
587  6.88076 -2.2454
588  6.88076 -2.21013
589  6.91604 -2.17485
590  6.91604 -2.13957
591  6.91604 -2.10429
592  6.91604 -2.06901
593  6.91604 -2.03374
594  6.91604 -1.99846
595  6.95132 -1.96318
596  6.95132 -1.9279
597  6.95132 -1.89263
598  6.95132 -1.85735
599  6.98659 -1.82207
600  6.98659 -1.78679
601  6.98659 -1.75151
602  6.98659 -1.71624
603  6.98659 -1.68096
604  6.98659 -1.64568
605  6.98659 -1.6104
606  6.98659 -1.57513
607  6.98659 -1.53985
608  7.02187 -1.50457
609  7.02187 -1.46929
610  7.02187 -1.43401
611  7.02187 -1.39874
612  7.02187 -1.36346
613  7.02187 -1.32818
614  7.02187 -1.2929
615  7.02187 -1.25763
616  7.02187 -1.22235
617  7.02187 -1.18707
618  7.02187 -1.15179
619  7.02187 -1.11651
620  7.02187 -1.08124
621  7.05715 -1.04596
622  7.05715 -1.01068
623  7.05715 -0.975403
624  7.05715 -0.940126
625  7.05715 -0.904848
626  7.05715 -0.86957
627  7.05715 -0.834292
628  7.05715 -0.799014
629  7.05715 -0.763737
630  7.05715 -0.728459
631  7.05715 -0.693181
632  7.05715 -0.657903
633  7.05715 -0.622626
634  7.05715 -0.587348
635  7.09243 -0.55207
636  7.09243 -0.516792
637  7.09243 -0.481514
638  7.09243 -0.446237
639  7.09243 -0.410959
640  7.09243 -0.375681
641  7.09243 -0.340403
642  7.09243 -0.305126
643  7.09243 -0.269848
644  7.09243 -0.23457
645  7.09243 -0.199292
646  7.09243 -0.164014
647  7.09243 -0.128737
648  7.09243 -0.0934589
649  7.09243 -0.0581812
650  7.05715 -0.0229034
651  7.05715 0.0123744
652  7.05715 0.0476522
653  7.05715 0.0829299
654  7.05715 0.118208
655  7.05715 0.153486
656  7.05715 0.188763
657  7.05715 0.224041
658  7.05715 0.259319
659  7.05715 0.294597
660  7.05715 0.329874
661  7.05715 0.365152
662  7.05715 0.40043
663  7.05715 0.435708
664  7.05715 0.470986
665  7.05715 0.506263
666  7.02187 0.541541
667  7.02187 0.576819
668  7.02187 0.612097
669  7.02187 0.647374
670  7.02187 0.682652
671  7.02187 0.71793
672  7.02187 0.753208
673  7.02187 0.788486
674  7.02187 0.823763
675  7.02187 0.859041
676  7.02187 0.894319
677  7.02187 0.929597
678  7.02187 0.964874
679  6.98659 1.00015
680  6.98659 1.03543
681  6.98659 1.07071
682  6.98659 1.10599
683  6.98659 1.14126
684  6.95132 1.17654
685  6.95132 1.21182
686  6.95132 1.2471
687  6.95132 1.28237
688  6.95132 1.31765
689  6.95132 1.35293
690  6.95132 1.38821
691  6.91604 1.42349
692  6.91604 1.45876
693  6.91604 1.49404
694  6.91604 1.52932
695  6.91604 1.5646
696  6.91604 1.59987
697  6.91604 1.63515
698  6.91604 1.67043
699  6.88076 1.70571
700  6.88076 1.74099
701  6.84548 1.77626
702  6.84548 1.81154
703  6.84548 1.84682
704  6.8102 1.8821
705  6.8102 1.91737
706  6.8102 1.95265
707  6.8102 1.98793
708  6.8102 2.02321
709  6.77493 2.05849
710  6.77493 2.09376
711  6.77493 2.12904
712  6.77493 2.16432
713  6.73965 2.1996
714  6.73965 2.23487
715  6.73965 2.27015
716  6.73965 2.30543
717  6.70437 2.34071
718  6.70437 2.37599
719  6.70437 2.41126
720  6.70437 2.44654
721  6.66909 2.48182
722  6.66909 2.5171
723  6.66909 2.55237
724  6.63382 2.58765
725  6.63382 2.62293
726  6.63382 2.65821
727  6.63382 2.69349
728  6.59854 2.72876
729  6.59854 2.76404
730  6.59854 2.79932
731  6.56326 2.8346
732  6.56326 2.86987
733  6.56326 2.90515
734  6.56326 2.94043
735  6.52798 2.97571
736  6.4927 3.01099
737  6.4927 3.04626
738  6.4927 3.08154
739  6.45743 3.11682
740  6.45743 3.1521
741  6.45743 3.18737
742  6.42215 3.22265
743  6.42215 3.25793
744  6.42215 3.29321
745  6.38687 3.32849
746  6.38687 3.36376
747  6.35159 3.39904
748  6.35159 3.43432
749  6.31632 3.4696
750  6.31632 3.50487
751  6.31632 3.54015
752  6.28104 3.57543
753  6.28104 3.61071
754  6.24576 3.64599
755  6.24576 3.68126
756  6.21048 3.71654
757  6.21048 3.75182
758  6.1752 3.7871
759  6.1752 3.82237
760  6.1752 3.85765
761  6.13993 3.89293
762  6.10465 3.92821
763  6.10465 3.96349
764  6.10465 3.99876
765  6.06937 4.03404
766  6.03409 4.06932
767  5.99882 4.1046
768  5.99882 4.13987
769  5.96354 4.17515
770  5.96354 4.21043
771  5.92826 4.24571
772  5.92826 4.28099
773  5.92826 4.31626
774  5.92826 4.35154
775  5.89298 4.38682
776  5.8577 4.4221
777  5.82243 4.45737
778  5.78715 4.49265
779  5.78715 4.52793
780  5.75187 4.56321
781  5.75187 4.59849
782  5.75187 4.63376
783  5.75187 4.66904
784  5.71659 4.70432
785  5.68132 4.7396
786  5.64604 4.77487
787  5.61076 4.81015
788  5.61076 4.84543
789  5.57548 4.88071
790  5.5402 4.91599
791  5.50493 4.95126
792  5.46965 4.98654
793  5.43437 5.02182
794  5.39909 5.0571
795  5.39909 5.09237
796  5.36382 5.12765
797  5.36382 5.16293
798  5.32854 5.19821
799  5.29326 5.23349
800  5.25798 5.26876
801  5.2227 5.30404
802  5.18743 5.33932
803  5.15215 5.3746
804  5.15215 5.40987
805  5.11687 5.44515
806  5.11687 5.48043
807  5.08159 5.51571
808  5.04632 5.55099
809  5.01104 5.58626
810  4.97576 5.62154
811  4.97576 5.65682
812  4.97576 5.6921
813  4.94048 5.72737
814  4.94048 5.76265
815  4.94048 5.79793
816  4.94048 5.83321
817  4.9052 5.86849
818  4.86993 5.90376
819  4.83465 5.93904
820  4.79937 5.97432
821  4.76409 6.0096
822  4.72882 6.04487
823  4.69354 6.08015
824  4.65826 6.11543
825  4.62298 6.15071
826  4.5877 6.18599
827  4.55243 6.22126
828  4.51715 6.25654
829  4.48187 6.29182
830  4.44659 6.3271
831  4.41132 6.36237
832  4.37604 6.36237
833  4.34076 6.36237
834  4.30548 6.39765
835  4.2702 6.43293
836  4.23493 6.46821
837  4.19965 6.50349
838  4.16437 6.53876
839  4.12909 6.57404
840  4.09382 6.60932
841  4.05854 6.6446
842  4.02326 6.67987
843  3.98798 6.71515
844  3.9527 6.71515
845  3.91743 6.75043
846  3.88215 6.78571
847  3.84687 6.82099
848  3.81159 6.85626
849  3.77632 6.89154
850  3.74104 6.92682
851  3.70576 6.9621
852  3.67048 6.99737
853  3.6352 6.99737
854  3.59993 7.03265
855  3.56465 7.06793
856  3.52937 7.10321
857  3.49409 7.10321
858  3.45882 7.13849
859  3.42354 7.17376
860  3.38826 7.20904
861  3.35298 7.20904
862  3.3177 7.24432
863  3.28243 7.24432
864  3.24715 7.24432
865  3.21187 7.24432
866  3.17659 7.2796
867  3.14132 7.31487
868  3.10604 7.31487
869  3.07076 7.35015
870  3.03548 7.38543
871  3.0002 7.38543
872  2.96493 7.42071
873  2.92965 7.45599
874  2.89437 7.45599
875  2.85909 7.49126
876  2.82382 7.49126
877  2.78854 7.52654
878  2.75326 7.56182
879  2.71798 7.5971
880  2.6827 7.63237
881  2.64743 7.63237
882  2.61215 7.63237
883  2.57687 7.63237
884  2.54159 7.63237
885  2.50632 7.63237
886  2.47104 7.66765
887  2.43576 7.70293
888  2.40048 7.73821
889  2.3652 7.73821
890  2.32993 7.77349
891  2.29465 7.77349
892  2.25937 7.80876
893  2.22409 7.80876
894  2.18882 7.80876
895  2.15354 7.84404
896  2.11826 7.84404
897  2.08298 7.84404
898  2.0477 7.84404
899  2.01243 7.84404
900  1.97715 7.87932
901  1.94187 7.9146
902  1.90659 7.94987
903  1.87132 7.94987
904  1.83604 7.94987
905  1.80076 7.98515
906  1.76548 7.98515
907  1.7302 7.98515
908  1.69493 7.98515
909  1.65965 7.98515
910  1.62437 7.98515
911  1.58909 7.98515
912  1.55382 7.98515
913  1.51854 7.98515
914  1.48326 7.98515
915  1.44798 7.98515
916  1.4127 7.98515
917  1.37743 7.98515
918  1.34215 7.98515
919  1.30687 7.98515
920  1.27159 7.98515
921  1.23632 7.98515
922  1.20104 7.98515
923  1.16576 7.98515
924  1.13048 7.98515
925  1.0952 7.98515
926  1.05993 7.98515
927  1.02465 7.98515
928  0.989372 7.98515
929  0.954094 7.98515
930  0.918816 7.98515
931  0.883538 7.98515
932  0.848261 7.98515
933  0.812983 7.98515
934  0.777705 7.98515
935  0.742427 7.98515
936  0.707149 7.98515
937  0.671872 8.02043
938  0.636594 8.02043
939  0.601316 8.02043
940  0.566038 8.02043
941  0.530761 8.02043
942  0.495483 8.02043
943  0.460205 8.02043
944  0.424927 8.02043
945  0.389649 8.02043
946  0.354372 8.02043
947  0.319094 8.02043
948  0.283816 8.02043
949  0.248538 8.02043
950  0.213261 8.02043
951  0.177983 8.02043
952  0.142705 7.98515
953  0.107427 7.98515
954  0.0721494 7.98515
955  0.0368717 7.98515
956  0.00159388 7.98515
957  -0.0336839 7.98515
958  -0.0689617 7.98515
959  -0.104239 7.98515
960  -0.139517 7.98515
961  -0.174795 7.94987
962  -0.210073 7.94987
963  -0.245351 7.94987
964  -0.280628 7.94987
965  -0.315906 7.94987
966  -0.351184 7.94987
967  -0.386462 7.94987
968  -0.421739 7.9146
969  -0.457017 7.9146
970  -0.492295 7.9146
971  -0.527573 7.9146
972  -0.562851 7.9146
973  -0.598128 7.9146
974  -0.633406 7.9146
975  -0.668684 7.9146
976  -0.703962 7.9146
977  -0.739239 7.9146
978  -0.774517 7.9146
979  -0.809795 7.9146
980  -0.845073 7.87932
981  -0.880351 7.87932
982  -0.915628 7.87932
983  -0.950906 7.87932
984  -0.986184 7.84404
985  -1.02146 7.80876
986  -1.05674 7.77349
987  -1.09202 7.77349
988  -1.1273 7.77349
989  -1.16257 7.77349
990  -1.19785 7.77349
991  -1.23313 7.77349
992  -1.26841 7.77349
993  -1.30368 7.77349
994  -1.33896 7.73821
995  -1.37424 7.73821
996  -1.40952 7.73821
997  -1.4448 7.73821
998  -1.48007 7.70293
999  -1.51535 7.70293
1000 -1.55063 7.70293
1001 -1.58591 7.66765
1002 -1.62118 7.66765
1003 -1.65646 7.63237
1004 -1.69174 7.63237
1005 -1.72702 7.63237
1006 -1.7623 7.63237
1007 -1.79757 7.63237
1008 -1.83285 7.5971
1009 -1.86813 7.5971
1010 -1.90341 7.56182
1011 -1.93868 7.56182
1012 -1.97396 7.52654
1013 -2.00924 7.52654
1014 -2.04452 7.49126
1015 -2.0798 7.49126
1016 -2.11507 7.49126
1017 -2.15035 7.45599
1018 -2.18563 7.45599
1019 -2.22091 7.42071
1020 -2.25618 7.42071
1021 -2.29146 7.42071
1022 -2.32674 7.42071
1023 -2.36202 7.38543
1024 -2.3973 7.35015
1025 -2.43257 7.31487
1026 -2.46785 7.31487
1027 -2.50313 7.31487
1028 -2.53841 7.2796
1029 -2.57368 7.2796
1030 -2.60896 7.24432
1031 -2.64424 7.24432
1032 -2.67952 7.20904
1033 -2.7148 7.20904
1034 -2.75007 7.17376
1035 -2.78535 7.17376
1036 -2.82063 7.13849
1037 -2.85591 7.10321
1038 -2.89118 7.10321
1039 -2.92646 7.06793
1040 -2.96174 7.03265
1041 -2.99702 7.03265
1042 -3.0323 6.99737
1043 -3.06757 6.99737
1044 -3.10285 6.99737
1045 -3.13813 6.9621
1046 -3.17341 6.9621
1047 -3.20868 6.92682
1048 -3.24396 6.89154
1049 -3.27924 6.89154
1050 -3.31452 6.85626
1051 -3.3498 6.82099
1052 -3.38507 6.82099
1053 -3.42035 6.78571
1054 -3.45563 6.78571
1055 -3.49091 6.75043
1056 -3.52618 6.71515
1057 -3.56146 6.71515
1058 -3.59674 6.67987
1059 -3.63202 6.6446
1060 -3.6673 6.60932
1061 -3.70257 6.57404
1062 -3.73785 6.53876
1063 -3.77313 6.50349
1064 -3.80841 6.46821
1065 -3.84368 6.43293
1066 -3.87896 6.39765
1067 -3.91424 6.36237
1068 -3.91424 6.3271
1069 -3.91424 6.29182
1070 -3.94952 6.25654
1071 -3.9848 6.22126
1072 -4.02007 6.18599
1073 -4.05535 6.15071
1074 -4.09063 6.11543
1075 -4.12591 6.08015
1076 -4.16118 6.04487
1077 -4.19646 6.0096
1078 -4.23174 5.97432
1079 -4.26702 5.93904
1080 -4.3023 5.90376
1081 -4.33757 5.90376
1082 -4.37285 5.90376
1083 -4.40813 5.90376
1084 -4.44341 5.90376
1085 -4.47868 5.86849
1086 -4.51396 5.86849
1087 -4.54924 5.83321
1088 -4.58452 5.79793
1089 -4.6198 5.76265
1090 -4.65507 5.72737
1091 -4.69035 5.6921
1092 -4.72563 5.65682
1093 -4.76091 5.65682
1094 -4.79618 5.62154
1095 -4.83146 5.58626
1096 -4.86674 5.55099
1097 -4.90202 5.51571
1098 -4.9373 5.48043
1099 -4.97257 5.44515
1100 -5.00785 5.40987
1101 -5.04313 5.3746
1102 -5.07841 5.33932
1103 -5.11368 5.30404
1104 -5.11368 5.26876
1105 -5.14896 5.23349
1106 -5.18424 5.19821
1107 -5.21952 5.16293
1108 -5.2548 5.12765
1109 -5.29007 5.09237
1110 -5.32535 5.0571
1111 -5.32535 5.02182
1112 -5.36063 4.98654
1113 -5.39591 4.95126
1114 -5.43118 4.91599
1115 -5.46646 4.88071
1116 -5.46646 4.84543
1117 -5.46646 4.81015
1118 -5.46646 4.77487
1119 -5.46646 4.7396
1120 -5.46646 4.70432
1121 -5.46646 4.66904
1122 -5.50174 4.63376
1123 -5.53702 4.59849
1124 -5.5723 4.56321
1125 -5.60757 4.52793
1126 -5.64285 4.49265
1127 -5.67813 4.45737
1128 -5.71341 4.4221
1129 -5.71341 4.38682
1130 -5.71341 4.35154
1131 -5.71341 4.31626
1132 -5.74868 4.28099
1133 -5.78396 4.24571
1134 -5.81924 4.21043
1135 -5.85452 4.17515
1136 -5.8898 4.13987
1137 -5.8898 4.1046
1138 -5.92507 4.06932
1139 -5.92507 4.03404
1140 -5.96035 3.99876
1141 -5.96035 3.96349
1142 -5.99563 3.92821
1143 -6.03091 3.89293
1144 -6.06618 3.85765
1145 -6.10146 3.82237
1146 -6.13674 3.7871
1147 -6.17202 3.75182
1148 -6.17202 3.71654
1149 -6.17202 3.68126
1150 -6.17202 3.64599
1151 -6.2073 3.61071
1152 -6.24257 3.57543
1153 -6.27785 3.54015
1154 -6.31313 3.50487
1155 -6.34841 3.4696
1156 -6.38368 3.43432
1157 -6.41896 3.39904
1158 -6.45424 3.36376
1159 -6.48952 3.32849
1160 -6.5248 3.32849
1161 -6.56007 3.32849
1162 -6.59535 3.29321
1163 -6.63063 3.25793
1164 -6.66591 3.22265
1165 -6.70118 3.18737
1166 -6.73646 3.1521
1167 -6.77174 3.11682
1168 -6.80702 3.08154
1169 -6.8423 3.04626
1170 -6.8423 3.01099
1171 -6.8423 2.97571
1172 -6.8423 2.94043
1173 -6.8423 2.90515
1174 -6.8423 2.86987
1175 -6.87757 2.8346
1176 -6.87757 2.79932
1177 -6.87757 2.76404
1178 -6.91285 2.72876
1179 -6.91285 2.69349
1180 -6.91285 2.65821
1181 -6.94813 2.62293
1182 -6.94813 2.58765
1183 -6.98341 2.55237
1184 -6.98341 2.5171
1185 -7.01868 2.48182
1186 -7.05396 2.44654
1187 -7.05396 2.41126
1188 -7.08924 2.37599
1189 -7.08924 2.34071
1190 -7.08924 2.30543
1191 -7.12452 2.27015
1192 -7.12452 2.23487
1193 -7.1598 2.1996
1194 -7.19507 2.16432
1195 -7.23035 2.12904
1196 -7.23035 2.09376
1197 -7.23035 2.05849
1198 -7.23035 2.02321
1199 -7.23035 1.98793
1200 -7.23035 1.95265
1201 -7.23035 1.91737
1202 -7.23035 1.8821
1203 -7.23035 1.84682
1204 -7.23035 1.81154
1205 -7.23035 1.77626
1206 -7.23035 1.74099
1207 -7.23035 1.70571
1208 -7.23035 1.67043
1209 -7.19507 1.63515
1210 -7.19507 1.59987
1211 -7.19507 1.5646
1212 -7.19507 1.52932
1213 -7.19507 1.49404
1214 -7.19507 1.45876
1215 -7.19507 1.42349
1216 -7.19507 1.38821
1217 -7.19507 1.35293
1218 -7.19507 1.31765
1219 -7.19507 1.28237
1220 -7.19507 1.2471
1221 -7.19507 1.21182
1222 -7.19507 1.17654
1223 -7.19507 1.14126
1224 -7.23035 1.10599
1225 -7.23035 1.07071
1226 -7.23035 1.03543
1227 -7.23035 1.00015
1228 -7.23035 0.964874
1229 -7.26563 0.929597
1230 -7.26563 0.894319
1231 -7.26563 0.859041
1232 -7.30091 0.823763
1233 -7.33618 0.788486
1234 -7.37146 0.753208
1235 -7.37146 0.71793
1236 -7.40674 0.682652
1237 -7.40674 0.647374
1238 -7.44202 0.612097
1239 -7.44202 0.576819
1240 -7.44202 0.541541
1241 -7.44202 0.506263
1242 -7.44202 0.470986
1243 -7.44202 0.435708
1244 -7.4773 0.40043
1245 -7.4773 0.365152
1246 -7.4773 0.329874
1247 -7.4773 0.294597
1248 -7.51257 0.259319
1249 -7.51257 0.224041
1250 -7.51257 0.188763
1251 -7.51257 0.153486
1252 -7.51257 0.118208
1253 -7.51257 0.0829299
1254 -7.54785 0.0476522
1255 -7.54785 0.0123744
1256 -7.54785 -0.0229034
1257 -7.54785 -0.0581812
1258 -7.54785 -0.0934589
1259 -7.54785 -0.128737
1260 -7.54785 -0.164014
1261 -7.54785 -0.199292
1262 -7.54785 -0.23457
1263 -7.54785 -0.269848
1264 -7.58313 -0.305126
1265 -7.58313 -0.340403
1266 -7.58313 -0.375681
1267 -7.58313 -0.410959
1268 -7.58313 -0.446237
1269 -7.58313 -0.481514
1270 -7.58313 -0.516792
1271 -7.58313 -0.55207
1272 -7.58313 -0.587348
1273 -7.61841 -0.622626
1274 -7.61841 -0.657903
1275 -7.65368 -0.693181
1276 -7.65368 -0.728459
1277 -7.68896 -0.763737
1278 -7.68896 -0.799014
1279 -7.68896 -0.834292
1280 -7.68896 -0.86957
1281 -7.68896 -0.904848
1282 -7.68896 -0.940126
1283 -7.68896 -0.975403
1284 -7.68896 -1.01068
