# Supplementary material for: Statistical Mapping of Maize Bundle Intensity at the Stem Scale Using Spatial Normalisation of Replicated Images
Source: PLoS One. 2014 Mar 12;9(3):e90673. doi: 10.1371/journal.pone.0090673 (PMC3951278; doi:10.1371/journal.pone.0090673)
Supplement: File S2 — Data files containing bundle positions and slice contours. (ZIP) [file pone.0090673.s002.zip › data/slabs/tables/contoursMm/m02gvCntMm.txt]

name   x   y
1    -7.31357 -0.125755
2    -7.31357 -0.161033
3    -7.31357 -0.196311
4    -7.31357 -0.231588
5    -7.31357 -0.266866
6    -7.31357 -0.302144
7    -7.31357 -0.337422
8    -7.31357 -0.3727
9    -7.31357 -0.407977
10   -7.31357 -0.443255
11   -7.31357 -0.478533
12   -7.31357 -0.513811
13   -7.31357 -0.549088
14   -7.31357 -0.584366
15   -7.31357 -0.619644
16   -7.31357 -0.654922
17   -7.31357 -0.6902
18   -7.31357 -0.725477
19   -7.31357 -0.760755
20   -7.31357 -0.796033
21   -7.31357 -0.831311
22   -7.31357 -0.866588
23   -7.31357 -0.901866
24   -7.31357 -0.937144
25   -7.31357 -0.972422
26   -7.31357 -1.0077
27   -7.31357 -1.04298
28   -7.31357 -1.07826
29   -7.31357 -1.11353
30   -7.31357 -1.14881
31   -7.31357 -1.18409
32   -7.31357 -1.21937
33   -7.31357 -1.25464
34   -7.31357 -1.28992
35   -7.31357 -1.3252
36   -7.31357 -1.36048
37   -7.31357 -1.39576
38   -7.31357 -1.43103
39   -7.31357 -1.46631
40   -7.31357 -1.50159
41   -7.31357 -1.53687
42   -7.31357 -1.57214
43   -7.31357 -1.60742
44   -7.31357 -1.6427
45   -7.31357 -1.67798
46   -7.31357 -1.71326
47   -7.31357 -1.74853
48   -7.31357 -1.78381
49   -7.27829 -1.81909
50   -7.27829 -1.85437
51   -7.27829 -1.88964
52   -7.27829 -1.92492
53   -7.27829 -1.9602
54   -7.27829 -1.99548
55   -7.27829 -2.03076
56   -7.27829 -2.06603
57   -7.27829 -2.10131
58   -7.27829 -2.13659
59   -7.27829 -2.17187
60   -7.27829 -2.20714
61   -7.27829 -2.24242
62   -7.27829 -2.2777
63   -7.27829 -2.31298
64   -7.27829 -2.34826
65   -7.24301 -2.38353
66   -7.24301 -2.41881
67   -7.24301 -2.45409
68   -7.24301 -2.48937
69   -7.24301 -2.52464
70   -7.24301 -2.55992
71   -7.20774 -2.5952
72   -7.20774 -2.63048
73   -7.20774 -2.66576
74   -7.20774 -2.70103
75   -7.20774 -2.73631
76   -7.20774 -2.77159
77   -7.20774 -2.80687
78   -7.17246 -2.84214
79   -7.17246 -2.87742
80   -7.17246 -2.9127
81   -7.13718 -2.94798
82   -7.13718 -2.98326
83   -7.13718 -3.01853
84   -7.13718 -3.05381
85   -7.13718 -3.08909
86   -7.13718 -3.12437
87   -7.13718 -3.15964
88   -7.13718 -3.19492
89   -7.13718 -3.2302
90   -7.13718 -3.26548
91   -7.13718 -3.30076
92   -7.1019 -3.33603
93   -7.06663 -3.37131
94   -7.06663 -3.40659
95   -7.06663 -3.44187
96   -7.06663 -3.47714
97   -7.06663 -3.51242
98   -7.06663 -3.5477
99   -7.03135 -3.58298
100  -7.03135 -3.61826
101  -7.03135 -3.65353
102  -7.03135 -3.68881
103  -7.03135 -3.72409
104  -7.03135 -3.75937
105  -7.03135 -3.79464
106  -6.99607 -3.82992
107  -6.99607 -3.8652
108  -6.99607 -3.90048
109  -6.96079 -3.93576
110  -6.96079 -3.97103
111  -6.96079 -4.00631
112  -6.92551 -4.04159
113  -6.92551 -4.07687
114  -6.92551 -4.11214
115  -6.92551 -4.14742
116  -6.89024 -4.1827
117  -6.89024 -4.21798
118  -6.85496 -4.25326
119  -6.85496 -4.28853
120  -6.85496 -4.32381
121  -6.81968 -4.35909
122  -6.81968 -4.39437
123  -6.7844 -4.42964
124  -6.7844 -4.46492
125  -6.7844 -4.5002
126  -6.74913 -4.53548
127  -6.74913 -4.57076
128  -6.74913 -4.60603
129  -6.74913 -4.64131
130  -6.71385 -4.67659
131  -6.71385 -4.71187
132  -6.71385 -4.74714
133  -6.67857 -4.78242
134  -6.67857 -4.8177
135  -6.67857 -4.85298
136  -6.64329 -4.88826
137  -6.64329 -4.92353
138  -6.64329 -4.95881
139  -6.64329 -4.99409
140  -6.60801 -5.02937
141  -6.60801 -5.06464
142  -6.60801 -5.09992
143  -6.57274 -5.1352
144  -6.57274 -5.17048
145  -6.57274 -5.20576
146  -6.57274 -5.24103
147  -6.57274 -5.27631
148  -6.53746 -5.31159
149  -6.53746 -5.34687
150  -6.53746 -5.38214
151  -6.50218 -5.41742
152  -6.50218 -5.4527
153  -6.4669 -5.48798
154  -6.43163 -5.52326
155  -6.43163 -5.55853
156  -6.43163 -5.59381
157  -6.39635 -5.62909
158  -6.39635 -5.66437
159  -6.39635 -5.69964
160  -6.36107 -5.73492
161  -6.36107 -5.7702
162  -6.32579 -5.80548
163  -6.32579 -5.84076
164  -6.29051 -5.87603
165  -6.29051 -5.91131
166  -6.29051 -5.94659
167  -6.25524 -5.98187
168  -6.21996 -6.01714
169  -6.21996 -6.05242
170  -6.21996 -6.0877
171  -6.18468 -6.12298
172  -6.1494 -6.15826
173  -6.1494 -6.19353
174  -6.11413 -6.22881
175  -6.11413 -6.26409
176  -6.07885 -6.29937
177  -6.07885 -6.33464
178  -6.04357 -6.36992
179  -6.00829 -6.4052
180  -6.00829 -6.44048
181  -6.00829 -6.47576
182  -5.97301 -6.51103
183  -5.93774 -6.54631
184  -5.93774 -6.58159
185  -5.90246 -6.61687
186  -5.90246 -6.65214
187  -5.86718 -6.68742
188  -5.86718 -6.7227
189  -5.8319 -6.75798
190  -5.79663 -6.79326
191  -5.79663 -6.82853
192  -5.76135 -6.86381
193  -5.72607 -6.89909
194  -5.69079 -6.93437
195  -5.69079 -6.96964
196  -5.65551 -7.00492
197  -5.62024 -7.0402
198  -5.58496 -7.07548
199  -5.58496 -7.11076
200  -5.54968 -7.14603
201  -5.5144 -7.18131
202  -5.47913 -7.21659
203  -5.44385 -7.25187
204  -5.40857 -7.28714
205  -5.37329 -7.32242
206  -5.33801 -7.3577
207  -5.30274 -7.39298
208  -5.26746 -7.42826
209  -5.23218 -7.46353
210  -5.1969 -7.49881
211  -5.16163 -7.49881
212  -5.12635 -7.49881
213  -5.09107 -7.49881
214  -5.05579 -7.49881
215  -5.02051 -7.49881
216  -4.98524 -7.49881
217  -4.94996 -7.49881
218  -4.91468 -7.49881
219  -4.8794 -7.49881
220  -4.84413 -7.49881
221  -4.80885 -7.49881
222  -4.77357 -7.49881
223  -4.73829 -7.49881
224  -4.70301 -7.46353
225  -4.66774 -7.46353
226  -4.63246 -7.42826
227  -4.59718 -7.42826
228  -4.5619 -7.42826
229  -4.52663 -7.42826
230  -4.49135 -7.39298
231  -4.45607 -7.39298
232  -4.42079 -7.3577
233  -4.38551 -7.3577
234  -4.35024 -7.3577
235  -4.31496 -7.3577
236  -4.27968 -7.3577
237  -4.2444 -7.3577
238  -4.20913 -7.3577
239  -4.17385 -7.3577
240  -4.13857 -7.3577
241  -4.10329 -7.32242
242  -4.06801 -7.28714
243  -4.03274 -7.28714
244  -3.99746 -7.25187
245  -3.96218 -7.25187
246  -3.9269 -7.25187
247  -3.89163 -7.21659
248  -3.85635 -7.21659
249  -3.82107 -7.18131
250  -3.78579 -7.18131
251  -3.75051 -7.18131
252  -3.71524 -7.14603
253  -3.67996 -7.14603
254  -3.64468 -7.11076
255  -3.6094 -7.11076
256  -3.57413 -7.11076
257  -3.53885 -7.07548
258  -3.50357 -7.07548
259  -3.46829 -7.07548
260  -3.43301 -7.07548
261  -3.39774 -7.0402
262  -3.36246 -7.0402
263  -3.32718 -7.0402
264  -3.2919 -7.0402
265  -3.25663 -7.00492
266  -3.22135 -7.00492
267  -3.18607 -7.00492
268  -3.15079 -7.00492
269  -3.11551 -7.00492
270  -3.08024 -7.00492
271  -3.04496 -6.96964
272  -3.00968 -6.96964
273  -2.9744 -6.96964
274  -2.93913 -6.96964
275  -2.90385 -6.96964
276  -2.86857 -6.96964
277  -2.83329 -6.93437
278  -2.79801 -6.93437
279  -2.76274 -6.93437
280  -2.72746 -6.93437
281  -2.69218 -6.93437
282  -2.6569 -6.93437
283  -2.62163 -6.93437
284  -2.58635 -6.93437
285  -2.55107 -6.93437
286  -2.51579 -6.89909
287  -2.48051 -6.86381
288  -2.44524 -6.82853
289  -2.40996 -6.82853
290  -2.37468 -6.82853
291  -2.3394 -6.82853
292  -2.30413 -6.82853
293  -2.26885 -6.82853
294  -2.23357 -6.82853
295  -2.19829 -6.82853
296  -2.16301 -6.82853
297  -2.12774 -6.82853
298  -2.09246 -6.82853
299  -2.05718 -6.82853
300  -2.0219 -6.82853
301  -1.98663 -6.79326
302  -1.95135 -6.79326
303  -1.91607 -6.79326
304  -1.88079 -6.79326
305  -1.84551 -6.79326
306  -1.81024 -6.79326
307  -1.77496 -6.75798
308  -1.73968 -6.75798
309  -1.7044 -6.75798
310  -1.66913 -6.75798
311  -1.63385 -6.75798
312  -1.59857 -6.75798
313  -1.56329 -6.75798
314  -1.52801 -6.75798
315  -1.49274 -6.7227
316  -1.45746 -6.7227
317  -1.42218 -6.68742
318  -1.3869 -6.68742
319  -1.35163 -6.68742
320  -1.31635 -6.68742
321  -1.28107 -6.65214
322  -1.24579 -6.65214
323  -1.21051 -6.65214
324  -1.17524 -6.65214
325  -1.13996 -6.65214
326  -1.10468 -6.65214
327  -1.0694 -6.65214
328  -1.03413 -6.61687
329  -0.998848 -6.61687
330  -0.96357 -6.61687
331  -0.928292 -6.61687
332  -0.893014 -6.61687
333  -0.857737 -6.61687
334  -0.822459 -6.61687
335  -0.787181 -6.61687
336  -0.751903 -6.61687
337  -0.716626 -6.61687
338  -0.681348 -6.61687
339  -0.64607 -6.61687
340  -0.610792 -6.61687
341  -0.575514 -6.61687
342  -0.540237 -6.61687
343  -0.504959 -6.61687
344  -0.469681 -6.61687
345  -0.434403 -6.65214
346  -0.399126 -6.65214
347  -0.363848 -6.65214
348  -0.32857 -6.65214
349  -0.293292 -6.65214
350  -0.258014 -6.65214
351  -0.222737 -6.65214
352  -0.187459 -6.65214
353  -0.152181 -6.65214
354  -0.116903 -6.65214
355  -0.0816256 -6.65214
356  -0.0463478 -6.65214
357  -0.01107 -6.65214
358  0.0242078 -6.65214
359  0.0594855 -6.65214
360  0.0947633 -6.65214
361  0.130041 -6.65214
362  0.165319 -6.65214
363  0.200597 -6.68742
364  0.235874 -6.68742
365  0.271152 -6.68742
366  0.30643 -6.68742
367  0.341708 -6.68742
368  0.376986 -6.68742
369  0.412263 -6.7227
370  0.447541 -6.7227
371  0.482819 -6.7227
372  0.518097 -6.7227
373  0.553374 -6.7227
374  0.588652 -6.7227
375  0.62393 -6.75798
376  0.659208 -6.79326
377  0.694486 -6.79326
378  0.729763 -6.79326
379  0.765041 -6.79326
380  0.800319 -6.79326
381  0.835597 -6.79326
382  0.870874 -6.79326
383  0.906152 -6.79326
384  0.94143 -6.79326
385  0.976708 -6.82853
386  1.01199 -6.82853
387  1.04726 -6.82853
388  1.08254 -6.86381
389  1.11782 -6.86381
390  1.1531 -6.89909
391  1.18837 -6.89909
392  1.22365 -6.89909
393  1.25893 -6.93437
394  1.29421 -6.93437
395  1.32949 -6.93437
396  1.36476 -6.93437
397  1.40004 -6.93437
398  1.43532 -6.93437
399  1.4706 -6.96964
400  1.50587 -6.96964
401  1.54115 -6.96964
402  1.57643 -6.96964
403  1.61171 -7.00492
404  1.64699 -7.00492
405  1.68226 -7.00492
406  1.71754 -7.0402
407  1.75282 -7.0402
408  1.7881 -7.0402
409  1.82337 -7.07548
410  1.85865 -7.11076
411  1.89393 -7.11076
412  1.92921 -7.11076
413  1.96449 -7.11076
414  1.99976 -7.11076
415  2.03504 -7.11076
416  2.07032 -7.11076
417  2.1056 -7.11076
418  2.14087 -7.14603
419  2.17615 -7.14603
420  2.21143 -7.18131
421  2.24671 -7.18131
422  2.28199 -7.18131
423  2.31726 -7.21659
424  2.35254 -7.25187
425  2.38782 -7.25187
426  2.4231 -7.25187
427  2.45837 -7.25187
428  2.49365 -7.28714
429  2.52893 -7.28714
430  2.56421 -7.32242
431  2.59949 -7.32242
432  2.63476 -7.32242
433  2.67004 -7.32242
434  2.70532 -7.32242
435  2.7406 -7.32242
436  2.77587 -7.32242
437  2.81115 -7.32242
438  2.84643 -7.32242
439  2.88171 -7.32242
440  2.91699 -7.32242
441  2.95226 -7.32242
442  2.98754 -7.32242
443  3.02282 -7.3577
444  3.0581 -7.39298
445  3.09337 -7.42826
446  3.12865 -7.46353
447  3.16393 -7.49881
448  3.19921 -7.53409
449  3.23449 -7.56937
450  3.26976 -7.60464
451  3.30504 -7.63992
452  3.34032 -7.63992
453  3.3756 -7.6752
454  3.41087 -7.6752
455  3.44615 -7.6752
456  3.48143 -7.6752
457  3.51671 -7.71048
458  3.55199 -7.71048
459  3.58726 -7.74576
460  3.62254 -7.74576
461  3.65782 -7.74576
462  3.6931 -7.74576
463  3.72837 -7.74576
464  3.76365 -7.74576
465  3.79893 -7.74576
466  3.83421 -7.74576
467  3.86949 -7.74576
468  3.90476 -7.74576
469  3.94004 -7.74576
470  3.97532 -7.74576
471  4.0106 -7.74576
472  4.04587 -7.74576
473  4.08115 -7.74576
474  4.11643 -7.71048
475  4.15171 -7.6752
476  4.18699 -7.63992
477  4.22226 -7.60464
478  4.25754 -7.56937
479  4.29282 -7.53409
480  4.3281 -7.49881
481  4.36337 -7.46353
482  4.36337 -7.42826
483  4.39865 -7.39298
484  4.39865 -7.3577
485  4.39865 -7.32242
486  4.43393 -7.28714
487  4.46921 -7.25187
488  4.50449 -7.21659
489  4.53976 -7.18131
490  4.57504 -7.14603
491  4.61032 -7.11076
492  4.6456 -7.07548
493  4.68087 -7.0402
494  4.71615 -7.00492
495  4.75143 -6.96964
496  4.78671 -6.93437
497  4.82199 -6.89909
498  4.85726 -6.86381
499  4.89254 -6.86381
500  4.92782 -6.82853
501  4.9631 -6.79326
502  4.99837 -6.75798
503  5.03365 -6.7227
504  5.06893 -6.68742
505  5.10421 -6.65214
506  5.13949 -6.61687
507  5.17476 -6.58159
508  5.17476 -6.54631
509  5.21004 -6.51103
510  5.24532 -6.47576
511  5.2806 -6.44048
512  5.2806 -6.4052
513  5.2806 -6.36992
514  5.31587 -6.33464
515  5.35115 -6.29937
516  5.38643 -6.26409
517  5.42171 -6.22881
518  5.45699 -6.19353
519  5.49226 -6.15826
520  5.52754 -6.12298
521  5.52754 -6.0877
522  5.56282 -6.05242
523  5.5981 -6.01714
524  5.63337 -5.98187
525  5.66865 -5.94659
526  5.66865 -5.91131
527  5.70393 -5.87603
528  5.73921 -5.84076
529  5.77449 -5.80548
530  5.77449 -5.7702
531  5.80976 -5.73492
532  5.80976 -5.69964
533  5.80976 -5.66437
534  5.80976 -5.62909
535  5.80976 -5.59381
536  5.80976 -5.55853
537  5.80976 -5.52326
538  5.80976 -5.48798
539  5.80976 -5.4527
540  5.80976 -5.41742
541  5.80976 -5.38214
542  5.80976 -5.34687
543  5.84504 -5.31159
544  5.88032 -5.27631
545  5.88032 -5.24103
546  5.9156 -5.20576
547  5.95087 -5.17048
548  5.98615 -5.1352
549  6.02143 -5.09992
550  6.05671 -5.06464
551  6.09199 -5.02937
552  6.12726 -4.99409
553  6.12726 -4.95881
554  6.12726 -4.92353
555  6.12726 -4.88826
556  6.16254 -4.85298
557  6.19782 -4.8177
558  6.2331 -4.78242
559  6.2331 -4.74714
560  6.26837 -4.71187
561  6.30365 -4.67659
562  6.33893 -4.64131
563  6.33893 -4.60603
564  6.37421 -4.57076
565  6.40949 -4.53548
566  6.44476 -4.5002
567  6.48004 -4.46492
568  6.51532 -4.42964
569  6.51532 -4.39437
570  6.51532 -4.35909
571  6.5506 -4.32381
572  6.58587 -4.28853
573  6.62115 -4.25326
574  6.65643 -4.21798
575  6.69171 -4.1827
576  6.72699 -4.14742
577  6.76226 -4.11214
578  6.79754 -4.07687
579  6.79754 -4.04159
580  6.83282 -4.00631
581  6.83282 -3.97103
582  6.8681 -3.93576
583  6.90337 -3.90048
584  6.93865 -3.8652
585  6.97393 -3.82992
586  6.97393 -3.79464
587  7.00921 -3.75937
588  7.00921 -3.72409
589  7.04449 -3.68881
590  7.07976 -3.65353
591  7.11504 -3.61826
592  7.11504 -3.58298
593  7.11504 -3.5477
594  7.11504 -3.51242
595  7.11504 -3.47714
596  7.15032 -3.44187
597  7.1856 -3.40659
598  7.22087 -3.37131
599  7.25615 -3.33603
600  7.29143 -3.30076
601  7.32671 -3.26548
602  7.36199 -3.2302
603  7.36199 -3.19492
604  7.36199 -3.15964
605  7.36199 -3.12437
606  7.36199 -3.08909
607  7.36199 -3.05381
608  7.39726 -3.01853
609  7.39726 -2.98326
610  7.39726 -2.94798
611  7.39726 -2.9127
612  7.39726 -2.87742
613  7.39726 -2.84214
614  7.39726 -2.80687
615  7.39726 -2.77159
616  7.39726 -2.73631
617  7.39726 -2.70103
618  7.39726 -2.66576
619  7.43254 -2.63048
620  7.43254 -2.5952
621  7.43254 -2.55992
622  7.43254 -2.52464
623  7.43254 -2.48937
624  7.46782 -2.45409
625  7.46782 -2.41881
626  7.46782 -2.38353
627  7.46782 -2.34826
628  7.46782 -2.31298
629  7.5031 -2.2777
630  7.5031 -2.24242
631  7.5031 -2.20714
632  7.5031 -2.17187
633  7.5031 -2.13659
634  7.5031 -2.10131
635  7.5031 -2.06603
636  7.5031 -2.03076
637  7.53837 -1.99548
638  7.53837 -1.9602
639  7.53837 -1.92492
640  7.57365 -1.88964
641  7.57365 -1.85437
642  7.57365 -1.81909
643  7.57365 -1.78381
644  7.57365 -1.74853
645  7.57365 -1.71326
646  7.57365 -1.67798
647  7.57365 -1.6427
648  7.57365 -1.60742
649  7.57365 -1.57214
650  7.57365 -1.53687
651  7.57365 -1.50159
652  7.57365 -1.46631
653  7.57365 -1.43103
654  7.57365 -1.39576
655  7.53837 -1.36048
656  7.53837 -1.3252
657  7.53837 -1.28992
658  7.53837 -1.25464
659  7.53837 -1.21937
660  7.53837 -1.18409
661  7.53837 -1.14881
662  7.53837 -1.11353
663  7.53837 -1.07826
664  7.53837 -1.04298
665  7.53837 -1.0077
666  7.53837 -0.972422
667  7.53837 -0.937144
668  7.53837 -0.901866
669  7.53837 -0.866588
670  7.53837 -0.831311
671  7.53837 -0.796033
672  7.53837 -0.760755
673  7.53837 -0.725477
674  7.53837 -0.6902
675  7.53837 -0.654922
676  7.53837 -0.619644
677  7.53837 -0.584366
678  7.53837 -0.549088
679  7.53837 -0.513811
680  7.53837 -0.478533
681  7.53837 -0.443255
682  7.53837 -0.407977
683  7.53837 -0.3727
684  7.53837 -0.337422
685  7.53837 -0.302144
686  7.53837 -0.266866
687  7.53837 -0.231588
688  7.53837 -0.196311
689  7.5031 -0.161033
690  7.5031 -0.125755
691  7.5031 -0.0904773
692  7.5031 -0.0551995
693  7.5031 -0.0199218
694  7.5031 0.015356
695  7.5031 0.0506338
696  7.46782 0.0859116
697  7.46782 0.121189
698  7.46782 0.156467
699  7.46782 0.191745
700  7.46782 0.227023
701  7.43254 0.2623
702  7.43254 0.297578
703  7.43254 0.332856
704  7.39726 0.368134
705  7.39726 0.403412
706  7.39726 0.438689
707  7.39726 0.473967
708  7.39726 0.509245
709  7.39726 0.544523
710  7.36199 0.5798
711  7.36199 0.615078
712  7.36199 0.650356
713  7.36199 0.685634
714  7.36199 0.720912
715  7.36199 0.756189
716  7.36199 0.791467
717  7.36199 0.826745
718  7.32671 0.862023
719  7.32671 0.8973
720  7.29143 0.932578
721  7.29143 0.967856
722  7.29143 1.00313
723  7.29143 1.03841
724  7.29143 1.07369
725  7.29143 1.10897
726  7.25615 1.14424
727  7.25615 1.17952
728  7.25615 1.2148
729  7.25615 1.25008
730  7.25615 1.28536
731  7.25615 1.32063
732  7.22087 1.35591
733  7.22087 1.39119
734  7.22087 1.42647
735  7.22087 1.46174
736  7.22087 1.49702
737  7.1856 1.5323
738  7.1856 1.56758
739  7.1856 1.60286
740  7.1856 1.63813
741  7.1856 1.67341
742  7.15032 1.70869
743  7.15032 1.74397
744  7.11504 1.77924
745  7.11504 1.81452
746  7.11504 1.8498
747  7.11504 1.88508
748  7.11504 1.92036
749  7.11504 1.95563
750  7.07976 1.99091
751  7.07976 2.02619
752  7.04449 2.06147
753  7.04449 2.09674
754  7.04449 2.13202
755  7.00921 2.1673
756  7.00921 2.20258
757  7.00921 2.23786
758  6.97393 2.27313
759  6.97393 2.30841
760  6.97393 2.34369
761  6.93865 2.37897
762  6.93865 2.41424
763  6.90337 2.44952
764  6.90337 2.4848
765  6.8681 2.52008
766  6.8681 2.55536
767  6.8681 2.59063
768  6.8681 2.62591
769  6.83282 2.66119
770  6.83282 2.69647
771  6.83282 2.73174
772  6.83282 2.76702
773  6.79754 2.8023
774  6.79754 2.83758
775  6.79754 2.87286
776  6.76226 2.90813
777  6.76226 2.94341
778  6.76226 2.97869
779  6.72699 3.01397
780  6.72699 3.04924
781  6.72699 3.08452
782  6.72699 3.1198
783  6.69171 3.15508
784  6.69171 3.19036
785  6.69171 3.22563
786  6.65643 3.26091
787  6.62115 3.29619
788  6.62115 3.33147
789  6.62115 3.36674
790  6.62115 3.40202
791  6.58587 3.4373
792  6.5506 3.47258
793  6.51532 3.50786
794  6.51532 3.54313
795  6.51532 3.57841
796  6.51532 3.61369
797  6.51532 3.64897
798  6.51532 3.68424
799  6.48004 3.71952
800  6.44476 3.7548
801  6.40949 3.79008
802  6.37421 3.82536
803  6.33893 3.86063
804  6.33893 3.89591
805  6.30365 3.93119
806  6.30365 3.96647
807  6.26837 4.00174
808  6.2331 4.03702
809  6.2331 4.0723
810  6.19782 4.10758
811  6.16254 4.14286
812  6.16254 4.17813
813  6.12726 4.21341
814  6.12726 4.24869
815  6.09199 4.28397
816  6.09199 4.31924
817  6.05671 4.35452
818  6.05671 4.3898
819  6.02143 4.42508
820  5.98615 4.46036
821  5.95087 4.49563
822  5.95087 4.53091
823  5.9156 4.56619
824  5.88032 4.60147
825  5.88032 4.63674
826  5.84504 4.67202
827  5.80976 4.7073
828  5.80976 4.74258
829  5.77449 4.77786
830  5.73921 4.81313
831  5.70393 4.84841
832  5.70393 4.88369
833  5.66865 4.91897
834  5.63337 4.95424
835  5.5981 4.98952
836  5.56282 5.0248
837  5.52754 5.06008
838  5.49226 5.09536
839  5.45699 5.13063
840  5.45699 5.16591
841  5.45699 5.20119
842  5.42171 5.23647
843  5.38643 5.27174
844  5.38643 5.30702
845  5.35115 5.3423
846  5.31587 5.37758
847  5.2806 5.41286
848  5.2806 5.44813
849  5.24532 5.48341
850  5.21004 5.51869
851  5.17476 5.55397
852  5.17476 5.58924
853  5.13949 5.62452
854  5.13949 5.6598
855  5.10421 5.69508
856  5.06893 5.73036
857  5.03365 5.76563
858  4.99837 5.80091
859  4.9631 5.83619
860  4.92782 5.87147
861  4.89254 5.90674
862  4.85726 5.94202
863  4.82199 5.9773
864  4.82199 6.01258
865  4.78671 6.04786
866  4.75143 6.08313
867  4.71615 6.11841
868  4.68087 6.15369
869  4.6456 6.18897
870  4.61032 6.22424
871  4.57504 6.25952
872  4.53976 6.2948
873  4.50449 6.33008
874  4.46921 6.36536
875  4.43393 6.40063
876  4.39865 6.43591
877  4.36337 6.47119
878  4.3281 6.50647
879  4.29282 6.54174
880  4.25754 6.57702
881  4.22226 6.6123
882  4.18699 6.64758
883  4.15171 6.68286
884  4.11643 6.71813
885  4.08115 6.71813
886  4.04587 6.75341
887  4.0106 6.78869
888  3.97532 6.82397
889  3.94004 6.82397
890  3.90476 6.85924
891  3.86949 6.85924
892  3.83421 6.89452
893  3.79893 6.9298
894  3.76365 6.96508
895  3.72837 7.00036
896  3.6931 7.03563
897  3.65782 7.03563
898  3.62254 7.07091
899  3.58726 7.10619
900  3.55199 7.10619
901  3.51671 7.14147
902  3.48143 7.14147
903  3.44615 7.17674
904  3.41087 7.21202
905  3.3756 7.21202
906  3.34032 7.2473
907  3.30504 7.2473
908  3.26976 7.28258
909  3.23449 7.28258
910  3.19921 7.31786
911  3.16393 7.35313
912  3.12865 7.35313
913  3.09337 7.38841
914  3.0581 7.42369
915  3.02282 7.42369
916  2.98754 7.42369
917  2.95226 7.45897
918  2.91699 7.49424
919  2.88171 7.52952
920  2.84643 7.52952
921  2.81115 7.52952
922  2.77587 7.5648
923  2.7406 7.5648
924  2.70532 7.60008
925  2.67004 7.60008
926  2.63476 7.63536
927  2.59949 7.63536
928  2.56421 7.67063
929  2.52893 7.70591
930  2.49365 7.70591
931  2.45837 7.70591
932  2.4231 7.74119
933  2.38782 7.74119
934  2.35254 7.74119
935  2.31726 7.77647
936  2.28199 7.77647
937  2.24671 7.81174
938  2.21143 7.81174
939  2.17615 7.81174
940  2.14087 7.84702
941  2.1056 7.8823
942  2.07032 7.8823
943  2.03504 7.8823
944  1.99976 7.8823
945  1.96449 7.91758
946  1.92921 7.91758
947  1.89393 7.91758
948  1.85865 7.95286
949  1.82337 7.95286
950  1.7881 7.95286
951  1.75282 7.98813
952  1.71754 7.98813
953  1.68226 7.98813
954  1.64699 7.98813
955  1.61171 8.02341
956  1.57643 8.02341
957  1.54115 8.02341
958  1.50587 8.02341
959  1.4706 8.05869
960  1.43532 8.05869
961  1.40004 8.05869
962  1.36476 8.05869
963  1.32949 8.09397
964  1.29421 8.09397
965  1.25893 8.09397
966  1.22365 8.09397
967  1.18837 8.09397
968  1.1531 8.12924
969  1.11782 8.12924
970  1.08254 8.12924
971  1.04726 8.12924
972  1.01199 8.12924
973  0.976708 8.12924
974  0.94143 8.16452
975  0.906152 8.16452
976  0.870874 8.16452
977  0.835597 8.16452
978  0.800319 8.16452
979  0.765041 8.16452
980  0.729763 8.1998
981  0.694486 8.1998
982  0.659208 8.1998
983  0.62393 8.1998
984  0.588652 8.1998
985  0.553374 8.1998
986  0.518097 8.1998
987  0.482819 8.23508
988  0.447541 8.23508
989  0.412263 8.23508
990  0.376986 8.23508
991  0.341708 8.23508
992  0.30643 8.23508
993  0.271152 8.23508
994  0.235874 8.23508
995  0.200597 8.23508
996  0.165319 8.23508
997  0.130041 8.23508
998  0.0947633 8.27036
999  0.0594855 8.27036
1000 0.0242078 8.27036
1001 -0.01107 8.27036
1002 -0.0463478 8.27036
1003 -0.0816256 8.27036
1004 -0.116903 8.27036
1005 -0.152181 8.27036
1006 -0.187459 8.27036
1007 -0.222737 8.27036
1008 -0.258014 8.27036
1009 -0.293292 8.27036
1010 -0.32857 8.27036
1011 -0.363848 8.27036
1012 -0.399126 8.27036
1013 -0.434403 8.27036
1014 -0.469681 8.27036
1015 -0.504959 8.27036
1016 -0.540237 8.27036
1017 -0.575514 8.27036
1018 -0.610792 8.27036
1019 -0.64607 8.27036
1020 -0.681348 8.27036
1021 -0.716626 8.27036
1022 -0.751903 8.23508
1023 -0.787181 8.23508
1024 -0.822459 8.23508
1025 -0.857737 8.23508
1026 -0.893014 8.23508
1027 -0.928292 8.23508
1028 -0.96357 8.23508
1029 -0.998848 8.1998
1030 -1.03413 8.1998
1031 -1.0694 8.1998
1032 -1.10468 8.1998
1033 -1.13996 8.16452
1034 -1.17524 8.16452
1035 -1.21051 8.16452
1036 -1.24579 8.12924
1037 -1.28107 8.12924
1038 -1.31635 8.12924
1039 -1.35163 8.12924
1040 -1.3869 8.12924
1041 -1.42218 8.12924
1042 -1.45746 8.12924
1043 -1.49274 8.12924
1044 -1.52801 8.09397
1045 -1.56329 8.09397
1046 -1.59857 8.09397
1047 -1.63385 8.09397
1048 -1.66913 8.05869
1049 -1.7044 8.05869
1050 -1.73968 8.02341
1051 -1.77496 8.02341
1052 -1.81024 7.98813
1053 -1.84551 7.98813
1054 -1.88079 7.98813
1055 -1.91607 7.98813
1056 -1.95135 7.98813
1057 -1.98663 7.95286
1058 -2.0219 7.95286
1059 -2.05718 7.91758
1060 -2.09246 7.91758
1061 -2.12774 7.91758
1062 -2.16301 7.8823
1063 -2.19829 7.84702
1064 -2.23357 7.81174
1065 -2.26885 7.77647
1066 -2.30413 7.74119
1067 -2.3394 7.70591
1068 -2.37468 7.67063
1069 -2.40996 7.63536
1070 -2.44524 7.60008
1071 -2.48051 7.60008
1072 -2.51579 7.60008
1073 -2.55107 7.60008
1074 -2.58635 7.60008
1075 -2.62163 7.60008
1076 -2.6569 7.60008
1077 -2.69218 7.60008
1078 -2.72746 7.5648
1079 -2.76274 7.52952
1080 -2.79801 7.52952
1081 -2.83329 7.52952
1082 -2.86857 7.52952
1083 -2.90385 7.49424
1084 -2.93913 7.45897
1085 -2.9744 7.45897
1086 -3.00968 7.42369
1087 -3.04496 7.42369
1088 -3.08024 7.38841
1089 -3.11551 7.35313
1090 -3.15079 7.31786
1091 -3.18607 7.28258
1092 -3.22135 7.28258
1093 -3.25663 7.2473
1094 -3.2919 7.21202
1095 -3.32718 7.21202
1096 -3.36246 7.21202
1097 -3.39774 7.17674
1098 -3.43301 7.14147
1099 -3.46829 7.10619
1100 -3.50357 7.10619
1101 -3.53885 7.10619
1102 -3.57413 7.10619
1103 -3.6094 7.07091
1104 -3.64468 7.03563
1105 -3.67996 7.03563
1106 -3.71524 7.00036
1107 -3.75051 7.00036
1108 -3.78579 6.96508
1109 -3.82107 6.9298
1110 -3.85635 6.89452
1111 -3.89163 6.89452
1112 -3.9269 6.85924
1113 -3.96218 6.82397
1114 -3.99746 6.78869
1115 -4.03274 6.75341
1116 -4.06801 6.71813
1117 -4.10329 6.68286
1118 -4.13857 6.64758
1119 -4.17385 6.64758
1120 -4.20913 6.6123
1121 -4.2444 6.57702
1122 -4.27968 6.54174
1123 -4.31496 6.50647
1124 -4.35024 6.47119
1125 -4.38551 6.43591
1126 -4.42079 6.40063
1127 -4.45607 6.36536
1128 -4.49135 6.36536
1129 -4.52663 6.36536
1130 -4.5619 6.33008
1131 -4.59718 6.2948
1132 -4.63246 6.25952
1133 -4.66774 6.22424
1134 -4.70301 6.18897
1135 -4.73829 6.15369
1136 -4.77357 6.11841
1137 -4.80885 6.08313
1138 -4.84413 6.04786
1139 -4.8794 6.01258
1140 -4.8794 5.9773
1141 -4.91468 5.94202
1142 -4.94996 5.90674
1143 -4.98524 5.87147
1144 -5.02051 5.83619
1145 -5.05579 5.80091
1146 -5.09107 5.76563
1147 -5.12635 5.73036
1148 -5.16163 5.69508
1149 -5.16163 5.6598
1150 -5.16163 5.62452
1151 -5.1969 5.58924
1152 -5.23218 5.55397
1153 -5.26746 5.51869
1154 -5.26746 5.48341
1155 -5.30274 5.44813
1156 -5.33801 5.41286
1157 -5.37329 5.37758
1158 -5.40857 5.3423
1159 -5.44385 5.30702
1160 -5.47913 5.27174
1161 -5.5144 5.23647
1162 -5.54968 5.20119
1163 -5.54968 5.16591
1164 -5.54968 5.13063
1165 -5.58496 5.09536
1166 -5.58496 5.06008
1167 -5.58496 5.0248
1168 -5.58496 4.98952
1169 -5.62024 4.95424
1170 -5.65551 4.91897
1171 -5.69079 4.88369
1172 -5.72607 4.84841
1173 -5.76135 4.81313
1174 -5.79663 4.77786
1175 -5.79663 4.74258
1176 -5.79663 4.7073
1177 -5.8319 4.67202
1178 -5.86718 4.63674
1179 -5.90246 4.60147
1180 -5.93774 4.56619
1181 -5.93774 4.53091
1182 -5.93774 4.49563
1183 -5.97301 4.46036
1184 -6.00829 4.42508
1185 -6.04357 4.3898
1186 -6.04357 4.35452
1187 -6.04357 4.31924
1188 -6.07885 4.28397
1189 -6.07885 4.24869
1190 -6.07885 4.21341
1191 -6.11413 4.17813
1192 -6.11413 4.14286
1193 -6.1494 4.10758
1194 -6.18468 4.0723
1195 -6.18468 4.03702
1196 -6.18468 4.00174
1197 -6.18468 3.96647
1198 -6.21996 3.93119
1199 -6.25524 3.89591
1200 -6.29051 3.86063
1201 -6.32579 3.82536
1202 -6.32579 3.79008
1203 -6.36107 3.7548
1204 -6.36107 3.71952
1205 -6.39635 3.68424
1206 -6.39635 3.64897
1207 -6.39635 3.61369
1208 -6.39635 3.57841
1209 -6.43163 3.54313
1210 -6.4669 3.50786
1211 -6.50218 3.47258
1212 -6.50218 3.4373
1213 -6.50218 3.40202
1214 -6.50218 3.36674
1215 -6.50218 3.33147
1216 -6.50218 3.29619
1217 -6.50218 3.26091
1218 -6.53746 3.22563
1219 -6.57274 3.19036
1220 -6.60801 3.15508
1221 -6.60801 3.1198
1222 -6.60801 3.08452
1223 -6.64329 3.04924
1224 -6.64329 3.01397
1225 -6.64329 2.97869
1226 -6.64329 2.94341
1227 -6.64329 2.90813
1228 -6.67857 2.87286
1229 -6.67857 2.83758
1230 -6.67857 2.8023
1231 -6.71385 2.76702
1232 -6.71385 2.73174
1233 -6.74913 2.69647
1234 -6.7844 2.66119
1235 -6.7844 2.62591
1236 -6.7844 2.59063
1237 -6.7844 2.55536
1238 -6.7844 2.52008
1239 -6.7844 2.4848
1240 -6.7844 2.44952
1241 -6.7844 2.41424
1242 -6.81968 2.37897
1243 -6.85496 2.34369
1244 -6.85496 2.30841
1245 -6.89024 2.27313
1246 -6.89024 2.23786
1247 -6.89024 2.20258
1248 -6.89024 2.1673
1249 -6.92551 2.13202
1250 -6.92551 2.09674
1251 -6.96079 2.06147
1252 -6.96079 2.02619
1253 -6.99607 1.99091
1254 -6.99607 1.95563
1255 -6.99607 1.92036
1256 -6.99607 1.88508
1257 -7.03135 1.8498
1258 -7.03135 1.81452
1259 -7.03135 1.77924
1260 -7.03135 1.74397
1261 -7.03135 1.70869
1262 -7.03135 1.67341
1263 -7.06663 1.63813
1264 -7.06663 1.60286
1265 -7.06663 1.56758
1266 -7.06663 1.5323
1267 -7.06663 1.49702
1268 -7.06663 1.46174
1269 -7.1019 1.42647
1270 -7.1019 1.39119
1271 -7.1019 1.35591
1272 -7.1019 1.32063
1273 -7.13718 1.28536
1274 -7.17246 1.25008
1275 -7.17246 1.2148
1276 -7.17246 1.17952
1277 -7.17246 1.14424
1278 -7.17246 1.10897
1279 -7.17246 1.07369
1280 -7.17246 1.03841
1281 -7.17246 1.00313
1282 -7.17246 0.967856
1283 -7.17246 0.932578
1284 -7.20774 0.8973
1285 -7.20774 0.862023
1286 -7.20774 0.826745
1287 -7.20774 0.791467
1288 -7.20774 0.756189
1289 -7.20774 0.720912
1290 -7.20774 0.685634
1291 -7.24301 0.650356
1292 -7.24301 0.615078
1293 -7.24301 0.5798
1294 -7.24301 0.544523
1295 -7.24301 0.509245
1296 -7.24301 0.473967
1297 -7.24301 0.438689
1298 -7.24301 0.403412
1299 -7.24301 0.368134
1300 -7.24301 0.332856
1301 -7.24301 0.297578
1302 -7.27829 0.2623
1303 -7.27829 0.227023
1304 -7.27829 0.191745
1305 -7.27829 0.156467
1306 -7.27829 0.121189
1307 -7.27829 0.0859116
1308 -7.27829 0.0506338
1309 -7.27829 0.015356
1310 -7.27829 -0.0199218
1311 -7.27829 -0.0551995
1312 -7.27829 -0.0904773
