# Supplementary material for: Statistical Mapping of Maize Bundle Intensity at the Stem Scale Using Spatial Normalisation of Replicated Images
Source: PLoS One. 2014 Mar 12;9(3):e90673. doi: 10.1371/journal.pone.0090673 (PMC3951278; doi:10.1371/journal.pone.0090673)
Supplement: File S2 — Data files containing bundle positions and slice contours. (ZIP) [file pone.0090673.s002.zip › data/slabs/tables/contoursMm/m02hrCntMm.txt]

name   x   y
1    -7.63122 -0.642741
2    -7.63122 -0.678018
3    -7.63122 -0.713296
4    -7.63122 -0.748574
5    -7.63122 -0.783852
6    -7.63122 -0.81913
7    -7.63122 -0.854407
8    -7.63122 -0.889685
9    -7.63122 -0.924963
10   -7.63122 -0.960241
11   -7.63122 -0.995518
12   -7.63122 -1.0308
13   -7.63122 -1.06607
14   -7.63122 -1.10135
15   -7.63122 -1.13663
16   -7.59594 -1.17191
17   -7.59594 -1.20719
18   -7.59594 -1.24246
19   -7.59594 -1.27774
20   -7.59594 -1.31302
21   -7.59594 -1.3483
22   -7.59594 -1.38357
23   -7.59594 -1.41885
24   -7.59594 -1.45413
25   -7.59594 -1.48941
26   -7.59594 -1.52469
27   -7.59594 -1.55996
28   -7.59594 -1.59524
29   -7.59594 -1.63052
30   -7.59594 -1.6658
31   -7.59594 -1.70107
32   -7.59594 -1.73635
33   -7.59594 -1.77163
34   -7.59594 -1.80691
35   -7.59594 -1.84219
36   -7.59594 -1.87746
37   -7.59594 -1.91274
38   -7.56067 -1.94802
39   -7.56067 -1.9833
40   -7.56067 -2.01857
41   -7.56067 -2.05385
42   -7.56067 -2.08913
43   -7.56067 -2.12441
44   -7.56067 -2.15969
45   -7.56067 -2.19496
46   -7.56067 -2.23024
47   -7.56067 -2.26552
48   -7.56067 -2.3008
49   -7.56067 -2.33607
50   -7.56067 -2.37135
51   -7.56067 -2.40663
52   -7.56067 -2.44191
53   -7.56067 -2.47719
54   -7.56067 -2.51246
55   -7.56067 -2.54774
56   -7.56067 -2.58302
57   -7.56067 -2.6183
58   -7.56067 -2.65357
59   -7.56067 -2.68885
60   -7.56067 -2.72413
61   -7.56067 -2.75941
62   -7.56067 -2.79469
63   -7.52539 -2.82996
64   -7.52539 -2.86524
65   -7.49011 -2.90052
66   -7.45483 -2.9358
67   -7.45483 -2.97107
68   -7.45483 -3.00635
69   -7.45483 -3.04163
70   -7.45483 -3.07691
71   -7.41955 -3.11219
72   -7.38428 -3.14746
73   -7.349 -3.18274
74   -7.349 -3.21802
75   -7.349 -3.2533
76   -7.349 -3.28857
77   -7.349 -3.32385
78   -7.349 -3.35913
79   -7.349 -3.39441
80   -7.349 -3.42969
81   -7.349 -3.46496
82   -7.349 -3.50024
83   -7.349 -3.53552
84   -7.349 -3.5708
85   -7.349 -3.60607
86   -7.31372 -3.64135
87   -7.27844 -3.67663
88   -7.24317 -3.71191
89   -7.20789 -3.74719
90   -7.17261 -3.78246
91   -7.13733 -3.81774
92   -7.13733 -3.85302
93   -7.10205 -3.8883
94   -7.06678 -3.92357
95   -7.0315 -3.95885
96   -6.99622 -3.99413
97   -6.99622 -4.02941
98   -6.99622 -4.06469
99   -6.96094 -4.09996
100  -6.96094 -4.13524
101  -6.92567 -4.17052
102  -6.92567 -4.2058
103  -6.89039 -4.24107
104  -6.85511 -4.27635
105  -6.81983 -4.31163
106  -6.78455 -4.34691
107  -6.74928 -4.38219
108  -6.74928 -4.41746
109  -6.74928 -4.45274
110  -6.714 -4.48802
111  -6.714 -4.5233
112  -6.67872 -4.55857
113  -6.64344 -4.59385
114  -6.64344 -4.62913
115  -6.60817 -4.66441
116  -6.57289 -4.69969
117  -6.53761 -4.73496
118  -6.53761 -4.77024
119  -6.50233 -4.80552
120  -6.46705 -4.8408
121  -6.46705 -4.87607
122  -6.46705 -4.91135
123  -6.46705 -4.94663
124  -6.43178 -4.98191
125  -6.3965 -5.01719
126  -6.36122 -5.05246
127  -6.32594 -5.08774
128  -6.29067 -5.12302
129  -6.25539 -5.1583
130  -6.22011 -5.19357
131  -6.18483 -5.22885
132  -6.18483 -5.26413
133  -6.18483 -5.29941
134  -6.18483 -5.33469
135  -6.18483 -5.36996
136  -6.18483 -5.40524
137  -6.18483 -5.44052
138  -6.14955 -5.4758
139  -6.11428 -5.51107
140  -6.079 -5.54635
141  -6.04372 -5.58163
142  -6.04372 -5.61691
143  -6.00844 -5.65219
144  -5.97317 -5.68746
145  -5.93789 -5.72274
146  -5.90261 -5.75802
147  -5.86733 -5.7933
148  -5.83205 -5.82857
149  -5.79678 -5.86385
150  -5.7615 -5.89913
151  -5.72622 -5.93441
152  -5.69094 -5.96969
153  -5.69094 -6.00496
154  -5.69094 -6.04024
155  -5.69094 -6.07552
156  -5.65567 -6.1108
157  -5.62039 -6.14607
158  -5.58511 -6.18135
159  -5.54983 -6.21663
160  -5.51455 -6.25191
161  -5.47928 -6.28719
162  -5.444 -6.32246
163  -5.40872 -6.35774
164  -5.37344 -6.35774
165  -5.33817 -6.35774
166  -5.30289 -6.39302
167  -5.26761 -6.4283
168  -5.23233 -6.46357
169  -5.19705 -6.49885
170  -5.16178 -6.53413
171  -5.1265 -6.56941
172  -5.09122 -6.60469
173  -5.05594 -6.63996
174  -5.02067 -6.67524
175  -4.98539 -6.71052
176  -4.95011 -6.7458
177  -4.91483 -6.78107
178  -4.87955 -6.81635
179  -4.84428 -6.85163
180  -4.809 -6.88691
181  -4.77372 -6.92219
182  -4.73844 -6.95746
183  -4.70317 -6.99274
184  -4.66789 -7.02802
185  -4.63261 -7.0633
186  -4.59733 -7.09857
187  -4.59733 -7.13385
188  -4.59733 -7.16913
189  -4.56205 -7.20441
190  -4.52678 -7.23969
191  -4.4915 -7.27496
192  -4.45622 -7.31024
193  -4.42094 -7.34552
194  -4.38567 -7.3808
195  -4.35039 -7.41607
196  -4.31511 -7.45135
197  -4.27983 -7.48663
198  -4.24455 -7.48663
199  -4.20928 -7.48663
200  -4.174 -7.48663
201  -4.13872 -7.48663
202  -4.10344 -7.48663
203  -4.06817 -7.48663
204  -4.03289 -7.48663
205  -3.99761 -7.52191
206  -3.96233 -7.52191
207  -3.92705 -7.52191
208  -3.89178 -7.55719
209  -3.8565 -7.55719
210  -3.82122 -7.59246
211  -3.78594 -7.59246
212  -3.75067 -7.59246
213  -3.71539 -7.59246
214  -3.68011 -7.59246
215  -3.64483 -7.59246
216  -3.60955 -7.59246
217  -3.57428 -7.59246
218  -3.539 -7.59246
219  -3.50372 -7.59246
220  -3.46844 -7.59246
221  -3.43317 -7.59246
222  -3.39789 -7.59246
223  -3.36261 -7.59246
224  -3.32733 -7.55719
225  -3.29205 -7.52191
226  -3.25678 -7.52191
227  -3.2215 -7.48663
228  -3.18622 -7.45135
229  -3.15094 -7.41607
230  -3.11567 -7.41607
231  -3.08039 -7.41607
232  -3.04511 -7.3808
233  -3.00983 -7.3808
234  -2.97455 -7.3808
235  -2.93928 -7.3808
236  -2.904 -7.3808
237  -2.86872 -7.3808
238  -2.83344 -7.3808
239  -2.79817 -7.3808
240  -2.76289 -7.3808
241  -2.72761 -7.3808
242  -2.69233 -7.3808
243  -2.65705 -7.3808
244  -2.62178 -7.3808
245  -2.5865 -7.3808
246  -2.55122 -7.3808
247  -2.51594 -7.3808
248  -2.48067 -7.3808
249  -2.44539 -7.3808
250  -2.41011 -7.3808
251  -2.37483 -7.3808
252  -2.33955 -7.3808
253  -2.30428 -7.3808
254  -2.269 -7.34552
255  -2.23372 -7.31024
256  -2.19844 -7.27496
257  -2.16317 -7.23969
258  -2.12789 -7.23969
259  -2.09261 -7.20441
260  -2.05733 -7.20441
261  -2.02205 -7.20441
262  -1.98678 -7.20441
263  -1.9515 -7.20441
264  -1.91622 -7.16913
265  -1.88094 -7.16913
266  -1.84567 -7.16913
267  -1.81039 -7.16913
268  -1.77511 -7.16913
269  -1.73983 -7.16913
270  -1.70455 -7.16913
271  -1.66928 -7.16913
272  -1.634 -7.16913
273  -1.59872 -7.16913
274  -1.56344 -7.16913
275  -1.52817 -7.16913
276  -1.49289 -7.16913
277  -1.45761 -7.16913
278  -1.42233 -7.16913
279  -1.38705 -7.13385
280  -1.35178 -7.13385
281  -1.3165 -7.13385
282  -1.28122 -7.09857
283  -1.24594 -7.09857
284  -1.21067 -7.0633
285  -1.17539 -7.0633
286  -1.14011 -7.0633
287  -1.10483 -7.02802
288  -1.06955 -7.02802
289  -1.03428 -7.02802
290  -0.998999 -7.02802
291  -0.963722 -7.02802
292  -0.928444 -6.99274
293  -0.893166 -6.99274
294  -0.857888 -6.99274
295  -0.82261 -6.99274
296  -0.787333 -6.95746
297  -0.752055 -6.95746
298  -0.716777 -6.95746
299  -0.681499 -6.92219
300  -0.646222 -6.92219
301  -0.610944 -6.92219
302  -0.575666 -6.92219
303  -0.540388 -6.92219
304  -0.50511 -6.92219
305  -0.469833 -6.92219
306  -0.434555 -6.88691
307  -0.399277 -6.85163
308  -0.363999 -6.81635
309  -0.328722 -6.81635
310  -0.293444 -6.78107
311  -0.258166 -6.78107
312  -0.222888 -6.78107
313  -0.18761 -6.78107
314  -0.152333 -6.78107
315  -0.117055 -6.78107
316  -0.0817772 -6.78107
317  -0.0464994 -6.7458
318  -0.0112216 -6.7458
319  0.0240562 -6.7458
320  0.059334 -6.7458
321  0.0946117 -6.7458
322  0.12989 -6.7458
323  0.165167 -6.7458
324  0.200445 -6.7458
325  0.235723 -6.7458
326  0.271001 -6.7458
327  0.306278 -6.7458
328  0.341556 -6.7458
329  0.376834 -6.7458
330  0.412112 -6.7458
331  0.44739 -6.7458
332  0.482667 -6.7458
333  0.517945 -6.7458
334  0.553223 -6.71052
335  0.588501 -6.71052
336  0.623778 -6.71052
337  0.659056 -6.71052
338  0.694334 -6.71052
339  0.729612 -6.67524
340  0.76489 -6.63996
341  0.800167 -6.63996
342  0.835445 -6.63996
343  0.870723 -6.63996
344  0.906001 -6.63996
345  0.941278 -6.63996
346  0.976556 -6.63996
347  1.01183 -6.63996
348  1.04711 -6.63996
349  1.08239 -6.60469
350  1.11767 -6.60469
351  1.15295 -6.60469
352  1.18822 -6.60469
353  1.2235 -6.60469
354  1.25878 -6.60469
355  1.29406 -6.60469
356  1.32933 -6.60469
357  1.36461 -6.60469
358  1.39989 -6.60469
359  1.43517 -6.60469
360  1.47045 -6.60469
361  1.50572 -6.60469
362  1.541 -6.60469
363  1.57628 -6.63996
364  1.61156 -6.67524
365  1.64683 -6.67524
366  1.68211 -6.71052
367  1.71739 -6.7458
368  1.75267 -6.7458
369  1.78795 -6.7458
370  1.82322 -6.7458
371  1.8585 -6.7458
372  1.89378 -6.7458
373  1.92906 -6.7458
374  1.96433 -6.7458
375  1.99961 -6.78107
376  2.03489 -6.78107
377  2.07017 -6.78107
378  2.10545 -6.78107
379  2.14072 -6.78107
380  2.176 -6.78107
381  2.21128 -6.78107
382  2.24656 -6.78107
383  2.28183 -6.78107
384  2.31711 -6.78107
385  2.35239 -6.78107
386  2.38767 -6.78107
387  2.42295 -6.78107
388  2.45822 -6.78107
389  2.4935 -6.78107
390  2.52878 -6.78107
391  2.56406 -6.78107
392  2.59933 -6.78107
393  2.63461 -6.78107
394  2.66989 -6.81635
395  2.70517 -6.81635
396  2.74045 -6.81635
397  2.77572 -6.81635
398  2.811 -6.81635
399  2.84628 -6.85163
400  2.88156 -6.85163
401  2.91683 -6.85163
402  2.95211 -6.85163
403  2.98739 -6.85163
404  3.02267 -6.85163
405  3.05795 -6.85163
406  3.09322 -6.85163
407  3.1285 -6.85163
408  3.16378 -6.85163
409  3.19906 -6.88691
410  3.23433 -6.88691
411  3.26961 -6.88691
412  3.30489 -6.92219
413  3.34017 -6.92219
414  3.37545 -6.92219
415  3.41072 -6.95746
416  3.446 -6.95746
417  3.48128 -6.95746
418  3.51656 -6.95746
419  3.55183 -6.95746
420  3.58711 -6.99274
421  3.62239 -6.99274
422  3.65767 -6.99274
423  3.69295 -7.02802
424  3.72822 -7.02802
425  3.7635 -7.02802
426  3.79878 -7.02802
427  3.83406 -7.02802
428  3.86933 -7.02802
429  3.90461 -7.02802
430  3.93989 -7.02802
431  3.97517 -7.02802
432  4.01045 -7.02802
433  4.04572 -7.02802
434  4.081 -7.0633
435  4.11628 -7.0633
436  4.15156 -7.0633
437  4.18683 -7.09857
438  4.22211 -7.09857
439  4.25739 -7.09857
440  4.29267 -7.09857
441  4.32795 -7.13385
442  4.36322 -7.13385
443  4.3985 -7.16913
444  4.43378 -7.16913
445  4.46906 -7.20441
446  4.50433 -7.20441
447  4.53961 -7.20441
448  4.57489 -7.23969
449  4.61017 -7.23969
450  4.64545 -7.27496
451  4.68072 -7.27496
452  4.716 -7.27496
453  4.75128 -7.27496
454  4.78656 -7.31024
455  4.82183 -7.34552
456  4.85711 -7.34552
457  4.89239 -7.34552
458  4.92767 -7.34552
459  4.96295 -7.34552
460  4.99822 -7.3808
461  5.0335 -7.3808
462  5.06878 -7.3808
463  5.10406 -7.3808
464  5.13933 -7.3808
465  5.17461 -7.3808
466  5.20989 -7.3808
467  5.24517 -7.3808
468  5.28045 -7.3808
469  5.31572 -7.3808
470  5.351 -7.3808
471  5.38628 -7.3808
472  5.42156 -7.3808
473  5.45683 -7.3808
474  5.49211 -7.3808
475  5.52739 -7.3808
476  5.56267 -7.3808
477  5.59795 -7.34552
478  5.63322 -7.31024
479  5.6685 -7.27496
480  5.70378 -7.23969
481  5.73906 -7.20441
482  5.77433 -7.16913
483  5.80961 -7.13385
484  5.84489 -7.09857
485  5.84489 -7.0633
486  5.88017 -7.02802
487  5.91545 -6.99274
488  5.95072 -6.95746
489  5.95072 -6.92219
490  5.986 -6.88691
491  5.986 -6.85163
492  6.02128 -6.81635
493  6.05656 -6.78107
494  6.09183 -6.7458
495  6.12711 -6.71052
496  6.12711 -6.67524
497  6.16239 -6.63996
498  6.16239 -6.60469
499  6.19767 -6.56941
500  6.19767 -6.53413
501  6.19767 -6.49885
502  6.23295 -6.46357
503  6.23295 -6.4283
504  6.26822 -6.39302
505  6.3035 -6.35774
506  6.3035 -6.32246
507  6.33878 -6.28719
508  6.33878 -6.25191
509  6.37406 -6.21663
510  6.37406 -6.18135
511  6.40933 -6.14607
512  6.40933 -6.1108
513  6.40933 -6.07552
514  6.44461 -6.04024
515  6.44461 -6.00496
516  6.44461 -5.96969
517  6.47989 -5.93441
518  6.47989 -5.89913
519  6.51517 -5.86385
520  6.55045 -5.82857
521  6.58572 -5.7933
522  6.621 -5.75802
523  6.621 -5.72274
524  6.621 -5.68746
525  6.621 -5.65219
526  6.621 -5.61691
527  6.621 -5.58163
528  6.65628 -5.54635
529  6.65628 -5.51107
530  6.65628 -5.4758
531  6.69156 -5.44052
532  6.69156 -5.40524
533  6.72683 -5.36996
534  6.72683 -5.33469
535  6.76211 -5.29941
536  6.76211 -5.26413
537  6.76211 -5.22885
538  6.76211 -5.19357
539  6.79739 -5.1583
540  6.83267 -5.12302
541  6.86795 -5.08774
542  6.86795 -5.05246
543  6.86795 -5.01719
544  6.86795 -4.98191
545  6.86795 -4.94663
546  6.86795 -4.91135
547  6.86795 -4.87607
548  6.90322 -4.8408
549  6.9385 -4.80552
550  6.97378 -4.77024
551  6.97378 -4.73496
552  7.00906 -4.69969
553  7.00906 -4.66441
554  7.00906 -4.62913
555  7.00906 -4.59385
556  7.00906 -4.55857
557  7.00906 -4.5233
558  7.00906 -4.48802
559  7.00906 -4.45274
560  7.00906 -4.41746
561  7.00906 -4.38219
562  7.00906 -4.34691
563  7.00906 -4.31163
564  7.00906 -4.27635
565  7.04433 -4.24107
566  7.07961 -4.2058
567  7.07961 -4.17052
568  7.07961 -4.13524
569  7.07961 -4.09996
570  7.07961 -4.06469
571  7.07961 -4.02941
572  7.11489 -3.99413
573  7.11489 -3.95885
574  7.11489 -3.92357
575  7.15017 -3.8883
576  7.15017 -3.85302
577  7.18545 -3.81774
578  7.18545 -3.78246
579  7.18545 -3.74719
580  7.22072 -3.71191
581  7.22072 -3.67663
582  7.22072 -3.64135
583  7.256 -3.60607
584  7.256 -3.5708
585  7.256 -3.53552
586  7.256 -3.50024
587  7.256 -3.46496
588  7.29128 -3.42969
589  7.29128 -3.39441
590  7.29128 -3.35913
591  7.29128 -3.32385
592  7.29128 -3.28857
593  7.29128 -3.2533
594  7.29128 -3.21802
595  7.29128 -3.18274
596  7.29128 -3.14746
597  7.29128 -3.11219
598  7.29128 -3.07691
599  7.29128 -3.04163
600  7.29128 -3.00635
601  7.29128 -2.97107
602  7.32656 -2.9358
603  7.32656 -2.90052
604  7.32656 -2.86524
605  7.36183 -2.82996
606  7.36183 -2.79469
607  7.36183 -2.75941
608  7.36183 -2.72413
609  7.36183 -2.68885
610  7.36183 -2.65357
611  7.36183 -2.6183
612  7.36183 -2.58302
613  7.36183 -2.54774
614  7.36183 -2.51246
615  7.36183 -2.47719
616  7.36183 -2.44191
617  7.36183 -2.40663
618  7.36183 -2.37135
619  7.36183 -2.33607
620  7.36183 -2.3008
621  7.36183 -2.26552
622  7.39711 -2.23024
623  7.43239 -2.19496
624  7.43239 -2.15969
625  7.43239 -2.12441
626  7.43239 -2.08913
627  7.43239 -2.05385
628  7.43239 -2.01857
629  7.43239 -1.9833
630  7.43239 -1.94802
631  7.43239 -1.91274
632  7.43239 -1.87746
633  7.43239 -1.84219
634  7.43239 -1.80691
635  7.43239 -1.77163
636  7.43239 -1.73635
637  7.43239 -1.70107
638  7.43239 -1.6658
639  7.43239 -1.63052
640  7.43239 -1.59524
641  7.43239 -1.55996
642  7.43239 -1.52469
643  7.43239 -1.48941
644  7.46767 -1.45413
645  7.46767 -1.41885
646  7.46767 -1.38357
647  7.46767 -1.3483
648  7.46767 -1.31302
649  7.46767 -1.27774
650  7.46767 -1.24246
651  7.46767 -1.20719
652  7.46767 -1.17191
653  7.46767 -1.13663
654  7.46767 -1.10135
655  7.46767 -1.06607
656  7.46767 -1.0308
657  7.46767 -0.995518
658  7.46767 -0.960241
659  7.46767 -0.924963
660  7.46767 -0.889685
661  7.43239 -0.854407
662  7.43239 -0.81913
663  7.43239 -0.783852
664  7.43239 -0.748574
665  7.43239 -0.713296
666  7.43239 -0.678018
667  7.43239 -0.642741
668  7.43239 -0.607463
669  7.43239 -0.572185
670  7.43239 -0.536907
671  7.43239 -0.50163
672  7.43239 -0.466352
673  7.43239 -0.431074
674  7.43239 -0.395796
675  7.43239 -0.360518
676  7.43239 -0.325241
677  7.43239 -0.289963
678  7.43239 -0.254685
679  7.43239 -0.219407
680  7.43239 -0.18413
681  7.43239 -0.148852
682  7.43239 -0.113574
683  7.43239 -0.0782963
684  7.39711 -0.0430185
685  7.39711 -0.00774071
686  7.39711 0.0275371
687  7.39711 0.0628148
688  7.39711 0.0980926
689  7.39711 0.13337
690  7.39711 0.168648
691  7.39711 0.203926
692  7.39711 0.239204
693  7.36183 0.274482
694  7.36183 0.309759
695  7.36183 0.345037
696  7.36183 0.380315
697  7.36183 0.415593
698  7.36183 0.45087
699  7.36183 0.486148
700  7.32656 0.521426
701  7.32656 0.556704
702  7.32656 0.591982
703  7.32656 0.627259
704  7.32656 0.662537
705  7.29128 0.697815
706  7.29128 0.733093
707  7.29128 0.76837
708  7.29128 0.803648
709  7.29128 0.838926
710  7.29128 0.874204
711  7.29128 0.909482
712  7.29128 0.944759
713  7.29128 0.980037
714  7.256 1.01531
715  7.256 1.05059
716  7.256 1.08587
717  7.256 1.12115
718  7.256 1.15643
719  7.256 1.1917
720  7.256 1.22698
721  7.22072 1.26226
722  7.22072 1.29754
723  7.22072 1.33281
724  7.22072 1.36809
725  7.18545 1.40337
726  7.18545 1.43865
727  7.18545 1.47393
728  7.18545 1.5092
729  7.18545 1.54448
730  7.18545 1.57976
731  7.15017 1.61504
732  7.15017 1.65031
733  7.15017 1.68559
734  7.11489 1.72087
735  7.11489 1.75615
736  7.11489 1.79143
737  7.07961 1.8267
738  7.07961 1.86198
739  7.07961 1.89726
740  7.07961 1.93254
741  7.04433 1.96781
742  7.04433 2.00309
743  7.04433 2.03837
744  7.04433 2.07365
745  7.00906 2.10893
746  7.00906 2.1442
747  6.97378 2.17948
748  6.97378 2.21476
749  6.97378 2.25004
750  6.9385 2.28531
751  6.9385 2.32059
752  6.90322 2.35587
753  6.90322 2.39115
754  6.90322 2.42643
755  6.90322 2.4617
756  6.90322 2.49698
757  6.90322 2.53226
758  6.86795 2.56754
759  6.86795 2.60281
760  6.86795 2.63809
761  6.83267 2.67337
762  6.79739 2.70865
763  6.79739 2.74393
764  6.76211 2.7792
765  6.76211 2.81448
766  6.76211 2.84976
767  6.72683 2.88504
768  6.72683 2.92031
769  6.72683 2.95559
770  6.69156 2.99087
771  6.69156 3.02615
772  6.65628 3.06143
773  6.621 3.0967
774  6.621 3.13198
775  6.621 3.16726
776  6.58572 3.20254
777  6.58572 3.23781
778  6.55045 3.27309
779  6.55045 3.30837
780  6.51517 3.34365
781  6.51517 3.37893
782  6.47989 3.4142
783  6.47989 3.44948
784  6.47989 3.48476
785  6.44461 3.52004
786  6.44461 3.55531
787  6.40933 3.59059
788  6.40933 3.62587
789  6.40933 3.66115
790  6.37406 3.69643
791  6.37406 3.7317
792  6.33878 3.76698
793  6.33878 3.80226
794  6.3035 3.83754
795  6.3035 3.87281
796  6.26822 3.90809
797  6.26822 3.94337
798  6.23295 3.97865
799  6.23295 4.01393
800  6.19767 4.0492
801  6.16239 4.08448
802  6.16239 4.11976
803  6.12711 4.15504
804  6.12711 4.19031
805  6.09183 4.22559
806  6.09183 4.26087
807  6.05656 4.29615
808  6.05656 4.33143
809  6.02128 4.3667
810  5.986 4.40198
811  5.986 4.43726
812  5.95072 4.47254
813  5.91545 4.50781
814  5.91545 4.54309
815  5.88017 4.57837
816  5.84489 4.61365
817  5.84489 4.64893
818  5.80961 4.6842
819  5.77433 4.71948
820  5.77433 4.75476
821  5.73906 4.79004
822  5.70378 4.82531
823  5.70378 4.86059
824  5.6685 4.89587
825  5.63322 4.93115
826  5.59795 4.96643
827  5.59795 5.0017
828  5.56267 5.03698
829  5.52739 5.07226
830  5.49211 5.10754
831  5.45683 5.14281
832  5.45683 5.17809
833  5.42156 5.21337
834  5.42156 5.24865
835  5.42156 5.28393
836  5.42156 5.3192
837  5.42156 5.35448
838  5.42156 5.38976
839  5.42156 5.42504
840  5.38628 5.46031
841  5.351 5.49559
842  5.31572 5.53087
843  5.28045 5.56615
844  5.28045 5.60143
845  5.24517 5.6367
846  5.20989 5.67198
847  5.20989 5.70726
848  5.17461 5.74254
849  5.13933 5.77781
850  5.10406 5.81309
851  5.06878 5.84837
852  5.0335 5.88365
853  4.99822 5.91893
854  4.96295 5.9542
855  4.92767 5.98948
856  4.89239 6.02476
857  4.85711 6.06004
858  4.82183 6.09531
859  4.78656 6.13059
860  4.75128 6.16587
861  4.716 6.20115
862  4.68072 6.20115
863  4.64545 6.23643
864  4.61017 6.2717
865  4.57489 6.30698
866  4.53961 6.34226
867  4.50433 6.37754
868  4.46906 6.41281
869  4.43378 6.44809
870  4.3985 6.48337
871  4.36322 6.51865
872  4.32795 6.55393
873  4.29267 6.55393
874  4.25739 6.5892
875  4.22211 6.62448
876  4.18683 6.65976
877  4.15156 6.69504
878  4.11628 6.73031
879  4.081 6.76559
880  4.04572 6.76559
881  4.01045 6.80087
882  3.97517 6.83615
883  3.93989 6.87143
884  3.90461 6.9067
885  3.86933 6.9067
886  3.83406 6.94198
887  3.79878 6.94198
888  3.7635 6.97726
889  3.72822 7.01254
890  3.69295 7.01254
891  3.65767 7.04781
892  3.62239 7.04781
893  3.58711 7.08309
894  3.55183 7.11837
895  3.51656 7.11837
896  3.48128 7.15365
897  3.446 7.15365
898  3.41072 7.18893
899  3.37545 7.18893
900  3.34017 7.2242
901  3.30489 7.2242
902  3.26961 7.25948
903  3.23433 7.29476
904  3.19906 7.33004
905  3.16378 7.33004
906  3.1285 7.36531
907  3.09322 7.40059
908  3.05795 7.40059
909  3.02267 7.40059
910  2.98739 7.43587
911  2.95211 7.47115
912  2.91683 7.47115
913  2.88156 7.50643
914  2.84628 7.5417
915  2.811 7.5417
916  2.77572 7.57698
917  2.74045 7.61226
918  2.70517 7.61226
919  2.66989 7.61226
920  2.63461 7.64754
921  2.59933 7.68281
922  2.56406 7.68281
923  2.52878 7.71809
924  2.4935 7.71809
925  2.45822 7.75337
926  2.42295 7.75337
927  2.38767 7.78865
928  2.35239 7.78865
929  2.31711 7.82393
930  2.28183 7.82393
931  2.24656 7.8592
932  2.21128 7.8592
933  2.176 7.89448
934  2.14072 7.89448
935  2.10545 7.92976
936  2.07017 7.92976
937  2.03489 7.96504
938  1.99961 7.96504
939  1.96433 8.00031
940  1.92906 8.00031
941  1.89378 8.00031
942  1.8585 8.03559
943  1.82322 8.03559
944  1.78795 8.07087
945  1.75267 8.07087
946  1.71739 8.07087
947  1.68211 8.10615
948  1.64683 8.10615
949  1.61156 8.10615
950  1.57628 8.14143
951  1.541 8.14143
952  1.50572 8.14143
953  1.47045 8.1767
954  1.43517 8.1767
955  1.39989 8.1767
956  1.36461 8.21198
957  1.32933 8.21198
958  1.29406 8.21198
959  1.25878 8.21198
960  1.2235 8.21198
961  1.18822 8.24726
962  1.15295 8.24726
963  1.11767 8.24726
964  1.08239 8.24726
965  1.04711 8.28254
966  1.01183 8.28254
967  0.976556 8.28254
968  0.941278 8.28254
969  0.906001 8.31781
970  0.870723 8.31781
971  0.835445 8.31781
972  0.800167 8.31781
973  0.76489 8.35309
974  0.729612 8.35309
975  0.694334 8.35309
976  0.659056 8.35309
977  0.623778 8.35309
978  0.588501 8.38837
979  0.553223 8.38837
980  0.517945 8.38837
981  0.482667 8.38837
982  0.44739 8.38837
983  0.412112 8.38837
984  0.376834 8.38837
985  0.341556 8.38837
986  0.306278 8.38837
987  0.271001 8.38837
988  0.235723 8.38837
989  0.200445 8.38837
990  0.165167 8.38837
991  0.12989 8.38837
992  0.0946117 8.38837
993  0.059334 8.38837
994  0.0240562 8.38837
995  -0.0112216 8.38837
996  -0.0464994 8.38837
997  -0.0817772 8.38837
998  -0.117055 8.38837
999  -0.152333 8.38837
1000 -0.18761 8.38837
1001 -0.222888 8.38837
1002 -0.258166 8.35309
1003 -0.293444 8.35309
1004 -0.328722 8.35309
1005 -0.363999 8.35309
1006 -0.399277 8.35309
1007 -0.434555 8.35309
1008 -0.469833 8.35309
1009 -0.50511 8.35309
1010 -0.540388 8.35309
1011 -0.575666 8.35309
1012 -0.610944 8.31781
1013 -0.646222 8.31781
1014 -0.681499 8.31781
1015 -0.716777 8.31781
1016 -0.752055 8.31781
1017 -0.787333 8.31781
1018 -0.82261 8.31781
1019 -0.857888 8.28254
1020 -0.893166 8.28254
1021 -0.928444 8.28254
1022 -0.963722 8.24726
1023 -0.998999 8.24726
1024 -1.03428 8.24726
1025 -1.06955 8.24726
1026 -1.10483 8.24726
1027 -1.14011 8.24726
1028 -1.17539 8.24726
1029 -1.21067 8.24726
1030 -1.24594 8.24726
1031 -1.28122 8.24726
1032 -1.3165 8.21198
1033 -1.35178 8.21198
1034 -1.38705 8.21198
1035 -1.42233 8.21198
1036 -1.45761 8.1767
1037 -1.49289 8.1767
1038 -1.52817 8.14143
1039 -1.56344 8.14143
1040 -1.59872 8.14143
1041 -1.634 8.14143
1042 -1.66928 8.14143
1043 -1.70455 8.10615
1044 -1.73983 8.10615
1045 -1.77511 8.10615
1046 -1.81039 8.07087
1047 -1.84567 8.07087
1048 -1.88094 8.07087
1049 -1.91622 8.03559
1050 -1.9515 8.03559
1051 -1.98678 8.03559
1052 -2.02205 8.00031
1053 -2.05733 8.00031
1054 -2.09261 8.00031
1055 -2.12789 7.96504
1056 -2.16317 7.96504
1057 -2.19844 7.92976
1058 -2.23372 7.92976
1059 -2.269 7.92976
1060 -2.30428 7.89448
1061 -2.33955 7.89448
1062 -2.37483 7.8592
1063 -2.41011 7.8592
1064 -2.44539 7.8592
1065 -2.48067 7.82393
1066 -2.51594 7.82393
1067 -2.55122 7.78865
1068 -2.5865 7.78865
1069 -2.62178 7.75337
1070 -2.65705 7.75337
1071 -2.69233 7.71809
1072 -2.72761 7.71809
1073 -2.76289 7.68281
1074 -2.79817 7.68281
1075 -2.83344 7.64754
1076 -2.86872 7.64754
1077 -2.904 7.64754
1078 -2.93928 7.61226
1079 -2.97455 7.61226
1080 -3.00983 7.57698
1081 -3.04511 7.5417
1082 -3.08039 7.5417
1083 -3.11567 7.50643
1084 -3.15094 7.47115
1085 -3.18622 7.47115
1086 -3.2215 7.43587
1087 -3.25678 7.43587
1088 -3.29205 7.40059
1089 -3.32733 7.36531
1090 -3.36261 7.36531
1091 -3.39789 7.33004
1092 -3.43317 7.33004
1093 -3.46844 7.29476
1094 -3.50372 7.25948
1095 -3.539 7.2242
1096 -3.57428 7.2242
1097 -3.60955 7.18893
1098 -3.64483 7.15365
1099 -3.68011 7.11837
1100 -3.71539 7.08309
1101 -3.75067 7.04781
1102 -3.78594 7.04781
1103 -3.82122 7.04781
1104 -3.8565 7.01254
1105 -3.89178 6.97726
1106 -3.92705 6.94198
1107 -3.96233 6.9067
1108 -3.99761 6.87143
1109 -4.03289 6.83615
1110 -4.06817 6.83615
1111 -4.10344 6.80087
1112 -4.13872 6.76559
1113 -4.174 6.73031
1114 -4.20928 6.69504
1115 -4.24455 6.65976
1116 -4.27983 6.62448
1117 -4.31511 6.5892
1118 -4.35039 6.55393
1119 -4.38567 6.51865
1120 -4.38567 6.48337
1121 -4.42094 6.44809
1122 -4.45622 6.41281
1123 -4.4915 6.37754
1124 -4.52678 6.34226
1125 -4.56205 6.30698
1126 -4.59733 6.2717
1127 -4.63261 6.23643
1128 -4.66789 6.20115
1129 -4.70317 6.16587
1130 -4.73844 6.13059
1131 -4.77372 6.09531
1132 -4.77372 6.06004
1133 -4.809 6.02476
1134 -4.84428 5.98948
1135 -4.87955 5.9542
1136 -4.91483 5.91893
1137 -4.95011 5.88365
1138 -4.95011 5.84837
1139 -4.98539 5.81309
1140 -4.98539 5.77781
1141 -5.02067 5.74254
1142 -5.05594 5.70726
1143 -5.09122 5.67198
1144 -5.1265 5.6367
1145 -5.16178 5.60143
1146 -5.19705 5.56615
1147 -5.19705 5.53087
1148 -5.23233 5.49559
1149 -5.26761 5.46031
1150 -5.30289 5.42504
1151 -5.33817 5.38976
1152 -5.33817 5.35448
1153 -5.37344 5.3192
1154 -5.37344 5.28393
1155 -5.40872 5.24865
1156 -5.40872 5.21337
1157 -5.444 5.17809
1158 -5.47928 5.14281
1159 -5.51455 5.10754
1160 -5.51455 5.07226
1161 -5.54983 5.03698
1162 -5.58511 5.0017
1163 -5.62039 4.96643
1164 -5.65567 4.93115
1165 -5.69094 4.89587
1166 -5.69094 4.86059
1167 -5.72622 4.82531
1168 -5.7615 4.79004
1169 -5.79678 4.75476
1170 -5.83205 4.71948
1171 -5.83205 4.6842
1172 -5.83205 4.64893
1173 -5.86733 4.61365
1174 -5.86733 4.57837
1175 -5.86733 4.54309
1176 -5.90261 4.50781
1177 -5.93789 4.47254
1178 -5.93789 4.43726
1179 -5.93789 4.40198
1180 -5.97317 4.3667
1181 -6.00844 4.33143
1182 -6.04372 4.29615
1183 -6.079 4.26087
1184 -6.11428 4.22559
1185 -6.14955 4.19031
1186 -6.18483 4.15504
1187 -6.22011 4.11976
1188 -6.25539 4.08448
1189 -6.29067 4.0492
1190 -6.29067 4.01393
1191 -6.29067 3.97865
1192 -6.32594 3.94337
1193 -6.32594 3.90809
1194 -6.36122 3.87281
1195 -6.3965 3.83754
1196 -6.43178 3.80226
1197 -6.46705 3.76698
1198 -6.50233 3.7317
1199 -6.53761 3.69643
1200 -6.57289 3.66115
1201 -6.60817 3.62587
1202 -6.64344 3.59059
1203 -6.64344 3.55531
1204 -6.64344 3.52004
1205 -6.64344 3.48476
1206 -6.64344 3.44948
1207 -6.64344 3.4142
1208 -6.64344 3.37893
1209 -6.64344 3.34365
1210 -6.64344 3.30837
1211 -6.67872 3.27309
1212 -6.714 3.23781
1213 -6.74928 3.20254
1214 -6.78455 3.16726
1215 -6.81983 3.13198
1216 -6.85511 3.0967
1217 -6.89039 3.06143
1218 -6.92567 3.02615
1219 -6.92567 2.99087
1220 -6.92567 2.95559
1221 -6.92567 2.92031
1222 -6.92567 2.88504
1223 -6.92567 2.84976
1224 -6.92567 2.81448
1225 -6.92567 2.7792
1226 -6.92567 2.74393
1227 -6.92567 2.70865
1228 -6.92567 2.67337
1229 -6.92567 2.63809
1230 -6.92567 2.60281
1231 -6.92567 2.56754
1232 -6.92567 2.53226
1233 -6.92567 2.49698
1234 -6.96094 2.4617
1235 -6.96094 2.42643
1236 -6.99622 2.39115
1237 -7.0315 2.35587
1238 -7.06678 2.32059
1239 -7.06678 2.28531
1240 -7.06678 2.25004
1241 -7.06678 2.21476
1242 -7.06678 2.17948
1243 -7.10205 2.1442
1244 -7.13733 2.10893
1245 -7.13733 2.07365
1246 -7.17261 2.03837
1247 -7.17261 2.00309
1248 -7.20789 1.96781
1249 -7.24317 1.93254
1250 -7.27844 1.89726
1251 -7.27844 1.86198
1252 -7.27844 1.8267
1253 -7.31372 1.79143
1254 -7.31372 1.75615
1255 -7.349 1.72087
1256 -7.349 1.68559
1257 -7.349 1.65031
1258 -7.349 1.61504
1259 -7.38428 1.57976
1260 -7.38428 1.54448
1261 -7.38428 1.5092
1262 -7.41955 1.47393
1263 -7.41955 1.43865
1264 -7.41955 1.40337
1265 -7.41955 1.36809
1266 -7.41955 1.33281
1267 -7.45483 1.29754
1268 -7.45483 1.26226
1269 -7.49011 1.22698
1270 -7.49011 1.1917
1271 -7.49011 1.15643
1272 -7.49011 1.12115
1273 -7.49011 1.08587
1274 -7.49011 1.05059
1275 -7.49011 1.01531
1276 -7.49011 0.980037
1277 -7.49011 0.944759
1278 -7.49011 0.909482
1279 -7.49011 0.874204
1280 -7.49011 0.838926
1281 -7.49011 0.803648
1282 -7.49011 0.76837
1283 -7.49011 0.733093
1284 -7.49011 0.697815
1285 -7.49011 0.662537
1286 -7.49011 0.627259
1287 -7.49011 0.591982
1288 -7.49011 0.556704
1289 -7.45483 0.521426
1290 -7.45483 0.486148
1291 -7.45483 0.45087
1292 -7.45483 0.415593
1293 -7.45483 0.380315
1294 -7.45483 0.345037
1295 -7.45483 0.309759
1296 -7.45483 0.274482
1297 -7.45483 0.239204
1298 -7.45483 0.203926
1299 -7.45483 0.168648
1300 -7.45483 0.13337
1301 -7.45483 0.0980926
1302 -7.49011 0.0628148
1303 -7.49011 0.0275371
1304 -7.52539 -0.00774071
1305 -7.52539 -0.0430185
1306 -7.52539 -0.0782963
1307 -7.52539 -0.113574
1308 -7.52539 -0.148852
1309 -7.52539 -0.18413
1310 -7.52539 -0.219407
1311 -7.56067 -0.254685
1312 -7.56067 -0.289963
1313 -7.56067 -0.325241
1314 -7.56067 -0.360518
1315 -7.56067 -0.395796
1316 -7.56067 -0.431074
1317 -7.56067 -0.466352
1318 -7.59594 -0.50163
1319 -7.59594 -0.536907
1320 -7.59594 -0.572185
1321 -7.59594 -0.607463
