# Supplementary material for: Statistical Mapping of Maize Bundle Intensity at the Stem Scale Using Spatial Normalisation of Replicated Images
Source: PLoS One. 2014 Mar 12;9(3):e90673. doi: 10.1371/journal.pone.0090673 (PMC3951278; doi:10.1371/journal.pone.0090673)
Supplement: File S2 — Data files containing bundle positions and slice contours. (ZIP) [file pone.0090673.s002.zip › data/slabs/tables/contoursMm/m02hvCntMm.txt]

name   x   y
1    -7.46722 -0.382965
2    -7.46722 -0.418243
3    -7.46722 -0.45352
4    -7.46722 -0.488798
5    -7.46722 -0.524076
6    -7.46722 -0.559354
7    -7.46722 -0.594631
8    -7.46722 -0.629909
9    -7.46722 -0.665187
10   -7.46722 -0.700465
11   -7.46722 -0.735743
12   -7.46722 -0.77102
13   -7.46722 -0.806298
14   -7.46722 -0.841576
15   -7.46722 -0.876854
16   -7.46722 -0.912131
17   -7.46722 -0.947409
18   -7.46722 -0.982687
19   -7.46722 -1.01796
20   -7.46722 -1.05324
21   -7.46722 -1.08852
22   -7.46722 -1.1238
23   -7.46722 -1.15908
24   -7.46722 -1.19435
25   -7.46722 -1.22963
26   -7.46722 -1.26491
27   -7.46722 -1.30019
28   -7.46722 -1.33546
29   -7.46722 -1.37074
30   -7.46722 -1.40602
31   -7.46722 -1.4413
32   -7.46722 -1.47658
33   -7.46722 -1.51185
34   -7.46722 -1.54713
35   -7.46722 -1.58241
36   -7.46722 -1.61769
37   -7.46722 -1.65296
38   -7.46722 -1.68824
39   -7.46722 -1.72352
40   -7.46722 -1.7588
41   -7.46722 -1.79408
42   -7.46722 -1.82935
43   -7.46722 -1.86463
44   -7.46722 -1.89991
45   -7.46722 -1.93519
46   -7.46722 -1.97046
47   -7.46722 -2.00574
48   -7.46722 -2.04102
49   -7.46722 -2.0763
50   -7.46722 -2.11158
51   -7.46722 -2.14685
52   -7.43194 -2.18213
53   -7.39666 -2.21741
54   -7.39666 -2.25269
55   -7.39666 -2.28796
56   -7.39666 -2.32324
57   -7.39666 -2.35852
58   -7.39666 -2.3938
59   -7.39666 -2.42908
60   -7.39666 -2.46435
61   -7.39666 -2.49963
62   -7.39666 -2.53491
63   -7.39666 -2.57019
64   -7.39666 -2.60546
65   -7.39666 -2.64074
66   -7.39666 -2.67602
67   -7.39666 -2.7113
68   -7.39666 -2.74658
69   -7.39666 -2.78185
70   -7.39666 -2.81713
71   -7.39666 -2.85241
72   -7.39666 -2.88769
73   -7.39666 -2.92296
74   -7.39666 -2.95824
75   -7.39666 -2.99352
76   -7.39666 -3.0288
77   -7.39666 -3.06408
78   -7.39666 -3.09935
79   -7.36138 -3.13463
80   -7.36138 -3.16991
81   -7.36138 -3.20519
82   -7.32611 -3.24046
83   -7.32611 -3.27574
84   -7.32611 -3.31102
85   -7.32611 -3.3463
86   -7.32611 -3.38158
87   -7.32611 -3.41685
88   -7.32611 -3.45213
89   -7.29083 -3.48741
90   -7.29083 -3.52269
91   -7.29083 -3.55796
92   -7.29083 -3.59324
93   -7.29083 -3.62852
94   -7.29083 -3.6638
95   -7.29083 -3.69908
96   -7.29083 -3.73435
97   -7.29083 -3.76963
98   -7.29083 -3.80491
99   -7.29083 -3.84019
100  -7.29083 -3.87546
101  -7.25555 -3.91074
102  -7.22027 -3.94602
103  -7.22027 -3.9813
104  -7.22027 -4.01658
105  -7.22027 -4.05185
106  -7.22027 -4.08713
107  -7.22027 -4.12241
108  -7.22027 -4.15769
109  -7.22027 -4.19296
110  -7.22027 -4.22824
111  -7.22027 -4.26352
112  -7.22027 -4.2988
113  -7.22027 -4.33408
114  -7.22027 -4.36935
115  -7.22027 -4.40463
116  -7.22027 -4.43991
117  -7.185 -4.47519
118  -7.14972 -4.51046
119  -7.11444 -4.54574
120  -7.07916 -4.58102
121  -7.04388 -4.6163
122  -7.00861 -4.65158
123  -7.00861 -4.68685
124  -7.00861 -4.72213
125  -7.00861 -4.75741
126  -7.00861 -4.79269
127  -7.00861 -4.82796
128  -7.00861 -4.86324
129  -7.00861 -4.89852
130  -6.97333 -4.9338
131  -6.97333 -4.96908
132  -6.97333 -5.00435
133  -6.97333 -5.03963
134  -6.93805 -5.07491
135  -6.93805 -5.11019
136  -6.93805 -5.14546
137  -6.93805 -5.18074
138  -6.93805 -5.21602
139  -6.93805 -5.2513
140  -6.90277 -5.28658
141  -6.90277 -5.32185
142  -6.8675 -5.35713
143  -6.8675 -5.39241
144  -6.8675 -5.42769
145  -6.83222 -5.46296
146  -6.79694 -5.49824
147  -6.76166 -5.53352
148  -6.76166 -5.5688
149  -6.76166 -5.60408
150  -6.76166 -5.63935
151  -6.72638 -5.67463
152  -6.69111 -5.70991
153  -6.69111 -5.74519
154  -6.65583 -5.78046
155  -6.62055 -5.81574
156  -6.62055 -5.85102
157  -6.62055 -5.8863
158  -6.58527 -5.92158
159  -6.58527 -5.95685
160  -6.58527 -5.99213
161  -6.58527 -6.02741
162  -6.55 -6.06269
163  -6.51472 -6.09796
164  -6.47944 -6.13324
165  -6.44416 -6.16852
166  -6.40888 -6.2038
167  -6.40888 -6.23908
168  -6.40888 -6.27435
169  -6.37361 -6.30963
170  -6.33833 -6.34491
171  -6.33833 -6.38019
172  -6.30305 -6.41546
173  -6.26777 -6.45074
174  -6.26777 -6.48602
175  -6.26777 -6.5213
176  -6.2325 -6.55658
177  -6.19722 -6.59185
178  -6.19722 -6.62713
179  -6.16194 -6.66241
180  -6.16194 -6.69769
181  -6.12666 -6.73296
182  -6.09138 -6.76824
183  -6.05611 -6.80352
184  -6.02083 -6.8388
185  -5.98555 -6.87408
186  -5.95027 -6.90935
187  -5.915 -6.94463
188  -5.87972 -6.97991
189  -5.84444 -7.01519
190  -5.80916 -7.01519
191  -5.77388 -7.01519
192  -5.73861 -7.01519
193  -5.70333 -7.01519
194  -5.66805 -7.01519
195  -5.63277 -7.01519
196  -5.5975 -7.01519
197  -5.56222 -7.01519
198  -5.52694 -7.01519
199  -5.49166 -7.01519
200  -5.45638 -7.01519
201  -5.42111 -7.01519
202  -5.38583 -7.01519
203  -5.35055 -7.01519
204  -5.31527 -7.01519
205  -5.28 -6.97991
206  -5.24472 -6.97991
207  -5.20944 -6.97991
208  -5.17416 -6.97991
209  -5.13888 -6.94463
210  -5.10361 -6.94463
211  -5.06833 -6.94463
212  -5.03305 -6.94463
213  -4.99777 -6.94463
214  -4.9625 -6.94463
215  -4.92722 -6.90935
216  -4.89194 -6.90935
217  -4.85666 -6.90935
218  -4.82138 -6.90935
219  -4.78611 -6.87408
220  -4.75083 -6.87408
221  -4.71555 -6.87408
222  -4.68027 -6.87408
223  -4.645 -6.8388
224  -4.60972 -6.8388
225  -4.57444 -6.80352
226  -4.53916 -6.80352
227  -4.50388 -6.80352
228  -4.46861 -6.80352
229  -4.43333 -6.80352
230  -4.39805 -6.80352
231  -4.36277 -6.80352
232  -4.3275 -6.80352
233  -4.29222 -6.80352
234  -4.25694 -6.80352
235  -4.22166 -6.80352
236  -4.18638 -6.80352
237  -4.15111 -6.80352
238  -4.11583 -6.80352
239  -4.08055 -6.76824
240  -4.04527 -6.76824
241  -4.01 -6.76824
242  -3.97472 -6.76824
243  -3.93944 -6.76824
244  -3.90416 -6.76824
245  -3.86888 -6.76824
246  -3.83361 -6.76824
247  -3.79833 -6.76824
248  -3.76305 -6.76824
249  -3.72777 -6.76824
250  -3.6925 -6.76824
251  -3.65722 -6.73296
252  -3.62194 -6.73296
253  -3.58666 -6.73296
254  -3.55138 -6.73296
255  -3.51611 -6.73296
256  -3.48083 -6.73296
257  -3.44555 -6.73296
258  -3.41027 -6.73296
259  -3.375 -6.73296
260  -3.33972 -6.73296
261  -3.30444 -6.73296
262  -3.26916 -6.73296
263  -3.23388 -6.73296
264  -3.19861 -6.73296
265  -3.16333 -6.73296
266  -3.12805 -6.73296
267  -3.09277 -6.73296
268  -3.0575 -6.73296
269  -3.02222 -6.73296
270  -2.98694 -6.73296
271  -2.95166 -6.73296
272  -2.91638 -6.73296
273  -2.88111 -6.73296
274  -2.84583 -6.73296
275  -2.81055 -6.73296
276  -2.77527 -6.69769
277  -2.74 -6.69769
278  -2.70472 -6.69769
279  -2.66944 -6.69769
280  -2.63416 -6.69769
281  -2.59888 -6.69769
282  -2.56361 -6.69769
283  -2.52833 -6.69769
284  -2.49305 -6.69769
285  -2.45777 -6.69769
286  -2.4225 -6.69769
287  -2.38722 -6.69769
288  -2.35194 -6.69769
289  -2.31666 -6.69769
290  -2.28138 -6.69769
291  -2.24611 -6.69769
292  -2.21083 -6.66241
293  -2.17555 -6.66241
294  -2.14027 -6.62713
295  -2.105 -6.62713
296  -2.06972 -6.62713
297  -2.03444 -6.62713
298  -1.99916 -6.62713
299  -1.96388 -6.62713
300  -1.92861 -6.62713
301  -1.89333 -6.62713
302  -1.85805 -6.62713
303  -1.82277 -6.62713
304  -1.7875 -6.62713
305  -1.75222 -6.62713
306  -1.71694 -6.62713
307  -1.68166 -6.62713
308  -1.64638 -6.62713
309  -1.61111 -6.62713
310  -1.57583 -6.62713
311  -1.54055 -6.62713
312  -1.50527 -6.62713
313  -1.47 -6.62713
314  -1.43472 -6.62713
315  -1.39944 -6.62713
316  -1.36416 -6.66241
317  -1.32888 -6.66241
318  -1.29361 -6.66241
319  -1.25833 -6.66241
320  -1.22305 -6.66241
321  -1.18777 -6.66241
322  -1.1525 -6.66241
323  -1.11722 -6.66241
324  -1.08194 -6.66241
325  -1.04666 -6.66241
326  -1.01138 -6.66241
327  -0.976107 -6.66241
328  -0.940829 -6.66241
329  -0.905551 -6.66241
330  -0.870273 -6.69769
331  -0.834995 -6.69769
332  -0.799718 -6.69769
333  -0.76444 -6.73296
334  -0.729162 -6.76824
335  -0.693884 -6.80352
336  -0.658607 -6.80352
337  -0.623329 -6.80352
338  -0.588051 -6.80352
339  -0.552773 -6.80352
340  -0.517495 -6.8388
341  -0.482218 -6.87408
342  -0.44694 -6.87408
343  -0.411662 -6.87408
344  -0.376384 -6.87408
345  -0.341107 -6.87408
346  -0.305829 -6.87408
347  -0.270551 -6.87408
348  -0.235273 -6.90935
349  -0.199995 -6.90935
350  -0.164718 -6.90935
351  -0.12944 -6.90935
352  -0.0941621 -6.94463
353  -0.0588844 -6.97991
354  -0.0236066 -6.97991
355  0.0116712 -6.97991
356  0.046949 -6.97991
357  0.0822268 -6.97991
358  0.117505 -7.01519
359  0.152782 -7.01519
360  0.18806 -7.05046
361  0.223338 -7.08574
362  0.258616 -7.08574
363  0.293893 -7.12102
364  0.329171 -7.12102
365  0.364449 -7.12102
366  0.399727 -7.1563
367  0.435005 -7.1563
368  0.470282 -7.1563
369  0.50556 -7.1563
370  0.540838 -7.19158
371  0.576116 -7.19158
372  0.611393 -7.19158
373  0.646671 -7.22685
374  0.681949 -7.22685
375  0.717227 -7.26213
376  0.752505 -7.26213
377  0.787782 -7.29741
378  0.82306 -7.29741
379  0.858338 -7.33269
380  0.893616 -7.36796
381  0.928893 -7.36796
382  0.964171 -7.36796
383  0.999449 -7.36796
384  1.03473 -7.36796
385  1.07 -7.40324
386  1.10528 -7.40324
387  1.14056 -7.43852
388  1.17584 -7.4738
389  1.21112 -7.4738
390  1.24639 -7.4738
391  1.28167 -7.4738
392  1.31695 -7.4738
393  1.35223 -7.50908
394  1.3875 -7.50908
395  1.42278 -7.50908
396  1.45806 -7.54435
397  1.49334 -7.54435
398  1.52862 -7.54435
399  1.56389 -7.54435
400  1.59917 -7.54435
401  1.63445 -7.57963
402  1.66973 -7.57963
403  1.705 -7.57963
404  1.74028 -7.57963
405  1.77556 -7.57963
406  1.81084 -7.57963
407  1.84612 -7.57963
408  1.88139 -7.57963
409  1.91667 -7.57963
410  1.95195 -7.57963
411  1.98723 -7.57963
412  2.0225 -7.57963
413  2.05778 -7.61491
414  2.09306 -7.61491
415  2.12834 -7.65019
416  2.16362 -7.68546
417  2.19889 -7.72074
418  2.23417 -7.75602
419  2.26945 -7.7913
420  2.30473 -7.82658
421  2.34 -7.82658
422  2.37528 -7.86185
423  2.41056 -7.89713
424  2.44584 -7.93241
425  2.48112 -7.96769
426  2.51639 -7.96769
427  2.55167 -7.96769
428  2.58695 -8.00296
429  2.62223 -8.03824
430  2.6575 -8.03824
431  2.69278 -8.03824
432  2.72806 -8.03824
433  2.76334 -8.03824
434  2.79862 -8.03824
435  2.83389 -8.03824
436  2.86917 -8.03824
437  2.90445 -8.03824
438  2.93973 -8.03824
439  2.975 -8.03824
440  3.01028 -8.03824
441  3.04556 -8.07352
442  3.08084 -8.07352
443  3.11612 -8.07352
444  3.15139 -8.07352
445  3.18667 -8.07352
446  3.22195 -8.07352
447  3.25723 -8.07352
448  3.2925 -8.07352
449  3.32778 -8.07352
450  3.36306 -8.07352
451  3.39834 -8.07352
452  3.43362 -8.07352
453  3.46889 -8.07352
454  3.50417 -8.07352
455  3.53945 -8.07352
456  3.57473 -8.07352
457  3.61 -8.03824
458  3.64528 -8.03824
459  3.68056 -8.03824
460  3.71584 -8.03824
461  3.75112 -8.00296
462  3.78639 -7.96769
463  3.82167 -7.93241
464  3.85695 -7.93241
465  3.89223 -7.89713
466  3.9275 -7.89713
467  3.96278 -7.86185
468  3.99806 -7.86185
469  4.03334 -7.82658
470  4.06862 -7.7913
471  4.10389 -7.7913
472  4.13917 -7.75602
473  4.17445 -7.75602
474  4.20973 -7.72074
475  4.245 -7.68546
476  4.28028 -7.65019
477  4.31556 -7.61491
478  4.35084 -7.57963
479  4.38612 -7.57963
480  4.42139 -7.54435
481  4.45667 -7.50908
482  4.49195 -7.4738
483  4.52723 -7.4738
484  4.5625 -7.43852
485  4.59778 -7.40324
486  4.63306 -7.36796
487  4.66834 -7.33269
488  4.70362 -7.29741
489  4.73889 -7.26213
490  4.77417 -7.22685
491  4.80945 -7.19158
492  4.84473 -7.1563
493  4.88 -7.12102
494  4.91528 -7.08574
495  4.95056 -7.05046
496  4.98584 -7.01519
497  5.02112 -6.97991
498  5.05639 -6.94463
499  5.09167 -6.90935
500  5.12695 -6.87408
501  5.12695 -6.8388
502  5.16223 -6.80352
503  5.1975 -6.76824
504  5.1975 -6.73296
505  5.23278 -6.69769
506  5.26806 -6.66241
507  5.30334 -6.62713
508  5.33862 -6.59185
509  5.37389 -6.55658
510  5.40917 -6.5213
511  5.44445 -6.48602
512  5.47973 -6.45074
513  5.47973 -6.41546
514  5.515 -6.38019
515  5.55028 -6.34491
516  5.58556 -6.30963
517  5.62084 -6.27435
518  5.62084 -6.23908
519  5.65612 -6.2038
520  5.69139 -6.16852
521  5.69139 -6.13324
522  5.72667 -6.09796
523  5.76195 -6.06269
524  5.79723 -6.02741
525  5.8325 -5.99213
526  5.86778 -5.95685
527  5.90306 -5.92158
528  5.93834 -5.8863
529  5.93834 -5.85102
530  5.97362 -5.81574
531  5.97362 -5.78046
532  6.00889 -5.74519
533  6.00889 -5.70991
534  6.04417 -5.67463
535  6.04417 -5.63935
536  6.04417 -5.60408
537  6.07945 -5.5688
538  6.11473 -5.53352
539  6.11473 -5.49824
540  6.11473 -5.46296
541  6.11473 -5.42769
542  6.15 -5.39241
543  6.15 -5.35713
544  6.18528 -5.32185
545  6.18528 -5.28658
546  6.22056 -5.2513
547  6.25584 -5.21602
548  6.25584 -5.18074
549  6.29112 -5.14546
550  6.29112 -5.11019
551  6.32639 -5.07491
552  6.32639 -5.03963
553  6.32639 -5.00435
554  6.32639 -4.96908
555  6.36167 -4.9338
556  6.36167 -4.89852
557  6.39695 -4.86324
558  6.39695 -4.82796
559  6.43223 -4.79269
560  6.43223 -4.75741
561  6.43223 -4.72213
562  6.4675 -4.68685
563  6.50278 -4.65158
564  6.50278 -4.6163
565  6.50278 -4.58102
566  6.53806 -4.54574
567  6.53806 -4.51046
568  6.53806 -4.47519
569  6.57334 -4.43991
570  6.57334 -4.40463
571  6.60862 -4.36935
572  6.60862 -4.33408
573  6.64389 -4.2988
574  6.64389 -4.26352
575  6.64389 -4.22824
576  6.67917 -4.19296
577  6.67917 -4.15769
578  6.67917 -4.12241
579  6.71445 -4.08713
580  6.71445 -4.05185
581  6.71445 -4.01658
582  6.71445 -3.9813
583  6.74973 -3.94602
584  6.74973 -3.91074
585  6.74973 -3.87546
586  6.785 -3.84019
587  6.785 -3.80491
588  6.785 -3.76963
589  6.82028 -3.73435
590  6.82028 -3.69908
591  6.82028 -3.6638
592  6.82028 -3.62852
593  6.82028 -3.59324
594  6.85556 -3.55796
595  6.85556 -3.52269
596  6.85556 -3.48741
597  6.89084 -3.45213
598  6.89084 -3.41685
599  6.89084 -3.38158
600  6.89084 -3.3463
601  6.89084 -3.31102
602  6.92612 -3.27574
603  6.92612 -3.24046
604  6.92612 -3.20519
605  6.96139 -3.16991
606  6.96139 -3.13463
607  6.96139 -3.09935
608  6.99667 -3.06408
609  6.99667 -3.0288
610  6.99667 -2.99352
611  6.99667 -2.95824
612  7.03195 -2.92296
613  7.03195 -2.88769
614  7.06723 -2.85241
615  7.06723 -2.81713
616  7.06723 -2.78185
617  7.1025 -2.74658
618  7.1025 -2.7113
619  7.1025 -2.67602
620  7.13778 -2.64074
621  7.13778 -2.60546
622  7.13778 -2.57019
623  7.13778 -2.53491
624  7.13778 -2.49963
625  7.13778 -2.46435
626  7.17306 -2.42908
627  7.17306 -2.3938
628  7.17306 -2.35852
629  7.17306 -2.32324
630  7.20834 -2.28796
631  7.20834 -2.25269
632  7.20834 -2.21741
633  7.20834 -2.18213
634  7.20834 -2.14685
635  7.24362 -2.11158
636  7.24362 -2.0763
637  7.24362 -2.04102
638  7.24362 -2.00574
639  7.24362 -1.97046
640  7.27889 -1.93519
641  7.27889 -1.89991
642  7.27889 -1.86463
643  7.27889 -1.82935
644  7.27889 -1.79408
645  7.27889 -1.7588
646  7.27889 -1.72352
647  7.27889 -1.68824
648  7.27889 -1.65296
649  7.27889 -1.61769
650  7.27889 -1.58241
651  7.27889 -1.54713
652  7.27889 -1.51185
653  7.27889 -1.47658
654  7.31417 -1.4413
655  7.31417 -1.40602
656  7.31417 -1.37074
657  7.31417 -1.33546
658  7.31417 -1.30019
659  7.31417 -1.26491
660  7.31417 -1.22963
661  7.31417 -1.19435
662  7.31417 -1.15908
663  7.31417 -1.1238
664  7.31417 -1.08852
665  7.31417 -1.05324
666  7.31417 -1.01796
667  7.31417 -0.982687
668  7.31417 -0.947409
669  7.31417 -0.912131
670  7.31417 -0.876854
671  7.31417 -0.841576
672  7.31417 -0.806298
673  7.31417 -0.77102
674  7.31417 -0.735743
675  7.31417 -0.700465
676  7.31417 -0.665187
677  7.34945 -0.629909
678  7.34945 -0.594631
679  7.34945 -0.559354
680  7.34945 -0.524076
681  7.34945 -0.488798
682  7.34945 -0.45352
683  7.34945 -0.418243
684  7.34945 -0.382965
685  7.34945 -0.347687
686  7.34945 -0.312409
687  7.34945 -0.277131
688  7.34945 -0.241854
689  7.34945 -0.206576
690  7.34945 -0.171298
691  7.38473 -0.13602
692  7.38473 -0.100743
693  7.38473 -0.0654648
694  7.38473 -0.0301871
695  7.38473 0.00509072
696  7.38473 0.0403685
697  7.38473 0.0756463
698  7.38473 0.110924
699  7.38473 0.146202
700  7.38473 0.18148
701  7.38473 0.216757
702  7.38473 0.252035
703  7.38473 0.287313
704  7.38473 0.322591
705  7.38473 0.357869
706  7.38473 0.393146
707  7.38473 0.428424
708  7.38473 0.463702
709  7.38473 0.49898
710  7.38473 0.534257
711  7.38473 0.569535
712  7.38473 0.604813
713  7.34945 0.640091
714  7.34945 0.675369
715  7.34945 0.710646
716  7.34945 0.745924
717  7.34945 0.781202
718  7.34945 0.81648
719  7.34945 0.851757
720  7.34945 0.887035
721  7.34945 0.922313
722  7.34945 0.957591
723  7.34945 0.992869
724  7.34945 1.02815
725  7.31417 1.06342
726  7.31417 1.0987
727  7.31417 1.13398
728  7.31417 1.16926
729  7.31417 1.20454
730  7.31417 1.23981
731  7.31417 1.27509
732  7.31417 1.31037
733  7.27889 1.34565
734  7.27889 1.38092
735  7.27889 1.4162
736  7.27889 1.45148
737  7.27889 1.48676
738  7.27889 1.52204
739  7.27889 1.55731
740  7.24362 1.59259
741  7.24362 1.62787
742  7.24362 1.66315
743  7.24362 1.69842
744  7.24362 1.7337
745  7.24362 1.76898
746  7.24362 1.80426
747  7.20834 1.83954
748  7.20834 1.87481
749  7.20834 1.91009
750  7.20834 1.94537
751  7.20834 1.98065
752  7.17306 2.01592
753  7.17306 2.0512
754  7.17306 2.08648
755  7.17306 2.12176
756  7.13778 2.15704
757  7.13778 2.19231
758  7.13778 2.22759
759  7.13778 2.26287
760  7.13778 2.29815
761  7.13778 2.33342
762  7.13778 2.3687
763  7.1025 2.40398
764  7.1025 2.43926
765  7.1025 2.47454
766  7.06723 2.50981
767  7.06723 2.54509
768  7.06723 2.58037
769  7.03195 2.61565
770  7.03195 2.65092
771  7.03195 2.6862
772  7.03195 2.72148
773  6.99667 2.75676
774  6.99667 2.79204
775  6.99667 2.82731
776  6.96139 2.86259
777  6.96139 2.89787
778  6.96139 2.93315
779  6.92612 2.96842
780  6.89084 3.0037
781  6.89084 3.03898
782  6.89084 3.07426
783  6.85556 3.10954
784  6.85556 3.14481
785  6.85556 3.18009
786  6.85556 3.21537
787  6.85556 3.25065
788  6.85556 3.28592
789  6.85556 3.3212
790  6.85556 3.35648
791  6.85556 3.39176
792  6.85556 3.42704
793  6.85556 3.46231
794  6.85556 3.49759
795  6.85556 3.53287
796  6.85556 3.56815
797  6.85556 3.60342
798  6.85556 3.6387
799  6.85556 3.67398
800  6.85556 3.70926
801  6.82028 3.74454
802  6.82028 3.77981
803  6.82028 3.81509
804  6.785 3.85037
805  6.74973 3.88565
806  6.71445 3.92092
807  6.67917 3.9562
808  6.64389 3.99148
809  6.64389 4.02676
810  6.64389 4.06204
811  6.64389 4.09731
812  6.64389 4.13259
813  6.64389 4.16787
814  6.60862 4.20315
815  6.57334 4.23842
816  6.53806 4.2737
817  6.50278 4.30898
818  6.4675 4.34426
819  6.43223 4.37954
820  6.39695 4.41481
821  6.36167 4.45009
822  6.32639 4.45009
823  6.29112 4.45009
824  6.25584 4.45009
825  6.22056 4.48537
826  6.18528 4.52065
827  6.15 4.55592
828  6.11473 4.5912
829  6.07945 4.62648
830  6.04417 4.66176
831  6.00889 4.69704
832  5.97362 4.73231
833  5.93834 4.76759
834  5.90306 4.80287
835  5.86778 4.83815
836  5.8325 4.87342
837  5.8325 4.9087
838  5.79723 4.94398
839  5.76195 4.97926
840  5.76195 5.01454
841  5.72667 5.04981
842  5.72667 5.08509
843  5.72667 5.12037
844  5.72667 5.15565
845  5.72667 5.19092
846  5.72667 5.2262
847  5.69139 5.26148
848  5.69139 5.29676
849  5.65612 5.33204
850  5.62084 5.36731
851  5.62084 5.40259
852  5.58556 5.43787
853  5.55028 5.47315
854  5.515 5.50842
855  5.47973 5.5437
856  5.44445 5.57898
857  5.40917 5.61426
858  5.37389 5.64954
859  5.33862 5.68481
860  5.30334 5.72009
861  5.26806 5.75537
862  5.23278 5.79065
863  5.1975 5.82592
864  5.16223 5.8612
865  5.12695 5.89648
866  5.09167 5.93176
867  5.09167 5.96704
868  5.09167 6.00231
869  5.05639 6.03759
870  5.02112 6.07287
871  4.98584 6.10815
872  4.95056 6.14342
873  4.91528 6.1787
874  4.91528 6.21398
875  4.91528 6.24926
876  4.88 6.28454
877  4.84473 6.31981
878  4.80945 6.35509
879  4.77417 6.39037
880  4.73889 6.42565
881  4.70362 6.46092
882  4.66834 6.4962
883  4.63306 6.53148
884  4.59778 6.56676
885  4.5625 6.60204
886  4.52723 6.63731
887  4.49195 6.67259
888  4.45667 6.70787
889  4.42139 6.74315
890  4.38612 6.77842
891  4.35084 6.8137
892  4.31556 6.84898
893  4.28028 6.88426
894  4.245 6.91954
895  4.20973 6.95481
896  4.17445 6.95481
897  4.13917 6.99009
898  4.10389 7.02537
899  4.06862 7.06065
900  4.03334 7.09592
901  3.99806 7.1312
902  3.96278 7.16648
903  3.9275 7.20176
904  3.89223 7.20176
905  3.85695 7.23704
906  3.82167 7.27231
907  3.78639 7.30759
908  3.75112 7.30759
909  3.71584 7.34287
910  3.68056 7.34287
911  3.64528 7.37815
912  3.61 7.37815
913  3.57473 7.41342
914  3.53945 7.41342
915  3.50417 7.4487
916  3.46889 7.48398
917  3.43362 7.48398
918  3.39834 7.51926
919  3.36306 7.51926
920  3.32778 7.55454
921  3.2925 7.55454
922  3.25723 7.58981
923  3.22195 7.58981
924  3.18667 7.62509
925  3.15139 7.66037
926  3.11612 7.66037
927  3.08084 7.69565
928  3.04556 7.73092
929  3.01028 7.73092
930  2.975 7.7662
931  2.93973 7.7662
932  2.90445 7.80148
933  2.86917 7.80148
934  2.83389 7.83676
935  2.79862 7.83676
936  2.76334 7.87204
937  2.72806 7.87204
938  2.69278 7.87204
939  2.6575 7.90731
940  2.62223 7.90731
941  2.58695 7.94259
942  2.55167 7.94259
943  2.51639 7.94259
944  2.48112 7.94259
945  2.44584 7.94259
946  2.41056 7.94259
947  2.37528 7.97787
948  2.34 7.97787
949  2.30473 8.01315
950  2.26945 8.01315
951  2.23417 8.01315
952  2.19889 8.04842
953  2.16362 8.04842
954  2.12834 8.0837
955  2.09306 8.0837
956  2.05778 8.0837
957  2.0225 8.11898
958  1.98723 8.11898
959  1.95195 8.11898
960  1.91667 8.11898
961  1.88139 8.15426
962  1.84612 8.15426
963  1.81084 8.15426
964  1.77556 8.15426
965  1.74028 8.15426
966  1.705 8.18954
967  1.66973 8.18954
968  1.63445 8.18954
969  1.59917 8.18954
970  1.56389 8.22481
971  1.52862 8.22481
972  1.49334 8.22481
973  1.45806 8.22481
974  1.42278 8.22481
975  1.3875 8.26009
976  1.35223 8.26009
977  1.31695 8.26009
978  1.28167 8.26009
979  1.24639 8.29537
980  1.21112 8.29537
981  1.17584 8.29537
982  1.14056 8.29537
983  1.10528 8.33065
984  1.07 8.33065
985  1.03473 8.33065
986  0.999449 8.33065
987  0.964171 8.33065
988  0.928893 8.36592
989  0.893616 8.36592
990  0.858338 8.36592
991  0.82306 8.36592
992  0.787782 8.36592
993  0.752505 8.36592
994  0.717227 8.36592
995  0.681949 8.36592
996  0.646671 8.4012
997  0.611393 8.4012
998  0.576116 8.4012
999  0.540838 8.4012
1000 0.50556 8.4012
1001 0.470282 8.4012
1002 0.435005 8.4012
1003 0.399727 8.4012
1004 0.364449 8.4012
1005 0.329171 8.4012
1006 0.293893 8.4012
1007 0.258616 8.4012
1008 0.223338 8.4012
1009 0.18806 8.4012
1010 0.152782 8.4012
1011 0.117505 8.4012
1012 0.0822268 8.4012
1013 0.046949 8.36592
1014 0.0116712 8.36592
1015 -0.0236066 8.36592
1016 -0.0588844 8.36592
1017 -0.0941621 8.36592
1018 -0.12944 8.36592
1019 -0.164718 8.36592
1020 -0.199995 8.36592
1021 -0.235273 8.36592
1022 -0.270551 8.36592
1023 -0.305829 8.36592
1024 -0.341107 8.33065
1025 -0.376384 8.33065
1026 -0.411662 8.33065
1027 -0.44694 8.33065
1028 -0.482218 8.33065
1029 -0.517495 8.33065
1030 -0.552773 8.29537
1031 -0.588051 8.29537
1032 -0.623329 8.29537
1033 -0.658607 8.29537
1034 -0.693884 8.29537
1035 -0.729162 8.26009
1036 -0.76444 8.26009
1037 -0.799718 8.26009
1038 -0.834995 8.26009
1039 -0.870273 8.22481
1040 -0.905551 8.22481
1041 -0.940829 8.22481
1042 -0.976107 8.22481
1043 -1.01138 8.22481
1044 -1.04666 8.18954
1045 -1.08194 8.18954
1046 -1.11722 8.18954
1047 -1.1525 8.15426
1048 -1.18777 8.15426
1049 -1.22305 8.15426
1050 -1.25833 8.15426
1051 -1.29361 8.15426
1052 -1.32888 8.11898
1053 -1.36416 8.11898
1054 -1.39944 8.11898
1055 -1.43472 8.11898
1056 -1.47 8.0837
1057 -1.50527 8.0837
1058 -1.54055 8.0837
1059 -1.57583 8.0837
1060 -1.61111 8.04842
1061 -1.64638 8.01315
1062 -1.68166 8.01315
1063 -1.71694 7.97787
1064 -1.75222 7.97787
1065 -1.7875 7.97787
1066 -1.82277 7.94259
1067 -1.85805 7.94259
1068 -1.89333 7.94259
1069 -1.92861 7.90731
1070 -1.96388 7.90731
1071 -1.99916 7.87204
1072 -2.03444 7.83676
1073 -2.06972 7.80148
1074 -2.105 7.7662
1075 -2.14027 7.73092
1076 -2.17555 7.73092
1077 -2.21083 7.73092
1078 -2.24611 7.73092
1079 -2.28138 7.73092
1080 -2.31666 7.73092
1081 -2.35194 7.73092
1082 -2.38722 7.73092
1083 -2.4225 7.73092
1084 -2.45777 7.73092
1085 -2.49305 7.73092
1086 -2.52833 7.69565
1087 -2.56361 7.66037
1088 -2.59888 7.62509
1089 -2.63416 7.58981
1090 -2.66944 7.58981
1091 -2.70472 7.58981
1092 -2.74 7.55454
1093 -2.77527 7.55454
1094 -2.81055 7.51926
1095 -2.84583 7.48398
1096 -2.88111 7.4487
1097 -2.91638 7.4487
1098 -2.95166 7.41342
1099 -2.98694 7.37815
1100 -3.02222 7.37815
1101 -3.0575 7.37815
1102 -3.09277 7.37815
1103 -3.12805 7.34287
1104 -3.16333 7.30759
1105 -3.19861 7.27231
1106 -3.23388 7.27231
1107 -3.26916 7.23704
1108 -3.30444 7.20176
1109 -3.33972 7.16648
1110 -3.375 7.1312
1111 -3.41027 7.09592
1112 -3.44555 7.06065
1113 -3.48083 7.02537
1114 -3.51611 7.02537
1115 -3.55138 7.02537
1116 -3.58666 7.02537
1117 -3.62194 6.99009
1118 -3.65722 6.99009
1119 -3.6925 6.99009
1120 -3.72777 6.95481
1121 -3.76305 6.91954
1122 -3.79833 6.88426
1123 -3.83361 6.88426
1124 -3.86888 6.84898
1125 -3.90416 6.84898
1126 -3.93944 6.8137
1127 -3.97472 6.77842
1128 -4.01 6.74315
1129 -4.04527 6.70787
1130 -4.08055 6.67259
1131 -4.11583 6.63731
1132 -4.15111 6.63731
1133 -4.18638 6.60204
1134 -4.22166 6.56676
1135 -4.25694 6.53148
1136 -4.29222 6.4962
1137 -4.3275 6.46092
1138 -4.36277 6.42565
1139 -4.39805 6.42565
1140 -4.43333 6.42565
1141 -4.46861 6.39037
1142 -4.50388 6.35509
1143 -4.53916 6.31981
1144 -4.57444 6.28454
1145 -4.60972 6.28454
1146 -4.645 6.24926
1147 -4.68027 6.21398
1148 -4.71555 6.1787
1149 -4.75083 6.14342
1150 -4.78611 6.10815
1151 -4.82138 6.07287
1152 -4.85666 6.03759
1153 -4.89194 6.00231
1154 -4.92722 5.96704
1155 -4.9625 5.93176
1156 -4.99777 5.89648
1157 -5.03305 5.8612
1158 -5.06833 5.82592
1159 -5.10361 5.79065
1160 -5.13888 5.75537
1161 -5.17416 5.72009
1162 -5.20944 5.68481
1163 -5.24472 5.64954
1164 -5.28 5.61426
1165 -5.31527 5.57898
1166 -5.31527 5.5437
1167 -5.35055 5.50842
1168 -5.35055 5.47315
1169 -5.38583 5.43787
1170 -5.42111 5.40259
1171 -5.45638 5.36731
1172 -5.49166 5.33204
1173 -5.52694 5.29676
1174 -5.52694 5.26148
1175 -5.56222 5.2262
1176 -5.5975 5.19092
1177 -5.5975 5.15565
1178 -5.63277 5.12037
1179 -5.66805 5.08509
1180 -5.70333 5.04981
1181 -5.70333 5.01454
1182 -5.73861 4.97926
1183 -5.77388 4.94398
1184 -5.77388 4.9087
1185 -5.80916 4.87342
1186 -5.84444 4.83815
1187 -5.84444 4.80287
1188 -5.84444 4.76759
1189 -5.87972 4.73231
1190 -5.915 4.69704
1191 -5.95027 4.66176
1192 -5.98555 4.62648
1193 -5.98555 4.5912
1194 -6.02083 4.55592
1195 -6.05611 4.52065
1196 -6.09138 4.48537
1197 -6.12666 4.45009
1198 -6.12666 4.41481
1199 -6.12666 4.37954
1200 -6.16194 4.34426
1201 -6.19722 4.30898
1202 -6.2325 4.2737
1203 -6.2325 4.23842
1204 -6.26777 4.20315
1205 -6.26777 4.16787
1206 -6.26777 4.13259
1207 -6.26777 4.09731
1208 -6.30305 4.06204
1209 -6.33833 4.02676
1210 -6.33833 3.99148
1211 -6.33833 3.9562
1212 -6.37361 3.92092
1213 -6.37361 3.88565
1214 -6.40888 3.85037
1215 -6.40888 3.81509
1216 -6.40888 3.77981
1217 -6.44416 3.74454
1218 -6.44416 3.70926
1219 -6.44416 3.67398
1220 -6.47944 3.6387
1221 -6.51472 3.60342
1222 -6.51472 3.56815
1223 -6.55 3.53287
1224 -6.55 3.49759
1225 -6.58527 3.46231
1226 -6.62055 3.42704
1227 -6.62055 3.39176
1228 -6.65583 3.35648
1229 -6.65583 3.3212
1230 -6.65583 3.28592
1231 -6.65583 3.25065
1232 -6.69111 3.21537
1233 -6.72638 3.18009
1234 -6.76166 3.14481
1235 -6.76166 3.10954
1236 -6.79694 3.07426
1237 -6.83222 3.03898
1238 -6.83222 3.0037
1239 -6.83222 2.96842
1240 -6.83222 2.93315
1241 -6.83222 2.89787
1242 -6.83222 2.86259
1243 -6.8675 2.82731
1244 -6.90277 2.79204
1245 -6.93805 2.75676
1246 -6.97333 2.72148
1247 -6.97333 2.6862
1248 -6.97333 2.65092
1249 -6.97333 2.61565
1250 -6.97333 2.58037
1251 -6.97333 2.54509
1252 -7.00861 2.50981
1253 -7.04388 2.47454
1254 -7.04388 2.43926
1255 -7.04388 2.40398
1256 -7.04388 2.3687
1257 -7.04388 2.33342
1258 -7.04388 2.29815
1259 -7.04388 2.26287
1260 -7.04388 2.22759
1261 -7.04388 2.19231
1262 -7.04388 2.15704
1263 -7.04388 2.12176
1264 -7.07916 2.08648
1265 -7.07916 2.0512
1266 -7.07916 2.01592
1267 -7.07916 1.98065
1268 -7.07916 1.94537
1269 -7.07916 1.91009
1270 -7.11444 1.87481
1271 -7.14972 1.83954
1272 -7.185 1.80426
1273 -7.185 1.76898
1274 -7.185 1.7337
1275 -7.185 1.69842
1276 -7.185 1.66315
1277 -7.22027 1.62787
1278 -7.22027 1.59259
1279 -7.22027 1.55731
1280 -7.22027 1.52204
1281 -7.22027 1.48676
1282 -7.22027 1.45148
1283 -7.22027 1.4162
1284 -7.22027 1.38092
1285 -7.22027 1.34565
1286 -7.22027 1.31037
1287 -7.22027 1.27509
1288 -7.22027 1.23981
1289 -7.22027 1.20454
1290 -7.25555 1.16926
1291 -7.25555 1.13398
1292 -7.25555 1.0987
1293 -7.25555 1.06342
1294 -7.25555 1.02815
1295 -7.29083 0.992869
1296 -7.29083 0.957591
1297 -7.29083 0.922313
1298 -7.29083 0.887035
1299 -7.29083 0.851757
1300 -7.29083 0.81648
1301 -7.29083 0.781202
1302 -7.32611 0.745924
1303 -7.32611 0.710646
1304 -7.32611 0.675369
1305 -7.32611 0.640091
1306 -7.36138 0.604813
1307 -7.36138 0.569535
1308 -7.36138 0.534257
1309 -7.39666 0.49898
1310 -7.39666 0.463702
1311 -7.39666 0.428424
1312 -7.39666 0.393146
1313 -7.39666 0.357869
1314 -7.39666 0.322591
1315 -7.39666 0.287313
1316 -7.39666 0.252035
1317 -7.39666 0.216757
1318 -7.39666 0.18148
1319 -7.39666 0.146202
1320 -7.39666 0.110924
1321 -7.39666 0.0756463
1322 -7.39666 0.0403685
1323 -7.39666 0.00509072
1324 -7.39666 -0.0301871
1325 -7.43194 -0.0654648
1326 -7.43194 -0.100743
1327 -7.43194 -0.13602
1328 -7.43194 -0.171298
1329 -7.43194 -0.206576
1330 -7.43194 -0.241854
1331 -7.43194 -0.277131
1332 -7.43194 -0.312409
1333 -7.43194 -0.347687
