# Supplementary material for: Statistical Mapping of Maize Bundle Intensity at the Stem Scale Using Spatial Normalisation of Replicated Images
Source: PLoS One. 2014 Mar 12;9(3):e90673. doi: 10.1371/journal.pone.0090673 (PMC3951278; doi:10.1371/journal.pone.0090673)
Supplement: File S2 — Data files containing bundle positions and slice contours. (ZIP) [file pone.0090673.s002.zip › data/slabs/tables/contoursMm/m02XrCntMm.txt]

name   x   y
1    -7.34165 1.20786
2    -7.34165 1.17258
3    -7.34165 1.1373
4    -7.34165 1.10202
5    -7.34165 1.06674
6    -7.34165 1.03147
7    -7.34165 0.996189
8    -7.34165 0.960912
9    -7.34165 0.925634
10   -7.34165 0.890356
11   -7.34165 0.855078
12   -7.34165 0.819801
13   -7.34165 0.784523
14   -7.34165 0.749245
15   -7.34165 0.713967
16   -7.34165 0.678689
17   -7.34165 0.643412
18   -7.34165 0.608134
19   -7.34165 0.572856
20   -7.34165 0.537578
21   -7.34165 0.502301
22   -7.34165 0.467023
23   -7.34165 0.431745
24   -7.34165 0.396467
25   -7.34165 0.361189
26   -7.34165 0.325912
27   -7.34165 0.290634
28   -7.34165 0.255356
29   -7.30637 0.220078
30   -7.30637 0.184801
31   -7.30637 0.149523
32   -7.30637 0.114245
33   -7.30637 0.0789672
34   -7.30637 0.0436894
35   -7.30637 0.00841167
36   -7.30637 -0.0268661
37   -7.30637 -0.0621439
38   -7.30637 -0.0974217
39   -7.30637 -0.132699
40   -7.30637 -0.167977
41   -7.30637 -0.203255
42   -7.30637 -0.238533
43   -7.30637 -0.273811
44   -7.30637 -0.309088
45   -7.30637 -0.344366
46   -7.30637 -0.379644
47   -7.30637 -0.414922
48   -7.30637 -0.450199
49   -7.30637 -0.485477
50   -7.30637 -0.520755
51   -7.30637 -0.556033
52   -7.30637 -0.591311
53   -7.30637 -0.626588
54   -7.30637 -0.661866
55   -7.30637 -0.697144
56   -7.30637 -0.732422
57   -7.30637 -0.767699
58   -7.30637 -0.802977
59   -7.30637 -0.838255
60   -7.30637 -0.873533
61   -7.30637 -0.908811
62   -7.30637 -0.944088
63   -7.30637 -0.979366
64   -7.30637 -1.01464
65   -7.27109 -1.04992
66   -7.27109 -1.0852
67   -7.27109 -1.12048
68   -7.27109 -1.15576
69   -7.27109 -1.19103
70   -7.27109 -1.22631
71   -7.27109 -1.26159
72   -7.27109 -1.29687
73   -7.27109 -1.33214
74   -7.27109 -1.36742
75   -7.27109 -1.4027
76   -7.27109 -1.43798
77   -7.27109 -1.47326
78   -7.27109 -1.50853
79   -7.27109 -1.54381
80   -7.27109 -1.57909
81   -7.27109 -1.61437
82   -7.27109 -1.64964
83   -7.23581 -1.68492
84   -7.23581 -1.7202
85   -7.23581 -1.75548
86   -7.23581 -1.79076
87   -7.23581 -1.82603
88   -7.23581 -1.86131
89   -7.20053 -1.89659
90   -7.20053 -1.93187
91   -7.20053 -1.96714
92   -7.20053 -2.00242
93   -7.20053 -2.0377
94   -7.20053 -2.07298
95   -7.16526 -2.10826
96   -7.16526 -2.14353
97   -7.16526 -2.17881
98   -7.16526 -2.21409
99   -7.16526 -2.24937
100  -7.16526 -2.28464
101  -7.12998 -2.31992
102  -7.12998 -2.3552
103  -7.12998 -2.39048
104  -7.12998 -2.42576
105  -7.12998 -2.46103
106  -7.12998 -2.49631
107  -7.12998 -2.53159
108  -7.0947 -2.56687
109  -7.0947 -2.60214
110  -7.0947 -2.63742
111  -7.0947 -2.6727
112  -7.0947 -2.70798
113  -7.0947 -2.74326
114  -7.0947 -2.77853
115  -7.0947 -2.81381
116  -7.05942 -2.84909
117  -7.05942 -2.88437
118  -7.05942 -2.91964
119  -7.05942 -2.95492
120  -7.02415 -2.9902
121  -7.02415 -3.02548
122  -7.02415 -3.06076
123  -7.02415 -3.09603
124  -7.02415 -3.13131
125  -6.98887 -3.16659
126  -6.98887 -3.20187
127  -6.98887 -3.23714
128  -6.98887 -3.27242
129  -6.95359 -3.3077
130  -6.95359 -3.34298
131  -6.95359 -3.37826
132  -6.95359 -3.41353
133  -6.95359 -3.44881
134  -6.95359 -3.48409
135  -6.95359 -3.51937
136  -6.95359 -3.55464
137  -6.91831 -3.58992
138  -6.91831 -3.6252
139  -6.91831 -3.66048
140  -6.91831 -3.69576
141  -6.91831 -3.73103
142  -6.91831 -3.76631
143  -6.88303 -3.80159
144  -6.88303 -3.83687
145  -6.84776 -3.87214
146  -6.84776 -3.90742
147  -6.84776 -3.9427
148  -6.81248 -3.97798
149  -6.81248 -4.01326
150  -6.81248 -4.04853
151  -6.81248 -4.08381
152  -6.81248 -4.11909
153  -6.7772 -4.15437
154  -6.7772 -4.18964
155  -6.7772 -4.22492
156  -6.74192 -4.2602
157  -6.74192 -4.29548
158  -6.74192 -4.33076
159  -6.70665 -4.36603
160  -6.70665 -4.40131
161  -6.70665 -4.43659
162  -6.67137 -4.47187
163  -6.67137 -4.50714
164  -6.67137 -4.54242
165  -6.67137 -4.5777
166  -6.63609 -4.61298
167  -6.63609 -4.64826
168  -6.63609 -4.68353
169  -6.63609 -4.71881
170  -6.60081 -4.75409
171  -6.60081 -4.78937
172  -6.60081 -4.82464
173  -6.56553 -4.85992
174  -6.56553 -4.8952
175  -6.56553 -4.93048
176  -6.53026 -4.96576
177  -6.53026 -5.00103
178  -6.53026 -5.03631
179  -6.49498 -5.07159
180  -6.49498 -5.10687
181  -6.49498 -5.14214
182  -6.4597 -5.17742
183  -6.4597 -5.2127
184  -6.4597 -5.24798
185  -6.4597 -5.28326
186  -6.42442 -5.31853
187  -6.42442 -5.35381
188  -6.42442 -5.38909
189  -6.38915 -5.42437
190  -6.38915 -5.45964
191  -6.38915 -5.49492
192  -6.35387 -5.5302
193  -6.35387 -5.56548
194  -6.31859 -5.60076
195  -6.31859 -5.63603
196  -6.31859 -5.67131
197  -6.28331 -5.70659
198  -6.28331 -5.74187
199  -6.28331 -5.77714
200  -6.24803 -5.81242
201  -6.24803 -5.8477
202  -6.24803 -5.88298
203  -6.21276 -5.91826
204  -6.21276 -5.95353
205  -6.17748 -5.98881
206  -6.17748 -6.02409
207  -6.17748 -6.05937
208  -6.1422 -6.09464
209  -6.1422 -6.12992
210  -6.10692 -6.1652
211  -6.10692 -6.20048
212  -6.10692 -6.23576
213  -6.07165 -6.27103
214  -6.07165 -6.30631
215  -6.03637 -6.34159
216  -6.03637 -6.37687
217  -6.03637 -6.41214
218  -6.00109 -6.44742
219  -6.00109 -6.4827
220  -6.00109 -6.51798
221  -6.00109 -6.55326
222  -6.00109 -6.58853
223  -5.96581 -6.62381
224  -5.96581 -6.65909
225  -5.93053 -6.69437
226  -5.93053 -6.72964
227  -5.93053 -6.76492
228  -5.93053 -6.8002
229  -5.89526 -6.83548
230  -5.85998 -6.87076
231  -5.8247 -6.90603
232  -5.8247 -6.94131
233  -5.8247 -6.97659
234  -5.78942 -7.01187
235  -5.78942 -7.04714
236  -5.75415 -7.08242
237  -5.75415 -7.1177
238  -5.75415 -7.15298
239  -5.71887 -7.18826
240  -5.71887 -7.22353
241  -5.68359 -7.25881
242  -5.68359 -7.29409
243  -5.64831 -7.32937
244  -5.64831 -7.36464
245  -5.61303 -7.39992
246  -5.61303 -7.4352
247  -5.57776 -7.47048
248  -5.57776 -7.50576
249  -5.54248 -7.54103
250  -5.54248 -7.57631
251  -5.5072 -7.61159
252  -5.5072 -7.64687
253  -5.47192 -7.68214
254  -5.47192 -7.71742
255  -5.47192 -7.7527
256  -5.43665 -7.78798
257  -5.43665 -7.82326
258  -5.40137 -7.85853
259  -5.40137 -7.89381
260  -5.36609 -7.92909
261  -5.36609 -7.96437
262  -5.33081 -7.99964
263  -5.33081 -8.03492
264  -5.29553 -8.0702
265  -5.29553 -8.10548
266  -5.29553 -8.14076
267  -5.26026 -8.17603
268  -5.22498 -8.21131
269  -5.22498 -8.24659
270  -5.1897 -8.28187
271  -5.1897 -8.31714
272  -5.15442 -8.35242
273  -5.11915 -8.3877
274  -5.11915 -8.42298
275  -5.08387 -8.45826
276  -5.08387 -8.49353
277  -5.04859 -8.52881
278  -5.04859 -8.56409
279  -5.01331 -8.59937
280  -4.97803 -8.63464
281  -4.97803 -8.66992
282  -4.94276 -8.7052
283  -4.90748 -8.74048
284  -4.8722 -8.77576
285  -4.83692 -8.81103
286  -4.80165 -8.84631
287  -4.76637 -8.88159
288  -4.73109 -8.91687
289  -4.69581 -8.95214
290  -4.66053 -8.95214
291  -4.62526 -8.95214
292  -4.58998 -8.95214
293  -4.5547 -8.95214
294  -4.51942 -8.95214
295  -4.48415 -8.95214
296  -4.44887 -8.95214
297  -4.41359 -8.95214
298  -4.37831 -8.95214
299  -4.34303 -8.95214
300  -4.30776 -8.95214
301  -4.27248 -8.95214
302  -4.2372 -8.95214
303  -4.20192 -8.91687
304  -4.16665 -8.91687
305  -4.13137 -8.91687
306  -4.09609 -8.91687
307  -4.06081 -8.91687
308  -4.02553 -8.91687
309  -3.99026 -8.91687
310  -3.95498 -8.91687
311  -3.9197 -8.91687
312  -3.88442 -8.91687
313  -3.84915 -8.91687
314  -3.81387 -8.91687
315  -3.77859 -8.91687
316  -3.74331 -8.91687
317  -3.70803 -8.91687
318  -3.67276 -8.91687
319  -3.63748 -8.91687
320  -3.6022 -8.88159
321  -3.56692 -8.88159
322  -3.53165 -8.88159
323  -3.49637 -8.88159
324  -3.46109 -8.88159
325  -3.42581 -8.84631
326  -3.39053 -8.84631
327  -3.35526 -8.84631
328  -3.31998 -8.84631
329  -3.2847 -8.81103
330  -3.24942 -8.77576
331  -3.21415 -8.74048
332  -3.17887 -8.7052
333  -3.14359 -8.66992
334  -3.10831 -8.63464
335  -3.07303 -8.59937
336  -3.03776 -8.56409
337  -3.00248 -8.52881
338  -2.9672 -8.49353
339  -2.93192 -8.49353
340  -2.89665 -8.49353
341  -2.86137 -8.49353
342  -2.82609 -8.49353
343  -2.79081 -8.49353
344  -2.75553 -8.49353
345  -2.72026 -8.49353
346  -2.68498 -8.49353
347  -2.6497 -8.49353
348  -2.61442 -8.49353
349  -2.57915 -8.49353
350  -2.54387 -8.49353
351  -2.50859 -8.49353
352  -2.47331 -8.49353
353  -2.43803 -8.49353
354  -2.40276 -8.45826
355  -2.36748 -8.45826
356  -2.3322 -8.45826
357  -2.29692 -8.45826
358  -2.26165 -8.45826
359  -2.22637 -8.45826
360  -2.19109 -8.45826
361  -2.15581 -8.45826
362  -2.12053 -8.45826
363  -2.08526 -8.42298
364  -2.04998 -8.3877
365  -2.0147 -8.35242
366  -1.97942 -8.35242
367  -1.94415 -8.35242
368  -1.90887 -8.35242
369  -1.87359 -8.35242
370  -1.83831 -8.35242
371  -1.80303 -8.31714
372  -1.76776 -8.28187
373  -1.73248 -8.24659
374  -1.6972 -8.21131
375  -1.66192 -8.17603
376  -1.62665 -8.14076
377  -1.59137 -8.10548
378  -1.55609 -8.0702
379  -1.55609 -8.03492
380  -1.55609 -7.99964
381  -1.55609 -7.96437
382  -1.55609 -7.92909
383  -1.55609 -7.89381
384  -1.55609 -7.85853
385  -1.55609 -7.82326
386  -1.55609 -7.78798
387  -1.55609 -7.7527
388  -1.55609 -7.71742
389  -1.55609 -7.68214
390  -1.55609 -7.64687
391  -1.52081 -7.61159
392  -1.48553 -7.57631
393  -1.45026 -7.54103
394  -1.41498 -7.50576
395  -1.3797 -7.47048
396  -1.34442 -7.4352
397  -1.30915 -7.39992
398  -1.27387 -7.36464
399  -1.23859 -7.32937
400  -1.20331 -7.29409
401  -1.16803 -7.25881
402  -1.13276 -7.22353
403  -1.09748 -7.18826
404  -1.0622 -7.15298
405  -1.02692 -7.1177
406  -1.02692 -7.08242
407  -1.02692 -7.04714
408  -1.02692 -7.01187
409  -1.02692 -6.97659
410  -1.02692 -6.94131
411  -0.991645 -6.90603
412  -0.956368 -6.87076
413  -0.92109 -6.83548
414  -0.885812 -6.8002
415  -0.885812 -6.76492
416  -0.885812 -6.72964
417  -0.885812 -6.69437
418  -0.885812 -6.65909
419  -0.885812 -6.62381
420  -0.885812 -6.58853
421  -0.850534 -6.55326
422  -0.815256 -6.51798
423  -0.779979 -6.4827
424  -0.744701 -6.44742
425  -0.709423 -6.41214
426  -0.674145 -6.37687
427  -0.638868 -6.34159
428  -0.60359 -6.30631
429  -0.568312 -6.27103
430  -0.533034 -6.27103
431  -0.497756 -6.23576
432  -0.462479 -6.23576
433  -0.427201 -6.23576
434  -0.391923 -6.23576
435  -0.356645 -6.20048
436  -0.321368 -6.1652
437  -0.28609 -6.12992
438  -0.250812 -6.09464
439  -0.215534 -6.05937
440  -0.180256 -6.02409
441  -0.144979 -5.98881
442  -0.109701 -5.98881
443  -0.0744231 -5.98881
444  -0.0391454 -5.95353
445  -0.00386758 -5.91826
446  0.0314102 -5.88298
447  0.066688 -5.88298
448  0.101966 -5.88298
449  0.137244 -5.8477
450  0.172521 -5.81242
451  0.207799 -5.81242
452  0.243077 -5.77714
453  0.278355 -5.77714
454  0.313632 -5.77714
455  0.34891 -5.74187
456  0.384188 -5.74187
457  0.419466 -5.74187
458  0.454744 -5.74187
459  0.490021 -5.74187
460  0.525299 -5.74187
461  0.560577 -5.74187
462  0.595855 -5.70659
463  0.631132 -5.70659
464  0.66641 -5.70659
465  0.701688 -5.70659
466  0.736966 -5.70659
467  0.772244 -5.70659
468  0.807521 -5.70659
469  0.842799 -5.70659
470  0.878077 -5.70659
471  0.913355 -5.70659
472  0.948632 -5.70659
473  0.98391 -5.70659
474  1.01919 -5.70659
475  1.05447 -5.70659
476  1.08974 -5.70659
477  1.12502 -5.67131
478  1.1603 -5.67131
479  1.19558 -5.67131
480  1.23085 -5.67131
481  1.26613 -5.67131
482  1.30141 -5.67131
483  1.33669 -5.67131
484  1.37197 -5.67131
485  1.40724 -5.67131
486  1.44252 -5.67131
487  1.4778 -5.67131
488  1.51308 -5.67131
489  1.54835 -5.67131
490  1.58363 -5.67131
491  1.61891 -5.67131
492  1.65419 -5.67131
493  1.68947 -5.67131
494  1.72474 -5.67131
495  1.76002 -5.67131
496  1.7953 -5.70659
497  1.83058 -5.74187
498  1.86585 -5.77714
499  1.90113 -5.81242
500  1.93641 -5.8477
501  1.97169 -5.88298
502  2.00697 -5.91826
503  2.04224 -5.95353
504  2.07752 -5.98881
505  2.07752 -6.02409
506  2.1128 -6.05937
507  2.14808 -6.09464
508  2.18335 -6.12992
509  2.21863 -6.1652
510  2.25391 -6.20048
511  2.28919 -6.23576
512  2.32447 -6.27103
513  2.35974 -6.30631
514  2.39502 -6.34159
515  2.4303 -6.37687
516  2.46558 -6.37687
517  2.50085 -6.41214
518  2.53613 -6.41214
519  2.57141 -6.41214
520  2.60669 -6.44742
521  2.64197 -6.4827
522  2.67724 -6.4827
523  2.71252 -6.4827
524  2.7478 -6.51798
525  2.78308 -6.51798
526  2.81835 -6.55326
527  2.85363 -6.55326
528  2.88891 -6.55326
529  2.92419 -6.55326
530  2.95947 -6.55326
531  2.99474 -6.55326
532  3.03002 -6.58853
533  3.0653 -6.58853
534  3.10058 -6.58853
535  3.13585 -6.58853
536  3.17113 -6.62381
537  3.20641 -6.62381
538  3.24169 -6.62381
539  3.27697 -6.62381
540  3.31224 -6.65909
541  3.34752 -6.69437
542  3.3828 -6.72964
543  3.41808 -6.76492
544  3.45335 -6.76492
545  3.48863 -6.76492
546  3.52391 -6.76492
547  3.55919 -6.76492
548  3.59447 -6.76492
549  3.62974 -6.76492
550  3.66502 -6.76492
551  3.7003 -6.76492
552  3.73558 -6.76492
553  3.77085 -6.76492
554  3.80613 -6.76492
555  3.84141 -6.76492
556  3.87669 -6.76492
557  3.91197 -6.76492
558  3.94724 -6.76492
559  3.98252 -6.76492
560  4.0178 -6.76492
561  4.05308 -6.76492
562  4.08835 -6.8002
563  4.12363 -6.83548
564  4.15891 -6.87076
565  4.19419 -6.87076
566  4.22947 -6.87076
567  4.26474 -6.90603
568  4.30002 -6.94131
569  4.3353 -6.94131
570  4.37058 -6.97659
571  4.40585 -6.97659
572  4.44113 -7.01187
573  4.47641 -7.04714
574  4.51169 -7.04714
575  4.54697 -7.08242
576  4.58224 -7.1177
577  4.61752 -7.1177
578  4.6528 -7.1177
579  4.68808 -7.15298
580  4.72335 -7.18826
581  4.75863 -7.22353
582  4.79391 -7.22353
583  4.82919 -7.22353
584  4.86447 -7.22353
585  4.89974 -7.22353
586  4.93502 -7.22353
587  4.9703 -7.22353
588  5.00558 -7.22353
589  5.04085 -7.22353
590  5.07613 -7.22353
591  5.11141 -7.22353
592  5.14669 -7.22353
593  5.18197 -7.22353
594  5.21724 -7.22353
595  5.25252 -7.22353
596  5.2878 -7.22353
597  5.32308 -7.22353
598  5.35835 -7.22353
599  5.39363 -7.22353
600  5.42891 -7.22353
601  5.46419 -7.22353
602  5.49947 -7.22353
603  5.53474 -7.22353
604  5.57002 -7.22353
605  5.6053 -7.25881
606  5.64058 -7.25881
607  5.67585 -7.29409
608  5.71113 -7.29409
609  5.74641 -7.32937
610  5.78169 -7.32937
611  5.81697 -7.32937
612  5.85224 -7.32937
613  5.88752 -7.36464
614  5.9228 -7.36464
615  5.95808 -7.36464
616  5.99335 -7.36464
617  6.02863 -7.36464
618  6.06391 -7.36464
619  6.09919 -7.36464
620  6.13447 -7.36464
621  6.16974 -7.36464
622  6.20502 -7.36464
623  6.2403 -7.36464
624  6.27558 -7.36464
625  6.31085 -7.36464
626  6.34613 -7.36464
627  6.38141 -7.32937
628  6.41669 -7.32937
629  6.45197 -7.32937
630  6.48724 -7.32937
631  6.52252 -7.29409
632  6.5578 -7.29409
633  6.59308 -7.25881
634  6.62835 -7.25881
635  6.66363 -7.25881
636  6.69891 -7.22353
637  6.73419 -7.22353
638  6.76947 -7.18826
639  6.80474 -7.18826
640  6.84002 -7.18826
641  6.8753 -7.15298
642  6.91058 -7.15298
643  6.94585 -7.15298
644  6.98113 -7.1177
645  7.01641 -7.1177
646  7.05169 -7.08242
647  7.08697 -7.04714
648  7.12224 -7.04714
649  7.15752 -7.04714
650  7.1928 -7.01187
651  7.22808 -7.01187
652  7.26335 -6.97659
653  7.29863 -6.94131
654  7.33391 -6.94131
655  7.36919 -6.90603
656  7.40447 -6.87076
657  7.43974 -6.83548
658  7.47502 -6.8002
659  7.5103 -6.76492
660  7.54558 -6.72964
661  7.58085 -6.69437
662  7.61613 -6.65909
663  7.61613 -6.62381
664  7.61613 -6.58853
665  7.65141 -6.55326
666  7.65141 -6.51798
667  7.68669 -6.4827
668  7.68669 -6.44742
669  7.72197 -6.41214
670  7.72197 -6.37687
671  7.75724 -6.34159
672  7.75724 -6.30631
673  7.79252 -6.27103
674  7.79252 -6.23576
675  7.8278 -6.20048
676  7.8278 -6.1652
677  7.86308 -6.12992
678  7.86308 -6.09464
679  7.89835 -6.05937
680  7.89835 -6.02409
681  7.93363 -5.98881
682  7.96891 -5.95353
683  8.00419 -5.91826
684  8.00419 -5.88298
685  8.00419 -5.8477
686  8.03947 -5.81242
687  8.03947 -5.77714
688  8.07474 -5.74187
689  8.07474 -5.70659
690  8.11002 -5.67131
691  8.11002 -5.63603
692  8.1453 -5.60076
693  8.18058 -5.56548
694  8.18058 -5.5302
695  8.21585 -5.49492
696  8.21585 -5.45964
697  8.25113 -5.42437
698  8.25113 -5.38909
699  8.28641 -5.35381
700  8.28641 -5.31853
701  8.32169 -5.28326
702  8.32169 -5.24798
703  8.32169 -5.2127
704  8.35697 -5.17742
705  8.35697 -5.14214
706  8.39224 -5.10687
707  8.39224 -5.07159
708  8.42752 -5.03631
709  8.42752 -5.00103
710  8.4628 -4.96576
711  8.4628 -4.93048
712  8.4628 -4.8952
713  8.49808 -4.85992
714  8.49808 -4.82464
715  8.49808 -4.78937
716  8.53335 -4.75409
717  8.53335 -4.71881
718  8.53335 -4.68353
719  8.56863 -4.64826
720  8.56863 -4.61298
721  8.56863 -4.5777
722  8.56863 -4.54242
723  8.56863 -4.50714
724  8.56863 -4.47187
725  8.56863 -4.43659
726  8.56863 -4.40131
727  8.56863 -4.36603
728  8.56863 -4.33076
729  8.56863 -4.29548
730  8.56863 -4.2602
731  8.56863 -4.22492
732  8.56863 -4.18964
733  8.53335 -4.15437
734  8.49808 -4.11909
735  8.4628 -4.08381
736  8.42752 -4.04853
737  8.39224 -4.01326
738  8.35697 -3.97798
739  8.32169 -3.9427
740  8.28641 -3.90742
741  8.25113 -3.90742
742  8.21585 -3.90742
743  8.18058 -3.90742
744  8.1453 -3.90742
745  8.11002 -3.90742
746  8.07474 -3.87214
747  8.03947 -3.83687
748  8.00419 -3.80159
749  7.96891 -3.76631
750  7.93363 -3.73103
751  7.89835 -3.69576
752  7.86308 -3.66048
753  7.8278 -3.6252
754  7.79252 -3.58992
755  7.79252 -3.55464
756  7.79252 -3.51937
757  7.79252 -3.48409
758  7.79252 -3.44881
759  7.79252 -3.41353
760  7.79252 -3.37826
761  7.79252 -3.34298
762  7.79252 -3.3077
763  7.79252 -3.27242
764  7.79252 -3.23714
765  7.79252 -3.20187
766  7.79252 -3.16659
767  7.8278 -3.13131
768  7.8278 -3.09603
769  7.86308 -3.06076
770  7.86308 -3.02548
771  7.86308 -2.9902
772  7.89835 -2.95492
773  7.89835 -2.91964
774  7.93363 -2.88437
775  7.93363 -2.84909
776  7.93363 -2.81381
777  7.93363 -2.77853
778  7.93363 -2.74326
779  7.93363 -2.70798
780  7.96891 -2.6727
781  7.96891 -2.63742
782  7.96891 -2.60214
783  7.96891 -2.56687
784  7.96891 -2.53159
785  7.96891 -2.49631
786  7.96891 -2.46103
787  7.96891 -2.42576
788  7.96891 -2.39048
789  7.96891 -2.3552
790  7.96891 -2.31992
791  7.96891 -2.28464
792  7.96891 -2.24937
793  7.96891 -2.21409
794  7.96891 -2.17881
795  7.96891 -2.14353
796  7.96891 -2.10826
797  7.96891 -2.07298
798  7.96891 -2.0377
799  7.96891 -2.00242
800  7.96891 -1.96714
801  7.96891 -1.93187
802  7.93363 -1.89659
803  7.93363 -1.86131
804  7.93363 -1.82603
805  7.93363 -1.79076
806  7.93363 -1.75548
807  7.93363 -1.7202
808  7.93363 -1.68492
809  7.93363 -1.64964
810  7.93363 -1.61437
811  7.93363 -1.57909
812  7.93363 -1.54381
813  7.93363 -1.50853
814  7.93363 -1.47326
815  7.93363 -1.43798
816  7.93363 -1.4027
817  7.89835 -1.36742
818  7.89835 -1.33214
819  7.89835 -1.29687
820  7.86308 -1.26159
821  7.8278 -1.22631
822  7.79252 -1.19103
823  7.79252 -1.15576
824  7.79252 -1.12048
825  7.79252 -1.0852
826  7.79252 -1.04992
827  7.75724 -1.01464
828  7.75724 -0.979366
829  7.75724 -0.944088
830  7.75724 -0.908811
831  7.72197 -0.873533
832  7.72197 -0.838255
833  7.72197 -0.802977
834  7.72197 -0.767699
835  7.72197 -0.732422
836  7.72197 -0.697144
837  7.72197 -0.661866
838  7.72197 -0.626588
839  7.72197 -0.591311
840  7.72197 -0.556033
841  7.72197 -0.520755
842  7.72197 -0.485477
843  7.72197 -0.450199
844  7.72197 -0.414922
845  7.72197 -0.379644
846  7.72197 -0.344366
847  7.72197 -0.309088
848  7.72197 -0.273811
849  7.72197 -0.238533
850  7.75724 -0.203255
851  7.75724 -0.167977
852  7.75724 -0.132699
853  7.75724 -0.0974217
854  7.75724 -0.0621439
855  7.75724 -0.0268661
856  7.75724 0.00841167
857  7.75724 0.0436894
858  7.75724 0.0789672
859  7.75724 0.114245
860  7.75724 0.149523
861  7.75724 0.184801
862  7.75724 0.220078
863  7.75724 0.255356
864  7.75724 0.290634
865  7.75724 0.325912
866  7.72197 0.361189
867  7.72197 0.396467
868  7.72197 0.431745
869  7.72197 0.467023
870  7.68669 0.502301
871  7.68669 0.537578
872  7.68669 0.572856
873  7.68669 0.608134
874  7.68669 0.643412
875  7.65141 0.678689
876  7.65141 0.713967
877  7.65141 0.749245
878  7.65141 0.784523
879  7.65141 0.819801
880  7.65141 0.855078
881  7.65141 0.890356
882  7.61613 0.925634
883  7.61613 0.960912
884  7.58085 0.996189
885  7.54558 1.03147
886  7.54558 1.06674
887  7.54558 1.10202
888  7.54558 1.1373
889  7.54558 1.17258
890  7.5103 1.20786
891  7.5103 1.24313
892  7.5103 1.27841
893  7.5103 1.31369
894  7.47502 1.34897
895  7.47502 1.38424
896  7.47502 1.41952
897  7.47502 1.4548
898  7.43974 1.49008
899  7.43974 1.52536
900  7.40447 1.56063
901  7.36919 1.59591
902  7.36919 1.63119
903  7.36919 1.66647
904  7.36919 1.70174
905  7.36919 1.73702
906  7.36919 1.7723
907  7.36919 1.80758
908  7.36919 1.84286
909  7.36919 1.87813
910  7.33391 1.91341
911  7.33391 1.94869
912  7.29863 1.98397
913  7.29863 2.01924
914  7.26335 2.05452
915  7.26335 2.0898
916  7.26335 2.12508
917  7.22808 2.16036
918  7.1928 2.19563
919  7.15752 2.23091
920  7.12224 2.26619
921  7.12224 2.30147
922  7.12224 2.33674
923  7.12224 2.37202
924  7.08697 2.4073
925  7.08697 2.44258
926  7.08697 2.47786
927  7.08697 2.51313
928  7.05169 2.54841
929  7.05169 2.58369
930  7.05169 2.61897
931  7.05169 2.65424
932  7.01641 2.68952
933  7.01641 2.7248
934  6.98113 2.76008
935  6.98113 2.79536
936  6.98113 2.83063
937  6.94585 2.86591
938  6.94585 2.90119
939  6.91058 2.93647
940  6.91058 2.97174
941  6.8753 3.00702
942  6.8753 3.0423
943  6.8753 3.07758
944  6.84002 3.11286
945  6.80474 3.14813
946  6.80474 3.18341
947  6.76947 3.21869
948  6.76947 3.25397
949  6.73419 3.28924
950  6.69891 3.32452
951  6.69891 3.3598
952  6.66363 3.39508
953  6.66363 3.43036
954  6.62835 3.46563
955  6.62835 3.50091
956  6.62835 3.53619
957  6.59308 3.57147
958  6.59308 3.60674
959  6.5578 3.64202
960  6.52252 3.6773
961  6.48724 3.71258
962  6.48724 3.74786
963  6.45197 3.78313
964  6.45197 3.81841
965  6.41669 3.85369
966  6.41669 3.88897
967  6.38141 3.92424
968  6.34613 3.95952
969  6.34613 3.9948
970  6.31085 4.03008
971  6.27558 4.06536
972  6.27558 4.10063
973  6.2403 4.13591
974  6.20502 4.17119
975  6.20502 4.20647
976  6.16974 4.24174
977  6.16974 4.27702
978  6.13447 4.3123
979  6.09919 4.34758
980  6.06391 4.38286
981  6.02863 4.41813
982  6.02863 4.45341
983  5.99335 4.48869
984  5.95808 4.52397
985  5.9228 4.55924
986  5.9228 4.59452
987  5.88752 4.6298
988  5.85224 4.66508
989  5.81697 4.70036
990  5.81697 4.73563
991  5.78169 4.77091
992  5.74641 4.80619
993  5.71113 4.84147
994  5.71113 4.87674
995  5.67585 4.91202
996  5.64058 4.9473
997  5.6053 4.98258
998  5.57002 5.01786
999  5.57002 5.05313
1000 5.53474 5.08841
1001 5.49947 5.12369
1002 5.46419 5.15897
1003 5.42891 5.19424
1004 5.39363 5.22952
1005 5.39363 5.2648
1006 5.35835 5.30008
1007 5.32308 5.33536
1008 5.2878 5.37063
1009 5.2878 5.40591
1010 5.25252 5.44119
1011 5.21724 5.47647
1012 5.18197 5.51174
1013 5.14669 5.54702
1014 5.11141 5.5823
1015 5.07613 5.61758
1016 5.04085 5.65286
1017 5.00558 5.68813
1018 5.00558 5.72341
1019 4.9703 5.75869
1020 4.93502 5.79397
1021 4.89974 5.82924
1022 4.86447 5.86452
1023 4.82919 5.8998
1024 4.79391 5.93508
1025 4.75863 5.97036
1026 4.72335 6.00563
1027 4.68808 6.04091
1028 4.6528 6.07619
1029 4.61752 6.11147
1030 4.58224 6.14674
1031 4.54697 6.18202
1032 4.51169 6.2173
1033 4.47641 6.25258
1034 4.44113 6.28786
1035 4.40585 6.32313
1036 4.37058 6.35841
1037 4.3353 6.35841
1038 4.30002 6.39369
1039 4.26474 6.42897
1040 4.22947 6.46424
1041 4.19419 6.49952
1042 4.15891 6.5348
1043 4.12363 6.57008
1044 4.08835 6.60536
1045 4.05308 6.64063
1046 4.0178 6.64063
1047 3.98252 6.67591
1048 3.94724 6.71119
1049 3.91197 6.74647
1050 3.87669 6.78174
1051 3.84141 6.81702
1052 3.80613 6.8523
1053 3.77085 6.88758
1054 3.73558 6.92286
1055 3.7003 6.92286
1056 3.66502 6.95813
1057 3.62974 6.99341
1058 3.59447 6.99341
1059 3.55919 7.02869
1060 3.52391 7.06397
1061 3.48863 7.06397
1062 3.45335 7.09924
1063 3.41808 7.13452
1064 3.3828 7.13452
1065 3.34752 7.1698
1066 3.31224 7.20508
1067 3.27697 7.24036
1068 3.24169 7.24036
1069 3.20641 7.27563
1070 3.17113 7.31091
1071 3.13585 7.34619
1072 3.10058 7.38147
1073 3.0653 7.38147
1074 3.03002 7.38147
1075 2.99474 7.38147
1076 2.95947 7.41674
1077 2.92419 7.41674
1078 2.88891 7.45202
1079 2.85363 7.45202
1080 2.81835 7.4873
1081 2.78308 7.52258
1082 2.7478 7.55786
1083 2.71252 7.55786
1084 2.67724 7.59313
1085 2.64197 7.62841
1086 2.60669 7.62841
1087 2.57141 7.62841
1088 2.53613 7.66369
1089 2.50085 7.66369
1090 2.46558 7.66369
1091 2.4303 7.69897
1092 2.39502 7.69897
1093 2.35974 7.73424
1094 2.32447 7.73424
1095 2.28919 7.73424
1096 2.25391 7.76952
1097 2.21863 7.8048
1098 2.18335 7.84008
1099 2.14808 7.84008
1100 2.1128 7.84008
1101 2.07752 7.87536
1102 2.04224 7.87536
1103 2.00697 7.87536
1104 1.97169 7.91063
1105 1.93641 7.91063
1106 1.90113 7.94591
1107 1.86585 7.94591
1108 1.83058 7.94591
1109 1.7953 7.98119
1110 1.76002 7.98119
1111 1.72474 7.98119
1112 1.68947 8.01647
1113 1.65419 8.01647
1114 1.61891 8.01647
1115 1.58363 8.05174
1116 1.54835 8.05174
1117 1.51308 8.05174
1118 1.4778 8.08702
1119 1.44252 8.08702
1120 1.40724 8.1223
1121 1.37197 8.1223
1122 1.33669 8.1223
1123 1.30141 8.1223
1124 1.26613 8.15758
1125 1.23085 8.15758
1126 1.19558 8.15758
1127 1.1603 8.19286
1128 1.12502 8.19286
1129 1.08974 8.19286
1130 1.05447 8.22813
1131 1.01919 8.22813
1132 0.98391 8.22813
1133 0.948632 8.22813
1134 0.913355 8.26341
1135 0.878077 8.26341
1136 0.842799 8.26341
1137 0.807521 8.26341
1138 0.772244 8.29869
1139 0.736966 8.29869
1140 0.701688 8.29869
1141 0.66641 8.29869
1142 0.631132 8.33397
1143 0.595855 8.33397
1144 0.560577 8.36924
1145 0.525299 8.40452
1146 0.490021 8.40452
1147 0.454744 8.40452
1148 0.419466 8.40452
1149 0.384188 8.4398
1150 0.34891 8.4398
1151 0.313632 8.4398
1152 0.278355 8.4398
1153 0.243077 8.47508
1154 0.207799 8.47508
1155 0.172521 8.47508
1156 0.137244 8.47508
1157 0.101966 8.47508
1158 0.066688 8.47508
1159 0.0314102 8.51036
1160 -0.00386758 8.51036
1161 -0.0391454 8.54563
1162 -0.0744231 8.54563
1163 -0.109701 8.54563
1164 -0.144979 8.54563
1165 -0.180256 8.54563
1166 -0.215534 8.54563
1167 -0.250812 8.58091
1168 -0.28609 8.58091
1169 -0.321368 8.58091
1170 -0.356645 8.58091
1171 -0.391923 8.61619
1172 -0.427201 8.61619
1173 -0.462479 8.61619
1174 -0.497756 8.61619
1175 -0.533034 8.61619
1176 -0.568312 8.61619
1177 -0.60359 8.61619
1178 -0.638868 8.61619
1179 -0.674145 8.61619
1180 -0.709423 8.61619
1181 -0.744701 8.61619
1182 -0.779979 8.61619
1183 -0.815256 8.61619
1184 -0.850534 8.65147
1185 -0.885812 8.68674
1186 -0.92109 8.68674
1187 -0.956368 8.68674
1188 -0.991645 8.68674
1189 -1.02692 8.68674
1190 -1.0622 8.68674
1191 -1.09748 8.68674
1192 -1.13276 8.68674
1193 -1.16803 8.68674
1194 -1.20331 8.68674
1195 -1.23859 8.68674
1196 -1.27387 8.68674
1197 -1.30915 8.68674
1198 -1.34442 8.68674
1199 -1.3797 8.68674
1200 -1.41498 8.68674
1201 -1.45026 8.68674
1202 -1.48553 8.65147
1203 -1.52081 8.65147
1204 -1.55609 8.65147
1205 -1.59137 8.61619
1206 -1.62665 8.58091
1207 -1.66192 8.58091
1208 -1.6972 8.58091
1209 -1.73248 8.58091
1210 -1.76776 8.58091
1211 -1.80303 8.58091
1212 -1.83831 8.58091
1213 -1.87359 8.58091
1214 -1.90887 8.58091
1215 -1.94415 8.58091
1216 -1.97942 8.58091
1217 -2.0147 8.58091
1218 -2.04998 8.58091
1219 -2.08526 8.58091
1220 -2.12053 8.58091
1221 -2.15581 8.58091
1222 -2.19109 8.58091
1223 -2.22637 8.58091
1224 -2.26165 8.58091
1225 -2.29692 8.58091
1226 -2.3322 8.58091
1227 -2.36748 8.58091
1228 -2.40276 8.58091
1229 -2.43803 8.58091
1230 -2.47331 8.58091
1231 -2.50859 8.58091
1232 -2.54387 8.58091
1233 -2.57915 8.54563
1234 -2.61442 8.51036
1235 -2.6497 8.47508
1236 -2.68498 8.4398
1237 -2.72026 8.40452
1238 -2.75553 8.40452
1239 -2.79081 8.40452
1240 -2.82609 8.40452
1241 -2.86137 8.40452
1242 -2.89665 8.40452
1243 -2.93192 8.40452
1244 -2.9672 8.40452
1245 -3.00248 8.40452
1246 -3.03776 8.40452
1247 -3.07303 8.40452
1248 -3.10831 8.40452
1249 -3.14359 8.40452
1250 -3.17887 8.40452
1251 -3.21415 8.4398
1252 -3.24942 8.47508
1253 -3.2847 8.51036
1254 -3.31998 8.54563
1255 -3.35526 8.58091
1256 -3.39053 8.61619
1257 -3.42581 8.65147
1258 -3.46109 8.68674
1259 -3.49637 8.72202
1260 -3.53165 8.7573
1261 -3.56692 8.79258
1262 -3.6022 8.82786
1263 -3.63748 8.86313
1264 -3.67276 8.89841
1265 -3.70803 8.93369
1266 -3.74331 8.93369
1267 -3.77859 8.93369
1268 -3.81387 8.93369
1269 -3.84915 8.93369
1270 -3.88442 8.93369
1271 -3.9197 8.93369
1272 -3.95498 8.93369
1273 -3.99026 8.93369
1274 -4.02553 8.93369
1275 -4.06081 8.93369
1276 -4.09609 8.93369
1277 -4.13137 8.93369
1278 -4.16665 8.89841
1279 -4.20192 8.86313
1280 -4.2372 8.82786
1281 -4.27248 8.79258
1282 -4.30776 8.7573
1283 -4.34303 8.72202
1284 -4.37831 8.68674
1285 -4.41359 8.65147
1286 -4.44887 8.61619
1287 -4.48415 8.58091
1288 -4.51942 8.54563
1289 -4.5547 8.51036
1290 -4.58998 8.47508
1291 -4.62526 8.4398
1292 -4.66053 8.40452
1293 -4.69581 8.36924
1294 -4.73109 8.33397
1295 -4.76637 8.33397
1296 -4.80165 8.33397
1297 -4.83692 8.33397
1298 -4.8722 8.33397
1299 -4.90748 8.33397
1300 -4.94276 8.33397
1301 -4.97803 8.33397
1302 -5.01331 8.33397
1303 -5.04859 8.33397
1304 -5.08387 8.33397
1305 -5.11915 8.29869
1306 -5.15442 8.26341
1307 -5.1897 8.22813
1308 -5.22498 8.19286
1309 -5.26026 8.15758
1310 -5.29553 8.1223
1311 -5.33081 8.08702
1312 -5.36609 8.05174
1313 -5.40137 8.01647
1314 -5.43665 7.98119
1315 -5.47192 7.94591
1316 -5.47192 7.91063
1317 -5.47192 7.87536
1318 -5.47192 7.84008
1319 -5.47192 7.8048
1320 -5.5072 7.76952
1321 -5.5072 7.73424
1322 -5.5072 7.69897
1323 -5.5072 7.66369
1324 -5.5072 7.62841
1325 -5.5072 7.59313
1326 -5.5072 7.55786
1327 -5.5072 7.52258
1328 -5.5072 7.4873
1329 -5.5072 7.45202
1330 -5.5072 7.41674
1331 -5.5072 7.38147
1332 -5.5072 7.34619
1333 -5.5072 7.31091
1334 -5.5072 7.27563
1335 -5.5072 7.24036
1336 -5.47192 7.20508
1337 -5.43665 7.1698
1338 -5.40137 7.13452
1339 -5.36609 7.09924
1340 -5.33081 7.06397
1341 -5.29553 7.02869
1342 -5.26026 6.99341
1343 -5.22498 6.95813
1344 -5.22498 6.92286
1345 -5.22498 6.88758
1346 -5.22498 6.8523
1347 -5.22498 6.81702
1348 -5.22498 6.78174
1349 -5.22498 6.74647
1350 -5.22498 6.71119
1351 -5.22498 6.67591
1352 -5.22498 6.64063
1353 -5.22498 6.60536
1354 -5.22498 6.57008
1355 -5.22498 6.5348
1356 -5.26026 6.49952
1357 -5.26026 6.46424
1358 -5.29553 6.42897
1359 -5.33081 6.39369
1360 -5.36609 6.35841
1361 -5.40137 6.32313
1362 -5.43665 6.28786
1363 -5.47192 6.25258
1364 -5.5072 6.2173
1365 -5.54248 6.18202
1366 -5.54248 6.14674
1367 -5.57776 6.11147
1368 -5.61303 6.07619
1369 -5.64831 6.04091
1370 -5.68359 6.00563
1371 -5.71887 5.97036
1372 -5.75415 5.93508
1373 -5.78942 5.8998
1374 -5.8247 5.86452
1375 -5.85998 5.82924
1376 -5.89526 5.79397
1377 -5.93053 5.75869
1378 -5.96581 5.72341
1379 -6.00109 5.68813
1380 -6.03637 5.65286
1381 -6.03637 5.61758
1382 -6.07165 5.5823
1383 -6.07165 5.54702
1384 -6.10692 5.51174
1385 -6.1422 5.47647
1386 -6.17748 5.44119
1387 -6.21276 5.40591
1388 -6.24803 5.37063
1389 -6.28331 5.33536
1390 -6.31859 5.30008
1391 -6.35387 5.2648
1392 -6.38915 5.22952
1393 -6.38915 5.19424
1394 -6.38915 5.15897
1395 -6.38915 5.12369
1396 -6.42442 5.08841
1397 -6.4597 5.05313
1398 -6.49498 5.01786
1399 -6.53026 4.98258
1400 -6.56553 4.9473
1401 -6.60081 4.91202
1402 -6.63609 4.87674
1403 -6.63609 4.84147
1404 -6.67137 4.80619
1405 -6.70665 4.77091
1406 -6.74192 4.73563
1407 -6.74192 4.70036
1408 -6.74192 4.66508
1409 -6.74192 4.6298
1410 -6.74192 4.59452
1411 -6.7772 4.55924
1412 -6.7772 4.52397
1413 -6.7772 4.48869
1414 -6.81248 4.45341
1415 -6.81248 4.41813
1416 -6.81248 4.38286
1417 -6.81248 4.34758
1418 -6.84776 4.3123
1419 -6.84776 4.27702
1420 -6.88303 4.24174
1421 -6.88303 4.20647
1422 -6.88303 4.17119
1423 -6.88303 4.13591
1424 -6.88303 4.10063
1425 -6.91831 4.06536
1426 -6.91831 4.03008
1427 -6.91831 3.9948
1428 -6.91831 3.95952
1429 -6.95359 3.92424
1430 -6.98887 3.88897
1431 -6.98887 3.85369
1432 -7.02415 3.81841
1433 -7.02415 3.78313
1434 -7.05942 3.74786
1435 -7.0947 3.71258
1436 -7.0947 3.6773
1437 -7.0947 3.64202
1438 -7.0947 3.60674
1439 -7.0947 3.57147
1440 -7.0947 3.53619
1441 -7.0947 3.50091
1442 -7.0947 3.46563
1443 -7.0947 3.43036
1444 -7.12998 3.39508
1445 -7.12998 3.3598
1446 -7.12998 3.32452
1447 -7.12998 3.28924
1448 -7.16526 3.25397
1449 -7.16526 3.21869
1450 -7.16526 3.18341
1451 -7.16526 3.14813
1452 -7.16526 3.11286
1453 -7.16526 3.07758
1454 -7.16526 3.0423
1455 -7.16526 3.00702
1456 -7.16526 2.97174
1457 -7.20053 2.93647
1458 -7.20053 2.90119
1459 -7.20053 2.86591
1460 -7.20053 2.83063
1461 -7.20053 2.79536
1462 -7.20053 2.76008
1463 -7.20053 2.7248
1464 -7.20053 2.68952
1465 -7.20053 2.65424
1466 -7.20053 2.61897
1467 -7.23581 2.58369
1468 -7.23581 2.54841
1469 -7.23581 2.51313
1470 -7.23581 2.47786
1471 -7.23581 2.44258
1472 -7.23581 2.4073
1473 -7.23581 2.37202
1474 -7.23581 2.33674
1475 -7.27109 2.30147
1476 -7.27109 2.26619
1477 -7.27109 2.23091
1478 -7.27109 2.19563
1479 -7.27109 2.16036
1480 -7.27109 2.12508
1481 -7.27109 2.0898
1482 -7.27109 2.05452
1483 -7.27109 2.01924
1484 -7.30637 1.98397
1485 -7.30637 1.94869
1486 -7.30637 1.91341
1487 -7.30637 1.87813
1488 -7.30637 1.84286
1489 -7.30637 1.80758
1490 -7.30637 1.7723
1491 -7.30637 1.73702
1492 -7.30637 1.70174
1493 -7.30637 1.66647
1494 -7.30637 1.63119
1495 -7.30637 1.59591
1496 -7.30637 1.56063
1497 -7.30637 1.52536
1498 -7.30637 1.49008
1499 -7.30637 1.4548
1500 -7.30637 1.41952
1501 -7.30637 1.38424
1502 -7.30637 1.34897
1503 -7.30637 1.31369
1504 -7.30637 1.27841
1505 -7.30637 1.24313
