# Supplementary material for: Statistical Mapping of Maize Bundle Intensity at the Stem Scale Using Spatial Normalisation of Replicated Images
Source: PLoS One. 2014 Mar 12;9(3):e90673. doi: 10.1371/journal.pone.0090673 (PMC3951278; doi:10.1371/journal.pone.0090673)
Supplement: File S2 — Data files containing bundle positions and slice contours. (ZIP) [file pone.0090673.s002.zip › data/slabs/tables/contoursMm/m03arCntMm.txt]

name   x   y
1    -7.42277 0.787964
2    -7.42277 0.752686
3    -7.42277 0.717409
4    -7.42277 0.682131
5    -7.42277 0.646853
6    -7.42277 0.611575
7    -7.42277 0.576298
8    -7.42277 0.54102
9    -7.42277 0.505742
10   -7.42277 0.470464
11   -7.42277 0.435186
12   -7.42277 0.399909
13   -7.42277 0.364631
14   -7.42277 0.329353
15   -7.42277 0.294075
16   -7.42277 0.258798
17   -7.42277 0.22352
18   -7.42277 0.188242
19   -7.42277 0.152964
20   -7.42277 0.117686
21   -7.38749 0.0824086
22   -7.38749 0.0471309
23   -7.38749 0.0118531
24   -7.38749 -0.0234247
25   -7.38749 -0.0587025
26   -7.38749 -0.0939803
27   -7.38749 -0.129258
28   -7.38749 -0.164536
29   -7.38749 -0.199814
30   -7.38749 -0.235091
31   -7.38749 -0.270369
32   -7.38749 -0.305647
33   -7.38749 -0.340925
34   -7.38749 -0.376202
35   -7.35222 -0.41148
36   -7.35222 -0.446758
37   -7.35222 -0.482036
38   -7.35222 -0.517314
39   -7.35222 -0.552591
40   -7.35222 -0.587869
41   -7.35222 -0.623147
42   -7.35222 -0.658425
43   -7.35222 -0.693702
44   -7.35222 -0.72898
45   -7.31694 -0.764258
46   -7.31694 -0.799536
47   -7.31694 -0.834814
48   -7.31694 -0.870091
49   -7.31694 -0.905369
50   -7.31694 -0.940647
51   -7.31694 -0.975925
52   -7.31694 -1.0112
53   -7.31694 -1.04648
54   -7.31694 -1.08176
55   -7.28166 -1.11704
56   -7.28166 -1.15231
57   -7.28166 -1.18759
58   -7.28166 -1.22287
59   -7.28166 -1.25815
60   -7.28166 -1.29342
61   -7.24638 -1.3287
62   -7.24638 -1.36398
63   -7.24638 -1.39926
64   -7.24638 -1.43454
65   -7.24638 -1.46981
66   -7.24638 -1.50509
67   -7.21111 -1.54037
68   -7.21111 -1.57565
69   -7.21111 -1.61092
70   -7.21111 -1.6462
71   -7.21111 -1.68148
72   -7.21111 -1.71676
73   -7.21111 -1.75204
74   -7.21111 -1.78731
75   -7.21111 -1.82259
76   -7.21111 -1.85787
77   -7.21111 -1.89315
78   -7.21111 -1.92842
79   -7.21111 -1.9637
80   -7.21111 -1.99898
81   -7.21111 -2.03426
82   -7.21111 -2.06954
83   -7.21111 -2.10481
84   -7.21111 -2.14009
85   -7.21111 -2.17537
86   -7.17583 -2.21065
87   -7.17583 -2.24592
88   -7.17583 -2.2812
89   -7.17583 -2.31648
90   -7.17583 -2.35176
91   -7.14055 -2.38704
92   -7.14055 -2.42231
93   -7.14055 -2.45759
94   -7.14055 -2.49287
95   -7.14055 -2.52815
96   -7.10527 -2.56342
97   -7.10527 -2.5987
98   -7.10527 -2.63398
99   -7.10527 -2.66926
100  -7.10527 -2.70454
101  -7.06999 -2.73981
102  -7.06999 -2.77509
103  -7.06999 -2.81037
104  -7.06999 -2.84565
105  -7.03472 -2.88092
106  -7.03472 -2.9162
107  -7.03472 -2.95148
108  -7.03472 -2.98676
109  -7.03472 -3.02204
110  -6.99944 -3.05731
111  -6.99944 -3.09259
112  -6.99944 -3.12787
113  -6.99944 -3.16315
114  -6.96416 -3.19842
115  -6.96416 -3.2337
116  -6.96416 -3.26898
117  -6.96416 -3.30426
118  -6.92888 -3.33954
119  -6.92888 -3.37481
120  -6.92888 -3.41009
121  -6.89361 -3.44537
122  -6.89361 -3.48065
123  -6.89361 -3.51592
124  -6.89361 -3.5512
125  -6.85833 -3.58648
126  -6.85833 -3.62176
127  -6.85833 -3.65704
128  -6.82305 -3.69231
129  -6.82305 -3.72759
130  -6.82305 -3.76287
131  -6.78777 -3.79815
132  -6.78777 -3.83342
133  -6.78777 -3.8687
134  -6.78777 -3.90398
135  -6.75249 -3.93926
136  -6.75249 -3.97454
137  -6.75249 -4.00981
138  -6.71722 -4.04509
139  -6.71722 -4.08037
140  -6.71722 -4.11565
141  -6.68194 -4.15092
142  -6.68194 -4.1862
143  -6.68194 -4.22148
144  -6.64666 -4.25676
145  -6.64666 -4.29204
146  -6.64666 -4.32731
147  -6.61138 -4.36259
148  -6.61138 -4.39787
149  -6.61138 -4.43315
150  -6.61138 -4.46842
151  -6.57611 -4.5037
152  -6.57611 -4.53898
153  -6.54083 -4.57426
154  -6.54083 -4.60954
155  -6.54083 -4.64481
156  -6.50555 -4.68009
157  -6.50555 -4.71537
158  -6.50555 -4.75065
159  -6.47027 -4.78592
160  -6.47027 -4.8212
161  -6.43499 -4.85648
162  -6.43499 -4.89176
163  -6.43499 -4.92704
164  -6.39972 -4.96231
165  -6.39972 -4.99759
166  -6.39972 -5.03287
167  -6.36444 -5.06815
168  -6.36444 -5.10342
169  -6.32916 -5.1387
170  -6.32916 -5.17398
171  -6.29388 -5.20926
172  -6.29388 -5.24454
173  -6.29388 -5.27981
174  -6.25861 -5.31509
175  -6.25861 -5.35037
176  -6.22333 -5.38565
177  -6.22333 -5.42092
178  -6.22333 -5.4562
179  -6.18805 -5.49148
180  -6.18805 -5.52676
181  -6.18805 -5.56204
182  -6.15277 -5.59731
183  -6.15277 -5.63259
184  -6.11749 -5.66787
185  -6.11749 -5.70315
186  -6.08222 -5.73842
187  -6.08222 -5.7737
188  -6.08222 -5.80898
189  -6.04694 -5.84426
190  -6.04694 -5.87954
191  -6.01166 -5.91481
192  -6.01166 -5.95009
193  -5.97638 -5.98537
194  -5.97638 -6.02065
195  -5.94111 -6.05592
196  -5.94111 -6.0912
197  -5.94111 -6.12648
198  -5.90583 -6.16176
199  -5.90583 -6.19704
200  -5.87055 -6.23231
201  -5.87055 -6.26759
202  -5.83527 -6.30287
203  -5.83527 -6.33815
204  -5.79999 -6.37342
205  -5.79999 -6.4087
206  -5.76472 -6.44398
207  -5.76472 -6.47926
208  -5.72944 -6.51454
209  -5.72944 -6.54981
210  -5.69416 -6.58509
211  -5.69416 -6.62037
212  -5.69416 -6.65565
213  -5.65888 -6.69092
214  -5.65888 -6.7262
215  -5.62361 -6.76148
216  -5.58833 -6.79676
217  -5.58833 -6.83204
218  -5.58833 -6.86731
219  -5.55305 -6.90259
220  -5.55305 -6.93787
221  -5.51777 -6.97315
222  -5.51777 -7.00842
223  -5.48249 -7.0437
224  -5.44722 -7.07898
225  -5.44722 -7.11426
226  -5.41194 -7.14954
227  -5.41194 -7.18481
228  -5.41194 -7.22009
229  -5.37666 -7.25537
230  -5.37666 -7.29065
231  -5.37666 -7.32592
232  -5.34138 -7.3612
233  -5.30611 -7.39648
234  -5.30611 -7.43176
235  -5.27083 -7.46704
236  -5.27083 -7.50231
237  -5.27083 -7.53759
238  -5.23555 -7.57287
239  -5.23555 -7.60815
240  -5.20027 -7.64342
241  -5.20027 -7.6787
242  -5.16499 -7.71398
243  -5.16499 -7.74926
244  -5.12972 -7.78454
245  -5.09444 -7.81981
246  -5.05916 -7.85509
247  -5.02388 -7.89037
248  -5.02388 -7.92565
249  -4.98861 -7.96092
250  -4.95333 -7.9962
251  -4.91805 -8.03148
252  -4.88277 -8.06676
253  -4.84749 -8.10204
254  -4.81222 -8.13731
255  -4.77694 -8.17259
256  -4.74166 -8.20787
257  -4.70638 -8.20787
258  -4.67111 -8.20787
259  -4.63583 -8.24315
260  -4.60055 -8.27842
261  -4.56527 -8.3137
262  -4.52999 -8.3137
263  -4.49472 -8.3137
264  -4.45944 -8.3137
265  -4.42416 -8.3137
266  -4.38888 -8.34898
267  -4.35361 -8.34898
268  -4.31833 -8.38426
269  -4.28305 -8.38426
270  -4.24777 -8.38426
271  -4.21249 -8.38426
272  -4.17722 -8.38426
273  -4.14194 -8.38426
274  -4.10666 -8.38426
275  -4.07138 -8.38426
276  -4.03611 -8.38426
277  -4.00083 -8.38426
278  -3.96555 -8.38426
279  -3.93027 -8.38426
280  -3.89499 -8.38426
281  -3.85972 -8.38426
282  -3.82444 -8.38426
283  -3.78916 -8.38426
284  -3.75388 -8.38426
285  -3.71861 -8.38426
286  -3.68333 -8.38426
287  -3.64805 -8.34898
288  -3.61277 -8.34898
289  -3.57749 -8.34898
290  -3.54222 -8.34898
291  -3.50694 -8.34898
292  -3.47166 -8.3137
293  -3.43638 -8.3137
294  -3.40111 -8.27842
295  -3.36583 -8.24315
296  -3.33055 -8.20787
297  -3.29527 -8.20787
298  -3.25999 -8.20787
299  -3.22472 -8.20787
300  -3.18944 -8.20787
301  -3.15416 -8.17259
302  -3.11888 -8.13731
303  -3.08361 -8.13731
304  -3.04833 -8.10204
305  -3.01305 -8.06676
306  -2.97777 -8.03148
307  -2.94249 -7.9962
308  -2.90722 -7.9962
309  -2.87194 -7.96092
310  -2.83666 -7.96092
311  -2.80138 -7.96092
312  -2.76611 -7.92565
313  -2.73083 -7.89037
314  -2.69555 -7.85509
315  -2.66027 -7.81981
316  -2.62499 -7.78454
317  -2.58972 -7.74926
318  -2.55444 -7.71398
319  -2.51916 -7.6787
320  -2.48388 -7.64342
321  -2.44861 -7.60815
322  -2.41333 -7.57287
323  -2.37805 -7.53759
324  -2.34277 -7.50231
325  -2.30749 -7.46704
326  -2.27222 -7.43176
327  -2.23694 -7.43176
328  -2.20166 -7.39648
329  -2.16638 -7.3612
330  -2.13111 -7.32592
331  -2.09583 -7.29065
332  -2.06055 -7.25537
333  -2.02527 -7.25537
334  -1.98999 -7.22009
335  -1.95472 -7.18481
336  -1.91944 -7.14954
337  -1.88416 -7.14954
338  -1.84888 -7.11426
339  -1.81361 -7.07898
340  -1.77833 -7.07898
341  -1.74305 -7.0437
342  -1.70777 -7.0437
343  -1.67249 -7.0437
344  -1.63722 -7.00842
345  -1.60194 -7.00842
346  -1.56666 -7.00842
347  -1.53138 -7.00842
348  -1.49611 -7.00842
349  -1.46083 -6.97315
350  -1.42555 -6.93787
351  -1.39027 -6.93787
352  -1.35499 -6.93787
353  -1.31972 -6.90259
354  -1.28444 -6.90259
355  -1.24916 -6.86731
356  -1.21388 -6.83204
357  -1.17861 -6.83204
358  -1.14333 -6.83204
359  -1.10805 -6.83204
360  -1.07277 -6.79676
361  -1.03749 -6.76148
362  -1.00222 -6.76148
363  -0.966939 -6.7262
364  -0.931661 -6.7262
365  -0.896383 -6.69092
366  -0.861105 -6.65565
367  -0.825828 -6.65565
368  -0.79055 -6.65565
369  -0.755272 -6.62037
370  -0.719994 -6.62037
371  -0.684716 -6.58509
372  -0.649439 -6.58509
373  -0.614161 -6.58509
374  -0.578883 -6.54981
375  -0.543605 -6.54981
376  -0.508328 -6.54981
377  -0.47305 -6.54981
378  -0.437772 -6.54981
379  -0.402494 -6.54981
380  -0.367216 -6.54981
381  -0.331939 -6.54981
382  -0.296661 -6.54981
383  -0.261383 -6.54981
384  -0.226105 -6.54981
385  -0.190828 -6.54981
386  -0.15555 -6.54981
387  -0.120272 -6.54981
388  -0.0849942 -6.51454
389  -0.0497164 -6.51454
390  -0.0144387 -6.51454
391  0.0208391 -6.51454
392  0.0561169 -6.51454
393  0.0913947 -6.51454
394  0.126672 -6.51454
395  0.16195 -6.51454
396  0.197228 -6.47926
397  0.232506 -6.47926
398  0.267784 -6.47926
399  0.303061 -6.47926
400  0.338339 -6.44398
401  0.373617 -6.44398
402  0.408895 -6.44398
403  0.444172 -6.44398
404  0.47945 -6.44398
405  0.514728 -6.44398
406  0.550006 -6.4087
407  0.585284 -6.4087
408  0.620561 -6.4087
409  0.655839 -6.4087
410  0.691117 -6.4087
411  0.726395 -6.37342
412  0.761672 -6.37342
413  0.79695 -6.33815
414  0.832228 -6.33815
415  0.867506 -6.30287
416  0.902784 -6.30287
417  0.938061 -6.30287
418  0.973339 -6.30287
419  1.00862 -6.30287
420  1.04389 -6.30287
421  1.07917 -6.30287
422  1.11445 -6.30287
423  1.14973 -6.30287
424  1.18501 -6.26759
425  1.22028 -6.26759
426  1.25556 -6.26759
427  1.29084 -6.26759
428  1.32612 -6.26759
429  1.36139 -6.26759
430  1.39667 -6.26759
431  1.43195 -6.26759
432  1.46723 -6.26759
433  1.50251 -6.26759
434  1.53778 -6.23231
435  1.57306 -6.23231
436  1.60834 -6.23231
437  1.64362 -6.23231
438  1.67889 -6.23231
439  1.71417 -6.23231
440  1.74945 -6.19704
441  1.78473 -6.19704
442  1.82001 -6.16176
443  1.85528 -6.12648
444  1.89056 -6.12648
445  1.92584 -6.12648
446  1.96112 -6.12648
447  1.99639 -6.12648
448  2.03167 -6.12648
449  2.06695 -6.12648
450  2.10223 -6.12648
451  2.13751 -6.12648
452  2.17278 -6.12648
453  2.20806 -6.12648
454  2.24334 -6.12648
455  2.27862 -6.12648
456  2.31389 -6.12648
457  2.34917 -6.12648
458  2.38445 -6.12648
459  2.41973 -6.12648
460  2.45501 -6.12648
461  2.49028 -6.12648
462  2.52556 -6.12648
463  2.56084 -6.16176
464  2.59612 -6.16176
465  2.63139 -6.16176
466  2.66667 -6.16176
467  2.70195 -6.16176
468  2.73723 -6.16176
469  2.77251 -6.16176
470  2.80778 -6.16176
471  2.84306 -6.16176
472  2.87834 -6.16176
473  2.91362 -6.16176
474  2.94889 -6.16176
475  2.98417 -6.16176
476  3.01945 -6.19704
477  3.05473 -6.23231
478  3.09001 -6.26759
479  3.12528 -6.30287
480  3.16056 -6.30287
481  3.19584 -6.30287
482  3.23112 -6.30287
483  3.26639 -6.30287
484  3.30167 -6.30287
485  3.33695 -6.30287
486  3.37223 -6.30287
487  3.40751 -6.30287
488  3.44278 -6.30287
489  3.47806 -6.30287
490  3.51334 -6.30287
491  3.54862 -6.30287
492  3.58389 -6.33815
493  3.61917 -6.33815
494  3.65445 -6.37342
495  3.68973 -6.4087
496  3.72501 -6.44398
497  3.76028 -6.47926
498  3.79556 -6.47926
499  3.83084 -6.47926
500  3.86612 -6.47926
501  3.90139 -6.47926
502  3.93667 -6.47926
503  3.97195 -6.51454
504  4.00723 -6.54981
505  4.04251 -6.54981
506  4.07778 -6.58509
507  4.11306 -6.58509
508  4.14834 -6.62037
509  4.18362 -6.65565
510  4.21889 -6.65565
511  4.25417 -6.69092
512  4.28945 -6.7262
513  4.32473 -6.76148
514  4.36001 -6.79676
515  4.39528 -6.83204
516  4.43056 -6.86731
517  4.46584 -6.90259
518  4.50112 -6.90259
519  4.53639 -6.90259
520  4.57167 -6.93787
521  4.60695 -6.97315
522  4.64223 -7.00842
523  4.67751 -7.0437
524  4.71278 -7.07898
525  4.74806 -7.11426
526  4.78334 -7.11426
527  4.81862 -7.11426
528  4.85389 -7.11426
529  4.88917 -7.14954
530  4.92445 -7.18481
531  4.95973 -7.22009
532  4.99501 -7.22009
533  5.03028 -7.25537
534  5.06556 -7.29065
535  5.10084 -7.32592
536  5.13612 -7.3612
537  5.17139 -7.39648
538  5.20667 -7.43176
539  5.24195 -7.46704
540  5.27723 -7.50231
541  5.31251 -7.53759
542  5.34778 -7.57287
543  5.38306 -7.60815
544  5.41834 -7.64342
545  5.45362 -7.6787
546  5.48889 -7.6787
547  5.52417 -7.6787
548  5.55945 -7.6787
549  5.59473 -7.6787
550  5.63001 -7.6787
551  5.66528 -7.6787
552  5.70056 -7.6787
553  5.73584 -7.6787
554  5.77112 -7.6787
555  5.80639 -7.6787
556  5.84167 -7.6787
557  5.87695 -7.6787
558  5.91223 -7.6787
559  5.94751 -7.6787
560  5.98278 -7.6787
561  6.01806 -7.6787
562  6.05334 -7.64342
563  6.08862 -7.60815
564  6.12389 -7.57287
565  6.15917 -7.53759
566  6.19445 -7.50231
567  6.22973 -7.46704
568  6.26501 -7.43176
569  6.30028 -7.39648
570  6.33556 -7.3612
571  6.37084 -7.32592
572  6.40612 -7.29065
573  6.44139 -7.25537
574  6.44139 -7.22009
575  6.47667 -7.18481
576  6.51195 -7.14954
577  6.51195 -7.11426
578  6.51195 -7.07898
579  6.54723 -7.0437
580  6.58251 -7.00842
581  6.61778 -6.97315
582  6.65306 -6.93787
583  6.68834 -6.90259
584  6.72362 -6.86731
585  6.72362 -6.83204
586  6.72362 -6.79676
587  6.72362 -6.76148
588  6.72362 -6.7262
589  6.72362 -6.69092
590  6.72362 -6.65565
591  6.75889 -6.62037
592  6.79417 -6.58509
593  6.82945 -6.54981
594  6.86473 -6.51454
595  6.86473 -6.47926
596  6.86473 -6.44398
597  6.86473 -6.4087
598  6.90001 -6.37342
599  6.90001 -6.33815
600  6.90001 -6.30287
601  6.90001 -6.26759
602  6.93528 -6.23231
603  6.93528 -6.19704
604  6.93528 -6.16176
605  6.93528 -6.12648
606  6.93528 -6.0912
607  6.93528 -6.05592
608  6.93528 -6.02065
609  6.97056 -5.98537
610  6.97056 -5.95009
611  7.00584 -5.91481
612  7.00584 -5.87954
613  7.04112 -5.84426
614  7.04112 -5.80898
615  7.04112 -5.7737
616  7.04112 -5.73842
617  7.04112 -5.70315
618  7.04112 -5.66787
619  7.04112 -5.63259
620  7.04112 -5.59731
621  7.04112 -5.56204
622  7.04112 -5.52676
623  7.04112 -5.49148
624  7.04112 -5.4562
625  7.04112 -5.42092
626  7.07639 -5.38565
627  7.11167 -5.35037
628  7.14695 -5.31509
629  7.14695 -5.27981
630  7.14695 -5.24454
631  7.14695 -5.20926
632  7.14695 -5.17398
633  7.14695 -5.1387
634  7.14695 -5.10342
635  7.18223 -5.06815
636  7.18223 -5.03287
637  7.18223 -4.99759
638  7.18223 -4.96231
639  7.18223 -4.92704
640  7.18223 -4.89176
641  7.18223 -4.85648
642  7.21751 -4.8212
643  7.21751 -4.78592
644  7.21751 -4.75065
645  7.21751 -4.71537
646  7.21751 -4.68009
647  7.21751 -4.64481
648  7.21751 -4.60954
649  7.21751 -4.57426
650  7.21751 -4.53898
651  7.21751 -4.5037
652  7.21751 -4.46842
653  7.21751 -4.43315
654  7.21751 -4.39787
655  7.25278 -4.36259
656  7.25278 -4.32731
657  7.28806 -4.29204
658  7.28806 -4.25676
659  7.28806 -4.22148
660  7.32334 -4.1862
661  7.32334 -4.15092
662  7.35862 -4.11565
663  7.35862 -4.08037
664  7.35862 -4.04509
665  7.35862 -4.00981
666  7.35862 -3.97454
667  7.35862 -3.93926
668  7.35862 -3.90398
669  7.35862 -3.8687
670  7.39389 -3.83342
671  7.39389 -3.79815
672  7.39389 -3.76287
673  7.39389 -3.72759
674  7.39389 -3.69231
675  7.39389 -3.65704
676  7.39389 -3.62176
677  7.39389 -3.58648
678  7.39389 -3.5512
679  7.39389 -3.51592
680  7.39389 -3.48065
681  7.39389 -3.44537
682  7.39389 -3.41009
683  7.39389 -3.37481
684  7.42917 -3.33954
685  7.42917 -3.30426
686  7.42917 -3.26898
687  7.42917 -3.2337
688  7.46445 -3.19842
689  7.46445 -3.16315
690  7.46445 -3.12787
691  7.46445 -3.09259
692  7.49973 -3.05731
693  7.49973 -3.02204
694  7.53501 -2.98676
695  7.53501 -2.95148
696  7.53501 -2.9162
697  7.53501 -2.88092
698  7.53501 -2.84565
699  7.53501 -2.81037
700  7.53501 -2.77509
701  7.53501 -2.73981
702  7.53501 -2.70454
703  7.53501 -2.66926
704  7.53501 -2.63398
705  7.53501 -2.5987
706  7.57028 -2.56342
707  7.57028 -2.52815
708  7.57028 -2.49287
709  7.57028 -2.45759
710  7.57028 -2.42231
711  7.57028 -2.38704
712  7.57028 -2.35176
713  7.57028 -2.31648
714  7.57028 -2.2812
715  7.57028 -2.24592
716  7.60556 -2.21065
717  7.60556 -2.17537
718  7.60556 -2.14009
719  7.60556 -2.10481
720  7.60556 -2.06954
721  7.60556 -2.03426
722  7.60556 -1.99898
723  7.60556 -1.9637
724  7.60556 -1.92842
725  7.60556 -1.89315
726  7.60556 -1.85787
727  7.60556 -1.82259
728  7.60556 -1.78731
729  7.60556 -1.75204
730  7.60556 -1.71676
731  7.60556 -1.68148
732  7.60556 -1.6462
733  7.60556 -1.61092
734  7.60556 -1.57565
735  7.60556 -1.54037
736  7.60556 -1.50509
737  7.60556 -1.46981
738  7.60556 -1.43454
739  7.60556 -1.39926
740  7.60556 -1.36398
741  7.60556 -1.3287
742  7.60556 -1.29342
743  7.60556 -1.25815
744  7.60556 -1.22287
745  7.60556 -1.18759
746  7.60556 -1.15231
747  7.60556 -1.11704
748  7.60556 -1.08176
749  7.57028 -1.04648
750  7.57028 -1.0112
751  7.57028 -0.975925
752  7.57028 -0.940647
753  7.57028 -0.905369
754  7.57028 -0.870091
755  7.57028 -0.834814
756  7.57028 -0.799536
757  7.57028 -0.764258
758  7.57028 -0.72898
759  7.57028 -0.693702
760  7.57028 -0.658425
761  7.57028 -0.623147
762  7.57028 -0.587869
763  7.57028 -0.552591
764  7.57028 -0.517314
765  7.57028 -0.482036
766  7.57028 -0.446758
767  7.57028 -0.41148
768  7.57028 -0.376202
769  7.57028 -0.340925
770  7.57028 -0.305647
771  7.57028 -0.270369
772  7.57028 -0.235091
773  7.57028 -0.199814
774  7.57028 -0.164536
775  7.57028 -0.129258
776  7.57028 -0.0939803
777  7.57028 -0.0587025
778  7.53501 -0.0234247
779  7.49973 0.0118531
780  7.49973 0.0471309
781  7.49973 0.0824086
782  7.49973 0.117686
783  7.49973 0.152964
784  7.49973 0.188242
785  7.49973 0.22352
786  7.49973 0.258798
787  7.49973 0.294075
788  7.49973 0.329353
789  7.49973 0.364631
790  7.49973 0.399909
791  7.49973 0.435186
792  7.49973 0.470464
793  7.46445 0.505742
794  7.46445 0.54102
795  7.46445 0.576298
796  7.42917 0.611575
797  7.42917 0.646853
798  7.42917 0.682131
799  7.42917 0.717409
800  7.42917 0.752686
801  7.42917 0.787964
802  7.39389 0.823242
803  7.39389 0.85852
804  7.39389 0.893798
805  7.39389 0.929075
806  7.35862 0.964353
807  7.35862 0.999631
808  7.35862 1.03491
809  7.35862 1.07019
810  7.35862 1.10546
811  7.32334 1.14074
812  7.32334 1.17602
813  7.28806 1.2113
814  7.25278 1.24658
815  7.25278 1.28185
816  7.21751 1.31713
817  7.21751 1.35241
818  7.21751 1.38769
819  7.21751 1.42296
820  7.21751 1.45824
821  7.21751 1.49352
822  7.21751 1.5288
823  7.21751 1.56408
824  7.21751 1.59935
825  7.21751 1.63463
826  7.21751 1.66991
827  7.21751 1.70519
828  7.21751 1.74046
829  7.21751 1.77574
830  7.18223 1.81102
831  7.14695 1.8463
832  7.11167 1.88158
833  7.11167 1.91685
834  7.11167 1.95213
835  7.11167 1.98741
836  7.11167 2.02269
837  7.11167 2.05796
838  7.07639 2.09324
839  7.04112 2.12852
840  7.00584 2.1638
841  6.97056 2.19908
842  6.93528 2.23435
843  6.93528 2.26963
844  6.90001 2.30491
845  6.90001 2.34019
846  6.90001 2.37546
847  6.86473 2.41074
848  6.86473 2.44602
849  6.82945 2.4813
850  6.82945 2.51658
851  6.79417 2.55185
852  6.79417 2.58713
853  6.75889 2.62241
854  6.75889 2.65769
855  6.75889 2.69296
856  6.72362 2.72824
857  6.68834 2.76352
858  6.68834 2.7988
859  6.68834 2.83408
860  6.68834 2.86935
861  6.65306 2.90463
862  6.65306 2.93991
863  6.65306 2.97519
864  6.61778 3.01046
865  6.61778 3.04574
866  6.58251 3.08102
867  6.58251 3.1163
868  6.54723 3.15158
869  6.54723 3.18685
870  6.51195 3.22213
871  6.51195 3.25741
872  6.47667 3.29269
873  6.47667 3.32796
874  6.47667 3.36324
875  6.44139 3.39852
876  6.44139 3.4338
877  6.40612 3.46908
878  6.37084 3.50435
879  6.37084 3.53963
880  6.33556 3.57491
881  6.33556 3.61019
882  6.30028 3.64546
883  6.30028 3.68074
884  6.26501 3.71602
885  6.26501 3.7513
886  6.22973 3.78658
887  6.22973 3.82185
888  6.19445 3.85713
889  6.19445 3.89241
890  6.15917 3.92769
891  6.15917 3.96296
892  6.12389 3.99824
893  6.08862 4.03352
894  6.08862 4.0688
895  6.05334 4.10408
896  6.05334 4.13935
897  6.01806 4.17463
898  6.01806 4.20991
899  5.98278 4.24519
900  5.98278 4.28046
901  5.94751 4.31574
902  5.91223 4.35102
903  5.91223 4.3863
904  5.87695 4.42158
905  5.87695 4.45685
906  5.84167 4.49213
907  5.80639 4.52741
908  5.80639 4.56269
909  5.80639 4.59796
910  5.77112 4.63324
911  5.73584 4.66852
912  5.70056 4.7038
913  5.70056 4.73908
914  5.66528 4.77435
915  5.66528 4.80963
916  5.63001 4.84491
917  5.59473 4.88019
918  5.59473 4.91546
919  5.55945 4.95074
920  5.52417 4.98602
921  5.52417 5.0213
922  5.48889 5.05658
923  5.45362 5.09185
924  5.45362 5.12713
925  5.41834 5.16241
926  5.38306 5.19769
927  5.38306 5.23296
928  5.34778 5.26824
929  5.31251 5.30352
930  5.31251 5.3388
931  5.27723 5.37408
932  5.24195 5.40935
933  5.24195 5.44463
934  5.20667 5.47991
935  5.17139 5.51519
936  5.17139 5.55046
937  5.13612 5.58574
938  5.10084 5.62102
939  5.06556 5.6563
940  5.03028 5.69158
941  4.99501 5.72685
942  4.95973 5.76213
943  4.95973 5.79741
944  4.92445 5.83269
945  4.88917 5.86796
946  4.85389 5.90324
947  4.81862 5.93852
948  4.78334 5.9738
949  4.74806 6.00908
950  4.71278 6.04435
951  4.67751 6.07963
952  4.64223 6.11491
953  4.60695 6.15019
954  4.57167 6.18546
955  4.53639 6.22074
956  4.50112 6.25602
957  4.46584 6.2913
958  4.43056 6.32658
959  4.39528 6.36185
960  4.36001 6.39713
961  4.32473 6.43241
962  4.28945 6.46769
963  4.25417 6.50296
964  4.21889 6.53824
965  4.18362 6.57352
966  4.14834 6.6088
967  4.11306 6.64408
968  4.07778 6.67935
969  4.04251 6.71463
970  4.00723 6.74991
971  3.97195 6.78519
972  3.93667 6.78519
973  3.90139 6.78519
974  3.86612 6.78519
975  3.83084 6.78519
976  3.79556 6.78519
977  3.76028 6.82046
978  3.72501 6.85574
979  3.68973 6.89102
980  3.65445 6.89102
981  3.61917 6.9263
982  3.58389 6.96158
983  3.54862 6.99685
984  3.51334 7.03213
985  3.47806 7.03213
986  3.44278 7.06741
987  3.40751 7.10269
988  3.37223 7.13796
989  3.33695 7.13796
990  3.30167 7.17324
991  3.26639 7.20852
992  3.23112 7.20852
993  3.19584 7.2438
994  3.16056 7.27908
995  3.12528 7.31435
996  3.09001 7.34963
997  3.05473 7.34963
998  3.01945 7.38491
999  2.98417 7.42019
1000 2.94889 7.42019
1001 2.91362 7.45546
1002 2.87834 7.49074
1003 2.84306 7.52602
1004 2.80778 7.5613
1005 2.77251 7.5613
1006 2.73723 7.59658
1007 2.70195 7.59658
1008 2.66667 7.59658
1009 2.63139 7.63185
1010 2.59612 7.66713
1011 2.56084 7.66713
1012 2.52556 7.66713
1013 2.49028 7.70241
1014 2.45501 7.73769
1015 2.41973 7.73769
1016 2.38445 7.77296
1017 2.34917 7.80824
1018 2.31389 7.80824
1019 2.27862 7.84352
1020 2.24334 7.84352
1021 2.20806 7.8788
1022 2.17278 7.91408
1023 2.13751 7.91408
1024 2.10223 7.94935
1025 2.06695 7.94935
1026 2.03167 7.94935
1027 1.99639 7.94935
1028 1.96112 7.98463
1029 1.92584 8.01991
1030 1.89056 8.01991
1031 1.85528 8.05519
1032 1.82001 8.05519
1033 1.78473 8.09046
1034 1.74945 8.09046
1035 1.71417 8.12574
1036 1.67889 8.12574
1037 1.64362 8.12574
1038 1.60834 8.12574
1039 1.57306 8.12574
1040 1.53778 8.12574
1041 1.50251 8.16102
1042 1.46723 8.16102
1043 1.43195 8.1963
1044 1.39667 8.1963
1045 1.36139 8.23158
1046 1.32612 8.23158
1047 1.29084 8.23158
1048 1.25556 8.26685
1049 1.22028 8.26685
1050 1.18501 8.26685
1051 1.14973 8.30213
1052 1.11445 8.30213
1053 1.07917 8.30213
1054 1.04389 8.30213
1055 1.00862 8.30213
1056 0.973339 8.33741
1057 0.938061 8.33741
1058 0.902784 8.33741
1059 0.867506 8.33741
1060 0.832228 8.33741
1061 0.79695 8.37269
1062 0.761672 8.37269
1063 0.726395 8.37269
1064 0.691117 8.37269
1065 0.655839 8.40796
1066 0.620561 8.40796
1067 0.585284 8.40796
1068 0.550006 8.40796
1069 0.514728 8.44324
1070 0.47945 8.44324
1071 0.444172 8.44324
1072 0.408895 8.44324
1073 0.373617 8.44324
1074 0.338339 8.44324
1075 0.303061 8.44324
1076 0.267784 8.44324
1077 0.232506 8.44324
1078 0.197228 8.47852
1079 0.16195 8.47852
1080 0.126672 8.47852
1081 0.0913947 8.47852
1082 0.0561169 8.47852
1083 0.0208391 8.47852
1084 -0.0144387 8.47852
1085 -0.0497164 8.5138
1086 -0.0849942 8.5138
1087 -0.120272 8.5138
1088 -0.15555 8.5138
1089 -0.190828 8.5138
1090 -0.226105 8.5138
1091 -0.261383 8.5138
1092 -0.296661 8.5138
1093 -0.331939 8.5138
1094 -0.367216 8.5138
1095 -0.402494 8.5138
1096 -0.437772 8.5138
1097 -0.47305 8.5138
1098 -0.508328 8.5138
1099 -0.543605 8.5138
1100 -0.578883 8.5138
1101 -0.614161 8.5138
1102 -0.649439 8.5138
1103 -0.684716 8.5138
1104 -0.719994 8.5138
1105 -0.755272 8.5138
1106 -0.79055 8.5138
1107 -0.825828 8.5138
1108 -0.861105 8.5138
1109 -0.896383 8.5138
1110 -0.931661 8.5138
1111 -0.966939 8.5138
1112 -1.00222 8.47852
1113 -1.03749 8.47852
1114 -1.07277 8.47852
1115 -1.10805 8.47852
1116 -1.14333 8.47852
1117 -1.17861 8.47852
1118 -1.21388 8.47852
1119 -1.24916 8.47852
1120 -1.28444 8.44324
1121 -1.31972 8.44324
1122 -1.35499 8.44324
1123 -1.39027 8.44324
1124 -1.42555 8.44324
1125 -1.46083 8.44324
1126 -1.49611 8.44324
1127 -1.53138 8.40796
1128 -1.56666 8.40796
1129 -1.60194 8.40796
1130 -1.63722 8.40796
1131 -1.67249 8.40796
1132 -1.70777 8.40796
1133 -1.74305 8.37269
1134 -1.77833 8.37269
1135 -1.81361 8.37269
1136 -1.84888 8.33741
1137 -1.88416 8.33741
1138 -1.91944 8.33741
1139 -1.95472 8.33741
1140 -1.98999 8.33741
1141 -2.02527 8.30213
1142 -2.06055 8.30213
1143 -2.09583 8.26685
1144 -2.13111 8.26685
1145 -2.16638 8.26685
1146 -2.20166 8.26685
1147 -2.23694 8.23158
1148 -2.27222 8.23158
1149 -2.30749 8.23158
1150 -2.34277 8.1963
1151 -2.37805 8.1963
1152 -2.41333 8.1963
1153 -2.44861 8.16102
1154 -2.48388 8.12574
1155 -2.51916 8.12574
1156 -2.55444 8.09046
1157 -2.58972 8.09046
1158 -2.62499 8.09046
1159 -2.66027 8.09046
1160 -2.69555 8.05519
1161 -2.73083 8.05519
1162 -2.76611 8.01991
1163 -2.80138 8.01991
1164 -2.83666 8.01991
1165 -2.87194 7.98463
1166 -2.90722 7.98463
1167 -2.94249 7.98463
1168 -2.97777 7.94935
1169 -3.01305 7.91408
1170 -3.04833 7.91408
1171 -3.08361 7.8788
1172 -3.11888 7.84352
1173 -3.15416 7.80824
1174 -3.18944 7.77296
1175 -3.22472 7.73769
1176 -3.25999 7.70241
1177 -3.29527 7.66713
1178 -3.33055 7.63185
1179 -3.36583 7.59658
1180 -3.40111 7.59658
1181 -3.43638 7.59658
1182 -3.47166 7.59658
1183 -3.50694 7.59658
1184 -3.54222 7.5613
1185 -3.57749 7.5613
1186 -3.61277 7.52602
1187 -3.64805 7.49074
1188 -3.68333 7.45546
1189 -3.71861 7.42019
1190 -3.75388 7.42019
1191 -3.78916 7.38491
1192 -3.82444 7.38491
1193 -3.85972 7.34963
1194 -3.89499 7.31435
1195 -3.93027 7.27908
1196 -3.96555 7.2438
1197 -4.00083 7.20852
1198 -4.03611 7.20852
1199 -4.07138 7.17324
1200 -4.10666 7.13796
1201 -4.14194 7.10269
1202 -4.17722 7.06741
1203 -4.21249 7.03213
1204 -4.24777 6.99685
1205 -4.28305 6.96158
1206 -4.31833 6.9263
1207 -4.35361 6.89102
1208 -4.38888 6.89102
1209 -4.42416 6.85574
1210 -4.45944 6.82046
1211 -4.49472 6.78519
1212 -4.52999 6.74991
1213 -4.56527 6.71463
1214 -4.60055 6.67935
1215 -4.63583 6.64408
1216 -4.67111 6.6088
1217 -4.70638 6.57352
1218 -4.74166 6.53824
1219 -4.77694 6.50296
1220 -4.81222 6.46769
1221 -4.84749 6.43241
1222 -4.88277 6.39713
1223 -4.91805 6.36185
1224 -4.95333 6.32658
1225 -4.98861 6.2913
1226 -5.02388 6.25602
1227 -5.05916 6.22074
1228 -5.09444 6.18546
1229 -5.12972 6.15019
1230 -5.16499 6.11491
1231 -5.16499 6.07963
1232 -5.20027 6.04435
1233 -5.23555 6.00908
1234 -5.27083 5.9738
1235 -5.30611 5.93852
1236 -5.34138 5.90324
1237 -5.37666 5.86796
1238 -5.37666 5.83269
1239 -5.41194 5.79741
1240 -5.44722 5.76213
1241 -5.48249 5.72685
1242 -5.51777 5.69158
1243 -5.55305 5.6563
1244 -5.55305 5.62102
1245 -5.58833 5.58574
1246 -5.62361 5.55046
1247 -5.62361 5.51519
1248 -5.65888 5.47991
1249 -5.65888 5.44463
1250 -5.69416 5.40935
1251 -5.72944 5.37408
1252 -5.72944 5.3388
1253 -5.76472 5.30352
1254 -5.79999 5.26824
1255 -5.79999 5.23296
1256 -5.83527 5.19769
1257 -5.87055 5.16241
1258 -5.90583 5.12713
1259 -5.94111 5.09185
1260 -5.94111 5.05658
1261 -5.97638 5.0213
1262 -5.97638 4.98602
1263 -6.01166 4.95074
1264 -6.01166 4.91546
1265 -6.04694 4.88019
1266 -6.04694 4.84491
1267 -6.08222 4.80963
1268 -6.11749 4.77435
1269 -6.11749 4.73908
1270 -6.15277 4.7038
1271 -6.15277 4.66852
1272 -6.18805 4.63324
1273 -6.22333 4.59796
1274 -6.22333 4.56269
1275 -6.25861 4.52741
1276 -6.25861 4.49213
1277 -6.29388 4.45685
1278 -6.29388 4.42158
1279 -6.32916 4.3863
1280 -6.32916 4.35102
1281 -6.36444 4.31574
1282 -6.36444 4.28046
1283 -6.39972 4.24519
1284 -6.39972 4.20991
1285 -6.43499 4.17463
1286 -6.43499 4.13935
1287 -6.47027 4.10408
1288 -6.47027 4.0688
1289 -6.50555 4.03352
1290 -6.50555 3.99824
1291 -6.54083 3.96296
1292 -6.57611 3.92769
1293 -6.57611 3.89241
1294 -6.61138 3.85713
1295 -6.61138 3.82185
1296 -6.61138 3.78658
1297 -6.64666 3.7513
1298 -6.64666 3.71602
1299 -6.68194 3.68074
1300 -6.68194 3.64546
1301 -6.71722 3.61019
1302 -6.71722 3.57491
1303 -6.71722 3.53963
1304 -6.75249 3.50435
1305 -6.75249 3.46908
1306 -6.78777 3.4338
1307 -6.78777 3.39852
1308 -6.78777 3.36324
1309 -6.82305 3.32796
1310 -6.82305 3.29269
1311 -6.82305 3.25741
1312 -6.82305 3.22213
1313 -6.85833 3.18685
1314 -6.85833 3.15158
1315 -6.85833 3.1163
1316 -6.89361 3.08102
1317 -6.89361 3.04574
1318 -6.92888 3.01046
1319 -6.92888 2.97519
1320 -6.92888 2.93991
1321 -6.92888 2.90463
1322 -6.92888 2.86935
1323 -6.96416 2.83408
1324 -6.96416 2.7988
1325 -6.96416 2.76352
1326 -6.99944 2.72824
1327 -6.99944 2.69296
1328 -6.99944 2.65769
1329 -7.03472 2.62241
1330 -7.03472 2.58713
1331 -7.03472 2.55185
1332 -7.03472 2.51658
1333 -7.03472 2.4813
1334 -7.03472 2.44602
1335 -7.06999 2.41074
1336 -7.06999 2.37546
1337 -7.06999 2.34019
1338 -7.06999 2.30491
1339 -7.06999 2.26963
1340 -7.06999 2.23435
1341 -7.06999 2.19908
1342 -7.10527 2.1638
1343 -7.10527 2.12852
1344 -7.10527 2.09324
1345 -7.14055 2.05796
1346 -7.14055 2.02269
1347 -7.14055 1.98741
1348 -7.14055 1.95213
1349 -7.14055 1.91685
1350 -7.14055 1.88158
1351 -7.14055 1.8463
1352 -7.14055 1.81102
1353 -7.14055 1.77574
1354 -7.17583 1.74046
1355 -7.17583 1.70519
1356 -7.17583 1.66991
1357 -7.17583 1.63463
1358 -7.17583 1.59935
1359 -7.17583 1.56408
1360 -7.17583 1.5288
1361 -7.17583 1.49352
1362 -7.17583 1.45824
1363 -7.21111 1.42296
1364 -7.21111 1.38769
1365 -7.21111 1.35241
1366 -7.21111 1.31713
1367 -7.21111 1.28185
1368 -7.21111 1.24658
1369 -7.21111 1.2113
1370 -7.21111 1.17602
1371 -7.21111 1.14074
1372 -7.24638 1.10546
1373 -7.24638 1.07019
1374 -7.24638 1.03491
1375 -7.24638 0.999631
1376 -7.24638 0.964353
1377 -7.28166 0.929075
1378 -7.31694 0.893798
1379 -7.35222 0.85852
1380 -7.38749 0.823242
