# Supplementary material for: Statistical Mapping of Maize Bundle Intensity at the Stem Scale Using Spatial Normalisation of Replicated Images
Source: PLoS One. 2014 Mar 12;9(3):e90673. doi: 10.1371/journal.pone.0090673 (PMC3951278; doi:10.1371/journal.pone.0090673)
Supplement: File S2 — Data files containing bundle positions and slice contours. (ZIP) [file pone.0090673.s002.zip › data/slabs/tables/contoursMm/m03avCntMm.txt]

name   x   y
1    -7.49645 -0.782343
2    -7.49645 -0.817621
3    -7.49645 -0.852899
4    -7.49645 -0.888176
5    -7.49645 -0.923454
6    -7.49645 -0.958732
7    -7.49645 -0.99401
8    -7.49645 -1.02929
9    -7.49645 -1.06457
10   -7.49645 -1.09984
11   -7.49645 -1.13512
12   -7.49645 -1.1704
13   -7.49645 -1.20568
14   -7.49645 -1.24095
15   -7.49645 -1.27623
16   -7.49645 -1.31151
17   -7.49645 -1.34679
18   -7.49645 -1.38207
19   -7.49645 -1.41734
20   -7.49645 -1.45262
21   -7.49645 -1.4879
22   -7.49645 -1.52318
23   -7.49645 -1.55845
24   -7.49645 -1.59373
25   -7.49645 -1.62901
26   -7.49645 -1.66429
27   -7.49645 -1.69957
28   -7.49645 -1.73484
29   -7.49645 -1.77012
30   -7.49645 -1.8054
31   -7.49645 -1.84068
32   -7.46117 -1.87595
33   -7.46117 -1.91123
34   -7.46117 -1.94651
35   -7.46117 -1.98179
36   -7.46117 -2.01707
37   -7.46117 -2.05234
38   -7.46117 -2.08762
39   -7.46117 -2.1229
40   -7.46117 -2.15818
41   -7.46117 -2.19345
42   -7.46117 -2.22873
43   -7.46117 -2.26401
44   -7.46117 -2.29929
45   -7.46117 -2.33457
46   -7.46117 -2.36984
47   -7.46117 -2.40512
48   -7.46117 -2.4404
49   -7.46117 -2.47568
50   -7.46117 -2.51095
51   -7.46117 -2.54623
52   -7.46117 -2.58151
53   -7.46117 -2.61679
54   -7.46117 -2.65207
55   -7.42589 -2.68734
56   -7.42589 -2.72262
57   -7.42589 -2.7579
58   -7.42589 -2.79318
59   -7.42589 -2.82845
60   -7.42589 -2.86373
61   -7.42589 -2.89901
62   -7.39061 -2.93429
63   -7.39061 -2.96957
64   -7.39061 -3.00484
65   -7.39061 -3.04012
66   -7.39061 -3.0754
67   -7.39061 -3.11068
68   -7.39061 -3.14595
69   -7.35534 -3.18123
70   -7.35534 -3.21651
71   -7.35534 -3.25179
72   -7.35534 -3.28707
73   -7.35534 -3.32234
74   -7.35534 -3.35762
75   -7.35534 -3.3929
76   -7.35534 -3.42818
77   -7.32006 -3.46345
78   -7.32006 -3.49873
79   -7.32006 -3.53401
80   -7.32006 -3.56929
81   -7.32006 -3.60457
82   -7.32006 -3.63984
83   -7.32006 -3.67512
84   -7.32006 -3.7104
85   -7.32006 -3.74568
86   -7.28478 -3.78095
87   -7.28478 -3.81623
88   -7.28478 -3.85151
89   -7.28478 -3.88679
90   -7.28478 -3.92207
91   -7.28478 -3.95734
92   -7.28478 -3.99262
93   -7.28478 -4.0279
94   -7.28478 -4.06318
95   -7.2495 -4.09845
96   -7.2495 -4.13373
97   -7.2495 -4.16901
98   -7.2495 -4.20429
99   -7.2495 -4.23957
100  -7.2495 -4.27484
101  -7.2495 -4.31012
102  -7.2495 -4.3454
103  -7.21422 -4.38068
104  -7.21422 -4.41595
105  -7.21422 -4.45123
106  -7.21422 -4.48651
107  -7.21422 -4.52179
108  -7.21422 -4.55707
109  -7.21422 -4.59234
110  -7.21422 -4.62762
111  -7.21422 -4.6629
112  -7.21422 -4.69818
113  -7.17895 -4.73345
114  -7.17895 -4.76873
115  -7.17895 -4.80401
116  -7.17895 -4.83929
117  -7.17895 -4.87457
118  -7.17895 -4.90984
119  -7.14367 -4.94512
120  -7.14367 -4.9804
121  -7.14367 -5.01568
122  -7.14367 -5.05095
123  -7.14367 -5.08623
124  -7.14367 -5.12151
125  -7.10839 -5.15679
126  -7.10839 -5.19207
127  -7.07311 -5.22734
128  -7.07311 -5.26262
129  -7.07311 -5.2979
130  -7.07311 -5.33318
131  -7.07311 -5.36845
132  -7.07311 -5.40373
133  -7.07311 -5.43901
134  -7.07311 -5.47429
135  -7.03784 -5.50957
136  -7.03784 -5.54484
137  -7.03784 -5.58012
138  -7.03784 -5.6154
139  -7.03784 -5.65068
140  -7.00256 -5.68595
141  -7.00256 -5.72123
142  -7.00256 -5.75651
143  -7.00256 -5.79179
144  -7.00256 -5.82707
145  -6.96728 -5.86234
146  -6.96728 -5.89762
147  -6.96728 -5.9329
148  -6.96728 -5.96818
149  -6.932 -6.00345
150  -6.932 -6.03873
151  -6.89672 -6.07401
152  -6.89672 -6.10929
153  -6.89672 -6.14457
154  -6.86145 -6.17984
155  -6.86145 -6.21512
156  -6.82617 -6.2504
157  -6.82617 -6.28568
158  -6.79089 -6.32095
159  -6.75561 -6.35623
160  -6.75561 -6.39151
161  -6.72034 -6.42679
162  -6.68506 -6.46207
163  -6.64978 -6.49734
164  -6.6145 -6.53262
165  -6.57922 -6.5679
166  -6.54395 -6.60318
167  -6.50867 -6.63845
168  -6.47339 -6.67373
169  -6.43811 -6.70901
170  -6.40284 -6.74429
171  -6.36756 -6.77957
172  -6.33228 -6.81484
173  -6.297 -6.81484
174  -6.26172 -6.85012
175  -6.22645 -6.8854
176  -6.19117 -6.92068
177  -6.15589 -6.92068
178  -6.12061 -6.92068
179  -6.08534 -6.92068
180  -6.05006 -6.92068
181  -6.01478 -6.92068
182  -5.9795 -6.92068
183  -5.94422 -6.92068
184  -5.90895 -6.92068
185  -5.87367 -6.92068
186  -5.83839 -6.92068
187  -5.80311 -6.92068
188  -5.76784 -6.92068
189  -5.73256 -6.92068
190  -5.69728 -6.92068
191  -5.662 -6.92068
192  -5.62672 -6.92068
193  -5.59145 -6.8854
194  -5.55617 -6.85012
195  -5.52089 -6.81484
196  -5.48561 -6.81484
197  -5.45034 -6.81484
198  -5.41506 -6.77957
199  -5.37978 -6.77957
200  -5.3445 -6.74429
201  -5.30922 -6.70901
202  -5.27395 -6.70901
203  -5.23867 -6.70901
204  -5.20339 -6.67373
205  -5.16811 -6.67373
206  -5.13284 -6.63845
207  -5.09756 -6.60318
208  -5.06228 -6.60318
209  -5.027 -6.60318
210  -4.99172 -6.5679
211  -4.95645 -6.5679
212  -4.92117 -6.5679
213  -4.88589 -6.53262
214  -4.85061 -6.53262
215  -4.81534 -6.49734
216  -4.78006 -6.49734
217  -4.74478 -6.46207
218  -4.7095 -6.46207
219  -4.67422 -6.46207
220  -4.63895 -6.42679
221  -4.60367 -6.42679
222  -4.56839 -6.39151
223  -4.53311 -6.39151
224  -4.49784 -6.35623
225  -4.46256 -6.35623
226  -4.42728 -6.32095
227  -4.392 -6.32095
228  -4.35672 -6.28568
229  -4.32145 -6.28568
230  -4.28617 -6.2504
231  -4.25089 -6.21512
232  -4.21561 -6.21512
233  -4.18034 -6.21512
234  -4.14506 -6.17984
235  -4.10978 -6.17984
236  -4.0745 -6.14457
237  -4.03922 -6.14457
238  -4.00395 -6.14457
239  -3.96867 -6.14457
240  -3.93339 -6.10929
241  -3.89811 -6.10929
242  -3.86284 -6.10929
243  -3.82756 -6.07401
244  -3.79228 -6.03873
245  -3.757 -6.03873
246  -3.72172 -6.03873
247  -3.68645 -6.03873
248  -3.65117 -6.03873
249  -3.61589 -6.03873
250  -3.58061 -6.03873
251  -3.54534 -6.03873
252  -3.51006 -6.03873
253  -3.47478 -6.03873
254  -3.4395 -6.00345
255  -3.40422 -6.00345
256  -3.36895 -5.96818
257  -3.33367 -5.96818
258  -3.29839 -5.96818
259  -3.26311 -5.96818
260  -3.22784 -5.96818
261  -3.19256 -5.96818
262  -3.15728 -5.9329
263  -3.122 -5.9329
264  -3.08672 -5.9329
265  -3.05145 -5.9329
266  -3.01617 -5.9329
267  -2.98089 -5.9329
268  -2.94561 -5.9329
269  -2.91034 -5.9329
270  -2.87506 -5.89762
271  -2.83978 -5.89762
272  -2.8045 -5.89762
273  -2.76922 -5.89762
274  -2.73395 -5.89762
275  -2.69867 -5.89762
276  -2.66339 -5.89762
277  -2.62811 -5.89762
278  -2.59284 -5.86234
279  -2.55756 -5.86234
280  -2.52228 -5.86234
281  -2.487 -5.86234
282  -2.45172 -5.86234
283  -2.41645 -5.86234
284  -2.38117 -5.86234
285  -2.34589 -5.86234
286  -2.31061 -5.86234
287  -2.27534 -5.86234
288  -2.24006 -5.86234
289  -2.20478 -5.86234
290  -2.1695 -5.86234
291  -2.13422 -5.86234
292  -2.09895 -5.86234
293  -2.06367 -5.86234
294  -2.02839 -5.86234
295  -1.99311 -5.86234
296  -1.95784 -5.86234
297  -1.92256 -5.89762
298  -1.88728 -5.89762
299  -1.852 -5.89762
300  -1.81672 -5.89762
301  -1.78145 -5.89762
302  -1.74617 -5.89762
303  -1.71089 -5.89762
304  -1.67561 -5.89762
305  -1.64034 -5.89762
306  -1.60506 -5.89762
307  -1.56978 -5.9329
308  -1.5345 -5.9329
309  -1.49922 -5.9329
310  -1.46395 -5.9329
311  -1.42867 -5.9329
312  -1.39339 -5.9329
313  -1.35811 -5.9329
314  -1.32284 -5.9329
315  -1.28756 -5.9329
316  -1.25228 -5.9329
317  -1.217 -5.9329
318  -1.18172 -5.9329
319  -1.14645 -5.9329
320  -1.11117 -5.9329
321  -1.07589 -5.96818
322  -1.04061 -5.96818
323  -1.00534 -5.96818
324  -0.970058 -6.00345
325  -0.93478 -6.00345
326  -0.899503 -6.00345
327  -0.864225 -6.03873
328  -0.828947 -6.03873
329  -0.793669 -6.03873
330  -0.758391 -6.03873
331  -0.723114 -6.03873
332  -0.687836 -6.07401
333  -0.652558 -6.07401
334  -0.61728 -6.07401
335  -0.582003 -6.07401
336  -0.546725 -6.07401
337  -0.511447 -6.10929
338  -0.476169 -6.10929
339  -0.440891 -6.10929
340  -0.405614 -6.10929
341  -0.370336 -6.10929
342  -0.335058 -6.14457
343  -0.29978 -6.14457
344  -0.264503 -6.14457
345  -0.229225 -6.14457
346  -0.193947 -6.14457
347  -0.158669 -6.14457
348  -0.123391 -6.14457
349  -0.0881137 -6.14457
350  -0.0528359 -6.14457
351  -0.0175582 -6.14457
352  0.0177196 -6.17984
353  0.0529974 -6.17984
354  0.0882752 -6.17984
355  0.123553 -6.17984
356  0.158831 -6.17984
357  0.194109 -6.17984
358  0.229386 -6.17984
359  0.264664 -6.21512
360  0.299942 -6.21512
361  0.33522 -6.21512
362  0.370497 -6.21512
363  0.405775 -6.2504
364  0.441053 -6.2504
365  0.476331 -6.2504
366  0.511609 -6.2504
367  0.546886 -6.2504
368  0.582164 -6.2504
369  0.617442 -6.28568
370  0.65272 -6.28568
371  0.687997 -6.28568
372  0.723275 -6.28568
373  0.758553 -6.32095
374  0.793831 -6.32095
375  0.829109 -6.32095
376  0.864386 -6.35623
377  0.899664 -6.35623
378  0.934942 -6.35623
379  0.97022 -6.39151
380  1.0055 -6.39151
381  1.04078 -6.39151
382  1.07605 -6.42679
383  1.11133 -6.42679
384  1.14661 -6.42679
385  1.18189 -6.46207
386  1.21716 -6.46207
387  1.25244 -6.46207
388  1.28772 -6.49734
389  1.323 -6.49734
390  1.35828 -6.53262
391  1.39355 -6.53262
392  1.42883 -6.5679
393  1.46411 -6.5679
394  1.49939 -6.60318
395  1.53466 -6.60318
396  1.56994 -6.60318
397  1.60522 -6.63845
398  1.6405 -6.63845
399  1.67578 -6.67373
400  1.71105 -6.67373
401  1.74633 -6.70901
402  1.78161 -6.70901
403  1.81689 -6.74429
404  1.85216 -6.74429
405  1.88744 -6.77957
406  1.92272 -6.77957
407  1.958 -6.81484
408  1.99328 -6.81484
409  2.02855 -6.85012
410  2.06383 -6.8854
411  2.09911 -6.8854
412  2.13439 -6.92068
413  2.16966 -6.95595
414  2.20494 -6.95595
415  2.24022 -6.99123
416  2.2755 -7.02651
417  2.31078 -7.02651
418  2.34605 -7.06179
419  2.38133 -7.09707
420  2.41661 -7.13234
421  2.45189 -7.13234
422  2.48716 -7.16762
423  2.52244 -7.2029
424  2.55772 -7.2029
425  2.593 -7.23818
426  2.62828 -7.27345
427  2.66355 -7.27345
428  2.69883 -7.27345
429  2.73411 -7.27345
430  2.76939 -7.27345
431  2.80466 -7.27345
432  2.83994 -7.27345
433  2.87522 -7.27345
434  2.9105 -7.27345
435  2.94578 -7.27345
436  2.98105 -7.27345
437  3.01633 -7.27345
438  3.05161 -7.27345
439  3.08689 -7.27345
440  3.12216 -7.27345
441  3.15744 -7.27345
442  3.19272 -7.27345
443  3.228 -7.27345
444  3.26328 -7.27345
445  3.29855 -7.27345
446  3.33383 -7.27345
447  3.36911 -7.27345
448  3.40439 -7.27345
449  3.43966 -7.27345
450  3.47494 -7.30873
451  3.51022 -7.34401
452  3.5455 -7.37929
453  3.58078 -7.41457
454  3.61605 -7.44984
455  3.65133 -7.48512
456  3.68661 -7.5204
457  3.72189 -7.55568
458  3.75716 -7.59095
459  3.75716 -7.62623
460  3.75716 -7.66151
461  3.79244 -7.69679
462  3.82772 -7.73207
463  3.863 -7.76734
464  3.89828 -7.80262
465  3.93355 -7.8379
466  3.96883 -7.87318
467  4.00411 -7.90845
468  4.03939 -7.94373
469  4.07466 -7.94373
470  4.10994 -7.94373
471  4.14522 -7.94373
472  4.1805 -7.97901
473  4.21578 -7.97901
474  4.25105 -7.97901
475  4.28633 -7.97901
476  4.32161 -7.97901
477  4.35689 -7.97901
478  4.39216 -7.97901
479  4.42744 -7.97901
480  4.46272 -7.97901
481  4.498 -7.97901
482  4.53328 -7.97901
483  4.56855 -7.97901
484  4.60383 -7.97901
485  4.63911 -7.97901
486  4.67439 -7.97901
487  4.70966 -7.94373
488  4.74494 -7.94373
489  4.78022 -7.94373
490  4.8155 -7.90845
491  4.85078 -7.90845
492  4.88605 -7.90845
493  4.92133 -7.87318
494  4.95661 -7.87318
495  4.99189 -7.87318
496  5.02716 -7.8379
497  5.06244 -7.8379
498  5.09772 -7.80262
499  5.133 -7.76734
500  5.16828 -7.73207
501  5.20355 -7.69679
502  5.23883 -7.66151
503  5.27411 -7.62623
504  5.30939 -7.59095
505  5.34466 -7.55568
506  5.37994 -7.5204
507  5.41522 -7.48512
508  5.4505 -7.44984
509  5.48578 -7.41457
510  5.52105 -7.37929
511  5.55633 -7.34401
512  5.59161 -7.30873
513  5.62689 -7.27345
514  5.66216 -7.23818
515  5.66216 -7.2029
516  5.69744 -7.16762
517  5.73272 -7.13234
518  5.768 -7.09707
519  5.768 -7.06179
520  5.80328 -7.02651
521  5.83855 -6.99123
522  5.83855 -6.95595
523  5.87383 -6.92068
524  5.90911 -6.8854
525  5.90911 -6.85012
526  5.94439 -6.81484
527  5.97966 -6.77957
528  5.97966 -6.74429
529  6.01494 -6.70901
530  6.01494 -6.67373
531  6.05022 -6.63845
532  6.05022 -6.60318
533  6.0855 -6.5679
534  6.0855 -6.53262
535  6.0855 -6.49734
536  6.12078 -6.46207
537  6.12078 -6.42679
538  6.15605 -6.39151
539  6.15605 -6.35623
540  6.19133 -6.32095
541  6.19133 -6.28568
542  6.19133 -6.2504
543  6.22661 -6.21512
544  6.22661 -6.17984
545  6.26189 -6.14457
546  6.29716 -6.10929
547  6.29716 -6.07401
548  6.33244 -6.03873
549  6.33244 -6.00345
550  6.36772 -5.96818
551  6.36772 -5.9329
552  6.403 -5.89762
553  6.403 -5.86234
554  6.43828 -5.82707
555  6.43828 -5.79179
556  6.43828 -5.75651
557  6.47355 -5.72123
558  6.47355 -5.68595
559  6.50883 -5.65068
560  6.50883 -5.6154
561  6.50883 -5.58012
562  6.54411 -5.54484
563  6.54411 -5.50957
564  6.54411 -5.47429
565  6.57939 -5.43901
566  6.57939 -5.40373
567  6.61466 -5.36845
568  6.61466 -5.33318
569  6.61466 -5.2979
570  6.64994 -5.26262
571  6.68522 -5.22734
572  6.68522 -5.19207
573  6.68522 -5.15679
574  6.7205 -5.12151
575  6.7205 -5.08623
576  6.7205 -5.05095
577  6.75578 -5.01568
578  6.75578 -4.9804
579  6.75578 -4.94512
580  6.79105 -4.90984
581  6.79105 -4.87457
582  6.82633 -4.83929
583  6.82633 -4.80401
584  6.82633 -4.76873
585  6.86161 -4.73345
586  6.86161 -4.69818
587  6.86161 -4.6629
588  6.89689 -4.62762
589  6.89689 -4.59234
590  6.93216 -4.55707
591  6.93216 -4.52179
592  6.93216 -4.48651
593  6.96744 -4.45123
594  6.96744 -4.41595
595  6.96744 -4.38068
596  7.00272 -4.3454
597  7.00272 -4.31012
598  7.00272 -4.27484
599  7.00272 -4.23957
600  7.00272 -4.20429
601  7.00272 -4.16901
602  7.038 -4.13373
603  7.038 -4.09845
604  7.038 -4.06318
605  7.038 -4.0279
606  7.038 -3.99262
607  7.038 -3.95734
608  7.038 -3.92207
609  7.038 -3.88679
610  7.038 -3.85151
611  7.038 -3.81623
612  7.038 -3.78095
613  7.038 -3.74568
614  7.038 -3.7104
615  7.038 -3.67512
616  7.038 -3.63984
617  7.038 -3.60457
618  7.038 -3.56929
619  7.038 -3.53401
620  7.038 -3.49873
621  7.07328 -3.46345
622  7.07328 -3.42818
623  7.07328 -3.3929
624  7.07328 -3.35762
625  7.10855 -3.32234
626  7.10855 -3.28707
627  7.10855 -3.25179
628  7.14383 -3.21651
629  7.14383 -3.18123
630  7.14383 -3.14595
631  7.14383 -3.11068
632  7.14383 -3.0754
633  7.14383 -3.04012
634  7.14383 -3.00484
635  7.14383 -2.96957
636  7.14383 -2.93429
637  7.14383 -2.89901
638  7.14383 -2.86373
639  7.17911 -2.82845
640  7.17911 -2.79318
641  7.17911 -2.7579
642  7.17911 -2.72262
643  7.17911 -2.68734
644  7.17911 -2.65207
645  7.17911 -2.61679
646  7.17911 -2.58151
647  7.17911 -2.54623
648  7.17911 -2.51095
649  7.17911 -2.47568
650  7.17911 -2.4404
651  7.17911 -2.40512
652  7.17911 -2.36984
653  7.17911 -2.33457
654  7.17911 -2.29929
655  7.21439 -2.26401
656  7.21439 -2.22873
657  7.21439 -2.19345
658  7.24966 -2.15818
659  7.24966 -2.1229
660  7.28494 -2.08762
661  7.28494 -2.05234
662  7.28494 -2.01707
663  7.28494 -1.98179
664  7.28494 -1.94651
665  7.32022 -1.91123
666  7.32022 -1.87595
667  7.32022 -1.84068
668  7.32022 -1.8054
669  7.32022 -1.77012
670  7.32022 -1.73484
671  7.32022 -1.69957
672  7.32022 -1.66429
673  7.3555 -1.62901
674  7.3555 -1.59373
675  7.3555 -1.55845
676  7.3555 -1.52318
677  7.39078 -1.4879
678  7.39078 -1.45262
679  7.39078 -1.41734
680  7.42605 -1.38207
681  7.42605 -1.34679
682  7.42605 -1.31151
683  7.42605 -1.27623
684  7.42605 -1.24095
685  7.46133 -1.20568
686  7.46133 -1.1704
687  7.46133 -1.13512
688  7.46133 -1.09984
689  7.46133 -1.06457
690  7.46133 -1.02929
691  7.46133 -0.99401
692  7.46133 -0.958732
693  7.46133 -0.923454
694  7.46133 -0.888176
695  7.46133 -0.852899
696  7.46133 -0.817621
697  7.46133 -0.782343
698  7.46133 -0.747065
699  7.46133 -0.711787
700  7.46133 -0.67651
701  7.46133 -0.641232
702  7.46133 -0.605954
703  7.46133 -0.570676
704  7.46133 -0.535399
705  7.46133 -0.500121
706  7.46133 -0.464843
707  7.46133 -0.429565
708  7.46133 -0.394287
709  7.46133 -0.35901
710  7.46133 -0.323732
711  7.46133 -0.288454
712  7.46133 -0.253176
713  7.46133 -0.217899
714  7.46133 -0.182621
715  7.46133 -0.147343
716  7.46133 -0.112065
717  7.46133 -0.0767874
718  7.46133 -0.0415097
719  7.46133 -0.00623189
720  7.46133 0.0290459
721  7.46133 0.0643237
722  7.46133 0.0996014
723  7.46133 0.134879
724  7.46133 0.170157
725  7.46133 0.205435
726  7.46133 0.240713
727  7.46133 0.27599
728  7.46133 0.311268
729  7.42605 0.346546
730  7.42605 0.381824
731  7.42605 0.417101
732  7.42605 0.452379
733  7.39078 0.487657
734  7.3555 0.522935
735  7.32022 0.558213
736  7.28494 0.59349
737  7.24966 0.628768
738  7.21439 0.664046
739  7.17911 0.699324
740  7.14383 0.734601
741  7.10855 0.769879
742  7.07328 0.805157
743  7.038 0.840435
744  7.00272 0.875713
745  7.00272 0.91099
746  6.96744 0.946268
747  6.96744 0.981546
748  6.96744 1.01682
749  6.96744 1.0521
750  6.96744 1.08738
751  6.96744 1.12266
752  6.96744 1.15793
753  6.96744 1.19321
754  6.96744 1.22849
755  6.93216 1.26377
756  6.93216 1.29905
757  6.89689 1.33432
758  6.89689 1.3696
759  6.89689 1.40488
760  6.89689 1.44016
761  6.89689 1.47543
762  6.89689 1.51071
763  6.89689 1.54599
764  6.86161 1.58127
765  6.86161 1.61655
766  6.86161 1.65182
767  6.86161 1.6871
768  6.86161 1.72238
769  6.86161 1.75766
770  6.86161 1.79293
771  6.86161 1.82821
772  6.86161 1.86349
773  6.86161 1.89877
774  6.82633 1.93405
775  6.82633 1.96932
776  6.82633 2.0046
777  6.79105 2.03988
778  6.79105 2.07516
779  6.75578 2.11043
780  6.75578 2.14571
781  6.7205 2.18099
782  6.7205 2.21627
783  6.7205 2.25155
784  6.7205 2.28682
785  6.7205 2.3221
786  6.68522 2.35738
787  6.68522 2.39266
788  6.68522 2.42793
789  6.64994 2.46321
790  6.64994 2.49849
791  6.64994 2.53377
792  6.61466 2.56905
793  6.57939 2.60432
794  6.57939 2.6396
795  6.54411 2.67488
796  6.54411 2.71016
797  6.54411 2.74543
798  6.50883 2.78071
799  6.50883 2.81599
800  6.50883 2.85127
801  6.47355 2.88655
802  6.47355 2.92182
803  6.47355 2.9571
804  6.43828 2.99238
805  6.43828 3.02766
806  6.403 3.06293
807  6.403 3.09821
808  6.36772 3.13349
809  6.36772 3.16877
810  6.36772 3.20405
811  6.33244 3.23932
812  6.33244 3.2746
813  6.29716 3.30988
814  6.29716 3.34516
815  6.29716 3.38043
816  6.26189 3.41571
817  6.26189 3.45099
818  6.26189 3.48627
819  6.22661 3.52155
820  6.22661 3.55682
821  6.19133 3.5921
822  6.19133 3.62738
823  6.15605 3.66266
824  6.15605 3.69793
825  6.12078 3.73321
826  6.0855 3.76849
827  6.0855 3.80377
828  6.0855 3.83905
829  6.05022 3.87432
830  6.05022 3.9096
831  6.01494 3.94488
832  5.97966 3.98016
833  5.97966 4.01543
834  5.97966 4.05071
835  5.94439 4.08599
836  5.94439 4.12127
837  5.90911 4.15655
838  5.87383 4.19182
839  5.87383 4.2271
840  5.87383 4.26238
841  5.83855 4.29766
842  5.83855 4.33293
843  5.80328 4.36821
844  5.768 4.40349
845  5.768 4.43877
846  5.73272 4.47405
847  5.73272 4.50932
848  5.69744 4.5446
849  5.66216 4.57988
850  5.66216 4.61516
851  5.66216 4.65043
852  5.62689 4.68571
853  5.62689 4.72099
854  5.62689 4.75627
855  5.59161 4.79155
856  5.55633 4.82682
857  5.55633 4.8621
858  5.55633 4.89738
859  5.55633 4.93266
860  5.52105 4.96793
861  5.48578 5.00321
862  5.4505 5.03849
863  5.41522 5.07377
864  5.37994 5.10905
865  5.34466 5.14432
866  5.30939 5.1796
867  5.27411 5.21488
868  5.23883 5.25016
869  5.20355 5.28543
870  5.16828 5.32071
871  5.133 5.35599
872  5.09772 5.39127
873  5.06244 5.42655
874  5.02716 5.46182
875  4.99189 5.4971
876  4.95661 5.53238
877  4.92133 5.56766
878  4.88605 5.60293
879  4.85078 5.63821
880  4.8155 5.67349
881  4.8155 5.70877
882  4.78022 5.74405
883  4.74494 5.77932
884  4.70966 5.8146
885  4.70966 5.84988
886  4.67439 5.88516
887  4.63911 5.92043
888  4.60383 5.95571
889  4.56855 5.99099
890  4.53328 6.02627
891  4.498 6.06155
892  4.46272 6.09682
893  4.42744 6.1321
894  4.39216 6.16738
895  4.35689 6.20266
896  4.32161 6.23793
897  4.28633 6.27321
898  4.25105 6.30849
899  4.21578 6.34377
900  4.1805 6.37905
901  4.14522 6.41432
902  4.10994 6.4496
903  4.07466 6.48488
904  4.03939 6.52016
905  4.00411 6.55543
906  3.96883 6.59071
907  3.93355 6.62599
908  3.89828 6.66127
909  3.863 6.69655
910  3.82772 6.69655
911  3.79244 6.73182
912  3.75716 6.7671
913  3.72189 6.80238
914  3.68661 6.83766
915  3.65133 6.87293
916  3.61605 6.87293
917  3.58078 6.90821
918  3.5455 6.90821
919  3.51022 6.94349
920  3.47494 6.97877
921  3.43966 7.01405
922  3.40439 7.04932
923  3.36911 7.0846
924  3.33383 7.11988
925  3.29855 7.11988
926  3.26328 7.11988
927  3.228 7.15516
928  3.19272 7.19043
929  3.15744 7.22571
930  3.12216 7.26099
931  3.08689 7.29627
932  3.05161 7.29627
933  3.01633 7.33155
934  2.98105 7.33155
935  2.94578 7.36682
936  2.9105 7.36682
937  2.87522 7.4021
938  2.83994 7.4021
939  2.80466 7.43738
940  2.76939 7.43738
941  2.73411 7.47266
942  2.69883 7.47266
943  2.66355 7.50793
944  2.62828 7.50793
945  2.593 7.54321
946  2.55772 7.54321
947  2.52244 7.54321
948  2.48716 7.57849
949  2.45189 7.57849
950  2.41661 7.61377
951  2.38133 7.61377
952  2.34605 7.64905
953  2.31078 7.64905
954  2.2755 7.64905
955  2.24022 7.68432
956  2.20494 7.7196
957  2.16966 7.75488
958  2.13439 7.75488
959  2.09911 7.79016
960  2.06383 7.82543
961  2.02855 7.82543
962  1.99328 7.86071
963  1.958 7.86071
964  1.92272 7.86071
965  1.88744 7.89599
966  1.85216 7.89599
967  1.81689 7.89599
968  1.78161 7.93127
969  1.74633 7.93127
970  1.71105 7.93127
971  1.67578 7.96655
972  1.6405 7.96655
973  1.60522 7.96655
974  1.56994 7.96655
975  1.53466 7.96655
976  1.49939 7.96655
977  1.46411 8.00182
978  1.42883 8.00182
979  1.39355 8.0371
980  1.35828 8.0371
981  1.323 8.0371
982  1.28772 8.0371
983  1.25244 8.0371
984  1.21716 8.0371
985  1.18189 8.0371
986  1.14661 8.0371
987  1.11133 8.0371
988  1.07605 8.0371
989  1.04078 8.0371
990  1.0055 8.0371
991  0.97022 8.0371
992  0.934942 8.0371
993  0.899664 8.0371
994  0.864386 8.0371
995  0.829109 8.0371
996  0.793831 8.0371
997  0.758553 8.0371
998  0.723275 8.0371
999  0.687997 8.0371
1000 0.65272 8.07238
1001 0.617442 8.10766
1002 0.582164 8.14293
1003 0.546886 8.17821
1004 0.511609 8.21349
1005 0.476331 8.24877
1006 0.441053 8.28405
1007 0.405775 8.28405
1008 0.370497 8.28405
1009 0.33522 8.28405
1010 0.299942 8.28405
1011 0.264664 8.28405
1012 0.229386 8.28405
1013 0.194109 8.28405
1014 0.158831 8.28405
1015 0.123553 8.28405
1016 0.0882752 8.28405
1017 0.0529974 8.28405
1018 0.0177196 8.28405
1019 -0.0175582 8.28405
1020 -0.0528359 8.28405
1021 -0.0881137 8.28405
1022 -0.123391 8.28405
1023 -0.158669 8.28405
1024 -0.193947 8.28405
1025 -0.229225 8.28405
1026 -0.264503 8.28405
1027 -0.29978 8.28405
1028 -0.335058 8.28405
1029 -0.370336 8.28405
1030 -0.405614 8.28405
1031 -0.440891 8.28405
1032 -0.476169 8.24877
1033 -0.511447 8.24877
1034 -0.546725 8.24877
1035 -0.582003 8.24877
1036 -0.61728 8.24877
1037 -0.652558 8.24877
1038 -0.687836 8.24877
1039 -0.723114 8.24877
1040 -0.758391 8.24877
1041 -0.793669 8.24877
1042 -0.828947 8.24877
1043 -0.864225 8.24877
1044 -0.899503 8.24877
1045 -0.93478 8.24877
1046 -0.970058 8.24877
1047 -1.00534 8.24877
1048 -1.04061 8.24877
1049 -1.07589 8.24877
1050 -1.11117 8.24877
1051 -1.14645 8.24877
1052 -1.18172 8.24877
1053 -1.217 8.21349
1054 -1.25228 8.17821
1055 -1.28756 8.14293
1056 -1.32284 8.14293
1057 -1.35811 8.10766
1058 -1.39339 8.07238
1059 -1.42867 8.07238
1060 -1.46395 8.07238
1061 -1.49922 8.07238
1062 -1.5345 8.07238
1063 -1.56978 8.07238
1064 -1.60506 8.07238
1065 -1.64034 8.07238
1066 -1.67561 8.07238
1067 -1.71089 8.0371
1068 -1.74617 8.00182
1069 -1.78145 7.96655
1070 -1.81672 7.96655
1071 -1.852 7.96655
1072 -1.88728 7.93127
1073 -1.92256 7.93127
1074 -1.95784 7.93127
1075 -1.99311 7.93127
1076 -2.02839 7.93127
1077 -2.06367 7.89599
1078 -2.09895 7.89599
1079 -2.13422 7.89599
1080 -2.1695 7.86071
1081 -2.20478 7.82543
1082 -2.24006 7.82543
1083 -2.27534 7.79016
1084 -2.31061 7.79016
1085 -2.34589 7.75488
1086 -2.38117 7.75488
1087 -2.41645 7.7196
1088 -2.45172 7.7196
1089 -2.487 7.68432
1090 -2.52228 7.64905
1091 -2.55756 7.64905
1092 -2.59284 7.64905
1093 -2.62811 7.61377
1094 -2.66339 7.57849
1095 -2.69867 7.54321
1096 -2.73395 7.50793
1097 -2.76922 7.47266
1098 -2.8045 7.47266
1099 -2.83978 7.47266
1100 -2.87506 7.43738
1101 -2.91034 7.4021
1102 -2.94561 7.4021
1103 -2.98089 7.4021
1104 -3.01617 7.36682
1105 -3.05145 7.33155
1106 -3.08672 7.33155
1107 -3.122 7.33155
1108 -3.15728 7.29627
1109 -3.19256 7.26099
1110 -3.22784 7.26099
1111 -3.26311 7.26099
1112 -3.29839 7.22571
1113 -3.33367 7.19043
1114 -3.36895 7.19043
1115 -3.40422 7.15516
1116 -3.4395 7.15516
1117 -3.47478 7.15516
1118 -3.51006 7.11988
1119 -3.54534 7.0846
1120 -3.58061 7.04932
1121 -3.61589 7.01405
1122 -3.65117 6.97877
1123 -3.68645 6.97877
1124 -3.72172 6.94349
1125 -3.757 6.90821
1126 -3.79228 6.87293
1127 -3.82756 6.83766
1128 -3.86284 6.80238
1129 -3.89811 6.7671
1130 -3.93339 6.7671
1131 -3.96867 6.73182
1132 -4.00395 6.69655
1133 -4.03922 6.66127
1134 -4.0745 6.62599
1135 -4.10978 6.62599
1136 -4.14506 6.59071
1137 -4.18034 6.55543
1138 -4.21561 6.52016
1139 -4.25089 6.48488
1140 -4.28617 6.4496
1141 -4.32145 6.41432
1142 -4.35672 6.37905
1143 -4.392 6.34377
1144 -4.42728 6.30849
1145 -4.46256 6.27321
1146 -4.49784 6.23793
1147 -4.53311 6.20266
1148 -4.56839 6.16738
1149 -4.60367 6.1321
1150 -4.63895 6.09682
1151 -4.67422 6.06155
1152 -4.67422 6.02627
1153 -4.67422 5.99099
1154 -4.7095 5.95571
1155 -4.74478 5.92043
1156 -4.78006 5.88516
1157 -4.81534 5.84988
1158 -4.85061 5.8146
1159 -4.88589 5.77932
1160 -4.92117 5.74405
1161 -4.95645 5.70877
1162 -4.99172 5.67349
1163 -5.027 5.63821
1164 -5.06228 5.60293
1165 -5.09756 5.56766
1166 -5.13284 5.53238
1167 -5.13284 5.4971
1168 -5.16811 5.46182
1169 -5.20339 5.42655
1170 -5.23867 5.39127
1171 -5.27395 5.35599
1172 -5.30922 5.32071
1173 -5.3445 5.28543
1174 -5.37978 5.25016
1175 -5.41506 5.21488
1176 -5.45034 5.1796
1177 -5.48561 5.14432
1178 -5.48561 5.10905
1179 -5.52089 5.07377
1180 -5.52089 5.03849
1181 -5.52089 5.00321
1182 -5.55617 4.96793
1183 -5.55617 4.93266
1184 -5.59145 4.89738
1185 -5.62672 4.8621
1186 -5.662 4.82682
1187 -5.69728 4.79155
1188 -5.69728 4.75627
1189 -5.73256 4.72099
1190 -5.73256 4.68571
1191 -5.76784 4.65043
1192 -5.76784 4.61516
1193 -5.80311 4.57988
1194 -5.83839 4.5446
1195 -5.87367 4.50932
1196 -5.87367 4.47405
1197 -5.87367 4.43877
1198 -5.90895 4.40349
1199 -5.94422 4.36821
1200 -5.9795 4.33293
1201 -6.01478 4.29766
1202 -6.05006 4.26238
1203 -6.05006 4.2271
1204 -6.08534 4.19182
1205 -6.12061 4.15655
1206 -6.12061 4.12127
1207 -6.12061 4.08599
1208 -6.12061 4.05071
1209 -6.12061 4.01543
1210 -6.15589 3.98016
1211 -6.19117 3.94488
1212 -6.19117 3.9096
1213 -6.22645 3.87432
1214 -6.22645 3.83905
1215 -6.26172 3.80377
1216 -6.26172 3.76849
1217 -6.297 3.73321
1218 -6.33228 3.69793
1219 -6.33228 3.66266
1220 -6.36756 3.62738
1221 -6.36756 3.5921
1222 -6.40284 3.55682
1223 -6.40284 3.52155
1224 -6.40284 3.48627
1225 -6.43811 3.45099
1226 -6.43811 3.41571
1227 -6.47339 3.38043
1228 -6.47339 3.34516
1229 -6.50867 3.30988
1230 -6.50867 3.2746
1231 -6.50867 3.23932
1232 -6.50867 3.20405
1233 -6.54395 3.16877
1234 -6.57922 3.13349
1235 -6.57922 3.09821
1236 -6.6145 3.06293
1237 -6.6145 3.02766
1238 -6.64978 2.99238
1239 -6.64978 2.9571
1240 -6.64978 2.92182
1241 -6.68506 2.88655
1242 -6.68506 2.85127
1243 -6.68506 2.81599
1244 -6.68506 2.78071
1245 -6.68506 2.74543
1246 -6.72034 2.71016
1247 -6.72034 2.67488
1248 -6.72034 2.6396
1249 -6.72034 2.60432
1250 -6.75561 2.56905
1251 -6.75561 2.53377
1252 -6.75561 2.49849
1253 -6.79089 2.46321
1254 -6.82617 2.42793
1255 -6.82617 2.39266
1256 -6.82617 2.35738
1257 -6.82617 2.3221
1258 -6.86145 2.28682
1259 -6.86145 2.25155
1260 -6.86145 2.21627
1261 -6.89672 2.18099
1262 -6.89672 2.14571
1263 -6.89672 2.11043
1264 -6.932 2.07516
1265 -6.932 2.03988
1266 -6.932 2.0046
1267 -6.96728 1.96932
1268 -6.96728 1.93405
1269 -7.00256 1.89877
1270 -7.00256 1.86349
1271 -7.00256 1.82821
1272 -7.03784 1.79293
1273 -7.03784 1.75766
1274 -7.03784 1.72238
1275 -7.07311 1.6871
1276 -7.07311 1.65182
1277 -7.07311 1.61655
1278 -7.07311 1.58127
1279 -7.10839 1.54599
1280 -7.10839 1.51071
1281 -7.10839 1.47543
1282 -7.10839 1.44016
1283 -7.10839 1.40488
1284 -7.10839 1.3696
1285 -7.14367 1.33432
1286 -7.17895 1.29905
1287 -7.17895 1.26377
1288 -7.17895 1.22849
1289 -7.17895 1.19321
1290 -7.17895 1.15793
1291 -7.17895 1.12266
1292 -7.21422 1.08738
1293 -7.2495 1.0521
1294 -7.2495 1.01682
1295 -7.2495 0.981546
1296 -7.2495 0.946268
1297 -7.2495 0.91099
1298 -7.2495 0.875713
1299 -7.2495 0.840435
1300 -7.2495 0.805157
1301 -7.28478 0.769879
1302 -7.28478 0.734601
1303 -7.28478 0.699324
1304 -7.28478 0.664046
1305 -7.28478 0.628768
1306 -7.32006 0.59349
1307 -7.32006 0.558213
1308 -7.32006 0.522935
1309 -7.32006 0.487657
1310 -7.35534 0.452379
1311 -7.35534 0.417101
1312 -7.35534 0.381824
1313 -7.35534 0.346546
1314 -7.35534 0.311268
1315 -7.39061 0.27599
1316 -7.39061 0.240713
1317 -7.39061 0.205435
1318 -7.39061 0.170157
1319 -7.39061 0.134879
1320 -7.39061 0.0996014
1321 -7.42589 0.0643237
1322 -7.42589 0.0290459
1323 -7.42589 -0.00623189
1324 -7.42589 -0.0415097
1325 -7.42589 -0.0767874
1326 -7.42589 -0.112065
1327 -7.42589 -0.147343
1328 -7.42589 -0.182621
1329 -7.42589 -0.217899
1330 -7.42589 -0.253176
1331 -7.42589 -0.288454
1332 -7.42589 -0.323732
1333 -7.42589 -0.35901
1334 -7.42589 -0.394287
1335 -7.42589 -0.429565
1336 -7.42589 -0.464843
1337 -7.46117 -0.500121
1338 -7.46117 -0.535399
1339 -7.46117 -0.570676
1340 -7.46117 -0.605954
1341 -7.46117 -0.641232
1342 -7.46117 -0.67651
1343 -7.46117 -0.711787
1344 -7.46117 -0.747065
