# Supplementary material for: Statistical Mapping of Maize Bundle Intensity at the Stem Scale Using Spatial Normalisation of Replicated Images
Source: PLoS One. 2014 Mar 12;9(3):e90673. doi: 10.1371/journal.pone.0090673 (PMC3951278; doi:10.1371/journal.pone.0090673)
Supplement: File S2 — Data files containing bundle positions and slice contours. (ZIP) [file pone.0090673.s002.zip › data/slabs/tables/contoursMm/m03brCntMm.txt]

name   x   y
1    -7.19726 0.755004
2    -7.19726 0.719726
3    -7.19726 0.684449
4    -7.19726 0.649171
5    -7.19726 0.613893
6    -7.19726 0.578615
7    -7.19726 0.543338
8    -7.19726 0.50806
9    -7.19726 0.472782
10   -7.19726 0.437504
11   -7.19726 0.402226
12   -7.19726 0.366949
13   -7.19726 0.331671
14   -7.19726 0.296393
15   -7.19726 0.261115
16   -7.19726 0.225838
17   -7.19726 0.19056
18   -7.19726 0.155282
19   -7.16198 0.120004
20   -7.16198 0.0847265
21   -7.16198 0.0494487
22   -7.16198 0.0141709
23   -7.16198 -0.0211069
24   -7.16198 -0.0563847
25   -7.16198 -0.0916624
26   -7.16198 -0.12694
27   -7.16198 -0.162218
28   -7.16198 -0.197496
29   -7.16198 -0.232774
30   -7.16198 -0.268051
31   -7.16198 -0.303329
32   -7.16198 -0.338607
33   -7.16198 -0.373885
34   -7.16198 -0.409162
35   -7.16198 -0.44444
36   -7.16198 -0.479718
37   -7.16198 -0.514996
38   -7.16198 -0.550274
39   -7.16198 -0.585551
40   -7.12671 -0.620829
41   -7.12671 -0.656107
42   -7.12671 -0.691385
43   -7.12671 -0.726662
44   -7.12671 -0.76194
45   -7.12671 -0.797218
46   -7.12671 -0.832496
47   -7.12671 -0.867774
48   -7.12671 -0.903051
49   -7.12671 -0.938329
50   -7.12671 -0.973607
51   -7.12671 -1.00888
52   -7.12671 -1.04416
53   -7.12671 -1.07944
54   -7.12671 -1.11472
55   -7.12671 -1.15
56   -7.12671 -1.18527
57   -7.12671 -1.22055
58   -7.09143 -1.25583
59   -7.09143 -1.29111
60   -7.09143 -1.32638
61   -7.09143 -1.36166
62   -7.09143 -1.39694
63   -7.09143 -1.43222
64   -7.09143 -1.4675
65   -7.09143 -1.50277
66   -7.09143 -1.53805
67   -7.09143 -1.57333
68   -7.09143 -1.60861
69   -7.09143 -1.64388
70   -7.09143 -1.67916
71   -7.09143 -1.71444
72   -7.09143 -1.74972
73   -7.09143 -1.785
74   -7.09143 -1.82027
75   -7.09143 -1.85555
76   -7.09143 -1.89083
77   -7.05615 -1.92611
78   -7.02087 -1.96138
79   -6.98559 -1.99666
80   -6.98559 -2.03194
81   -6.98559 -2.06722
82   -6.98559 -2.1025
83   -6.98559 -2.13777
84   -6.98559 -2.17305
85   -6.98559 -2.20833
86   -6.98559 -2.24361
87   -6.98559 -2.27888
88   -6.98559 -2.31416
89   -6.98559 -2.34944
90   -6.98559 -2.38472
91   -6.98559 -2.42
92   -6.98559 -2.45527
93   -6.98559 -2.49055
94   -6.98559 -2.52583
95   -6.98559 -2.56111
96   -6.98559 -2.59638
97   -6.98559 -2.63166
98   -6.98559 -2.66694
99   -6.98559 -2.70222
100  -6.98559 -2.7375
101  -6.98559 -2.77277
102  -6.98559 -2.80805
103  -6.98559 -2.84333
104  -6.98559 -2.87861
105  -6.98559 -2.91388
106  -6.98559 -2.94916
107  -6.95032 -2.98444
108  -6.95032 -3.01972
109  -6.95032 -3.055
110  -6.95032 -3.09027
111  -6.95032 -3.12555
112  -6.95032 -3.16083
113  -6.95032 -3.19611
114  -6.95032 -3.23138
115  -6.95032 -3.26666
116  -6.91504 -3.30194
117  -6.91504 -3.33722
118  -6.91504 -3.3725
119  -6.91504 -3.40777
120  -6.91504 -3.44305
121  -6.87976 -3.47833
122  -6.87976 -3.51361
123  -6.87976 -3.54888
124  -6.87976 -3.58416
125  -6.84448 -3.61944
126  -6.84448 -3.65472
127  -6.84448 -3.69
128  -6.84448 -3.72527
129  -6.84448 -3.76055
130  -6.80921 -3.79583
131  -6.80921 -3.83111
132  -6.80921 -3.86638
133  -6.80921 -3.90166
134  -6.80921 -3.93694
135  -6.77393 -3.97222
136  -6.77393 -4.0075
137  -6.77393 -4.04277
138  -6.73865 -4.07805
139  -6.73865 -4.11333
140  -6.73865 -4.14861
141  -6.73865 -4.18388
142  -6.70337 -4.21916
143  -6.70337 -4.25444
144  -6.70337 -4.28972
145  -6.66809 -4.325
146  -6.66809 -4.36027
147  -6.63282 -4.39555
148  -6.63282 -4.43083
149  -6.63282 -4.46611
150  -6.63282 -4.50138
151  -6.63282 -4.53666
152  -6.59754 -4.57194
153  -6.59754 -4.60722
154  -6.59754 -4.6425
155  -6.56226 -4.67777
156  -6.56226 -4.71305
157  -6.56226 -4.74833
158  -6.52698 -4.78361
159  -6.52698 -4.81888
160  -6.52698 -4.85416
161  -6.52698 -4.88944
162  -6.52698 -4.92472
163  -6.52698 -4.96
164  -6.52698 -4.99527
165  -6.52698 -5.03055
166  -6.49171 -5.06583
167  -6.49171 -5.10111
168  -6.45643 -5.13638
169  -6.45643 -5.17166
170  -6.45643 -5.20694
171  -6.42115 -5.24222
172  -6.38587 -5.2775
173  -6.38587 -5.31277
174  -6.38587 -5.34805
175  -6.35059 -5.38333
176  -6.35059 -5.41861
177  -6.35059 -5.45388
178  -6.31532 -5.48916
179  -6.31532 -5.52444
180  -6.31532 -5.55972
181  -6.31532 -5.595
182  -6.28004 -5.63027
183  -6.28004 -5.66555
184  -6.24476 -5.70083
185  -6.24476 -5.73611
186  -6.24476 -5.77138
187  -6.20948 -5.80666
188  -6.20948 -5.84194
189  -6.20948 -5.87722
190  -6.20948 -5.9125
191  -6.17421 -5.94777
192  -6.17421 -5.98305
193  -6.13893 -6.01833
194  -6.13893 -6.05361
195  -6.13893 -6.08888
196  -6.10365 -6.12416
197  -6.10365 -6.15944
198  -6.10365 -6.19472
199  -6.10365 -6.23
200  -6.10365 -6.26527
201  -6.10365 -6.30055
202  -6.06837 -6.33583
203  -6.03309 -6.37111
204  -5.99782 -6.40638
205  -5.99782 -6.44166
206  -5.99782 -6.47694
207  -5.96254 -6.51222
208  -5.96254 -6.5475
209  -5.92726 -6.58277
210  -5.92726 -6.61805
211  -5.89198 -6.65333
212  -5.85671 -6.68861
213  -5.82143 -6.72388
214  -5.82143 -6.75916
215  -5.78615 -6.79444
216  -5.78615 -6.82972
217  -5.75087 -6.865
218  -5.71559 -6.90027
219  -5.68032 -6.93555
220  -5.64504 -6.97083
221  -5.64504 -7.00611
222  -5.60976 -7.04138
223  -5.57448 -7.07666
224  -5.53921 -7.11194
225  -5.53921 -7.14722
226  -5.50393 -7.1825
227  -5.46865 -7.21777
228  -5.43337 -7.25305
229  -5.39809 -7.28833
230  -5.36282 -7.32361
231  -5.32754 -7.35888
232  -5.29226 -7.39416
233  -5.25698 -7.42944
234  -5.22171 -7.46472
235  -5.18643 -7.5
236  -5.15115 -7.53527
237  -5.11587 -7.57055
238  -5.08059 -7.57055
239  -5.04532 -7.57055
240  -5.01004 -7.57055
241  -4.97476 -7.57055
242  -4.93948 -7.57055
243  -4.90421 -7.57055
244  -4.86893 -7.57055
245  -4.83365 -7.60583
246  -4.79837 -7.60583
247  -4.76309 -7.64111
248  -4.72782 -7.64111
249  -4.69254 -7.64111
250  -4.65726 -7.67638
251  -4.62198 -7.67638
252  -4.58671 -7.67638
253  -4.55143 -7.67638
254  -4.51615 -7.67638
255  -4.48087 -7.67638
256  -4.44559 -7.67638
257  -4.41032 -7.67638
258  -4.37504 -7.67638
259  -4.33976 -7.67638
260  -4.30448 -7.67638
261  -4.26921 -7.67638
262  -4.23393 -7.67638
263  -4.19865 -7.64111
264  -4.16337 -7.64111
265  -4.12809 -7.64111
266  -4.09282 -7.60583
267  -4.05754 -7.60583
268  -4.02226 -7.57055
269  -3.98698 -7.57055
270  -3.95171 -7.57055
271  -3.91643 -7.53527
272  -3.88115 -7.5
273  -3.84587 -7.5
274  -3.81059 -7.46472
275  -3.77532 -7.42944
276  -3.74004 -7.39416
277  -3.70476 -7.39416
278  -3.66948 -7.35888
279  -3.63421 -7.32361
280  -3.59893 -7.28833
281  -3.56365 -7.28833
282  -3.52837 -7.25305
283  -3.49309 -7.25305
284  -3.45782 -7.21777
285  -3.42254 -7.21777
286  -3.38726 -7.21777
287  -3.35198 -7.1825
288  -3.31671 -7.14722
289  -3.28143 -7.11194
290  -3.24615 -7.07666
291  -3.21087 -7.04138
292  -3.17559 -7.04138
293  -3.14032 -7.00611
294  -3.10504 -6.97083
295  -3.06976 -6.93555
296  -3.03448 -6.93555
297  -2.99921 -6.90027
298  -2.96393 -6.865
299  -2.92865 -6.865
300  -2.89337 -6.82972
301  -2.85809 -6.82972
302  -2.82282 -6.79444
303  -2.78754 -6.79444
304  -2.75226 -6.75916
305  -2.71698 -6.75916
306  -2.68171 -6.72388
307  -2.64643 -6.72388
308  -2.61115 -6.68861
309  -2.57587 -6.68861
310  -2.54059 -6.65333
311  -2.50532 -6.65333
312  -2.47004 -6.61805
313  -2.43476 -6.61805
314  -2.39948 -6.58277
315  -2.36421 -6.58277
316  -2.32893 -6.58277
317  -2.29365 -6.5475
318  -2.25837 -6.5475
319  -2.22309 -6.5475
320  -2.18782 -6.51222
321  -2.15254 -6.51222
322  -2.11726 -6.51222
323  -2.08198 -6.51222
324  -2.04671 -6.51222
325  -2.01143 -6.51222
326  -1.97615 -6.51222
327  -1.94087 -6.51222
328  -1.90559 -6.47694
329  -1.87032 -6.44166
330  -1.83504 -6.44166
331  -1.79976 -6.44166
332  -1.76448 -6.40638
333  -1.72921 -6.40638
334  -1.69393 -6.40638
335  -1.65865 -6.40638
336  -1.62337 -6.37111
337  -1.58809 -6.37111
338  -1.55282 -6.37111
339  -1.51754 -6.37111
340  -1.48226 -6.37111
341  -1.44698 -6.33583
342  -1.41171 -6.33583
343  -1.37643 -6.33583
344  -1.34115 -6.33583
345  -1.30587 -6.33583
346  -1.27059 -6.33583
347  -1.23532 -6.33583
348  -1.20004 -6.33583
349  -1.16476 -6.33583
350  -1.12948 -6.30055
351  -1.09421 -6.30055
352  -1.05893 -6.30055
353  -1.02365 -6.30055
354  -0.988373 -6.30055
355  -0.953095 -6.30055
356  -0.917817 -6.30055
357  -0.882539 -6.30055
358  -0.847261 -6.30055
359  -0.811984 -6.30055
360  -0.776706 -6.30055
361  -0.741428 -6.30055
362  -0.70615 -6.30055
363  -0.670873 -6.30055
364  -0.635595 -6.30055
365  -0.600317 -6.30055
366  -0.565039 -6.30055
367  -0.529761 -6.30055
368  -0.494484 -6.30055
369  -0.459206 -6.30055
370  -0.423928 -6.30055
371  -0.38865 -6.30055
372  -0.353373 -6.26527
373  -0.318095 -6.26527
374  -0.282817 -6.26527
375  -0.247539 -6.26527
376  -0.212261 -6.26527
377  -0.176984 -6.26527
378  -0.141706 -6.26527
379  -0.106428 -6.26527
380  -0.0711503 -6.26527
381  -0.0358726 -6.26527
382  -0.00059479 -6.26527
383  0.034683 -6.23
384  0.0699608 -6.23
385  0.105239 -6.23
386  0.140516 -6.23
387  0.175794 -6.23
388  0.211072 -6.19472
389  0.24635 -6.19472
390  0.281627 -6.19472
391  0.316905 -6.19472
392  0.352183 -6.19472
393  0.387461 -6.19472
394  0.422739 -6.19472
395  0.458016 -6.19472
396  0.493294 -6.19472
397  0.528572 -6.19472
398  0.56385 -6.19472
399  0.599127 -6.19472
400  0.634405 -6.19472
401  0.669683 -6.19472
402  0.704961 -6.19472
403  0.740239 -6.19472
404  0.775516 -6.19472
405  0.810794 -6.19472
406  0.846072 -6.19472
407  0.88135 -6.19472
408  0.916627 -6.19472
409  0.951905 -6.19472
410  0.987183 -6.19472
411  1.02246 -6.19472
412  1.05774 -6.19472
413  1.09302 -6.19472
414  1.12829 -6.19472
415  1.16357 -6.19472
416  1.19885 -6.19472
417  1.23413 -6.19472
418  1.26941 -6.19472
419  1.30468 -6.19472
420  1.33996 -6.19472
421  1.37524 -6.19472
422  1.41052 -6.19472
423  1.44579 -6.23
424  1.48107 -6.26527
425  1.51635 -6.26527
426  1.55163 -6.26527
427  1.58691 -6.26527
428  1.62218 -6.30055
429  1.65746 -6.30055
430  1.69274 -6.30055
431  1.72802 -6.30055
432  1.76329 -6.30055
433  1.79857 -6.30055
434  1.83385 -6.30055
435  1.86913 -6.30055
436  1.90441 -6.30055
437  1.93968 -6.30055
438  1.97496 -6.30055
439  2.01024 -6.33583
440  2.04552 -6.33583
441  2.08079 -6.33583
442  2.11607 -6.33583
443  2.15135 -6.37111
444  2.18663 -6.37111
445  2.22191 -6.37111
446  2.25718 -6.37111
447  2.29246 -6.37111
448  2.32774 -6.37111
449  2.36302 -6.37111
450  2.39829 -6.37111
451  2.43357 -6.37111
452  2.46885 -6.37111
453  2.50413 -6.37111
454  2.53941 -6.37111
455  2.57468 -6.37111
456  2.60996 -6.37111
457  2.64524 -6.40638
458  2.68052 -6.40638
459  2.71579 -6.40638
460  2.75107 -6.44166
461  2.78635 -6.44166
462  2.82163 -6.44166
463  2.85691 -6.47694
464  2.89218 -6.47694
465  2.92746 -6.47694
466  2.96274 -6.51222
467  2.99802 -6.51222
468  3.03329 -6.51222
469  3.06857 -6.51222
470  3.10385 -6.5475
471  3.13913 -6.5475
472  3.17441 -6.5475
473  3.20968 -6.58277
474  3.24496 -6.58277
475  3.28024 -6.61805
476  3.31552 -6.61805
477  3.35079 -6.65333
478  3.38607 -6.65333
479  3.42135 -6.65333
480  3.45663 -6.65333
481  3.49191 -6.68861
482  3.52718 -6.68861
483  3.56246 -6.72388
484  3.59774 -6.75916
485  3.63302 -6.75916
486  3.66829 -6.79444
487  3.70357 -6.79444
488  3.73885 -6.79444
489  3.77413 -6.82972
490  3.80941 -6.865
491  3.84468 -6.90027
492  3.87996 -6.90027
493  3.91524 -6.93555
494  3.95052 -6.93555
495  3.98579 -6.97083
496  4.02107 -7.00611
497  4.05635 -7.04138
498  4.09163 -7.07666
499  4.12691 -7.11194
500  4.16218 -7.11194
501  4.19746 -7.11194
502  4.23274 -7.11194
503  4.26802 -7.11194
504  4.30329 -7.11194
505  4.33857 -7.11194
506  4.37385 -7.14722
507  4.40913 -7.14722
508  4.44441 -7.1825
509  4.47968 -7.1825
510  4.51496 -7.21777
511  4.55024 -7.25305
512  4.58552 -7.28833
513  4.62079 -7.28833
514  4.65607 -7.32361
515  4.69135 -7.35888
516  4.72663 -7.35888
517  4.76191 -7.39416
518  4.79718 -7.39416
519  4.83246 -7.42944
520  4.86774 -7.42944
521  4.90302 -7.46472
522  4.93829 -7.5
523  4.97357 -7.5
524  5.00885 -7.53527
525  5.04413 -7.57055
526  5.07941 -7.57055
527  5.11468 -7.57055
528  5.14996 -7.57055
529  5.18524 -7.57055
530  5.22052 -7.57055
531  5.25579 -7.57055
532  5.29107 -7.57055
533  5.32635 -7.57055
534  5.36163 -7.57055
535  5.39691 -7.57055
536  5.43218 -7.57055
537  5.46746 -7.57055
538  5.50274 -7.53527
539  5.53802 -7.5
540  5.57329 -7.46472
541  5.60857 -7.42944
542  5.64385 -7.39416
543  5.67913 -7.35888
544  5.71441 -7.32361
545  5.74968 -7.28833
546  5.78496 -7.25305
547  5.82024 -7.21777
548  5.85552 -7.1825
549  5.89079 -7.14722
550  5.92607 -7.11194
551  5.96135 -7.07666
552  5.99663 -7.04138
553  6.03191 -7.00611
554  6.06718 -6.97083
555  6.10246 -6.93555
556  6.13774 -6.90027
557  6.13774 -6.865
558  6.17302 -6.82972
559  6.20829 -6.79444
560  6.20829 -6.75916
561  6.20829 -6.72388
562  6.24357 -6.68861
563  6.24357 -6.65333
564  6.27885 -6.61805
565  6.27885 -6.58277
566  6.31413 -6.5475
567  6.31413 -6.51222
568  6.34941 -6.47694
569  6.34941 -6.44166
570  6.34941 -6.40638
571  6.34941 -6.37111
572  6.34941 -6.33583
573  6.38468 -6.30055
574  6.38468 -6.26527
575  6.38468 -6.23
576  6.38468 -6.19472
577  6.41996 -6.15944
578  6.41996 -6.12416
579  6.45524 -6.08888
580  6.45524 -6.05361
581  6.45524 -6.01833
582  6.45524 -5.98305
583  6.45524 -5.94777
584  6.45524 -5.9125
585  6.49052 -5.87722
586  6.49052 -5.84194
587  6.49052 -5.80666
588  6.52579 -5.77138
589  6.52579 -5.73611
590  6.52579 -5.70083
591  6.52579 -5.66555
592  6.52579 -5.63027
593  6.56107 -5.595
594  6.56107 -5.55972
595  6.56107 -5.52444
596  6.59635 -5.48916
597  6.59635 -5.45388
598  6.59635 -5.41861
599  6.59635 -5.38333
600  6.59635 -5.34805
601  6.63163 -5.31277
602  6.63163 -5.2775
603  6.63163 -5.24222
604  6.66691 -5.20694
605  6.66691 -5.17166
606  6.66691 -5.13638
607  6.66691 -5.10111
608  6.66691 -5.06583
609  6.70218 -5.03055
610  6.70218 -4.99527
611  6.70218 -4.96
612  6.70218 -4.92472
613  6.70218 -4.88944
614  6.73746 -4.85416
615  6.73746 -4.81888
616  6.73746 -4.78361
617  6.73746 -4.74833
618  6.73746 -4.71305
619  6.73746 -4.67777
620  6.73746 -4.6425
621  6.73746 -4.60722
622  6.73746 -4.57194
623  6.77274 -4.53666
624  6.80802 -4.50138
625  6.80802 -4.46611
626  6.80802 -4.43083
627  6.80802 -4.39555
628  6.80802 -4.36027
629  6.80802 -4.325
630  6.80802 -4.28972
631  6.80802 -4.25444
632  6.84329 -4.21916
633  6.84329 -4.18388
634  6.87857 -4.14861
635  6.87857 -4.11333
636  6.87857 -4.07805
637  6.87857 -4.04277
638  6.87857 -4.0075
639  6.87857 -3.97222
640  6.87857 -3.93694
641  6.87857 -3.90166
642  6.87857 -3.86638
643  6.91385 -3.83111
644  6.91385 -3.79583
645  6.91385 -3.76055
646  6.91385 -3.72527
647  6.94913 -3.69
648  6.94913 -3.65472
649  6.94913 -3.61944
650  6.98441 -3.58416
651  6.98441 -3.54888
652  6.98441 -3.51361
653  6.98441 -3.47833
654  6.98441 -3.44305
655  6.98441 -3.40777
656  7.01968 -3.3725
657  7.01968 -3.33722
658  7.01968 -3.30194
659  7.01968 -3.26666
660  7.01968 -3.23138
661  7.05496 -3.19611
662  7.05496 -3.16083
663  7.05496 -3.12555
664  7.05496 -3.09027
665  7.05496 -3.055
666  7.05496 -3.01972
667  7.05496 -2.98444
668  7.05496 -2.94916
669  7.05496 -2.91388
670  7.05496 -2.87861
671  7.09024 -2.84333
672  7.09024 -2.80805
673  7.09024 -2.77277
674  7.09024 -2.7375
675  7.09024 -2.70222
676  7.09024 -2.66694
677  7.12552 -2.63166
678  7.12552 -2.59638
679  7.12552 -2.56111
680  7.12552 -2.52583
681  7.12552 -2.49055
682  7.16079 -2.45527
683  7.16079 -2.42
684  7.16079 -2.38472
685  7.16079 -2.34944
686  7.16079 -2.31416
687  7.16079 -2.27888
688  7.16079 -2.24361
689  7.16079 -2.20833
690  7.16079 -2.17305
691  7.16079 -2.13777
692  7.19607 -2.1025
693  7.23135 -2.06722
694  7.23135 -2.03194
695  7.26663 -1.99666
696  7.26663 -1.96138
697  7.26663 -1.92611
698  7.26663 -1.89083
699  7.26663 -1.85555
700  7.26663 -1.82027
701  7.26663 -1.785
702  7.26663 -1.74972
703  7.26663 -1.71444
704  7.26663 -1.67916
705  7.26663 -1.64388
706  7.26663 -1.60861
707  7.26663 -1.57333
708  7.26663 -1.53805
709  7.26663 -1.50277
710  7.26663 -1.4675
711  7.26663 -1.43222
712  7.26663 -1.39694
713  7.26663 -1.36166
714  7.26663 -1.32638
715  7.26663 -1.29111
716  7.26663 -1.25583
717  7.26663 -1.22055
718  7.26663 -1.18527
719  7.26663 -1.15
720  7.26663 -1.11472
721  7.26663 -1.07944
722  7.26663 -1.04416
723  7.26663 -1.00888
724  7.26663 -0.973607
725  7.26663 -0.938329
726  7.26663 -0.903051
727  7.26663 -0.867774
728  7.26663 -0.832496
729  7.26663 -0.797218
730  7.26663 -0.76194
731  7.26663 -0.726662
732  7.26663 -0.691385
733  7.26663 -0.656107
734  7.26663 -0.620829
735  7.23135 -0.585551
736  7.23135 -0.550274
737  7.23135 -0.514996
738  7.23135 -0.479718
739  7.23135 -0.44444
740  7.19607 -0.409162
741  7.19607 -0.373885
742  7.19607 -0.338607
743  7.19607 -0.303329
744  7.19607 -0.268051
745  7.19607 -0.232774
746  7.19607 -0.197496
747  7.19607 -0.162218
748  7.19607 -0.12694
749  7.19607 -0.0916624
750  7.19607 -0.0563847
751  7.19607 -0.0211069
752  7.19607 0.0141709
753  7.19607 0.0494487
754  7.19607 0.0847265
755  7.19607 0.120004
756  7.19607 0.155282
757  7.19607 0.19056
758  7.19607 0.225838
759  7.16079 0.261115
760  7.16079 0.296393
761  7.12552 0.331671
762  7.12552 0.366949
763  7.09024 0.402226
764  7.09024 0.437504
765  7.09024 0.472782
766  7.09024 0.50806
767  7.09024 0.543338
768  7.05496 0.578615
769  7.05496 0.613893
770  7.05496 0.649171
771  7.05496 0.684449
772  7.05496 0.719726
773  7.05496 0.755004
774  7.05496 0.790282
775  7.01968 0.82556
776  7.01968 0.860838
777  7.01968 0.896115
778  7.01968 0.931393
779  6.98441 0.966671
780  6.98441 1.00195
781  6.98441 1.03723
782  6.98441 1.0725
783  6.94913 1.10778
784  6.94913 1.14306
785  6.94913 1.17834
786  6.94913 1.21362
787  6.94913 1.24889
788  6.91385 1.28417
789  6.91385 1.31945
790  6.91385 1.35473
791  6.91385 1.39
792  6.91385 1.42528
793  6.87857 1.46056
794  6.87857 1.49584
795  6.87857 1.53112
796  6.87857 1.56639
797  6.87857 1.60167
798  6.87857 1.63695
799  6.84329 1.67223
800  6.84329 1.7075
801  6.80802 1.74278
802  6.80802 1.77806
803  6.80802 1.81334
804  6.80802 1.84862
805  6.80802 1.88389
806  6.80802 1.91917
807  6.77274 1.95445
808  6.77274 1.98973
809  6.73746 2.025
810  6.73746 2.06028
811  6.70218 2.09556
812  6.70218 2.13084
813  6.70218 2.16612
814  6.70218 2.20139
815  6.66691 2.23667
816  6.66691 2.27195
817  6.63163 2.30723
818  6.63163 2.3425
819  6.63163 2.37778
820  6.63163 2.41306
821  6.63163 2.44834
822  6.59635 2.48362
823  6.56107 2.51889
824  6.56107 2.55417
825  6.56107 2.58945
826  6.56107 2.62473
827  6.52579 2.66
828  6.52579 2.69528
829  6.52579 2.73056
830  6.52579 2.76584
831  6.49052 2.80112
832  6.49052 2.83639
833  6.45524 2.87167
834  6.41996 2.90695
835  6.38468 2.94223
836  6.38468 2.9775
837  6.38468 3.01278
838  6.38468 3.04806
839  6.38468 3.08334
840  6.34941 3.11862
841  6.31413 3.15389
842  6.27885 3.18917
843  6.24357 3.22445
844  6.24357 3.25973
845  6.20829 3.295
846  6.20829 3.33028
847  6.20829 3.36556
848  6.17302 3.40084
849  6.13774 3.43612
850  6.13774 3.47139
851  6.13774 3.50667
852  6.10246 3.54195
853  6.06718 3.57723
854  6.06718 3.6125
855  6.03191 3.64778
856  6.03191 3.68306
857  5.99663 3.71834
858  5.99663 3.75362
859  5.96135 3.78889
860  5.96135 3.82417
861  5.92607 3.85945
862  5.92607 3.89473
863  5.92607 3.93
864  5.89079 3.96528
865  5.89079 4.00056
866  5.85552 4.03584
867  5.82024 4.07112
868  5.82024 4.10639
869  5.78496 4.14167
870  5.74968 4.17695
871  5.74968 4.21223
872  5.71441 4.2475
873  5.67913 4.28278
874  5.67913 4.31806
875  5.64385 4.35334
876  5.64385 4.38862
877  5.60857 4.42389
878  5.57329 4.45917
879  5.57329 4.49445
880  5.57329 4.52973
881  5.53802 4.565
882  5.50274 4.60028
883  5.46746 4.63556
884  5.43218 4.67084
885  5.43218 4.70612
886  5.39691 4.74139
887  5.36163 4.77667
888  5.36163 4.81195
889  5.36163 4.84723
890  5.36163 4.8825
891  5.32635 4.91778
892  5.29107 4.95306
893  5.25579 4.98834
894  5.22052 5.02362
895  5.18524 5.05889
896  5.14996 5.09417
897  5.11468 5.12945
898  5.07941 5.16473
899  5.04413 5.2
900  5.00885 5.23528
901  5.00885 5.27056
902  4.97357 5.30584
903  4.93829 5.34112
904  4.93829 5.37639
905  4.90302 5.41167
906  4.90302 5.44695
907  4.86774 5.48223
908  4.83246 5.5175
909  4.79718 5.55278
910  4.76191 5.58806
911  4.72663 5.62334
912  4.69135 5.65862
913  4.65607 5.69389
914  4.62079 5.72917
915  4.58552 5.76445
916  4.55024 5.79973
917  4.51496 5.835
918  4.47968 5.87028
919  4.44441 5.90556
920  4.40913 5.94084
921  4.37385 5.97612
922  4.33857 6.01139
923  4.30329 6.04667
924  4.26802 6.08195
925  4.23274 6.11723
926  4.19746 6.1525
927  4.16218 6.18778
928  4.12691 6.22306
929  4.09163 6.25834
930  4.05635 6.29362
931  4.02107 6.32889
932  3.98579 6.36417
933  3.95052 6.39945
934  3.91524 6.43473
935  3.87996 6.47
936  3.84468 6.50528
937  3.80941 6.54056
938  3.77413 6.57584
939  3.73885 6.61112
940  3.70357 6.64639
941  3.66829 6.68167
942  3.63302 6.71695
943  3.59774 6.75223
944  3.56246 6.7875
945  3.56246 6.82278
946  3.52718 6.85806
947  3.49191 6.89334
948  3.45663 6.92862
949  3.42135 6.96389
950  3.38607 6.99917
951  3.35079 7.03445
952  3.31552 7.06973
953  3.28024 7.105
954  3.24496 7.14028
955  3.20968 7.14028
956  3.17441 7.17556
957  3.13913 7.21084
958  3.10385 7.24612
959  3.06857 7.28139
960  3.03329 7.31667
961  2.99802 7.31667
962  2.96274 7.35195
963  2.92746 7.38723
964  2.89218 7.38723
965  2.85691 7.38723
966  2.82163 7.38723
967  2.78635 7.38723
968  2.75107 7.38723
969  2.71579 7.38723
970  2.68052 7.38723
971  2.64524 7.38723
972  2.60996 7.38723
973  2.57468 7.38723
974  2.53941 7.4225
975  2.50413 7.45778
976  2.46885 7.49306
977  2.43357 7.52834
978  2.39829 7.56362
979  2.36302 7.59889
980  2.32774 7.63417
981  2.29246 7.66945
982  2.25718 7.70473
983  2.25718 7.74
984  2.25718 7.77528
985  2.25718 7.81056
986  2.25718 7.84584
987  2.25718 7.88112
988  2.25718 7.91639
989  2.25718 7.95167
990  2.25718 7.98695
991  2.25718 8.02223
992  2.25718 8.0575
993  2.25718 8.09278
994  2.22191 8.12806
995  2.18663 8.16334
996  2.15135 8.19862
997  2.11607 8.23389
998  2.08079 8.26917
999  2.04552 8.30445
1000 2.01024 8.33973
1001 1.97496 8.375
1002 1.93968 8.375
1003 1.90441 8.375
1004 1.86913 8.41028
1005 1.83385 8.44556
1006 1.79857 8.48084
1007 1.76329 8.51612
1008 1.72802 8.51612
1009 1.69274 8.51612
1010 1.65746 8.55139
1011 1.62218 8.55139
1012 1.58691 8.55139
1013 1.55163 8.55139
1014 1.51635 8.55139
1015 1.48107 8.55139
1016 1.44579 8.55139
1017 1.41052 8.55139
1018 1.37524 8.55139
1019 1.33996 8.58667
1020 1.30468 8.58667
1021 1.26941 8.58667
1022 1.23413 8.58667
1023 1.19885 8.58667
1024 1.16357 8.58667
1025 1.12829 8.58667
1026 1.09302 8.58667
1027 1.05774 8.58667
1028 1.02246 8.58667
1029 0.987183 8.58667
1030 0.951905 8.58667
1031 0.916627 8.58667
1032 0.88135 8.58667
1033 0.846072 8.58667
1034 0.810794 8.55139
1035 0.775516 8.51612
1036 0.740239 8.51612
1037 0.704961 8.51612
1038 0.669683 8.51612
1039 0.634405 8.51612
1040 0.599127 8.51612
1041 0.56385 8.51612
1042 0.528572 8.51612
1043 0.493294 8.48084
1044 0.458016 8.48084
1045 0.422739 8.48084
1046 0.387461 8.48084
1047 0.352183 8.48084
1048 0.316905 8.44556
1049 0.281627 8.44556
1050 0.24635 8.44556
1051 0.211072 8.44556
1052 0.175794 8.44556
1053 0.140516 8.44556
1054 0.105239 8.41028
1055 0.0699608 8.41028
1056 0.034683 8.375
1057 -0.00059479 8.375
1058 -0.0358726 8.375
1059 -0.0711503 8.375
1060 -0.106428 8.33973
1061 -0.141706 8.33973
1062 -0.176984 8.33973
1063 -0.212261 8.30445
1064 -0.247539 8.26917
1065 -0.282817 8.23389
1066 -0.318095 8.23389
1067 -0.353373 8.19862
1068 -0.38865 8.16334
1069 -0.423928 8.16334
1070 -0.459206 8.16334
1071 -0.494484 8.12806
1072 -0.529761 8.12806
1073 -0.565039 8.12806
1074 -0.600317 8.12806
1075 -0.635595 8.09278
1076 -0.670873 8.09278
1077 -0.70615 8.09278
1078 -0.741428 8.09278
1079 -0.776706 8.0575
1080 -0.811984 8.0575
1081 -0.847261 8.0575
1082 -0.882539 8.0575
1083 -0.917817 8.0575
1084 -0.953095 8.0575
1085 -0.988373 8.02223
1086 -1.02365 8.02223
1087 -1.05893 8.02223
1088 -1.09421 8.02223
1089 -1.12948 8.02223
1090 -1.16476 7.98695
1091 -1.20004 7.98695
1092 -1.23532 7.98695
1093 -1.27059 7.98695
1094 -1.30587 7.98695
1095 -1.34115 7.98695
1096 -1.37643 7.98695
1097 -1.41171 7.95167
1098 -1.44698 7.95167
1099 -1.48226 7.95167
1100 -1.51754 7.91639
1101 -1.55282 7.91639
1102 -1.58809 7.88112
1103 -1.62337 7.88112
1104 -1.65865 7.84584
1105 -1.69393 7.84584
1106 -1.72921 7.84584
1107 -1.76448 7.81056
1108 -1.79976 7.81056
1109 -1.83504 7.77528
1110 -1.87032 7.77528
1111 -1.90559 7.77528
1112 -1.94087 7.74
1113 -1.97615 7.74
1114 -2.01143 7.74
1115 -2.04671 7.70473
1116 -2.08198 7.70473
1117 -2.11726 7.70473
1118 -2.15254 7.70473
1119 -2.18782 7.66945
1120 -2.22309 7.66945
1121 -2.25837 7.63417
1122 -2.29365 7.59889
1123 -2.32893 7.59889
1124 -2.36421 7.56362
1125 -2.39948 7.56362
1126 -2.43476 7.56362
1127 -2.47004 7.56362
1128 -2.50532 7.56362
1129 -2.54059 7.52834
1130 -2.57587 7.52834
1131 -2.61115 7.49306
1132 -2.64643 7.49306
1133 -2.68171 7.45778
1134 -2.71698 7.4225
1135 -2.75226 7.4225
1136 -2.78754 7.38723
1137 -2.82282 7.38723
1138 -2.85809 7.35195
1139 -2.89337 7.31667
1140 -2.92865 7.31667
1141 -2.96393 7.31667
1142 -2.99921 7.28139
1143 -3.03448 7.28139
1144 -3.06976 7.24612
1145 -3.10504 7.24612
1146 -3.14032 7.21084
1147 -3.17559 7.17556
1148 -3.21087 7.14028
1149 -3.24615 7.105
1150 -3.28143 7.06973
1151 -3.31671 7.03445
1152 -3.35198 7.03445
1153 -3.38726 6.99917
1154 -3.42254 6.96389
1155 -3.45782 6.92862
1156 -3.49309 6.92862
1157 -3.52837 6.89334
1158 -3.56365 6.85806
1159 -3.59893 6.82278
1160 -3.63421 6.7875
1161 -3.66948 6.75223
1162 -3.70476 6.71695
1163 -3.74004 6.71695
1164 -3.77532 6.68167
1165 -3.81059 6.64639
1166 -3.84587 6.61112
1167 -3.88115 6.57584
1168 -3.91643 6.54056
1169 -3.95171 6.50528
1170 -3.98698 6.47
1171 -4.02226 6.43473
1172 -4.05754 6.39945
1173 -4.09282 6.36417
1174 -4.12809 6.36417
1175 -4.16337 6.32889
1176 -4.19865 6.29362
1177 -4.23393 6.25834
1178 -4.26921 6.25834
1179 -4.30448 6.22306
1180 -4.33976 6.18778
1181 -4.37504 6.1525
1182 -4.41032 6.11723
1183 -4.44559 6.08195
1184 -4.48087 6.04667
1185 -4.51615 6.01139
1186 -4.55143 5.97612
1187 -4.58671 5.94084
1188 -4.62198 5.90556
1189 -4.62198 5.87028
1190 -4.65726 5.835
1191 -4.69254 5.79973
1192 -4.72782 5.76445
1193 -4.76309 5.72917
1194 -4.79837 5.69389
1195 -4.83365 5.65862
1196 -4.86893 5.62334
1197 -4.90421 5.58806
1198 -4.93948 5.55278
1199 -4.97476 5.5175
1200 -5.01004 5.48223
1201 -5.04532 5.44695
1202 -5.04532 5.41167
1203 -5.08059 5.37639
1204 -5.11587 5.34112
1205 -5.15115 5.30584
1206 -5.18643 5.27056
1207 -5.22171 5.23528
1208 -5.25698 5.2
1209 -5.29226 5.16473
1210 -5.32754 5.12945
1211 -5.36282 5.09417
1212 -5.39809 5.05889
1213 -5.43337 5.02362
1214 -5.46865 4.98834
1215 -5.50393 4.95306
1216 -5.53921 4.91778
1217 -5.57448 4.8825
1218 -5.60976 4.84723
1219 -5.60976 4.81195
1220 -5.60976 4.77667
1221 -5.64504 4.74139
1222 -5.64504 4.70612
1223 -5.68032 4.67084
1224 -5.68032 4.63556
1225 -5.68032 4.60028
1226 -5.71559 4.565
1227 -5.71559 4.52973
1228 -5.75087 4.49445
1229 -5.78615 4.45917
1230 -5.78615 4.42389
1231 -5.82143 4.38862
1232 -5.82143 4.35334
1233 -5.85671 4.31806
1234 -5.89198 4.28278
1235 -5.92726 4.2475
1236 -5.96254 4.21223
1237 -5.99782 4.17695
1238 -6.03309 4.14167
1239 -6.06837 4.10639
1240 -6.10365 4.07112
1241 -6.13893 4.03584
1242 -6.13893 4.00056
1243 -6.17421 3.96528
1244 -6.17421 3.93
1245 -6.17421 3.89473
1246 -6.20948 3.85945
1247 -6.20948 3.82417
1248 -6.24476 3.78889
1249 -6.28004 3.75362
1250 -6.28004 3.71834
1251 -6.31532 3.68306
1252 -6.31532 3.64778
1253 -6.31532 3.6125
1254 -6.31532 3.57723
1255 -6.31532 3.54195
1256 -6.35059 3.50667
1257 -6.35059 3.47139
1258 -6.35059 3.43612
1259 -6.35059 3.40084
1260 -6.38587 3.36556
1261 -6.38587 3.33028
1262 -6.42115 3.295
1263 -6.42115 3.25973
1264 -6.45643 3.22445
1265 -6.45643 3.18917
1266 -6.49171 3.15389
1267 -6.52698 3.11862
1268 -6.56226 3.08334
1269 -6.56226 3.04806
1270 -6.59754 3.01278
1271 -6.59754 2.9775
1272 -6.63282 2.94223
1273 -6.63282 2.90695
1274 -6.66809 2.87167
1275 -6.66809 2.83639
1276 -6.66809 2.80112
1277 -6.66809 2.76584
1278 -6.66809 2.73056
1279 -6.66809 2.69528
1280 -6.66809 2.66
1281 -6.66809 2.62473
1282 -6.70337 2.58945
1283 -6.73865 2.55417
1284 -6.73865 2.51889
1285 -6.73865 2.48362
1286 -6.73865 2.44834
1287 -6.77393 2.41306
1288 -6.77393 2.37778
1289 -6.77393 2.3425
1290 -6.80921 2.30723
1291 -6.80921 2.27195
1292 -6.80921 2.23667
1293 -6.80921 2.20139
1294 -6.80921 2.16612
1295 -6.80921 2.13084
1296 -6.84448 2.09556
1297 -6.84448 2.06028
1298 -6.84448 2.025
1299 -6.87976 1.98973
1300 -6.87976 1.95445
1301 -6.87976 1.91917
1302 -6.87976 1.88389
1303 -6.87976 1.84862
1304 -6.91504 1.81334
1305 -6.91504 1.77806
1306 -6.91504 1.74278
1307 -6.91504 1.7075
1308 -6.91504 1.67223
1309 -6.95032 1.63695
1310 -6.95032 1.60167
1311 -6.98559 1.56639
1312 -7.02087 1.53112
1313 -7.05615 1.49584
1314 -7.05615 1.46056
1315 -7.05615 1.42528
1316 -7.05615 1.39
1317 -7.05615 1.35473
1318 -7.05615 1.31945
1319 -7.05615 1.28417
1320 -7.05615 1.24889
1321 -7.05615 1.21362
1322 -7.05615 1.17834
1323 -7.09143 1.14306
1324 -7.09143 1.10778
1325 -7.09143 1.0725
1326 -7.09143 1.03723
1327 -7.09143 1.00195
1328 -7.09143 0.966671
1329 -7.12671 0.931393
1330 -7.12671 0.896115
1331 -7.12671 0.860838
1332 -7.12671 0.82556
1333 -7.16198 0.790282
