# Supplementary material for: Statistical Mapping of Maize Bundle Intensity at the Stem Scale Using Spatial Normalisation of Replicated Images
Source: PLoS One. 2014 Mar 12;9(3):e90673. doi: 10.1371/journal.pone.0090673 (PMC3951278; doi:10.1371/journal.pone.0090673)
Supplement: File S2 — Data files containing bundle positions and slice contours. (ZIP) [file pone.0090673.s002.zip › data/slabs/tables/contoursMm/m03bvCntMm.txt]

name   x   y
1    -7.0545 -1.33333
2    -7.0545 -1.3686
3    -7.0545 -1.40388
4    -7.0545 -1.43916
5    -7.0545 -1.47444
6    -7.0545 -1.50971
7    -7.0545 -1.54499
8    -7.0545 -1.58027
9    -7.0545 -1.61555
10   -7.0545 -1.65083
11   -7.0545 -1.6861
12   -7.0545 -1.72138
13   -7.0545 -1.75666
14   -7.0545 -1.79194
15   -7.0545 -1.82721
16   -7.0545 -1.86249
17   -7.0545 -1.89777
18   -7.0545 -1.93305
19   -7.0545 -1.96833
20   -7.01923 -2.0036
21   -6.98395 -2.03888
22   -6.98395 -2.07416
23   -6.98395 -2.10944
24   -6.98395 -2.14471
25   -6.98395 -2.17999
26   -6.98395 -2.21527
27   -6.98395 -2.25055
28   -6.98395 -2.28583
29   -6.94867 -2.3211
30   -6.94867 -2.35638
31   -6.94867 -2.39166
32   -6.94867 -2.42694
33   -6.94867 -2.46221
34   -6.94867 -2.49749
35   -6.94867 -2.53277
36   -6.94867 -2.56805
37   -6.94867 -2.60333
38   -6.94867 -2.6386
39   -6.91339 -2.67388
40   -6.91339 -2.70916
41   -6.91339 -2.74444
42   -6.91339 -2.77971
43   -6.91339 -2.81499
44   -6.91339 -2.85027
45   -6.91339 -2.88555
46   -6.91339 -2.92083
47   -6.91339 -2.9561
48   -6.91339 -2.99138
49   -6.91339 -3.02666
50   -6.87811 -3.06194
51   -6.87811 -3.09721
52   -6.87811 -3.13249
53   -6.87811 -3.16777
54   -6.87811 -3.20305
55   -6.87811 -3.23833
56   -6.84284 -3.2736
57   -6.84284 -3.30888
58   -6.84284 -3.34416
59   -6.84284 -3.37944
60   -6.84284 -3.41471
61   -6.84284 -3.44999
62   -6.84284 -3.48527
63   -6.84284 -3.52055
64   -6.84284 -3.55583
65   -6.84284 -3.5911
66   -6.84284 -3.62638
67   -6.84284 -3.66166
68   -6.80756 -3.69694
69   -6.77228 -3.73221
70   -6.77228 -3.76749
71   -6.77228 -3.80277
72   -6.77228 -3.83805
73   -6.737 -3.87333
74   -6.737 -3.9086
75   -6.737 -3.94388
76   -6.70173 -3.97916
77   -6.70173 -4.01444
78   -6.66645 -4.04971
79   -6.66645 -4.08499
80   -6.66645 -4.12027
81   -6.66645 -4.15555
82   -6.66645 -4.19083
83   -6.66645 -4.2261
84   -6.63117 -4.26138
85   -6.63117 -4.29666
86   -6.63117 -4.33194
87   -6.63117 -4.36721
88   -6.63117 -4.40249
89   -6.63117 -4.43777
90   -6.63117 -4.47305
91   -6.59589 -4.50833
92   -6.56061 -4.5436
93   -6.52534 -4.57888
94   -6.49006 -4.61416
95   -6.49006 -4.64944
96   -6.49006 -4.68471
97   -6.49006 -4.71999
98   -6.49006 -4.75527
99   -6.49006 -4.79055
100  -6.49006 -4.82583
101  -6.49006 -4.8611
102  -6.49006 -4.89638
103  -6.49006 -4.93166
104  -6.49006 -4.96694
105  -6.49006 -5.00221
106  -6.49006 -5.03749
107  -6.49006 -5.07277
108  -6.49006 -5.10805
109  -6.49006 -5.14333
110  -6.49006 -5.1786
111  -6.49006 -5.21388
112  -6.49006 -5.24916
113  -6.49006 -5.28444
114  -6.49006 -5.31971
115  -6.45478 -5.35499
116  -6.45478 -5.39027
117  -6.45478 -5.42555
118  -6.45478 -5.46083
119  -6.4195 -5.4961
120  -6.4195 -5.53138
121  -6.4195 -5.56666
122  -6.4195 -5.60194
123  -6.4195 -5.63721
124  -6.4195 -5.67249
125  -6.38423 -5.70777
126  -6.38423 -5.74305
127  -6.38423 -5.77833
128  -6.34895 -5.8136
129  -6.34895 -5.84888
130  -6.34895 -5.88416
131  -6.31367 -5.91944
132  -6.27839 -5.95471
133  -6.27839 -5.98999
134  -6.27839 -6.02527
135  -6.24311 -6.06055
136  -6.24311 -6.09583
137  -6.24311 -6.1311
138  -6.24311 -6.16638
139  -6.20784 -6.20166
140  -6.20784 -6.23694
141  -6.17256 -6.27221
142  -6.17256 -6.30749
143  -6.13728 -6.34277
144  -6.13728 -6.37805
145  -6.102 -6.41333
146  -6.102 -6.4486
147  -6.06673 -6.48388
148  -6.03145 -6.51916
149  -6.03145 -6.55444
150  -5.99617 -6.58971
151  -5.96089 -6.62499
152  -5.92561 -6.66027
153  -5.89034 -6.69555
154  -5.85506 -6.73083
155  -5.81978 -6.7661
156  -5.7845 -6.80138
157  -5.74923 -6.83666
158  -5.71395 -6.87194
159  -5.67867 -6.90721
160  -5.64339 -6.94249
161  -5.60811 -6.97777
162  -5.57284 -7.01305
163  -5.53756 -7.04833
164  -5.50228 -7.0836
165  -5.467 -7.11888
166  -5.43173 -7.15416
167  -5.39645 -7.18944
168  -5.36117 -7.18944
169  -5.32589 -7.18944
170  -5.29061 -7.18944
171  -5.25534 -7.18944
172  -5.22006 -7.18944
173  -5.18478 -7.18944
174  -5.1495 -7.18944
175  -5.11423 -7.18944
176  -5.07895 -7.18944
177  -5.04367 -7.18944
178  -5.00839 -7.18944
179  -4.97311 -7.18944
180  -4.93784 -7.15416
181  -4.90256 -7.15416
182  -4.86728 -7.11888
183  -4.832 -7.0836
184  -4.79673 -7.0836
185  -4.76145 -7.04833
186  -4.72617 -7.01305
187  -4.69089 -7.01305
188  -4.65561 -6.97777
189  -4.62034 -6.97777
190  -4.58506 -6.94249
191  -4.54978 -6.94249
192  -4.5145 -6.90721
193  -4.47923 -6.90721
194  -4.44395 -6.87194
195  -4.40867 -6.87194
196  -4.37339 -6.83666
197  -4.33811 -6.80138
198  -4.30284 -6.80138
199  -4.26756 -6.7661
200  -4.23228 -6.7661
201  -4.197 -6.73083
202  -4.16173 -6.73083
203  -4.12645 -6.69555
204  -4.09117 -6.69555
205  -4.05589 -6.69555
206  -4.02061 -6.66027
207  -3.98534 -6.66027
208  -3.95006 -6.62499
209  -3.91478 -6.62499
210  -3.8795 -6.62499
211  -3.84423 -6.58971
212  -3.80895 -6.58971
213  -3.77367 -6.55444
214  -3.73839 -6.55444
215  -3.70311 -6.51916
216  -3.66784 -6.51916
217  -3.63256 -6.48388
218  -3.59728 -6.4486
219  -3.562 -6.41333
220  -3.52673 -6.41333
221  -3.49145 -6.41333
222  -3.45617 -6.41333
223  -3.42089 -6.41333
224  -3.38561 -6.41333
225  -3.35034 -6.37805
226  -3.31506 -6.34277
227  -3.27978 -6.34277
228  -3.2445 -6.34277
229  -3.20923 -6.30749
230  -3.17395 -6.30749
231  -3.13867 -6.27221
232  -3.10339 -6.27221
233  -3.06811 -6.27221
234  -3.03284 -6.27221
235  -2.99756 -6.23694
236  -2.96228 -6.23694
237  -2.927 -6.23694
238  -2.89173 -6.23694
239  -2.85645 -6.23694
240  -2.82117 -6.23694
241  -2.78589 -6.23694
242  -2.75061 -6.23694
243  -2.71534 -6.23694
244  -2.68006 -6.23694
245  -2.64478 -6.20166
246  -2.6095 -6.20166
247  -2.57423 -6.20166
248  -2.53895 -6.20166
249  -2.50367 -6.20166
250  -2.46839 -6.20166
251  -2.43311 -6.20166
252  -2.39784 -6.20166
253  -2.36256 -6.16638
254  -2.32728 -6.16638
255  -2.292 -6.16638
256  -2.25673 -6.16638
257  -2.22145 -6.16638
258  -2.18617 -6.16638
259  -2.15089 -6.16638
260  -2.11561 -6.16638
261  -2.08034 -6.1311
262  -2.04506 -6.1311
263  -2.00978 -6.1311
264  -1.9745 -6.1311
265  -1.93923 -6.1311
266  -1.90395 -6.09583
267  -1.86867 -6.09583
268  -1.83339 -6.09583
269  -1.79811 -6.09583
270  -1.76284 -6.09583
271  -1.72756 -6.09583
272  -1.69228 -6.09583
273  -1.657 -6.09583
274  -1.62173 -6.06055
275  -1.58645 -6.06055
276  -1.55117 -6.06055
277  -1.51589 -6.06055
278  -1.48061 -6.06055
279  -1.44534 -6.06055
280  -1.41006 -6.06055
281  -1.37478 -6.06055
282  -1.3395 -6.06055
283  -1.30423 -6.06055
284  -1.26895 -6.06055
285  -1.23367 -6.06055
286  -1.19839 -6.06055
287  -1.16311 -6.06055
288  -1.12784 -6.06055
289  -1.09256 -6.06055
290  -1.05728 -6.06055
291  -1.022 -6.06055
292  -0.986726 -6.06055
293  -0.951448 -6.06055
294  -0.91617 -6.09583
295  -0.880892 -6.09583
296  -0.845615 -6.09583
297  -0.810337 -6.09583
298  -0.775059 -6.09583
299  -0.739781 -6.09583
300  -0.704503 -6.09583
301  -0.669226 -6.09583
302  -0.633948 -6.09583
303  -0.59867 -6.09583
304  -0.563392 -6.1311
305  -0.528115 -6.1311
306  -0.492837 -6.1311
307  -0.457559 -6.1311
308  -0.422281 -6.1311
309  -0.387003 -6.1311
310  -0.351726 -6.1311
311  -0.316448 -6.1311
312  -0.28117 -6.1311
313  -0.245892 -6.1311
314  -0.210615 -6.1311
315  -0.175337 -6.1311
316  -0.140059 -6.1311
317  -0.104781 -6.1311
318  -0.0695034 -6.1311
319  -0.0342256 -6.16638
320  0.00105215 -6.16638
321  0.0363299 -6.16638
322  0.0716077 -6.16638
323  0.106885 -6.16638
324  0.142163 -6.20166
325  0.177441 -6.20166
326  0.212719 -6.20166
327  0.247997 -6.20166
328  0.283274 -6.20166
329  0.318552 -6.20166
330  0.35383 -6.20166
331  0.389108 -6.20166
332  0.424385 -6.20166
333  0.459663 -6.20166
334  0.494941 -6.20166
335  0.530219 -6.20166
336  0.565497 -6.20166
337  0.600774 -6.20166
338  0.636052 -6.20166
339  0.67133 -6.20166
340  0.706608 -6.20166
341  0.741885 -6.20166
342  0.777163 -6.20166
343  0.812441 -6.20166
344  0.847719 -6.23694
345  0.882997 -6.23694
346  0.918274 -6.23694
347  0.953552 -6.27221
348  0.98883 -6.27221
349  1.02411 -6.27221
350  1.05939 -6.27221
351  1.09466 -6.27221
352  1.12994 -6.27221
353  1.16522 -6.27221
354  1.2005 -6.30749
355  1.23577 -6.30749
356  1.27105 -6.30749
357  1.30633 -6.34277
358  1.34161 -6.34277
359  1.37689 -6.34277
360  1.41216 -6.34277
361  1.44744 -6.37805
362  1.48272 -6.37805
363  1.518 -6.37805
364  1.55327 -6.37805
365  1.58855 -6.37805
366  1.62383 -6.41333
367  1.65911 -6.41333
368  1.69439 -6.41333
369  1.72966 -6.41333
370  1.76494 -6.4486
371  1.80022 -6.4486
372  1.8355 -6.4486
373  1.87077 -6.48388
374  1.90605 -6.48388
375  1.94133 -6.51916
376  1.97661 -6.51916
377  2.01189 -6.51916
378  2.04716 -6.51916
379  2.08244 -6.51916
380  2.11772 -6.55444
381  2.153 -6.55444
382  2.18827 -6.55444
383  2.22355 -6.58971
384  2.25883 -6.62499
385  2.29411 -6.62499
386  2.32939 -6.62499
387  2.36466 -6.66027
388  2.39994 -6.66027
389  2.43522 -6.69555
390  2.4705 -6.69555
391  2.50577 -6.73083
392  2.54105 -6.73083
393  2.57633 -6.7661
394  2.61161 -6.80138
395  2.64689 -6.83666
396  2.68216 -6.87194
397  2.71744 -6.90721
398  2.75272 -6.90721
399  2.788 -6.94249
400  2.82327 -6.97777
401  2.85855 -7.01305
402  2.89383 -7.04833
403  2.92911 -7.04833
404  2.96439 -7.0836
405  2.99966 -7.11888
406  3.03494 -7.15416
407  3.07022 -7.15416
408  3.1055 -7.18944
409  3.14077 -7.22471
410  3.17605 -7.25999
411  3.21133 -7.29527
412  3.24661 -7.29527
413  3.28189 -7.33055
414  3.31716 -7.36583
415  3.35244 -7.4011
416  3.38772 -7.43638
417  3.423 -7.43638
418  3.45827 -7.47166
419  3.49355 -7.50694
420  3.52883 -7.54221
421  3.56411 -7.57749
422  3.59939 -7.61277
423  3.63466 -7.64805
424  3.66994 -7.68333
425  3.70522 -7.7186
426  3.7405 -7.75388
427  3.77577 -7.78916
428  3.81105 -7.78916
429  3.84633 -7.78916
430  3.88161 -7.78916
431  3.91689 -7.78916
432  3.95216 -7.78916
433  3.98744 -7.78916
434  4.02272 -7.78916
435  4.058 -7.78916
436  4.09327 -7.78916
437  4.12855 -7.78916
438  4.16383 -7.78916
439  4.19911 -7.78916
440  4.23439 -7.78916
441  4.26966 -7.78916
442  4.30494 -7.75388
443  4.34022 -7.7186
444  4.3755 -7.7186
445  4.41077 -7.7186
446  4.44605 -7.7186
447  4.48133 -7.7186
448  4.51661 -7.7186
449  4.55189 -7.68333
450  4.58716 -7.64805
451  4.62244 -7.64805
452  4.65772 -7.61277
453  4.693 -7.57749
454  4.72827 -7.54221
455  4.76355 -7.50694
456  4.79883 -7.47166
457  4.83411 -7.43638
458  4.86939 -7.4011
459  4.90466 -7.36583
460  4.93994 -7.33055
461  4.93994 -7.29527
462  4.93994 -7.25999
463  4.93994 -7.22471
464  4.97522 -7.18944
465  4.97522 -7.15416
466  5.0105 -7.11888
467  5.0105 -7.0836
468  5.0105 -7.04833
469  5.04577 -7.01305
470  5.04577 -6.97777
471  5.08105 -6.94249
472  5.11633 -6.90721
473  5.15161 -6.87194
474  5.15161 -6.83666
475  5.18689 -6.80138
476  5.22216 -6.7661
477  5.22216 -6.73083
478  5.25744 -6.69555
479  5.25744 -6.66027
480  5.29272 -6.62499
481  5.328 -6.58971
482  5.36327 -6.55444
483  5.36327 -6.51916
484  5.39855 -6.48388
485  5.39855 -6.4486
486  5.43383 -6.41333
487  5.43383 -6.37805
488  5.46911 -6.34277
489  5.50439 -6.30749
490  5.50439 -6.27221
491  5.50439 -6.23694
492  5.53966 -6.20166
493  5.53966 -6.16638
494  5.57494 -6.1311
495  5.57494 -6.09583
496  5.57494 -6.06055
497  5.61022 -6.02527
498  5.61022 -5.98999
499  5.61022 -5.95471
500  5.6455 -5.91944
501  5.6455 -5.88416
502  5.68077 -5.84888
503  5.68077 -5.8136
504  5.68077 -5.77833
505  5.71605 -5.74305
506  5.71605 -5.70777
507  5.75133 -5.67249
508  5.75133 -5.63721
509  5.78661 -5.60194
510  5.78661 -5.56666
511  5.82189 -5.53138
512  5.82189 -5.4961
513  5.85716 -5.46083
514  5.85716 -5.42555
515  5.85716 -5.39027
516  5.89244 -5.35499
517  5.92772 -5.31971
518  5.963 -5.28444
519  5.99827 -5.24916
520  5.99827 -5.21388
521  5.99827 -5.1786
522  5.99827 -5.14333
523  6.03355 -5.10805
524  6.03355 -5.07277
525  6.03355 -5.03749
526  6.03355 -5.00221
527  6.03355 -4.96694
528  6.03355 -4.93166
529  6.03355 -4.89638
530  6.06883 -4.8611
531  6.06883 -4.82583
532  6.06883 -4.79055
533  6.10411 -4.75527
534  6.10411 -4.71999
535  6.10411 -4.68471
536  6.13939 -4.64944
537  6.13939 -4.61416
538  6.13939 -4.57888
539  6.17466 -4.5436
540  6.17466 -4.50833
541  6.20994 -4.47305
542  6.20994 -4.43777
543  6.24522 -4.40249
544  6.24522 -4.36721
545  6.24522 -4.33194
546  6.2805 -4.29666
547  6.2805 -4.26138
548  6.31577 -4.2261
549  6.31577 -4.19083
550  6.31577 -4.15555
551  6.35105 -4.12027
552  6.35105 -4.08499
553  6.38633 -4.04971
554  6.38633 -4.01444
555  6.38633 -3.97916
556  6.38633 -3.94388
557  6.42161 -3.9086
558  6.42161 -3.87333
559  6.42161 -3.83805
560  6.42161 -3.80277
561  6.45689 -3.76749
562  6.45689 -3.73221
563  6.45689 -3.69694
564  6.45689 -3.66166
565  6.45689 -3.62638
566  6.49216 -3.5911
567  6.49216 -3.55583
568  6.49216 -3.52055
569  6.52744 -3.48527
570  6.52744 -3.44999
571  6.52744 -3.41471
572  6.52744 -3.37944
573  6.52744 -3.34416
574  6.52744 -3.30888
575  6.52744 -3.2736
576  6.56272 -3.23833
577  6.56272 -3.20305
578  6.56272 -3.16777
579  6.56272 -3.13249
580  6.56272 -3.09721
581  6.598 -3.06194
582  6.598 -3.02666
583  6.598 -2.99138
584  6.63327 -2.9561
585  6.63327 -2.92083
586  6.63327 -2.88555
587  6.63327 -2.85027
588  6.66855 -2.81499
589  6.66855 -2.77971
590  6.66855 -2.74444
591  6.66855 -2.70916
592  6.66855 -2.67388
593  6.70383 -2.6386
594  6.70383 -2.60333
595  6.70383 -2.56805
596  6.70383 -2.53277
597  6.70383 -2.49749
598  6.73911 -2.46221
599  6.73911 -2.42694
600  6.73911 -2.39166
601  6.73911 -2.35638
602  6.73911 -2.3211
603  6.73911 -2.28583
604  6.77439 -2.25055
605  6.77439 -2.21527
606  6.77439 -2.17999
607  6.77439 -2.14471
608  6.77439 -2.10944
609  6.77439 -2.07416
610  6.77439 -2.03888
611  6.77439 -2.0036
612  6.77439 -1.96833
613  6.77439 -1.93305
614  6.80966 -1.89777
615  6.80966 -1.86249
616  6.80966 -1.82721
617  6.80966 -1.79194
618  6.80966 -1.75666
619  6.80966 -1.72138
620  6.80966 -1.6861
621  6.80966 -1.65083
622  6.80966 -1.61555
623  6.80966 -1.58027
624  6.84494 -1.54499
625  6.84494 -1.50971
626  6.84494 -1.47444
627  6.84494 -1.43916
628  6.84494 -1.40388
629  6.84494 -1.3686
630  6.88022 -1.33333
631  6.88022 -1.29805
632  6.88022 -1.26277
633  6.88022 -1.22749
634  6.88022 -1.19221
635  6.88022 -1.15694
636  6.88022 -1.12166
637  6.88022 -1.08638
638  6.88022 -1.0511
639  6.9155 -1.01583
640  6.9155 -0.980548
641  6.9155 -0.94527
642  6.9155 -0.909992
643  6.9155 -0.874714
644  6.9155 -0.839437
645  6.9155 -0.804159
646  6.9155 -0.768881
647  6.9155 -0.733603
648  6.9155 -0.698326
649  6.9155 -0.663048
650  6.9155 -0.62777
651  6.9155 -0.592492
652  6.9155 -0.557214
653  6.9155 -0.521937
654  6.9155 -0.486659
655  6.9155 -0.451381
656  6.9155 -0.416103
657  6.9155 -0.380826
658  6.9155 -0.345548
659  6.9155 -0.31027
660  6.9155 -0.274992
661  6.9155 -0.239714
662  6.9155 -0.204437
663  6.9155 -0.169159
664  6.9155 -0.133881
665  6.9155 -0.0986033
666  6.9155 -0.0633255
667  6.9155 -0.0280477
668  6.9155 0.00723004
669  6.9155 0.0425078
670  6.9155 0.0777856
671  6.9155 0.113063
672  6.9155 0.148341
673  6.9155 0.183619
674  6.9155 0.218897
675  6.9155 0.254174
676  6.9155 0.289452
677  6.9155 0.32473
678  6.9155 0.360008
679  6.9155 0.395286
680  6.9155 0.430563
681  6.9155 0.465841
682  6.9155 0.501119
683  6.9155 0.536397
684  6.9155 0.571674
685  6.9155 0.606952
686  6.9155 0.64223
687  6.9155 0.677508
688  6.9155 0.712786
689  6.9155 0.748063
690  6.9155 0.783341
691  6.9155 0.818619
692  6.9155 0.853897
693  6.9155 0.889174
694  6.88022 0.924452
695  6.88022 0.95973
696  6.88022 0.995008
697  6.88022 1.03029
698  6.88022 1.06556
699  6.84494 1.10084
700  6.84494 1.13612
701  6.84494 1.1714
702  6.84494 1.20667
703  6.84494 1.24195
704  6.84494 1.27723
705  6.80966 1.31251
706  6.80966 1.34779
707  6.80966 1.38306
708  6.80966 1.41834
709  6.80966 1.45362
710  6.77439 1.4889
711  6.77439 1.52417
712  6.77439 1.55945
713  6.77439 1.59473
714  6.77439 1.63001
715  6.77439 1.66529
716  6.77439 1.70056
717  6.77439 1.73584
718  6.73911 1.77112
719  6.73911 1.8064
720  6.70383 1.84167
721  6.70383 1.87695
722  6.70383 1.91223
723  6.66855 1.94751
724  6.66855 1.98279
725  6.66855 2.01806
726  6.66855 2.05334
727  6.63327 2.08862
728  6.63327 2.1239
729  6.63327 2.15917
730  6.63327 2.19445
731  6.598 2.22973
732  6.598 2.26501
733  6.598 2.30029
734  6.56272 2.33556
735  6.56272 2.37084
736  6.56272 2.40612
737  6.56272 2.4414
738  6.52744 2.47667
739  6.52744 2.51195
740  6.52744 2.54723
741  6.52744 2.58251
742  6.49216 2.61779
743  6.49216 2.65306
744  6.49216 2.68834
745  6.45689 2.72362
746  6.45689 2.7589
747  6.42161 2.79417
748  6.42161 2.82945
749  6.42161 2.86473
750  6.42161 2.90001
751  6.38633 2.93529
752  6.38633 2.97056
753  6.35105 3.00584
754  6.35105 3.04112
755  6.35105 3.0764
756  6.31577 3.11167
757  6.31577 3.14695
758  6.2805 3.18223
759  6.2805 3.21751
760  6.24522 3.25279
761  6.24522 3.28806
762  6.20994 3.32334
763  6.20994 3.35862
764  6.17466 3.3939
765  6.17466 3.42917
766  6.17466 3.46445
767  6.13939 3.49973
768  6.13939 3.53501
769  6.10411 3.57029
770  6.10411 3.60556
771  6.10411 3.64084
772  6.06883 3.67612
773  6.06883 3.7114
774  6.03355 3.74667
775  6.03355 3.78195
776  5.99827 3.81723
777  5.99827 3.85251
778  5.99827 3.88779
779  5.963 3.92306
780  5.92772 3.95834
781  5.92772 3.99362
782  5.89244 4.0289
783  5.89244 4.06417
784  5.85716 4.09945
785  5.85716 4.13473
786  5.82189 4.17001
787  5.82189 4.20529
788  5.78661 4.24056
789  5.75133 4.27584
790  5.75133 4.31112
791  5.71605 4.3464
792  5.71605 4.38167
793  5.68077 4.41695
794  5.6455 4.45223
795  5.61022 4.48751
796  5.61022 4.52279
797  5.57494 4.55806
798  5.57494 4.59334
799  5.53966 4.62862
800  5.50439 4.6639
801  5.46911 4.69917
802  5.46911 4.73445
803  5.43383 4.76973
804  5.39855 4.80501
805  5.39855 4.84029
806  5.36327 4.87556
807  5.328 4.91084
808  5.328 4.94612
809  5.29272 4.9814
810  5.25744 5.01667
811  5.25744 5.05195
812  5.22216 5.08723
813  5.18689 5.12251
814  5.15161 5.15779
815  5.11633 5.19306
816  5.08105 5.22834
817  5.04577 5.26362
818  5.0105 5.2989
819  4.97522 5.33417
820  4.93994 5.36945
821  4.90466 5.40473
822  4.86939 5.44001
823  4.86939 5.47529
824  4.83411 5.51056
825  4.79883 5.54584
826  4.76355 5.58112
827  4.72827 5.6164
828  4.693 5.65167
829  4.65772 5.68695
830  4.62244 5.72223
831  4.58716 5.75751
832  4.55189 5.79279
833  4.51661 5.82806
834  4.48133 5.86334
835  4.44605 5.89862
836  4.41077 5.9339
837  4.41077 5.96917
838  4.3755 6.00445
839  4.34022 6.03973
840  4.30494 6.07501
841  4.26966 6.11029
842  4.23439 6.14556
843  4.19911 6.18084
844  4.16383 6.21612
845  4.12855 6.2514
846  4.09327 6.28667
847  4.058 6.32195
848  4.02272 6.32195
849  3.98744 6.35723
850  3.95216 6.39251
851  3.91689 6.42779
852  3.88161 6.46306
853  3.84633 6.49834
854  3.81105 6.53362
855  3.77577 6.53362
856  3.7405 6.5689
857  3.70522 6.60417
858  3.66994 6.63945
859  3.63466 6.67473
860  3.59939 6.67473
861  3.56411 6.71001
862  3.52883 6.74529
863  3.49355 6.74529
864  3.45827 6.78056
865  3.423 6.81584
866  3.38772 6.81584
867  3.35244 6.85112
868  3.31716 6.8864
869  3.28189 6.92167
870  3.24661 6.95695
871  3.21133 6.95695
872  3.17605 6.99223
873  3.14077 6.99223
874  3.1055 7.02751
875  3.07022 7.06279
876  3.03494 7.06279
877  2.99966 7.09806
878  2.96439 7.13334
879  2.92911 7.13334
880  2.89383 7.13334
881  2.85855 7.16862
882  2.82327 7.2039
883  2.788 7.23917
884  2.75272 7.23917
885  2.71744 7.27445
886  2.68216 7.27445
887  2.64689 7.30973
888  2.61161 7.30973
889  2.57633 7.34501
890  2.54105 7.34501
891  2.50577 7.34501
892  2.4705 7.38029
893  2.43522 7.38029
894  2.39994 7.41556
895  2.36466 7.45084
896  2.32939 7.45084
897  2.29411 7.48612
898  2.25883 7.48612
899  2.22355 7.5214
900  2.18827 7.5214
901  2.153 7.5214
902  2.11772 7.55667
903  2.08244 7.55667
904  2.04716 7.59195
905  2.01189 7.59195
906  1.97661 7.62723
907  1.94133 7.62723
908  1.90605 7.62723
909  1.87077 7.66251
910  1.8355 7.66251
911  1.80022 7.69779
912  1.76494 7.69779
913  1.72966 7.69779
914  1.69439 7.73306
915  1.65911 7.73306
916  1.62383 7.76834
917  1.58855 7.76834
918  1.55327 7.80362
919  1.518 7.80362
920  1.48272 7.80362
921  1.44744 7.80362
922  1.41216 7.8389
923  1.37689 7.8389
924  1.34161 7.8389
925  1.30633 7.87417
926  1.27105 7.87417
927  1.23577 7.90945
928  1.2005 7.94473
929  1.16522 7.94473
930  1.12994 7.94473
931  1.09466 7.94473
932  1.05939 7.94473
933  1.02411 7.94473
934  0.98883 7.94473
935  0.953552 7.94473
936  0.918274 7.94473
937  0.882997 7.98001
938  0.847719 7.98001
939  0.812441 7.98001
940  0.777163 7.98001
941  0.741885 7.98001
942  0.706608 7.98001
943  0.67133 7.98001
944  0.636052 7.98001
945  0.600774 7.98001
946  0.565497 7.98001
947  0.530219 7.98001
948  0.494941 8.01529
949  0.459663 8.05056
950  0.424385 8.08584
951  0.389108 8.12112
952  0.35383 8.1564
953  0.318552 8.19167
954  0.283274 8.22695
955  0.247997 8.22695
956  0.212719 8.22695
957  0.177441 8.22695
958  0.142163 8.22695
959  0.106885 8.22695
960  0.0716077 8.22695
961  0.0363299 8.22695
962  0.00105215 8.22695
963  -0.0342256 8.22695
964  -0.0695034 8.22695
965  -0.104781 8.22695
966  -0.140059 8.22695
967  -0.175337 8.22695
968  -0.210615 8.19167
969  -0.245892 8.19167
970  -0.28117 8.19167
971  -0.316448 8.19167
972  -0.351726 8.19167
973  -0.387003 8.19167
974  -0.422281 8.1564
975  -0.457559 8.1564
976  -0.492837 8.1564
977  -0.528115 8.1564
978  -0.563392 8.1564
979  -0.59867 8.12112
980  -0.633948 8.12112
981  -0.669226 8.12112
982  -0.704503 8.12112
983  -0.739781 8.12112
984  -0.775059 8.12112
985  -0.810337 8.08584
986  -0.845615 8.08584
987  -0.880892 8.08584
988  -0.91617 8.08584
989  -0.951448 8.05056
990  -0.986726 8.05056
991  -1.022 8.05056
992  -1.05728 8.05056
993  -1.09256 8.05056
994  -1.12784 8.01529
995  -1.16311 8.01529
996  -1.19839 8.01529
997  -1.23367 7.98001
998  -1.26895 7.94473
999  -1.30423 7.94473
1000 -1.3395 7.94473
1001 -1.37478 7.90945
1002 -1.41006 7.90945
1003 -1.44534 7.90945
1004 -1.48061 7.87417
1005 -1.51589 7.87417
1006 -1.55117 7.8389
1007 -1.58645 7.8389
1008 -1.62173 7.80362
1009 -1.657 7.80362
1010 -1.69228 7.80362
1011 -1.72756 7.76834
1012 -1.76284 7.76834
1013 -1.79811 7.73306
1014 -1.83339 7.73306
1015 -1.86867 7.69779
1016 -1.90395 7.66251
1017 -1.93923 7.62723
1018 -1.9745 7.59195
1019 -2.00978 7.55667
1020 -2.04506 7.5214
1021 -2.08034 7.48612
1022 -2.11561 7.48612
1023 -2.15089 7.48612
1024 -2.18617 7.48612
1025 -2.22145 7.48612
1026 -2.25673 7.48612
1027 -2.292 7.48612
1028 -2.32728 7.48612
1029 -2.36256 7.48612
1030 -2.39784 7.48612
1031 -2.43311 7.48612
1032 -2.46839 7.45084
1033 -2.50367 7.45084
1034 -2.53895 7.41556
1035 -2.57423 7.38029
1036 -2.6095 7.38029
1037 -2.64478 7.34501
1038 -2.68006 7.30973
1039 -2.71534 7.30973
1040 -2.75061 7.27445
1041 -2.78589 7.23917
1042 -2.82117 7.23917
1043 -2.85645 7.2039
1044 -2.89173 7.16862
1045 -2.927 7.13334
1046 -2.96228 7.09806
1047 -2.99756 7.06279
1048 -3.03284 7.02751
1049 -3.06811 6.99223
1050 -3.10339 6.95695
1051 -3.10339 6.92167
1052 -3.10339 6.8864
1053 -3.10339 6.85112
1054 -3.10339 6.81584
1055 -3.10339 6.78056
1056 -3.10339 6.74529
1057 -3.10339 6.71001
1058 -3.13867 6.67473
1059 -3.17395 6.63945
1060 -3.17395 6.60417
1061 -3.17395 6.5689
1062 -3.20923 6.53362
1063 -3.2445 6.49834
1064 -3.27978 6.46306
1065 -3.31506 6.42779
1066 -3.35034 6.39251
1067 -3.38561 6.35723
1068 -3.42089 6.32195
1069 -3.45617 6.28667
1070 -3.49145 6.2514
1071 -3.52673 6.21612
1072 -3.562 6.18084
1073 -3.59728 6.14556
1074 -3.63256 6.11029
1075 -3.66784 6.07501
1076 -3.70311 6.03973
1077 -3.73839 6.00445
1078 -3.77367 6.00445
1079 -3.80895 6.00445
1080 -3.84423 6.00445
1081 -3.8795 6.00445
1082 -3.91478 6.00445
1083 -3.95006 6.00445
1084 -3.98534 6.00445
1085 -4.02061 6.00445
1086 -4.05589 6.00445
1087 -4.09117 6.00445
1088 -4.12645 6.00445
1089 -4.16173 6.00445
1090 -4.197 6.00445
1091 -4.23228 5.96917
1092 -4.26756 5.9339
1093 -4.30284 5.89862
1094 -4.33811 5.86334
1095 -4.37339 5.82806
1096 -4.40867 5.79279
1097 -4.44395 5.75751
1098 -4.47923 5.72223
1099 -4.5145 5.68695
1100 -4.54978 5.65167
1101 -4.58506 5.6164
1102 -4.58506 5.58112
1103 -4.62034 5.54584
1104 -4.65561 5.51056
1105 -4.69089 5.47529
1106 -4.72617 5.44001
1107 -4.76145 5.40473
1108 -4.76145 5.36945
1109 -4.79673 5.33417
1110 -4.832 5.2989
1111 -4.86728 5.26362
1112 -4.86728 5.22834
1113 -4.90256 5.19306
1114 -4.93784 5.15779
1115 -4.97311 5.12251
1116 -5.00839 5.08723
1117 -5.00839 5.05195
1118 -5.04367 5.01667
1119 -5.07895 4.9814
1120 -5.11423 4.94612
1121 -5.1495 4.91084
1122 -5.1495 4.87556
1123 -5.18478 4.84029
1124 -5.18478 4.80501
1125 -5.22006 4.76973
1126 -5.25534 4.73445
1127 -5.25534 4.69917
1128 -5.29061 4.6639
1129 -5.32589 4.62862
1130 -5.32589 4.59334
1131 -5.36117 4.55806
1132 -5.39645 4.52279
1133 -5.39645 4.48751
1134 -5.43173 4.45223
1135 -5.467 4.41695
1136 -5.467 4.38167
1137 -5.50228 4.3464
1138 -5.50228 4.31112
1139 -5.53756 4.27584
1140 -5.53756 4.24056
1141 -5.57284 4.20529
1142 -5.57284 4.17001
1143 -5.60811 4.13473
1144 -5.64339 4.09945
1145 -5.64339 4.06417
1146 -5.67867 4.0289
1147 -5.71395 3.99362
1148 -5.71395 3.95834
1149 -5.71395 3.92306
1150 -5.74923 3.88779
1151 -5.74923 3.85251
1152 -5.7845 3.81723
1153 -5.7845 3.78195
1154 -5.81978 3.74667
1155 -5.85506 3.7114
1156 -5.85506 3.67612
1157 -5.85506 3.64084
1158 -5.89034 3.60556
1159 -5.92561 3.57029
1160 -5.92561 3.53501
1161 -5.92561 3.49973
1162 -5.96089 3.46445
1163 -5.96089 3.42917
1164 -5.99617 3.3939
1165 -5.99617 3.35862
1166 -6.03145 3.32334
1167 -6.03145 3.28806
1168 -6.03145 3.25279
1169 -6.06673 3.21751
1170 -6.06673 3.18223
1171 -6.06673 3.14695
1172 -6.102 3.11167
1173 -6.13728 3.0764
1174 -6.13728 3.04112
1175 -6.13728 3.00584
1176 -6.17256 2.97056
1177 -6.17256 2.93529
1178 -6.20784 2.90001
1179 -6.20784 2.86473
1180 -6.20784 2.82945
1181 -6.24311 2.79417
1182 -6.24311 2.7589
1183 -6.27839 2.72362
1184 -6.27839 2.68834
1185 -6.31367 2.65306
1186 -6.31367 2.61779
1187 -6.31367 2.58251
1188 -6.34895 2.54723
1189 -6.34895 2.51195
1190 -6.34895 2.47667
1191 -6.38423 2.4414
1192 -6.4195 2.40612
1193 -6.4195 2.37084
1194 -6.4195 2.33556
1195 -6.4195 2.30029
1196 -6.4195 2.26501
1197 -6.45478 2.22973
1198 -6.49006 2.19445
1199 -6.49006 2.15917
1200 -6.49006 2.1239
1201 -6.49006 2.08862
1202 -6.52534 2.05334
1203 -6.52534 2.01806
1204 -6.52534 1.98279
1205 -6.56061 1.94751
1206 -6.56061 1.91223
1207 -6.56061 1.87695
1208 -6.56061 1.84167
1209 -6.59589 1.8064
1210 -6.59589 1.77112
1211 -6.59589 1.73584
1212 -6.59589 1.70056
1213 -6.63117 1.66529
1214 -6.63117 1.63001
1215 -6.63117 1.59473
1216 -6.66645 1.55945
1217 -6.66645 1.52417
1218 -6.66645 1.4889
1219 -6.70173 1.45362
1220 -6.70173 1.41834
1221 -6.70173 1.38306
1222 -6.737 1.34779
1223 -6.737 1.31251
1224 -6.737 1.27723
1225 -6.737 1.24195
1226 -6.77228 1.20667
1227 -6.77228 1.1714
1228 -6.77228 1.13612
1229 -6.77228 1.10084
1230 -6.77228 1.06556
1231 -6.80756 1.03029
1232 -6.80756 0.995008
1233 -6.80756 0.95973
1234 -6.80756 0.924452
1235 -6.80756 0.889174
1236 -6.84284 0.853897
1237 -6.84284 0.818619
1238 -6.84284 0.783341
1239 -6.84284 0.748063
1240 -6.84284 0.712786
1241 -6.87811 0.677508
1242 -6.87811 0.64223
1243 -6.87811 0.606952
1244 -6.87811 0.571674
1245 -6.87811 0.536397
1246 -6.91339 0.501119
1247 -6.91339 0.465841
1248 -6.91339 0.430563
1249 -6.91339 0.395286
1250 -6.91339 0.360008
1251 -6.91339 0.32473
1252 -6.91339 0.289452
1253 -6.91339 0.254174
1254 -6.91339 0.218897
1255 -6.91339 0.183619
1256 -6.91339 0.148341
1257 -6.91339 0.113063
1258 -6.91339 0.0777856
1259 -6.91339 0.0425078
1260 -6.94867 0.00723004
1261 -6.94867 -0.0280477
1262 -6.94867 -0.0633255
1263 -6.94867 -0.0986033
1264 -6.98395 -0.133881
1265 -6.98395 -0.169159
1266 -6.98395 -0.204437
1267 -6.98395 -0.239714
1268 -6.98395 -0.274992
1269 -6.98395 -0.31027
1270 -6.98395 -0.345548
1271 -7.01923 -0.380826
1272 -7.01923 -0.416103
1273 -7.01923 -0.451381
1274 -7.01923 -0.486659
1275 -7.01923 -0.521937
1276 -7.01923 -0.557214
1277 -7.01923 -0.592492
1278 -7.01923 -0.62777
1279 -7.01923 -0.663048
1280 -7.01923 -0.698326
1281 -7.01923 -0.733603
1282 -7.01923 -0.768881
1283 -7.01923 -0.804159
1284 -7.01923 -0.839437
1285 -7.01923 -0.874714
1286 -7.01923 -0.909992
1287 -7.01923 -0.94527
1288 -7.01923 -0.980548
1289 -7.01923 -1.01583
1290 -7.01923 -1.0511
1291 -7.01923 -1.08638
1292 -7.01923 -1.12166
1293 -7.01923 -1.15694
1294 -7.01923 -1.19221
1295 -7.01923 -1.22749
1296 -7.01923 -1.26277
1297 -7.01923 -1.29805
