# Supplementary material for: Statistical Mapping of Maize Bundle Intensity at the Stem Scale Using Spatial Normalisation of Replicated Images
Source: PLoS One. 2014 Mar 12;9(3):e90673. doi: 10.1371/journal.pone.0090673 (PMC3951278; doi:10.1371/journal.pone.0090673)
Supplement: File S2 — Data files containing bundle positions and slice contours. (ZIP) [file pone.0090673.s002.zip › data/slabs/tables/contoursMm/m03crCntMm.txt]

name   x   y
1    -6.74068 0.204794
2    -6.74068 0.169516
3    -6.74068 0.134238
4    -6.74068 0.0989604
5    -6.74068 0.0636826
6    -6.74068 0.0284048
7    -6.74068 -0.00687295
8    -6.74068 -0.0421507
9    -6.74068 -0.0774285
10   -6.74068 -0.112706
11   -6.74068 -0.147984
12   -6.74068 -0.183262
13   -6.74068 -0.21854
14   -6.74068 -0.253817
15   -6.74068 -0.289095
16   -6.74068 -0.324373
17   -6.74068 -0.359651
18   -6.74068 -0.394929
19   -6.74068 -0.430206
20   -6.74068 -0.465484
21   -6.74068 -0.500762
22   -6.74068 -0.53604
23   -6.74068 -0.571317
24   -6.74068 -0.606595
25   -6.74068 -0.641873
26   -6.74068 -0.677151
27   -6.74068 -0.712429
28   -6.74068 -0.747706
29   -6.7054 -0.782984
30   -6.7054 -0.818262
31   -6.7054 -0.85354
32   -6.7054 -0.888817
33   -6.7054 -0.924095
34   -6.7054 -0.959373
35   -6.7054 -0.994651
36   -6.7054 -1.02993
37   -6.7054 -1.06521
38   -6.7054 -1.10048
39   -6.7054 -1.13576
40   -6.7054 -1.17104
41   -6.7054 -1.20632
42   -6.7054 -1.2416
43   -6.67012 -1.27687
44   -6.67012 -1.31215
45   -6.67012 -1.34743
46   -6.67012 -1.38271
47   -6.67012 -1.41798
48   -6.67012 -1.45326
49   -6.67012 -1.48854
50   -6.67012 -1.52382
51   -6.67012 -1.5591
52   -6.67012 -1.59437
53   -6.67012 -1.62965
54   -6.67012 -1.66493
55   -6.67012 -1.70021
56   -6.67012 -1.73548
57   -6.67012 -1.77076
58   -6.67012 -1.80604
59   -6.67012 -1.84132
60   -6.67012 -1.8766
61   -6.67012 -1.91187
62   -6.63484 -1.94715
63   -6.63484 -1.98243
64   -6.63484 -2.01771
65   -6.63484 -2.05298
66   -6.63484 -2.08826
67   -6.63484 -2.12354
68   -6.63484 -2.15882
69   -6.59957 -2.1941
70   -6.59957 -2.22937
71   -6.59957 -2.26465
72   -6.59957 -2.29993
73   -6.59957 -2.33521
74   -6.59957 -2.37048
75   -6.56429 -2.40576
76   -6.56429 -2.44104
77   -6.56429 -2.47632
78   -6.56429 -2.5116
79   -6.56429 -2.54687
80   -6.56429 -2.58215
81   -6.56429 -2.61743
82   -6.56429 -2.65271
83   -6.52901 -2.68798
84   -6.52901 -2.72326
85   -6.52901 -2.75854
86   -6.52901 -2.79382
87   -6.49373 -2.8291
88   -6.49373 -2.86437
89   -6.49373 -2.89965
90   -6.49373 -2.93493
91   -6.49373 -2.97021
92   -6.49373 -3.00548
93   -6.49373 -3.04076
94   -6.49373 -3.07604
95   -6.49373 -3.11132
96   -6.49373 -3.1466
97   -6.45845 -3.18187
98   -6.45845 -3.21715
99   -6.45845 -3.25243
100  -6.42318 -3.28771
101  -6.42318 -3.32298
102  -6.42318 -3.35826
103  -6.42318 -3.39354
104  -6.42318 -3.42882
105  -6.3879 -3.4641
106  -6.3879 -3.49937
107  -6.3879 -3.53465
108  -6.3879 -3.56993
109  -6.35262 -3.60521
110  -6.35262 -3.64048
111  -6.31734 -3.67576
112  -6.31734 -3.71104
113  -6.31734 -3.74632
114  -6.28207 -3.7816
115  -6.28207 -3.81687
116  -6.28207 -3.85215
117  -6.28207 -3.88743
118  -6.24679 -3.92271
119  -6.24679 -3.95798
120  -6.24679 -3.99326
121  -6.21151 -4.02854
122  -6.21151 -4.06382
123  -6.17623 -4.0991
124  -6.17623 -4.13437
125  -6.17623 -4.16965
126  -6.17623 -4.20493
127  -6.17623 -4.24021
128  -6.17623 -4.27548
129  -6.17623 -4.31076
130  -6.14095 -4.34604
131  -6.14095 -4.38132
132  -6.14095 -4.4166
133  -6.10568 -4.45187
134  -6.10568 -4.48715
135  -6.10568 -4.52243
136  -6.10568 -4.55771
137  -6.0704 -4.59298
138  -6.0704 -4.62826
139  -6.0704 -4.66354
140  -6.0704 -4.69882
141  -6.0704 -4.7341
142  -6.03512 -4.76937
143  -6.03512 -4.80465
144  -6.03512 -4.83993
145  -6.03512 -4.87521
146  -6.03512 -4.91048
147  -6.03512 -4.94576
148  -6.03512 -4.98104
149  -6.03512 -5.01632
150  -6.03512 -5.0516
151  -5.99984 -5.08687
152  -5.99984 -5.12215
153  -5.99984 -5.15743
154  -5.96457 -5.19271
155  -5.96457 -5.22798
156  -5.92929 -5.26326
157  -5.92929 -5.29854
158  -5.89401 -5.33382
159  -5.85873 -5.3691
160  -5.82345 -5.40437
161  -5.78818 -5.43965
162  -5.78818 -5.47493
163  -5.7529 -5.51021
164  -5.7529 -5.54548
165  -5.7529 -5.58076
166  -5.7529 -5.61604
167  -5.71762 -5.65132
168  -5.71762 -5.6866
169  -5.68234 -5.72187
170  -5.68234 -5.75715
171  -5.68234 -5.79243
172  -5.64707 -5.82771
173  -5.64707 -5.86298
174  -5.64707 -5.89826
175  -5.61179 -5.93354
176  -5.57651 -5.96882
177  -5.54123 -6.0041
178  -5.54123 -6.03937
179  -5.50595 -6.07465
180  -5.50595 -6.10993
181  -5.47068 -6.14521
182  -5.4354 -6.18048
183  -5.40012 -6.21576
184  -5.36484 -6.25104
185  -5.32957 -6.28632
186  -5.32957 -6.3216
187  -5.29429 -6.35687
188  -5.25901 -6.39215
189  -5.22373 -6.42743
190  -5.18845 -6.46271
191  -5.15318 -6.49798
192  -5.1179 -6.53326
193  -5.08262 -6.56854
194  -5.04734 -6.60382
195  -5.01207 -6.6391
196  -4.97679 -6.67437
197  -4.94151 -6.70965
198  -4.90623 -6.70965
199  -4.87095 -6.70965
200  -4.83568 -6.74493
201  -4.8004 -6.74493
202  -4.76512 -6.78021
203  -4.72984 -6.81548
204  -4.69457 -6.85076
205  -4.65929 -6.88604
206  -4.62401 -6.92132
207  -4.58873 -6.9566
208  -4.55345 -6.99187
209  -4.51818 -7.02715
210  -4.4829 -7.02715
211  -4.44762 -7.06243
212  -4.41234 -7.06243
213  -4.37707 -7.09771
214  -4.34179 -7.13298
215  -4.30651 -7.16826
216  -4.27123 -7.16826
217  -4.23595 -7.16826
218  -4.20068 -7.16826
219  -4.1654 -7.16826
220  -4.13012 -7.16826
221  -4.09484 -7.16826
222  -4.05957 -7.16826
223  -4.02429 -7.16826
224  -3.98901 -7.16826
225  -3.95373 -7.16826
226  -3.91845 -7.16826
227  -3.88318 -7.16826
228  -3.8479 -7.16826
229  -3.81262 -7.13298
230  -3.77734 -7.13298
231  -3.74207 -7.09771
232  -3.70679 -7.09771
233  -3.67151 -7.06243
234  -3.63623 -7.06243
235  -3.60095 -7.02715
236  -3.56568 -7.02715
237  -3.5304 -7.02715
238  -3.49512 -6.99187
239  -3.45984 -6.99187
240  -3.42457 -6.99187
241  -3.38929 -6.9566
242  -3.35401 -6.9566
243  -3.31873 -6.9566
244  -3.28345 -6.92132
245  -3.24818 -6.92132
246  -3.2129 -6.88604
247  -3.17762 -6.88604
248  -3.14234 -6.88604
249  -3.10707 -6.85076
250  -3.07179 -6.85076
251  -3.03651 -6.85076
252  -3.00123 -6.81548
253  -2.96595 -6.78021
254  -2.93068 -6.74493
255  -2.8954 -6.70965
256  -2.86012 -6.67437
257  -2.82484 -6.6391
258  -2.78957 -6.60382
259  -2.75429 -6.56854
260  -2.71901 -6.53326
261  -2.68373 -6.49798
262  -2.64845 -6.46271
263  -2.61318 -6.42743
264  -2.5779 -6.39215
265  -2.54262 -6.35687
266  -2.50734 -6.3216
267  -2.47207 -6.3216
268  -2.43679 -6.3216
269  -2.40151 -6.28632
270  -2.36623 -6.28632
271  -2.33095 -6.28632
272  -2.29568 -6.28632
273  -2.2604 -6.28632
274  -2.22512 -6.28632
275  -2.18984 -6.25104
276  -2.15457 -6.21576
277  -2.11929 -6.18048
278  -2.08401 -6.14521
279  -2.04873 -6.10993
280  -2.01345 -6.10993
281  -1.97818 -6.10993
282  -1.9429 -6.10993
283  -1.90762 -6.10993
284  -1.87234 -6.10993
285  -1.83707 -6.10993
286  -1.80179 -6.10993
287  -1.76651 -6.10993
288  -1.73123 -6.10993
289  -1.69595 -6.10993
290  -1.66068 -6.10993
291  -1.6254 -6.10993
292  -1.59012 -6.10993
293  -1.55484 -6.07465
294  -1.51957 -6.07465
295  -1.48429 -6.07465
296  -1.44901 -6.07465
297  -1.41373 -6.07465
298  -1.37845 -6.07465
299  -1.34318 -6.07465
300  -1.3079 -6.07465
301  -1.27262 -6.07465
302  -1.23734 -6.07465
303  -1.20207 -6.07465
304  -1.16679 -6.07465
305  -1.13151 -6.07465
306  -1.09623 -6.07465
307  -1.06095 -6.07465
308  -1.02568 -6.07465
309  -0.990399 -6.07465
310  -0.955121 -6.07465
311  -0.919843 -6.07465
312  -0.884566 -6.07465
313  -0.849288 -6.07465
314  -0.81401 -6.07465
315  -0.778732 -6.07465
316  -0.743454 -6.07465
317  -0.708177 -6.07465
318  -0.672899 -6.07465
319  -0.637621 -6.07465
320  -0.602343 -6.10993
321  -0.567066 -6.10993
322  -0.531788 -6.10993
323  -0.49651 -6.10993
324  -0.461232 -6.10993
325  -0.425954 -6.10993
326  -0.390677 -6.10993
327  -0.355399 -6.10993
328  -0.320121 -6.10993
329  -0.284843 -6.10993
330  -0.249566 -6.10993
331  -0.214288 -6.10993
332  -0.17901 -6.10993
333  -0.143732 -6.10993
334  -0.108454 -6.10993
335  -0.0731766 -6.10993
336  -0.0378988 -6.10993
337  -0.00262106 -6.10993
338  0.0326567 -6.07465
339  0.0679345 -6.07465
340  0.103212 -6.07465
341  0.13849 -6.07465
342  0.173768 -6.07465
343  0.209046 -6.07465
344  0.244323 -6.07465
345  0.279601 -6.07465
346  0.314879 -6.07465
347  0.350157 -6.07465
348  0.385434 -6.07465
349  0.420712 -6.07465
350  0.45599 -6.07465
351  0.491268 -6.07465
352  0.526546 -6.07465
353  0.561823 -6.07465
354  0.597101 -6.07465
355  0.632379 -6.07465
356  0.667657 -6.07465
357  0.702934 -6.07465
358  0.738212 -6.07465
359  0.77349 -6.07465
360  0.808768 -6.07465
361  0.844046 -6.07465
362  0.879323 -6.07465
363  0.914601 -6.07465
364  0.949879 -6.07465
365  0.985157 -6.07465
366  1.02043 -6.07465
367  1.05571 -6.07465
368  1.09099 -6.07465
369  1.12627 -6.07465
370  1.16155 -6.07465
371  1.19682 -6.07465
372  1.2321 -6.07465
373  1.26738 -6.07465
374  1.30266 -6.10993
375  1.33793 -6.10993
376  1.37321 -6.10993
377  1.40849 -6.10993
378  1.44377 -6.10993
379  1.47905 -6.14521
380  1.51432 -6.14521
381  1.5496 -6.14521
382  1.58488 -6.14521
383  1.62016 -6.14521
384  1.65543 -6.14521
385  1.69071 -6.14521
386  1.72599 -6.14521
387  1.76127 -6.14521
388  1.79655 -6.14521
389  1.83182 -6.14521
390  1.8671 -6.14521
391  1.90238 -6.14521
392  1.93766 -6.14521
393  1.97293 -6.14521
394  2.00821 -6.14521
395  2.04349 -6.14521
396  2.07877 -6.14521
397  2.11405 -6.18048
398  2.14932 -6.21576
399  2.1846 -6.25104
400  2.21988 -6.25104
401  2.25516 -6.25104
402  2.29043 -6.25104
403  2.32571 -6.25104
404  2.36099 -6.25104
405  2.39627 -6.25104
406  2.43155 -6.25104
407  2.46682 -6.28632
408  2.5021 -6.28632
409  2.53738 -6.28632
410  2.57266 -6.28632
411  2.60793 -6.28632
412  2.64321 -6.28632
413  2.67849 -6.28632
414  2.71377 -6.3216
415  2.74905 -6.35687
416  2.78432 -6.35687
417  2.8196 -6.35687
418  2.85488 -6.35687
419  2.89016 -6.35687
420  2.92543 -6.35687
421  2.96071 -6.35687
422  2.99599 -6.35687
423  3.03127 -6.35687
424  3.06655 -6.39215
425  3.10182 -6.42743
426  3.1371 -6.46271
427  3.17238 -6.46271
428  3.20766 -6.46271
429  3.24293 -6.46271
430  3.27821 -6.46271
431  3.31349 -6.49798
432  3.34877 -6.49798
433  3.38405 -6.53326
434  3.41932 -6.53326
435  3.4546 -6.56854
436  3.48988 -6.56854
437  3.52516 -6.60382
438  3.56043 -6.6391
439  3.59571 -6.67437
440  3.63099 -6.67437
441  3.66627 -6.70965
442  3.70155 -6.74493
443  3.73682 -6.74493
444  3.7721 -6.74493
445  3.80738 -6.78021
446  3.84266 -6.81548
447  3.87793 -6.85076
448  3.91321 -6.88604
449  3.94849 -6.92132
450  3.98377 -6.92132
451  4.01905 -6.92132
452  4.05432 -6.92132
453  4.0896 -6.9566
454  4.12488 -6.9566
455  4.16016 -6.99187
456  4.19543 -7.02715
457  4.23071 -7.02715
458  4.26599 -7.06243
459  4.30127 -7.09771
460  4.33655 -7.13298
461  4.37182 -7.16826
462  4.4071 -7.16826
463  4.44238 -7.20354
464  4.47766 -7.23882
465  4.51293 -7.23882
466  4.54821 -7.2741
467  4.58349 -7.30937
468  4.61877 -7.34465
469  4.65405 -7.37993
470  4.68932 -7.41521
471  4.7246 -7.45048
472  4.75988 -7.48576
473  4.79516 -7.52104
474  4.83043 -7.52104
475  4.86571 -7.52104
476  4.90099 -7.52104
477  4.93627 -7.52104
478  4.97155 -7.52104
479  5.00682 -7.52104
480  5.0421 -7.52104
481  5.07738 -7.52104
482  5.11266 -7.52104
483  5.14793 -7.52104
484  5.18321 -7.52104
485  5.21849 -7.52104
486  5.25377 -7.48576
487  5.28905 -7.48576
488  5.32432 -7.45048
489  5.3596 -7.41521
490  5.39488 -7.37993
491  5.43016 -7.34465
492  5.46543 -7.30937
493  5.50071 -7.2741
494  5.53599 -7.23882
495  5.57127 -7.20354
496  5.57127 -7.16826
497  5.60655 -7.13298
498  5.64182 -7.09771
499  5.6771 -7.06243
500  5.71238 -7.02715
501  5.74766 -6.99187
502  5.78293 -6.9566
503  5.81821 -6.92132
504  5.85349 -6.88604
505  5.85349 -6.85076
506  5.88877 -6.81548
507  5.92405 -6.78021
508  5.95932 -6.74493
509  5.9946 -6.70965
510  5.9946 -6.67437
511  6.02988 -6.6391
512  6.02988 -6.60382
513  6.02988 -6.56854
514  6.06516 -6.53326
515  6.06516 -6.49798
516  6.06516 -6.46271
517  6.10043 -6.42743
518  6.10043 -6.39215
519  6.13571 -6.35687
520  6.17099 -6.3216
521  6.20627 -6.28632
522  6.20627 -6.25104
523  6.20627 -6.21576
524  6.20627 -6.18048
525  6.20627 -6.14521
526  6.24155 -6.10993
527  6.24155 -6.07465
528  6.27682 -6.03937
529  6.27682 -6.0041
530  6.27682 -5.96882
531  6.27682 -5.93354
532  6.27682 -5.89826
533  6.3121 -5.86298
534  6.3121 -5.82771
535  6.34738 -5.79243
536  6.34738 -5.75715
537  6.34738 -5.72187
538  6.34738 -5.6866
539  6.34738 -5.65132
540  6.34738 -5.61604
541  6.34738 -5.58076
542  6.34738 -5.54548
543  6.34738 -5.51021
544  6.34738 -5.47493
545  6.34738 -5.43965
546  6.34738 -5.40437
547  6.34738 -5.3691
548  6.34738 -5.33382
549  6.34738 -5.29854
550  6.34738 -5.26326
551  6.34738 -5.22798
552  6.34738 -5.19271
553  6.34738 -5.15743
554  6.34738 -5.12215
555  6.34738 -5.08687
556  6.34738 -5.0516
557  6.34738 -5.01632
558  6.34738 -4.98104
559  6.34738 -4.94576
560  6.38266 -4.91048
561  6.41793 -4.87521
562  6.45321 -4.83993
563  6.48849 -4.80465
564  6.52377 -4.76937
565  6.55905 -4.7341
566  6.59432 -4.69882
567  6.6296 -4.66354
568  6.66488 -4.62826
569  6.66488 -4.59298
570  6.66488 -4.55771
571  6.66488 -4.52243
572  6.70016 -4.48715
573  6.70016 -4.45187
574  6.70016 -4.4166
575  6.70016 -4.38132
576  6.70016 -4.34604
577  6.70016 -4.31076
578  6.70016 -4.27548
579  6.73543 -4.24021
580  6.73543 -4.20493
581  6.73543 -4.16965
582  6.73543 -4.13437
583  6.77071 -4.0991
584  6.77071 -4.06382
585  6.77071 -4.02854
586  6.77071 -3.99326
587  6.80599 -3.95798
588  6.80599 -3.92271
589  6.80599 -3.88743
590  6.80599 -3.85215
591  6.80599 -3.81687
592  6.80599 -3.7816
593  6.84127 -3.74632
594  6.84127 -3.71104
595  6.87655 -3.67576
596  6.87655 -3.64048
597  6.87655 -3.60521
598  6.87655 -3.56993
599  6.91182 -3.53465
600  6.91182 -3.49937
601  6.91182 -3.4641
602  6.91182 -3.42882
603  6.91182 -3.39354
604  6.91182 -3.35826
605  6.91182 -3.32298
606  6.9471 -3.28771
607  6.9471 -3.25243
608  6.9471 -3.21715
609  6.9471 -3.18187
610  6.9471 -3.1466
611  6.9471 -3.11132
612  6.98238 -3.07604
613  6.98238 -3.04076
614  6.98238 -3.00548
615  6.98238 -2.97021
616  6.98238 -2.93493
617  6.98238 -2.89965
618  6.98238 -2.86437
619  6.98238 -2.8291
620  6.98238 -2.79382
621  6.98238 -2.75854
622  6.98238 -2.72326
623  6.98238 -2.68798
624  6.98238 -2.65271
625  7.01766 -2.61743
626  7.05293 -2.58215
627  7.08821 -2.54687
628  7.12349 -2.5116
629  7.15877 -2.47632
630  7.19405 -2.44104
631  7.19405 -2.40576
632  7.19405 -2.37048
633  7.19405 -2.33521
634  7.19405 -2.29993
635  7.19405 -2.26465
636  7.19405 -2.22937
637  7.19405 -2.1941
638  7.19405 -2.15882
639  7.19405 -2.12354
640  7.19405 -2.08826
641  7.19405 -2.05298
642  7.19405 -2.01771
643  7.19405 -1.98243
644  7.19405 -1.94715
645  7.19405 -1.91187
646  7.15877 -1.8766
647  7.12349 -1.84132
648  7.12349 -1.80604
649  7.12349 -1.77076
650  7.08821 -1.73548
651  7.08821 -1.70021
652  7.08821 -1.66493
653  7.05293 -1.62965
654  7.01766 -1.59437
655  6.98238 -1.5591
656  6.9471 -1.52382
657  6.91182 -1.48854
658  6.87655 -1.45326
659  6.87655 -1.41798
660  6.87655 -1.38271
661  6.84127 -1.34743
662  6.80599 -1.31215
663  6.77071 -1.27687
664  6.73543 -1.2416
665  6.70016 -1.20632
666  6.66488 -1.17104
667  6.6296 -1.13576
668  6.59432 -1.10048
669  6.55905 -1.06521
670  6.52377 -1.02993
671  6.48849 -0.994651
672  6.45321 -0.959373
673  6.45321 -0.924095
674  6.45321 -0.888817
675  6.45321 -0.85354
676  6.45321 -0.818262
677  6.45321 -0.782984
678  6.45321 -0.747706
679  6.45321 -0.712429
680  6.45321 -0.677151
681  6.45321 -0.641873
682  6.45321 -0.606595
683  6.45321 -0.571317
684  6.45321 -0.53604
685  6.45321 -0.500762
686  6.45321 -0.465484
687  6.45321 -0.430206
688  6.45321 -0.394929
689  6.45321 -0.359651
690  6.45321 -0.324373
691  6.45321 -0.289095
692  6.45321 -0.253817
693  6.45321 -0.21854
694  6.45321 -0.183262
695  6.45321 -0.147984
696  6.45321 -0.112706
697  6.45321 -0.0774285
698  6.45321 -0.0421507
699  6.45321 -0.00687295
700  6.45321 0.0284048
701  6.45321 0.0636826
702  6.45321 0.0989604
703  6.45321 0.134238
704  6.45321 0.169516
705  6.45321 0.204794
706  6.45321 0.240071
707  6.45321 0.275349
708  6.45321 0.310627
709  6.45321 0.345905
710  6.41793 0.381183
711  6.41793 0.41646
712  6.38266 0.451738
713  6.34738 0.487016
714  6.3121 0.522294
715  6.27682 0.557571
716  6.24155 0.592849
717  6.20627 0.628127
718  6.17099 0.663405
719  6.13571 0.698683
720  6.13571 0.73396
721  6.13571 0.769238
722  6.13571 0.804516
723  6.13571 0.839794
724  6.13571 0.875071
725  6.13571 0.910349
726  6.13571 0.945627
727  6.13571 0.980905
728  6.13571 1.01618
729  6.13571 1.05146
730  6.13571 1.08674
731  6.13571 1.12202
732  6.13571 1.15729
733  6.13571 1.19257
734  6.13571 1.22785
735  6.13571 1.26313
736  6.13571 1.2984
737  6.13571 1.33368
738  6.13571 1.36896
739  6.13571 1.40424
740  6.13571 1.43952
741  6.13571 1.47479
742  6.10043 1.51007
743  6.10043 1.54535
744  6.06516 1.58063
745  6.06516 1.6159
746  6.02988 1.65118
747  6.02988 1.68646
748  6.02988 1.72174
749  5.9946 1.75702
750  5.9946 1.79229
751  5.9946 1.82757
752  5.9946 1.86285
753  5.9946 1.89813
754  5.9946 1.9334
755  5.95932 1.96868
756  5.92405 2.00396
757  5.88877 2.03924
758  5.88877 2.07452
759  5.88877 2.10979
760  5.88877 2.14507
761  5.88877 2.18035
762  5.85349 2.21563
763  5.85349 2.2509
764  5.85349 2.28618
765  5.81821 2.32146
766  5.78293 2.35674
767  5.78293 2.39202
768  5.78293 2.42729
769  5.74766 2.46257
770  5.74766 2.49785
771  5.71238 2.53313
772  5.6771 2.5684
773  5.64182 2.60368
774  5.60655 2.63896
775  5.57127 2.67424
776  5.53599 2.70952
777  5.50071 2.74479
778  5.46543 2.78007
779  5.46543 2.81535
780  5.46543 2.85063
781  5.46543 2.8859
782  5.46543 2.92118
783  5.43016 2.95646
784  5.43016 2.99174
785  5.39488 3.02702
786  5.39488 3.06229
787  5.39488 3.09757
788  5.39488 3.13285
789  5.39488 3.16813
790  5.39488 3.2034
791  5.39488 3.23868
792  5.39488 3.27396
793  5.39488 3.30924
794  5.3596 3.34452
795  5.32432 3.37979
796  5.32432 3.41507
797  5.28905 3.45035
798  5.25377 3.48563
799  5.21849 3.5209
800  5.18321 3.55618
801  5.14793 3.59146
802  5.11266 3.62674
803  5.07738 3.66202
804  5.0421 3.69729
805  5.0421 3.73257
806  5.00682 3.76785
807  5.00682 3.80313
808  4.97155 3.8384
809  4.97155 3.87368
810  4.93627 3.90896
811  4.90099 3.94424
812  4.86571 3.97952
813  4.83043 4.01479
814  4.79516 4.05007
815  4.75988 4.08535
816  4.7246 4.12063
817  4.68932 4.1559
818  4.65405 4.19118
819  4.61877 4.19118
820  4.58349 4.22646
821  4.54821 4.26174
822  4.51293 4.29702
823  4.47766 4.33229
824  4.44238 4.36757
825  4.4071 4.40285
826  4.37182 4.43813
827  4.33655 4.4734
828  4.30127 4.50868
829  4.30127 4.54396
830  4.30127 4.57924
831  4.30127 4.61452
832  4.30127 4.64979
833  4.30127 4.68507
834  4.30127 4.72035
835  4.30127 4.75563
836  4.30127 4.7909
837  4.30127 4.82618
838  4.30127 4.86146
839  4.30127 4.89674
840  4.30127 4.93202
841  4.30127 4.96729
842  4.26599 5.00257
843  4.23071 5.03785
844  4.23071 5.07313
845  4.23071 5.1084
846  4.19543 5.14368
847  4.16016 5.17896
848  4.12488 5.21424
849  4.12488 5.24952
850  4.12488 5.28479
851  4.12488 5.32007
852  4.12488 5.35535
853  4.12488 5.39063
854  4.12488 5.4259
855  4.12488 5.46118
856  4.12488 5.49646
857  4.12488 5.53174
858  4.12488 5.56702
859  4.12488 5.60229
860  4.12488 5.63757
861  4.12488 5.67285
862  4.12488 5.70813
863  4.12488 5.7434
864  4.12488 5.77868
865  4.0896 5.81396
866  4.05432 5.84924
867  4.05432 5.88452
868  4.01905 5.91979
869  3.98377 5.95507
870  3.94849 5.99035
871  3.91321 6.02563
872  3.91321 6.0609
873  3.87793 6.09618
874  3.87793 6.13146
875  3.84266 6.16674
876  3.80738 6.20202
877  3.7721 6.23729
878  3.73682 6.27257
879  3.70155 6.30785
880  3.66627 6.34313
881  3.63099 6.3784
882  3.59571 6.41368
883  3.56043 6.44896
884  3.52516 6.48424
885  3.48988 6.51952
886  3.48988 6.55479
887  3.48988 6.59007
888  3.48988 6.62535
889  3.4546 6.66063
890  3.41932 6.6959
891  3.41932 6.73118
892  3.41932 6.76646
893  3.41932 6.80174
894  3.38405 6.83702
895  3.38405 6.87229
896  3.38405 6.90757
897  3.38405 6.94285
898  3.38405 6.97813
899  3.38405 7.0134
900  3.38405 7.04868
901  3.34877 7.08396
902  3.31349 7.11924
903  3.27821 7.15452
904  3.27821 7.18979
905  3.24293 7.22507
906  3.20766 7.26035
907  3.17238 7.29563
908  3.1371 7.3309
909  3.10182 7.36618
910  3.06655 7.40146
911  3.03127 7.43674
912  2.99599 7.47202
913  2.96071 7.47202
914  2.92543 7.47202
915  2.89016 7.50729
916  2.85488 7.54257
917  2.8196 7.54257
918  2.78432 7.57785
919  2.74905 7.57785
920  2.71377 7.61313
921  2.67849 7.61313
922  2.64321 7.6484
923  2.60793 7.68368
924  2.57266 7.68368
925  2.53738 7.71896
926  2.5021 7.71896
927  2.46682 7.75424
928  2.43155 7.78952
929  2.39627 7.78952
930  2.36099 7.78952
931  2.32571 7.78952
932  2.29043 7.78952
933  2.25516 7.82479
934  2.21988 7.82479
935  2.1846 7.82479
936  2.14932 7.86007
937  2.11405 7.86007
938  2.07877 7.86007
939  2.04349 7.86007
940  2.00821 7.89535
941  1.97293 7.89535
942  1.93766 7.89535
943  1.90238 7.89535
944  1.8671 7.93063
945  1.83182 7.93063
946  1.79655 7.93063
947  1.76127 7.93063
948  1.72599 7.93063
949  1.69071 7.93063
950  1.65543 7.93063
951  1.62016 7.93063
952  1.58488 7.93063
953  1.5496 7.93063
954  1.51432 7.93063
955  1.47905 7.93063
956  1.44377 7.93063
957  1.40849 7.93063
958  1.37321 7.93063
959  1.33793 7.89535
960  1.30266 7.89535
961  1.26738 7.89535
962  1.2321 7.89535
963  1.19682 7.89535
964  1.16155 7.89535
965  1.12627 7.89535
966  1.09099 7.89535
967  1.05571 7.89535
968  1.02043 7.89535
969  0.985157 7.89535
970  0.949879 7.89535
971  0.914601 7.89535
972  0.879323 7.89535
973  0.844046 7.89535
974  0.808768 7.89535
975  0.77349 7.93063
976  0.738212 7.9659
977  0.702934 7.9659
978  0.667657 8.00118
979  0.632379 8.03646
980  0.597101 8.03646
981  0.561823 8.03646
982  0.526546 8.03646
983  0.491268 8.03646
984  0.45599 8.03646
985  0.420712 8.03646
986  0.385434 8.03646
987  0.350157 8.03646
988  0.314879 8.07174
989  0.279601 8.07174
990  0.244323 8.10702
991  0.209046 8.14229
992  0.173768 8.17757
993  0.13849 8.21285
994  0.103212 8.24813
995  0.0679345 8.2834
996  0.0326567 8.31868
997  -0.00262106 8.35396
998  -0.0378988 8.35396
999  -0.0731766 8.38924
1000 -0.108454 8.38924
1001 -0.143732 8.38924
1002 -0.17901 8.38924
1003 -0.214288 8.38924
1004 -0.249566 8.38924
1005 -0.284843 8.38924
1006 -0.320121 8.38924
1007 -0.355399 8.38924
1008 -0.390677 8.38924
1009 -0.425954 8.38924
1010 -0.461232 8.38924
1011 -0.49651 8.38924
1012 -0.531788 8.38924
1013 -0.567066 8.38924
1014 -0.602343 8.38924
1015 -0.637621 8.38924
1016 -0.672899 8.38924
1017 -0.708177 8.38924
1018 -0.743454 8.35396
1019 -0.778732 8.31868
1020 -0.81401 8.2834
1021 -0.849288 8.2834
1022 -0.884566 8.24813
1023 -0.919843 8.24813
1024 -0.955121 8.24813
1025 -0.990399 8.24813
1026 -1.02568 8.24813
1027 -1.06095 8.24813
1028 -1.09623 8.24813
1029 -1.13151 8.21285
1030 -1.16679 8.17757
1031 -1.20207 8.14229
1032 -1.23734 8.10702
1033 -1.27262 8.07174
1034 -1.3079 8.03646
1035 -1.34318 8.00118
1036 -1.37845 7.9659
1037 -1.41373 7.93063
1038 -1.44901 7.89535
1039 -1.48429 7.86007
1040 -1.51957 7.82479
1041 -1.55484 7.78952
1042 -1.59012 7.78952
1043 -1.6254 7.78952
1044 -1.66068 7.78952
1045 -1.69595 7.78952
1046 -1.73123 7.75424
1047 -1.76651 7.75424
1048 -1.80179 7.75424
1049 -1.83707 7.71896
1050 -1.87234 7.68368
1051 -1.90762 7.6484
1052 -1.9429 7.61313
1053 -1.97818 7.57785
1054 -2.01345 7.54257
1055 -2.04873 7.54257
1056 -2.08401 7.50729
1057 -2.11929 7.50729
1058 -2.15457 7.50729
1059 -2.18984 7.50729
1060 -2.22512 7.50729
1061 -2.2604 7.50729
1062 -2.29568 7.50729
1063 -2.33095 7.47202
1064 -2.36623 7.43674
1065 -2.40151 7.40146
1066 -2.43679 7.36618
1067 -2.47207 7.3309
1068 -2.50734 7.29563
1069 -2.54262 7.26035
1070 -2.5779 7.26035
1071 -2.61318 7.26035
1072 -2.64845 7.26035
1073 -2.68373 7.26035
1074 -2.71901 7.26035
1075 -2.75429 7.22507
1076 -2.78957 7.18979
1077 -2.82484 7.18979
1078 -2.86012 7.15452
1079 -2.8954 7.11924
1080 -2.93068 7.08396
1081 -2.96595 7.08396
1082 -3.00123 7.04868
1083 -3.03651 7.0134
1084 -3.07179 6.97813
1085 -3.10707 6.97813
1086 -3.14234 6.94285
1087 -3.17762 6.90757
1088 -3.2129 6.87229
1089 -3.24818 6.83702
1090 -3.28345 6.80174
1091 -3.31873 6.76646
1092 -3.35401 6.73118
1093 -3.38929 6.6959
1094 -3.42457 6.66063
1095 -3.45984 6.62535
1096 -3.49512 6.59007
1097 -3.5304 6.59007
1098 -3.56568 6.55479
1099 -3.60095 6.51952
1100 -3.63623 6.48424
1101 -3.67151 6.44896
1102 -3.70679 6.41368
1103 -3.74207 6.3784
1104 -3.77734 6.34313
1105 -3.81262 6.30785
1106 -3.8479 6.27257
1107 -3.88318 6.23729
1108 -3.91845 6.20202
1109 -3.95373 6.20202
1110 -3.98901 6.16674
1111 -4.02429 6.13146
1112 -4.05957 6.13146
1113 -4.09484 6.09618
1114 -4.13012 6.0609
1115 -4.1654 6.02563
1116 -4.20068 5.99035
1117 -4.23595 5.95507
1118 -4.27123 5.91979
1119 -4.30651 5.88452
1120 -4.34179 5.84924
1121 -4.37707 5.81396
1122 -4.37707 5.77868
1123 -4.41234 5.7434
1124 -4.44762 5.70813
1125 -4.4829 5.67285
1126 -4.51818 5.63757
1127 -4.55345 5.60229
1128 -4.58873 5.56702
1129 -4.62401 5.53174
1130 -4.65929 5.49646
1131 -4.65929 5.46118
1132 -4.69457 5.4259
1133 -4.72984 5.39063
1134 -4.72984 5.35535
1135 -4.76512 5.32007
1136 -4.8004 5.28479
1137 -4.8004 5.24952
1138 -4.83568 5.21424
1139 -4.87095 5.17896
1140 -4.90623 5.14368
1141 -4.94151 5.1084
1142 -4.97679 5.07313
1143 -5.01207 5.03785
1144 -5.04734 5.00257
1145 -5.04734 4.96729
1146 -5.08262 4.93202
1147 -5.1179 4.89674
1148 -5.1179 4.86146
1149 -5.15318 4.82618
1150 -5.18845 4.7909
1151 -5.22373 4.75563
1152 -5.25901 4.72035
1153 -5.29429 4.68507
1154 -5.29429 4.64979
1155 -5.32957 4.61452
1156 -5.36484 4.57924
1157 -5.40012 4.54396
1158 -5.40012 4.50868
1159 -5.4354 4.4734
1160 -5.4354 4.43813
1161 -5.4354 4.40285
1162 -5.47068 4.36757
1163 -5.47068 4.33229
1164 -5.50595 4.29702
1165 -5.50595 4.26174
1166 -5.54123 4.22646
1167 -5.54123 4.19118
1168 -5.57651 4.1559
1169 -5.61179 4.12063
1170 -5.61179 4.08535
1171 -5.64707 4.05007
1172 -5.64707 4.01479
1173 -5.68234 3.97952
1174 -5.68234 3.94424
1175 -5.71762 3.90896
1176 -5.71762 3.87368
1177 -5.7529 3.8384
1178 -5.7529 3.80313
1179 -5.78818 3.76785
1180 -5.78818 3.73257
1181 -5.82345 3.69729
1182 -5.85873 3.66202
1183 -5.89401 3.62674
1184 -5.89401 3.59146
1185 -5.89401 3.55618
1186 -5.92929 3.5209
1187 -5.92929 3.48563
1188 -5.92929 3.45035
1189 -5.96457 3.41507
1190 -5.96457 3.37979
1191 -5.99984 3.34452
1192 -5.99984 3.30924
1193 -6.03512 3.27396
1194 -6.03512 3.23868
1195 -6.0704 3.2034
1196 -6.0704 3.16813
1197 -6.0704 3.13285
1198 -6.10568 3.09757
1199 -6.10568 3.06229
1200 -6.10568 3.02702
1201 -6.10568 2.99174
1202 -6.14095 2.95646
1203 -6.14095 2.92118
1204 -6.17623 2.8859
1205 -6.17623 2.85063
1206 -6.17623 2.81535
1207 -6.21151 2.78007
1208 -6.21151 2.74479
1209 -6.24679 2.70952
1210 -6.24679 2.67424
1211 -6.28207 2.63896
1212 -6.28207 2.60368
1213 -6.31734 2.5684
1214 -6.31734 2.53313
1215 -6.35262 2.49785
1216 -6.35262 2.46257
1217 -6.35262 2.42729
1218 -6.3879 2.39202
1219 -6.3879 2.35674
1220 -6.3879 2.32146
1221 -6.3879 2.28618
1222 -6.42318 2.2509
1223 -6.42318 2.21563
1224 -6.42318 2.18035
1225 -6.42318 2.14507
1226 -6.42318 2.10979
1227 -6.45845 2.07452
1228 -6.45845 2.03924
1229 -6.45845 2.00396
1230 -6.45845 1.96868
1231 -6.45845 1.9334
1232 -6.49373 1.89813
1233 -6.49373 1.86285
1234 -6.49373 1.82757
1235 -6.52901 1.79229
1236 -6.52901 1.75702
1237 -6.52901 1.72174
1238 -6.56429 1.68646
1239 -6.56429 1.65118
1240 -6.56429 1.6159
1241 -6.56429 1.58063
1242 -6.56429 1.54535
1243 -6.56429 1.51007
1244 -6.59957 1.47479
1245 -6.59957 1.43952
1246 -6.59957 1.40424
1247 -6.59957 1.36896
1248 -6.59957 1.33368
1249 -6.59957 1.2984
1250 -6.59957 1.26313
1251 -6.59957 1.22785
1252 -6.59957 1.19257
1253 -6.63484 1.15729
1254 -6.63484 1.12202
1255 -6.63484 1.08674
1256 -6.63484 1.05146
1257 -6.63484 1.01618
1258 -6.63484 0.980905
1259 -6.63484 0.945627
1260 -6.63484 0.910349
1261 -6.67012 0.875071
1262 -6.67012 0.839794
1263 -6.67012 0.804516
1264 -6.7054 0.769238
1265 -6.7054 0.73396
1266 -6.7054 0.698683
1267 -6.7054 0.663405
1268 -6.7054 0.628127
1269 -6.7054 0.592849
1270 -6.7054 0.557571
1271 -6.7054 0.522294
1272 -6.7054 0.487016
1273 -6.7054 0.451738
1274 -6.7054 0.41646
1275 -6.7054 0.381183
1276 -6.7054 0.345905
1277 -6.7054 0.310627
1278 -6.7054 0.275349
1279 -6.7054 0.240071
