# Supplementary material for: Statistical Mapping of Maize Bundle Intensity at the Stem Scale Using Spatial Normalisation of Replicated Images
Source: PLoS One. 2014 Mar 12;9(3):e90673. doi: 10.1371/journal.pone.0090673 (PMC3951278; doi:10.1371/journal.pone.0090673)
Supplement: File S2 — Data files containing bundle positions and slice contours. (ZIP) [file pone.0090673.s002.zip › data/slabs/tables/contoursMm/m03cvCntMm.txt]

name   x   y
1    -7.54616 -2.32426
2    -7.54616 -2.35954
3    -7.54616 -2.39482
4    -7.54616 -2.4301
5    -7.54616 -2.46538
6    -7.54616 -2.50065
7    -7.54616 -2.53593
8    -7.54616 -2.57121
9    -7.54616 -2.60649
10   -7.54616 -2.64176
11   -7.54616 -2.67704
12   -7.54616 -2.71232
13   -7.54616 -2.7476
14   -7.54616 -2.78288
15   -7.54616 -2.81815
16   -7.54616 -2.85343
17   -7.51088 -2.88871
18   -7.4756 -2.92399
19   -7.44033 -2.95926
20   -7.44033 -2.99454
21   -7.44033 -3.02982
22   -7.44033 -3.0651
23   -7.44033 -3.10038
24   -7.44033 -3.13565
25   -7.44033 -3.17093
26   -7.44033 -3.20621
27   -7.44033 -3.24149
28   -7.44033 -3.27676
29   -7.44033 -3.31204
30   -7.44033 -3.34732
31   -7.44033 -3.3826
32   -7.44033 -3.41788
33   -7.44033 -3.45315
34   -7.44033 -3.48843
35   -7.44033 -3.52371
36   -7.44033 -3.55899
37   -7.44033 -3.59426
38   -7.44033 -3.62954
39   -7.44033 -3.66482
40   -7.44033 -3.7001
41   -7.40505 -3.73538
42   -7.36977 -3.77065
43   -7.33449 -3.80593
44   -7.33449 -3.84121
45   -7.33449 -3.87649
46   -7.33449 -3.91176
47   -7.33449 -3.94704
48   -7.33449 -3.98232
49   -7.29922 -4.0176
50   -7.29922 -4.05288
51   -7.29922 -4.08815
52   -7.29922 -4.12343
53   -7.29922 -4.15871
54   -7.29922 -4.19399
55   -7.26394 -4.22926
56   -7.22866 -4.26454
57   -7.19338 -4.29982
58   -7.1581 -4.3351
59   -7.12283 -4.37038
60   -7.12283 -4.40565
61   -7.08755 -4.44093
62   -7.08755 -4.47621
63   -7.08755 -4.51149
64   -7.08755 -4.54676
65   -7.05227 -4.58204
66   -7.05227 -4.61732
67   -7.05227 -4.6526
68   -7.05227 -4.68788
69   -7.05227 -4.72315
70   -7.01699 -4.75843
71   -6.98172 -4.79371
72   -6.94644 -4.82899
73   -6.91116 -4.86426
74   -6.87588 -4.89954
75   -6.8406 -4.93482
76   -6.80533 -4.9701
77   -6.80533 -5.00538
78   -6.77005 -5.04065
79   -6.77005 -5.07593
80   -6.77005 -5.11121
81   -6.77005 -5.14649
82   -6.77005 -5.18176
83   -6.77005 -5.21704
84   -6.77005 -5.25232
85   -6.77005 -5.2876
86   -6.77005 -5.32288
87   -6.77005 -5.35815
88   -6.73477 -5.39343
89   -6.69949 -5.42871
90   -6.69949 -5.46399
91   -6.69949 -5.49926
92   -6.69949 -5.53454
93   -6.69949 -5.56982
94   -6.69949 -5.6051
95   -6.69949 -5.64038
96   -6.69949 -5.67565
97   -6.69949 -5.71093
98   -6.69949 -5.74621
99   -6.66422 -5.78149
100  -6.66422 -5.81676
101  -6.62894 -5.85204
102  -6.62894 -5.88732
103  -6.62894 -5.9226
104  -6.59366 -5.95788
105  -6.55838 -5.99315
106  -6.55838 -6.02843
107  -6.55838 -6.06371
108  -6.55838 -6.09899
109  -6.55838 -6.13426
110  -6.55838 -6.16954
111  -6.55838 -6.20482
112  -6.55838 -6.2401
113  -6.55838 -6.27538
114  -6.5231 -6.31065
115  -6.5231 -6.34593
116  -6.48783 -6.38121
117  -6.45255 -6.41649
118  -6.41727 -6.45176
119  -6.38199 -6.48704
120  -6.34672 -6.52232
121  -6.31144 -6.5576
122  -6.27616 -6.59288
123  -6.24088 -6.62815
124  -6.2056 -6.66343
125  -6.17033 -6.66343
126  -6.13505 -6.69871
127  -6.09977 -6.69871
128  -6.06449 -6.69871
129  -6.02922 -6.73399
130  -5.99394 -6.73399
131  -5.95866 -6.73399
132  -5.92338 -6.73399
133  -5.8881 -6.73399
134  -5.85283 -6.73399
135  -5.81755 -6.73399
136  -5.78227 -6.73399
137  -5.74699 -6.73399
138  -5.71172 -6.73399
139  -5.67644 -6.73399
140  -5.64116 -6.73399
141  -5.60588 -6.73399
142  -5.5706 -6.69871
143  -5.53533 -6.66343
144  -5.50005 -6.62815
145  -5.46477 -6.62815
146  -5.42949 -6.59288
147  -5.39422 -6.59288
148  -5.35894 -6.59288
149  -5.32366 -6.5576
150  -5.28838 -6.52232
151  -5.2531 -6.52232
152  -5.21783 -6.52232
153  -5.18255 -6.48704
154  -5.14727 -6.48704
155  -5.11199 -6.45176
156  -5.07672 -6.45176
157  -5.04144 -6.45176
158  -5.00616 -6.41649
159  -4.97088 -6.41649
160  -4.9356 -6.41649
161  -4.90033 -6.38121
162  -4.86505 -6.38121
163  -4.82977 -6.38121
164  -4.79449 -6.34593
165  -4.75922 -6.31065
166  -4.72394 -6.31065
167  -4.68866 -6.31065
168  -4.65338 -6.27538
169  -4.6181 -6.27538
170  -4.58283 -6.2401
171  -4.54755 -6.2401
172  -4.51227 -6.20482
173  -4.47699 -6.20482
174  -4.44172 -6.20482
175  -4.40644 -6.16954
176  -4.37116 -6.16954
177  -4.33588 -6.13426
178  -4.3006 -6.09899
179  -4.26533 -6.09899
180  -4.23005 -6.09899
181  -4.19477 -6.06371
182  -4.15949 -6.06371
183  -4.12422 -6.06371
184  -4.08894 -6.06371
185  -4.05366 -6.02843
186  -4.01838 -5.99315
187  -3.9831 -5.95788
188  -3.94783 -5.9226
189  -3.91255 -5.9226
190  -3.87727 -5.9226
191  -3.84199 -5.9226
192  -3.80672 -5.9226
193  -3.77144 -5.9226
194  -3.73616 -5.88732
195  -3.70088 -5.88732
196  -3.6656 -5.88732
197  -3.63033 -5.88732
198  -3.59505 -5.88732
199  -3.55977 -5.88732
200  -3.52449 -5.88732
201  -3.48922 -5.88732
202  -3.45394 -5.85204
203  -3.41866 -5.85204
204  -3.38338 -5.85204
205  -3.3481 -5.85204
206  -3.31283 -5.85204
207  -3.27755 -5.85204
208  -3.24227 -5.85204
209  -3.20699 -5.85204
210  -3.17172 -5.85204
211  -3.13644 -5.85204
212  -3.10116 -5.85204
213  -3.06588 -5.85204
214  -3.0306 -5.85204
215  -2.99533 -5.85204
216  -2.96005 -5.85204
217  -2.92477 -5.81676
218  -2.88949 -5.81676
219  -2.85422 -5.81676
220  -2.81894 -5.81676
221  -2.78366 -5.81676
222  -2.74838 -5.81676
223  -2.7131 -5.81676
224  -2.67783 -5.81676
225  -2.64255 -5.81676
226  -2.60727 -5.81676
227  -2.57199 -5.81676
228  -2.53672 -5.81676
229  -2.50144 -5.81676
230  -2.46616 -5.81676
231  -2.43088 -5.81676
232  -2.3956 -5.81676
233  -2.36033 -5.81676
234  -2.32505 -5.81676
235  -2.28977 -5.81676
236  -2.25449 -5.81676
237  -2.21922 -5.81676
238  -2.18394 -5.81676
239  -2.14866 -5.81676
240  -2.11338 -5.81676
241  -2.0781 -5.81676
242  -2.04283 -5.81676
243  -2.00755 -5.81676
244  -1.97227 -5.81676
245  -1.93699 -5.81676
246  -1.90172 -5.81676
247  -1.86644 -5.81676
248  -1.83116 -5.81676
249  -1.79588 -5.81676
250  -1.7606 -5.81676
251  -1.72533 -5.81676
252  -1.69005 -5.81676
253  -1.65477 -5.85204
254  -1.61949 -5.85204
255  -1.58422 -5.85204
256  -1.54894 -5.85204
257  -1.51366 -5.85204
258  -1.47838 -5.85204
259  -1.4431 -5.85204
260  -1.40783 -5.85204
261  -1.37255 -5.85204
262  -1.33727 -5.85204
263  -1.30199 -5.85204
264  -1.26672 -5.85204
265  -1.23144 -5.85204
266  -1.19616 -5.85204
267  -1.16088 -5.85204
268  -1.1256 -5.85204
269  -1.09033 -5.85204
270  -1.05505 -5.85204
271  -1.01977 -5.85204
272  -0.984493 -5.85204
273  -0.949216 -5.85204
274  -0.913938 -5.85204
275  -0.87866 -5.88732
276  -0.843382 -5.88732
277  -0.808105 -5.88732
278  -0.772827 -5.88732
279  -0.737549 -5.88732
280  -0.702271 -5.88732
281  -0.666993 -5.88732
282  -0.631716 -5.9226
283  -0.596438 -5.9226
284  -0.56116 -5.9226
285  -0.525882 -5.9226
286  -0.490605 -5.9226
287  -0.455327 -5.9226
288  -0.420049 -5.9226
289  -0.384771 -5.9226
290  -0.349493 -5.9226
291  -0.314216 -5.95788
292  -0.278938 -5.95788
293  -0.24366 -5.95788
294  -0.208382 -5.95788
295  -0.173105 -5.95788
296  -0.137827 -5.95788
297  -0.102549 -5.95788
298  -0.0672712 -5.95788
299  -0.0319934 -5.95788
300  0.00328436 -5.95788
301  0.0385621 -5.95788
302  0.0738399 -5.95788
303  0.109118 -5.95788
304  0.144395 -5.95788
305  0.179673 -5.95788
306  0.214951 -5.99315
307  0.250229 -5.99315
308  0.285507 -5.99315
309  0.320784 -5.99315
310  0.356062 -5.99315
311  0.39134 -5.99315
312  0.426618 -6.02843
313  0.461895 -6.02843
314  0.497173 -6.02843
315  0.532451 -6.02843
316  0.567729 -6.02843
317  0.603007 -6.02843
318  0.638284 -6.02843
319  0.673562 -6.02843
320  0.70884 -6.02843
321  0.744118 -6.02843
322  0.779395 -6.06371
323  0.814673 -6.06371
324  0.849951 -6.06371
325  0.885229 -6.06371
326  0.920507 -6.09899
327  0.955784 -6.09899
328  0.991062 -6.09899
329  1.02634 -6.13426
330  1.06162 -6.13426
331  1.0969 -6.13426
332  1.13217 -6.16954
333  1.16745 -6.16954
334  1.20273 -6.20482
335  1.23801 -6.20482
336  1.27328 -6.20482
337  1.30856 -6.20482
338  1.34384 -6.20482
339  1.37912 -6.2401
340  1.4144 -6.2401
341  1.44967 -6.27538
342  1.48495 -6.27538
343  1.52023 -6.31065
344  1.55551 -6.31065
345  1.59078 -6.34593
346  1.62606 -6.34593
347  1.66134 -6.38121
348  1.69662 -6.41649
349  1.7319 -6.41649
350  1.76717 -6.41649
351  1.80245 -6.45176
352  1.83773 -6.45176
353  1.87301 -6.48704
354  1.90828 -6.52232
355  1.94356 -6.52232
356  1.97884 -6.5576
357  2.01412 -6.5576
358  2.0494 -6.59288
359  2.08467 -6.59288
360  2.11995 -6.62815
361  2.15523 -6.66343
362  2.19051 -6.69871
363  2.22578 -6.73399
364  2.26106 -6.73399
365  2.29634 -6.76926
366  2.33162 -6.76926
367  2.3669 -6.80454
368  2.40217 -6.80454
369  2.43745 -6.80454
370  2.47273 -6.83982
371  2.50801 -6.83982
372  2.54328 -6.8751
373  2.57856 -6.8751
374  2.61384 -6.91038
375  2.64912 -6.91038
376  2.6844 -6.94565
377  2.71967 -6.98093
378  2.75495 -6.98093
379  2.79023 -7.01621
380  2.82551 -7.01621
381  2.86078 -7.01621
382  2.89606 -7.01621
383  2.93134 -7.05149
384  2.96662 -7.05149
385  3.0019 -7.05149
386  3.03717 -7.08676
387  3.07245 -7.08676
388  3.10773 -7.08676
389  3.14301 -7.08676
390  3.17828 -7.08676
391  3.21356 -7.08676
392  3.24884 -7.08676
393  3.28412 -7.08676
394  3.3194 -7.08676
395  3.35467 -7.08676
396  3.38995 -7.08676
397  3.42523 -7.08676
398  3.46051 -7.08676
399  3.49578 -7.08676
400  3.53106 -7.08676
401  3.56634 -7.08676
402  3.60162 -7.05149
403  3.6369 -7.01621
404  3.67217 -7.01621
405  3.70745 -6.98093
406  3.74273 -6.98093
407  3.77801 -6.94565
408  3.81328 -6.91038
409  3.84856 -6.91038
410  3.88384 -6.8751
411  3.91912 -6.83982
412  3.9544 -6.80454
413  3.98967 -6.80454
414  4.02495 -6.76926
415  4.06023 -6.73399
416  4.09551 -6.69871
417  4.13078 -6.66343
418  4.16606 -6.66343
419  4.20134 -6.62815
420  4.23662 -6.59288
421  4.2719 -6.5576
422  4.30717 -6.52232
423  4.34245 -6.48704
424  4.37773 -6.45176
425  4.41301 -6.41649
426  4.44828 -6.38121
427  4.48356 -6.34593
428  4.51884 -6.31065
429  4.55412 -6.27538
430  4.55412 -6.2401
431  4.55412 -6.20482
432  4.5894 -6.16954
433  4.62467 -6.13426
434  4.65995 -6.09899
435  4.69523 -6.06371
436  4.69523 -6.02843
437  4.69523 -5.99315
438  4.73051 -5.95788
439  4.73051 -5.9226
440  4.76578 -5.88732
441  4.76578 -5.85204
442  4.80106 -5.81676
443  4.83634 -5.78149
444  4.83634 -5.74621
445  4.87162 -5.71093
446  4.9069 -5.67565
447  4.9069 -5.64038
448  4.9069 -5.6051
449  4.94217 -5.56982
450  4.97745 -5.53454
451  4.97745 -5.49926
452  5.01273 -5.46399
453  5.04801 -5.42871
454  5.04801 -5.39343
455  5.04801 -5.35815
456  5.08328 -5.32288
457  5.11856 -5.2876
458  5.11856 -5.25232
459  5.11856 -5.21704
460  5.15384 -5.18176
461  5.15384 -5.14649
462  5.18912 -5.11121
463  5.18912 -5.07593
464  5.2244 -5.04065
465  5.2244 -5.00538
466  5.2244 -4.9701
467  5.25967 -4.93482
468  5.25967 -4.89954
469  5.29495 -4.86426
470  5.29495 -4.82899
471  5.33023 -4.79371
472  5.33023 -4.75843
473  5.36551 -4.72315
474  5.36551 -4.68788
475  5.40078 -4.6526
476  5.40078 -4.61732
477  5.40078 -4.58204
478  5.40078 -4.54676
479  5.43606 -4.51149
480  5.43606 -4.47621
481  5.43606 -4.44093
482  5.43606 -4.40565
483  5.43606 -4.37038
484  5.43606 -4.3351
485  5.43606 -4.29982
486  5.43606 -4.26454
487  5.43606 -4.22926
488  5.43606 -4.19399
489  5.43606 -4.15871
490  5.43606 -4.12343
491  5.43606 -4.08815
492  5.43606 -4.05288
493  5.43606 -4.0176
494  5.43606 -3.98232
495  5.43606 -3.94704
496  5.47134 -3.91176
497  5.50662 -3.87649
498  5.5419 -3.84121
499  5.5419 -3.80593
500  5.5419 -3.77065
501  5.5419 -3.73538
502  5.57717 -3.7001
503  5.61245 -3.66482
504  5.64773 -3.62954
505  5.68301 -3.59426
506  5.71828 -3.55899
507  5.75356 -3.52371
508  5.78884 -3.48843
509  5.78884 -3.45315
510  5.82412 -3.41788
511  5.82412 -3.3826
512  5.8594 -3.34732
513  5.8594 -3.31204
514  5.8594 -3.27676
515  5.8594 -3.24149
516  5.89467 -3.20621
517  5.89467 -3.17093
518  5.89467 -3.13565
519  5.89467 -3.10038
520  5.92995 -3.0651
521  5.92995 -3.02982
522  5.92995 -2.99454
523  5.96523 -2.95926
524  5.96523 -2.92399
525  5.96523 -2.88871
526  6.00051 -2.85343
527  6.00051 -2.81815
528  6.00051 -2.78288
529  6.00051 -2.7476
530  6.03578 -2.71232
531  6.03578 -2.67704
532  6.03578 -2.64176
533  6.03578 -2.60649
534  6.07106 -2.57121
535  6.07106 -2.53593
536  6.07106 -2.50065
537  6.07106 -2.46538
538  6.10634 -2.4301
539  6.10634 -2.39482
540  6.10634 -2.35954
541  6.10634 -2.32426
542  6.10634 -2.28899
543  6.14162 -2.25371
544  6.14162 -2.21843
545  6.14162 -2.18315
546  6.14162 -2.14788
547  6.14162 -2.1126
548  6.14162 -2.07732
549  6.14162 -2.04204
550  6.1769 -2.00676
551  6.1769 -1.97149
552  6.1769 -1.93621
553  6.1769 -1.90093
554  6.1769 -1.86565
555  6.21217 -1.83038
556  6.21217 -1.7951
557  6.21217 -1.75982
558  6.21217 -1.72454
559  6.21217 -1.68926
560  6.24745 -1.65399
561  6.24745 -1.61871
562  6.24745 -1.58343
563  6.24745 -1.54815
564  6.24745 -1.51288
565  6.24745 -1.4776
566  6.24745 -1.44232
567  6.24745 -1.40704
568  6.24745 -1.37176
569  6.28273 -1.33649
570  6.28273 -1.30121
571  6.28273 -1.26593
572  6.28273 -1.23065
573  6.28273 -1.19538
574  6.31801 -1.1601
575  6.31801 -1.12482
576  6.31801 -1.08954
577  6.31801 -1.05426
578  6.31801 -1.01899
579  6.31801 -0.983708
580  6.31801 -0.948431
581  6.31801 -0.913153
582  6.35328 -0.877875
583  6.35328 -0.842597
584  6.35328 -0.80732
585  6.35328 -0.772042
586  6.35328 -0.736764
587  6.35328 -0.701486
588  6.35328 -0.666208
589  6.35328 -0.630931
590  6.35328 -0.595653
591  6.35328 -0.560375
592  6.35328 -0.525097
593  6.35328 -0.48982
594  6.35328 -0.454542
595  6.35328 -0.419264
596  6.35328 -0.383986
597  6.35328 -0.348708
598  6.35328 -0.313431
599  6.35328 -0.278153
600  6.35328 -0.242875
601  6.35328 -0.207597
602  6.38856 -0.17232
603  6.38856 -0.137042
604  6.38856 -0.101764
605  6.38856 -0.0664862
606  6.38856 -0.0312084
607  6.38856 0.00406937
608  6.38856 0.0393471
609  6.38856 0.0746249
610  6.38856 0.109903
611  6.38856 0.14518
612  6.38856 0.180458
613  6.38856 0.215736
614  6.38856 0.251014
615  6.38856 0.286292
616  6.38856 0.321569
617  6.38856 0.356847
618  6.38856 0.392125
619  6.38856 0.427403
620  6.38856 0.46268
621  6.38856 0.497958
622  6.38856 0.533236
623  6.38856 0.568514
624  6.38856 0.603792
625  6.38856 0.639069
626  6.38856 0.674347
627  6.38856 0.709625
628  6.38856 0.744903
629  6.38856 0.78018
630  6.38856 0.815458
631  6.38856 0.850736
632  6.38856 0.886014
633  6.38856 0.921292
634  6.38856 0.956569
635  6.38856 0.991847
636  6.38856 1.02712
637  6.38856 1.0624
638  6.38856 1.09768
639  6.38856 1.13296
640  6.38856 1.16824
641  6.38856 1.20351
642  6.38856 1.23879
643  6.38856 1.27407
644  6.35328 1.30935
645  6.35328 1.34462
646  6.35328 1.3799
647  6.35328 1.41518
648  6.35328 1.45046
649  6.35328 1.48574
650  6.35328 1.52101
651  6.35328 1.55629
652  6.35328 1.59157
653  6.35328 1.62685
654  6.31801 1.66212
655  6.31801 1.6974
656  6.31801 1.73268
657  6.31801 1.76796
658  6.31801 1.80324
659  6.31801 1.83851
660  6.31801 1.87379
661  6.28273 1.90907
662  6.28273 1.94435
663  6.28273 1.97962
664  6.28273 2.0149
665  6.24745 2.05018
666  6.24745 2.08546
667  6.24745 2.12074
668  6.24745 2.15601
669  6.24745 2.19129
670  6.21217 2.22657
671  6.21217 2.26185
672  6.1769 2.29712
673  6.1769 2.3324
674  6.1769 2.36768
675  6.1769 2.40296
676  6.1769 2.43824
677  6.14162 2.47351
678  6.14162 2.50879
679  6.10634 2.54407
680  6.10634 2.57935
681  6.10634 2.61462
682  6.07106 2.6499
683  6.07106 2.68518
684  6.07106 2.72046
685  6.07106 2.75574
686  6.07106 2.79101
687  6.07106 2.82629
688  6.03578 2.86157
689  6.03578 2.89685
690  6.00051 2.93212
691  6.00051 2.9674
692  6.00051 3.00268
693  5.96523 3.03796
694  5.96523 3.07324
695  5.96523 3.10851
696  5.92995 3.14379
697  5.92995 3.17907
698  5.89467 3.21435
699  5.89467 3.24962
700  5.89467 3.2849
701  5.89467 3.32018
702  5.89467 3.35546
703  5.8594 3.39074
704  5.8594 3.42601
705  5.82412 3.46129
706  5.78884 3.49657
707  5.78884 3.53185
708  5.78884 3.56712
709  5.78884 3.6024
710  5.75356 3.63768
711  5.71828 3.67296
712  5.71828 3.70824
713  5.71828 3.74351
714  5.71828 3.77879
715  5.68301 3.81407
716  5.64773 3.84935
717  5.64773 3.88462
718  5.61245 3.9199
719  5.57717 3.95518
720  5.57717 3.99046
721  5.57717 4.02574
722  5.5419 4.06101
723  5.5419 4.09629
724  5.5419 4.13157
725  5.5419 4.16685
726  5.50662 4.20212
727  5.50662 4.2374
728  5.47134 4.27268
729  5.43606 4.30796
730  5.43606 4.34324
731  5.40078 4.37851
732  5.40078 4.41379
733  5.36551 4.44907
734  5.33023 4.48435
735  5.33023 4.51962
736  5.33023 4.5549
737  5.29495 4.59018
738  5.25967 4.62546
739  5.25967 4.66074
740  5.2244 4.69601
741  5.18912 4.73129
742  5.18912 4.76657
743  5.18912 4.80185
744  5.18912 4.83712
745  5.15384 4.8724
746  5.11856 4.90768
747  5.08328 4.94296
748  5.04801 4.97824
749  5.01273 5.01351
750  4.97745 5.04879
751  4.97745 5.08407
752  4.94217 5.11935
753  4.94217 5.15462
754  4.9069 5.1899
755  4.87162 5.22518
756  4.83634 5.26046
757  4.80106 5.29574
758  4.76578 5.33101
759  4.76578 5.36629
760  4.73051 5.40157
761  4.69523 5.43685
762  4.65995 5.47212
763  4.65995 5.5074
764  4.62467 5.54268
765  4.5894 5.57796
766  4.5894 5.61324
767  4.55412 5.64851
768  4.51884 5.68379
769  4.48356 5.71907
770  4.44828 5.75435
771  4.41301 5.78962
772  4.41301 5.8249
773  4.37773 5.86018
774  4.34245 5.89546
775  4.34245 5.93074
776  4.30717 5.96601
777  4.2719 6.00129
778  4.23662 6.03657
779  4.20134 6.07185
780  4.16606 6.10712
781  4.13078 6.1424
782  4.09551 6.17768
783  4.06023 6.21296
784  4.02495 6.24824
785  3.98967 6.28351
786  3.9544 6.31879
787  3.91912 6.35407
788  3.88384 6.38935
789  3.84856 6.42462
790  3.81328 6.4599
791  3.77801 6.4599
792  3.74273 6.49518
793  3.70745 6.53046
794  3.67217 6.56574
795  3.6369 6.60101
796  3.60162 6.63629
797  3.56634 6.67157
798  3.53106 6.67157
799  3.49578 6.70685
800  3.46051 6.74212
801  3.42523 6.7774
802  3.38995 6.81268
803  3.35467 6.84796
804  3.3194 6.88324
805  3.28412 6.88324
806  3.24884 6.91851
807  3.21356 6.91851
808  3.17828 6.95379
809  3.14301 6.98907
810  3.10773 7.02435
811  3.07245 7.02435
812  3.03717 7.05962
813  3.0019 7.0949
814  2.96662 7.0949
815  2.93134 7.0949
816  2.89606 7.13018
817  2.86078 7.16546
818  2.82551 7.20074
819  2.79023 7.20074
820  2.75495 7.23601
821  2.71967 7.27129
822  2.6844 7.30657
823  2.64912 7.34185
824  2.61384 7.37712
825  2.57856 7.4124
826  2.54328 7.4124
827  2.50801 7.4124
828  2.47273 7.4124
829  2.43745 7.44768
830  2.40217 7.48296
831  2.3669 7.48296
832  2.33162 7.51824
833  2.29634 7.55351
834  2.26106 7.55351
835  2.22578 7.55351
836  2.19051 7.58879
837  2.15523 7.62407
838  2.11995 7.62407
839  2.08467 7.62407
840  2.0494 7.65935
841  2.01412 7.69462
842  1.97884 7.69462
843  1.94356 7.69462
844  1.90828 7.7299
845  1.87301 7.76518
846  1.83773 7.76518
847  1.80245 7.76518
848  1.76717 7.80046
849  1.7319 7.83574
850  1.69662 7.83574
851  1.66134 7.83574
852  1.62606 7.83574
853  1.59078 7.87101
854  1.55551 7.87101
855  1.52023 7.87101
856  1.48495 7.90629
857  1.44967 7.94157
858  1.4144 7.94157
859  1.37912 7.97685
860  1.34384 7.97685
861  1.30856 7.97685
862  1.27328 7.97685
863  1.23801 8.01212
864  1.20273 8.01212
865  1.16745 8.01212
866  1.13217 8.01212
867  1.0969 8.01212
868  1.06162 8.01212
869  1.02634 8.01212
870  0.991062 8.0474
871  0.955784 8.0474
872  0.920507 8.0474
873  0.885229 8.08268
874  0.849951 8.08268
875  0.814673 8.08268
876  0.779395 8.11796
877  0.744118 8.11796
878  0.70884 8.11796
879  0.673562 8.11796
880  0.638284 8.11796
881  0.603007 8.11796
882  0.567729 8.11796
883  0.532451 8.15324
884  0.497173 8.15324
885  0.461895 8.15324
886  0.426618 8.15324
887  0.39134 8.15324
888  0.356062 8.15324
889  0.320784 8.18851
890  0.285507 8.18851
891  0.250229 8.18851
892  0.214951 8.18851
893  0.179673 8.18851
894  0.144395 8.18851
895  0.109118 8.18851
896  0.0738399 8.18851
897  0.0385621 8.18851
898  0.00328436 8.18851
899  -0.0319934 8.18851
900  -0.0672712 8.18851
901  -0.102549 8.18851
902  -0.137827 8.18851
903  -0.173105 8.18851
904  -0.208382 8.18851
905  -0.24366 8.18851
906  -0.278938 8.18851
907  -0.314216 8.18851
908  -0.349493 8.18851
909  -0.384771 8.18851
910  -0.420049 8.15324
911  -0.455327 8.15324
912  -0.490605 8.15324
913  -0.525882 8.15324
914  -0.56116 8.15324
915  -0.596438 8.15324
916  -0.631716 8.15324
917  -0.666993 8.15324
918  -0.702271 8.11796
919  -0.737549 8.11796
920  -0.772827 8.11796
921  -0.808105 8.11796
922  -0.843382 8.11796
923  -0.87866 8.11796
924  -0.913938 8.11796
925  -0.949216 8.11796
926  -0.984493 8.11796
927  -1.01977 8.11796
928  -1.05505 8.11796
929  -1.09033 8.11796
930  -1.1256 8.11796
931  -1.16088 8.11796
932  -1.19616 8.08268
933  -1.23144 8.08268
934  -1.26672 8.0474
935  -1.30199 8.0474
936  -1.33727 8.01212
937  -1.37255 8.01212
938  -1.40783 8.01212
939  -1.4431 7.97685
940  -1.47838 7.97685
941  -1.51366 7.97685
942  -1.54894 7.94157
943  -1.58422 7.94157
944  -1.61949 7.94157
945  -1.65477 7.90629
946  -1.69005 7.90629
947  -1.72533 7.90629
948  -1.7606 7.87101
949  -1.79588 7.87101
950  -1.83116 7.87101
951  -1.86644 7.83574
952  -1.90172 7.83574
953  -1.93699 7.80046
954  -1.97227 7.80046
955  -2.00755 7.80046
956  -2.04283 7.76518
957  -2.0781 7.7299
958  -2.11338 7.69462
959  -2.14866 7.65935
960  -2.18394 7.62407
961  -2.21922 7.58879
962  -2.25449 7.55351
963  -2.28977 7.51824
964  -2.32505 7.48296
965  -2.32505 7.44768
966  -2.36033 7.4124
967  -2.36033 7.37712
968  -2.3956 7.34185
969  -2.3956 7.30657
970  -2.3956 7.27129
971  -2.43088 7.23601
972  -2.43088 7.20074
973  -2.43088 7.16546
974  -2.43088 7.13018
975  -2.43088 7.0949
976  -2.43088 7.05962
977  -2.43088 7.02435
978  -2.43088 6.98907
979  -2.46616 6.95379
980  -2.46616 6.91851
981  -2.50144 6.88324
982  -2.53672 6.84796
983  -2.53672 6.81268
984  -2.57199 6.7774
985  -2.60727 6.74212
986  -2.64255 6.70685
987  -2.67783 6.67157
988  -2.7131 6.63629
989  -2.74838 6.60101
990  -2.78366 6.56574
991  -2.81894 6.53046
992  -2.85422 6.49518
993  -2.88949 6.4599
994  -2.92477 6.42462
995  -2.96005 6.38935
996  -2.96005 6.35407
997  -2.96005 6.31879
998  -2.96005 6.28351
999  -2.96005 6.24824
1000 -2.96005 6.21296
1001 -2.96005 6.17768
1002 -2.96005 6.1424
1003 -2.96005 6.10712
1004 -2.96005 6.07185
1005 -2.96005 6.03657
1006 -2.96005 6.00129
1007 -2.96005 5.96601
1008 -2.96005 5.93074
1009 -2.96005 5.89546
1010 -2.92477 5.86018
1011 -2.92477 5.8249
1012 -2.92477 5.78962
1013 -2.92477 5.75435
1014 -2.92477 5.71907
1015 -2.92477 5.68379
1016 -2.92477 5.64851
1017 -2.92477 5.61324
1018 -2.92477 5.57796
1019 -2.92477 5.54268
1020 -2.92477 5.5074
1021 -2.92477 5.47212
1022 -2.92477 5.43685
1023 -2.92477 5.40157
1024 -2.92477 5.36629
1025 -2.92477 5.33101
1026 -2.92477 5.29574
1027 -2.92477 5.26046
1028 -2.96005 5.22518
1029 -2.99533 5.1899
1030 -3.0306 5.15462
1031 -3.0306 5.11935
1032 -3.06588 5.08407
1033 -3.10116 5.04879
1034 -3.13644 5.01351
1035 -3.17172 4.97824
1036 -3.20699 4.94296
1037 -3.24227 4.90768
1038 -3.27755 4.8724
1039 -3.31283 4.83712
1040 -3.3481 4.80185
1041 -3.38338 4.76657
1042 -3.41866 4.73129
1043 -3.45394 4.69601
1044 -3.48922 4.66074
1045 -3.52449 4.62546
1046 -3.55977 4.59018
1047 -3.59505 4.59018
1048 -3.63033 4.5549
1049 -3.6656 4.51962
1050 -3.70088 4.48435
1051 -3.73616 4.44907
1052 -3.77144 4.41379
1053 -3.80672 4.37851
1054 -3.84199 4.34324
1055 -3.87727 4.30796
1056 -3.91255 4.27268
1057 -3.91255 4.2374
1058 -3.91255 4.20212
1059 -3.94783 4.16685
1060 -3.94783 4.13157
1061 -3.94783 4.09629
1062 -3.94783 4.06101
1063 -3.94783 4.02574
1064 -3.94783 3.99046
1065 -3.94783 3.95518
1066 -3.94783 3.9199
1067 -3.9831 3.88462
1068 -4.01838 3.84935
1069 -4.01838 3.81407
1070 -4.05366 3.77879
1071 -4.08894 3.74351
1072 -4.12422 3.70824
1073 -4.15949 3.67296
1074 -4.19477 3.63768
1075 -4.23005 3.6024
1076 -4.26533 3.56712
1077 -4.26533 3.53185
1078 -4.26533 3.49657
1079 -4.3006 3.46129
1080 -4.33588 3.42601
1081 -4.33588 3.39074
1082 -4.37116 3.35546
1083 -4.40644 3.32018
1084 -4.40644 3.2849
1085 -4.44172 3.24962
1086 -4.47699 3.21435
1087 -4.51227 3.17907
1088 -4.51227 3.14379
1089 -4.54755 3.10851
1090 -4.58283 3.07324
1091 -4.58283 3.03796
1092 -4.6181 3.00268
1093 -4.65338 2.9674
1094 -4.68866 2.93212
1095 -4.72394 2.89685
1096 -4.72394 2.86157
1097 -4.75922 2.82629
1098 -4.79449 2.79101
1099 -4.79449 2.75574
1100 -4.79449 2.72046
1101 -4.79449 2.68518
1102 -4.79449 2.6499
1103 -4.79449 2.61462
1104 -4.79449 2.57935
1105 -4.82977 2.54407
1106 -4.82977 2.50879
1107 -4.82977 2.47351
1108 -4.86505 2.43824
1109 -4.86505 2.40296
1110 -4.86505 2.36768
1111 -4.86505 2.3324
1112 -4.90033 2.29712
1113 -4.9356 2.26185
1114 -4.97088 2.22657
1115 -5.00616 2.19129
1116 -5.04144 2.15601
1117 -5.04144 2.12074
1118 -5.07672 2.08546
1119 -5.07672 2.05018
1120 -5.11199 2.0149
1121 -5.11199 1.97962
1122 -5.11199 1.94435
1123 -5.11199 1.90907
1124 -5.11199 1.87379
1125 -5.11199 1.83851
1126 -5.11199 1.80324
1127 -5.11199 1.76796
1128 -5.11199 1.73268
1129 -5.11199 1.6974
1130 -5.11199 1.66212
1131 -5.11199 1.62685
1132 -5.14727 1.59157
1133 -5.18255 1.55629
1134 -5.21783 1.52101
1135 -5.2531 1.48574
1136 -5.28838 1.45046
1137 -5.32366 1.41518
1138 -5.35894 1.3799
1139 -5.39422 1.34462
1140 -5.42949 1.30935
1141 -5.46477 1.27407
1142 -5.50005 1.23879
1143 -5.53533 1.20351
1144 -5.53533 1.16824
1145 -5.53533 1.13296
1146 -5.53533 1.09768
1147 -5.53533 1.0624
1148 -5.53533 1.02712
1149 -5.53533 0.991847
1150 -5.5706 0.956569
1151 -5.5706 0.921292
1152 -5.5706 0.886014
1153 -5.60588 0.850736
1154 -5.60588 0.815458
1155 -5.64116 0.78018
1156 -5.64116 0.744903
1157 -5.64116 0.709625
1158 -5.67644 0.674347
1159 -5.67644 0.639069
1160 -5.67644 0.603792
1161 -5.71172 0.568514
1162 -5.71172 0.533236
1163 -5.74699 0.497958
1164 -5.78227 0.46268
1165 -5.78227 0.427403
1166 -5.78227 0.392125
1167 -5.78227 0.356847
1168 -5.78227 0.321569
1169 -5.78227 0.286292
1170 -5.78227 0.251014
1171 -5.78227 0.215736
1172 -5.78227 0.180458
1173 -5.78227 0.14518
1174 -5.78227 0.109903
1175 -5.78227 0.0746249
1176 -5.78227 0.0393471
1177 -5.78227 0.00406937
1178 -5.81755 -0.0312084
1179 -5.85283 -0.0664862
1180 -5.8881 -0.101764
1181 -5.92338 -0.137042
1182 -5.95866 -0.17232
1183 -5.99394 -0.207597
1184 -6.02922 -0.242875
1185 -6.06449 -0.278153
1186 -6.09977 -0.313431
1187 -6.13505 -0.348708
1188 -6.17033 -0.383986
1189 -6.2056 -0.419264
1190 -6.24088 -0.454542
1191 -6.27616 -0.48982
1192 -6.31144 -0.525097
1193 -6.34672 -0.560375
1194 -6.38199 -0.595653
1195 -6.38199 -0.630931
1196 -6.41727 -0.666208
1197 -6.41727 -0.701486
1198 -6.41727 -0.736764
1199 -6.41727 -0.772042
1200 -6.41727 -0.80732
1201 -6.41727 -0.842597
1202 -6.41727 -0.877875
1203 -6.41727 -0.913153
1204 -6.41727 -0.948431
1205 -6.41727 -0.983708
1206 -6.41727 -1.01899
1207 -6.45255 -1.05426
1208 -6.48783 -1.08954
1209 -6.5231 -1.12482
1210 -6.55838 -1.1601
1211 -6.59366 -1.19538
1212 -6.62894 -1.23065
1213 -6.66422 -1.26593
1214 -6.69949 -1.30121
1215 -6.73477 -1.33649
1216 -6.77005 -1.37176
1217 -6.80533 -1.40704
1218 -6.8406 -1.44232
1219 -6.87588 -1.4776
1220 -6.91116 -1.51288
1221 -6.94644 -1.54815
1222 -6.94644 -1.58343
1223 -6.94644 -1.61871
1224 -6.98172 -1.65399
1225 -7.01699 -1.68926
1226 -7.05227 -1.72454
1227 -7.08755 -1.75982
1228 -7.12283 -1.7951
1229 -7.1581 -1.83038
1230 -7.19338 -1.86565
1231 -7.22866 -1.90093
1232 -7.26394 -1.93621
1233 -7.29922 -1.97149
1234 -7.33449 -2.00676
1235 -7.33449 -2.04204
1236 -7.33449 -2.07732
1237 -7.36977 -2.1126
1238 -7.36977 -2.14788
1239 -7.40505 -2.18315
1240 -7.44033 -2.21843
1241 -7.4756 -2.25371
1242 -7.51088 -2.28899
