# Supplementary material for: Statistical Mapping of Maize Bundle Intensity at the Stem Scale Using Spatial Normalisation of Replicated Images
Source: PLoS One. 2014 Mar 12;9(3):e90673. doi: 10.1371/journal.pone.0090673 (PMC3951278; doi:10.1371/journal.pone.0090673)
Supplement: File S2 — Data files containing bundle positions and slice contours. (ZIP) [file pone.0090673.s002.zip › data/slabs/tables/contoursMm/m03drCntMm.txt]

name   x   y
1    -6.90869 0.488241
2    -6.90869 0.452964
3    -6.90869 0.417686
4    -6.90869 0.382408
5    -6.90869 0.34713
6    -6.90869 0.311853
7    -6.90869 0.276575
8    -6.90869 0.241297
9    -6.90869 0.206019
10   -6.90869 0.170741
11   -6.90869 0.135464
12   -6.90869 0.100186
13   -6.90869 0.0649081
14   -6.90869 0.0296304
15   -6.90869 -0.00564742
16   -6.90869 -0.0409252
17   -6.90869 -0.076203
18   -6.90869 -0.111481
19   -6.90869 -0.146759
20   -6.90869 -0.182036
21   -6.90869 -0.217314
22   -6.90869 -0.252592
23   -6.90869 -0.28787
24   -6.90869 -0.323147
25   -6.90869 -0.358425
26   -6.90869 -0.393703
27   -6.90869 -0.428981
28   -6.90869 -0.464259
29   -6.90869 -0.499536
30   -6.87342 -0.534814
31   -6.87342 -0.570092
32   -6.87342 -0.60537
33   -6.87342 -0.640647
34   -6.87342 -0.675925
35   -6.87342 -0.711203
36   -6.87342 -0.746481
37   -6.87342 -0.781759
38   -6.87342 -0.817036
39   -6.87342 -0.852314
40   -6.87342 -0.887592
41   -6.87342 -0.92287
42   -6.87342 -0.958147
43   -6.87342 -0.993425
44   -6.87342 -1.0287
45   -6.87342 -1.06398
46   -6.87342 -1.09926
47   -6.87342 -1.13454
48   -6.87342 -1.16981
49   -6.87342 -1.20509
50   -6.83814 -1.24037
51   -6.83814 -1.27565
52   -6.83814 -1.31093
53   -6.83814 -1.3462
54   -6.83814 -1.38148
55   -6.83814 -1.41676
56   -6.83814 -1.45204
57   -6.83814 -1.48731
58   -6.83814 -1.52259
59   -6.83814 -1.55787
60   -6.83814 -1.59315
61   -6.83814 -1.62843
62   -6.80286 -1.6637
63   -6.80286 -1.69898
64   -6.80286 -1.73426
65   -6.80286 -1.76954
66   -6.80286 -1.80481
67   -6.80286 -1.84009
68   -6.80286 -1.87537
69   -6.80286 -1.91065
70   -6.80286 -1.94593
71   -6.80286 -1.9812
72   -6.80286 -2.01648
73   -6.80286 -2.05176
74   -6.80286 -2.08704
75   -6.80286 -2.12231
76   -6.80286 -2.15759
77   -6.80286 -2.19287
78   -6.76758 -2.22815
79   -6.76758 -2.26343
80   -6.76758 -2.2987
81   -6.76758 -2.33398
82   -6.76758 -2.36926
83   -6.73231 -2.40454
84   -6.73231 -2.43981
85   -6.73231 -2.47509
86   -6.73231 -2.51037
87   -6.73231 -2.54565
88   -6.69703 -2.58093
89   -6.69703 -2.6162
90   -6.69703 -2.65148
91   -6.69703 -2.68676
92   -6.69703 -2.72204
93   -6.69703 -2.75731
94   -6.69703 -2.79259
95   -6.66175 -2.82787
96   -6.66175 -2.86315
97   -6.66175 -2.89843
98   -6.66175 -2.9337
99   -6.62647 -2.96898
100  -6.62647 -3.00426
101  -6.62647 -3.03954
102  -6.62647 -3.07481
103  -6.62647 -3.11009
104  -6.59119 -3.14537
105  -6.59119 -3.18065
106  -6.59119 -3.21593
107  -6.59119 -3.2512
108  -6.55592 -3.28648
109  -6.52064 -3.32176
110  -6.48536 -3.35704
111  -6.45008 -3.39231
112  -6.41481 -3.42759
113  -6.37953 -3.46287
114  -6.34425 -3.49815
115  -6.34425 -3.53343
116  -6.34425 -3.5687
117  -6.34425 -3.60398
118  -6.34425 -3.63926
119  -6.30897 -3.67454
120  -6.30897 -3.70981
121  -6.30897 -3.74509
122  -6.30897 -3.78037
123  -6.30897 -3.81565
124  -6.30897 -3.85093
125  -6.30897 -3.8862
126  -6.30897 -3.92148
127  -6.30897 -3.95676
128  -6.30897 -3.99204
129  -6.30897 -4.02731
130  -6.30897 -4.06259
131  -6.30897 -4.09787
132  -6.30897 -4.13315
133  -6.30897 -4.16843
134  -6.30897 -4.2037
135  -6.30897 -4.23898
136  -6.30897 -4.27426
137  -6.30897 -4.30954
138  -6.30897 -4.34481
139  -6.30897 -4.38009
140  -6.30897 -4.41537
141  -6.30897 -4.45065
142  -6.30897 -4.48593
143  -6.27369 -4.5212
144  -6.27369 -4.55648
145  -6.27369 -4.59176
146  -6.27369 -4.62704
147  -6.23842 -4.66231
148  -6.23842 -4.69759
149  -6.20314 -4.73287
150  -6.20314 -4.76815
151  -6.20314 -4.80343
152  -6.16786 -4.8387
153  -6.16786 -4.87398
154  -6.13258 -4.90926
155  -6.13258 -4.94454
156  -6.13258 -4.97981
157  -6.13258 -5.01509
158  -6.09731 -5.05037
159  -6.09731 -5.08565
160  -6.06203 -5.12093
161  -6.06203 -5.1562
162  -6.06203 -5.19148
163  -6.06203 -5.22676
164  -6.06203 -5.26204
165  -6.06203 -5.29731
166  -6.06203 -5.33259
167  -6.06203 -5.36787
168  -6.02675 -5.40315
169  -6.02675 -5.43843
170  -6.02675 -5.4737
171  -5.99147 -5.50898
172  -5.95619 -5.54426
173  -5.92092 -5.57954
174  -5.88564 -5.61481
175  -5.85036 -5.65009
176  -5.85036 -5.68537
177  -5.85036 -5.72065
178  -5.81508 -5.75593
179  -5.77981 -5.7912
180  -5.77981 -5.82648
181  -5.74453 -5.86176
182  -5.70925 -5.89704
183  -5.70925 -5.93231
184  -5.67397 -5.96759
185  -5.67397 -6.00287
186  -5.67397 -6.03815
187  -5.63869 -6.07343
188  -5.63869 -6.1087
189  -5.60342 -6.14398
190  -5.60342 -6.17926
191  -5.60342 -6.21454
192  -5.60342 -6.24981
193  -5.56814 -6.28509
194  -5.53286 -6.32037
195  -5.49758 -6.35565
196  -5.46231 -6.39093
197  -5.42703 -6.4262
198  -5.39175 -6.46148
199  -5.35647 -6.49676
200  -5.32119 -6.53204
201  -5.28592 -6.56731
202  -5.25064 -6.60259
203  -5.21536 -6.63787
204  -5.18008 -6.67315
205  -5.14481 -6.70843
206  -5.10953 -6.7437
207  -5.07425 -6.77898
208  -5.03897 -6.81426
209  -5.00369 -6.84954
210  -4.96842 -6.88481
211  -4.93314 -6.88481
212  -4.89786 -6.92009
213  -4.86258 -6.95537
214  -4.82731 -6.99065
215  -4.79203 -7.02593
216  -4.75675 -7.02593
217  -4.72147 -7.0612
218  -4.68619 -7.09648
219  -4.65092 -7.09648
220  -4.61564 -7.09648
221  -4.58036 -7.09648
222  -4.54508 -7.09648
223  -4.50981 -7.09648
224  -4.47453 -7.09648
225  -4.43925 -7.09648
226  -4.40397 -7.09648
227  -4.36869 -7.09648
228  -4.33342 -7.09648
229  -4.29814 -7.09648
230  -4.26286 -7.09648
231  -4.22758 -7.09648
232  -4.19231 -7.09648
233  -4.15703 -7.09648
234  -4.12175 -7.09648
235  -4.08647 -7.09648
236  -4.05119 -7.09648
237  -4.01592 -7.0612
238  -3.98064 -7.0612
239  -3.94536 -7.0612
240  -3.91008 -7.0612
241  -3.87481 -7.02593
242  -3.83953 -6.99065
243  -3.80425 -6.95537
244  -3.76897 -6.95537
245  -3.73369 -6.95537
246  -3.69842 -6.92009
247  -3.66314 -6.92009
248  -3.62786 -6.92009
249  -3.59258 -6.92009
250  -3.55731 -6.92009
251  -3.52203 -6.92009
252  -3.48675 -6.92009
253  -3.45147 -6.88481
254  -3.41619 -6.84954
255  -3.38092 -6.81426
256  -3.34564 -6.77898
257  -3.31036 -6.7437
258  -3.27508 -6.70843
259  -3.23981 -6.67315
260  -3.20453 -6.63787
261  -3.16925 -6.60259
262  -3.13397 -6.60259
263  -3.09869 -6.60259
264  -3.06342 -6.60259
265  -3.02814 -6.60259
266  -2.99286 -6.60259
267  -2.95758 -6.60259
268  -2.92231 -6.60259
269  -2.88703 -6.60259
270  -2.85175 -6.60259
271  -2.81647 -6.60259
272  -2.78119 -6.60259
273  -2.74592 -6.60259
274  -2.71064 -6.56731
275  -2.67536 -6.53204
276  -2.64008 -6.49676
277  -2.60481 -6.46148
278  -2.56953 -6.4262
279  -2.53425 -6.39093
280  -2.49897 -6.35565
281  -2.46369 -6.35565
282  -2.42842 -6.35565
283  -2.39314 -6.35565
284  -2.35786 -6.35565
285  -2.32258 -6.35565
286  -2.28731 -6.32037
287  -2.25203 -6.28509
288  -2.21675 -6.24981
289  -2.18147 -6.21454
290  -2.14619 -6.21454
291  -2.11092 -6.21454
292  -2.07564 -6.21454
293  -2.04036 -6.21454
294  -2.00508 -6.21454
295  -1.96981 -6.21454
296  -1.93453 -6.17926
297  -1.89925 -6.17926
298  -1.86397 -6.17926
299  -1.82869 -6.17926
300  -1.79342 -6.17926
301  -1.75814 -6.17926
302  -1.72286 -6.17926
303  -1.68758 -6.17926
304  -1.65231 -6.17926
305  -1.61703 -6.17926
306  -1.58175 -6.14398
307  -1.54647 -6.14398
308  -1.51119 -6.14398
309  -1.47592 -6.14398
310  -1.44064 -6.14398
311  -1.40536 -6.14398
312  -1.37008 -6.14398
313  -1.33481 -6.14398
314  -1.29953 -6.14398
315  -1.26425 -6.14398
316  -1.22897 -6.14398
317  -1.19369 -6.14398
318  -1.15842 -6.14398
319  -1.12314 -6.14398
320  -1.08786 -6.17926
321  -1.05258 -6.17926
322  -1.01731 -6.17926
323  -0.982028 -6.21454
324  -0.94675 -6.21454
325  -0.911472 -6.21454
326  -0.876194 -6.21454
327  -0.840916 -6.21454
328  -0.805639 -6.21454
329  -0.770361 -6.21454
330  -0.735083 -6.21454
331  -0.699805 -6.21454
332  -0.664528 -6.21454
333  -0.62925 -6.21454
334  -0.593972 -6.21454
335  -0.558694 -6.21454
336  -0.523416 -6.21454
337  -0.488139 -6.21454
338  -0.452861 -6.21454
339  -0.417583 -6.17926
340  -0.382305 -6.17926
341  -0.347028 -6.17926
342  -0.31175 -6.17926
343  -0.276472 -6.17926
344  -0.241194 -6.17926
345  -0.205916 -6.17926
346  -0.170639 -6.17926
347  -0.135361 -6.17926
348  -0.100083 -6.17926
349  -0.0648053 -6.17926
350  -0.0295276 -6.14398
351  0.00575021 -6.14398
352  0.041028 -6.1087
353  0.0763058 -6.1087
354  0.111584 -6.1087
355  0.146861 -6.1087
356  0.182139 -6.1087
357  0.217417 -6.1087
358  0.252695 -6.1087
359  0.287972 -6.1087
360  0.32325 -6.1087
361  0.358528 -6.1087
362  0.393806 -6.1087
363  0.429084 -6.1087
364  0.464361 -6.1087
365  0.499639 -6.1087
366  0.534917 -6.1087
367  0.570195 -6.1087
368  0.605472 -6.1087
369  0.64075 -6.1087
370  0.676028 -6.1087
371  0.711306 -6.14398
372  0.746584 -6.14398
373  0.781861 -6.14398
374  0.817139 -6.14398
375  0.852417 -6.14398
376  0.887695 -6.14398
377  0.922972 -6.14398
378  0.95825 -6.14398
379  0.993528 -6.14398
380  1.02881 -6.14398
381  1.06408 -6.17926
382  1.09936 -6.17926
383  1.13464 -6.17926
384  1.16992 -6.17926
385  1.20519 -6.17926
386  1.24047 -6.17926
387  1.27575 -6.17926
388  1.31103 -6.17926
389  1.34631 -6.17926
390  1.38158 -6.17926
391  1.41686 -6.17926
392  1.45214 -6.17926
393  1.48742 -6.17926
394  1.52269 -6.17926
395  1.55797 -6.17926
396  1.59325 -6.21454
397  1.62853 -6.21454
398  1.66381 -6.24981
399  1.69908 -6.24981
400  1.73436 -6.28509
401  1.76964 -6.28509
402  1.80492 -6.28509
403  1.84019 -6.32037
404  1.87547 -6.32037
405  1.91075 -6.32037
406  1.94603 -6.32037
407  1.98131 -6.32037
408  2.01658 -6.32037
409  2.05186 -6.32037
410  2.08714 -6.32037
411  2.12242 -6.32037
412  2.15769 -6.32037
413  2.19297 -6.32037
414  2.22825 -6.32037
415  2.26353 -6.32037
416  2.29881 -6.32037
417  2.33408 -6.32037
418  2.36936 -6.32037
419  2.40464 -6.32037
420  2.43992 -6.32037
421  2.47519 -6.32037
422  2.51047 -6.32037
423  2.54575 -6.32037
424  2.58103 -6.35565
425  2.61631 -6.35565
426  2.65158 -6.35565
427  2.68686 -6.35565
428  2.72214 -6.39093
429  2.75742 -6.4262
430  2.79269 -6.4262
431  2.82797 -6.46148
432  2.86325 -6.46148
433  2.89853 -6.49676
434  2.93381 -6.53204
435  2.96908 -6.53204
436  3.00436 -6.56731
437  3.03964 -6.56731
438  3.07492 -6.60259
439  3.11019 -6.63787
440  3.14547 -6.63787
441  3.18075 -6.67315
442  3.21603 -6.67315
443  3.25131 -6.67315
444  3.28658 -6.70843
445  3.32186 -6.7437
446  3.35714 -6.77898
447  3.39242 -6.81426
448  3.42769 -6.84954
449  3.46297 -6.88481
450  3.49825 -6.88481
451  3.53353 -6.92009
452  3.56881 -6.92009
453  3.60408 -6.92009
454  3.63936 -6.92009
455  3.67464 -6.95537
456  3.70992 -6.99065
457  3.74519 -6.99065
458  3.78047 -6.99065
459  3.81575 -6.99065
460  3.85103 -7.02593
461  3.88631 -7.0612
462  3.92158 -7.0612
463  3.95686 -7.09648
464  3.99214 -7.13176
465  4.02742 -7.16704
466  4.06269 -7.20231
467  4.09797 -7.20231
468  4.13325 -7.23759
469  4.16853 -7.27287
470  4.20381 -7.30815
471  4.23908 -7.34343
472  4.27436 -7.3787
473  4.30964 -7.41398
474  4.34492 -7.44926
475  4.38019 -7.48454
476  4.41547 -7.51981
477  4.45075 -7.55509
478  4.48603 -7.59037
479  4.52131 -7.59037
480  4.55658 -7.59037
481  4.59186 -7.59037
482  4.62714 -7.59037
483  4.66242 -7.59037
484  4.69769 -7.59037
485  4.73297 -7.59037
486  4.76825 -7.59037
487  4.80353 -7.59037
488  4.83881 -7.59037
489  4.87408 -7.59037
490  4.90936 -7.59037
491  4.94464 -7.59037
492  4.97992 -7.55509
493  5.01519 -7.51981
494  5.05047 -7.51981
495  5.08575 -7.48454
496  5.12103 -7.44926
497  5.15631 -7.41398
498  5.19158 -7.3787
499  5.22686 -7.34343
500  5.26214 -7.30815
501  5.29742 -7.27287
502  5.33269 -7.23759
503  5.36797 -7.20231
504  5.40325 -7.16704
505  5.43853 -7.13176
506  5.47381 -7.09648
507  5.50908 -7.0612
508  5.54436 -7.02593
509  5.57964 -6.99065
510  5.61492 -6.95537
511  5.65019 -6.92009
512  5.68547 -6.88481
513  5.72075 -6.84954
514  5.75603 -6.81426
515  5.79131 -6.77898
516  5.82658 -6.7437
517  5.86186 -6.70843
518  5.89714 -6.67315
519  5.93242 -6.63787
520  5.93242 -6.60259
521  5.93242 -6.56731
522  5.96769 -6.53204
523  5.96769 -6.49676
524  5.96769 -6.46148
525  6.00297 -6.4262
526  6.03825 -6.39093
527  6.03825 -6.35565
528  6.07353 -6.32037
529  6.07353 -6.28509
530  6.10881 -6.24981
531  6.14408 -6.21454
532  6.14408 -6.17926
533  6.14408 -6.14398
534  6.17936 -6.1087
535  6.17936 -6.07343
536  6.17936 -6.03815
537  6.17936 -6.00287
538  6.17936 -5.96759
539  6.17936 -5.93231
540  6.17936 -5.89704
541  6.17936 -5.86176
542  6.17936 -5.82648
543  6.17936 -5.7912
544  6.17936 -5.75593
545  6.17936 -5.72065
546  6.17936 -5.68537
547  6.14408 -5.65009
548  6.14408 -5.61481
549  6.14408 -5.57954
550  6.14408 -5.54426
551  6.14408 -5.50898
552  6.14408 -5.4737
553  6.14408 -5.43843
554  6.14408 -5.40315
555  6.14408 -5.36787
556  6.14408 -5.33259
557  6.14408 -5.29731
558  6.14408 -5.26204
559  6.14408 -5.22676
560  6.14408 -5.19148
561  6.14408 -5.1562
562  6.17936 -5.12093
563  6.17936 -5.08565
564  6.17936 -5.05037
565  6.21464 -5.01509
566  6.24992 -4.97981
567  6.24992 -4.94454
568  6.24992 -4.90926
569  6.28519 -4.87398
570  6.28519 -4.8387
571  6.28519 -4.80343
572  6.28519 -4.76815
573  6.28519 -4.73287
574  6.28519 -4.69759
575  6.28519 -4.66231
576  6.32047 -4.62704
577  6.35575 -4.59176
578  6.35575 -4.55648
579  6.35575 -4.5212
580  6.35575 -4.48593
581  6.35575 -4.45065
582  6.39103 -4.41537
583  6.42631 -4.38009
584  6.42631 -4.34481
585  6.42631 -4.30954
586  6.42631 -4.27426
587  6.42631 -4.23898
588  6.42631 -4.2037
589  6.42631 -4.16843
590  6.42631 -4.13315
591  6.46158 -4.09787
592  6.46158 -4.06259
593  6.46158 -4.02731
594  6.46158 -3.99204
595  6.46158 -3.95676
596  6.46158 -3.92148
597  6.49686 -3.8862
598  6.49686 -3.85093
599  6.49686 -3.81565
600  6.49686 -3.78037
601  6.53214 -3.74509
602  6.53214 -3.70981
603  6.56742 -3.67454
604  6.56742 -3.63926
605  6.60269 -3.60398
606  6.63797 -3.5687
607  6.67325 -3.53343
608  6.67325 -3.49815
609  6.67325 -3.46287
610  6.67325 -3.42759
611  6.70853 -3.39231
612  6.70853 -3.35704
613  6.70853 -3.32176
614  6.70853 -3.28648
615  6.70853 -3.2512
616  6.70853 -3.21593
617  6.74381 -3.18065
618  6.74381 -3.14537
619  6.74381 -3.11009
620  6.74381 -3.07481
621  6.74381 -3.03954
622  6.74381 -3.00426
623  6.74381 -2.96898
624  6.74381 -2.9337
625  6.74381 -2.89843
626  6.74381 -2.86315
627  6.74381 -2.82787
628  6.74381 -2.79259
629  6.77908 -2.75731
630  6.81436 -2.72204
631  6.84964 -2.68676
632  6.84964 -2.65148
633  6.84964 -2.6162
634  6.84964 -2.58093
635  6.84964 -2.54565
636  6.84964 -2.51037
637  6.84964 -2.47509
638  6.84964 -2.43981
639  6.84964 -2.40454
640  6.84964 -2.36926
641  6.84964 -2.33398
642  6.84964 -2.2987
643  6.84964 -2.26343
644  6.88492 -2.22815
645  6.88492 -2.19287
646  6.88492 -2.15759
647  6.88492 -2.12231
648  6.88492 -2.08704
649  6.88492 -2.05176
650  6.92019 -2.01648
651  6.92019 -1.9812
652  6.92019 -1.94593
653  6.92019 -1.91065
654  6.92019 -1.87537
655  6.92019 -1.84009
656  6.92019 -1.80481
657  6.92019 -1.76954
658  6.92019 -1.73426
659  6.95547 -1.69898
660  6.95547 -1.6637
661  6.95547 -1.62843
662  6.95547 -1.59315
663  6.95547 -1.55787
664  6.95547 -1.52259
665  6.95547 -1.48731
666  6.95547 -1.45204
667  6.95547 -1.41676
668  6.95547 -1.38148
669  6.95547 -1.3462
670  6.95547 -1.31093
671  6.95547 -1.27565
672  6.95547 -1.24037
673  6.95547 -1.20509
674  6.95547 -1.16981
675  6.95547 -1.13454
676  6.95547 -1.09926
677  6.95547 -1.06398
678  6.95547 -1.0287
679  6.95547 -0.993425
680  6.95547 -0.958147
681  6.95547 -0.92287
682  6.95547 -0.887592
683  6.95547 -0.852314
684  6.95547 -0.817036
685  6.95547 -0.781759
686  6.95547 -0.746481
687  6.95547 -0.711203
688  6.95547 -0.675925
689  6.95547 -0.640647
690  6.95547 -0.60537
691  6.95547 -0.570092
692  6.95547 -0.534814
693  6.95547 -0.499536
694  6.95547 -0.464259
695  6.92019 -0.428981
696  6.92019 -0.393703
697  6.92019 -0.358425
698  6.92019 -0.323147
699  6.88492 -0.28787
700  6.88492 -0.252592
701  6.88492 -0.217314
702  6.88492 -0.182036
703  6.84964 -0.146759
704  6.84964 -0.111481
705  6.81436 -0.076203
706  6.81436 -0.0409252
707  6.81436 -0.00564742
708  6.77908 0.0296304
709  6.77908 0.0649081
710  6.77908 0.100186
711  6.77908 0.135464
712  6.77908 0.170741
713  6.74381 0.206019
714  6.74381 0.241297
715  6.74381 0.276575
716  6.74381 0.311853
717  6.74381 0.34713
718  6.70853 0.382408
719  6.70853 0.417686
720  6.70853 0.452964
721  6.67325 0.488241
722  6.67325 0.523519
723  6.67325 0.558797
724  6.67325 0.594075
725  6.63797 0.629353
726  6.63797 0.66463
727  6.60269 0.699908
728  6.60269 0.735186
729  6.60269 0.770464
730  6.60269 0.805741
731  6.60269 0.841019
732  6.60269 0.876297
733  6.60269 0.911575
734  6.56742 0.946853
735  6.56742 0.98213
736  6.56742 1.01741
737  6.56742 1.05269
738  6.56742 1.08796
739  6.56742 1.12324
740  6.56742 1.15852
741  6.56742 1.1938
742  6.56742 1.22907
743  6.56742 1.26435
744  6.53214 1.29963
745  6.53214 1.33491
746  6.53214 1.37019
747  6.49686 1.40546
748  6.49686 1.44074
749  6.49686 1.47602
750  6.49686 1.5113
751  6.49686 1.54657
752  6.49686 1.58185
753  6.49686 1.61713
754  6.49686 1.65241
755  6.46158 1.68769
756  6.46158 1.72296
757  6.46158 1.75824
758  6.42631 1.79352
759  6.42631 1.8288
760  6.42631 1.86407
761  6.39103 1.89935
762  6.39103 1.93463
763  6.39103 1.96991
764  6.35575 2.00519
765  6.35575 2.04046
766  6.32047 2.07574
767  6.32047 2.11102
768  6.28519 2.1463
769  6.28519 2.18157
770  6.28519 2.21685
771  6.24992 2.25213
772  6.24992 2.28741
773  6.24992 2.32269
774  6.24992 2.35796
775  6.21464 2.39324
776  6.21464 2.42852
777  6.17936 2.4638
778  6.17936 2.49907
779  6.17936 2.53435
780  6.14408 2.56963
781  6.14408 2.60491
782  6.10881 2.64019
783  6.10881 2.67546
784  6.07353 2.71074
785  6.07353 2.74602
786  6.03825 2.7813
787  6.03825 2.81657
788  6.03825 2.85185
789  6.00297 2.88713
790  6.00297 2.92241
791  6.00297 2.95769
792  6.00297 2.99296
793  6.00297 3.02824
794  5.96769 3.06352
795  5.96769 3.0988
796  5.93242 3.13407
797  5.89714 3.16935
798  5.86186 3.20463
799  5.82658 3.23991
800  5.82658 3.27519
801  5.79131 3.31046
802  5.79131 3.34574
803  5.75603 3.38102
804  5.75603 3.4163
805  5.72075 3.45157
806  5.72075 3.48685
807  5.68547 3.52213
808  5.68547 3.55741
809  5.68547 3.59269
810  5.65019 3.62796
811  5.65019 3.66324
812  5.61492 3.69852
813  5.61492 3.7338
814  5.57964 3.76907
815  5.57964 3.80435
816  5.54436 3.83963
817  5.54436 3.87491
818  5.50908 3.91019
819  5.50908 3.94546
820  5.47381 3.98074
821  5.47381 4.01602
822  5.43853 4.0513
823  5.40325 4.08657
824  5.40325 4.12185
825  5.36797 4.15713
826  5.33269 4.19241
827  5.33269 4.22769
828  5.29742 4.26296
829  5.29742 4.29824
830  5.29742 4.33352
831  5.26214 4.3688
832  5.22686 4.40407
833  5.22686 4.43935
834  5.19158 4.47463
835  5.15631 4.50991
836  5.12103 4.54519
837  5.12103 4.58046
838  5.08575 4.61574
839  5.05047 4.65102
840  5.05047 4.6863
841  5.01519 4.72157
842  4.97992 4.75685
843  4.97992 4.79213
844  4.94464 4.82741
845  4.90936 4.86269
846  4.90936 4.89796
847  4.87408 4.93324
848  4.83881 4.96852
849  4.83881 5.0038
850  4.80353 5.03907
851  4.76825 5.07435
852  4.76825 5.10963
853  4.73297 5.14491
854  4.69769 5.18019
855  4.66242 5.21546
856  4.66242 5.25074
857  4.62714 5.28602
858  4.62714 5.3213
859  4.59186 5.35657
860  4.55658 5.39185
861  4.55658 5.42713
862  4.52131 5.46241
863  4.48603 5.49769
864  4.48603 5.53296
865  4.45075 5.56824
866  4.41547 5.60352
867  4.38019 5.6388
868  4.38019 5.67407
869  4.34492 5.70935
870  4.34492 5.74463
871  4.30964 5.77991
872  4.27436 5.81519
873  4.27436 5.85046
874  4.23908 5.88574
875  4.20381 5.92102
876  4.16853 5.9563
877  4.16853 5.99157
878  4.13325 6.02685
879  4.13325 6.06213
880  4.09797 6.09741
881  4.06269 6.13269
882  4.02742 6.16796
883  3.99214 6.20324
884  3.95686 6.23852
885  3.92158 6.2738
886  3.88631 6.30907
887  3.85103 6.34435
888  3.81575 6.37963
889  3.78047 6.41491
890  3.74519 6.45019
891  3.70992 6.48546
892  3.67464 6.52074
893  3.63936 6.55602
894  3.60408 6.5913
895  3.56881 6.5913
896  3.53353 6.62657
897  3.49825 6.66185
898  3.46297 6.66185
899  3.42769 6.69713
900  3.39242 6.73241
901  3.35714 6.76769
902  3.32186 6.80296
903  3.28658 6.80296
904  3.25131 6.83824
905  3.21603 6.87352
906  3.18075 6.9088
907  3.14547 6.94407
908  3.11019 6.97935
909  3.07492 6.97935
910  3.03964 6.97935
911  3.00436 6.97935
912  2.96908 6.97935
913  2.93381 7.01463
914  2.89853 7.04991
915  2.86325 7.08519
916  2.82797 7.12046
917  2.79269 7.12046
918  2.75742 7.15574
919  2.72214 7.15574
920  2.68686 7.19102
921  2.65158 7.2263
922  2.61631 7.26157
923  2.58103 7.29685
924  2.54575 7.33213
925  2.51047 7.33213
926  2.47519 7.33213
927  2.43992 7.33213
928  2.40464 7.36741
929  2.36936 7.40269
930  2.33408 7.40269
931  2.29881 7.43796
932  2.26353 7.43796
933  2.22825 7.43796
934  2.19297 7.43796
935  2.15769 7.47324
936  2.12242 7.47324
937  2.08714 7.50852
938  2.05186 7.5438
939  2.01658 7.57907
940  1.98131 7.57907
941  1.94603 7.57907
942  1.91075 7.57907
943  1.87547 7.57907
944  1.84019 7.61435
945  1.80492 7.61435
946  1.76964 7.64963
947  1.73436 7.64963
948  1.69908 7.68491
949  1.66381 7.72019
950  1.62853 7.72019
951  1.59325 7.72019
952  1.55797 7.72019
953  1.52269 7.72019
954  1.48742 7.72019
955  1.45214 7.75546
956  1.41686 7.75546
957  1.38158 7.79074
958  1.34631 7.79074
959  1.31103 7.79074
960  1.27575 7.82602
961  1.24047 7.8613
962  1.20519 7.8613
963  1.16992 7.8613
964  1.13464 7.8613
965  1.09936 7.8613
966  1.06408 7.89657
967  1.02881 7.89657
968  0.993528 7.89657
969  0.95825 7.89657
970  0.922972 7.89657
971  0.887695 7.89657
972  0.852417 7.89657
973  0.817139 7.89657
974  0.781861 7.89657
975  0.746584 7.93185
976  0.711306 7.93185
977  0.676028 7.93185
978  0.64075 7.93185
979  0.605472 7.96713
980  0.570195 7.96713
981  0.534917 7.96713
982  0.499639 7.96713
983  0.464361 7.96713
984  0.429084 7.96713
985  0.393806 7.96713
986  0.358528 7.96713
987  0.32325 7.96713
988  0.287972 7.96713
989  0.252695 7.96713
990  0.217417 7.96713
991  0.182139 8.00241
992  0.146861 8.00241
993  0.111584 8.00241
994  0.0763058 8.00241
995  0.041028 8.00241
996  0.00575021 8.00241
997  -0.0295276 8.00241
998  -0.0648053 8.03769
999  -0.100083 8.03769
1000 -0.135361 8.03769
1001 -0.170639 8.03769
1002 -0.205916 8.03769
1003 -0.241194 8.03769
1004 -0.276472 8.03769
1005 -0.31175 8.03769
1006 -0.347028 8.03769
1007 -0.382305 8.03769
1008 -0.417583 8.03769
1009 -0.452861 8.03769
1010 -0.488139 8.03769
1011 -0.523416 8.00241
1012 -0.558694 8.00241
1013 -0.593972 8.00241
1014 -0.62925 8.00241
1015 -0.664528 8.00241
1016 -0.699805 8.00241
1017 -0.735083 8.00241
1018 -0.770361 7.96713
1019 -0.805639 7.96713
1020 -0.840916 7.96713
1021 -0.876194 7.93185
1022 -0.911472 7.93185
1023 -0.94675 7.93185
1024 -0.982028 7.93185
1025 -1.01731 7.93185
1026 -1.05258 7.93185
1027 -1.08786 7.89657
1028 -1.12314 7.89657
1029 -1.15842 7.89657
1030 -1.19369 7.89657
1031 -1.22897 7.89657
1032 -1.26425 7.89657
1033 -1.29953 7.89657
1034 -1.33481 7.89657
1035 -1.37008 7.89657
1036 -1.40536 7.8613
1037 -1.44064 7.8613
1038 -1.47592 7.8613
1039 -1.51119 7.82602
1040 -1.54647 7.82602
1041 -1.58175 7.82602
1042 -1.61703 7.79074
1043 -1.65231 7.79074
1044 -1.68758 7.79074
1045 -1.72286 7.75546
1046 -1.75814 7.72019
1047 -1.79342 7.72019
1048 -1.82869 7.72019
1049 -1.86397 7.72019
1050 -1.89925 7.72019
1051 -1.93453 7.68491
1052 -1.96981 7.68491
1053 -2.00508 7.64963
1054 -2.04036 7.64963
1055 -2.07564 7.61435
1056 -2.11092 7.61435
1057 -2.14619 7.57907
1058 -2.18147 7.5438
1059 -2.21675 7.50852
1060 -2.25203 7.47324
1061 -2.28731 7.43796
1062 -2.32258 7.40269
1063 -2.35786 7.36741
1064 -2.39314 7.33213
1065 -2.42842 7.33213
1066 -2.46369 7.33213
1067 -2.49897 7.29685
1068 -2.53425 7.26157
1069 -2.56953 7.26157
1070 -2.60481 7.2263
1071 -2.64008 7.2263
1072 -2.67536 7.2263
1073 -2.71064 7.2263
1074 -2.74592 7.2263
1075 -2.78119 7.19102
1076 -2.81647 7.15574
1077 -2.85175 7.15574
1078 -2.88703 7.12046
1079 -2.92231 7.08519
1080 -2.95758 7.08519
1081 -2.99286 7.04991
1082 -3.02814 7.01463
1083 -3.06342 7.01463
1084 -3.09869 7.01463
1085 -3.13397 6.97935
1086 -3.16925 6.94407
1087 -3.20453 6.94407
1088 -3.23981 6.9088
1089 -3.27508 6.87352
1090 -3.31036 6.83824
1091 -3.34564 6.80296
1092 -3.38092 6.76769
1093 -3.41619 6.73241
1094 -3.45147 6.69713
1095 -3.48675 6.69713
1096 -3.52203 6.66185
1097 -3.55731 6.62657
1098 -3.59258 6.62657
1099 -3.62786 6.5913
1100 -3.66314 6.55602
1101 -3.69842 6.52074
1102 -3.73369 6.48546
1103 -3.76897 6.45019
1104 -3.80425 6.41491
1105 -3.83953 6.37963
1106 -3.87481 6.37963
1107 -3.91008 6.34435
1108 -3.94536 6.34435
1109 -3.98064 6.30907
1110 -4.01592 6.2738
1111 -4.05119 6.23852
1112 -4.08647 6.20324
1113 -4.12175 6.16796
1114 -4.15703 6.13269
1115 -4.19231 6.09741
1116 -4.22758 6.06213
1117 -4.26286 6.02685
1118 -4.29814 5.99157
1119 -4.29814 5.9563
1120 -4.33342 5.92102
1121 -4.36869 5.88574
1122 -4.40397 5.85046
1123 -4.43925 5.81519
1124 -4.47453 5.77991
1125 -4.50981 5.74463
1126 -4.54508 5.70935
1127 -4.58036 5.67407
1128 -4.61564 5.6388
1129 -4.65092 5.60352
1130 -4.68619 5.56824
1131 -4.72147 5.53296
1132 -4.75675 5.49769
1133 -4.79203 5.46241
1134 -4.79203 5.42713
1135 -4.82731 5.39185
1136 -4.86258 5.35657
1137 -4.86258 5.3213
1138 -4.89786 5.28602
1139 -4.93314 5.25074
1140 -4.96842 5.21546
1141 -5.00369 5.18019
1142 -5.03897 5.14491
1143 -5.03897 5.10963
1144 -5.07425 5.07435
1145 -5.10953 5.03907
1146 -5.14481 5.0038
1147 -5.18008 4.96852
1148 -5.21536 4.93324
1149 -5.25064 4.89796
1150 -5.28592 4.86269
1151 -5.32119 4.82741
1152 -5.35647 4.79213
1153 -5.35647 4.75685
1154 -5.39175 4.72157
1155 -5.42703 4.6863
1156 -5.46231 4.65102
1157 -5.49758 4.61574
1158 -5.49758 4.58046
1159 -5.53286 4.54519
1160 -5.56814 4.50991
1161 -5.56814 4.47463
1162 -5.60342 4.43935
1163 -5.63869 4.40407
1164 -5.63869 4.3688
1165 -5.67397 4.33352
1166 -5.67397 4.29824
1167 -5.70925 4.26296
1168 -5.74453 4.22769
1169 -5.74453 4.19241
1170 -5.77981 4.15713
1171 -5.77981 4.12185
1172 -5.81508 4.08657
1173 -5.81508 4.0513
1174 -5.85036 4.01602
1175 -5.85036 3.98074
1176 -5.88564 3.94546
1177 -5.88564 3.91019
1178 -5.92092 3.87491
1179 -5.92092 3.83963
1180 -5.95619 3.80435
1181 -5.95619 3.76907
1182 -5.99147 3.7338
1183 -6.02675 3.69852
1184 -6.02675 3.66324
1185 -6.06203 3.62796
1186 -6.06203 3.59269
1187 -6.09731 3.55741
1188 -6.09731 3.52213
1189 -6.13258 3.48685
1190 -6.13258 3.45157
1191 -6.16786 3.4163
1192 -6.16786 3.38102
1193 -6.16786 3.34574
1194 -6.20314 3.31046
1195 -6.20314 3.27519
1196 -6.23842 3.23991
1197 -6.23842 3.20463
1198 -6.23842 3.16935
1199 -6.27369 3.13407
1200 -6.27369 3.0988
1201 -6.30897 3.06352
1202 -6.30897 3.02824
1203 -6.30897 2.99296
1204 -6.34425 2.95769
1205 -6.34425 2.92241
1206 -6.34425 2.88713
1207 -6.37953 2.85185
1208 -6.37953 2.81657
1209 -6.37953 2.7813
1210 -6.41481 2.74602
1211 -6.41481 2.71074
1212 -6.41481 2.67546
1213 -6.45008 2.64019
1214 -6.45008 2.60491
1215 -6.45008 2.56963
1216 -6.48536 2.53435
1217 -6.48536 2.49907
1218 -6.48536 2.4638
1219 -6.52064 2.42852
1220 -6.52064 2.39324
1221 -6.55592 2.35796
1222 -6.55592 2.32269
1223 -6.55592 2.28741
1224 -6.59119 2.25213
1225 -6.59119 2.21685
1226 -6.59119 2.18157
1227 -6.62647 2.1463
1228 -6.62647 2.11102
1229 -6.62647 2.07574
1230 -6.62647 2.04046
1231 -6.66175 2.00519
1232 -6.66175 1.96991
1233 -6.66175 1.93463
1234 -6.69703 1.89935
1235 -6.69703 1.86407
1236 -6.69703 1.8288
1237 -6.73231 1.79352
1238 -6.73231 1.75824
1239 -6.73231 1.72296
1240 -6.73231 1.68769
1241 -6.73231 1.65241
1242 -6.76758 1.61713
1243 -6.76758 1.58185
1244 -6.76758 1.54657
1245 -6.76758 1.5113
1246 -6.80286 1.47602
1247 -6.80286 1.44074
1248 -6.80286 1.40546
1249 -6.80286 1.37019
1250 -6.80286 1.33491
1251 -6.80286 1.29963
1252 -6.80286 1.26435
1253 -6.83814 1.22907
1254 -6.83814 1.1938
1255 -6.83814 1.15852
1256 -6.83814 1.12324
1257 -6.83814 1.08796
1258 -6.83814 1.05269
1259 -6.83814 1.01741
1260 -6.87342 0.98213
1261 -6.87342 0.946853
1262 -6.87342 0.911575
1263 -6.87342 0.876297
1264 -6.87342 0.841019
1265 -6.87342 0.805741
1266 -6.87342 0.770464
1267 -6.87342 0.735186
1268 -6.87342 0.699908
1269 -6.87342 0.66463
1270 -6.87342 0.629353
1271 -6.87342 0.594075
1272 -6.87342 0.558797
1273 -6.87342 0.523519
