# Supplementary material for: Statistical Mapping of Maize Bundle Intensity at the Stem Scale Using Spatial Normalisation of Replicated Images
Source: PLoS One. 2014 Mar 12;9(3):e90673. doi: 10.1371/journal.pone.0090673 (PMC3951278; doi:10.1371/journal.pone.0090673)
Supplement: File S2 — Data files containing bundle positions and slice contours. (ZIP) [file pone.0090673.s002.zip › data/slabs/tables/contoursMm/m03dvCntMm.txt]

name   x   y
1    -7.15654 -0.668183
2    -7.15654 -0.70346
3    -7.15654 -0.738738
4    -7.15654 -0.774016
5    -7.15654 -0.809294
6    -7.15654 -0.844572
7    -7.15654 -0.879849
8    -7.15654 -0.915127
9    -7.15654 -0.950405
10   -7.15654 -0.985683
11   -7.15654 -1.02096
12   -7.15654 -1.05624
13   -7.15654 -1.09152
14   -7.15654 -1.12679
15   -7.15654 -1.16207
16   -7.15654 -1.19735
17   -7.15654 -1.23263
18   -7.15654 -1.2679
19   -7.15654 -1.30318
20   -7.15654 -1.33846
21   -7.15654 -1.37374
22   -7.15654 -1.40902
23   -7.15654 -1.44429
24   -7.15654 -1.47957
25   -7.15654 -1.51485
26   -7.15654 -1.55013
27   -7.15654 -1.5854
28   -7.15654 -1.62068
29   -7.12126 -1.65596
30   -7.12126 -1.69124
31   -7.12126 -1.72652
32   -7.12126 -1.76179
33   -7.12126 -1.79707
34   -7.12126 -1.83235
35   -7.12126 -1.86763
36   -7.12126 -1.9029
37   -7.08599 -1.93818
38   -7.08599 -1.97346
39   -7.08599 -2.00874
40   -7.08599 -2.04402
41   -7.08599 -2.07929
42   -7.08599 -2.11457
43   -7.08599 -2.14985
44   -7.08599 -2.18513
45   -7.08599 -2.2204
46   -7.08599 -2.25568
47   -7.08599 -2.29096
48   -7.08599 -2.32624
49   -7.08599 -2.36152
50   -7.08599 -2.39679
51   -7.08599 -2.43207
52   -7.08599 -2.46735
53   -7.05071 -2.50263
54   -7.05071 -2.5379
55   -7.01543 -2.57318
56   -7.01543 -2.60846
57   -7.01543 -2.64374
58   -7.01543 -2.67902
59   -7.01543 -2.71429
60   -7.01543 -2.74957
61   -7.01543 -2.78485
62   -7.01543 -2.82013
63   -7.01543 -2.8554
64   -7.01543 -2.89068
65   -7.01543 -2.92596
66   -6.98015 -2.96124
67   -6.94487 -2.99652
68   -6.94487 -3.03179
69   -6.94487 -3.06707
70   -6.94487 -3.10235
71   -6.94487 -3.13763
72   -6.94487 -3.1729
73   -6.94487 -3.20818
74   -6.94487 -3.24346
75   -6.94487 -3.27874
76   -6.94487 -3.31402
77   -6.9096 -3.34929
78   -6.9096 -3.38457
79   -6.9096 -3.41985
80   -6.9096 -3.45513
81   -6.9096 -3.4904
82   -6.87432 -3.52568
83   -6.87432 -3.56096
84   -6.83904 -3.59624
85   -6.83904 -3.63152
86   -6.83904 -3.66679
87   -6.83904 -3.70207
88   -6.83904 -3.73735
89   -6.83904 -3.77263
90   -6.83904 -3.8079
91   -6.83904 -3.84318
92   -6.83904 -3.87846
93   -6.83904 -3.91374
94   -6.80376 -3.94902
95   -6.80376 -3.98429
96   -6.80376 -4.01957
97   -6.80376 -4.05485
98   -6.80376 -4.09013
99   -6.80376 -4.1254
100  -6.80376 -4.16068
101  -6.80376 -4.19596
102  -6.80376 -4.23124
103  -6.76849 -4.26652
104  -6.76849 -4.30179
105  -6.76849 -4.33707
106  -6.76849 -4.37235
107  -6.76849 -4.40763
108  -6.73321 -4.4429
109  -6.73321 -4.47818
110  -6.73321 -4.51346
111  -6.73321 -4.54874
112  -6.69793 -4.58402
113  -6.69793 -4.61929
114  -6.69793 -4.65457
115  -6.66265 -4.68985
116  -6.66265 -4.72513
117  -6.66265 -4.7604
118  -6.66265 -4.79568
119  -6.66265 -4.83096
120  -6.66265 -4.86624
121  -6.66265 -4.90152
122  -6.66265 -4.93679
123  -6.62737 -4.97207
124  -6.62737 -5.00735
125  -6.62737 -5.04263
126  -6.62737 -5.0779
127  -6.62737 -5.11318
128  -6.5921 -5.14846
129  -6.5921 -5.18374
130  -6.5921 -5.21902
131  -6.5921 -5.25429
132  -6.5921 -5.28957
133  -6.55682 -5.32485
134  -6.55682 -5.36013
135  -6.52154 -5.3954
136  -6.52154 -5.43068
137  -6.48626 -5.46596
138  -6.48626 -5.50124
139  -6.45099 -5.53652
140  -6.41571 -5.57179
141  -6.41571 -5.60707
142  -6.38043 -5.64235
143  -6.38043 -5.67763
144  -6.38043 -5.7129
145  -6.34515 -5.74818
146  -6.34515 -5.78346
147  -6.30987 -5.81874
148  -6.2746 -5.85402
149  -6.2746 -5.88929
150  -6.23932 -5.92457
151  -6.23932 -5.95985
152  -6.20404 -5.99513
153  -6.16876 -6.0304
154  -6.16876 -6.06568
155  -6.13349 -6.10096
156  -6.09821 -6.13624
157  -6.09821 -6.17152
158  -6.06293 -6.20679
159  -6.02765 -6.24207
160  -5.99237 -6.27735
161  -5.9571 -6.31263
162  -5.92182 -6.3479
163  -5.88654 -6.38318
164  -5.85126 -6.41846
165  -5.81599 -6.45374
166  -5.78071 -6.48902
167  -5.74543 -6.52429
168  -5.71015 -6.55957
169  -5.67487 -6.55957
170  -5.6396 -6.55957
171  -5.60432 -6.59485
172  -5.56904 -6.63013
173  -5.53376 -6.6654
174  -5.49849 -6.6654
175  -5.46321 -6.6654
176  -5.42793 -6.6654
177  -5.39265 -6.6654
178  -5.35737 -6.6654
179  -5.3221 -6.70068
180  -5.28682 -6.70068
181  -5.25154 -6.70068
182  -5.21626 -6.70068
183  -5.18099 -6.70068
184  -5.14571 -6.70068
185  -5.11043 -6.70068
186  -5.07515 -6.70068
187  -5.03987 -6.70068
188  -5.0046 -6.70068
189  -4.96932 -6.70068
190  -4.93404 -6.70068
191  -4.89876 -6.70068
192  -4.86349 -6.70068
193  -4.82821 -6.70068
194  -4.79293 -6.6654
195  -4.75765 -6.6654
196  -4.72237 -6.63013
197  -4.6871 -6.59485
198  -4.65182 -6.59485
199  -4.61654 -6.59485
200  -4.58126 -6.59485
201  -4.54599 -6.55957
202  -4.51071 -6.55957
203  -4.47543 -6.52429
204  -4.44015 -6.52429
205  -4.40487 -6.52429
206  -4.3696 -6.52429
207  -4.33432 -6.48902
208  -4.29904 -6.48902
209  -4.26376 -6.45374
210  -4.22849 -6.45374
211  -4.19321 -6.45374
212  -4.15793 -6.41846
213  -4.12265 -6.41846
214  -4.08737 -6.41846
215  -4.0521 -6.38318
216  -4.01682 -6.3479
217  -3.98154 -6.31263
218  -3.94626 -6.31263
219  -3.91099 -6.31263
220  -3.87571 -6.27735
221  -3.84043 -6.27735
222  -3.80515 -6.24207
223  -3.76987 -6.24207
224  -3.7346 -6.24207
225  -3.69932 -6.24207
226  -3.66404 -6.24207
227  -3.62876 -6.20679
228  -3.59349 -6.20679
229  -3.55821 -6.20679
230  -3.52293 -6.20679
231  -3.48765 -6.20679
232  -3.45237 -6.20679
233  -3.4171 -6.17152
234  -3.38182 -6.17152
235  -3.34654 -6.13624
236  -3.31126 -6.13624
237  -3.27599 -6.13624
238  -3.24071 -6.13624
239  -3.20543 -6.13624
240  -3.17015 -6.13624
241  -3.13487 -6.13624
242  -3.0996 -6.13624
243  -3.06432 -6.13624
244  -3.02904 -6.13624
245  -2.99376 -6.10096
246  -2.95849 -6.10096
247  -2.92321 -6.10096
248  -2.88793 -6.10096
249  -2.85265 -6.10096
250  -2.81737 -6.10096
251  -2.7821 -6.10096
252  -2.74682 -6.10096
253  -2.71154 -6.10096
254  -2.67626 -6.10096
255  -2.64099 -6.10096
256  -2.60571 -6.10096
257  -2.57043 -6.10096
258  -2.53515 -6.10096
259  -2.49987 -6.10096
260  -2.4646 -6.10096
261  -2.42932 -6.10096
262  -2.39404 -6.10096
263  -2.35876 -6.10096
264  -2.32349 -6.10096
265  -2.28821 -6.10096
266  -2.25293 -6.10096
267  -2.21765 -6.10096
268  -2.18237 -6.10096
269  -2.1471 -6.10096
270  -2.11182 -6.10096
271  -2.07654 -6.10096
272  -2.04126 -6.10096
273  -2.00599 -6.10096
274  -1.97071 -6.10096
275  -1.93543 -6.10096
276  -1.90015 -6.10096
277  -1.86487 -6.10096
278  -1.8296 -6.10096
279  -1.79432 -6.10096
280  -1.75904 -6.10096
281  -1.72376 -6.13624
282  -1.68849 -6.13624
283  -1.65321 -6.13624
284  -1.61793 -6.13624
285  -1.58265 -6.13624
286  -1.54737 -6.13624
287  -1.5121 -6.13624
288  -1.47682 -6.13624
289  -1.44154 -6.13624
290  -1.40626 -6.13624
291  -1.37099 -6.13624
292  -1.33571 -6.17152
293  -1.30043 -6.17152
294  -1.26515 -6.17152
295  -1.22987 -6.17152
296  -1.1946 -6.17152
297  -1.15932 -6.17152
298  -1.12404 -6.20679
299  -1.08876 -6.20679
300  -1.05349 -6.20679
301  -1.01821 -6.20679
302  -0.98293 -6.20679
303  -0.947652 -6.20679
304  -0.912374 -6.24207
305  -0.877097 -6.24207
306  -0.841819 -6.24207
307  -0.806541 -6.24207
308  -0.771263 -6.24207
309  -0.735985 -6.24207
310  -0.700708 -6.24207
311  -0.66543 -6.27735
312  -0.630152 -6.27735
313  -0.594874 -6.27735
314  -0.559597 -6.27735
315  -0.524319 -6.31263
316  -0.489041 -6.31263
317  -0.453763 -6.31263
318  -0.418485 -6.31263
319  -0.383208 -6.31263
320  -0.34793 -6.31263
321  -0.312652 -6.3479
322  -0.277374 -6.3479
323  -0.242097 -6.3479
324  -0.206819 -6.3479
325  -0.171541 -6.3479
326  -0.136263 -6.3479
327  -0.100985 -6.3479
328  -0.0657077 -6.3479
329  -0.0304299 -6.3479
330  0.00484789 -6.3479
331  0.0401257 -6.3479
332  0.0754034 -6.3479
333  0.110681 -6.3479
334  0.145959 -6.3479
335  0.181237 -6.31263
336  0.216515 -6.27735
337  0.251792 -6.24207
338  0.28707 -6.24207
339  0.322348 -6.24207
340  0.357626 -6.24207
341  0.392903 -6.24207
342  0.428181 -6.24207
343  0.463459 -6.24207
344  0.498737 -6.24207
345  0.534015 -6.24207
346  0.569292 -6.24207
347  0.60457 -6.24207
348  0.639848 -6.24207
349  0.675126 -6.24207
350  0.710403 -6.24207
351  0.745681 -6.27735
352  0.780959 -6.31263
353  0.816237 -6.3479
354  0.851515 -6.38318
355  0.886792 -6.41846
356  0.92207 -6.45374
357  0.957348 -6.48902
358  0.992626 -6.48902
359  1.0279 -6.48902
360  1.06318 -6.48902
361  1.09846 -6.48902
362  1.13374 -6.52429
363  1.16901 -6.52429
364  1.20429 -6.52429
365  1.23957 -6.52429
366  1.27485 -6.55957
367  1.31013 -6.55957
368  1.3454 -6.55957
369  1.38068 -6.55957
370  1.41596 -6.59485
371  1.45124 -6.63013
372  1.48651 -6.63013
373  1.52179 -6.63013
374  1.55707 -6.6654
375  1.59235 -6.6654
376  1.62763 -6.6654
377  1.6629 -6.6654
378  1.69818 -6.6654
379  1.73346 -6.6654
380  1.76874 -6.70068
381  1.80401 -6.73596
382  1.83929 -6.73596
383  1.87457 -6.77124
384  1.90985 -6.77124
385  1.94513 -6.80652
386  1.9804 -6.84179
387  2.01568 -6.84179
388  2.05096 -6.84179
389  2.08624 -6.84179
390  2.12151 -6.87707
391  2.15679 -6.87707
392  2.19207 -6.91235
393  2.22735 -6.94763
394  2.26263 -6.94763
395  2.2979 -6.9829
396  2.33318 -6.9829
397  2.36846 -7.01818
398  2.40374 -7.05346
399  2.43901 -7.05346
400  2.47429 -7.08874
401  2.50957 -7.08874
402  2.54485 -7.12402
403  2.58013 -7.15929
404  2.6154 -7.15929
405  2.65068 -7.15929
406  2.68596 -7.15929
407  2.72124 -7.15929
408  2.75651 -7.15929
409  2.79179 -7.15929
410  2.82707 -7.15929
411  2.86235 -7.15929
412  2.89763 -7.15929
413  2.9329 -7.15929
414  2.96818 -7.15929
415  3.00346 -7.15929
416  3.03874 -7.15929
417  3.07401 -7.15929
418  3.10929 -7.15929
419  3.14457 -7.15929
420  3.17985 -7.15929
421  3.21513 -7.19457
422  3.2504 -7.22985
423  3.28568 -7.26513
424  3.32096 -7.3004
425  3.35624 -7.33568
426  3.39151 -7.37096
427  3.42679 -7.40624
428  3.46207 -7.44152
429  3.49735 -7.47679
430  3.49735 -7.51207
431  3.49735 -7.54735
432  3.53263 -7.58263
433  3.5679 -7.6179
434  3.60318 -7.65318
435  3.63846 -7.68846
436  3.67374 -7.72374
437  3.70901 -7.75902
438  3.74429 -7.79429
439  3.77957 -7.82957
440  3.81485 -7.82957
441  3.85013 -7.82957
442  3.8854 -7.86485
443  3.92068 -7.86485
444  3.95596 -7.90013
445  3.99124 -7.90013
446  4.02651 -7.9354
447  4.06179 -7.97068
448  4.09707 -8.00596
449  4.13235 -8.00596
450  4.16763 -8.04124
451  4.2029 -8.04124
452  4.23818 -8.04124
453  4.27346 -8.04124
454  4.30874 -8.04124
455  4.34401 -8.04124
456  4.37929 -8.04124
457  4.41457 -8.04124
458  4.44985 -8.04124
459  4.48513 -8.04124
460  4.5204 -8.04124
461  4.55568 -8.04124
462  4.59096 -8.04124
463  4.62624 -8.00596
464  4.66151 -7.97068
465  4.69679 -7.9354
466  4.73207 -7.90013
467  4.76735 -7.86485
468  4.80263 -7.86485
469  4.8379 -7.82957
470  4.87318 -7.79429
471  4.90846 -7.75902
472  4.94374 -7.72374
473  4.97901 -7.68846
474  5.01429 -7.65318
475  5.04957 -7.6179
476  5.08485 -7.58263
477  5.12013 -7.54735
478  5.1554 -7.51207
479  5.19068 -7.47679
480  5.22596 -7.44152
481  5.26124 -7.40624
482  5.29651 -7.37096
483  5.33179 -7.33568
484  5.36707 -7.3004
485  5.36707 -7.26513
486  5.36707 -7.22985
487  5.40235 -7.19457
488  5.40235 -7.15929
489  5.40235 -7.12402
490  5.40235 -7.08874
491  5.40235 -7.05346
492  5.40235 -7.01818
493  5.40235 -6.9829
494  5.43763 -6.94763
495  5.4729 -6.91235
496  5.50818 -6.87707
497  5.54346 -6.84179
498  5.57874 -6.80652
499  5.61401 -6.77124
500  5.64929 -6.73596
501  5.68457 -6.70068
502  5.71985 -6.6654
503  5.75513 -6.63013
504  5.7904 -6.59485
505  5.82568 -6.55957
506  5.86096 -6.52429
507  5.89624 -6.48902
508  5.93151 -6.45374
509  5.93151 -6.41846
510  5.93151 -6.38318
511  5.96679 -6.3479
512  5.96679 -6.31263
513  5.96679 -6.27735
514  5.96679 -6.24207
515  6.00207 -6.20679
516  6.03735 -6.17152
517  6.03735 -6.13624
518  6.07263 -6.10096
519  6.07263 -6.06568
520  6.1079 -6.0304
521  6.1079 -5.99513
522  6.14318 -5.95985
523  6.14318 -5.92457
524  6.14318 -5.88929
525  6.17846 -5.85402
526  6.17846 -5.81874
527  6.21374 -5.78346
528  6.21374 -5.74818
529  6.24901 -5.7129
530  6.24901 -5.67763
531  6.24901 -5.64235
532  6.28429 -5.60707
533  6.28429 -5.57179
534  6.31957 -5.53652
535  6.31957 -5.50124
536  6.35485 -5.46596
537  6.39013 -5.43068
538  6.39013 -5.3954
539  6.39013 -5.36013
540  6.39013 -5.32485
541  6.4254 -5.28957
542  6.4254 -5.25429
543  6.46068 -5.21902
544  6.46068 -5.18374
545  6.46068 -5.14846
546  6.49596 -5.11318
547  6.49596 -5.0779
548  6.49596 -5.04263
549  6.49596 -5.00735
550  6.49596 -4.97207
551  6.53124 -4.93679
552  6.53124 -4.90152
553  6.56651 -4.86624
554  6.60179 -4.83096
555  6.60179 -4.79568
556  6.60179 -4.7604
557  6.60179 -4.72513
558  6.60179 -4.68985
559  6.63707 -4.65457
560  6.63707 -4.61929
561  6.67235 -4.58402
562  6.70763 -4.54874
563  6.70763 -4.51346
564  6.70763 -4.47818
565  6.7429 -4.4429
566  6.7429 -4.40763
567  6.77818 -4.37235
568  6.77818 -4.33707
569  6.77818 -4.30179
570  6.77818 -4.26652
571  6.81346 -4.23124
572  6.81346 -4.19596
573  6.84874 -4.16068
574  6.88401 -4.1254
575  6.91929 -4.09013
576  6.95457 -4.05485
577  6.98985 -4.01957
578  6.98985 -3.98429
579  6.98985 -3.94902
580  6.98985 -3.91374
581  6.98985 -3.87846
582  6.98985 -3.84318
583  6.98985 -3.8079
584  6.98985 -3.77263
585  6.98985 -3.73735
586  6.98985 -3.70207
587  6.98985 -3.66679
588  6.98985 -3.63152
589  6.98985 -3.59624
590  6.98985 -3.56096
591  6.95457 -3.52568
592  6.91929 -3.4904
593  6.88401 -3.45513
594  6.84874 -3.41985
595  6.81346 -3.38457
596  6.77818 -3.34929
597  6.7429 -3.31402
598  6.70763 -3.27874
599  6.67235 -3.24346
600  6.63707 -3.20818
601  6.60179 -3.1729
602  6.56651 -3.13763
603  6.56651 -3.10235
604  6.56651 -3.06707
605  6.56651 -3.03179
606  6.56651 -2.99652
607  6.56651 -2.96124
608  6.56651 -2.92596
609  6.56651 -2.89068
610  6.56651 -2.8554
611  6.56651 -2.82013
612  6.56651 -2.78485
613  6.56651 -2.74957
614  6.56651 -2.71429
615  6.56651 -2.67902
616  6.60179 -2.64374
617  6.60179 -2.60846
618  6.60179 -2.57318
619  6.60179 -2.5379
620  6.60179 -2.50263
621  6.60179 -2.46735
622  6.60179 -2.43207
623  6.60179 -2.39679
624  6.60179 -2.36152
625  6.60179 -2.32624
626  6.60179 -2.29096
627  6.60179 -2.25568
628  6.60179 -2.2204
629  6.60179 -2.18513
630  6.63707 -2.14985
631  6.67235 -2.11457
632  6.70763 -2.07929
633  6.7429 -2.04402
634  6.7429 -2.00874
635  6.7429 -1.97346
636  6.7429 -1.93818
637  6.7429 -1.9029
638  6.7429 -1.86763
639  6.7429 -1.83235
640  6.7429 -1.79707
641  6.7429 -1.76179
642  6.7429 -1.72652
643  6.7429 -1.69124
644  6.7429 -1.65596
645  6.7429 -1.62068
646  6.7429 -1.5854
647  6.70763 -1.55013
648  6.70763 -1.51485
649  6.70763 -1.47957
650  6.70763 -1.44429
651  6.70763 -1.40902
652  6.70763 -1.37374
653  6.70763 -1.33846
654  6.70763 -1.30318
655  6.70763 -1.2679
656  6.70763 -1.23263
657  6.70763 -1.19735
658  6.70763 -1.16207
659  6.70763 -1.12679
660  6.70763 -1.09152
661  6.70763 -1.05624
662  6.70763 -1.02096
663  6.70763 -0.985683
664  6.70763 -0.950405
665  6.70763 -0.915127
666  6.70763 -0.879849
667  6.70763 -0.844572
668  6.7429 -0.809294
669  6.77818 -0.774016
670  6.81346 -0.738738
671  6.84874 -0.70346
672  6.88401 -0.668183
673  6.88401 -0.632905
674  6.91929 -0.597627
675  6.91929 -0.562349
676  6.95457 -0.527072
677  6.95457 -0.491794
678  6.95457 -0.456516
679  6.98985 -0.421238
680  6.98985 -0.38596
681  6.98985 -0.350683
682  6.98985 -0.315405
683  6.98985 -0.280127
684  6.98985 -0.244849
685  6.98985 -0.209572
686  6.98985 -0.174294
687  6.98985 -0.139016
688  6.98985 -0.103738
689  7.02513 -0.0684604
690  7.02513 -0.0331826
691  7.0604 0.00209515
692  7.0604 0.0373729
693  7.0604 0.0726507
694  7.0604 0.107928
695  7.0604 0.143206
696  7.0604 0.178484
697  7.0604 0.213762
698  7.0604 0.24904
699  7.0604 0.284317
700  7.0604 0.319595
701  7.0604 0.354873
702  7.0604 0.390151
703  7.0604 0.425428
704  7.0604 0.460706
705  7.0604 0.495984
706  7.0604 0.531262
707  7.0604 0.56654
708  7.0604 0.601817
709  7.0604 0.637095
710  7.0604 0.672373
711  7.0604 0.707651
712  7.0604 0.742928
713  7.0604 0.778206
714  7.0604 0.813484
715  7.0604 0.848762
716  7.0604 0.88404
717  7.0604 0.919317
718  7.0604 0.954595
719  7.0604 0.989873
720  7.0604 1.02515
721  7.0604 1.06043
722  7.0604 1.09571
723  7.0604 1.13098
724  7.0604 1.16626
725  7.02513 1.20154
726  7.02513 1.23682
727  6.98985 1.2721
728  6.95457 1.30737
729  6.91929 1.34265
730  6.88401 1.37793
731  6.84874 1.41321
732  6.81346 1.44848
733  6.77818 1.48376
734  6.7429 1.51904
735  6.70763 1.55432
736  6.67235 1.5896
737  6.63707 1.62487
738  6.60179 1.66015
739  6.56651 1.69543
740  6.53124 1.73071
741  6.53124 1.76598
742  6.53124 1.80126
743  6.53124 1.83654
744  6.49596 1.87182
745  6.49596 1.9071
746  6.49596 1.94237
747  6.49596 1.97765
748  6.49596 2.01293
749  6.49596 2.04821
750  6.46068 2.08348
751  6.46068 2.11876
752  6.46068 2.15404
753  6.46068 2.18932
754  6.46068 2.2246
755  6.4254 2.25987
756  6.4254 2.29515
757  6.4254 2.33043
758  6.4254 2.36571
759  6.4254 2.40098
760  6.39013 2.43626
761  6.39013 2.47154
762  6.39013 2.50682
763  6.39013 2.5421
764  6.39013 2.57737
765  6.39013 2.61265
766  6.39013 2.64793
767  6.35485 2.68321
768  6.35485 2.71848
769  6.35485 2.75376
770  6.35485 2.78904
771  6.31957 2.82432
772  6.31957 2.8596
773  6.28429 2.89487
774  6.28429 2.93015
775  6.28429 2.96543
776  6.28429 3.00071
777  6.28429 3.03598
778  6.28429 3.07126
779  6.24901 3.10654
780  6.24901 3.14182
781  6.24901 3.1771
782  6.24901 3.21237
783  6.21374 3.24765
784  6.21374 3.28293
785  6.21374 3.31821
786  6.21374 3.35348
787  6.17846 3.38876
788  6.17846 3.42404
789  6.14318 3.45932
790  6.14318 3.4946
791  6.14318 3.52987
792  6.14318 3.56515
793  6.14318 3.60043
794  6.14318 3.63571
795  6.1079 3.67098
796  6.07263 3.70626
797  6.03735 3.74154
798  6.03735 3.77682
799  6.00207 3.8121
800  5.96679 3.84737
801  5.93151 3.88265
802  5.93151 3.91793
803  5.93151 3.95321
804  5.89624 3.98848
805  5.89624 4.02376
806  5.86096 4.05904
807  5.82568 4.09432
808  5.7904 4.1296
809  5.7904 4.16487
810  5.75513 4.20015
811  5.71985 4.23543
812  5.71985 4.27071
813  5.68457 4.30598
814  5.64929 4.34126
815  5.64929 4.37654
816  5.61401 4.41182
817  5.57874 4.4471
818  5.54346 4.48237
819  5.54346 4.51765
820  5.50818 4.55293
821  5.50818 4.58821
822  5.4729 4.62348
823  5.43763 4.65876
824  5.43763 4.69404
825  5.40235 4.72932
826  5.36707 4.7646
827  5.36707 4.79987
828  5.33179 4.83515
829  5.29651 4.87043
830  5.29651 4.90571
831  5.26124 4.94098
832  5.26124 4.97626
833  5.22596 5.01154
834  5.19068 5.04682
835  5.1554 5.0821
836  5.12013 5.11737
837  5.12013 5.15265
838  5.08485 5.18793
839  5.04957 5.22321
840  5.04957 5.25848
841  5.01429 5.29376
842  4.97901 5.32904
843  4.94374 5.36432
844  4.90846 5.3996
845  4.87318 5.43487
846  4.87318 5.47015
847  4.8379 5.50543
848  4.80263 5.54071
849  4.76735 5.57598
850  4.73207 5.61126
851  4.69679 5.64654
852  4.66151 5.68182
853  4.66151 5.7171
854  4.62624 5.75237
855  4.59096 5.78765
856  4.55568 5.82293
857  4.5204 5.85821
858  4.48513 5.89348
859  4.44985 5.92876
860  4.41457 5.96404
861  4.37929 5.99932
862  4.34401 6.0346
863  4.30874 6.06987
864  4.27346 6.10515
865  4.23818 6.14043
866  4.2029 6.17571
867  4.16763 6.21098
868  4.13235 6.24626
869  4.09707 6.28154
870  4.06179 6.31682
871  4.02651 6.3521
872  3.99124 6.38737
873  3.95596 6.42265
874  3.92068 6.45793
875  3.8854 6.45793
876  3.85013 6.49321
877  3.81485 6.52848
878  3.77957 6.56376
879  3.74429 6.59904
880  3.70901 6.63432
881  3.67374 6.6696
882  3.63846 6.70487
883  3.60318 6.70487
884  3.5679 6.74015
885  3.53263 6.77543
886  3.49735 6.81071
887  3.46207 6.84598
888  3.42679 6.84598
889  3.39151 6.84598
890  3.35624 6.84598
891  3.32096 6.84598
892  3.28568 6.84598
893  3.2504 6.84598
894  3.21513 6.84598
895  3.17985 6.84598
896  3.14457 6.84598
897  3.10929 6.84598
898  3.07401 6.84598
899  3.03874 6.88126
900  3.00346 6.91654
901  2.96818 6.95182
902  2.9329 6.9871
903  2.89763 7.02237
904  2.86235 7.05765
905  2.82707 7.09293
906  2.79179 7.12821
907  2.75651 7.16348
908  2.72124 7.19876
909  2.68596 7.23404
910  2.65068 7.26932
911  2.6154 7.3046
912  2.58013 7.33987
913  2.54485 7.37515
914  2.50957 7.41043
915  2.47429 7.44571
916  2.43901 7.44571
917  2.40374 7.44571
918  2.36846 7.44571
919  2.33318 7.48098
920  2.2979 7.48098
921  2.26263 7.51626
922  2.22735 7.51626
923  2.19207 7.55154
924  2.15679 7.55154
925  2.12151 7.58682
926  2.08624 7.58682
927  2.05096 7.6221
928  2.01568 7.6221
929  1.9804 7.6221
930  1.94513 7.65737
931  1.90985 7.65737
932  1.87457 7.69265
933  1.83929 7.69265
934  1.80401 7.69265
935  1.76874 7.72793
936  1.73346 7.72793
937  1.69818 7.72793
938  1.6629 7.76321
939  1.62763 7.76321
940  1.59235 7.76321
941  1.55707 7.79848
942  1.52179 7.79848
943  1.48651 7.79848
944  1.45124 7.79848
945  1.41596 7.83376
946  1.38068 7.83376
947  1.3454 7.86904
948  1.31013 7.86904
949  1.27485 7.86904
950  1.23957 7.90432
951  1.20429 7.9396
952  1.16901 7.9396
953  1.13374 7.9396
954  1.09846 7.9396
955  1.06318 7.9396
956  1.0279 7.9396
957  0.992626 7.9396
958  0.957348 7.9396
959  0.92207 7.97487
960  0.886792 7.97487
961  0.851515 8.01015
962  0.816237 8.04543
963  0.780959 8.08071
964  0.745681 8.08071
965  0.710403 8.08071
966  0.675126 8.08071
967  0.639848 8.08071
968  0.60457 8.08071
969  0.569292 8.08071
970  0.534015 8.08071
971  0.498737 8.08071
972  0.463459 8.08071
973  0.428181 8.08071
974  0.392903 8.08071
975  0.357626 8.08071
976  0.322348 8.08071
977  0.28707 8.08071
978  0.251792 8.08071
979  0.216515 8.08071
980  0.181237 8.08071
981  0.145959 8.08071
982  0.110681 8.08071
983  0.0754034 8.08071
984  0.0401257 8.08071
985  0.00484789 8.08071
986  -0.0304299 8.08071
987  -0.0657077 8.08071
988  -0.100985 8.08071
989  -0.136263 8.08071
990  -0.171541 8.08071
991  -0.206819 8.08071
992  -0.242097 8.08071
993  -0.277374 8.08071
994  -0.312652 8.08071
995  -0.34793 8.08071
996  -0.383208 8.08071
997  -0.418485 8.08071
998  -0.453763 8.08071
999  -0.489041 8.08071
1000 -0.524319 8.08071
1001 -0.559597 8.08071
1002 -0.594874 8.08071
1003 -0.630152 8.08071
1004 -0.66543 8.08071
1005 -0.700708 8.08071
1006 -0.735985 8.08071
1007 -0.771263 8.08071
1008 -0.806541 8.08071
1009 -0.841819 8.08071
1010 -0.877097 8.08071
1011 -0.912374 8.08071
1012 -0.947652 8.08071
1013 -0.98293 8.08071
1014 -1.01821 8.08071
1015 -1.05349 8.08071
1016 -1.08876 8.08071
1017 -1.12404 8.08071
1018 -1.15932 8.08071
1019 -1.1946 8.08071
1020 -1.22987 8.08071
1021 -1.26515 8.08071
1022 -1.30043 8.08071
1023 -1.33571 8.04543
1024 -1.37099 8.04543
1025 -1.40626 8.04543
1026 -1.44154 8.01015
1027 -1.47682 8.01015
1028 -1.5121 8.01015
1029 -1.54737 7.97487
1030 -1.58265 7.97487
1031 -1.61793 7.97487
1032 -1.65321 7.97487
1033 -1.68849 7.97487
1034 -1.72376 7.97487
1035 -1.75904 7.97487
1036 -1.79432 7.9396
1037 -1.8296 7.90432
1038 -1.86487 7.86904
1039 -1.90015 7.86904
1040 -1.93543 7.86904
1041 -1.97071 7.86904
1042 -2.00599 7.86904
1043 -2.04126 7.86904
1044 -2.07654 7.83376
1045 -2.11182 7.79848
1046 -2.1471 7.79848
1047 -2.18237 7.79848
1048 -2.21765 7.76321
1049 -2.25293 7.72793
1050 -2.28821 7.69265
1051 -2.32349 7.65737
1052 -2.35876 7.65737
1053 -2.39404 7.65737
1054 -2.42932 7.6221
1055 -2.4646 7.6221
1056 -2.49987 7.58682
1057 -2.53515 7.58682
1058 -2.57043 7.55154
1059 -2.60571 7.55154
1060 -2.64099 7.51626
1061 -2.67626 7.51626
1062 -2.71154 7.51626
1063 -2.74682 7.48098
1064 -2.7821 7.44571
1065 -2.81737 7.41043
1066 -2.85265 7.41043
1067 -2.88793 7.37515
1068 -2.92321 7.33987
1069 -2.95849 7.3046
1070 -2.99376 7.26932
1071 -3.02904 7.23404
1072 -3.06432 7.19876
1073 -3.0996 7.16348
1074 -3.13487 7.12821
1075 -3.17015 7.09293
1076 -3.20543 7.05765
1077 -3.24071 7.02237
1078 -3.27599 6.9871
1079 -3.31126 6.95182
1080 -3.34654 6.95182
1081 -3.38182 6.95182
1082 -3.4171 6.95182
1083 -3.45237 6.95182
1084 -3.48765 6.95182
1085 -3.52293 6.95182
1086 -3.55821 6.95182
1087 -3.59349 6.95182
1088 -3.62876 6.95182
1089 -3.66404 6.91654
1090 -3.69932 6.88126
1091 -3.7346 6.84598
1092 -3.76987 6.81071
1093 -3.80515 6.77543
1094 -3.84043 6.74015
1095 -3.87571 6.70487
1096 -3.91099 6.6696
1097 -3.94626 6.63432
1098 -3.98154 6.63432
1099 -4.01682 6.63432
1100 -4.0521 6.59904
1101 -4.08737 6.56376
1102 -4.12265 6.52848
1103 -4.15793 6.49321
1104 -4.19321 6.45793
1105 -4.22849 6.42265
1106 -4.26376 6.38737
1107 -4.29904 6.3521
1108 -4.29904 6.31682
1109 -4.33432 6.28154
1110 -4.33432 6.24626
1111 -4.3696 6.21098
1112 -4.40487 6.17571
1113 -4.44015 6.14043
1114 -4.47543 6.10515
1115 -4.51071 6.06987
1116 -4.54599 6.0346
1117 -4.58126 5.99932
1118 -4.61654 5.96404
1119 -4.65182 5.92876
1120 -4.6871 5.89348
1121 -4.72237 5.85821
1122 -4.75765 5.82293
1123 -4.79293 5.78765
1124 -4.82821 5.75237
1125 -4.86349 5.7171
1126 -4.89876 5.68182
1127 -4.93404 5.64654
1128 -4.96932 5.61126
1129 -5.0046 5.57598
1130 -5.0046 5.54071
1131 -5.03987 5.50543
1132 -5.07515 5.47015
1133 -5.11043 5.43487
1134 -5.14571 5.3996
1135 -5.18099 5.36432
1136 -5.21626 5.32904
1137 -5.25154 5.29376
1138 -5.28682 5.25848
1139 -5.3221 5.22321
1140 -5.3221 5.18793
1141 -5.35737 5.15265
1142 -5.39265 5.11737
1143 -5.39265 5.0821
1144 -5.42793 5.04682
1145 -5.42793 5.01154
1146 -5.46321 4.97626
1147 -5.46321 4.94098
1148 -5.49849 4.90571
1149 -5.49849 4.87043
1150 -5.53376 4.83515
1151 -5.56904 4.79987
1152 -5.60432 4.7646
1153 -5.60432 4.72932
1154 -5.60432 4.69404
1155 -5.60432 4.65876
1156 -5.6396 4.62348
1157 -5.67487 4.58821
1158 -5.71015 4.55293
1159 -5.74543 4.51765
1160 -5.74543 4.48237
1161 -5.74543 4.4471
1162 -5.78071 4.41182
1163 -5.81599 4.37654
1164 -5.85126 4.34126
1165 -5.85126 4.30598
1166 -5.88654 4.27071
1167 -5.88654 4.23543
1168 -5.92182 4.20015
1169 -5.9571 4.16487
1170 -5.9571 4.1296
1171 -5.9571 4.09432
1172 -5.99237 4.05904
1173 -6.02765 4.02376
1174 -6.02765 3.98848
1175 -6.02765 3.95321
1176 -6.02765 3.91793
1177 -6.02765 3.88265
1178 -6.06293 3.84737
1179 -6.09821 3.8121
1180 -6.13349 3.77682
1181 -6.16876 3.74154
1182 -6.20404 3.70626
1183 -6.20404 3.67098
1184 -6.23932 3.63571
1185 -6.23932 3.60043
1186 -6.23932 3.56515
1187 -6.23932 3.52987
1188 -6.23932 3.4946
1189 -6.23932 3.45932
1190 -6.23932 3.42404
1191 -6.2746 3.38876
1192 -6.2746 3.35348
1193 -6.30987 3.31821
1194 -6.30987 3.28293
1195 -6.34515 3.24765
1196 -6.34515 3.21237
1197 -6.38043 3.1771
1198 -6.38043 3.14182
1199 -6.38043 3.10654
1200 -6.41571 3.07126
1201 -6.45099 3.03598
1202 -6.45099 3.00071
1203 -6.45099 2.96543
1204 -6.48626 2.93015
1205 -6.48626 2.89487
1206 -6.52154 2.8596
1207 -6.52154 2.82432
1208 -6.52154 2.78904
1209 -6.52154 2.75376
1210 -6.52154 2.71848
1211 -6.52154 2.68321
1212 -6.55682 2.64793
1213 -6.55682 2.61265
1214 -6.5921 2.57737
1215 -6.62737 2.5421
1216 -6.66265 2.50682
1217 -6.66265 2.47154
1218 -6.69793 2.43626
1219 -6.73321 2.40098
1220 -6.73321 2.36571
1221 -6.73321 2.33043
1222 -6.73321 2.29515
1223 -6.73321 2.25987
1224 -6.73321 2.2246
1225 -6.73321 2.18932
1226 -6.76849 2.15404
1227 -6.80376 2.11876
1228 -6.80376 2.08348
1229 -6.80376 2.04821
1230 -6.80376 2.01293
1231 -6.80376 1.97765
1232 -6.80376 1.94237
1233 -6.83904 1.9071
1234 -6.83904 1.87182
1235 -6.83904 1.83654
1236 -6.83904 1.80126
1237 -6.83904 1.76598
1238 -6.83904 1.73071
1239 -6.83904 1.69543
1240 -6.83904 1.66015
1241 -6.83904 1.62487
1242 -6.83904 1.5896
1243 -6.83904 1.55432
1244 -6.83904 1.51904
1245 -6.83904 1.48376
1246 -6.83904 1.44848
1247 -6.87432 1.41321
1248 -6.9096 1.37793
1249 -6.9096 1.34265
1250 -6.9096 1.30737
1251 -6.9096 1.2721
1252 -6.94487 1.23682
1253 -6.94487 1.20154
1254 -6.94487 1.16626
1255 -6.94487 1.13098
1256 -6.98015 1.09571
1257 -6.98015 1.06043
1258 -6.98015 1.02515
1259 -6.98015 0.989873
1260 -6.98015 0.954595
1261 -6.98015 0.919317
1262 -6.98015 0.88404
1263 -6.98015 0.848762
1264 -7.01543 0.813484
1265 -7.01543 0.778206
1266 -7.01543 0.742928
1267 -7.01543 0.707651
1268 -7.01543 0.672373
1269 -7.01543 0.637095
1270 -7.05071 0.601817
1271 -7.05071 0.56654
1272 -7.08599 0.531262
1273 -7.08599 0.495984
1274 -7.08599 0.460706
1275 -7.08599 0.425428
1276 -7.08599 0.390151
1277 -7.08599 0.354873
1278 -7.12126 0.319595
1279 -7.12126 0.284317
1280 -7.12126 0.24904
1281 -7.12126 0.213762
1282 -7.12126 0.178484
1283 -7.12126 0.143206
1284 -7.12126 0.107928
1285 -7.12126 0.0726507
1286 -7.12126 0.0373729
1287 -7.12126 0.00209515
1288 -7.12126 -0.0331826
1289 -7.12126 -0.0684604
1290 -7.12126 -0.103738
1291 -7.12126 -0.139016
1292 -7.12126 -0.174294
1293 -7.12126 -0.209572
1294 -7.12126 -0.244849
1295 -7.12126 -0.280127
1296 -7.12126 -0.315405
1297 -7.12126 -0.350683
1298 -7.12126 -0.38596
1299 -7.12126 -0.421238
1300 -7.12126 -0.456516
1301 -7.12126 -0.491794
1302 -7.12126 -0.527072
1303 -7.12126 -0.562349
1304 -7.12126 -0.597627
1305 -7.12126 -0.632905
