# Supplementary material for: Statistical Mapping of Maize Bundle Intensity at the Stem Scale Using Spatial Normalisation of Replicated Images
Source: PLoS One. 2014 Mar 12;9(3):e90673. doi: 10.1371/journal.pone.0090673 (PMC3951278; doi:10.1371/journal.pone.0090673)
Supplement: File S2 — Data files containing bundle positions and slice contours. (ZIP) [file pone.0090673.s002.zip › data/slabs/tables/contoursMm/m03erCntMm.txt]

name   x   y
1    -7.31742 1.95428
2    -7.31742 1.91901
3    -7.31742 1.88373
4    -7.31742 1.84845
5    -7.31742 1.81317
6    -7.31742 1.77789
7    -7.31742 1.74262
8    -7.31742 1.70734
9    -7.31742 1.67206
10   -7.31742 1.63678
11   -7.31742 1.60151
12   -7.31742 1.56623
13   -7.31742 1.53095
14   -7.31742 1.49567
15   -7.31742 1.46039
16   -7.31742 1.42512
17   -7.31742 1.38984
18   -7.31742 1.35456
19   -7.31742 1.31928
20   -7.28214 1.28401
21   -7.24687 1.24873
22   -7.21159 1.21345
23   -7.17631 1.17817
24   -7.14103 1.14289
25   -7.10576 1.10762
26   -7.07048 1.07234
27   -7.0352 1.03706
28   -6.99992 1.00178
29   -6.99992 0.966506
30   -6.99992 0.931228
31   -6.99992 0.895951
32   -6.99992 0.860673
33   -6.99992 0.825395
34   -6.99992 0.790117
35   -6.99992 0.754839
36   -6.99992 0.719562
37   -6.99992 0.684284
38   -6.99992 0.649006
39   -6.99992 0.613728
40   -6.99992 0.578451
41   -6.99992 0.543173
42   -6.99992 0.507895
43   -6.99992 0.472617
44   -6.99992 0.437339
45   -6.99992 0.402062
46   -6.99992 0.366784
47   -6.99992 0.331506
48   -6.99992 0.296228
49   -6.99992 0.260951
50   -6.99992 0.225673
51   -6.99992 0.190395
52   -6.96464 0.155117
53   -6.96464 0.119839
54   -6.96464 0.0845616
55   -6.96464 0.0492838
56   -6.96464 0.0140061
57   -6.96464 -0.0212717
58   -6.96464 -0.0565495
59   -6.92937 -0.0918273
60   -6.92937 -0.127105
61   -6.92937 -0.162383
62   -6.92937 -0.197661
63   -6.92937 -0.232938
64   -6.92937 -0.268216
65   -6.92937 -0.303494
66   -6.92937 -0.338772
67   -6.92937 -0.374049
68   -6.89409 -0.409327
69   -6.89409 -0.444605
70   -6.89409 -0.479883
71   -6.89409 -0.515161
72   -6.85881 -0.550438
73   -6.85881 -0.585716
74   -6.85881 -0.620994
75   -6.85881 -0.656272
76   -6.82353 -0.691549
77   -6.82353 -0.726827
78   -6.82353 -0.762105
79   -6.82353 -0.797383
80   -6.82353 -0.832661
81   -6.82353 -0.867938
82   -6.82353 -0.903216
83   -6.78826 -0.938494
84   -6.78826 -0.973772
85   -6.78826 -1.00905
86   -6.78826 -1.04433
87   -6.75298 -1.07961
88   -6.75298 -1.11488
89   -6.75298 -1.15016
90   -6.75298 -1.18544
91   -6.75298 -1.22072
92   -6.7177 -1.25599
93   -6.7177 -1.29127
94   -6.7177 -1.32655
95   -6.7177 -1.36183
96   -6.68242 -1.39711
97   -6.68242 -1.43238
98   -6.68242 -1.46766
99   -6.68242 -1.50294
100  -6.68242 -1.53822
101  -6.68242 -1.57349
102  -6.64714 -1.60877
103  -6.64714 -1.64405
104  -6.64714 -1.67933
105  -6.64714 -1.71461
106  -6.64714 -1.74988
107  -6.64714 -1.78516
108  -6.64714 -1.82044
109  -6.64714 -1.85572
110  -6.64714 -1.89099
111  -6.64714 -1.92627
112  -6.61187 -1.96155
113  -6.57659 -1.99683
114  -6.57659 -2.03211
115  -6.57659 -2.06738
116  -6.57659 -2.10266
117  -6.57659 -2.13794
118  -6.54131 -2.17322
119  -6.50603 -2.20849
120  -6.47076 -2.24377
121  -6.47076 -2.27905
122  -6.43548 -2.31433
123  -6.43548 -2.34961
124  -6.43548 -2.38488
125  -6.43548 -2.42016
126  -6.43548 -2.45544
127  -6.43548 -2.49072
128  -6.43548 -2.52599
129  -6.43548 -2.56127
130  -6.43548 -2.59655
131  -6.43548 -2.63183
132  -6.43548 -2.66711
133  -6.43548 -2.70238
134  -6.43548 -2.73766
135  -6.43548 -2.77294
136  -6.43548 -2.80822
137  -6.43548 -2.84349
138  -6.4002 -2.87877
139  -6.36492 -2.91405
140  -6.32964 -2.94933
141  -6.29437 -2.98461
142  -6.29437 -3.01988
143  -6.29437 -3.05516
144  -6.29437 -3.09044
145  -6.29437 -3.12572
146  -6.29437 -3.16099
147  -6.25909 -3.19627
148  -6.25909 -3.23155
149  -6.25909 -3.26683
150  -6.22381 -3.30211
151  -6.22381 -3.33738
152  -6.18853 -3.37266
153  -6.18853 -3.40794
154  -6.15326 -3.44322
155  -6.15326 -3.47849
156  -6.15326 -3.51377
157  -6.15326 -3.54905
158  -6.11798 -3.58433
159  -6.11798 -3.61961
160  -6.11798 -3.65488
161  -6.11798 -3.69016
162  -6.11798 -3.72544
163  -6.11798 -3.76072
164  -6.11798 -3.79599
165  -6.11798 -3.83127
166  -6.11798 -3.86655
167  -6.11798 -3.90183
168  -6.11798 -3.93711
169  -6.11798 -3.97238
170  -6.11798 -4.00766
171  -6.15326 -4.04294
172  -6.18853 -4.07822
173  -6.22381 -4.11349
174  -6.25909 -4.14877
175  -6.29437 -4.18405
176  -6.32964 -4.21933
177  -6.36492 -4.25461
178  -6.4002 -4.28988
179  -6.43548 -4.32516
180  -6.47076 -4.32516
181  -6.50603 -4.36044
182  -6.54131 -4.39572
183  -6.57659 -4.43099
184  -6.61187 -4.46627
185  -6.64714 -4.50155
186  -6.68242 -4.53683
187  -6.7177 -4.57211
188  -6.75298 -4.60738
189  -6.75298 -4.64266
190  -6.75298 -4.67794
191  -6.75298 -4.71322
192  -6.75298 -4.74849
193  -6.75298 -4.78377
194  -6.75298 -4.81905
195  -6.75298 -4.85433
196  -6.75298 -4.88961
197  -6.75298 -4.92488
198  -6.75298 -4.96016
199  -6.75298 -4.99544
200  -6.75298 -5.03072
201  -6.7177 -5.06599
202  -6.68242 -5.10127
203  -6.64714 -5.13655
204  -6.61187 -5.17183
205  -6.57659 -5.20711
206  -6.54131 -5.24238
207  -6.50603 -5.27766
208  -6.47076 -5.31294
209  -6.43548 -5.34822
210  -6.4002 -5.38349
211  -6.36492 -5.41877
212  -6.32964 -5.41877
213  -6.29437 -5.45405
214  -6.25909 -5.48933
215  -6.22381 -5.52461
216  -6.18853 -5.55988
217  -6.15326 -5.59516
218  -6.11798 -5.63044
219  -6.0827 -5.66572
220  -6.04742 -5.70099
221  -6.01214 -5.73627
222  -6.01214 -5.77155
223  -5.97687 -5.80683
224  -5.94159 -5.84211
225  -5.90631 -5.87738
226  -5.87103 -5.91266
227  -5.83576 -5.94794
228  -5.80048 -5.98322
229  -5.7652 -6.01849
230  -5.72992 -6.05377
231  -5.69464 -6.08905
232  -5.65937 -6.08905
233  -5.62409 -6.08905
234  -5.58881 -6.12433
235  -5.55353 -6.15961
236  -5.51826 -6.19488
237  -5.48298 -6.23016
238  -5.4477 -6.26544
239  -5.41242 -6.30072
240  -5.37714 -6.33599
241  -5.34187 -6.37127
242  -5.30659 -6.40655
243  -5.27131 -6.44183
244  -5.23603 -6.47711
245  -5.20076 -6.51238
246  -5.16548 -6.54766
247  -5.1302 -6.54766
248  -5.09492 -6.54766
249  -5.05964 -6.54766
250  -5.02437 -6.54766
251  -4.98909 -6.54766
252  -4.95381 -6.54766
253  -4.91853 -6.54766
254  -4.88326 -6.54766
255  -4.84798 -6.54766
256  -4.8127 -6.54766
257  -4.77742 -6.54766
258  -4.74214 -6.54766
259  -4.70687 -6.54766
260  -4.67159 -6.54766
261  -4.63631 -6.54766
262  -4.60103 -6.54766
263  -4.56576 -6.54766
264  -4.53048 -6.54766
265  -4.4952 -6.54766
266  -4.45992 -6.54766
267  -4.42464 -6.58294
268  -4.38937 -6.61822
269  -4.35409 -6.65349
270  -4.31881 -6.68877
271  -4.28353 -6.72405
272  -4.24826 -6.75933
273  -4.21298 -6.79461
274  -4.1777 -6.82988
275  -4.14242 -6.86516
276  -4.10714 -6.90044
277  -4.10714 -6.93572
278  -4.10714 -6.97099
279  -4.10714 -7.00627
280  -4.07187 -7.04155
281  -4.03659 -7.07683
282  -4.00131 -7.11211
283  -3.96603 -7.14738
284  -3.93076 -7.18266
285  -3.89548 -7.21794
286  -3.8602 -7.25322
287  -3.82492 -7.28849
288  -3.78964 -7.32377
289  -3.75437 -7.32377
290  -3.71909 -7.32377
291  -3.68381 -7.32377
292  -3.64853 -7.32377
293  -3.61326 -7.32377
294  -3.57798 -7.32377
295  -3.5427 -7.32377
296  -3.50742 -7.35905
297  -3.47214 -7.39433
298  -3.43687 -7.42961
299  -3.40159 -7.46488
300  -3.36631 -7.50016
301  -3.33103 -7.53544
302  -3.29576 -7.57072
303  -3.26048 -7.57072
304  -3.2252 -7.57072
305  -3.18992 -7.57072
306  -3.15464 -7.57072
307  -3.11937 -7.57072
308  -3.08409 -7.57072
309  -3.04881 -7.60599
310  -3.01353 -7.60599
311  -2.97826 -7.60599
312  -2.94298 -7.60599
313  -2.9077 -7.60599
314  -2.87242 -7.60599
315  -2.83714 -7.60599
316  -2.80187 -7.60599
317  -2.76659 -7.60599
318  -2.73131 -7.60599
319  -2.69603 -7.60599
320  -2.66076 -7.60599
321  -2.62548 -7.60599
322  -2.5902 -7.60599
323  -2.55492 -7.60599
324  -2.51964 -7.60599
325  -2.48437 -7.60599
326  -2.44909 -7.60599
327  -2.41381 -7.60599
328  -2.37853 -7.57072
329  -2.34326 -7.57072
330  -2.30798 -7.57072
331  -2.2727 -7.57072
332  -2.23742 -7.57072
333  -2.20214 -7.53544
334  -2.16687 -7.50016
335  -2.13159 -7.46488
336  -2.09631 -7.42961
337  -2.06103 -7.39433
338  -2.02576 -7.35905
339  -1.99048 -7.32377
340  -1.9552 -7.32377
341  -1.91992 -7.32377
342  -1.88464 -7.28849
343  -1.84937 -7.25322
344  -1.81409 -7.21794
345  -1.77881 -7.18266
346  -1.74353 -7.14738
347  -1.70826 -7.11211
348  -1.67298 -7.07683
349  -1.6377 -7.04155
350  -1.60242 -7.00627
351  -1.56714 -6.97099
352  -1.53187 -6.97099
353  -1.49659 -6.97099
354  -1.46131 -6.97099
355  -1.42603 -6.97099
356  -1.39076 -6.97099
357  -1.35548 -6.97099
358  -1.3202 -6.97099
359  -1.28492 -6.97099
360  -1.24964 -6.93572
361  -1.21437 -6.90044
362  -1.17909 -6.86516
363  -1.14381 -6.82988
364  -1.10853 -6.82988
365  -1.07326 -6.82988
366  -1.03798 -6.82988
367  -1.0027 -6.82988
368  -0.967422 -6.82988
369  -0.932144 -6.82988
370  -0.896867 -6.79461
371  -0.861589 -6.79461
372  -0.826311 -6.75933
373  -0.791033 -6.75933
374  -0.755755 -6.75933
375  -0.720478 -6.75933
376  -0.6852 -6.75933
377  -0.649922 -6.75933
378  -0.614644 -6.75933
379  -0.579367 -6.75933
380  -0.544089 -6.75933
381  -0.508811 -6.75933
382  -0.473533 -6.75933
383  -0.438255 -6.75933
384  -0.402978 -6.75933
385  -0.3677 -6.72405
386  -0.332422 -6.72405
387  -0.297144 -6.68877
388  -0.261867 -6.65349
389  -0.226589 -6.61822
390  -0.191311 -6.58294
391  -0.156033 -6.58294
392  -0.120755 -6.54766
393  -0.0854777 -6.54766
394  -0.0501999 -6.54766
395  -0.0149221 -6.54766
396  0.0203557 -6.54766
397  0.0556334 -6.54766
398  0.0909112 -6.54766
399  0.126189 -6.54766
400  0.161467 -6.54766
401  0.196745 -6.54766
402  0.232022 -6.54766
403  0.2673 -6.54766
404  0.302578 -6.54766
405  0.337856 -6.54766
406  0.373133 -6.54766
407  0.408411 -6.54766
408  0.443689 -6.54766
409  0.478967 -6.51238
410  0.514245 -6.51238
411  0.549522 -6.51238
412  0.5848 -6.51238
413  0.620078 -6.51238
414  0.655356 -6.51238
415  0.690633 -6.51238
416  0.725911 -6.47711
417  0.761189 -6.47711
418  0.796467 -6.47711
419  0.831745 -6.47711
420  0.867022 -6.47711
421  0.9023 -6.47711
422  0.937578 -6.47711
423  0.972856 -6.47711
424  1.00813 -6.44183
425  1.04341 -6.44183
426  1.07869 -6.44183
427  1.11397 -6.40655
428  1.14924 -6.37127
429  1.18452 -6.33599
430  1.2198 -6.33599
431  1.25508 -6.33599
432  1.29036 -6.30072
433  1.32563 -6.30072
434  1.36091 -6.26544
435  1.39619 -6.26544
436  1.43147 -6.26544
437  1.46674 -6.26544
438  1.50202 -6.26544
439  1.5373 -6.26544
440  1.57258 -6.26544
441  1.60786 -6.26544
442  1.64313 -6.26544
443  1.67841 -6.23016
444  1.71369 -6.23016
445  1.74897 -6.23016
446  1.78424 -6.23016
447  1.81952 -6.23016
448  1.8548 -6.23016
449  1.89008 -6.23016
450  1.92536 -6.23016
451  1.96063 -6.23016
452  1.99591 -6.23016
453  2.03119 -6.19488
454  2.06647 -6.19488
455  2.10174 -6.19488
456  2.13702 -6.15961
457  2.1723 -6.15961
458  2.20758 -6.15961
459  2.24286 -6.15961
460  2.27813 -6.15961
461  2.31341 -6.15961
462  2.34869 -6.12433
463  2.38397 -6.12433
464  2.41924 -6.08905
465  2.45452 -6.08905
466  2.4898 -6.08905
467  2.52508 -6.08905
468  2.56036 -6.08905
469  2.59563 -6.08905
470  2.63091 -6.08905
471  2.66619 -6.08905
472  2.70147 -6.08905
473  2.73674 -6.08905
474  2.77202 -6.08905
475  2.8073 -6.05377
476  2.84258 -6.05377
477  2.87786 -6.05377
478  2.91313 -6.05377
479  2.94841 -6.05377
480  2.98369 -6.05377
481  3.01897 -6.05377
482  3.05424 -6.05377
483  3.08952 -6.05377
484  3.1248 -6.05377
485  3.16008 -6.05377
486  3.19536 -6.05377
487  3.23063 -6.05377
488  3.26591 -6.08905
489  3.30119 -6.08905
490  3.33647 -6.08905
491  3.37174 -6.08905
492  3.40702 -6.08905
493  3.4423 -6.08905
494  3.47758 -6.08905
495  3.51286 -6.08905
496  3.54813 -6.08905
497  3.58341 -6.08905
498  3.61869 -6.08905
499  3.65397 -6.08905
500  3.68924 -6.08905
501  3.72452 -6.08905
502  3.7598 -6.08905
503  3.79508 -6.08905
504  3.83036 -6.08905
505  3.86563 -6.08905
506  3.90091 -6.08905
507  3.93619 -6.08905
508  3.97147 -6.08905
509  4.00674 -6.08905
510  4.04202 -6.08905
511  4.0773 -6.08905
512  4.11258 -6.08905
513  4.14786 -6.08905
514  4.18313 -6.08905
515  4.21841 -6.08905
516  4.25369 -6.08905
517  4.28897 -6.12433
518  4.32424 -6.15961
519  4.35952 -6.15961
520  4.3948 -6.19488
521  4.43008 -6.19488
522  4.46536 -6.19488
523  4.50063 -6.19488
524  4.53591 -6.19488
525  4.57119 -6.23016
526  4.60647 -6.23016
527  4.64174 -6.23016
528  4.67702 -6.23016
529  4.7123 -6.26544
530  4.74758 -6.30072
531  4.78286 -6.30072
532  4.81813 -6.30072
533  4.85341 -6.30072
534  4.88869 -6.30072
535  4.92397 -6.33599
536  4.95924 -6.37127
537  4.99452 -6.37127
538  5.0298 -6.37127
539  5.06508 -6.37127
540  5.10036 -6.40655
541  5.13563 -6.40655
542  5.17091 -6.40655
543  5.20619 -6.40655
544  5.24147 -6.44183
545  5.27674 -6.44183
546  5.31202 -6.44183
547  5.3473 -6.44183
548  5.38258 -6.47711
549  5.41786 -6.47711
550  5.45313 -6.47711
551  5.48841 -6.47711
552  5.52369 -6.47711
553  5.55897 -6.47711
554  5.59424 -6.47711
555  5.62952 -6.47711
556  5.6648 -6.47711
557  5.70008 -6.47711
558  5.73536 -6.47711
559  5.77063 -6.47711
560  5.80591 -6.47711
561  5.84119 -6.47711
562  5.87647 -6.47711
563  5.91174 -6.44183
564  5.94702 -6.40655
565  5.9823 -6.37127
566  6.01758 -6.33599
567  6.05286 -6.30072
568  6.08813 -6.30072
569  6.12341 -6.30072
570  6.15869 -6.30072
571  6.19397 -6.26544
572  6.22924 -6.23016
573  6.26452 -6.19488
574  6.2998 -6.15961
575  6.33508 -6.12433
576  6.37036 -6.08905
577  6.40563 -6.05377
578  6.44091 -6.01849
579  6.47619 -5.98322
580  6.51147 -5.94794
581  6.54674 -5.91266
582  6.54674 -5.87738
583  6.54674 -5.84211
584  6.58202 -5.80683
585  6.6173 -5.77155
586  6.65258 -5.73627
587  6.65258 -5.70099
588  6.65258 -5.66572
589  6.68786 -5.63044
590  6.72313 -5.59516
591  6.72313 -5.55988
592  6.75841 -5.52461
593  6.75841 -5.48933
594  6.75841 -5.45405
595  6.79369 -5.41877
596  6.79369 -5.38349
597  6.79369 -5.34822
598  6.82897 -5.31294
599  6.82897 -5.27766
600  6.82897 -5.24238
601  6.86424 -5.20711
602  6.89952 -5.17183
603  6.89952 -5.13655
604  6.89952 -5.10127
605  6.89952 -5.06599
606  6.9348 -5.03072
607  6.9348 -4.99544
608  6.9348 -4.96016
609  6.97008 -4.92488
610  7.00536 -4.88961
611  7.00536 -4.85433
612  7.00536 -4.81905
613  7.00536 -4.78377
614  7.00536 -4.74849
615  7.00536 -4.71322
616  7.00536 -4.67794
617  7.00536 -4.64266
618  7.00536 -4.60738
619  7.00536 -4.57211
620  7.00536 -4.53683
621  7.00536 -4.50155
622  7.00536 -4.46627
623  7.04063 -4.43099
624  7.04063 -4.39572
625  7.04063 -4.36044
626  7.04063 -4.32516
627  7.04063 -4.28988
628  7.04063 -4.25461
629  7.04063 -4.21933
630  7.07591 -4.18405
631  7.07591 -4.14877
632  7.07591 -4.11349
633  7.07591 -4.07822
634  7.07591 -4.04294
635  7.07591 -4.00766
636  7.11119 -3.97238
637  7.11119 -3.93711
638  7.11119 -3.90183
639  7.11119 -3.86655
640  7.11119 -3.83127
641  7.11119 -3.79599
642  7.11119 -3.76072
643  7.11119 -3.72544
644  7.11119 -3.69016
645  7.11119 -3.65488
646  7.11119 -3.61961
647  7.11119 -3.58433
648  7.11119 -3.54905
649  7.11119 -3.51377
650  7.11119 -3.47849
651  7.11119 -3.44322
652  7.11119 -3.40794
653  7.11119 -3.37266
654  7.11119 -3.33738
655  7.11119 -3.30211
656  7.11119 -3.26683
657  7.11119 -3.23155
658  7.11119 -3.19627
659  7.11119 -3.16099
660  7.11119 -3.12572
661  7.11119 -3.09044
662  7.14647 -3.05516
663  7.14647 -3.01988
664  7.14647 -2.98461
665  7.14647 -2.94933
666  7.14647 -2.91405
667  7.14647 -2.87877
668  7.14647 -2.84349
669  7.14647 -2.80822
670  7.14647 -2.77294
671  7.14647 -2.73766
672  7.14647 -2.70238
673  7.14647 -2.66711
674  7.14647 -2.63183
675  7.14647 -2.59655
676  7.14647 -2.56127
677  7.18174 -2.52599
678  7.18174 -2.49072
679  7.18174 -2.45544
680  7.21702 -2.42016
681  7.2523 -2.38488
682  7.2523 -2.34961
683  7.2523 -2.31433
684  7.2523 -2.27905
685  7.2523 -2.24377
686  7.2523 -2.20849
687  7.28758 -2.17322
688  7.28758 -2.13794
689  7.28758 -2.10266
690  7.28758 -2.06738
691  7.28758 -2.03211
692  7.28758 -1.99683
693  7.28758 -1.96155
694  7.28758 -1.92627
695  7.28758 -1.89099
696  7.28758 -1.85572
697  7.28758 -1.82044
698  7.28758 -1.78516
699  7.28758 -1.74988
700  7.28758 -1.71461
701  7.28758 -1.67933
702  7.28758 -1.64405
703  7.28758 -1.60877
704  7.28758 -1.57349
705  7.28758 -1.53822
706  7.28758 -1.50294
707  7.28758 -1.46766
708  7.28758 -1.43238
709  7.28758 -1.39711
710  7.28758 -1.36183
711  7.28758 -1.32655
712  7.28758 -1.29127
713  7.28758 -1.25599
714  7.28758 -1.22072
715  7.28758 -1.18544
716  7.28758 -1.15016
717  7.28758 -1.11488
718  7.28758 -1.07961
719  7.28758 -1.04433
720  7.28758 -1.00905
721  7.28758 -0.973772
722  7.28758 -0.938494
723  7.28758 -0.903216
724  7.28758 -0.867938
725  7.28758 -0.832661
726  7.28758 -0.797383
727  7.28758 -0.762105
728  7.28758 -0.726827
729  7.28758 -0.691549
730  7.28758 -0.656272
731  7.28758 -0.620994
732  7.28758 -0.585716
733  7.28758 -0.550438
734  7.28758 -0.515161
735  7.28758 -0.479883
736  7.28758 -0.444605
737  7.2523 -0.409327
738  7.2523 -0.374049
739  7.2523 -0.338772
740  7.2523 -0.303494
741  7.21702 -0.268216
742  7.21702 -0.232938
743  7.21702 -0.197661
744  7.21702 -0.162383
745  7.21702 -0.127105
746  7.21702 -0.0918273
747  7.18174 -0.0565495
748  7.18174 -0.0212717
749  7.18174 0.0140061
750  7.18174 0.0492838
751  7.18174 0.0845616
752  7.18174 0.119839
753  7.18174 0.155117
754  7.14647 0.190395
755  7.14647 0.225673
756  7.14647 0.260951
757  7.14647 0.296228
758  7.14647 0.331506
759  7.11119 0.366784
760  7.11119 0.402062
761  7.11119 0.437339
762  7.07591 0.472617
763  7.07591 0.507895
764  7.07591 0.543173
765  7.07591 0.578451
766  7.07591 0.613728
767  7.07591 0.649006
768  7.07591 0.684284
769  7.07591 0.719562
770  7.07591 0.754839
771  7.07591 0.790117
772  7.04063 0.825395
773  7.04063 0.860673
774  7.04063 0.895951
775  7.04063 0.931228
776  7.00536 0.966506
777  7.00536 1.00178
778  7.00536 1.03706
779  7.00536 1.07234
780  6.97008 1.10762
781  6.97008 1.14289
782  6.97008 1.17817
783  6.9348 1.21345
784  6.9348 1.24873
785  6.9348 1.28401
786  6.89952 1.31928
787  6.89952 1.35456
788  6.89952 1.38984
789  6.86424 1.42512
790  6.86424 1.46039
791  6.86424 1.49567
792  6.86424 1.53095
793  6.82897 1.56623
794  6.82897 1.60151
795  6.82897 1.63678
796  6.82897 1.67206
797  6.79369 1.70734
798  6.79369 1.74262
799  6.75841 1.77789
800  6.75841 1.81317
801  6.72313 1.84845
802  6.72313 1.88373
803  6.68786 1.91901
804  6.68786 1.95428
805  6.68786 1.98956
806  6.65258 2.02484
807  6.65258 2.06012
808  6.65258 2.09539
809  6.6173 2.13067
810  6.6173 2.16595
811  6.58202 2.20123
812  6.58202 2.23651
813  6.58202 2.27178
814  6.58202 2.30706
815  6.54674 2.34234
816  6.54674 2.37762
817  6.54674 2.41289
818  6.51147 2.44817
819  6.51147 2.48345
820  6.51147 2.51873
821  6.47619 2.55401
822  6.44091 2.58928
823  6.44091 2.62456
824  6.40563 2.65984
825  6.40563 2.69512
826  6.40563 2.73039
827  6.37036 2.76567
828  6.37036 2.80095
829  6.37036 2.83623
830  6.33508 2.87151
831  6.33508 2.90678
832  6.2998 2.94206
833  6.2998 2.97734
834  6.26452 3.01262
835  6.26452 3.04789
836  6.22924 3.08317
837  6.22924 3.11845
838  6.19397 3.15373
839  6.19397 3.18901
840  6.19397 3.22428
841  6.15869 3.25956
842  6.15869 3.29484
843  6.12341 3.33012
844  6.12341 3.36539
845  6.08813 3.40067
846  6.05286 3.43595
847  6.05286 3.47123
848  6.01758 3.50651
849  5.9823 3.54178
850  5.9823 3.57706
851  5.94702 3.61234
852  5.94702 3.64762
853  5.94702 3.68289
854  5.91174 3.71817
855  5.87647 3.75345
856  5.87647 3.78873
857  5.84119 3.82401
858  5.84119 3.85928
859  5.80591 3.89456
860  5.77063 3.92984
861  5.77063 3.96512
862  5.73536 4.00039
863  5.70008 4.03567
864  5.70008 4.07095
865  5.70008 4.10623
866  5.70008 4.14151
867  5.6648 4.17678
868  5.62952 4.21206
869  5.62952 4.24734
870  5.62952 4.28262
871  5.59424 4.31789
872  5.55897 4.35317
873  5.52369 4.38845
874  5.48841 4.42373
875  5.48841 4.45901
876  5.45313 4.49428
877  5.41786 4.52956
878  5.38258 4.56484
879  5.3473 4.60012
880  5.31202 4.63539
881  5.31202 4.67067
882  5.27674 4.70595
883  5.24147 4.74123
884  5.20619 4.77651
885  5.17091 4.81178
886  5.13563 4.84706
887  5.13563 4.88234
888  5.10036 4.91762
889  5.06508 4.95289
890  5.0298 4.98817
891  5.0298 5.02345
892  4.99452 5.05873
893  4.95924 5.09401
894  4.92397 5.12928
895  4.92397 5.16456
896  4.88869 5.19984
897  4.85341 5.23512
898  4.85341 5.27039
899  4.85341 5.30567
900  4.81813 5.34095
901  4.78286 5.37623
902  4.74758 5.41151
903  4.7123 5.44678
904  4.67702 5.48206
905  4.64174 5.51734
906  4.60647 5.55262
907  4.57119 5.58789
908  4.53591 5.62317
909  4.50063 5.65845
910  4.46536 5.69373
911  4.43008 5.72901
912  4.3948 5.76428
913  4.35952 5.79956
914  4.32424 5.83484
915  4.28897 5.87012
916  4.25369 5.90539
917  4.21841 5.94067
918  4.18313 5.97595
919  4.14786 6.01123
920  4.11258 6.04651
921  4.0773 6.08178
922  4.04202 6.11706
923  4.00674 6.15234
924  3.97147 6.18762
925  3.93619 6.18762
926  3.90091 6.22289
927  3.86563 6.25817
928  3.83036 6.29345
929  3.79508 6.32873
930  3.7598 6.36401
931  3.72452 6.36401
932  3.68924 6.39928
933  3.65397 6.43456
934  3.61869 6.46984
935  3.58341 6.46984
936  3.54813 6.50512
937  3.51286 6.54039
938  3.47758 6.57567
939  3.4423 6.57567
940  3.40702 6.61095
941  3.37174 6.64623
942  3.33647 6.68151
943  3.30119 6.71678
944  3.26591 6.75206
945  3.23063 6.78734
946  3.19536 6.78734
947  3.16008 6.82262
948  3.1248 6.82262
949  3.08952 6.85789
950  3.05424 6.89317
951  3.01897 6.89317
952  2.98369 6.92845
953  2.94841 6.96373
954  2.91313 6.96373
955  2.87786 6.99901
956  2.84258 6.99901
957  2.8073 7.03428
958  2.77202 7.03428
959  2.73674 7.06956
960  2.70147 7.06956
961  2.66619 7.10484
962  2.63091 7.14012
963  2.59563 7.17539
964  2.56036 7.21067
965  2.52508 7.21067
966  2.4898 7.21067
967  2.45452 7.24595
968  2.41924 7.24595
969  2.38397 7.28123
970  2.34869 7.28123
971  2.31341 7.31651
972  2.27813 7.31651
973  2.24286 7.35178
974  2.20758 7.35178
975  2.1723 7.38706
976  2.13702 7.38706
977  2.10174 7.42234
978  2.06647 7.42234
979  2.03119 7.42234
980  1.99591 7.45762
981  1.96063 7.49289
982  1.92536 7.49289
983  1.89008 7.49289
984  1.8548 7.52817
985  1.81952 7.52817
986  1.78424 7.56345
987  1.74897 7.56345
988  1.71369 7.56345
989  1.67841 7.59873
990  1.64313 7.59873
991  1.60786 7.59873
992  1.57258 7.59873
993  1.5373 7.63401
994  1.50202 7.63401
995  1.46674 7.63401
996  1.43147 7.66928
997  1.39619 7.66928
998  1.36091 7.70456
999  1.32563 7.70456
1000 1.29036 7.70456
1001 1.25508 7.70456
1002 1.2198 7.73984
1003 1.18452 7.73984
1004 1.14924 7.77512
1005 1.11397 7.77512
1006 1.07869 7.77512
1007 1.04341 7.77512
1008 1.00813 7.81039
1009 0.972856 7.81039
1010 0.937578 7.81039
1011 0.9023 7.81039
1012 0.867022 7.81039
1013 0.831745 7.84567
1014 0.796467 7.84567
1015 0.761189 7.84567
1016 0.725911 7.84567
1017 0.690633 7.84567
1018 0.655356 7.88095
1019 0.620078 7.88095
1020 0.5848 7.88095
1021 0.549522 7.88095
1022 0.514245 7.88095
1023 0.478967 7.91623
1024 0.443689 7.91623
1025 0.408411 7.91623
1026 0.373133 7.91623
1027 0.337856 7.91623
1028 0.302578 7.91623
1029 0.2673 7.91623
1030 0.232022 7.91623
1031 0.196745 7.95151
1032 0.161467 7.95151
1033 0.126189 7.95151
1034 0.0909112 7.95151
1035 0.0556334 7.95151
1036 0.0203557 7.95151
1037 -0.0149221 7.95151
1038 -0.0501999 7.95151
1039 -0.0854777 7.95151
1040 -0.120755 7.95151
1041 -0.156033 7.98678
1042 -0.191311 7.98678
1043 -0.226589 7.98678
1044 -0.261867 7.98678
1045 -0.297144 7.98678
1046 -0.332422 7.98678
1047 -0.3677 7.98678
1048 -0.402978 7.98678
1049 -0.438255 7.98678
1050 -0.473533 7.98678
1051 -0.508811 7.98678
1052 -0.544089 7.98678
1053 -0.579367 7.98678
1054 -0.614644 7.98678
1055 -0.649922 7.98678
1056 -0.6852 7.98678
1057 -0.720478 7.98678
1058 -0.755755 7.98678
1059 -0.791033 7.98678
1060 -0.826311 7.98678
1061 -0.861589 7.98678
1062 -0.896867 7.98678
1063 -0.932144 7.95151
1064 -0.967422 7.95151
1065 -1.0027 7.95151
1066 -1.03798 7.95151
1067 -1.07326 7.95151
1068 -1.10853 7.95151
1069 -1.14381 7.91623
1070 -1.17909 7.91623
1071 -1.21437 7.91623
1072 -1.24964 7.91623
1073 -1.28492 7.91623
1074 -1.3202 7.91623
1075 -1.35548 7.88095
1076 -1.39076 7.88095
1077 -1.42603 7.88095
1078 -1.46131 7.88095
1079 -1.49659 7.88095
1080 -1.53187 7.84567
1081 -1.56714 7.84567
1082 -1.60242 7.84567
1083 -1.6377 7.84567
1084 -1.67298 7.84567
1085 -1.70826 7.81039
1086 -1.74353 7.81039
1087 -1.77881 7.81039
1088 -1.81409 7.81039
1089 -1.84937 7.81039
1090 -1.88464 7.77512
1091 -1.91992 7.77512
1092 -1.9552 7.77512
1093 -1.99048 7.77512
1094 -2.02576 7.73984
1095 -2.06103 7.73984
1096 -2.09631 7.73984
1097 -2.13159 7.70456
1098 -2.16687 7.70456
1099 -2.20214 7.66928
1100 -2.23742 7.66928
1101 -2.2727 7.66928
1102 -2.30798 7.66928
1103 -2.34326 7.63401
1104 -2.37853 7.63401
1105 -2.41381 7.59873
1106 -2.44909 7.59873
1107 -2.48437 7.56345
1108 -2.51964 7.52817
1109 -2.55492 7.52817
1110 -2.5902 7.52817
1111 -2.62548 7.49289
1112 -2.66076 7.49289
1113 -2.69603 7.45762
1114 -2.73131 7.45762
1115 -2.76659 7.45762
1116 -2.80187 7.42234
1117 -2.83714 7.38706
1118 -2.87242 7.38706
1119 -2.9077 7.35178
1120 -2.94298 7.35178
1121 -2.97826 7.31651
1122 -3.01353 7.28123
1123 -3.04881 7.28123
1124 -3.08409 7.24595
1125 -3.11937 7.24595
1126 -3.15464 7.21067
1127 -3.18992 7.17539
1128 -3.2252 7.17539
1129 -3.26048 7.14012
1130 -3.29576 7.14012
1131 -3.33103 7.10484
1132 -3.36631 7.06956
1133 -3.40159 7.03428
1134 -3.43687 7.03428
1135 -3.47214 6.99901
1136 -3.50742 6.96373
1137 -3.5427 6.92845
1138 -3.57798 6.92845
1139 -3.61326 6.89317
1140 -3.64853 6.85789
1141 -3.68381 6.82262
1142 -3.71909 6.78734
1143 -3.75437 6.78734
1144 -3.78964 6.75206
1145 -3.82492 6.71678
1146 -3.8602 6.68151
1147 -3.89548 6.64623
1148 -3.93076 6.64623
1149 -3.96603 6.61095
1150 -4.00131 6.57567
1151 -4.03659 6.54039
1152 -4.07187 6.50512
1153 -4.10714 6.50512
1154 -4.14242 6.46984
1155 -4.1777 6.43456
1156 -4.21298 6.39928
1157 -4.24826 6.39928
1158 -4.28353 6.36401
1159 -4.31881 6.32873
1160 -4.35409 6.29345
1161 -4.38937 6.25817
1162 -4.42464 6.22289
1163 -4.45992 6.18762
1164 -4.4952 6.15234
1165 -4.53048 6.11706
1166 -4.56576 6.08178
1167 -4.60103 6.04651
1168 -4.63631 6.01123
1169 -4.67159 5.97595
1170 -4.70687 5.94067
1171 -4.74214 5.90539
1172 -4.77742 5.87012
1173 -4.8127 5.83484
1174 -4.84798 5.79956
1175 -4.88326 5.76428
1176 -4.91853 5.72901
1177 -4.95381 5.69373
1178 -4.98909 5.65845
1179 -5.02437 5.62317
1180 -5.05964 5.58789
1181 -5.09492 5.55262
1182 -5.1302 5.51734
1183 -5.1302 5.48206
1184 -5.16548 5.44678
1185 -5.20076 5.41151
1186 -5.23603 5.37623
1187 -5.27131 5.34095
1188 -5.30659 5.30567
1189 -5.34187 5.27039
1190 -5.37714 5.23512
1191 -5.37714 5.19984
1192 -5.41242 5.16456
1193 -5.4477 5.12928
1194 -5.48298 5.09401
1195 -5.51826 5.05873
1196 -5.55353 5.02345
1197 -5.55353 4.98817
1198 -5.55353 4.95289
1199 -5.55353 4.91762
1200 -5.55353 4.88234
1201 -5.55353 4.84706
1202 -5.55353 4.81178
1203 -5.55353 4.77651
1204 -5.58881 4.74123
1205 -5.62409 4.70595
1206 -5.65937 4.67067
1207 -5.69464 4.63539
1208 -5.72992 4.60012
1209 -5.7652 4.56484
1210 -5.80048 4.52956
1211 -5.83576 4.49428
1212 -5.87103 4.45901
1213 -5.90631 4.42373
1214 -5.90631 4.38845
1215 -5.94159 4.35317
1216 -5.94159 4.31789
1217 -5.94159 4.28262
1218 -5.97687 4.24734
1219 -6.01214 4.21206
1220 -6.04742 4.17678
1221 -6.04742 4.14151
1222 -6.0827 4.10623
1223 -6.11798 4.07095
1224 -6.11798 4.03567
1225 -6.11798 4.00039
1226 -6.11798 3.96512
1227 -6.11798 3.92984
1228 -6.11798 3.89456
1229 -6.11798 3.85928
1230 -6.11798 3.82401
1231 -6.11798 3.78873
1232 -6.15326 3.75345
1233 -6.18853 3.71817
1234 -6.18853 3.68289
1235 -6.22381 3.64762
1236 -6.22381 3.61234
1237 -6.25909 3.57706
1238 -6.25909 3.54178
1239 -6.25909 3.50651
1240 -6.29437 3.47123
1241 -6.29437 3.43595
1242 -6.32964 3.40067
1243 -6.32964 3.36539
1244 -6.32964 3.33012
1245 -6.36492 3.29484
1246 -6.4002 3.25956
1247 -6.4002 3.22428
1248 -6.43548 3.18901
1249 -6.47076 3.15373
1250 -6.50603 3.11845
1251 -6.54131 3.08317
1252 -6.57659 3.04789
1253 -6.61187 3.01262
1254 -6.64714 2.97734
1255 -6.64714 2.94206
1256 -6.64714 2.90678
1257 -6.64714 2.87151
1258 -6.68242 2.83623
1259 -6.7177 2.80095
1260 -6.75298 2.76567
1261 -6.75298 2.73039
1262 -6.75298 2.69512
1263 -6.75298 2.65984
1264 -6.75298 2.62456
1265 -6.75298 2.58928
1266 -6.75298 2.55401
1267 -6.75298 2.51873
1268 -6.78826 2.48345
1269 -6.82353 2.44817
1270 -6.85881 2.41289
1271 -6.89409 2.37762
1272 -6.92937 2.34234
1273 -6.96464 2.30706
1274 -6.99992 2.27178
1275 -7.0352 2.23651
1276 -7.07048 2.20123
1277 -7.10576 2.16595
1278 -7.14103 2.13067
1279 -7.17631 2.09539
1280 -7.21159 2.06012
1281 -7.24687 2.02484
1282 -7.28214 1.98956
