# Supplementary material for: Statistical Mapping of Maize Bundle Intensity at the Stem Scale Using Spatial Normalisation of Replicated Images
Source: PLoS One. 2014 Mar 12;9(3):e90673. doi: 10.1371/journal.pone.0090673 (PMC3951278; doi:10.1371/journal.pone.0090673)
Supplement: File S2 — Data files containing bundle positions and slice contours. (ZIP) [file pone.0090673.s002.zip › data/slabs/tables/contoursMm/m03evCntMm.txt]

name   x   y
1    -7.63292 -1.83067
2    -7.63292 -1.86595
3    -7.63292 -1.90122
4    -7.63292 -1.9365
5    -7.63292 -1.97178
6    -7.63292 -2.00706
7    -7.63292 -2.04234
8    -7.63292 -2.07761
9    -7.63292 -2.11289
10   -7.63292 -2.14817
11   -7.63292 -2.18345
12   -7.63292 -2.21872
13   -7.63292 -2.254
14   -7.63292 -2.28928
15   -7.63292 -2.32456
16   -7.63292 -2.35984
17   -7.63292 -2.39511
18   -7.63292 -2.43039
19   -7.63292 -2.46567
20   -7.63292 -2.50095
21   -7.59765 -2.53622
22   -7.59765 -2.5715
23   -7.59765 -2.60678
24   -7.56237 -2.64206
25   -7.56237 -2.67734
26   -7.56237 -2.71261
27   -7.56237 -2.74789
28   -7.56237 -2.78317
29   -7.56237 -2.81845
30   -7.56237 -2.85372
31   -7.56237 -2.889
32   -7.56237 -2.92428
33   -7.56237 -2.95956
34   -7.56237 -2.99484
35   -7.56237 -3.03011
36   -7.52709 -3.06539
37   -7.52709 -3.10067
38   -7.52709 -3.13595
39   -7.52709 -3.17122
40   -7.52709 -3.2065
41   -7.52709 -3.24178
42   -7.52709 -3.27706
43   -7.52709 -3.31234
44   -7.52709 -3.34761
45   -7.52709 -3.38289
46   -7.52709 -3.41817
47   -7.52709 -3.45345
48   -7.52709 -3.48872
49   -7.52709 -3.524
50   -7.52709 -3.55928
51   -7.52709 -3.59456
52   -7.49181 -3.62984
53   -7.49181 -3.66511
54   -7.45654 -3.70039
55   -7.45654 -3.73567
56   -7.45654 -3.77095
57   -7.42126 -3.80622
58   -7.42126 -3.8415
59   -7.38598 -3.87678
60   -7.38598 -3.91206
61   -7.38598 -3.94734
62   -7.38598 -3.98261
63   -7.38598 -4.01789
64   -7.38598 -4.05317
65   -7.38598 -4.08845
66   -7.3507 -4.12372
67   -7.31542 -4.159
68   -7.31542 -4.19428
69   -7.31542 -4.22956
70   -7.28015 -4.26484
71   -7.28015 -4.30011
72   -7.28015 -4.33539
73   -7.24487 -4.37067
74   -7.24487 -4.40595
75   -7.20959 -4.44122
76   -7.17431 -4.4765
77   -7.17431 -4.51178
78   -7.13904 -4.54706
79   -7.13904 -4.58234
80   -7.13904 -4.61761
81   -7.10376 -4.65289
82   -7.10376 -4.68817
83   -7.06848 -4.72345
84   -7.06848 -4.75872
85   -7.0332 -4.794
86   -6.99792 -4.82928
87   -6.99792 -4.86456
88   -6.96265 -4.89984
89   -6.92737 -4.93511
90   -6.89209 -4.97039
91   -6.85681 -5.00567
92   -6.82154 -5.04095
93   -6.78626 -5.07622
94   -6.75098 -5.1115
95   -6.7157 -5.14678
96   -6.68042 -5.14678
97   -6.64515 -5.14678
98   -6.60987 -5.14678
99   -6.57459 -5.14678
100  -6.53931 -5.14678
101  -6.50404 -5.14678
102  -6.46876 -5.14678
103  -6.43348 -5.14678
104  -6.3982 -5.14678
105  -6.36292 -5.14678
106  -6.32765 -5.14678
107  -6.29237 -5.14678
108  -6.25709 -5.14678
109  -6.22181 -5.14678
110  -6.18654 -5.14678
111  -6.15126 -5.14678
112  -6.11598 -5.14678
113  -6.0807 -5.1115
114  -6.04542 -5.1115
115  -6.01015 -5.07622
116  -5.97487 -5.07622
117  -5.93959 -5.07622
118  -5.90431 -5.07622
119  -5.86904 -5.07622
120  -5.83376 -5.07622
121  -5.79848 -5.07622
122  -5.7632 -5.07622
123  -5.72792 -5.07622
124  -5.69265 -5.07622
125  -5.65737 -5.07622
126  -5.62209 -5.07622
127  -5.58681 -5.07622
128  -5.55154 -5.07622
129  -5.51626 -5.07622
130  -5.48098 -5.07622
131  -5.4457 -5.07622
132  -5.41042 -5.04095
133  -5.37515 -5.04095
134  -5.33987 -5.00567
135  -5.30459 -5.00567
136  -5.26931 -5.00567
137  -5.23404 -5.00567
138  -5.19876 -5.00567
139  -5.16348 -5.00567
140  -5.1282 -5.00567
141  -5.09292 -5.00567
142  -5.05765 -5.00567
143  -5.02237 -5.00567
144  -4.98709 -5.00567
145  -4.95181 -5.00567
146  -4.91654 -5.00567
147  -4.88126 -5.00567
148  -4.84598 -5.00567
149  -4.8107 -5.00567
150  -4.77542 -5.04095
151  -4.74015 -5.04095
152  -4.70487 -5.04095
153  -4.66959 -5.04095
154  -4.63431 -5.04095
155  -4.59904 -5.04095
156  -4.56376 -5.04095
157  -4.52848 -5.04095
158  -4.4932 -5.07622
159  -4.45792 -5.07622
160  -4.42265 -5.07622
161  -4.38737 -5.07622
162  -4.35209 -5.07622
163  -4.31681 -5.07622
164  -4.28154 -5.07622
165  -4.24626 -5.07622
166  -4.21098 -5.07622
167  -4.1757 -5.07622
168  -4.14042 -5.1115
169  -4.10515 -5.1115
170  -4.06987 -5.1115
171  -4.03459 -5.1115
172  -3.99931 -5.1115
173  -3.96404 -5.1115
174  -3.92876 -5.1115
175  -3.89348 -5.1115
176  -3.8582 -5.1115
177  -3.82292 -5.1115
178  -3.78765 -5.14678
179  -3.75237 -5.14678
180  -3.71709 -5.14678
181  -3.68181 -5.14678
182  -3.64654 -5.14678
183  -3.61126 -5.14678
184  -3.57598 -5.14678
185  -3.5407 -5.14678
186  -3.50542 -5.18206
187  -3.47015 -5.18206
188  -3.43487 -5.18206
189  -3.39959 -5.21734
190  -3.36431 -5.21734
191  -3.32904 -5.21734
192  -3.29376 -5.25261
193  -3.25848 -5.25261
194  -3.2232 -5.25261
195  -3.18792 -5.25261
196  -3.15265 -5.25261
197  -3.11737 -5.25261
198  -3.08209 -5.28789
199  -3.04681 -5.28789
200  -3.01154 -5.32317
201  -2.97626 -5.32317
202  -2.94098 -5.32317
203  -2.9057 -5.32317
204  -2.87042 -5.32317
205  -2.83515 -5.32317
206  -2.79987 -5.35845
207  -2.76459 -5.35845
208  -2.72931 -5.35845
209  -2.69404 -5.39372
210  -2.65876 -5.39372
211  -2.62348 -5.39372
212  -2.5882 -5.429
213  -2.55292 -5.429
214  -2.51765 -5.46428
215  -2.48237 -5.46428
216  -2.44709 -5.46428
217  -2.41181 -5.49956
218  -2.37654 -5.49956
219  -2.34126 -5.53484
220  -2.30598 -5.53484
221  -2.2707 -5.53484
222  -2.23542 -5.57011
223  -2.20015 -5.57011
224  -2.16487 -5.57011
225  -2.12959 -5.60539
226  -2.09431 -5.60539
227  -2.05904 -5.64067
228  -2.02376 -5.64067
229  -1.98848 -5.64067
230  -1.9532 -5.64067
231  -1.91792 -5.67595
232  -1.88265 -5.67595
233  -1.84737 -5.71122
234  -1.81209 -5.71122
235  -1.77681 -5.71122
236  -1.74154 -5.71122
237  -1.70626 -5.71122
238  -1.67098 -5.7465
239  -1.6357 -5.7465
240  -1.60042 -5.78178
241  -1.56515 -5.78178
242  -1.52987 -5.78178
243  -1.49459 -5.78178
244  -1.45931 -5.78178
245  -1.42404 -5.81706
246  -1.38876 -5.81706
247  -1.35348 -5.81706
248  -1.3182 -5.85234
249  -1.28292 -5.85234
250  -1.24765 -5.85234
251  -1.21237 -5.85234
252  -1.17709 -5.88761
253  -1.14181 -5.88761
254  -1.10654 -5.92289
255  -1.07126 -5.92289
256  -1.03598 -5.92289
257  -1.0007 -5.92289
258  -0.965424 -5.92289
259  -0.930147 -5.92289
260  -0.894869 -5.92289
261  -0.859591 -5.95817
262  -0.824313 -5.95817
263  -0.789036 -5.99345
264  -0.753758 -5.99345
265  -0.71848 -6.02872
266  -0.683202 -6.02872
267  -0.647924 -6.02872
268  -0.612647 -6.064
269  -0.577369 -6.064
270  -0.542091 -6.064
271  -0.506813 -6.064
272  -0.471536 -6.09928
273  -0.436258 -6.09928
274  -0.40098 -6.13456
275  -0.365702 -6.13456
276  -0.330424 -6.13456
277  -0.295147 -6.16984
278  -0.259869 -6.16984
279  -0.224591 -6.20511
280  -0.189313 -6.20511
281  -0.154036 -6.20511
282  -0.118758 -6.24039
283  -0.08348 -6.27567
284  -0.0482022 -6.31095
285  -0.0129244 -6.31095
286  0.0223533 -6.34622
287  0.0576311 -6.34622
288  0.0929089 -6.3815
289  0.128187 -6.41678
290  0.163464 -6.45206
291  0.198742 -6.48734
292  0.23402 -6.48734
293  0.269298 -6.52261
294  0.304576 -6.55789
295  0.339853 -6.59317
296  0.375131 -6.59317
297  0.410409 -6.62845
298  0.445687 -6.66372
299  0.480964 -6.699
300  0.516242 -6.73428
301  0.55152 -6.73428
302  0.586798 -6.76956
303  0.622076 -6.80484
304  0.657353 -6.84011
305  0.692631 -6.87539
306  0.727909 -6.91067
307  0.763187 -6.91067
308  0.798464 -6.94595
309  0.833742 -6.98122
310  0.86902 -7.0165
311  0.904298 -7.0165
312  0.939576 -7.05178
313  0.974853 -7.05178
314  1.01013 -7.08706
315  1.04541 -7.12234
316  1.08069 -7.15761
317  1.11596 -7.19289
318  1.15124 -7.22817
319  1.18652 -7.26345
320  1.2218 -7.26345
321  1.25708 -7.29872
322  1.29235 -7.334
323  1.32763 -7.334
324  1.36291 -7.36928
325  1.39819 -7.40456
326  1.43346 -7.43984
327  1.46874 -7.47511
328  1.50402 -7.51039
329  1.5393 -7.54567
330  1.57458 -7.54567
331  1.60985 -7.54567
332  1.64513 -7.54567
333  1.68041 -7.54567
334  1.71569 -7.54567
335  1.75096 -7.54567
336  1.78624 -7.54567
337  1.82152 -7.54567
338  1.8568 -7.54567
339  1.89208 -7.54567
340  1.92735 -7.54567
341  1.96263 -7.54567
342  1.99791 -7.54567
343  2.03319 -7.54567
344  2.06846 -7.54567
345  2.10374 -7.54567
346  2.13902 -7.54567
347  2.1743 -7.54567
348  2.20958 -7.54567
349  2.24485 -7.54567
350  2.28013 -7.54567
351  2.31541 -7.58095
352  2.35069 -7.61622
353  2.38596 -7.6515
354  2.42124 -7.68678
355  2.45652 -7.72206
356  2.4918 -7.75734
357  2.52708 -7.79261
358  2.56235 -7.82789
359  2.59763 -7.86317
360  2.59763 -7.89845
361  2.59763 -7.93372
362  2.59763 -7.969
363  2.59763 -8.00428
364  2.59763 -8.03956
365  2.59763 -8.07484
366  2.59763 -8.11011
367  2.59763 -8.14539
368  2.59763 -8.18067
369  2.59763 -8.21595
370  2.59763 -8.25122
371  2.59763 -8.2865
372  2.56235 -8.32178
373  2.56235 -8.35706
374  2.52708 -8.39234
375  2.4918 -8.42761
376  2.45652 -8.46289
377  2.45652 -8.49817
378  2.45652 -8.53345
379  2.45652 -8.56872
380  2.45652 -8.604
381  2.42124 -8.63928
382  2.42124 -8.67456
383  2.42124 -8.70984
384  2.42124 -8.74511
385  2.38596 -8.78039
386  2.35069 -8.81567
387  2.35069 -8.85095
388  2.35069 -8.88622
389  2.35069 -8.9215
390  2.35069 -8.95678
391  2.35069 -8.99206
392  2.31541 -9.02734
393  2.28013 -9.06261
394  2.24485 -9.09789
395  2.20958 -9.13317
396  2.1743 -9.16845
397  2.13902 -9.20372
398  2.10374 -9.239
399  2.06846 -9.27428
400  2.03319 -9.30956
401  1.99791 -9.30956
402  1.96263 -9.30956
403  1.92735 -9.34484
404  1.89208 -9.38011
405  1.8568 -9.41539
406  1.82152 -9.45067
407  1.78624 -9.48595
408  1.75096 -9.52122
409  1.71569 -9.5565
410  1.68041 -9.59178
411  1.64513 -9.62706
412  1.64513 -9.66234
413  1.64513 -9.69761
414  1.64513 -9.73289
415  1.64513 -9.76817
416  1.64513 -9.80345
417  1.64513 -9.83872
418  1.64513 -9.874
419  1.64513 -9.90928
420  1.64513 -9.94456
421  1.60985 -9.97984
422  1.60985 -10.0151
423  1.60985 -10.0504
424  1.60985 -10.0857
425  1.60985 -10.1209
426  1.60985 -10.1562
427  1.60985 -10.1915
428  1.60985 -10.2268
429  1.60985 -10.2621
430  1.60985 -10.2973
431  1.60985 -10.3326
432  1.60985 -10.3679
433  1.60985 -10.4032
434  1.60985 -10.4384
435  1.60985 -10.4737
436  1.60985 -10.509
437  1.60985 -10.5443
438  1.60985 -10.5796
439  1.60985 -10.6148
440  1.60985 -10.6501
441  1.60985 -10.6854
442  1.60985 -10.7207
443  1.60985 -10.7559
444  1.60985 -10.7912
445  1.60985 -10.8265
446  1.60985 -10.8618
447  1.60985 -10.8971
448  1.60985 -10.9323
449  1.64513 -10.9676
450  1.64513 -11.0029
451  1.64513 -11.0382
452  1.64513 -11.0734
453  1.64513 -11.1087
454  1.64513 -11.144
455  1.64513 -11.1793
456  1.64513 -11.2146
457  1.64513 -11.2498
458  1.64513 -11.2851
459  1.64513 -11.3204
460  1.64513 -11.3557
461  1.64513 -11.3909
462  1.64513 -11.4262
463  1.64513 -11.4615
464  1.68041 -11.4968
465  1.71569 -11.5321
466  1.75096 -11.5673
467  1.78624 -11.6026
468  1.82152 -11.6379
469  1.8568 -11.6732
470  1.89208 -11.7084
471  1.92735 -11.7437
472  1.96263 -11.7437
473  1.99791 -11.7437
474  2.03319 -11.7437
475  2.06846 -11.7437
476  2.10374 -11.7437
477  2.13902 -11.7437
478  2.1743 -11.7437
479  2.20958 -11.7437
480  2.24485 -11.7437
481  2.28013 -11.7437
482  2.31541 -11.7437
483  2.35069 -11.7437
484  2.38596 -11.7084
485  2.42124 -11.6732
486  2.45652 -11.6379
487  2.4918 -11.6026
488  2.52708 -11.5673
489  2.56235 -11.5321
490  2.59763 -11.4968
491  2.63291 -11.4615
492  2.63291 -11.4262
493  2.63291 -11.3909
494  2.63291 -11.3557
495  2.63291 -11.3204
496  2.63291 -11.2851
497  2.63291 -11.2498
498  2.63291 -11.2146
499  2.66819 -11.1793
500  2.70346 -11.144
501  2.73874 -11.1087
502  2.77402 -11.0734
503  2.8093 -11.0382
504  2.84458 -11.0029
505  2.87985 -10.9676
506  2.91513 -10.9323
507  2.95041 -10.8971
508  2.98569 -10.8618
509  3.02096 -10.8265
510  3.05624 -10.7912
511  3.09152 -10.7559
512  3.1268 -10.7207
513  3.16208 -10.6854
514  3.19735 -10.6854
515  3.23263 -10.6854
516  3.26791 -10.6854
517  3.30319 -10.6501
518  3.33846 -10.6148
519  3.37374 -10.5796
520  3.40902 -10.5443
521  3.4443 -10.509
522  3.47958 -10.4737
523  3.51485 -10.4384
524  3.55013 -10.4384
525  3.58541 -10.4032
526  3.62069 -10.4032
527  3.65596 -10.4032
528  3.69124 -10.4032
529  3.72652 -10.4032
530  3.7618 -10.3679
531  3.79708 -10.3326
532  3.83235 -10.2973
533  3.86763 -10.2973
534  3.90291 -10.2621
535  3.93819 -10.2621
536  3.97346 -10.2621
537  4.00874 -10.2621
538  4.04402 -10.2268
539  4.0793 -10.1915
540  4.11458 -10.1562
541  4.14985 -10.1209
542  4.18513 -10.1209
543  4.22041 -10.0857
544  4.25569 -10.0857
545  4.29096 -10.0857
546  4.32624 -10.0504
547  4.36152 -10.0151
548  4.3968 -9.97984
549  4.43208 -9.94456
550  4.46735 -9.94456
551  4.50263 -9.94456
552  4.53791 -9.94456
553  4.57319 -9.94456
554  4.60846 -9.94456
555  4.64374 -9.94456
556  4.67902 -9.94456
557  4.7143 -9.94456
558  4.74958 -9.94456
559  4.78485 -9.94456
560  4.82013 -9.94456
561  4.85541 -9.94456
562  4.89069 -9.94456
563  4.92596 -9.90928
564  4.96124 -9.874
565  4.99652 -9.83872
566  5.0318 -9.80345
567  5.06708 -9.76817
568  5.10235 -9.76817
569  5.13763 -9.76817
570  5.17291 -9.76817
571  5.20819 -9.76817
572  5.24346 -9.76817
573  5.27874 -9.76817
574  5.31402 -9.76817
575  5.3493 -9.76817
576  5.38458 -9.73289
577  5.41985 -9.73289
578  5.45513 -9.69761
579  5.49041 -9.66234
580  5.52569 -9.62706
581  5.56096 -9.59178
582  5.59624 -9.5565
583  5.63152 -9.52122
584  5.6668 -9.48595
585  5.70208 -9.45067
586  5.73735 -9.41539
587  5.77263 -9.38011
588  5.77263 -9.34484
589  5.77263 -9.30956
590  5.77263 -9.27428
591  5.77263 -9.239
592  5.80791 -9.20372
593  5.84319 -9.16845
594  5.87846 -9.13317
595  5.91374 -9.09789
596  5.94902 -9.06261
597  5.9843 -9.02734
598  6.01958 -8.99206
599  6.05485 -8.95678
600  6.09013 -8.9215
601  6.12541 -8.88622
602  6.16069 -8.85095
603  6.19596 -8.81567
604  6.23124 -8.81567
605  6.26652 -8.78039
606  6.3018 -8.78039
607  6.33708 -8.74511
608  6.37235 -8.70984
609  6.40763 -8.67456
610  6.44291 -8.63928
611  6.47819 -8.604
612  6.51346 -8.56872
613  6.54874 -8.53345
614  6.58402 -8.49817
615  6.58402 -8.46289
616  6.58402 -8.42761
617  6.6193 -8.39234
618  6.6193 -8.35706
619  6.6193 -8.32178
620  6.6193 -8.2865
621  6.6193 -8.25122
622  6.65458 -8.21595
623  6.65458 -8.18067
624  6.68985 -8.14539
625  6.72513 -8.11011
626  6.76041 -8.07484
627  6.79569 -8.03956
628  6.83096 -8.00428
629  6.86624 -7.969
630  6.90152 -7.93372
631  6.9368 -7.89845
632  6.97208 -7.86317
633  7.00735 -7.82789
634  7.04263 -7.79261
635  7.04263 -7.75734
636  7.04263 -7.72206
637  7.04263 -7.68678
638  7.04263 -7.6515
639  7.04263 -7.61622
640  7.04263 -7.58095
641  7.04263 -7.54567
642  7.04263 -7.51039
643  7.04263 -7.47511
644  7.04263 -7.43984
645  7.04263 -7.40456
646  7.04263 -7.36928
647  7.04263 -7.334
648  7.04263 -7.29872
649  7.04263 -7.26345
650  7.04263 -7.22817
651  7.04263 -7.19289
652  7.04263 -7.15761
653  7.04263 -7.12234
654  7.04263 -7.08706
655  7.04263 -7.05178
656  7.04263 -7.0165
657  7.04263 -6.98122
658  7.04263 -6.94595
659  7.04263 -6.91067
660  7.04263 -6.87539
661  7.04263 -6.84011
662  7.04263 -6.80484
663  7.04263 -6.76956
664  7.04263 -6.73428
665  7.04263 -6.699
666  7.04263 -6.66372
667  7.04263 -6.62845
668  7.04263 -6.59317
669  7.04263 -6.55789
670  7.04263 -6.52261
671  7.00735 -6.48734
672  7.00735 -6.45206
673  7.00735 -6.41678
674  7.00735 -6.3815
675  7.00735 -6.34622
676  7.00735 -6.31095
677  7.00735 -6.27567
678  7.00735 -6.24039
679  7.00735 -6.20511
680  7.00735 -6.16984
681  7.00735 -6.13456
682  7.00735 -6.09928
683  7.00735 -6.064
684  7.00735 -6.02872
685  7.00735 -5.99345
686  7.00735 -5.95817
687  7.00735 -5.92289
688  7.00735 -5.88761
689  7.00735 -5.85234
690  7.00735 -5.81706
691  7.00735 -5.78178
692  7.00735 -5.7465
693  7.00735 -5.71122
694  7.00735 -5.67595
695  6.97208 -5.64067
696  6.9368 -5.60539
697  6.90152 -5.57011
698  6.86624 -5.53484
699  6.83096 -5.49956
700  6.79569 -5.46428
701  6.76041 -5.429
702  6.72513 -5.39372
703  6.68985 -5.39372
704  6.65458 -5.39372
705  6.6193 -5.39372
706  6.58402 -5.39372
707  6.54874 -5.39372
708  6.51346 -5.39372
709  6.47819 -5.39372
710  6.44291 -5.39372
711  6.40763 -5.39372
712  6.37235 -5.39372
713  6.33708 -5.39372
714  6.3018 -5.39372
715  6.26652 -5.429
716  6.23124 -5.46428
717  6.19596 -5.49956
718  6.16069 -5.53484
719  6.12541 -5.53484
720  6.09013 -5.53484
721  6.05485 -5.57011
722  6.01958 -5.60539
723  5.9843 -5.64067
724  5.94902 -5.67595
725  5.91374 -5.71122
726  5.87846 -5.7465
727  5.84319 -5.7465
728  5.80791 -5.7465
729  5.77263 -5.78178
730  5.73735 -5.81706
731  5.70208 -5.85234
732  5.6668 -5.88761
733  5.63152 -5.88761
734  5.59624 -5.88761
735  5.56096 -5.88761
736  5.52569 -5.88761
737  5.49041 -5.88761
738  5.45513 -5.88761
739  5.41985 -5.88761
740  5.38458 -5.88761
741  5.3493 -5.88761
742  5.31402 -5.88761
743  5.27874 -5.88761
744  5.24346 -5.88761
745  5.20819 -5.88761
746  5.17291 -5.88761
747  5.13763 -5.92289
748  5.10235 -5.95817
749  5.06708 -5.99345
750  5.0318 -6.02872
751  4.99652 -6.064
752  4.96124 -6.064
753  4.92596 -6.064
754  4.89069 -6.064
755  4.85541 -6.064
756  4.82013 -6.064
757  4.78485 -6.064
758  4.74958 -6.064
759  4.7143 -6.064
760  4.67902 -6.064
761  4.64374 -6.064
762  4.60846 -6.064
763  4.57319 -6.09928
764  4.53791 -6.13456
765  4.50263 -6.16984
766  4.46735 -6.20511
767  4.43208 -6.24039
768  4.3968 -6.27567
769  4.36152 -6.31095
770  4.32624 -6.34622
771  4.29096 -6.34622
772  4.25569 -6.34622
773  4.22041 -6.34622
774  4.18513 -6.3815
775  4.14985 -6.41678
776  4.11458 -6.45206
777  4.0793 -6.48734
778  4.04402 -6.52261
779  4.00874 -6.55789
780  3.97346 -6.59317
781  3.93819 -6.62845
782  3.90291 -6.62845
783  3.86763 -6.62845
784  3.83235 -6.62845
785  3.79708 -6.62845
786  3.7618 -6.62845
787  3.72652 -6.62845
788  3.69124 -6.62845
789  3.65596 -6.62845
790  3.62069 -6.62845
791  3.58541 -6.62845
792  3.55013 -6.62845
793  3.51485 -6.62845
794  3.47958 -6.62845
795  3.4443 -6.62845
796  3.40902 -6.62845
797  3.37374 -6.62845
798  3.33846 -6.59317
799  3.30319 -6.55789
800  3.26791 -6.52261
801  3.23263 -6.48734
802  3.19735 -6.45206
803  3.16208 -6.41678
804  3.1268 -6.3815
805  3.09152 -6.34622
806  3.05624 -6.31095
807  3.05624 -6.27567
808  3.05624 -6.24039
809  3.05624 -6.20511
810  3.05624 -6.16984
811  3.05624 -6.13456
812  3.05624 -6.09928
813  3.05624 -6.064
814  3.05624 -6.02872
815  3.05624 -5.99345
816  3.05624 -5.95817
817  3.05624 -5.92289
818  3.05624 -5.88761
819  3.05624 -5.85234
820  3.05624 -5.81706
821  3.05624 -5.78178
822  3.05624 -5.7465
823  3.05624 -5.71122
824  3.05624 -5.67595
825  3.05624 -5.64067
826  3.05624 -5.60539
827  3.05624 -5.57011
828  3.05624 -5.53484
829  3.05624 -5.49956
830  3.05624 -5.46428
831  3.05624 -5.429
832  3.05624 -5.39372
833  3.05624 -5.35845
834  3.05624 -5.32317
835  3.05624 -5.28789
836  3.09152 -5.25261
837  3.1268 -5.21734
838  3.16208 -5.18206
839  3.19735 -5.14678
840  3.23263 -5.1115
841  3.26791 -5.07622
842  3.30319 -5.04095
843  3.33846 -5.00567
844  3.37374 -4.97039
845  3.40902 -4.93511
846  3.40902 -4.89984
847  3.40902 -4.86456
848  3.40902 -4.82928
849  3.40902 -4.794
850  3.40902 -4.75872
851  3.40902 -4.72345
852  3.40902 -4.68817
853  3.4443 -4.65289
854  3.47958 -4.61761
855  3.51485 -4.58234
856  3.55013 -4.54706
857  3.58541 -4.51178
858  3.62069 -4.4765
859  3.65596 -4.44122
860  3.69124 -4.40595
861  3.72652 -4.37067
862  3.7618 -4.33539
863  3.79708 -4.33539
864  3.83235 -4.33539
865  3.86763 -4.30011
866  3.90291 -4.26484
867  3.93819 -4.22956
868  3.97346 -4.19428
869  4.00874 -4.159
870  4.04402 -4.12372
871  4.0793 -4.08845
872  4.11458 -4.05317
873  4.14985 -4.01789
874  4.18513 -3.98261
875  4.22041 -3.94734
876  4.25569 -3.91206
877  4.29096 -3.87678
878  4.32624 -3.8415
879  4.36152 -3.8415
880  4.3968 -3.8415
881  4.43208 -3.8415
882  4.46735 -3.8415
883  4.50263 -3.8415
884  4.53791 -3.8415
885  4.57319 -3.8415
886  4.60846 -3.80622
887  4.64374 -3.77095
888  4.67902 -3.73567
889  4.7143 -3.70039
890  4.74958 -3.66511
891  4.78485 -3.62984
892  4.82013 -3.59456
893  4.85541 -3.55928
894  4.85541 -3.524
895  4.89069 -3.48872
896  4.89069 -3.45345
897  4.92596 -3.41817
898  4.96124 -3.38289
899  4.99652 -3.34761
900  5.0318 -3.31234
901  5.06708 -3.27706
902  5.10235 -3.24178
903  5.13763 -3.2065
904  5.13763 -3.17122
905  5.17291 -3.13595
906  5.17291 -3.10067
907  5.20819 -3.06539
908  5.24346 -3.03011
909  5.27874 -2.99484
910  5.31402 -2.95956
911  5.3493 -2.92428
912  5.38458 -2.889
913  5.38458 -2.85372
914  5.41985 -2.81845
915  5.41985 -2.78317
916  5.45513 -2.74789
917  5.49041 -2.71261
918  5.52569 -2.67734
919  5.52569 -2.64206
920  5.56096 -2.60678
921  5.59624 -2.5715
922  5.63152 -2.53622
923  5.6668 -2.50095
924  5.70208 -2.46567
925  5.73735 -2.43039
926  5.77263 -2.39511
927  5.80791 -2.35984
928  5.84319 -2.32456
929  5.84319 -2.28928
930  5.84319 -2.254
931  5.84319 -2.21872
932  5.84319 -2.18345
933  5.87846 -2.14817
934  5.91374 -2.11289
935  5.91374 -2.07761
936  5.91374 -2.04234
937  5.91374 -2.00706
938  5.91374 -1.97178
939  5.91374 -1.9365
940  5.91374 -1.90122
941  5.91374 -1.86595
942  5.91374 -1.83067
943  5.91374 -1.79539
944  5.91374 -1.76011
945  5.91374 -1.72484
946  5.91374 -1.68956
947  5.91374 -1.65428
948  5.91374 -1.619
949  5.91374 -1.58372
950  5.94902 -1.54845
951  5.94902 -1.51317
952  5.94902 -1.47789
953  5.94902 -1.44261
954  5.94902 -1.40734
955  5.94902 -1.37206
956  5.94902 -1.33678
957  5.94902 -1.3015
958  5.94902 -1.26622
959  5.94902 -1.23095
960  5.94902 -1.19567
961  5.9843 -1.16039
962  6.01958 -1.12511
963  6.01958 -1.08984
964  6.05485 -1.05456
965  6.09013 -1.01928
966  6.12541 -0.984002
967  6.16069 -0.948724
968  6.19596 -0.913447
969  6.23124 -0.878169
970  6.26652 -0.842891
971  6.26652 -0.807613
972  6.3018 -0.772336
973  6.3018 -0.737058
974  6.33708 -0.70178
975  6.33708 -0.666502
976  6.37235 -0.631224
977  6.40763 -0.595947
978  6.40763 -0.560669
979  6.40763 -0.525391
980  6.40763 -0.490113
981  6.40763 -0.454836
982  6.44291 -0.419558
983  6.47819 -0.38428
984  6.51346 -0.349002
985  6.54874 -0.313724
986  6.58402 -0.278447
987  6.6193 -0.243169
988  6.65458 -0.207891
989  6.68985 -0.172613
990  6.72513 -0.137336
991  6.76041 -0.102058
992  6.79569 -0.0667799
993  6.83096 -0.0315022
994  6.86624 0.00377561
995  6.90152 0.0390534
996  6.9368 0.0743312
997  6.97208 0.109609
998  7.00735 0.144887
999  7.00735 0.180164
1000 7.04263 0.215442
1001 7.04263 0.25072
1002 7.04263 0.285998
1003 7.04263 0.321276
1004 7.04263 0.356553
1005 7.04263 0.391831
1006 7.04263 0.427109
1007 7.04263 0.462387
1008 7.04263 0.497664
1009 7.04263 0.532942
1010 7.04263 0.56822
1011 7.04263 0.603498
1012 7.04263 0.638776
1013 7.04263 0.674053
1014 7.04263 0.709331
1015 7.04263 0.744609
1016 7.04263 0.779887
1017 7.04263 0.815164
1018 7.04263 0.850442
1019 7.04263 0.88572
1020 7.04263 0.920998
1021 7.00735 0.956276
1022 6.97208 0.991553
1023 6.9368 1.02683
1024 6.90152 1.06211
1025 6.86624 1.09739
1026 6.83096 1.13266
1027 6.83096 1.16794
1028 6.83096 1.20322
1029 6.83096 1.2385
1030 6.83096 1.27378
1031 6.83096 1.30905
1032 6.83096 1.34433
1033 6.83096 1.37961
1034 6.83096 1.41489
1035 6.83096 1.45016
1036 6.83096 1.48544
1037 6.79569 1.52072
1038 6.79569 1.556
1039 6.79569 1.59128
1040 6.79569 1.62655
1041 6.79569 1.66183
1042 6.79569 1.69711
1043 6.79569 1.73239
1044 6.76041 1.76766
1045 6.76041 1.80294
1046 6.76041 1.83822
1047 6.76041 1.8735
1048 6.76041 1.90878
1049 6.76041 1.94405
1050 6.76041 1.97933
1051 6.72513 2.01461
1052 6.68985 2.04989
1053 6.65458 2.08516
1054 6.6193 2.12044
1055 6.6193 2.15572
1056 6.58402 2.191
1057 6.54874 2.22628
1058 6.51346 2.26155
1059 6.51346 2.29683
1060 6.47819 2.33211
1061 6.47819 2.36739
1062 6.47819 2.40266
1063 6.44291 2.43794
1064 6.44291 2.47322
1065 6.44291 2.5085
1066 6.44291 2.54378
1067 6.44291 2.57905
1068 6.44291 2.61433
1069 6.44291 2.64961
1070 6.44291 2.68489
1071 6.40763 2.72016
1072 6.40763 2.75544
1073 6.40763 2.79072
1074 6.40763 2.826
1075 6.37235 2.86128
1076 6.37235 2.89655
1077 6.37235 2.93183
1078 6.33708 2.96711
1079 6.33708 3.00239
1080 6.33708 3.03766
1081 6.33708 3.07294
1082 6.3018 3.10822
1083 6.3018 3.1435
1084 6.3018 3.17878
1085 6.3018 3.21405
1086 6.3018 3.24933
1087 6.26652 3.28461
1088 6.26652 3.31989
1089 6.26652 3.35516
1090 6.26652 3.39044
1091 6.26652 3.42572
1092 6.26652 3.461
1093 6.23124 3.49628
1094 6.23124 3.53155
1095 6.19596 3.56683
1096 6.19596 3.60211
1097 6.19596 3.63739
1098 6.16069 3.67266
1099 6.12541 3.70794
1100 6.12541 3.74322
1101 6.12541 3.7785
1102 6.12541 3.81378
1103 6.09013 3.84905
1104 6.05485 3.88433
1105 6.05485 3.91961
1106 6.05485 3.95489
1107 6.01958 3.99016
1108 6.01958 4.02544
1109 6.01958 4.06072
1110 6.01958 4.096
1111 6.01958 4.13128
1112 6.01958 4.16655
1113 5.9843 4.20183
1114 5.9843 4.23711
1115 5.94902 4.27239
1116 5.94902 4.30766
1117 5.94902 4.34294
1118 5.94902 4.37822
1119 5.91374 4.4135
1120 5.91374 4.44878
1121 5.87846 4.48405
1122 5.87846 4.51933
1123 5.87846 4.55461
1124 5.84319 4.58989
1125 5.84319 4.62516
1126 5.80791 4.66044
1127 5.77263 4.69572
1128 5.77263 4.731
1129 5.73735 4.76628
1130 5.70208 4.80155
1131 5.70208 4.83683
1132 5.70208 4.87211
1133 5.70208 4.90739
1134 5.6668 4.94266
1135 5.63152 4.97794
1136 5.59624 5.01322
1137 5.59624 5.0485
1138 5.59624 5.08378
1139 5.56096 5.11905
1140 5.52569 5.15433
1141 5.52569 5.18961
1142 5.49041 5.22489
1143 5.49041 5.26016
1144 5.45513 5.29544
1145 5.45513 5.33072
1146 5.41985 5.366
1147 5.41985 5.40128
1148 5.38458 5.43655
1149 5.38458 5.47183
1150 5.38458 5.50711
1151 5.3493 5.54239
1152 5.31402 5.57766
1153 5.27874 5.61294
1154 5.27874 5.64822
1155 5.27874 5.6835
1156 5.24346 5.71878
1157 5.20819 5.75405
1158 5.20819 5.78933
1159 5.17291 5.82461
1160 5.13763 5.85989
1161 5.13763 5.89516
1162 5.13763 5.93044
1163 5.10235 5.96572
1164 5.06708 6.001
1165 5.0318 6.03628
1166 4.99652 6.07155
1167 4.99652 6.10683
1168 4.96124 6.14211
1169 4.92596 6.17739
1170 4.89069 6.21266
1171 4.85541 6.24794
1172 4.85541 6.28322
1173 4.82013 6.3185
1174 4.78485 6.35378
1175 4.74958 6.38905
1176 4.7143 6.42433
1177 4.67902 6.45961
1178 4.64374 6.49489
1179 4.64374 6.53016
1180 4.60846 6.56544
1181 4.57319 6.60072
1182 4.53791 6.636
1183 4.53791 6.67128
1184 4.50263 6.70655
1185 4.46735 6.74183
1186 4.43208 6.77711
1187 4.3968 6.81239
1188 4.36152 6.84766
1189 4.32624 6.88294
1190 4.29096 6.91822
1191 4.29096 6.9535
1192 4.25569 6.98878
1193 4.22041 7.02405
1194 4.18513 7.05933
1195 4.14985 7.09461
1196 4.14985 7.12989
1197 4.11458 7.16516
1198 4.0793 7.20044
1199 4.04402 7.23572
1200 4.00874 7.271
1201 3.97346 7.30628
1202 3.93819 7.34155
1203 3.90291 7.37683
1204 3.86763 7.41211
1205 3.83235 7.44739
1206 3.79708 7.44739
1207 3.7618 7.48266
1208 3.72652 7.51794
1209 3.69124 7.55322
1210 3.65596 7.5885
1211 3.62069 7.5885
1212 3.58541 7.5885
1213 3.55013 7.62378
1214 3.51485 7.62378
1215 3.47958 7.62378
1216 3.4443 7.62378
1217 3.40902 7.65905
1218 3.37374 7.69433
1219 3.33846 7.72961
1220 3.30319 7.76489
1221 3.26791 7.80016
1222 3.23263 7.83544
1223 3.19735 7.87072
1224 3.16208 7.906
1225 3.1268 7.94128
1226 3.09152 7.97655
1227 3.05624 8.01183
1228 3.02096 8.01183
1229 2.98569 8.01183
1230 2.95041 8.04711
1231 2.91513 8.08239
1232 2.87985 8.08239
1233 2.84458 8.11766
1234 2.8093 8.15294
1235 2.77402 8.15294
1236 2.73874 8.15294
1237 2.70346 8.18822
1238 2.66819 8.18822
1239 2.63291 8.2235
1240 2.59763 8.2235
1241 2.56235 8.2235
1242 2.52708 8.2235
1243 2.4918 8.2235
1244 2.45652 8.2235
1245 2.42124 8.25878
1246 2.38596 8.25878
1247 2.35069 8.29405
1248 2.31541 8.32933
1249 2.28013 8.32933
1250 2.24485 8.36461
1251 2.20958 8.36461
1252 2.1743 8.39989
1253 2.13902 8.39989
1254 2.10374 8.43516
1255 2.06846 8.43516
1256 2.03319 8.43516
1257 1.99791 8.47044
1258 1.96263 8.47044
1259 1.92735 8.47044
1260 1.89208 8.50572
1261 1.8568 8.50572
1262 1.82152 8.50572
1263 1.78624 8.541
1264 1.75096 8.541
1265 1.71569 8.541
1266 1.68041 8.541
1267 1.64513 8.57628
1268 1.60985 8.57628
1269 1.57458 8.57628
1270 1.5393 8.61155
1271 1.50402 8.61155
1272 1.46874 8.61155
1273 1.43346 8.61155
1274 1.39819 8.61155
1275 1.36291 8.61155
1276 1.32763 8.64683
1277 1.29235 8.64683
1278 1.25708 8.68211
1279 1.2218 8.68211
1280 1.18652 8.68211
1281 1.15124 8.68211
1282 1.11596 8.68211
1283 1.08069 8.68211
1284 1.04541 8.68211
1285 1.01013 8.68211
1286 0.974853 8.71739
1287 0.939576 8.71739
1288 0.904298 8.71739
1289 0.86902 8.71739
1290 0.833742 8.71739
1291 0.798464 8.71739
1292 0.763187 8.71739
1293 0.727909 8.71739
1294 0.692631 8.71739
1295 0.657353 8.71739
1296 0.622076 8.71739
1297 0.586798 8.71739
1298 0.55152 8.71739
1299 0.516242 8.71739
1300 0.480964 8.71739
1301 0.445687 8.71739
1302 0.410409 8.75266
1303 0.375131 8.75266
1304 0.339853 8.75266
1305 0.304576 8.75266
1306 0.269298 8.75266
1307 0.23402 8.75266
1308 0.198742 8.75266
1309 0.163464 8.75266
1310 0.128187 8.75266
1311 0.0929089 8.75266
1312 0.0576311 8.75266
1313 0.0223533 8.75266
1314 -0.0129244 8.75266
1315 -0.0482022 8.75266
1316 -0.08348 8.75266
1317 -0.118758 8.75266
1318 -0.154036 8.75266
1319 -0.189313 8.75266
1320 -0.224591 8.75266
1321 -0.259869 8.75266
1322 -0.295147 8.75266
1323 -0.330424 8.75266
1324 -0.365702 8.75266
1325 -0.40098 8.75266
1326 -0.436258 8.75266
1327 -0.471536 8.71739
1328 -0.506813 8.71739
1329 -0.542091 8.71739
1330 -0.577369 8.71739
1331 -0.612647 8.71739
1332 -0.647924 8.68211
1333 -0.683202 8.64683
1334 -0.71848 8.64683
1335 -0.753758 8.61155
1336 -0.789036 8.61155
1337 -0.824313 8.61155
1338 -0.859591 8.61155
1339 -0.894869 8.61155
1340 -0.930147 8.61155
1341 -0.965424 8.61155
1342 -1.0007 8.61155
1343 -1.03598 8.57628
1344 -1.07126 8.541
1345 -1.10654 8.50572
1346 -1.14181 8.50572
1347 -1.17709 8.47044
1348 -1.21237 8.47044
1349 -1.24765 8.47044
1350 -1.28292 8.47044
1351 -1.3182 8.47044
1352 -1.35348 8.47044
1353 -1.38876 8.47044
1354 -1.42404 8.47044
1355 -1.45931 8.47044
1356 -1.49459 8.43516
1357 -1.52987 8.43516
1358 -1.56515 8.43516
1359 -1.60042 8.43516
1360 -1.6357 8.43516
1361 -1.67098 8.43516
1362 -1.70626 8.39989
1363 -1.74154 8.39989
1364 -1.77681 8.39989
1365 -1.81209 8.39989
1366 -1.84737 8.39989
1367 -1.88265 8.39989
1368 -1.91792 8.36461
1369 -1.9532 8.36461
1370 -1.98848 8.32933
1371 -2.02376 8.32933
1372 -2.05904 8.29405
1373 -2.09431 8.29405
1374 -2.12959 8.25878
1375 -2.16487 8.25878
1376 -2.20015 8.25878
1377 -2.23542 8.2235
1378 -2.2707 8.2235
1379 -2.30598 8.2235
1380 -2.34126 8.2235
1381 -2.37654 8.2235
1382 -2.41181 8.18822
1383 -2.44709 8.18822
1384 -2.48237 8.15294
1385 -2.51765 8.11766
1386 -2.55292 8.08239
1387 -2.5882 8.04711
1388 -2.62348 8.04711
1389 -2.65876 8.04711
1390 -2.69404 8.04711
1391 -2.72931 8.04711
1392 -2.76459 8.01183
1393 -2.79987 8.01183
1394 -2.83515 7.97655
1395 -2.87042 7.94128
1396 -2.9057 7.906
1397 -2.94098 7.87072
1398 -2.97626 7.87072
1399 -3.01154 7.83544
1400 -3.04681 7.80016
1401 -3.08209 7.80016
1402 -3.11737 7.76489
1403 -3.15265 7.76489
1404 -3.18792 7.76489
1405 -3.2232 7.76489
1406 -3.25848 7.72961
1407 -3.29376 7.72961
1408 -3.32904 7.72961
1409 -3.36431 7.69433
1410 -3.39959 7.65905
1411 -3.43487 7.62378
1412 -3.47015 7.5885
1413 -3.50542 7.55322
1414 -3.5407 7.51794
1415 -3.57598 7.48266
1416 -3.61126 7.48266
1417 -3.64654 7.44739
1418 -3.68181 7.41211
1419 -3.71709 7.37683
1420 -3.75237 7.37683
1421 -3.78765 7.37683
1422 -3.82292 7.34155
1423 -3.8582 7.30628
1424 -3.89348 7.30628
1425 -3.92876 7.271
1426 -3.96404 7.23572
1427 -3.99931 7.20044
1428 -4.03459 7.16516
1429 -4.06987 7.12989
1430 -4.10515 7.09461
1431 -4.14042 7.05933
1432 -4.1757 7.05933
1433 -4.21098 7.05933
1434 -4.24626 7.05933
1435 -4.28154 7.02405
1436 -4.31681 6.98878
1437 -4.35209 6.9535
1438 -4.38737 6.91822
1439 -4.42265 6.88294
1440 -4.45792 6.84766
1441 -4.4932 6.81239
1442 -4.52848 6.77711
1443 -4.56376 6.74183
1444 -4.59904 6.70655
1445 -4.63431 6.67128
1446 -4.66959 6.636
1447 -4.70487 6.60072
1448 -4.74015 6.56544
1449 -4.77542 6.53016
1450 -4.8107 6.49489
1451 -4.8107 6.45961
1452 -4.84598 6.42433
1453 -4.84598 6.38905
1454 -4.88126 6.35378
1455 -4.91654 6.3185
1456 -4.95181 6.28322
1457 -4.98709 6.24794
1458 -5.02237 6.21266
1459 -5.05765 6.17739
1460 -5.09292 6.14211
1461 -5.1282 6.10683
1462 -5.16348 6.07155
1463 -5.19876 6.07155
1464 -5.23404 6.03628
1465 -5.26931 6.001
1466 -5.30459 5.96572
1467 -5.33987 5.93044
1468 -5.37515 5.89516
1469 -5.41042 5.85989
1470 -5.4457 5.82461
1471 -5.48098 5.78933
1472 -5.51626 5.75405
1473 -5.55154 5.71878
1474 -5.58681 5.6835
1475 -5.58681 5.64822
1476 -5.58681 5.61294
1477 -5.58681 5.57766
1478 -5.58681 5.54239
1479 -5.62209 5.50711
1480 -5.65737 5.47183
1481 -5.69265 5.43655
1482 -5.72792 5.40128
1483 -5.7632 5.366
1484 -5.79848 5.33072
1485 -5.79848 5.29544
1486 -5.79848 5.26016
1487 -5.83376 5.22489
1488 -5.86904 5.18961
1489 -5.90431 5.15433
1490 -5.90431 5.11905
1491 -5.90431 5.08378
1492 -5.93959 5.0485
1493 -5.93959 5.01322
1494 -5.97487 4.97794
1495 -6.01015 4.94266
1496 -6.04542 4.90739
1497 -6.0807 4.87211
1498 -6.0807 4.83683
1499 -6.11598 4.80155
1500 -6.11598 4.76628
1501 -6.15126 4.731
1502 -6.15126 4.69572
1503 -6.15126 4.66044
1504 -6.15126 4.62516
1505 -6.15126 4.58989
1506 -6.15126 4.55461
1507 -6.18654 4.51933
1508 -6.22181 4.48405
1509 -6.25709 4.44878
1510 -6.29237 4.4135
1511 -6.32765 4.37822
1512 -6.36292 4.34294
1513 -6.36292 4.30766
1514 -6.36292 4.27239
1515 -6.3982 4.23711
1516 -6.43348 4.20183
1517 -6.46876 4.16655
1518 -6.46876 4.13128
1519 -6.50404 4.096
1520 -6.53931 4.06072
1521 -6.57459 4.02544
1522 -6.60987 3.99016
1523 -6.60987 3.95489
1524 -6.60987 3.91961
1525 -6.60987 3.88433
1526 -6.60987 3.84905
1527 -6.64515 3.81378
1528 -6.68042 3.7785
1529 -6.7157 3.74322
1530 -6.7157 3.70794
1531 -6.7157 3.67266
1532 -6.7157 3.63739
1533 -6.7157 3.60211
1534 -6.75098 3.56683
1535 -6.78626 3.53155
1536 -6.78626 3.49628
1537 -6.82154 3.461
1538 -6.82154 3.42572
1539 -6.85681 3.39044
1540 -6.89209 3.35516
1541 -6.89209 3.31989
1542 -6.89209 3.28461
1543 -6.89209 3.24933
1544 -6.89209 3.21405
1545 -6.89209 3.17878
1546 -6.92737 3.1435
1547 -6.92737 3.10822
1548 -6.96265 3.07294
1549 -6.96265 3.03766
1550 -6.99792 3.00239
1551 -6.99792 2.96711
1552 -7.0332 2.93183
1553 -7.0332 2.89655
1554 -7.06848 2.86128
1555 -7.06848 2.826
1556 -7.06848 2.79072
1557 -7.06848 2.75544
1558 -7.10376 2.72016
1559 -7.13904 2.68489
1560 -7.13904 2.64961
1561 -7.17431 2.61433
1562 -7.17431 2.57905
1563 -7.20959 2.54378
1564 -7.20959 2.5085
1565 -7.20959 2.47322
1566 -7.20959 2.43794
1567 -7.20959 2.40266
1568 -7.20959 2.36739
1569 -7.20959 2.33211
1570 -7.20959 2.29683
1571 -7.20959 2.26155
1572 -7.20959 2.22628
1573 -7.20959 2.191
1574 -7.24487 2.15572
1575 -7.28015 2.12044
1576 -7.28015 2.08516
1577 -7.28015 2.04989
1578 -7.28015 2.01461
1579 -7.28015 1.97933
1580 -7.28015 1.94405
1581 -7.28015 1.90878
1582 -7.31542 1.8735
1583 -7.3507 1.83822
1584 -7.3507 1.80294
1585 -7.3507 1.76766
1586 -7.3507 1.73239
1587 -7.3507 1.69711
1588 -7.3507 1.66183
1589 -7.3507 1.62655
1590 -7.3507 1.59128
1591 -7.3507 1.556
1592 -7.3507 1.52072
1593 -7.3507 1.48544
1594 -7.3507 1.45016
1595 -7.3507 1.41489
1596 -7.3507 1.37961
1597 -7.3507 1.34433
1598 -7.38598 1.30905
1599 -7.42126 1.27378
1600 -7.45654 1.2385
1601 -7.45654 1.20322
1602 -7.45654 1.16794
1603 -7.49181 1.13266
1604 -7.49181 1.09739
1605 -7.49181 1.06211
1606 -7.52709 1.02683
1607 -7.52709 0.991553
1608 -7.52709 0.956276
1609 -7.52709 0.920998
1610 -7.52709 0.88572
1611 -7.52709 0.850442
1612 -7.52709 0.815164
1613 -7.52709 0.779887
1614 -7.52709 0.744609
1615 -7.52709 0.709331
1616 -7.52709 0.674053
1617 -7.52709 0.638776
1618 -7.52709 0.603498
1619 -7.52709 0.56822
1620 -7.52709 0.532942
1621 -7.52709 0.497664
1622 -7.52709 0.462387
1623 -7.52709 0.427109
1624 -7.52709 0.391831
1625 -7.52709 0.356553
1626 -7.52709 0.321276
1627 -7.52709 0.285998
1628 -7.52709 0.25072
1629 -7.52709 0.215442
1630 -7.52709 0.180164
1631 -7.52709 0.144887
1632 -7.52709 0.109609
1633 -7.52709 0.0743312
1634 -7.52709 0.0390534
1635 -7.52709 0.00377561
1636 -7.52709 -0.0315022
1637 -7.52709 -0.0667799
1638 -7.56237 -0.102058
1639 -7.56237 -0.137336
1640 -7.56237 -0.172613
1641 -7.56237 -0.207891
1642 -7.56237 -0.243169
1643 -7.56237 -0.278447
1644 -7.56237 -0.313724
1645 -7.56237 -0.349002
1646 -7.56237 -0.38428
1647 -7.56237 -0.419558
1648 -7.56237 -0.454836
1649 -7.56237 -0.490113
1650 -7.56237 -0.525391
1651 -7.56237 -0.560669
1652 -7.56237 -0.595947
1653 -7.56237 -0.631224
1654 -7.56237 -0.666502
1655 -7.56237 -0.70178
1656 -7.56237 -0.737058
1657 -7.56237 -0.772336
1658 -7.56237 -0.807613
1659 -7.56237 -0.842891
1660 -7.56237 -0.878169
1661 -7.56237 -0.913447
1662 -7.56237 -0.948724
1663 -7.56237 -0.984002
1664 -7.56237 -1.01928
1665 -7.59765 -1.05456
1666 -7.59765 -1.08984
1667 -7.59765 -1.12511
1668 -7.59765 -1.16039
1669 -7.59765 -1.19567
1670 -7.59765 -1.23095
1671 -7.59765 -1.26622
1672 -7.59765 -1.3015
1673 -7.59765 -1.33678
1674 -7.59765 -1.37206
1675 -7.59765 -1.40734
1676 -7.59765 -1.44261
1677 -7.59765 -1.47789
1678 -7.59765 -1.51317
1679 -7.59765 -1.54845
1680 -7.59765 -1.58372
1681 -7.59765 -1.619
1682 -7.59765 -1.65428
1683 -7.59765 -1.68956
1684 -7.59765 -1.72484
1685 -7.59765 -1.76011
1686 -7.59765 -1.79539
