# Supplementary material for: Statistical Mapping of Maize Bundle Intensity at the Stem Scale Using Spatial Normalisation of Replicated Images
Source: PLoS One. 2014 Mar 12;9(3):e90673. doi: 10.1371/journal.pone.0090673 (PMC3951278; doi:10.1371/journal.pone.0090673)
Supplement: File S2 — Data files containing bundle positions and slice contours. (ZIP) [file pone.0090673.s002.zip › data/slabs/tables/contoursMm/m03frCntMm.txt]

name   x   y
1    -6.94697 -0.135771
2    -6.94697 -0.171048
3    -6.94697 -0.206326
4    -6.94697 -0.241604
5    -6.94697 -0.276882
6    -6.94697 -0.312159
7    -6.94697 -0.347437
8    -6.94697 -0.382715
9    -6.94697 -0.417993
10   -6.94697 -0.453271
11   -6.94697 -0.488548
12   -6.94697 -0.523826
13   -6.94697 -0.559104
14   -6.94697 -0.594382
15   -6.91169 -0.629659
16   -6.91169 -0.664937
17   -6.91169 -0.700215
18   -6.91169 -0.735493
19   -6.91169 -0.770771
20   -6.91169 -0.806048
21   -6.91169 -0.841326
22   -6.91169 -0.876604
23   -6.91169 -0.911882
24   -6.91169 -0.947159
25   -6.91169 -0.982437
26   -6.91169 -1.01772
27   -6.91169 -1.05299
28   -6.91169 -1.08827
29   -6.91169 -1.12355
30   -6.91169 -1.15883
31   -6.91169 -1.1941
32   -6.91169 -1.22938
33   -6.91169 -1.26466
34   -6.91169 -1.29994
35   -6.91169 -1.33522
36   -6.91169 -1.37049
37   -6.87641 -1.40577
38   -6.84113 -1.44105
39   -6.80586 -1.47633
40   -6.80586 -1.5116
41   -6.80586 -1.54688
42   -6.80586 -1.58216
43   -6.80586 -1.61744
44   -6.80586 -1.65272
45   -6.80586 -1.68799
46   -6.80586 -1.72327
47   -6.77058 -1.75855
48   -6.77058 -1.79383
49   -6.77058 -1.8291
50   -6.77058 -1.86438
51   -6.77058 -1.89966
52   -6.77058 -1.93494
53   -6.77058 -1.97022
54   -6.7353 -2.00549
55   -6.7353 -2.04077
56   -6.7353 -2.07605
57   -6.7353 -2.11133
58   -6.7353 -2.1466
59   -6.7353 -2.18188
60   -6.7353 -2.21716
61   -6.7353 -2.25244
62   -6.70002 -2.28772
63   -6.70002 -2.32299
64   -6.66474 -2.35827
65   -6.66474 -2.39355
66   -6.62947 -2.42883
67   -6.62947 -2.4641
68   -6.62947 -2.49938
69   -6.59419 -2.53466
70   -6.59419 -2.56994
71   -6.59419 -2.60522
72   -6.59419 -2.64049
73   -6.59419 -2.67577
74   -6.59419 -2.71105
75   -6.59419 -2.74633
76   -6.59419 -2.7816
77   -6.59419 -2.81688
78   -6.59419 -2.85216
79   -6.59419 -2.88744
80   -6.59419 -2.92272
81   -6.59419 -2.95799
82   -6.59419 -2.99327
83   -6.59419 -3.02855
84   -6.59419 -3.06383
85   -6.59419 -3.0991
86   -6.59419 -3.13438
87   -6.55891 -3.16966
88   -6.55891 -3.20494
89   -6.55891 -3.24022
90   -6.52363 -3.27549
91   -6.52363 -3.31077
92   -6.52363 -3.34605
93   -6.52363 -3.38133
94   -6.52363 -3.4166
95   -6.48836 -3.45188
96   -6.48836 -3.48716
97   -6.48836 -3.52244
98   -6.45308 -3.55772
99   -6.4178 -3.59299
100  -6.4178 -3.62827
101  -6.38252 -3.66355
102  -6.34724 -3.69883
103  -6.34724 -3.7341
104  -6.34724 -3.76938
105  -6.34724 -3.80466
106  -6.34724 -3.83994
107  -6.34724 -3.87522
108  -6.34724 -3.91049
109  -6.34724 -3.94577
110  -6.31197 -3.98105
111  -6.31197 -4.01633
112  -6.31197 -4.0516
113  -6.31197 -4.08688
114  -6.31197 -4.12216
115  -6.27669 -4.15744
116  -6.24141 -4.19272
117  -6.24141 -4.22799
118  -6.24141 -4.26327
119  -6.20613 -4.29855
120  -6.20613 -4.33383
121  -6.20613 -4.3691
122  -6.20613 -4.40438
123  -6.20613 -4.43966
124  -6.20613 -4.47494
125  -6.17086 -4.51022
126  -6.13558 -4.54549
127  -6.1003 -4.58077
128  -6.1003 -4.61605
129  -6.1003 -4.65133
130  -6.1003 -4.6866
131  -6.1003 -4.72188
132  -6.1003 -4.75716
133  -6.1003 -4.79244
134  -6.1003 -4.82772
135  -6.1003 -4.86299
136  -6.06502 -4.89827
137  -6.02974 -4.93355
138  -6.02974 -4.96883
139  -6.02974 -5.0041
140  -6.02974 -5.03938
141  -6.02974 -5.07466
142  -5.99447 -5.10994
143  -5.99447 -5.14522
144  -5.99447 -5.18049
145  -5.99447 -5.21577
146  -5.99447 -5.25105
147  -5.95919 -5.28633
148  -5.95919 -5.3216
149  -5.92391 -5.35688
150  -5.92391 -5.39216
151  -5.92391 -5.42744
152  -5.92391 -5.46272
153  -5.88863 -5.49799
154  -5.88863 -5.53327
155  -5.88863 -5.56855
156  -5.85336 -5.60383
157  -5.85336 -5.6391
158  -5.81808 -5.67438
159  -5.7828 -5.70966
160  -5.74752 -5.74494
161  -5.71224 -5.78022
162  -5.67697 -5.81549
163  -5.64169 -5.85077
164  -5.60641 -5.88605
165  -5.60641 -5.92133
166  -5.57113 -5.9566
167  -5.53586 -5.99188
168  -5.53586 -6.02716
169  -5.50058 -6.06244
170  -5.50058 -6.09772
171  -5.50058 -6.13299
172  -5.4653 -6.16827
173  -5.43002 -6.20355
174  -5.39474 -6.23883
175  -5.35947 -6.2741
176  -5.32419 -6.30938
177  -5.28891 -6.34466
178  -5.25363 -6.37994
179  -5.21836 -6.41522
180  -5.21836 -6.45049
181  -5.21836 -6.48577
182  -5.18308 -6.52105
183  -5.1478 -6.55633
184  -5.1478 -6.5916
185  -5.11252 -6.62688
186  -5.07724 -6.66216
187  -5.07724 -6.69744
188  -5.07724 -6.73272
189  -5.07724 -6.76799
190  -5.07724 -6.80327
191  -5.07724 -6.83855
192  -5.07724 -6.87383
193  -5.07724 -6.9091
194  -5.04197 -6.94438
195  -5.00669 -6.97966
196  -4.97141 -7.01494
197  -4.93613 -7.05022
198  -4.90086 -7.08549
199  -4.86558 -7.12077
200  -4.86558 -7.15605
201  -4.86558 -7.19133
202  -4.8303 -7.2266
203  -4.79502 -7.26188
204  -4.75974 -7.29716
205  -4.72447 -7.33244
206  -4.68919 -7.36772
207  -4.65391 -7.40299
208  -4.61863 -7.43827
209  -4.58336 -7.47355
210  -4.54808 -7.47355
211  -4.5128 -7.47355
212  -4.47752 -7.47355
213  -4.44224 -7.47355
214  -4.40697 -7.47355
215  -4.37169 -7.47355
216  -4.33641 -7.47355
217  -4.30113 -7.47355
218  -4.26586 -7.47355
219  -4.23058 -7.47355
220  -4.1953 -7.47355
221  -4.16002 -7.47355
222  -4.12474 -7.47355
223  -4.08947 -7.47355
224  -4.05419 -7.47355
225  -4.01891 -7.47355
226  -3.98363 -7.47355
227  -3.94836 -7.43827
228  -3.91308 -7.40299
229  -3.8778 -7.36772
230  -3.84252 -7.33244
231  -3.80724 -7.33244
232  -3.77197 -7.33244
233  -3.73669 -7.29716
234  -3.70141 -7.26188
235  -3.66613 -7.26188
236  -3.63086 -7.2266
237  -3.59558 -7.19133
238  -3.5603 -7.19133
239  -3.52502 -7.19133
240  -3.48974 -7.19133
241  -3.45447 -7.19133
242  -3.41919 -7.15605
243  -3.38391 -7.15605
244  -3.34863 -7.15605
245  -3.31336 -7.15605
246  -3.27808 -7.15605
247  -3.2428 -7.15605
248  -3.20752 -7.15605
249  -3.17224 -7.12077
250  -3.13697 -7.08549
251  -3.10169 -7.05022
252  -3.06641 -7.01494
253  -3.03113 -7.01494
254  -2.99586 -7.01494
255  -2.96058 -7.01494
256  -2.9253 -7.01494
257  -2.89002 -7.01494
258  -2.85474 -6.97966
259  -2.81947 -6.97966
260  -2.78419 -6.97966
261  -2.74891 -6.94438
262  -2.71363 -6.94438
263  -2.67836 -6.94438
264  -2.64308 -6.94438
265  -2.6078 -6.94438
266  -2.57252 -6.94438
267  -2.53724 -6.94438
268  -2.50197 -6.94438
269  -2.46669 -6.94438
270  -2.43141 -6.94438
271  -2.39613 -6.94438
272  -2.36086 -6.94438
273  -2.32558 -6.94438
274  -2.2903 -6.94438
275  -2.25502 -6.94438
276  -2.21974 -6.94438
277  -2.18447 -6.94438
278  -2.14919 -6.94438
279  -2.11391 -6.94438
280  -2.07863 -6.94438
281  -2.04336 -6.94438
282  -2.00808 -6.97966
283  -1.9728 -6.97966
284  -1.93752 -6.97966
285  -1.90224 -6.97966
286  -1.86697 -6.97966
287  -1.83169 -6.97966
288  -1.79641 -6.97966
289  -1.76113 -6.97966
290  -1.72586 -6.97966
291  -1.69058 -6.97966
292  -1.6553 -6.97966
293  -1.62002 -6.97966
294  -1.58474 -6.97966
295  -1.54947 -6.97966
296  -1.51419 -6.97966
297  -1.47891 -6.97966
298  -1.44363 -6.97966
299  -1.40836 -6.94438
300  -1.37308 -6.94438
301  -1.3378 -6.94438
302  -1.30252 -6.9091
303  -1.26724 -6.87383
304  -1.23197 -6.87383
305  -1.19669 -6.87383
306  -1.16141 -6.87383
307  -1.12613 -6.87383
308  -1.09086 -6.87383
309  -1.05558 -6.87383
310  -1.0203 -6.87383
311  -0.985022 -6.87383
312  -0.949745 -6.87383
313  -0.914467 -6.87383
314  -0.879189 -6.87383
315  -0.843911 -6.87383
316  -0.808633 -6.87383
317  -0.773356 -6.87383
318  -0.738078 -6.87383
319  -0.7028 -6.87383
320  -0.667522 -6.87383
321  -0.632245 -6.87383
322  -0.596967 -6.87383
323  -0.561689 -6.87383
324  -0.526411 -6.87383
325  -0.491133 -6.87383
326  -0.455856 -6.87383
327  -0.420578 -6.87383
328  -0.3853 -6.87383
329  -0.350022 -6.87383
330  -0.314745 -6.87383
331  -0.279467 -6.9091
332  -0.244189 -6.9091
333  -0.208911 -6.9091
334  -0.173633 -6.9091
335  -0.138356 -6.9091
336  -0.103078 -6.9091
337  -0.0678001 -6.9091
338  -0.0325223 -6.9091
339  0.00275543 -6.9091
340  0.0380332 -6.94438
341  0.073311 -6.94438
342  0.108589 -6.94438
343  0.143867 -6.94438
344  0.179144 -6.97966
345  0.214422 -6.97966
346  0.2497 -6.97966
347  0.284978 -6.97966
348  0.320255 -6.97966
349  0.355533 -6.97966
350  0.390811 -6.97966
351  0.426089 -6.97966
352  0.461367 -6.97966
353  0.496644 -6.97966
354  0.531922 -6.97966
355  0.5672 -6.97966
356  0.602478 -6.97966
357  0.637755 -6.97966
358  0.673033 -6.97966
359  0.708311 -6.97966
360  0.743589 -6.97966
361  0.778867 -6.97966
362  0.814144 -6.97966
363  0.849422 -6.97966
364  0.8847 -6.97966
365  0.919978 -6.97966
366  0.955255 -6.97966
367  0.990533 -6.97966
368  1.02581 -6.97966
369  1.06109 -6.97966
370  1.09637 -6.97966
371  1.13164 -6.97966
372  1.16692 -7.01494
373  1.2022 -7.01494
374  1.23748 -7.01494
375  1.27276 -7.01494
376  1.30803 -7.01494
377  1.34331 -7.01494
378  1.37859 -7.01494
379  1.41387 -7.01494
380  1.44914 -7.01494
381  1.48442 -7.01494
382  1.5197 -7.01494
383  1.55498 -7.05022
384  1.59026 -7.05022
385  1.62553 -7.05022
386  1.66081 -7.05022
387  1.69609 -7.05022
388  1.73137 -7.05022
389  1.76664 -7.05022
390  1.80192 -7.05022
391  1.8372 -7.05022
392  1.87248 -7.08549
393  1.90776 -7.08549
394  1.94303 -7.08549
395  1.97831 -7.08549
396  2.01359 -7.12077
397  2.04887 -7.12077
398  2.08414 -7.12077
399  2.11942 -7.12077
400  2.1547 -7.15605
401  2.18998 -7.15605
402  2.22526 -7.19133
403  2.26053 -7.19133
404  2.29581 -7.19133
405  2.33109 -7.2266
406  2.36637 -7.2266
407  2.40164 -7.2266
408  2.43692 -7.26188
409  2.4722 -7.26188
410  2.50748 -7.26188
411  2.54276 -7.26188
412  2.57803 -7.29716
413  2.61331 -7.29716
414  2.64859 -7.29716
415  2.68387 -7.29716
416  2.71914 -7.33244
417  2.75442 -7.36772
418  2.7897 -7.36772
419  2.82498 -7.36772
420  2.86026 -7.40299
421  2.89553 -7.40299
422  2.93081 -7.43827
423  2.96609 -7.43827
424  3.00137 -7.43827
425  3.03664 -7.47355
426  3.07192 -7.47355
427  3.1072 -7.50883
428  3.14248 -7.50883
429  3.17776 -7.5441
430  3.21303 -7.5441
431  3.24831 -7.5441
432  3.28359 -7.57938
433  3.31887 -7.57938
434  3.35414 -7.57938
435  3.38942 -7.61466
436  3.4247 -7.61466
437  3.45998 -7.61466
438  3.49526 -7.64994
439  3.53053 -7.64994
440  3.56581 -7.68522
441  3.60109 -7.68522
442  3.63637 -7.68522
443  3.67164 -7.72049
444  3.70692 -7.72049
445  3.7422 -7.75577
446  3.77748 -7.75577
447  3.81276 -7.75577
448  3.84803 -7.79105
449  3.88331 -7.79105
450  3.91859 -7.79105
451  3.95387 -7.79105
452  3.98914 -7.79105
453  4.02442 -7.79105
454  4.0597 -7.79105
455  4.09498 -7.79105
456  4.13026 -7.79105
457  4.16553 -7.79105
458  4.20081 -7.79105
459  4.23609 -7.79105
460  4.27137 -7.79105
461  4.30664 -7.79105
462  4.34192 -7.75577
463  4.3772 -7.72049
464  4.41248 -7.68522
465  4.44776 -7.64994
466  4.48303 -7.61466
467  4.51831 -7.57938
468  4.55359 -7.5441
469  4.58887 -7.50883
470  4.62414 -7.47355
471  4.65942 -7.43827
472  4.6947 -7.40299
473  4.72998 -7.36772
474  4.76526 -7.33244
475  4.80053 -7.29716
476  4.83581 -7.26188
477  4.87109 -7.2266
478  4.90637 -7.19133
479  4.94164 -7.15605
480  4.97692 -7.12077
481  5.0122 -7.08549
482  5.0122 -7.05022
483  5.04748 -7.01494
484  5.04748 -6.97966
485  5.04748 -6.94438
486  5.04748 -6.9091
487  5.04748 -6.87383
488  5.04748 -6.83855
489  5.04748 -6.80327
490  5.04748 -6.76799
491  5.04748 -6.73272
492  5.08276 -6.69744
493  5.11803 -6.66216
494  5.11803 -6.62688
495  5.11803 -6.5916
496  5.11803 -6.55633
497  5.11803 -6.52105
498  5.11803 -6.48577
499  5.11803 -6.45049
500  5.11803 -6.41522
501  5.11803 -6.37994
502  5.11803 -6.34466
503  5.15331 -6.30938
504  5.15331 -6.2741
505  5.15331 -6.23883
506  5.15331 -6.20355
507  5.18859 -6.16827
508  5.18859 -6.13299
509  5.18859 -6.09772
510  5.18859 -6.06244
511  5.18859 -6.02716
512  5.18859 -5.99188
513  5.18859 -5.9566
514  5.18859 -5.92133
515  5.18859 -5.88605
516  5.18859 -5.85077
517  5.22387 -5.81549
518  5.25914 -5.78022
519  5.29442 -5.74494
520  5.29442 -5.70966
521  5.29442 -5.67438
522  5.29442 -5.6391
523  5.29442 -5.60383
524  5.29442 -5.56855
525  5.29442 -5.53327
526  5.29442 -5.49799
527  5.29442 -5.46272
528  5.29442 -5.42744
529  5.29442 -5.39216
530  5.29442 -5.35688
531  5.29442 -5.3216
532  5.29442 -5.28633
533  5.29442 -5.25105
534  5.29442 -5.21577
535  5.29442 -5.18049
536  5.29442 -5.14522
537  5.29442 -5.10994
538  5.3297 -5.07466
539  5.36498 -5.03938
540  5.40026 -5.0041
541  5.43553 -4.96883
542  5.47081 -4.93355
543  5.50609 -4.89827
544  5.54137 -4.86299
545  5.57664 -4.82772
546  5.61192 -4.79244
547  5.61192 -4.75716
548  5.6472 -4.72188
549  5.68248 -4.6866
550  5.71776 -4.65133
551  5.75303 -4.61605
552  5.78831 -4.58077
553  5.78831 -4.54549
554  5.78831 -4.51022
555  5.78831 -4.47494
556  5.78831 -4.43966
557  5.78831 -4.40438
558  5.78831 -4.3691
559  5.78831 -4.33383
560  5.78831 -4.29855
561  5.82359 -4.26327
562  5.82359 -4.22799
563  5.85887 -4.19272
564  5.89414 -4.15744
565  5.92942 -4.12216
566  5.9647 -4.08688
567  5.9647 -4.0516
568  5.9647 -4.01633
569  5.9647 -3.98105
570  5.9647 -3.94577
571  5.99998 -3.91049
572  6.03526 -3.87522
573  6.03526 -3.83994
574  6.03526 -3.80466
575  6.03526 -3.76938
576  6.03526 -3.7341
577  6.03526 -3.69883
578  6.03526 -3.66355
579  6.03526 -3.62827
580  6.03526 -3.59299
581  6.03526 -3.55772
582  6.03526 -3.52244
583  6.03526 -3.48716
584  6.03526 -3.45188
585  6.03526 -3.4166
586  5.99998 -3.38133
587  5.9647 -3.34605
588  5.92942 -3.31077
589  5.89414 -3.27549
590  5.89414 -3.24022
591  5.89414 -3.20494
592  5.89414 -3.16966
593  5.89414 -3.13438
594  5.89414 -3.0991
595  5.89414 -3.06383
596  5.89414 -3.02855
597  5.89414 -2.99327
598  5.89414 -2.95799
599  5.89414 -2.92272
600  5.89414 -2.88744
601  5.89414 -2.85216
602  5.89414 -2.81688
603  5.89414 -2.7816
604  5.89414 -2.74633
605  5.89414 -2.71105
606  5.89414 -2.67577
607  5.89414 -2.64049
608  5.92942 -2.60522
609  5.92942 -2.56994
610  5.9647 -2.53466
611  5.99998 -2.49938
612  6.03526 -2.4641
613  6.07053 -2.42883
614  6.07053 -2.39355
615  6.07053 -2.35827
616  6.10581 -2.32299
617  6.14109 -2.28772
618  6.17637 -2.25244
619  6.21164 -2.21716
620  6.24692 -2.18188
621  6.2822 -2.1466
622  6.2822 -2.11133
623  6.2822 -2.07605
624  6.2822 -2.04077
625  6.2822 -2.00549
626  6.2822 -1.97022
627  6.2822 -1.93494
628  6.2822 -1.89966
629  6.2822 -1.86438
630  6.2822 -1.8291
631  6.2822 -1.79383
632  6.2822 -1.75855
633  6.2822 -1.72327
634  6.2822 -1.68799
635  6.2822 -1.65272
636  6.2822 -1.61744
637  6.2822 -1.58216
638  6.2822 -1.54688
639  6.2822 -1.5116
640  6.2822 -1.47633
641  6.2822 -1.44105
642  6.2822 -1.40577
643  6.2822 -1.37049
644  6.31748 -1.33522
645  6.35276 -1.29994
646  6.38803 -1.26466
647  6.38803 -1.22938
648  6.38803 -1.1941
649  6.38803 -1.15883
650  6.38803 -1.12355
651  6.38803 -1.08827
652  6.38803 -1.05299
653  6.38803 -1.01772
654  6.38803 -0.982437
655  6.38803 -0.947159
656  6.38803 -0.911882
657  6.38803 -0.876604
658  6.38803 -0.841326
659  6.38803 -0.806048
660  6.35276 -0.770771
661  6.31748 -0.735493
662  6.2822 -0.700215
663  6.2822 -0.664937
664  6.2822 -0.629659
665  6.2822 -0.594382
666  6.2822 -0.559104
667  6.2822 -0.523826
668  6.2822 -0.488548
669  6.2822 -0.453271
670  6.2822 -0.417993
671  6.2822 -0.382715
672  6.2822 -0.347437
673  6.2822 -0.312159
674  6.2822 -0.276882
675  6.2822 -0.241604
676  6.2822 -0.206326
677  6.2822 -0.171048
678  6.2822 -0.135771
679  6.2822 -0.100493
680  6.2822 -0.065215
681  6.2822 -0.0299372
682  6.2822 0.00534056
683  6.2822 0.0406183
684  6.2822 0.0758961
685  6.2822 0.111174
686  6.2822 0.146452
687  6.2822 0.181729
688  6.31748 0.217007
689  6.35276 0.252285
690  6.38803 0.287563
691  6.38803 0.322841
692  6.38803 0.358118
693  6.38803 0.393396
694  6.38803 0.428674
695  6.38803 0.463952
696  6.38803 0.499229
697  6.42331 0.534507
698  6.42331 0.569785
699  6.42331 0.605063
700  6.42331 0.640341
701  6.42331 0.675618
702  6.42331 0.710896
703  6.42331 0.746174
704  6.42331 0.781452
705  6.45859 0.816729
706  6.45859 0.852007
707  6.45859 0.887285
708  6.45859 0.922563
709  6.45859 0.957841
710  6.45859 0.993118
711  6.45859 1.0284
712  6.45859 1.06367
713  6.45859 1.09895
714  6.45859 1.13423
715  6.45859 1.16951
716  6.49387 1.20478
717  6.52914 1.24006
718  6.52914 1.27534
719  6.52914 1.31062
720  6.52914 1.3459
721  6.52914 1.38117
722  6.52914 1.41645
723  6.52914 1.45173
724  6.52914 1.48701
725  6.52914 1.52228
726  6.52914 1.55756
727  6.52914 1.59284
728  6.52914 1.62812
729  6.52914 1.6634
730  6.52914 1.69867
731  6.52914 1.73395
732  6.52914 1.76923
733  6.52914 1.80451
734  6.52914 1.83978
735  6.52914 1.87506
736  6.52914 1.91034
737  6.52914 1.94562
738  6.49387 1.9809
739  6.45859 2.01617
740  6.42331 2.05145
741  6.38803 2.08673
742  6.38803 2.12201
743  6.38803 2.15728
744  6.38803 2.19256
745  6.38803 2.22784
746  6.38803 2.26312
747  6.38803 2.2984
748  6.38803 2.33367
749  6.38803 2.36895
750  6.38803 2.40423
751  6.38803 2.43951
752  6.38803 2.47478
753  6.38803 2.51006
754  6.38803 2.54534
755  6.38803 2.58062
756  6.38803 2.6159
757  6.38803 2.65117
758  6.42331 2.68645
759  6.45859 2.72173
760  6.49387 2.75701
761  6.49387 2.79228
762  6.49387 2.82756
763  6.49387 2.86284
764  6.49387 2.89812
765  6.52914 2.9334
766  6.52914 2.96867
767  6.52914 3.00395
768  6.52914 3.03923
769  6.52914 3.07451
770  6.52914 3.10978
771  6.52914 3.14506
772  6.52914 3.18034
773  6.52914 3.21562
774  6.52914 3.2509
775  6.56442 3.28617
776  6.5997 3.32145
777  6.5997 3.35673
778  6.5997 3.39201
779  6.5997 3.42728
780  6.5997 3.46256
781  6.5997 3.49784
782  6.5997 3.53312
783  6.5997 3.5684
784  6.5997 3.60367
785  6.5997 3.63895
786  6.5997 3.67423
787  6.5997 3.70951
788  6.5997 3.74478
789  6.5997 3.78006
790  6.5997 3.81534
791  6.56442 3.85062
792  6.52914 3.8859
793  6.52914 3.92117
794  6.52914 3.95645
795  6.49387 3.99173
796  6.49387 4.02701
797  6.45859 4.06228
798  6.45859 4.09756
799  6.42331 4.13284
800  6.38803 4.16812
801  6.38803 4.2034
802  6.38803 4.23867
803  6.35276 4.27395
804  6.35276 4.30923
805  6.31748 4.34451
806  6.31748 4.37978
807  6.2822 4.41506
808  6.24692 4.45034
809  6.21164 4.48562
810  6.21164 4.5209
811  6.21164 4.55617
812  6.17637 4.59145
813  6.14109 4.62673
814  6.14109 4.66201
815  6.10581 4.69728
816  6.10581 4.73256
817  6.07053 4.76784
818  6.03526 4.80312
819  5.99998 4.8384
820  5.9647 4.87367
821  5.92942 4.90895
822  5.89414 4.94423
823  5.85887 4.97951
824  5.82359 5.01478
825  5.78831 5.05006
826  5.75303 5.08534
827  5.71776 5.12062
828  5.68248 5.1559
829  5.6472 5.19117
830  5.61192 5.22645
831  5.57664 5.26173
832  5.54137 5.29701
833  5.50609 5.29701
834  5.47081 5.33228
835  5.43553 5.36756
836  5.40026 5.40284
837  5.36498 5.43812
838  5.3297 5.4734
839  5.29442 5.50867
840  5.25914 5.54395
841  5.22387 5.57923
842  5.18859 5.61451
843  5.15331 5.64978
844  5.15331 5.68506
845  5.15331 5.72034
846  5.15331 5.75562
847  5.15331 5.7909
848  5.15331 5.82617
849  5.15331 5.86145
850  5.11803 5.89673
851  5.08276 5.93201
852  5.08276 5.96728
853  5.04748 6.00256
854  5.0122 6.03784
855  4.97692 6.07312
856  4.94164 6.1084
857  4.90637 6.14367
858  4.87109 6.17895
859  4.83581 6.21423
860  4.80053 6.24951
861  4.76526 6.28478
862  4.72998 6.32006
863  4.6947 6.35534
864  4.65942 6.39062
865  4.62414 6.4259
866  4.58887 6.46117
867  4.55359 6.46117
868  4.51831 6.49645
869  4.48303 6.53173
870  4.44776 6.56701
871  4.41248 6.60228
872  4.3772 6.60228
873  4.34192 6.63756
874  4.30664 6.63756
875  4.27137 6.67284
876  4.23609 6.70812
877  4.20081 6.7434
878  4.16553 6.77867
879  4.13026 6.81395
880  4.09498 6.84923
881  4.0597 6.88451
882  4.02442 6.88451
883  3.98914 6.91978
884  3.95387 6.91978
885  3.91859 6.95506
886  3.88331 6.99034
887  3.84803 7.02562
888  3.81276 7.0609
889  3.77748 7.09617
890  3.7422 7.13145
891  3.70692 7.13145
892  3.67164 7.13145
893  3.63637 7.16673
894  3.60109 7.16673
895  3.56581 7.16673
896  3.53053 7.20201
897  3.49526 7.23728
898  3.45998 7.23728
899  3.4247 7.27256
900  3.38942 7.30784
901  3.35414 7.34312
902  3.31887 7.3784
903  3.28359 7.41367
904  3.24831 7.41367
905  3.21303 7.41367
906  3.17776 7.44895
907  3.14248 7.44895
908  3.1072 7.48423
909  3.07192 7.48423
910  3.03664 7.51951
911  3.00137 7.51951
912  2.96609 7.55478
913  2.93081 7.55478
914  2.89553 7.59006
915  2.86026 7.62534
916  2.82498 7.62534
917  2.7897 7.66062
918  2.75442 7.6959
919  2.71914 7.6959
920  2.68387 7.6959
921  2.64859 7.6959
922  2.61331 7.73117
923  2.57803 7.73117
924  2.54276 7.76645
925  2.50748 7.80173
926  2.4722 7.83701
927  2.43692 7.87228
928  2.40164 7.90756
929  2.36637 7.90756
930  2.33109 7.90756
931  2.29581 7.90756
932  2.26053 7.90756
933  2.22526 7.90756
934  2.18998 7.90756
935  2.1547 7.94284
936  2.11942 7.94284
937  2.08414 7.97812
938  2.04887 7.97812
939  2.01359 7.97812
940  1.97831 7.97812
941  1.94303 7.97812
942  1.90776 7.97812
943  1.87248 7.97812
944  1.8372 7.97812
945  1.80192 7.97812
946  1.76664 7.97812
947  1.73137 7.97812
948  1.69609 7.97812
949  1.66081 7.97812
950  1.62553 7.97812
951  1.59026 7.97812
952  1.55498 7.97812
953  1.5197 7.97812
954  1.48442 8.0134
955  1.44914 8.04867
956  1.41387 8.04867
957  1.37859 8.04867
958  1.34331 8.04867
959  1.30803 8.04867
960  1.27276 8.04867
961  1.23748 8.04867
962  1.2022 8.04867
963  1.16692 8.04867
964  1.13164 8.08395
965  1.09637 8.08395
966  1.06109 8.08395
967  1.02581 8.11923
968  0.990533 8.11923
969  0.955255 8.11923
970  0.919978 8.11923
971  0.8847 8.11923
972  0.849422 8.11923
973  0.814144 8.11923
974  0.778867 8.11923
975  0.743589 8.11923
976  0.708311 8.11923
977  0.673033 8.11923
978  0.637755 8.11923
979  0.602478 8.11923
980  0.5672 8.11923
981  0.531922 8.11923
982  0.496644 8.11923
983  0.461367 8.11923
984  0.426089 8.11923
985  0.390811 8.11923
986  0.355533 8.11923
987  0.320255 8.11923
988  0.284978 8.11923
989  0.2497 8.11923
990  0.214422 8.11923
991  0.179144 8.11923
992  0.143867 8.11923
993  0.108589 8.11923
994  0.073311 8.11923
995  0.0380332 8.11923
996  0.00275543 8.11923
997  -0.0325223 8.11923
998  -0.0678001 8.11923
999  -0.103078 8.11923
1000 -0.138356 8.11923
1001 -0.173633 8.11923
1002 -0.208911 8.11923
1003 -0.244189 8.11923
1004 -0.279467 8.11923
1005 -0.314745 8.08395
1006 -0.350022 8.04867
1007 -0.3853 8.04867
1008 -0.420578 8.04867
1009 -0.455856 8.04867
1010 -0.491133 8.0134
1011 -0.526411 8.0134
1012 -0.561689 8.0134
1013 -0.596967 8.0134
1014 -0.632245 8.0134
1015 -0.667522 8.0134
1016 -0.7028 8.0134
1017 -0.738078 8.0134
1018 -0.773356 7.97812
1019 -0.808633 7.97812
1020 -0.843911 7.97812
1021 -0.879189 7.94284
1022 -0.914467 7.94284
1023 -0.949745 7.90756
1024 -0.985022 7.87228
1025 -1.0203 7.87228
1026 -1.05558 7.83701
1027 -1.09086 7.83701
1028 -1.12613 7.83701
1029 -1.16141 7.80173
1030 -1.19669 7.80173
1031 -1.23197 7.80173
1032 -1.26724 7.80173
1033 -1.30252 7.80173
1034 -1.3378 7.76645
1035 -1.37308 7.76645
1036 -1.40836 7.76645
1037 -1.44363 7.76645
1038 -1.47891 7.76645
1039 -1.51419 7.76645
1040 -1.54947 7.73117
1041 -1.58474 7.6959
1042 -1.62002 7.66062
1043 -1.6553 7.66062
1044 -1.69058 7.62534
1045 -1.72586 7.62534
1046 -1.76113 7.59006
1047 -1.79641 7.59006
1048 -1.83169 7.59006
1049 -1.86697 7.55478
1050 -1.90224 7.51951
1051 -1.93752 7.51951
1052 -1.9728 7.51951
1053 -2.00808 7.51951
1054 -2.04336 7.48423
1055 -2.07863 7.44895
1056 -2.11391 7.41367
1057 -2.14919 7.3784
1058 -2.18447 7.34312
1059 -2.21974 7.30784
1060 -2.25502 7.30784
1061 -2.2903 7.30784
1062 -2.32558 7.30784
1063 -2.36086 7.27256
1064 -2.39613 7.23728
1065 -2.43141 7.23728
1066 -2.46669 7.20201
1067 -2.50197 7.20201
1068 -2.53724 7.16673
1069 -2.57252 7.13145
1070 -2.6078 7.13145
1071 -2.64308 7.09617
1072 -2.67836 7.0609
1073 -2.71363 7.0609
1074 -2.74891 7.02562
1075 -2.78419 6.99034
1076 -2.81947 6.95506
1077 -2.85474 6.91978
1078 -2.89002 6.91978
1079 -2.9253 6.88451
1080 -2.96058 6.84923
1081 -2.99586 6.84923
1082 -3.03113 6.81395
1083 -3.06641 6.77867
1084 -3.10169 6.7434
1085 -3.13697 6.70812
1086 -3.17224 6.70812
1087 -3.20752 6.67284
1088 -3.2428 6.63756
1089 -3.27808 6.63756
1090 -3.31336 6.60228
1091 -3.34863 6.56701
1092 -3.38391 6.53173
1093 -3.41919 6.49645
1094 -3.45447 6.46117
1095 -3.48974 6.4259
1096 -3.52502 6.39062
1097 -3.5603 6.35534
1098 -3.59558 6.32006
1099 -3.63086 6.28478
1100 -3.66613 6.24951
1101 -3.70141 6.21423
1102 -3.73669 6.17895
1103 -3.77197 6.14367
1104 -3.80724 6.1084
1105 -3.84252 6.07312
1106 -3.8778 6.07312
1107 -3.91308 6.03784
1108 -3.94836 6.00256
1109 -3.98363 5.96728
1110 -4.01891 5.93201
1111 -4.05419 5.89673
1112 -4.08947 5.86145
1113 -4.12474 5.82617
1114 -4.16002 5.7909
1115 -4.1953 5.75562
1116 -4.23058 5.72034
1117 -4.26586 5.68506
1118 -4.30113 5.64978
1119 -4.33641 5.61451
1120 -4.37169 5.57923
1121 -4.40697 5.54395
1122 -4.44224 5.50867
1123 -4.47752 5.4734
1124 -4.5128 5.43812
1125 -4.54808 5.40284
1126 -4.58336 5.36756
1127 -4.61863 5.33228
1128 -4.65391 5.29701
1129 -4.68919 5.26173
1130 -4.72447 5.22645
1131 -4.75974 5.22645
1132 -4.79502 5.19117
1133 -4.8303 5.1559
1134 -4.86558 5.12062
1135 -4.90086 5.08534
1136 -4.93613 5.05006
1137 -4.97141 5.01478
1138 -5.00669 4.97951
1139 -5.04197 4.94423
1140 -5.07724 4.90895
1141 -5.11252 4.87367
1142 -5.1478 4.8384
1143 -5.18308 4.80312
1144 -5.21836 4.76784
1145 -5.25363 4.73256
1146 -5.28891 4.69728
1147 -5.28891 4.66201
1148 -5.32419 4.62673
1149 -5.32419 4.59145
1150 -5.35947 4.55617
1151 -5.35947 4.5209
1152 -5.35947 4.48562
1153 -5.39474 4.45034
1154 -5.43002 4.41506
1155 -5.4653 4.37978
1156 -5.50058 4.34451
1157 -5.53586 4.30923
1158 -5.53586 4.27395
1159 -5.57113 4.23867
1160 -5.57113 4.2034
1161 -5.60641 4.16812
1162 -5.60641 4.13284
1163 -5.64169 4.09756
1164 -5.67697 4.06228
1165 -5.67697 4.02701
1166 -5.67697 3.99173
1167 -5.67697 3.95645
1168 -5.67697 3.92117
1169 -5.67697 3.8859
1170 -5.71224 3.85062
1171 -5.74752 3.81534
1172 -5.7828 3.78006
1173 -5.81808 3.74478
1174 -5.85336 3.70951
1175 -5.88863 3.67423
1176 -5.92391 3.63895
1177 -5.92391 3.60367
1178 -5.92391 3.5684
1179 -5.92391 3.53312
1180 -5.92391 3.49784
1181 -5.92391 3.46256
1182 -5.92391 3.42728
1183 -5.92391 3.39201
1184 -5.95919 3.35673
1185 -5.95919 3.32145
1186 -5.99447 3.28617
1187 -6.02974 3.2509
1188 -6.02974 3.21562
1189 -6.02974 3.18034
1190 -6.06502 3.14506
1191 -6.1003 3.10978
1192 -6.13558 3.07451
1193 -6.17086 3.03923
1194 -6.17086 3.00395
1195 -6.17086 2.96867
1196 -6.17086 2.9334
1197 -6.17086 2.89812
1198 -6.20613 2.86284
1199 -6.20613 2.82756
1200 -6.24141 2.79228
1201 -6.27669 2.75701
1202 -6.27669 2.72173
1203 -6.27669 2.68645
1204 -6.31197 2.65117
1205 -6.34724 2.6159
1206 -6.34724 2.58062
1207 -6.34724 2.54534
1208 -6.34724 2.51006
1209 -6.34724 2.47478
1210 -6.34724 2.43951
1211 -6.34724 2.40423
1212 -6.38252 2.36895
1213 -6.38252 2.33367
1214 -6.38252 2.2984
1215 -6.38252 2.26312
1216 -6.38252 2.22784
1217 -6.38252 2.19256
1218 -6.4178 2.15728
1219 -6.4178 2.12201
1220 -6.45308 2.08673
1221 -6.45308 2.05145
1222 -6.45308 2.01617
1223 -6.45308 1.9809
1224 -6.45308 1.94562
1225 -6.45308 1.91034
1226 -6.45308 1.87506
1227 -6.48836 1.83978
1228 -6.48836 1.80451
1229 -6.52363 1.76923
1230 -6.52363 1.73395
1231 -6.52363 1.69867
1232 -6.55891 1.6634
1233 -6.55891 1.62812
1234 -6.59419 1.59284
1235 -6.59419 1.55756
1236 -6.62947 1.52228
1237 -6.62947 1.48701
1238 -6.66474 1.45173
1239 -6.66474 1.41645
1240 -6.66474 1.38117
1241 -6.66474 1.3459
1242 -6.66474 1.31062
1243 -6.70002 1.27534
1244 -6.70002 1.24006
1245 -6.70002 1.20478
1246 -6.70002 1.16951
1247 -6.7353 1.13423
1248 -6.7353 1.09895
1249 -6.7353 1.06367
1250 -6.7353 1.0284
1251 -6.7353 0.993118
1252 -6.7353 0.957841
1253 -6.77058 0.922563
1254 -6.77058 0.887285
1255 -6.80586 0.852007
1256 -6.80586 0.816729
1257 -6.80586 0.781452
1258 -6.80586 0.746174
1259 -6.80586 0.710896
1260 -6.80586 0.675618
1261 -6.80586 0.640341
1262 -6.84113 0.605063
1263 -6.84113 0.569785
1264 -6.84113 0.534507
1265 -6.84113 0.499229
1266 -6.84113 0.463952
1267 -6.87641 0.428674
1268 -6.87641 0.393396
1269 -6.87641 0.358118
1270 -6.87641 0.322841
1271 -6.87641 0.287563
1272 -6.91169 0.252285
1273 -6.91169 0.217007
1274 -6.91169 0.181729
1275 -6.91169 0.146452
1276 -6.91169 0.111174
1277 -6.91169 0.0758961
1278 -6.91169 0.0406183
1279 -6.91169 0.00534056
1280 -6.91169 -0.0299372
1281 -6.91169 -0.065215
1282 -6.91169 -0.100493
