# Supplementary material for: Statistical Mapping of Maize Bundle Intensity at the Stem Scale Using Spatial Normalisation of Replicated Images
Source: PLoS One. 2014 Mar 12;9(3):e90673. doi: 10.1371/journal.pone.0090673 (PMC3951278; doi:10.1371/journal.pone.0090673)
Supplement: File S2 — Data files containing bundle positions and slice contours. (ZIP) [file pone.0090673.s002.zip › data/slabs/tables/contoursMm/m03fvCntMm.txt]

name   x   y
1    -6.84987 2.74307
2    -6.84987 2.70779
3    -6.84987 2.67251
4    -6.84987 2.63723
5    -6.84987 2.60196
6    -6.84987 2.56668
7    -6.84987 2.5314
8    -6.84987 2.49612
9    -6.84987 2.46084
10   -6.84987 2.42557
11   -6.84987 2.39029
12   -6.84987 2.35501
13   -6.84987 2.31973
14   -6.84987 2.28446
15   -6.84987 2.24918
16   -6.84987 2.2139
17   -6.84987 2.17862
18   -6.84987 2.14334
19   -6.84987 2.10807
20   -6.84987 2.07279
21   -6.8146 2.03751
22   -6.8146 2.00223
23   -6.8146 1.96696
24   -6.77932 1.93168
25   -6.74404 1.8964
26   -6.74404 1.86112
27   -6.74404 1.82584
28   -6.74404 1.79057
29   -6.70876 1.75529
30   -6.70876 1.72001
31   -6.70876 1.68473
32   -6.70876 1.64946
33   -6.70876 1.61418
34   -6.67349 1.5789
35   -6.63821 1.54362
36   -6.63821 1.50834
37   -6.60293 1.47307
38   -6.56765 1.43779
39   -6.53237 1.40251
40   -6.4971 1.36723
41   -6.46182 1.33196
42   -6.42654 1.29668
43   -6.39126 1.2614
44   -6.35599 1.22612
45   -6.32071 1.19084
46   -6.32071 1.15557
47   -6.32071 1.12029
48   -6.32071 1.08501
49   -6.32071 1.04973
50   -6.32071 1.01446
51   -6.32071 0.979178
52   -6.32071 0.943901
53   -6.32071 0.908623
54   -6.28543 0.873345
55   -6.28543 0.838067
56   -6.28543 0.802789
57   -6.25015 0.767512
58   -6.25015 0.732234
59   -6.25015 0.696956
60   -6.25015 0.661678
61   -6.25015 0.626401
62   -6.25015 0.591123
63   -6.25015 0.555845
64   -6.25015 0.520567
65   -6.25015 0.485289
66   -6.25015 0.450012
67   -6.25015 0.414734
68   -6.25015 0.379456
69   -6.25015 0.344178
70   -6.25015 0.308901
71   -6.28543 0.273623
72   -6.28543 0.238345
73   -6.28543 0.203067
74   -6.28543 0.167789
75   -6.28543 0.132512
76   -6.28543 0.0972338
77   -6.28543 0.0619561
78   -6.28543 0.0266783
79   -6.28543 -0.00859949
80   -6.28543 -0.0438773
81   -6.28543 -0.079155
82   -6.28543 -0.114433
83   -6.28543 -0.149711
84   -6.28543 -0.184988
85   -6.28543 -0.220266
86   -6.28543 -0.255544
87   -6.28543 -0.290822
88   -6.28543 -0.326099
89   -6.25015 -0.361377
90   -6.25015 -0.396655
91   -6.25015 -0.431933
92   -6.25015 -0.467211
93   -6.25015 -0.502488
94   -6.25015 -0.537766
95   -6.25015 -0.573044
96   -6.25015 -0.608322
97   -6.25015 -0.643599
98   -6.25015 -0.678877
99   -6.25015 -0.714155
100  -6.25015 -0.749433
101  -6.25015 -0.784711
102  -6.21487 -0.819988
103  -6.1796 -0.855266
104  -6.14432 -0.890544
105  -6.10904 -0.925822
106  -6.07376 -0.961099
107  -6.07376 -0.996377
108  -6.07376 -1.03166
109  -6.07376 -1.06693
110  -6.07376 -1.10221
111  -6.07376 -1.13749
112  -6.07376 -1.17277
113  -6.07376 -1.20804
114  -6.07376 -1.24332
115  -6.07376 -1.2786
116  -6.07376 -1.31388
117  -6.07376 -1.34916
118  -6.07376 -1.38443
119  -6.07376 -1.41971
120  -6.07376 -1.45499
121  -6.07376 -1.49027
122  -6.10904 -1.52554
123  -6.10904 -1.56082
124  -6.10904 -1.5961
125  -6.10904 -1.63138
126  -6.10904 -1.66666
127  -6.10904 -1.70193
128  -6.10904 -1.73721
129  -6.10904 -1.77249
130  -6.10904 -1.80777
131  -6.10904 -1.84304
132  -6.10904 -1.87832
133  -6.10904 -1.9136
134  -6.10904 -1.94888
135  -6.10904 -1.98416
136  -6.10904 -2.01943
137  -6.10904 -2.05471
138  -6.10904 -2.08999
139  -6.10904 -2.12527
140  -6.10904 -2.16054
141  -6.10904 -2.19582
142  -6.10904 -2.2311
143  -6.07376 -2.26638
144  -6.03849 -2.30166
145  -6.00321 -2.33693
146  -5.96793 -2.37221
147  -5.93265 -2.40749
148  -5.89737 -2.44277
149  -5.8621 -2.47804
150  -5.82682 -2.51332
151  -5.79154 -2.5486
152  -5.75626 -2.58388
153  -5.72099 -2.61916
154  -5.68571 -2.65443
155  -5.68571 -2.68971
156  -5.68571 -2.72499
157  -5.68571 -2.76027
158  -5.68571 -2.79554
159  -5.68571 -2.83082
160  -5.68571 -2.8661
161  -5.68571 -2.90138
162  -5.68571 -2.93666
163  -5.68571 -2.97193
164  -5.68571 -3.00721
165  -5.68571 -3.04249
166  -5.68571 -3.07777
167  -5.68571 -3.11304
168  -5.68571 -3.14832
169  -5.68571 -3.1836
170  -5.68571 -3.21888
171  -5.65043 -3.25416
172  -5.61515 -3.28943
173  -5.57987 -3.32471
174  -5.57987 -3.35999
175  -5.5446 -3.39527
176  -5.50932 -3.43054
177  -5.47404 -3.46582
178  -5.43876 -3.5011
179  -5.40349 -3.53638
180  -5.36821 -3.57166
181  -5.33293 -3.60693
182  -5.29765 -3.64221
183  -5.29765 -3.67749
184  -5.29765 -3.71277
185  -5.29765 -3.74804
186  -5.29765 -3.78332
187  -5.29765 -3.8186
188  -5.29765 -3.85388
189  -5.29765 -3.88916
190  -5.29765 -3.92443
191  -5.29765 -3.95971
192  -5.29765 -3.99499
193  -5.29765 -4.03027
194  -5.29765 -4.06554
195  -5.33293 -4.10082
196  -5.33293 -4.1361
197  -5.33293 -4.17138
198  -5.33293 -4.20666
199  -5.33293 -4.24193
200  -5.33293 -4.27721
201  -5.33293 -4.31249
202  -5.33293 -4.34777
203  -5.33293 -4.38304
204  -5.33293 -4.41832
205  -5.33293 -4.4536
206  -5.33293 -4.48888
207  -5.33293 -4.52416
208  -5.33293 -4.55943
209  -5.33293 -4.59471
210  -5.33293 -4.62999
211  -5.33293 -4.66527
212  -5.33293 -4.70054
213  -5.33293 -4.73582
214  -5.29765 -4.7711
215  -5.26237 -4.80638
216  -5.2271 -4.84166
217  -5.19182 -4.87693
218  -5.15654 -4.91221
219  -5.12126 -4.94749
220  -5.08599 -4.98277
221  -5.05071 -5.01804
222  -5.01543 -5.05332
223  -4.98015 -5.0886
224  -4.94487 -5.12388
225  -4.9096 -5.15916
226  -4.87432 -5.19443
227  -4.83904 -5.22971
228  -4.80376 -5.26499
229  -4.76849 -5.30027
230  -4.73321 -5.33554
231  -4.73321 -5.37082
232  -4.73321 -5.4061
233  -4.73321 -5.44138
234  -4.73321 -5.47666
235  -4.73321 -5.51193
236  -4.73321 -5.54721
237  -4.73321 -5.58249
238  -4.73321 -5.61777
239  -4.69793 -5.65304
240  -4.66265 -5.68832
241  -4.62737 -5.7236
242  -4.5921 -5.75888
243  -4.55682 -5.79416
244  -4.52154 -5.82943
245  -4.48626 -5.86471
246  -4.45099 -5.89999
247  -4.41571 -5.93527
248  -4.38043 -5.97054
249  -4.34515 -6.00582
250  -4.34515 -6.0411
251  -4.34515 -6.07638
252  -4.34515 -6.11166
253  -4.34515 -6.14693
254  -4.34515 -6.18221
255  -4.34515 -6.21749
256  -4.34515 -6.25277
257  -4.34515 -6.28804
258  -4.34515 -6.32332
259  -4.34515 -6.3586
260  -4.34515 -6.39388
261  -4.34515 -6.42916
262  -4.34515 -6.46443
263  -4.34515 -6.49971
264  -4.34515 -6.53499
265  -4.34515 -6.57027
266  -4.34515 -6.60554
267  -4.34515 -6.64082
268  -4.34515 -6.6761
269  -4.34515 -6.71138
270  -4.34515 -6.74666
271  -4.34515 -6.78193
272  -4.34515 -6.81721
273  -4.34515 -6.85249
274  -4.30987 -6.88777
275  -4.30987 -6.92304
276  -4.2746 -6.95832
277  -4.2746 -6.9936
278  -4.2746 -7.02888
279  -4.23932 -7.06416
280  -4.20404 -7.09943
281  -4.16876 -7.13471
282  -4.16876 -7.16999
283  -4.13349 -7.20527
284  -4.09821 -7.24054
285  -4.09821 -7.27582
286  -4.09821 -7.3111
287  -4.09821 -7.34638
288  -4.09821 -7.38166
289  -4.09821 -7.41693
290  -4.06293 -7.45221
291  -4.06293 -7.48749
292  -4.06293 -7.52277
293  -4.06293 -7.55804
294  -4.06293 -7.59332
295  -4.06293 -7.6286
296  -4.06293 -7.66388
297  -4.06293 -7.69916
298  -4.02765 -7.73443
299  -3.99237 -7.76971
300  -3.9571 -7.80499
301  -3.92182 -7.84027
302  -3.88654 -7.87554
303  -3.85126 -7.91082
304  -3.81599 -7.9461
305  -3.78071 -7.98138
306  -3.74543 -7.98138
307  -3.71015 -7.98138
308  -3.67487 -8.01666
309  -3.6396 -8.05193
310  -3.60432 -8.08721
311  -3.56904 -8.08721
312  -3.53376 -8.12249
313  -3.49849 -8.12249
314  -3.46321 -8.15777
315  -3.42793 -8.15777
316  -3.39265 -8.19304
317  -3.35737 -8.19304
318  -3.3221 -8.22832
319  -3.28682 -8.2636
320  -3.25154 -8.29888
321  -3.21626 -8.29888
322  -3.18099 -8.29888
323  -3.14571 -8.29888
324  -3.11043 -8.29888
325  -3.07515 -8.29888
326  -3.03987 -8.29888
327  -3.0046 -8.29888
328  -2.96932 -8.29888
329  -2.93404 -8.29888
330  -2.89876 -8.29888
331  -2.86349 -8.29888
332  -2.82821 -8.29888
333  -2.79293 -8.2636
334  -2.75765 -8.2636
335  -2.72237 -8.22832
336  -2.6871 -8.22832
337  -2.65182 -8.19304
338  -2.61654 -8.15777
339  -2.58126 -8.12249
340  -2.54599 -8.08721
341  -2.51071 -8.08721
342  -2.47543 -8.05193
343  -2.44015 -8.05193
344  -2.40487 -8.01666
345  -2.3696 -7.98138
346  -2.33432 -7.98138
347  -2.29904 -7.9461
348  -2.26376 -7.9461
349  -2.22849 -7.91082
350  -2.19321 -7.91082
351  -2.15793 -7.87554
352  -2.12265 -7.87554
353  -2.08737 -7.84027
354  -2.0521 -7.84027
355  -2.01682 -7.84027
356  -1.98154 -7.80499
357  -1.94626 -7.76971
358  -1.91099 -7.73443
359  -1.87571 -7.69916
360  -1.84043 -7.69916
361  -1.80515 -7.66388
362  -1.76987 -7.6286
363  -1.7346 -7.6286
364  -1.69932 -7.59332
365  -1.66404 -7.59332
366  -1.62876 -7.55804
367  -1.59349 -7.52277
368  -1.55821 -7.52277
369  -1.52293 -7.48749
370  -1.48765 -7.45221
371  -1.45237 -7.45221
372  -1.4171 -7.41693
373  -1.38182 -7.41693
374  -1.34654 -7.38166
375  -1.31126 -7.34638
376  -1.27599 -7.34638
377  -1.24071 -7.34638
378  -1.20543 -7.3111
379  -1.17015 -7.27582
380  -1.13487 -7.24054
381  -1.0996 -7.24054
382  -1.06432 -7.24054
383  -1.02904 -7.24054
384  -0.993764 -7.20527
385  -0.958486 -7.20527
386  -0.923208 -7.16999
387  -0.88793 -7.16999
388  -0.852653 -7.16999
389  -0.817375 -7.16999
390  -0.782097 -7.13471
391  -0.746819 -7.13471
392  -0.711541 -7.13471
393  -0.676264 -7.13471
394  -0.640986 -7.13471
395  -0.605708 -7.13471
396  -0.57043 -7.13471
397  -0.535153 -7.09943
398  -0.499875 -7.09943
399  -0.464597 -7.09943
400  -0.429319 -7.06416
401  -0.394041 -7.06416
402  -0.358764 -7.06416
403  -0.323486 -7.06416
404  -0.288208 -7.02888
405  -0.25293 -7.02888
406  -0.217653 -7.02888
407  -0.182375 -7.02888
408  -0.147097 -7.02888
409  -0.111819 -7.02888
410  -0.0765415 -6.9936
411  -0.0412637 -6.9936
412  -0.00598593 -6.9936
413  0.0292919 -6.9936
414  0.0645696 -6.9936
415  0.0998474 -6.9936
416  0.135125 -6.95832
417  0.170403 -6.95832
418  0.205681 -6.95832
419  0.240959 -6.95832
420  0.276236 -6.95832
421  0.311514 -6.92304
422  0.346792 -6.92304
423  0.38207 -6.92304
424  0.417347 -6.92304
425  0.452625 -6.88777
426  0.487903 -6.88777
427  0.523181 -6.88777
428  0.558459 -6.88777
429  0.593736 -6.85249
430  0.629014 -6.85249
431  0.664292 -6.85249
432  0.69957 -6.81721
433  0.734847 -6.81721
434  0.770125 -6.81721
435  0.805403 -6.78193
436  0.840681 -6.78193
437  0.875959 -6.78193
438  0.911236 -6.78193
439  0.946514 -6.78193
440  0.981792 -6.74666
441  1.01707 -6.74666
442  1.05235 -6.74666
443  1.08763 -6.74666
444  1.1229 -6.74666
445  1.15818 -6.74666
446  1.19346 -6.74666
447  1.22874 -6.71138
448  1.26401 -6.6761
449  1.29929 -6.64082
450  1.33457 -6.64082
451  1.36985 -6.64082
452  1.40513 -6.64082
453  1.4404 -6.60554
454  1.47568 -6.60554
455  1.51096 -6.60554
456  1.54624 -6.60554
457  1.58151 -6.57027
458  1.61679 -6.57027
459  1.65207 -6.57027
460  1.68735 -6.53499
461  1.72263 -6.53499
462  1.7579 -6.53499
463  1.79318 -6.53499
464  1.82846 -6.53499
465  1.86374 -6.53499
466  1.89901 -6.49971
467  1.93429 -6.49971
468  1.96957 -6.49971
469  2.00485 -6.49971
470  2.04013 -6.49971
471  2.0754 -6.49971
472  2.11068 -6.49971
473  2.14596 -6.49971
474  2.18124 -6.49971
475  2.21651 -6.49971
476  2.25179 -6.49971
477  2.28707 -6.49971
478  2.32235 -6.46443
479  2.35763 -6.42916
480  2.3929 -6.42916
481  2.42818 -6.42916
482  2.46346 -6.42916
483  2.49874 -6.42916
484  2.53401 -6.42916
485  2.56929 -6.42916
486  2.60457 -6.42916
487  2.63985 -6.42916
488  2.67513 -6.42916
489  2.7104 -6.42916
490  2.74568 -6.42916
491  2.78096 -6.42916
492  2.81624 -6.42916
493  2.85151 -6.42916
494  2.88679 -6.42916
495  2.92207 -6.42916
496  2.95735 -6.42916
497  2.99263 -6.42916
498  3.0279 -6.42916
499  3.06318 -6.42916
500  3.09846 -6.42916
501  3.13374 -6.42916
502  3.16901 -6.42916
503  3.20429 -6.42916
504  3.23957 -6.42916
505  3.27485 -6.42916
506  3.31013 -6.42916
507  3.3454 -6.42916
508  3.38068 -6.42916
509  3.41596 -6.42916
510  3.45124 -6.42916
511  3.48651 -6.42916
512  3.52179 -6.42916
513  3.55707 -6.42916
514  3.59235 -6.42916
515  3.62763 -6.42916
516  3.6629 -6.42916
517  3.69818 -6.42916
518  3.73346 -6.42916
519  3.76874 -6.42916
520  3.80401 -6.42916
521  3.83929 -6.46443
522  3.87457 -6.46443
523  3.90985 -6.46443
524  3.94513 -6.46443
525  3.9804 -6.49971
526  4.01568 -6.49971
527  4.05096 -6.49971
528  4.08624 -6.53499
529  4.12151 -6.53499
530  4.15679 -6.53499
531  4.19207 -6.53499
532  4.22735 -6.53499
533  4.26263 -6.57027
534  4.2979 -6.60554
535  4.33318 -6.60554
536  4.36846 -6.60554
537  4.40374 -6.60554
538  4.43901 -6.64082
539  4.47429 -6.64082
540  4.50957 -6.64082
541  4.54485 -6.64082
542  4.58013 -6.6761
543  4.6154 -6.6761
544  4.65068 -6.6761
545  4.68596 -6.6761
546  4.72124 -6.6761
547  4.75651 -6.6761
548  4.79179 -6.6761
549  4.82707 -6.6761
550  4.86235 -6.6761
551  4.89763 -6.6761
552  4.9329 -6.6761
553  4.96818 -6.71138
554  5.00346 -6.74666
555  5.03874 -6.78193
556  5.07401 -6.81721
557  5.10929 -6.81721
558  5.14457 -6.81721
559  5.17985 -6.81721
560  5.21513 -6.81721
561  5.2504 -6.81721
562  5.28568 -6.81721
563  5.32096 -6.81721
564  5.35624 -6.81721
565  5.39151 -6.81721
566  5.42679 -6.81721
567  5.46207 -6.81721
568  5.49735 -6.81721
569  5.53263 -6.78193
570  5.5679 -6.74666
571  5.60318 -6.71138
572  5.63846 -6.6761
573  5.67374 -6.64082
574  5.70901 -6.60554
575  5.74429 -6.57027
576  5.77957 -6.53499
577  5.77957 -6.49971
578  5.81485 -6.46443
579  5.81485 -6.42916
580  5.85013 -6.39388
581  5.8854 -6.3586
582  5.8854 -6.32332
583  5.92068 -6.28804
584  5.95596 -6.25277
585  5.95596 -6.21749
586  5.99124 -6.18221
587  6.02651 -6.14693
588  6.06179 -6.11166
589  6.09707 -6.07638
590  6.09707 -6.0411
591  6.13235 -6.00582
592  6.16763 -5.97054
593  6.16763 -5.93527
594  6.16763 -5.89999
595  6.2029 -5.86471
596  6.2029 -5.82943
597  6.2029 -5.79416
598  6.23818 -5.75888
599  6.27346 -5.7236
600  6.27346 -5.68832
601  6.30874 -5.65304
602  6.34401 -5.61777
603  6.34401 -5.58249
604  6.34401 -5.54721
605  6.34401 -5.51193
606  6.34401 -5.47666
607  6.34401 -5.44138
608  6.34401 -5.4061
609  6.37929 -5.37082
610  6.37929 -5.33554
611  6.41457 -5.30027
612  6.41457 -5.26499
613  6.44985 -5.22971
614  6.48513 -5.19443
615  6.48513 -5.15916
616  6.5204 -5.12388
617  6.5204 -5.0886
618  6.5204 -5.05332
619  6.5204 -5.01804
620  6.55568 -4.98277
621  6.55568 -4.94749
622  6.55568 -4.91221
623  6.55568 -4.87693
624  6.55568 -4.84166
625  6.55568 -4.80638
626  6.55568 -4.7711
627  6.55568 -4.73582
628  6.55568 -4.70054
629  6.55568 -4.66527
630  6.55568 -4.62999
631  6.59096 -4.59471
632  6.62624 -4.55943
633  6.62624 -4.52416
634  6.62624 -4.48888
635  6.62624 -4.4536
636  6.62624 -4.41832
637  6.62624 -4.38304
638  6.66151 -4.34777
639  6.66151 -4.31249
640  6.66151 -4.27721
641  6.69679 -4.24193
642  6.69679 -4.20666
643  6.69679 -4.17138
644  6.69679 -4.1361
645  6.69679 -4.10082
646  6.69679 -4.06554
647  6.69679 -4.03027
648  6.73207 -3.99499
649  6.73207 -3.95971
650  6.73207 -3.92443
651  6.73207 -3.88916
652  6.73207 -3.85388
653  6.73207 -3.8186
654  6.73207 -3.78332
655  6.73207 -3.74804
656  6.73207 -3.71277
657  6.73207 -3.67749
658  6.73207 -3.64221
659  6.73207 -3.60693
660  6.73207 -3.57166
661  6.73207 -3.53638
662  6.73207 -3.5011
663  6.73207 -3.46582
664  6.73207 -3.43054
665  6.76735 -3.39527
666  6.76735 -3.35999
667  6.76735 -3.32471
668  6.76735 -3.28943
669  6.76735 -3.25416
670  6.76735 -3.21888
671  6.80263 -3.1836
672  6.80263 -3.14832
673  6.80263 -3.11304
674  6.80263 -3.07777
675  6.80263 -3.04249
676  6.80263 -3.00721
677  6.80263 -2.97193
678  6.80263 -2.93666
679  6.80263 -2.90138
680  6.80263 -2.8661
681  6.80263 -2.83082
682  6.80263 -2.79554
683  6.80263 -2.76027
684  6.80263 -2.72499
685  6.80263 -2.68971
686  6.80263 -2.65443
687  6.80263 -2.61916
688  6.80263 -2.58388
689  6.80263 -2.5486
690  6.8379 -2.51332
691  6.8379 -2.47804
692  6.8379 -2.44277
693  6.8379 -2.40749
694  6.8379 -2.37221
695  6.8379 -2.33693
696  6.8379 -2.30166
697  6.8379 -2.26638
698  6.8379 -2.2311
699  6.87318 -2.19582
700  6.87318 -2.16054
701  6.87318 -2.12527
702  6.87318 -2.08999
703  6.87318 -2.05471
704  6.87318 -2.01943
705  6.87318 -1.98416
706  6.87318 -1.94888
707  6.87318 -1.9136
708  6.87318 -1.87832
709  6.87318 -1.84304
710  6.87318 -1.80777
711  6.87318 -1.77249
712  6.87318 -1.73721
713  6.87318 -1.70193
714  6.87318 -1.66666
715  6.87318 -1.63138
716  6.87318 -1.5961
717  6.87318 -1.56082
718  6.87318 -1.52554
719  6.87318 -1.49027
720  6.87318 -1.45499
721  6.87318 -1.41971
722  6.87318 -1.38443
723  6.87318 -1.34916
724  6.87318 -1.31388
725  6.87318 -1.2786
726  6.87318 -1.24332
727  6.87318 -1.20804
728  6.87318 -1.17277
729  6.87318 -1.13749
730  6.87318 -1.10221
731  6.87318 -1.06693
732  6.87318 -1.03166
733  6.87318 -0.996377
734  6.87318 -0.961099
735  6.87318 -0.925822
736  6.87318 -0.890544
737  6.87318 -0.855266
738  6.87318 -0.819988
739  6.87318 -0.784711
740  6.87318 -0.749433
741  6.87318 -0.714155
742  6.87318 -0.678877
743  6.87318 -0.643599
744  6.87318 -0.608322
745  6.8379 -0.573044
746  6.8379 -0.537766
747  6.8379 -0.502488
748  6.8379 -0.467211
749  6.8379 -0.431933
750  6.80263 -0.396655
751  6.80263 -0.361377
752  6.80263 -0.326099
753  6.80263 -0.290822
754  6.80263 -0.255544
755  6.80263 -0.220266
756  6.76735 -0.184988
757  6.76735 -0.149711
758  6.76735 -0.114433
759  6.76735 -0.079155
760  6.76735 -0.0438773
761  6.76735 -0.00859949
762  6.73207 0.0266783
763  6.73207 0.0619561
764  6.73207 0.0972338
765  6.73207 0.132512
766  6.73207 0.167789
767  6.73207 0.203067
768  6.73207 0.238345
769  6.73207 0.273623
770  6.73207 0.308901
771  6.73207 0.344178
772  6.73207 0.379456
773  6.73207 0.414734
774  6.73207 0.450012
775  6.73207 0.485289
776  6.73207 0.520567
777  6.73207 0.555845
778  6.73207 0.591123
779  6.69679 0.626401
780  6.69679 0.661678
781  6.69679 0.696956
782  6.66151 0.732234
783  6.66151 0.767512
784  6.66151 0.802789
785  6.62624 0.838067
786  6.59096 0.873345
787  6.59096 0.908623
788  6.59096 0.943901
789  6.55568 0.979178
790  6.55568 1.01446
791  6.55568 1.04973
792  6.55568 1.08501
793  6.5204 1.12029
794  6.5204 1.15557
795  6.5204 1.19084
796  6.48513 1.22612
797  6.48513 1.2614
798  6.48513 1.29668
799  6.44985 1.33196
800  6.44985 1.36723
801  6.44985 1.40251
802  6.41457 1.43779
803  6.41457 1.47307
804  6.37929 1.50834
805  6.37929 1.54362
806  6.37929 1.5789
807  6.37929 1.61418
808  6.34401 1.64946
809  6.34401 1.68473
810  6.30874 1.72001
811  6.30874 1.75529
812  6.30874 1.79057
813  6.27346 1.82584
814  6.27346 1.86112
815  6.23818 1.8964
816  6.2029 1.93168
817  6.2029 1.96696
818  6.16763 2.00223
819  6.16763 2.03751
820  6.16763 2.07279
821  6.16763 2.10807
822  6.16763 2.14334
823  6.13235 2.17862
824  6.13235 2.2139
825  6.09707 2.24918
826  6.09707 2.28446
827  6.09707 2.31973
828  6.06179 2.35501
829  6.06179 2.39029
830  6.06179 2.42557
831  6.02651 2.46084
832  6.02651 2.49612
833  5.99124 2.5314
834  5.99124 2.56668
835  5.99124 2.60196
836  5.95596 2.63723
837  5.92068 2.67251
838  5.92068 2.70779
839  5.92068 2.74307
840  5.8854 2.77834
841  5.8854 2.81362
842  5.85013 2.8489
843  5.81485 2.88418
844  5.81485 2.91946
845  5.77957 2.95473
846  5.77957 2.99001
847  5.74429 3.02529
848  5.74429 3.06057
849  5.70901 3.09584
850  5.70901 3.13112
851  5.67374 3.1664
852  5.67374 3.20168
853  5.63846 3.23696
854  5.63846 3.27223
855  5.60318 3.30751
856  5.5679 3.34279
857  5.5679 3.37807
858  5.53263 3.41334
859  5.53263 3.44862
860  5.49735 3.4839
861  5.49735 3.51918
862  5.46207 3.55446
863  5.46207 3.58973
864  5.42679 3.62501
865  5.39151 3.66029
866  5.39151 3.69557
867  5.35624 3.73084
868  5.35624 3.76612
869  5.32096 3.8014
870  5.32096 3.83668
871  5.28568 3.87196
872  5.28568 3.90723
873  5.2504 3.94251
874  5.21513 3.97779
875  5.17985 4.01307
876  5.14457 4.04834
877  5.14457 4.08362
878  5.10929 4.1189
879  5.10929 4.15418
880  5.07401 4.18946
881  5.07401 4.22473
882  5.03874 4.26001
883  5.00346 4.29529
884  4.96818 4.33057
885  4.9329 4.36584
886  4.89763 4.40112
887  4.89763 4.4364
888  4.86235 4.47168
889  4.86235 4.50696
890  4.82707 4.54223
891  4.79179 4.57751
892  4.75651 4.61279
893  4.75651 4.64807
894  4.72124 4.68334
895  4.68596 4.71862
896  4.65068 4.7539
897  4.6154 4.78918
898  4.58013 4.82446
899  4.58013 4.85973
900  4.54485 4.89501
901  4.50957 4.93029
902  4.50957 4.96557
903  4.47429 5.00084
904  4.43901 5.03612
905  4.40374 5.0714
906  4.36846 5.10668
907  4.36846 5.14196
908  4.33318 5.17723
909  4.2979 5.21251
910  4.2979 5.24779
911  4.26263 5.28307
912  4.26263 5.31834
913  4.22735 5.35362
914  4.22735 5.3889
915  4.19207 5.42418
916  4.15679 5.45946
917  4.12151 5.49473
918  4.08624 5.53001
919  4.05096 5.56529
920  4.01568 5.60057
921  3.9804 5.63584
922  3.94513 5.67112
923  3.90985 5.7064
924  3.87457 5.74168
925  3.83929 5.77696
926  3.80401 5.81223
927  3.76874 5.84751
928  3.73346 5.88279
929  3.69818 5.91807
930  3.6629 5.95334
931  3.62763 5.98862
932  3.62763 6.0239
933  3.59235 6.05918
934  3.55707 6.09446
935  3.52179 6.12973
936  3.48651 6.16501
937  3.48651 6.20029
938  3.45124 6.23557
939  3.41596 6.27084
940  3.38068 6.30612
941  3.3454 6.3414
942  3.31013 6.37668
943  3.27485 6.41196
944  3.23957 6.44723
945  3.20429 6.48251
946  3.16901 6.51779
947  3.13374 6.55307
948  3.09846 6.58834
949  3.06318 6.62362
950  3.0279 6.6589
951  2.99263 6.69418
952  2.95735 6.72946
953  2.92207 6.76473
954  2.88679 6.80001
955  2.85151 6.80001
956  2.81624 6.80001
957  2.78096 6.80001
958  2.74568 6.80001
959  2.7104 6.83529
960  2.67513 6.87057
961  2.63985 6.90584
962  2.60457 6.90584
963  2.56929 6.90584
964  2.53401 6.94112
965  2.49874 6.9764
966  2.46346 7.01168
967  2.42818 7.01168
968  2.3929 7.04696
969  2.35763 7.08223
970  2.32235 7.11751
971  2.28707 7.11751
972  2.25179 7.15279
973  2.21651 7.18807
974  2.18124 7.22334
975  2.14596 7.25862
976  2.11068 7.2939
977  2.0754 7.2939
978  2.04013 7.2939
979  2.00485 7.32918
980  1.96957 7.36446
981  1.93429 7.39973
982  1.89901 7.43501
983  1.86374 7.47029
984  1.82846 7.50557
985  1.79318 7.50557
986  1.7579 7.54084
987  1.72263 7.54084
988  1.68735 7.57612
989  1.65207 7.57612
990  1.61679 7.57612
991  1.58151 7.6114
992  1.54624 7.6114
993  1.51096 7.64668
994  1.47568 7.64668
995  1.4404 7.68196
996  1.40513 7.68196
997  1.36985 7.68196
998  1.33457 7.68196
999  1.29929 7.68196
1000 1.26401 7.68196
1001 1.22874 7.71723
1002 1.19346 7.75251
1003 1.15818 7.78779
1004 1.1229 7.82307
1005 1.08763 7.85834
1006 1.05235 7.85834
1007 1.01707 7.85834
1008 0.981792 7.85834
1009 0.946514 7.85834
1010 0.911236 7.89362
1011 0.875959 7.89362
1012 0.840681 7.89362
1013 0.805403 7.89362
1014 0.770125 7.89362
1015 0.734847 7.9289
1016 0.69957 7.9289
1017 0.664292 7.96418
1018 0.629014 7.96418
1019 0.593736 7.96418
1020 0.558459 7.96418
1021 0.523181 7.96418
1022 0.487903 7.99946
1023 0.452625 7.99946
1024 0.417347 7.99946
1025 0.38207 7.99946
1026 0.346792 7.99946
1027 0.311514 7.99946
1028 0.276236 7.99946
1029 0.240959 7.99946
1030 0.205681 7.99946
1031 0.170403 7.99946
1032 0.135125 7.99946
1033 0.0998474 7.99946
1034 0.0645696 8.03473
1035 0.0292919 8.03473
1036 -0.00598593 8.03473
1037 -0.0412637 8.03473
1038 -0.0765415 8.03473
1039 -0.111819 8.07001
1040 -0.147097 8.07001
1041 -0.182375 8.10529
1042 -0.217653 8.10529
1043 -0.25293 8.10529
1044 -0.288208 8.10529
1045 -0.323486 8.10529
1046 -0.358764 8.10529
1047 -0.394041 8.10529
1048 -0.429319 8.10529
1049 -0.464597 8.10529
1050 -0.499875 8.10529
1051 -0.535153 8.10529
1052 -0.57043 8.10529
1053 -0.605708 8.10529
1054 -0.640986 8.10529
1055 -0.676264 8.10529
1056 -0.711541 8.10529
1057 -0.746819 8.10529
1058 -0.782097 8.10529
1059 -0.817375 8.10529
1060 -0.852653 8.10529
1061 -0.88793 8.07001
1062 -0.923208 8.07001
1063 -0.958486 8.07001
1064 -0.993764 8.07001
1065 -1.02904 8.07001
1066 -1.06432 8.07001
1067 -1.0996 8.07001
1068 -1.13487 8.07001
1069 -1.17015 8.07001
1070 -1.20543 8.07001
1071 -1.24071 8.07001
1072 -1.27599 8.07001
1073 -1.31126 8.07001
1074 -1.34654 8.07001
1075 -1.38182 8.07001
1076 -1.4171 8.07001
1077 -1.45237 8.07001
1078 -1.48765 8.07001
1079 -1.52293 8.03473
1080 -1.55821 8.03473
1081 -1.59349 8.03473
1082 -1.62876 8.03473
1083 -1.66404 8.03473
1084 -1.69932 8.03473
1085 -1.7346 8.03473
1086 -1.76987 7.99946
1087 -1.80515 7.96418
1088 -1.84043 7.9289
1089 -1.87571 7.9289
1090 -1.91099 7.9289
1091 -1.94626 7.9289
1092 -1.98154 7.9289
1093 -2.01682 7.9289
1094 -2.0521 7.9289
1095 -2.08737 7.9289
1096 -2.12265 7.9289
1097 -2.15793 7.9289
1098 -2.19321 7.9289
1099 -2.22849 7.9289
1100 -2.26376 7.89362
1101 -2.29904 7.85834
1102 -2.33432 7.82307
1103 -2.3696 7.78779
1104 -2.40487 7.78779
1105 -2.44015 7.75251
1106 -2.47543 7.75251
1107 -2.51071 7.75251
1108 -2.54599 7.75251
1109 -2.58126 7.75251
1110 -2.61654 7.71723
1111 -2.65182 7.68196
1112 -2.6871 7.68196
1113 -2.72237 7.68196
1114 -2.75765 7.64668
1115 -2.79293 7.6114
1116 -2.82821 7.6114
1117 -2.86349 7.57612
1118 -2.89876 7.54084
1119 -2.93404 7.54084
1120 -2.96932 7.54084
1121 -3.0046 7.54084
1122 -3.03987 7.54084
1123 -3.07515 7.54084
1124 -3.11043 7.54084
1125 -3.14571 7.54084
1126 -3.18099 7.54084
1127 -3.21626 7.50557
1128 -3.25154 7.47029
1129 -3.28682 7.43501
1130 -3.3221 7.39973
1131 -3.35737 7.39973
1132 -3.39265 7.39973
1133 -3.42793 7.36446
1134 -3.46321 7.32918
1135 -3.49849 7.32918
1136 -3.53376 7.2939
1137 -3.56904 7.25862
1138 -3.60432 7.22334
1139 -3.6396 7.18807
1140 -3.67487 7.15279
1141 -3.71015 7.11751
1142 -3.74543 7.08223
1143 -3.78071 7.08223
1144 -3.81599 7.08223
1145 -3.85126 7.04696
1146 -3.88654 7.04696
1147 -3.92182 7.04696
1148 -3.9571 7.01168
1149 -3.99237 6.9764
1150 -4.02765 6.94112
1151 -4.06293 6.90584
1152 -4.09821 6.87057
1153 -4.13349 6.83529
1154 -4.16876 6.80001
1155 -4.20404 6.76473
1156 -4.23932 6.72946
1157 -4.2746 6.69418
1158 -4.30987 6.6589
1159 -4.34515 6.6589
1160 -4.38043 6.62362
1161 -4.41571 6.58834
1162 -4.45099 6.55307
1163 -4.48626 6.51779
1164 -4.52154 6.48251
1165 -4.55682 6.44723
1166 -4.5921 6.44723
1167 -4.62737 6.44723
1168 -4.66265 6.41196
1169 -4.69793 6.37668
1170 -4.73321 6.3414
1171 -4.76849 6.30612
1172 -4.80376 6.27084
1173 -4.83904 6.23557
1174 -4.87432 6.20029
1175 -4.9096 6.16501
1176 -4.9096 6.12973
1177 -4.94487 6.09446
1178 -4.98015 6.05918
1179 -5.01543 6.0239
1180 -5.05071 5.98862
1181 -5.08599 5.95334
1182 -5.12126 5.91807
1183 -5.12126 5.88279
1184 -5.15654 5.84751
1185 -5.19182 5.81223
1186 -5.2271 5.77696
1187 -5.26237 5.74168
1188 -5.29765 5.7064
1189 -5.33293 5.67112
1190 -5.36821 5.63584
1191 -5.40349 5.60057
1192 -5.43876 5.56529
1193 -5.43876 5.53001
1194 -5.43876 5.49473
1195 -5.47404 5.45946
1196 -5.50932 5.42418
1197 -5.50932 5.3889
1198 -5.5446 5.35362
1199 -5.5446 5.31834
1200 -5.5446 5.28307
1201 -5.57987 5.24779
1202 -5.57987 5.21251
1203 -5.61515 5.17723
1204 -5.65043 5.14196
1205 -5.65043 5.10668
1206 -5.68571 5.0714
1207 -5.72099 5.03612
1208 -5.75626 5.00084
1209 -5.79154 4.96557
1210 -5.82682 4.93029
1211 -5.8621 4.89501
1212 -5.89737 4.85973
1213 -5.93265 4.82446
1214 -5.96793 4.78918
1215 -5.96793 4.7539
1216 -5.96793 4.71862
1217 -5.96793 4.68334
1218 -6.00321 4.64807
1219 -6.03849 4.61279
1220 -6.03849 4.57751
1221 -6.07376 4.54223
1222 -6.10904 4.50696
1223 -6.14432 4.47168
1224 -6.1796 4.4364
1225 -6.21487 4.40112
1226 -6.25015 4.36584
1227 -6.28543 4.33057
1228 -6.32071 4.29529
1229 -6.35599 4.26001
1230 -6.39126 4.22473
1231 -6.42654 4.18946
1232 -6.42654 4.15418
1233 -6.46182 4.1189
1234 -6.46182 4.08362
1235 -6.46182 4.04834
1236 -6.4971 4.01307
1237 -6.4971 3.97779
1238 -6.53237 3.94251
1239 -6.53237 3.90723
1240 -6.53237 3.87196
1241 -6.56765 3.83668
1242 -6.56765 3.8014
1243 -6.56765 3.76612
1244 -6.56765 3.73084
1245 -6.60293 3.69557
1246 -6.63821 3.66029
1247 -6.63821 3.62501
1248 -6.67349 3.58973
1249 -6.67349 3.55446
1250 -6.70876 3.51918
1251 -6.70876 3.4839
1252 -6.70876 3.44862
1253 -6.74404 3.41334
1254 -6.74404 3.37807
1255 -6.74404 3.34279
1256 -6.74404 3.30751
1257 -6.74404 3.27223
1258 -6.74404 3.23696
1259 -6.74404 3.20168
1260 -6.74404 3.1664
1261 -6.74404 3.13112
1262 -6.77932 3.09584
1263 -6.77932 3.06057
1264 -6.8146 3.02529
1265 -6.8146 2.99001
1266 -6.8146 2.95473
1267 -6.8146 2.91946
1268 -6.8146 2.88418
1269 -6.8146 2.8489
1270 -6.8146 2.81362
1271 -6.8146 2.77834
