# Supplementary material for: Statistical Mapping of Maize Bundle Intensity at the Stem Scale Using Spatial Normalisation of Replicated Images
Source: PLoS One. 2014 Mar 12;9(3):e90673. doi: 10.1371/journal.pone.0090673 (PMC3951278; doi:10.1371/journal.pone.0090673)
Supplement: File S2 — Data files containing bundle positions and slice contours. (ZIP) [file pone.0090673.s002.zip › data/slabs/tables/contoursMm/m03grCntMm.txt]

name   x   y
1    -7.12865 1.67173
2    -7.12865 1.63645
3    -7.12865 1.60117
4    -7.12865 1.56589
5    -7.12865 1.53062
6    -7.12865 1.49534
7    -7.12865 1.46006
8    -7.12865 1.42478
9    -7.12865 1.38951
10   -7.12865 1.35423
11   -7.12865 1.31895
12   -7.12865 1.28367
13   -7.12865 1.24839
14   -7.12865 1.21312
15   -7.12865 1.17784
16   -7.12865 1.14256
17   -7.12865 1.10728
18   -7.12865 1.07201
19   -7.12865 1.03673
20   -7.12865 1.00145
21   -7.12865 0.966173
22   -7.12865 0.930895
23   -7.12865 0.895617
24   -7.12865 0.860339
25   -7.12865 0.825062
26   -7.12865 0.789784
27   -7.12865 0.754506
28   -7.12865 0.719228
29   -7.12865 0.683951
30   -7.12865 0.648673
31   -7.12865 0.613395
32   -7.12865 0.578117
33   -7.12865 0.542839
34   -7.12865 0.507562
35   -7.12865 0.472284
36   -7.12865 0.437006
37   -7.12865 0.401728
38   -7.12865 0.366451
39   -7.12865 0.331173
40   -7.12865 0.295895
41   -7.12865 0.260617
42   -7.12865 0.225339
43   -7.12865 0.190062
44   -7.12865 0.154784
45   -7.12865 0.119506
46   -7.12865 0.0842283
47   -7.12865 0.0489505
48   -7.12865 0.0136728
49   -7.12865 -0.021605
50   -7.12865 -0.0568828
51   -7.12865 -0.0921606
52   -7.09338 -0.127438
53   -7.09338 -0.162716
54   -7.09338 -0.197994
55   -7.09338 -0.233272
56   -7.09338 -0.268549
57   -7.09338 -0.303827
58   -7.09338 -0.339105
59   -7.09338 -0.374383
60   -7.09338 -0.409661
61   -7.09338 -0.444938
62   -7.09338 -0.480216
63   -7.09338 -0.515494
64   -7.09338 -0.550772
65   -7.09338 -0.586049
66   -7.09338 -0.621327
67   -7.09338 -0.656605
68   -7.09338 -0.691883
69   -7.09338 -0.727161
70   -7.09338 -0.762438
71   -7.09338 -0.797716
72   -7.09338 -0.832994
73   -7.09338 -0.868272
74   -7.09338 -0.903549
75   -7.09338 -0.938827
76   -7.09338 -0.974105
77   -7.0581 -1.00938
78   -7.0581 -1.04466
79   -7.0581 -1.07994
80   -7.02282 -1.11522
81   -7.02282 -1.15049
82   -7.02282 -1.18577
83   -7.02282 -1.22105
84   -7.02282 -1.25633
85   -7.02282 -1.29161
86   -7.02282 -1.32688
87   -6.98754 -1.36216
88   -6.98754 -1.39744
89   -6.98754 -1.43272
90   -6.98754 -1.46799
91   -6.98754 -1.50327
92   -6.98754 -1.53855
93   -6.98754 -1.57383
94   -6.98754 -1.60911
95   -6.95227 -1.64438
96   -6.95227 -1.67966
97   -6.95227 -1.71494
98   -6.95227 -1.75022
99   -6.95227 -1.78549
100  -6.95227 -1.82077
101  -6.95227 -1.85605
102  -6.95227 -1.89133
103  -6.95227 -1.92661
104  -6.95227 -1.96188
105  -6.95227 -1.99716
106  -6.95227 -2.03244
107  -6.91699 -2.06772
108  -6.91699 -2.10299
109  -6.91699 -2.13827
110  -6.91699 -2.17355
111  -6.91699 -2.20883
112  -6.91699 -2.24411
113  -6.91699 -2.27938
114  -6.91699 -2.31466
115  -6.91699 -2.34994
116  -6.88171 -2.38522
117  -6.88171 -2.42049
118  -6.88171 -2.45577
119  -6.84643 -2.49105
120  -6.84643 -2.52633
121  -6.84643 -2.56161
122  -6.81115 -2.59688
123  -6.81115 -2.63216
124  -6.81115 -2.66744
125  -6.81115 -2.70272
126  -6.81115 -2.73799
127  -6.77588 -2.77327
128  -6.77588 -2.80855
129  -6.77588 -2.84383
130  -6.7406 -2.87911
131  -6.7406 -2.91438
132  -6.70532 -2.94966
133  -6.70532 -2.98494
134  -6.70532 -3.02022
135  -6.70532 -3.05549
136  -6.70532 -3.09077
137  -6.67004 -3.12605
138  -6.67004 -3.16133
139  -6.63477 -3.19661
140  -6.63477 -3.23188
141  -6.59949 -3.26716
142  -6.59949 -3.30244
143  -6.59949 -3.33772
144  -6.59949 -3.37299
145  -6.59949 -3.40827
146  -6.59949 -3.44355
147  -6.59949 -3.47883
148  -6.59949 -3.51411
149  -6.59949 -3.54938
150  -6.59949 -3.58466
151  -6.59949 -3.61994
152  -6.59949 -3.65522
153  -6.59949 -3.69049
154  -6.56421 -3.72577
155  -6.56421 -3.76105
156  -6.56421 -3.79633
157  -6.52893 -3.83161
158  -6.49365 -3.86688
159  -6.45838 -3.90216
160  -6.4231 -3.93744
161  -6.38782 -3.97272
162  -6.35254 -4.00799
163  -6.31727 -4.04327
164  -6.28199 -4.07855
165  -6.24671 -4.11383
166  -6.21143 -4.14911
167  -6.17615 -4.18438
168  -6.14088 -4.21966
169  -6.1056 -4.25494
170  -6.1056 -4.29022
171  -6.1056 -4.32549
172  -6.1056 -4.36077
173  -6.1056 -4.39605
174  -6.1056 -4.43133
175  -6.07032 -4.46661
176  -6.03504 -4.50188
177  -5.99977 -4.53716
178  -5.99977 -4.57244
179  -5.96449 -4.60772
180  -5.92921 -4.64299
181  -5.89393 -4.67827
182  -5.85865 -4.71355
183  -5.82338 -4.74883
184  -5.7881 -4.78411
185  -5.7881 -4.81938
186  -5.7881 -4.85466
187  -5.75282 -4.88994
188  -5.71754 -4.92522
189  -5.68227 -4.96049
190  -5.64699 -4.99577
191  -5.61171 -5.03105
192  -5.57643 -5.06633
193  -5.54115 -5.10161
194  -5.50588 -5.13688
195  -5.4706 -5.17216
196  -5.43532 -5.17216
197  -5.40004 -5.17216
198  -5.36477 -5.17216
199  -5.32949 -5.17216
200  -5.29421 -5.17216
201  -5.25893 -5.17216
202  -5.22365 -5.17216
203  -5.18838 -5.17216
204  -5.1531 -5.17216
205  -5.11782 -5.17216
206  -5.08254 -5.17216
207  -5.04727 -5.17216
208  -5.01199 -5.17216
209  -4.97671 -5.17216
210  -4.94143 -5.13688
211  -4.90615 -5.13688
212  -4.87088 -5.13688
213  -4.8356 -5.13688
214  -4.80032 -5.13688
215  -4.76504 -5.13688
216  -4.72977 -5.10161
217  -4.69449 -5.10161
218  -4.65921 -5.10161
219  -4.62393 -5.10161
220  -4.58865 -5.06633
221  -4.55338 -5.06633
222  -4.5181 -5.06633
223  -4.48282 -5.06633
224  -4.44754 -5.06633
225  -4.41227 -5.06633
226  -4.37699 -5.06633
227  -4.34171 -5.03105
228  -4.30643 -4.99577
229  -4.27115 -4.99577
230  -4.23588 -4.99577
231  -4.2006 -4.96049
232  -4.16532 -4.96049
233  -4.13004 -4.96049
234  -4.09477 -4.92522
235  -4.05949 -4.92522
236  -4.02421 -4.92522
237  -3.98893 -4.92522
238  -3.95365 -4.92522
239  -3.91838 -4.88994
240  -3.8831 -4.88994
241  -3.84782 -4.85466
242  -3.81254 -4.85466
243  -3.77727 -4.81938
244  -3.74199 -4.81938
245  -3.70671 -4.81938
246  -3.67143 -4.81938
247  -3.63615 -4.81938
248  -3.60088 -4.81938
249  -3.5656 -4.81938
250  -3.53032 -4.81938
251  -3.49504 -4.81938
252  -3.45977 -4.81938
253  -3.42449 -4.81938
254  -3.38921 -4.81938
255  -3.35393 -4.81938
256  -3.31865 -4.81938
257  -3.28338 -4.81938
258  -3.2481 -4.81938
259  -3.21282 -4.81938
260  -3.17754 -4.81938
261  -3.14227 -4.81938
262  -3.10699 -4.81938
263  -3.07171 -4.81938
264  -3.03643 -4.81938
265  -3.00115 -4.81938
266  -2.96588 -4.81938
267  -2.9306 -4.81938
268  -2.89532 -4.81938
269  -2.86004 -4.81938
270  -2.82477 -4.81938
271  -2.78949 -4.81938
272  -2.75421 -4.81938
273  -2.71893 -4.81938
274  -2.68365 -4.81938
275  -2.64838 -4.81938
276  -2.6131 -4.81938
277  -2.57782 -4.81938
278  -2.54254 -4.81938
279  -2.50727 -4.81938
280  -2.47199 -4.81938
281  -2.43671 -4.81938
282  -2.40143 -4.81938
283  -2.36615 -4.81938
284  -2.33088 -4.81938
285  -2.2956 -4.81938
286  -2.26032 -4.81938
287  -2.22504 -4.81938
288  -2.18977 -4.81938
289  -2.15449 -4.81938
290  -2.11921 -4.85466
291  -2.08393 -4.85466
292  -2.04865 -4.85466
293  -2.01338 -4.85466
294  -1.9781 -4.88994
295  -1.94282 -4.88994
296  -1.90754 -4.88994
297  -1.87227 -4.88994
298  -1.83699 -4.92522
299  -1.80171 -4.92522
300  -1.76643 -4.92522
301  -1.73115 -4.92522
302  -1.69588 -4.92522
303  -1.6606 -4.96049
304  -1.62532 -4.96049
305  -1.59004 -4.96049
306  -1.55477 -4.96049
307  -1.51949 -4.96049
308  -1.48421 -4.96049
309  -1.44893 -4.99577
310  -1.41365 -4.99577
311  -1.37838 -4.99577
312  -1.3431 -4.99577
313  -1.30782 -4.99577
314  -1.27254 -4.99577
315  -1.23727 -4.99577
316  -1.20199 -4.99577
317  -1.16671 -4.99577
318  -1.13143 -4.99577
319  -1.09615 -4.99577
320  -1.06088 -4.99577
321  -1.0256 -4.99577
322  -0.990321 -4.99577
323  -0.955043 -5.03105
324  -0.919765 -5.03105
325  -0.884487 -5.03105
326  -0.84921 -5.03105
327  -0.813932 -5.03105
328  -0.778654 -5.03105
329  -0.743376 -5.03105
330  -0.708098 -5.03105
331  -0.672821 -5.03105
332  -0.637543 -5.03105
333  -0.602265 -5.03105
334  -0.566987 -5.03105
335  -0.53171 -5.06633
336  -0.496432 -5.06633
337  -0.461154 -5.06633
338  -0.425876 -5.10161
339  -0.390598 -5.10161
340  -0.355321 -5.10161
341  -0.320043 -5.10161
342  -0.284765 -5.10161
343  -0.249487 -5.10161
344  -0.21421 -5.10161
345  -0.178932 -5.10161
346  -0.143654 -5.10161
347  -0.108376 -5.10161
348  -0.0730984 -5.10161
349  -0.0378207 -5.13688
350  -0.00254289 -5.13688
351  0.0327349 -5.13688
352  0.0680127 -5.13688
353  0.10329 -5.17216
354  0.138568 -5.17216
355  0.173846 -5.17216
356  0.209124 -5.17216
357  0.244402 -5.20744
358  0.279679 -5.24272
359  0.314957 -5.24272
360  0.350235 -5.24272
361  0.385513 -5.24272
362  0.42079 -5.24272
363  0.456068 -5.24272
364  0.491346 -5.24272
365  0.526624 -5.24272
366  0.561902 -5.24272
367  0.597179 -5.24272
368  0.632457 -5.24272
369  0.667735 -5.24272
370  0.703013 -5.27799
371  0.73829 -5.27799
372  0.773568 -5.31327
373  0.808846 -5.31327
374  0.844124 -5.31327
375  0.879402 -5.31327
376  0.914679 -5.34855
377  0.949957 -5.34855
378  0.985235 -5.38383
379  1.02051 -5.38383
380  1.05579 -5.41911
381  1.09107 -5.45438
382  1.12635 -5.45438
383  1.16162 -5.45438
384  1.1969 -5.45438
385  1.23218 -5.45438
386  1.26746 -5.45438
387  1.30273 -5.45438
388  1.33801 -5.45438
389  1.37329 -5.48966
390  1.40857 -5.48966
391  1.44385 -5.52494
392  1.47912 -5.52494
393  1.5144 -5.52494
394  1.54968 -5.52494
395  1.58496 -5.52494
396  1.62023 -5.56022
397  1.65551 -5.56022
398  1.69079 -5.56022
399  1.72607 -5.59549
400  1.76135 -5.63077
401  1.79662 -5.66605
402  1.8319 -5.70133
403  1.86718 -5.73661
404  1.90246 -5.73661
405  1.93773 -5.77188
406  1.97301 -5.80716
407  2.00829 -5.84244
408  2.04357 -5.87772
409  2.07885 -5.87772
410  2.11412 -5.91299
411  2.1494 -5.94827
412  2.18468 -5.94827
413  2.21996 -5.98355
414  2.25523 -5.98355
415  2.29051 -6.01883
416  2.32579 -6.05411
417  2.36107 -6.05411
418  2.39635 -6.05411
419  2.43162 -6.08938
420  2.4669 -6.12466
421  2.50218 -6.12466
422  2.53746 -6.15994
423  2.57273 -6.19522
424  2.60801 -6.23049
425  2.64329 -6.26577
426  2.67857 -6.26577
427  2.71385 -6.30105
428  2.74912 -6.33633
429  2.7844 -6.33633
430  2.81968 -6.37161
431  2.85496 -6.40688
432  2.89023 -6.40688
433  2.92551 -6.40688
434  2.96079 -6.40688
435  2.99607 -6.40688
436  3.03135 -6.40688
437  3.06662 -6.40688
438  3.1019 -6.40688
439  3.13718 -6.40688
440  3.17246 -6.40688
441  3.20773 -6.40688
442  3.24301 -6.40688
443  3.27829 -6.40688
444  3.31357 -6.40688
445  3.34885 -6.37161
446  3.38412 -6.33633
447  3.4194 -6.30105
448  3.45468 -6.30105
449  3.48996 -6.26577
450  3.52523 -6.26577
451  3.56051 -6.23049
452  3.59579 -6.19522
453  3.63107 -6.15994
454  3.66635 -6.12466
455  3.70162 -6.08938
456  3.7369 -6.05411
457  3.77218 -6.01883
458  3.80746 -5.98355
459  3.84273 -5.94827
460  3.87801 -5.91299
461  3.91329 -5.87772
462  3.94857 -5.84244
463  3.98385 -5.80716
464  4.01912 -5.80716
465  4.0544 -5.77188
466  4.08968 -5.73661
467  4.12496 -5.70133
468  4.16023 -5.66605
469  4.19551 -5.63077
470  4.23079 -5.59549
471  4.26607 -5.56022
472  4.30135 -5.52494
473  4.33662 -5.48966
474  4.3719 -5.45438
475  4.40718 -5.41911
476  4.44246 -5.38383
477  4.47773 -5.34855
478  4.51301 -5.31327
479  4.54829 -5.27799
480  4.58357 -5.24272
481  4.61885 -5.20744
482  4.61885 -5.17216
483  4.65412 -5.13688
484  4.6894 -5.10161
485  4.72468 -5.06633
486  4.75996 -5.03105
487  4.75996 -4.99577
488  4.79523 -4.96049
489  4.83051 -4.92522
490  4.86579 -4.88994
491  4.86579 -4.85466
492  4.90107 -4.81938
493  4.90107 -4.78411
494  4.93635 -4.74883
495  4.97162 -4.71355
496  4.97162 -4.67827
497  4.97162 -4.64299
498  5.0069 -4.60772
499  5.04218 -4.57244
500  5.07746 -4.53716
501  5.11273 -4.50188
502  5.11273 -4.46661
503  5.14801 -4.43133
504  5.14801 -4.39605
505  5.14801 -4.36077
506  5.18329 -4.32549
507  5.21857 -4.29022
508  5.21857 -4.25494
509  5.25385 -4.21966
510  5.25385 -4.18438
511  5.25385 -4.14911
512  5.25385 -4.11383
513  5.28912 -4.07855
514  5.28912 -4.04327
515  5.3244 -4.00799
516  5.35968 -3.97272
517  5.39496 -3.93744
518  5.39496 -3.90216
519  5.39496 -3.86688
520  5.39496 -3.83161
521  5.39496 -3.79633
522  5.39496 -3.76105
523  5.39496 -3.72577
524  5.39496 -3.69049
525  5.43023 -3.65522
526  5.46551 -3.61994
527  5.46551 -3.58466
528  5.50079 -3.54938
529  5.53607 -3.51411
530  5.57135 -3.47883
531  5.57135 -3.44355
532  5.60662 -3.40827
533  5.60662 -3.37299
534  5.6419 -3.33772
535  5.67718 -3.30244
536  5.71246 -3.26716
537  5.71246 -3.23188
538  5.71246 -3.19661
539  5.71246 -3.16133
540  5.74773 -3.12605
541  5.74773 -3.09077
542  5.78301 -3.05549
543  5.81829 -3.02022
544  5.81829 -2.98494
545  5.85357 -2.94966
546  5.88885 -2.91438
547  5.88885 -2.87911
548  5.88885 -2.84383
549  5.92412 -2.80855
550  5.9594 -2.77327
551  5.99468 -2.73799
552  5.99468 -2.70272
553  5.99468 -2.66744
554  5.99468 -2.63216
555  5.99468 -2.59688
556  5.99468 -2.56161
557  5.99468 -2.52633
558  5.99468 -2.49105
559  5.99468 -2.45577
560  5.99468 -2.42049
561  5.99468 -2.38522
562  5.99468 -2.34994
563  5.99468 -2.31466
564  5.99468 -2.27938
565  5.99468 -2.24411
566  5.99468 -2.20883
567  6.02996 -2.17355
568  6.06523 -2.13827
569  6.10051 -2.10299
570  6.13579 -2.06772
571  6.17107 -2.03244
572  6.20635 -1.99716
573  6.24162 -1.96188
574  6.2769 -1.92661
575  6.31218 -1.89133
576  6.31218 -1.85605
577  6.31218 -1.82077
578  6.31218 -1.78549
579  6.34746 -1.75022
580  6.34746 -1.71494
581  6.38273 -1.67966
582  6.41801 -1.64438
583  6.45329 -1.60911
584  6.48857 -1.57383
585  6.48857 -1.53855
586  6.48857 -1.50327
587  6.52385 -1.46799
588  6.55912 -1.43272
589  6.5944 -1.39744
590  6.5944 -1.36216
591  6.5944 -1.32688
592  6.5944 -1.29161
593  6.5944 -1.25633
594  6.62968 -1.22105
595  6.66496 -1.18577
596  6.66496 -1.15049
597  6.66496 -1.11522
598  6.66496 -1.07994
599  6.66496 -1.04466
600  6.66496 -1.00938
601  6.66496 -0.974105
602  6.66496 -0.938827
603  6.66496 -0.903549
604  6.70023 -0.868272
605  6.70023 -0.832994
606  6.70023 -0.797716
607  6.73551 -0.762438
608  6.73551 -0.727161
609  6.73551 -0.691883
610  6.73551 -0.656605
611  6.77079 -0.621327
612  6.77079 -0.586049
613  6.77079 -0.550772
614  6.77079 -0.515494
615  6.80607 -0.480216
616  6.80607 -0.444938
617  6.80607 -0.409661
618  6.80607 -0.374383
619  6.84135 -0.339105
620  6.84135 -0.303827
621  6.84135 -0.268549
622  6.84135 -0.233272
623  6.87662 -0.197994
624  6.87662 -0.162716
625  6.87662 -0.127438
626  6.9119 -0.0921606
627  6.94718 -0.0568828
628  6.94718 -0.021605
629  6.94718 0.0136728
630  6.94718 0.0489505
631  6.98246 0.0842283
632  6.98246 0.119506
633  6.98246 0.154784
634  6.98246 0.190062
635  6.98246 0.225339
636  6.98246 0.260617
637  6.98246 0.295895
638  6.98246 0.331173
639  6.98246 0.366451
640  6.98246 0.401728
641  6.98246 0.437006
642  6.98246 0.472284
643  6.98246 0.507562
644  6.98246 0.542839
645  6.98246 0.578117
646  6.98246 0.613395
647  6.98246 0.648673
648  6.98246 0.683951
649  6.98246 0.719228
650  6.98246 0.754506
651  6.98246 0.789784
652  6.98246 0.825062
653  6.98246 0.860339
654  6.98246 0.895617
655  6.98246 0.930895
656  7.01773 0.966173
657  7.01773 1.00145
658  7.01773 1.03673
659  7.01773 1.07201
660  7.01773 1.10728
661  7.01773 1.14256
662  7.01773 1.17784
663  7.01773 1.21312
664  7.01773 1.24839
665  7.01773 1.28367
666  7.01773 1.31895
667  7.01773 1.35423
668  7.01773 1.38951
669  7.01773 1.42478
670  7.01773 1.46006
671  7.01773 1.49534
672  7.01773 1.53062
673  7.01773 1.56589
674  6.98246 1.60117
675  6.98246 1.63645
676  6.98246 1.67173
677  6.98246 1.70701
678  6.98246 1.74228
679  6.98246 1.77756
680  6.98246 1.81284
681  6.98246 1.84812
682  6.98246 1.88339
683  6.94718 1.91867
684  6.94718 1.95395
685  6.94718 1.98923
686  6.94718 2.02451
687  6.94718 2.05978
688  6.94718 2.09506
689  6.94718 2.13034
690  6.94718 2.16562
691  6.94718 2.20089
692  6.94718 2.23617
693  6.94718 2.27145
694  6.94718 2.30673
695  6.94718 2.34201
696  6.94718 2.37728
697  6.94718 2.41256
698  6.94718 2.44784
699  6.94718 2.48312
700  6.94718 2.51839
701  6.9119 2.55367
702  6.9119 2.58895
703  6.9119 2.62423
704  6.9119 2.65951
705  6.9119 2.69478
706  6.9119 2.73006
707  6.9119 2.76534
708  6.87662 2.80062
709  6.87662 2.83589
710  6.87662 2.87117
711  6.87662 2.90645
712  6.87662 2.94173
713  6.87662 2.97701
714  6.84135 3.01228
715  6.84135 3.04756
716  6.80607 3.08284
717  6.80607 3.11812
718  6.80607 3.15339
719  6.80607 3.18867
720  6.80607 3.22395
721  6.80607 3.25923
722  6.80607 3.29451
723  6.80607 3.32978
724  6.80607 3.36506
725  6.80607 3.40034
726  6.77079 3.43562
727  6.77079 3.47089
728  6.73551 3.50617
729  6.73551 3.54145
730  6.73551 3.57673
731  6.70023 3.61201
732  6.70023 3.64728
733  6.70023 3.68256
734  6.70023 3.71784
735  6.66496 3.75312
736  6.66496 3.78839
737  6.66496 3.82367
738  6.66496 3.85895
739  6.62968 3.89423
740  6.62968 3.92951
741  6.62968 3.96478
742  6.62968 4.00006
743  6.62968 4.03534
744  6.5944 4.07062
745  6.5944 4.10589
746  6.5944 4.14117
747  6.5944 4.17645
748  6.5944 4.21173
749  6.5944 4.24701
750  6.5944 4.28228
751  6.5944 4.31756
752  6.5944 4.35284
753  6.55912 4.38812
754  6.52385 4.42339
755  6.48857 4.45867
756  6.45329 4.49395
757  6.41801 4.52923
758  6.38273 4.56451
759  6.34746 4.59978
760  6.31218 4.63506
761  6.2769 4.63506
762  6.24162 4.63506
763  6.20635 4.63506
764  6.17107 4.63506
765  6.13579 4.67034
766  6.10051 4.70562
767  6.06523 4.74089
768  6.02996 4.74089
769  5.99468 4.74089
770  5.9594 4.74089
771  5.92412 4.77617
772  5.88885 4.81145
773  5.85357 4.84673
774  5.81829 4.88201
775  5.78301 4.91728
776  5.74773 4.95256
777  5.71246 4.98784
778  5.67718 5.02312
779  5.6419 5.05839
780  5.6419 5.09367
781  5.6419 5.12895
782  5.6419 5.16423
783  5.6419 5.19951
784  5.6419 5.23478
785  5.6419 5.27006
786  5.6419 5.30534
787  5.60662 5.34062
788  5.57135 5.37589
789  5.57135 5.41117
790  5.53607 5.44645
791  5.50079 5.48173
792  5.46551 5.51701
793  5.43023 5.55228
794  5.39496 5.58756
795  5.35968 5.62284
796  5.3244 5.65812
797  5.28912 5.69339
798  5.25385 5.72867
799  5.21857 5.72867
800  5.18329 5.72867
801  5.14801 5.72867
802  5.11273 5.72867
803  5.07746 5.72867
804  5.04218 5.72867
805  5.0069 5.72867
806  4.97162 5.72867
807  4.93635 5.72867
808  4.90107 5.72867
809  4.86579 5.72867
810  4.83051 5.72867
811  4.79523 5.72867
812  4.75996 5.72867
813  4.72468 5.72867
814  4.6894 5.72867
815  4.65412 5.69339
816  4.61885 5.65812
817  4.58357 5.62284
818  4.54829 5.62284
819  4.51301 5.62284
820  4.47773 5.58756
821  4.44246 5.58756
822  4.40718 5.58756
823  4.3719 5.58756
824  4.33662 5.58756
825  4.30135 5.58756
826  4.26607 5.55228
827  4.23079 5.55228
828  4.19551 5.55228
829  4.16023 5.51701
830  4.12496 5.51701
831  4.08968 5.51701
832  4.0544 5.51701
833  4.01912 5.51701
834  3.98385 5.51701
835  3.94857 5.51701
836  3.91329 5.51701
837  3.87801 5.48173
838  3.84273 5.48173
839  3.80746 5.48173
840  3.77218 5.48173
841  3.7369 5.48173
842  3.70162 5.44645
843  3.66635 5.44645
844  3.63107 5.44645
845  3.59579 5.44645
846  3.56051 5.41117
847  3.52523 5.41117
848  3.48996 5.37589
849  3.45468 5.37589
850  3.4194 5.34062
851  3.38412 5.34062
852  3.34885 5.30534
853  3.31357 5.30534
854  3.27829 5.30534
855  3.24301 5.27006
856  3.20773 5.27006
857  3.17246 5.27006
858  3.13718 5.27006
859  3.1019 5.27006
860  3.06662 5.27006
861  3.03135 5.27006
862  2.99607 5.27006
863  2.96079 5.27006
864  2.92551 5.27006
865  2.89023 5.27006
866  2.85496 5.27006
867  2.81968 5.27006
868  2.7844 5.27006
869  2.74912 5.27006
870  2.71385 5.27006
871  2.67857 5.27006
872  2.64329 5.27006
873  2.60801 5.27006
874  2.57273 5.27006
875  2.53746 5.27006
876  2.50218 5.27006
877  2.4669 5.27006
878  2.43162 5.27006
879  2.39635 5.27006
880  2.36107 5.23478
881  2.32579 5.23478
882  2.29051 5.19951
883  2.25523 5.19951
884  2.21996 5.19951
885  2.18468 5.16423
886  2.1494 5.16423
887  2.11412 5.16423
888  2.07885 5.16423
889  2.04357 5.16423
890  2.00829 5.12895
891  1.97301 5.12895
892  1.93773 5.12895
893  1.90246 5.12895
894  1.86718 5.09367
895  1.8319 5.09367
896  1.79662 5.09367
897  1.76135 5.09367
898  1.72607 5.09367
899  1.69079 5.09367
900  1.65551 5.09367
901  1.62023 5.05839
902  1.58496 5.05839
903  1.54968 5.05839
904  1.5144 5.02312
905  1.47912 5.02312
906  1.44385 5.02312
907  1.40857 5.02312
908  1.37329 5.02312
909  1.33801 4.98784
910  1.30273 4.98784
911  1.26746 4.98784
912  1.23218 4.98784
913  1.1969 4.95256
914  1.16162 4.95256
915  1.12635 4.91728
916  1.09107 4.88201
917  1.05579 4.84673
918  1.02051 4.81145
919  0.985235 4.77617
920  0.949957 4.77617
921  0.914679 4.77617
922  0.879402 4.77617
923  0.844124 4.77617
924  0.808846 4.77617
925  0.773568 4.77617
926  0.73829 4.77617
927  0.703013 4.77617
928  0.667735 4.77617
929  0.632457 4.77617
930  0.597179 4.77617
931  0.561902 4.77617
932  0.526624 4.77617
933  0.491346 4.77617
934  0.456068 4.77617
935  0.42079 4.77617
936  0.385513 4.77617
937  0.350235 4.77617
938  0.314957 4.77617
939  0.279679 4.77617
940  0.244402 4.77617
941  0.209124 4.81145
942  0.173846 4.81145
943  0.138568 4.84673
944  0.10329 4.88201
945  0.0680127 4.91728
946  0.0327349 4.95256
947  -0.00254289 4.98784
948  -0.0378207 5.02312
949  -0.0730984 5.05839
950  -0.108376 5.09367
951  -0.143654 5.09367
952  -0.178932 5.09367
953  -0.21421 5.09367
954  -0.249487 5.09367
955  -0.284765 5.09367
956  -0.320043 5.09367
957  -0.355321 5.09367
958  -0.390598 5.09367
959  -0.425876 5.09367
960  -0.461154 5.09367
961  -0.496432 5.09367
962  -0.53171 5.09367
963  -0.566987 5.09367
964  -0.602265 5.09367
965  -0.637543 5.09367
966  -0.672821 5.09367
967  -0.708098 5.09367
968  -0.743376 5.09367
969  -0.778654 5.09367
970  -0.813932 5.09367
971  -0.84921 5.09367
972  -0.884487 5.09367
973  -0.919765 5.09367
974  -0.955043 5.12895
975  -0.990321 5.12895
976  -1.0256 5.12895
977  -1.06088 5.12895
978  -1.09615 5.12895
979  -1.13143 5.12895
980  -1.16671 5.12895
981  -1.20199 5.12895
982  -1.23727 5.12895
983  -1.27254 5.12895
984  -1.30782 5.16423
985  -1.3431 5.16423
986  -1.37838 5.16423
987  -1.41365 5.19951
988  -1.44893 5.23478
989  -1.48421 5.27006
990  -1.51949 5.30534
991  -1.55477 5.34062
992  -1.59004 5.37589
993  -1.62532 5.41117
994  -1.6606 5.41117
995  -1.69588 5.41117
996  -1.73115 5.41117
997  -1.76643 5.41117
998  -1.80171 5.41117
999  -1.83699 5.41117
1000 -1.87227 5.41117
1001 -1.90754 5.41117
1002 -1.94282 5.41117
1003 -1.9781 5.41117
1004 -2.01338 5.41117
1005 -2.04865 5.41117
1006 -2.08393 5.41117
1007 -2.11921 5.41117
1008 -2.15449 5.37589
1009 -2.18977 5.37589
1010 -2.22504 5.34062
1011 -2.26032 5.34062
1012 -2.2956 5.34062
1013 -2.33088 5.34062
1014 -2.36615 5.30534
1015 -2.40143 5.30534
1016 -2.43671 5.27006
1017 -2.47199 5.27006
1018 -2.50727 5.23478
1019 -2.54254 5.23478
1020 -2.57782 5.23478
1021 -2.6131 5.23478
1022 -2.64838 5.19951
1023 -2.68365 5.19951
1024 -2.71893 5.16423
1025 -2.75421 5.12895
1026 -2.78949 5.12895
1027 -2.82477 5.09367
1028 -2.86004 5.09367
1029 -2.89532 5.05839
1030 -2.9306 5.05839
1031 -2.96588 5.05839
1032 -3.00115 5.02312
1033 -3.03643 5.02312
1034 -3.07171 5.02312
1035 -3.10699 5.02312
1036 -3.14227 4.98784
1037 -3.17754 4.98784
1038 -3.21282 4.98784
1039 -3.2481 4.98784
1040 -3.28338 4.98784
1041 -3.31865 4.95256
1042 -3.35393 4.95256
1043 -3.38921 4.95256
1044 -3.42449 4.95256
1045 -3.45977 4.95256
1046 -3.49504 4.95256
1047 -3.53032 4.91728
1048 -3.5656 4.91728
1049 -3.60088 4.91728
1050 -3.63615 4.91728
1051 -3.67143 4.91728
1052 -3.70671 4.88201
1053 -3.74199 4.88201
1054 -3.77727 4.84673
1055 -3.81254 4.84673
1056 -3.84782 4.81145
1057 -3.8831 4.81145
1058 -3.91838 4.81145
1059 -3.95365 4.77617
1060 -3.98893 4.77617
1061 -4.02421 4.77617
1062 -4.05949 4.77617
1063 -4.09477 4.77617
1064 -4.13004 4.74089
1065 -4.16532 4.74089
1066 -4.2006 4.74089
1067 -4.23588 4.70562
1068 -4.27115 4.67034
1069 -4.30643 4.63506
1070 -4.34171 4.59978
1071 -4.37699 4.56451
1072 -4.41227 4.52923
1073 -4.44754 4.49395
1074 -4.48282 4.49395
1075 -4.5181 4.45867
1076 -4.55338 4.45867
1077 -4.58865 4.45867
1078 -4.62393 4.42339
1079 -4.65921 4.38812
1080 -4.69449 4.38812
1081 -4.72977 4.35284
1082 -4.76504 4.35284
1083 -4.80032 4.35284
1084 -4.8356 4.31756
1085 -4.87088 4.28228
1086 -4.90615 4.24701
1087 -4.94143 4.24701
1088 -4.97671 4.21173
1089 -5.01199 4.17645
1090 -5.04727 4.17645
1091 -5.08254 4.14117
1092 -5.11782 4.10589
1093 -5.1531 4.10589
1094 -5.18838 4.10589
1095 -5.22365 4.07062
1096 -5.25893 4.07062
1097 -5.29421 4.07062
1098 -5.32949 4.07062
1099 -5.36477 4.03534
1100 -5.40004 4.03534
1101 -5.43532 4.03534
1102 -5.4706 4.03534
1103 -5.50588 4.03534
1104 -5.54115 4.03534
1105 -5.57643 4.03534
1106 -5.61171 4.03534
1107 -5.64699 4.03534
1108 -5.68227 4.03534
1109 -5.71754 4.03534
1110 -5.75282 4.03534
1111 -5.7881 4.03534
1112 -5.82338 4.03534
1113 -5.85865 4.03534
1114 -5.89393 4.03534
1115 -5.92921 4.03534
1116 -5.96449 4.03534
1117 -5.99977 4.03534
1118 -6.03504 4.03534
1119 -6.07032 4.03534
1120 -6.1056 4.03534
1121 -6.14088 4.03534
1122 -6.17615 4.03534
1123 -6.21143 4.03534
1124 -6.24671 4.03534
1125 -6.28199 4.03534
1126 -6.31727 4.03534
1127 -6.35254 4.03534
1128 -6.38782 4.03534
1129 -6.4231 4.03534
1130 -6.45838 4.03534
1131 -6.49365 4.03534
1132 -6.52893 4.00006
1133 -6.56421 3.96478
1134 -6.59949 3.92951
1135 -6.63477 3.89423
1136 -6.67004 3.85895
1137 -6.70532 3.82367
1138 -6.7406 3.78839
1139 -6.77588 3.75312
1140 -6.77588 3.71784
1141 -6.77588 3.68256
1142 -6.81115 3.64728
1143 -6.81115 3.61201
1144 -6.81115 3.57673
1145 -6.81115 3.54145
1146 -6.81115 3.50617
1147 -6.84643 3.47089
1148 -6.88171 3.43562
1149 -6.88171 3.40034
1150 -6.88171 3.36506
1151 -6.88171 3.32978
1152 -6.91699 3.29451
1153 -6.95227 3.25923
1154 -6.95227 3.22395
1155 -6.95227 3.18867
1156 -6.95227 3.15339
1157 -6.98754 3.11812
1158 -6.98754 3.08284
1159 -6.98754 3.04756
1160 -6.98754 3.01228
1161 -6.98754 2.97701
1162 -6.98754 2.94173
1163 -6.98754 2.90645
1164 -6.98754 2.87117
1165 -6.98754 2.83589
1166 -6.98754 2.80062
1167 -6.98754 2.76534
1168 -6.98754 2.73006
1169 -6.98754 2.69478
1170 -6.98754 2.65951
1171 -6.98754 2.62423
1172 -6.98754 2.58895
1173 -6.98754 2.55367
1174 -6.98754 2.51839
1175 -6.98754 2.48312
1176 -6.98754 2.44784
1177 -6.98754 2.41256
1178 -6.98754 2.37728
1179 -6.98754 2.34201
1180 -6.98754 2.30673
1181 -6.98754 2.27145
1182 -6.98754 2.23617
1183 -6.98754 2.20089
1184 -6.98754 2.16562
1185 -6.98754 2.13034
1186 -6.98754 2.09506
1187 -6.98754 2.05978
1188 -6.98754 2.02451
1189 -6.98754 1.98923
1190 -6.98754 1.95395
1191 -6.98754 1.91867
1192 -6.98754 1.88339
1193 -6.98754 1.84812
1194 -6.98754 1.81284
1195 -7.02282 1.77756
1196 -7.0581 1.74228
1197 -7.09338 1.70701
