# Supplementary material for: Statistical Mapping of Maize Bundle Intensity at the Stem Scale Using Spatial Normalisation of Replicated Images
Source: PLoS One. 2014 Mar 12;9(3):e90673. doi: 10.1371/journal.pone.0090673 (PMC3951278; doi:10.1371/journal.pone.0090673)
Supplement: File S2 — Data files containing bundle positions and slice contours. (ZIP) [file pone.0090673.s002.zip › data/slabs/tables/contoursMm/m03gvCntMm.txt]

name   x   y
1    -7.21138 2.00084
2    -7.21138 1.96556
3    -7.21138 1.93028
4    -7.21138 1.895
5    -7.21138 1.85973
6    -7.21138 1.82445
7    -7.21138 1.78917
8    -7.21138 1.75389
9    -7.21138 1.71862
10   -7.21138 1.68334
11   -7.21138 1.64806
12   -7.21138 1.61278
13   -7.21138 1.5775
14   -7.17611 1.54223
15   -7.14083 1.50695
16   -7.14083 1.47167
17   -7.14083 1.43639
18   -7.14083 1.40112
19   -7.14083 1.36584
20   -7.14083 1.33056
21   -7.14083 1.29528
22   -7.14083 1.26
23   -7.10555 1.22473
24   -7.07027 1.18945
25   -7.035 1.15417
26   -6.99972 1.11889
27   -6.99972 1.08362
28   -6.99972 1.04834
29   -6.99972 1.01306
30   -6.99972 0.977782
31   -6.99972 0.942504
32   -6.99972 0.907226
33   -6.99972 0.871949
34   -6.99972 0.836671
35   -6.99972 0.801393
36   -6.99972 0.766115
37   -6.99972 0.730838
38   -6.99972 0.69556
39   -6.99972 0.660282
40   -6.99972 0.625004
41   -6.99972 0.589726
42   -6.99972 0.554449
43   -6.99972 0.519171
44   -6.99972 0.483893
45   -6.99972 0.448615
46   -7.035 0.413338
47   -7.07027 0.37806
48   -7.07027 0.342782
49   -7.07027 0.307504
50   -7.07027 0.272226
51   -7.07027 0.236949
52   -7.07027 0.201671
53   -7.07027 0.166393
54   -7.07027 0.131115
55   -7.07027 0.0958376
56   -7.07027 0.0605598
57   -7.07027 0.025282
58   -7.07027 -0.00999577
59   -7.07027 -0.0452735
60   -7.07027 -0.0805513
61   -7.07027 -0.115829
62   -7.07027 -0.151107
63   -7.035 -0.186385
64   -6.99972 -0.221662
65   -6.99972 -0.25694
66   -6.96444 -0.292218
67   -6.92916 -0.327496
68   -6.89388 -0.362774
69   -6.85861 -0.398051
70   -6.85861 -0.433329
71   -6.85861 -0.468607
72   -6.85861 -0.503885
73   -6.85861 -0.539162
74   -6.85861 -0.57444
75   -6.85861 -0.609718
76   -6.85861 -0.644996
77   -6.85861 -0.680274
78   -6.85861 -0.715551
79   -6.85861 -0.750829
80   -6.85861 -0.786107
81   -6.85861 -0.821385
82   -6.85861 -0.856662
83   -6.85861 -0.89194
84   -6.85861 -0.927218
85   -6.85861 -0.962496
86   -6.85861 -0.997774
87   -6.85861 -1.03305
88   -6.82333 -1.06833
89   -6.82333 -1.10361
90   -6.82333 -1.13888
91   -6.82333 -1.17416
92   -6.82333 -1.20944
93   -6.78805 -1.24472
94   -6.75277 -1.28
95   -6.7175 -1.31527
96   -6.68222 -1.35055
97   -6.64694 -1.38583
98   -6.61166 -1.42111
99   -6.57638 -1.45638
100  -6.54111 -1.49166
101  -6.50583 -1.52694
102  -6.47055 -1.56222
103  -6.43527 -1.5975
104  -6.43527 -1.63277
105  -6.43527 -1.66805
106  -6.43527 -1.70333
107  -6.43527 -1.73861
108  -6.43527 -1.77388
109  -6.43527 -1.80916
110  -6.43527 -1.84444
111  -6.43527 -1.87972
112  -6.43527 -1.915
113  -6.43527 -1.95027
114  -6.43527 -1.98555
115  -6.43527 -2.02083
116  -6.43527 -2.05611
117  -6.43527 -2.09138
118  -6.4 -2.12666
119  -6.36472 -2.16194
120  -6.32944 -2.19722
121  -6.29416 -2.2325
122  -6.29416 -2.26777
123  -6.29416 -2.30305
124  -6.29416 -2.33833
125  -6.29416 -2.37361
126  -6.29416 -2.40888
127  -6.29416 -2.44416
128  -6.29416 -2.47944
129  -6.29416 -2.51472
130  -6.29416 -2.55
131  -6.29416 -2.58527
132  -6.29416 -2.62055
133  -6.29416 -2.65583
134  -6.29416 -2.69111
135  -6.29416 -2.72638
136  -6.29416 -2.76166
137  -6.29416 -2.79694
138  -6.29416 -2.83222
139  -6.29416 -2.8675
140  -6.29416 -2.90277
141  -6.29416 -2.93805
142  -6.29416 -2.97333
143  -6.29416 -3.00861
144  -6.25888 -3.04388
145  -6.22361 -3.07916
146  -6.18833 -3.11444
147  -6.18833 -3.14972
148  -6.18833 -3.185
149  -6.18833 -3.22027
150  -6.15305 -3.25555
151  -6.15305 -3.29083
152  -6.15305 -3.32611
153  -6.15305 -3.36138
154  -6.15305 -3.39666
155  -6.15305 -3.43194
156  -6.11777 -3.46722
157  -6.0825 -3.5025
158  -6.0825 -3.53777
159  -6.0825 -3.57305
160  -6.0825 -3.60833
161  -6.0825 -3.64361
162  -6.0825 -3.67888
163  -6.04722 -3.71416
164  -6.01194 -3.74944
165  -5.97666 -3.78472
166  -5.94138 -3.82
167  -5.90611 -3.85527
168  -5.87083 -3.89055
169  -5.87083 -3.92583
170  -5.87083 -3.96111
171  -5.87083 -3.99638
172  -5.87083 -4.03166
173  -5.87083 -4.06694
174  -5.87083 -4.10222
175  -5.87083 -4.1375
176  -5.83555 -4.17277
177  -5.80027 -4.20805
178  -5.765 -4.24333
179  -5.72972 -4.27861
180  -5.72972 -4.31388
181  -5.72972 -4.34916
182  -5.72972 -4.38444
183  -5.72972 -4.41972
184  -5.69444 -4.455
185  -5.69444 -4.49027
186  -5.69444 -4.52555
187  -5.69444 -4.56083
188  -5.65916 -4.59611
189  -5.62388 -4.63138
190  -5.62388 -4.66666
191  -5.58861 -4.70194
192  -5.58861 -4.73722
193  -5.55333 -4.7725
194  -5.55333 -4.80777
195  -5.51805 -4.84305
196  -5.48277 -4.87833
197  -5.4475 -4.91361
198  -5.41222 -4.94888
199  -5.37694 -4.98416
200  -5.34166 -5.01944
201  -5.30638 -5.05472
202  -5.27111 -5.09
203  -5.27111 -5.12527
204  -5.23583 -5.16055
205  -5.20055 -5.19583
206  -5.16527 -5.23111
207  -5.13 -5.26638
208  -5.09472 -5.30166
209  -5.05944 -5.33694
210  -5.02416 -5.37222
211  -5.02416 -5.4075
212  -4.98888 -5.44277
213  -4.98888 -5.47805
214  -4.95361 -5.51333
215  -4.91833 -5.54861
216  -4.88305 -5.58388
217  -4.84777 -5.61916
218  -4.84777 -5.65444
219  -4.8125 -5.68972
220  -4.77722 -5.725
221  -4.74194 -5.76027
222  -4.70666 -5.79555
223  -4.67138 -5.83083
224  -4.63611 -5.86611
225  -4.60083 -5.90138
226  -4.56555 -5.93666
227  -4.53027 -5.93666
228  -4.495 -5.93666
229  -4.45972 -5.93666
230  -4.42444 -5.93666
231  -4.38916 -5.93666
232  -4.35388 -5.93666
233  -4.31861 -5.93666
234  -4.28333 -5.93666
235  -4.24805 -5.93666
236  -4.21277 -5.93666
237  -4.1775 -5.93666
238  -4.14222 -5.93666
239  -4.10694 -5.93666
240  -4.07166 -5.90138
241  -4.03638 -5.90138
242  -4.00111 -5.86611
243  -3.96583 -5.86611
244  -3.93055 -5.83083
245  -3.89527 -5.83083
246  -3.86 -5.79555
247  -3.82472 -5.76027
248  -3.78944 -5.76027
249  -3.75416 -5.725
250  -3.71888 -5.725
251  -3.68361 -5.725
252  -3.64833 -5.68972
253  -3.61305 -5.68972
254  -3.57777 -5.68972
255  -3.5425 -5.68972
256  -3.50722 -5.68972
257  -3.47194 -5.68972
258  -3.43666 -5.68972
259  -3.40138 -5.65444
260  -3.36611 -5.61916
261  -3.33083 -5.61916
262  -3.29555 -5.61916
263  -3.26027 -5.61916
264  -3.225 -5.58388
265  -3.18972 -5.58388
266  -3.15444 -5.58388
267  -3.11916 -5.58388
268  -3.08388 -5.54861
269  -3.04861 -5.54861
270  -3.01333 -5.54861
271  -2.97805 -5.54861
272  -2.94277 -5.54861
273  -2.9075 -5.51333
274  -2.87222 -5.51333
275  -2.83694 -5.51333
276  -2.80166 -5.51333
277  -2.76638 -5.51333
278  -2.73111 -5.51333
279  -2.69583 -5.47805
280  -2.66055 -5.47805
281  -2.62527 -5.47805
282  -2.59 -5.47805
283  -2.55472 -5.47805
284  -2.51944 -5.47805
285  -2.48416 -5.47805
286  -2.44888 -5.47805
287  -2.41361 -5.47805
288  -2.37833 -5.47805
289  -2.34305 -5.47805
290  -2.30777 -5.47805
291  -2.2725 -5.47805
292  -2.23722 -5.47805
293  -2.20194 -5.47805
294  -2.16666 -5.47805
295  -2.13138 -5.47805
296  -2.09611 -5.47805
297  -2.06083 -5.47805
298  -2.02555 -5.47805
299  -1.99027 -5.47805
300  -1.955 -5.47805
301  -1.91972 -5.47805
302  -1.88444 -5.47805
303  -1.84916 -5.47805
304  -1.81388 -5.47805
305  -1.77861 -5.47805
306  -1.74333 -5.47805
307  -1.70805 -5.47805
308  -1.67277 -5.47805
309  -1.6375 -5.47805
310  -1.60222 -5.47805
311  -1.56694 -5.47805
312  -1.53166 -5.47805
313  -1.49638 -5.47805
314  -1.46111 -5.47805
315  -1.42583 -5.47805
316  -1.39055 -5.47805
317  -1.35527 -5.47805
318  -1.32 -5.47805
319  -1.28472 -5.47805
320  -1.24944 -5.47805
321  -1.21416 -5.47805
322  -1.17888 -5.47805
323  -1.14361 -5.47805
324  -1.10833 -5.47805
325  -1.07305 -5.47805
326  -1.03777 -5.47805
327  -1.0025 -5.51333
328  -0.967217 -5.51333
329  -0.93194 -5.51333
330  -0.896662 -5.51333
331  -0.861384 -5.51333
332  -0.826106 -5.54861
333  -0.790828 -5.54861
334  -0.755551 -5.54861
335  -0.720273 -5.54861
336  -0.684995 -5.54861
337  -0.649717 -5.58388
338  -0.61444 -5.58388
339  -0.579162 -5.58388
340  -0.543884 -5.58388
341  -0.508606 -5.61916
342  -0.473328 -5.61916
343  -0.438051 -5.65444
344  -0.402773 -5.65444
345  -0.367495 -5.68972
346  -0.332217 -5.68972
347  -0.29694 -5.68972
348  -0.261662 -5.68972
349  -0.226384 -5.68972
350  -0.191106 -5.68972
351  -0.155828 -5.68972
352  -0.120551 -5.725
353  -0.0852729 -5.725
354  -0.0499951 -5.725
355  -0.0147173 -5.725
356  0.0205604 -5.725
357  0.0558382 -5.725
358  0.091116 -5.725
359  0.126394 -5.725
360  0.161672 -5.725
361  0.196949 -5.725
362  0.232227 -5.725
363  0.267505 -5.725
364  0.302783 -5.725
365  0.33806 -5.725
366  0.373338 -5.725
367  0.408616 -5.725
368  0.443894 -5.725
369  0.479172 -5.725
370  0.514449 -5.725
371  0.549727 -5.725
372  0.585005 -5.725
373  0.620283 -5.725
374  0.65556 -5.725
375  0.690838 -5.76027
376  0.726116 -5.76027
377  0.761394 -5.76027
378  0.796672 -5.76027
379  0.831949 -5.76027
380  0.867227 -5.76027
381  0.902505 -5.76027
382  0.937783 -5.76027
383  0.97306 -5.76027
384  1.00834 -5.76027
385  1.04362 -5.79555
386  1.07889 -5.79555
387  1.11417 -5.83083
388  1.14945 -5.83083
389  1.18473 -5.86611
390  1.22 -5.86611
391  1.25528 -5.90138
392  1.29056 -5.90138
393  1.32584 -5.90138
394  1.36112 -5.93666
395  1.39639 -5.93666
396  1.43167 -5.93666
397  1.46695 -5.93666
398  1.50223 -5.93666
399  1.5375 -5.93666
400  1.57278 -5.93666
401  1.60806 -5.97194
402  1.64334 -5.97194
403  1.67862 -6.00722
404  1.71389 -6.00722
405  1.74917 -6.00722
406  1.78445 -6.0425
407  1.81973 -6.0425
408  1.855 -6.07777
409  1.89028 -6.11305
410  1.92556 -6.11305
411  1.96084 -6.14833
412  1.99612 -6.14833
413  2.03139 -6.18361
414  2.06667 -6.18361
415  2.10195 -6.21888
416  2.13723 -6.21888
417  2.1725 -6.25416
418  2.20778 -6.25416
419  2.24306 -6.28944
420  2.27834 -6.28944
421  2.31362 -6.28944
422  2.34889 -6.28944
423  2.38417 -6.28944
424  2.41945 -6.32472
425  2.45473 -6.32472
426  2.49 -6.36
427  2.52528 -6.39527
428  2.56056 -6.39527
429  2.59584 -6.39527
430  2.63112 -6.43055
431  2.66639 -6.46583
432  2.70167 -6.46583
433  2.73695 -6.50111
434  2.77223 -6.53638
435  2.8075 -6.57166
436  2.84278 -6.60694
437  2.87806 -6.64222
438  2.91334 -6.6775
439  2.94862 -6.71277
440  2.98389 -6.74805
441  3.01917 -6.78333
442  3.05445 -6.81861
443  3.08973 -6.85388
444  3.125 -6.88916
445  3.16028 -6.92444
446  3.19556 -6.95972
447  3.23084 -6.95972
448  3.26612 -6.95972
449  3.30139 -6.95972
450  3.33667 -6.95972
451  3.37195 -6.95972
452  3.40723 -6.95972
453  3.4425 -6.95972
454  3.47778 -6.95972
455  3.51306 -6.95972
456  3.54834 -6.95972
457  3.58362 -6.95972
458  3.61889 -6.95972
459  3.65417 -6.95972
460  3.68945 -6.95972
461  3.72473 -6.92444
462  3.76 -6.92444
463  3.79528 -6.92444
464  3.83056 -6.88916
465  3.86584 -6.85388
466  3.90112 -6.81861
467  3.93639 -6.78333
468  3.97167 -6.78333
469  4.00695 -6.78333
470  4.04223 -6.78333
471  4.0775 -6.78333
472  4.11278 -6.78333
473  4.14806 -6.78333
474  4.18334 -6.78333
475  4.21862 -6.74805
476  4.25389 -6.71277
477  4.28917 -6.6775
478  4.32445 -6.64222
479  4.35973 -6.60694
480  4.395 -6.57166
481  4.43028 -6.53638
482  4.46556 -6.50111
483  4.50084 -6.46583
484  4.53612 -6.43055
485  4.57139 -6.39527
486  4.60667 -6.36
487  4.64195 -6.32472
488  4.67723 -6.28944
489  4.7125 -6.25416
490  4.74778 -6.21888
491  4.78306 -6.18361
492  4.78306 -6.14833
493  4.81834 -6.11305
494  4.81834 -6.07777
495  4.81834 -6.0425
496  4.81834 -6.00722
497  4.81834 -5.97194
498  4.85362 -5.93666
499  4.85362 -5.90138
500  4.88889 -5.86611
501  4.92417 -5.83083
502  4.95945 -5.79555
503  4.99473 -5.76027
504  5.03 -5.725
505  5.06528 -5.68972
506  5.10056 -5.65444
507  5.13584 -5.61916
508  5.13584 -5.58388
509  5.17112 -5.54861
510  5.20639 -5.51333
511  5.24167 -5.47805
512  5.27695 -5.44277
513  5.31223 -5.4075
514  5.3475 -5.37222
515  5.38278 -5.33694
516  5.38278 -5.30166
517  5.41806 -5.26638
518  5.41806 -5.23111
519  5.41806 -5.19583
520  5.41806 -5.16055
521  5.45334 -5.12527
522  5.48862 -5.09
523  5.52389 -5.05472
524  5.55917 -5.01944
525  5.55917 -4.98416
526  5.59445 -4.94888
527  5.62973 -4.91361
528  5.665 -4.87833
529  5.665 -4.84305
530  5.70028 -4.80777
531  5.70028 -4.7725
532  5.73556 -4.73722
533  5.77084 -4.70194
534  5.80612 -4.66666
535  5.84139 -4.63138
536  5.87667 -4.59611
537  5.87667 -4.56083
538  5.91195 -4.52555
539  5.91195 -4.49027
540  5.94723 -4.455
541  5.94723 -4.41972
542  5.9825 -4.38444
543  6.01778 -4.34916
544  6.01778 -4.31388
545  6.05306 -4.27861
546  6.05306 -4.24333
547  6.08834 -4.20805
548  6.08834 -4.17277
549  6.08834 -4.1375
550  6.08834 -4.10222
551  6.08834 -4.06694
552  6.08834 -4.03166
553  6.12362 -3.99638
554  6.12362 -3.96111
555  6.12362 -3.92583
556  6.15889 -3.89055
557  6.15889 -3.85527
558  6.15889 -3.82
559  6.15889 -3.78472
560  6.19417 -3.74944
561  6.19417 -3.71416
562  6.22945 -3.67888
563  6.26473 -3.64361
564  6.3 -3.60833
565  6.33528 -3.57305
566  6.33528 -3.53777
567  6.37056 -3.5025
568  6.37056 -3.46722
569  6.37056 -3.43194
570  6.40584 -3.39666
571  6.40584 -3.36138
572  6.44112 -3.32611
573  6.44112 -3.29083
574  6.44112 -3.25555
575  6.47639 -3.22027
576  6.47639 -3.185
577  6.51167 -3.14972
578  6.51167 -3.11444
579  6.51167 -3.07916
580  6.54695 -3.04388
581  6.58223 -3.00861
582  6.6175 -2.97333
583  6.65278 -2.93805
584  6.65278 -2.90277
585  6.68806 -2.8675
586  6.72334 -2.83222
587  6.72334 -2.79694
588  6.72334 -2.76166
589  6.72334 -2.72638
590  6.72334 -2.69111
591  6.75862 -2.65583
592  6.75862 -2.62055
593  6.79389 -2.58527
594  6.82917 -2.55
595  6.82917 -2.51472
596  6.82917 -2.47944
597  6.82917 -2.44416
598  6.86445 -2.40888
599  6.86445 -2.37361
600  6.89973 -2.33833
601  6.89973 -2.30305
602  6.89973 -2.26777
603  6.89973 -2.2325
604  6.89973 -2.19722
605  6.935 -2.16194
606  6.935 -2.12666
607  6.97028 -2.09138
608  7.00556 -2.05611
609  7.00556 -2.02083
610  7.00556 -1.98555
611  7.00556 -1.95027
612  7.00556 -1.915
613  7.00556 -1.87972
614  7.00556 -1.84444
615  7.04084 -1.80916
616  7.04084 -1.77388
617  7.07612 -1.73861
618  7.07612 -1.70333
619  7.07612 -1.66805
620  7.11139 -1.63277
621  7.11139 -1.5975
622  7.14667 -1.56222
623  7.18195 -1.52694
624  7.18195 -1.49166
625  7.18195 -1.45638
626  7.18195 -1.42111
627  7.18195 -1.38583
628  7.18195 -1.35055
629  7.18195 -1.31527
630  7.18195 -1.28
631  7.21723 -1.24472
632  7.21723 -1.20944
633  7.21723 -1.17416
634  7.21723 -1.13888
635  7.2525 -1.10361
636  7.2525 -1.06833
637  7.2525 -1.03305
638  7.2525 -0.997774
639  7.2525 -0.962496
640  7.2525 -0.927218
641  7.2525 -0.89194
642  7.28778 -0.856662
643  7.28778 -0.821385
644  7.32306 -0.786107
645  7.32306 -0.750829
646  7.32306 -0.715551
647  7.32306 -0.680274
648  7.32306 -0.644996
649  7.32306 -0.609718
650  7.32306 -0.57444
651  7.32306 -0.539162
652  7.32306 -0.503885
653  7.32306 -0.468607
654  7.32306 -0.433329
655  7.35834 -0.398051
656  7.35834 -0.362774
657  7.35834 -0.327496
658  7.39362 -0.292218
659  7.39362 -0.25694
660  7.39362 -0.221662
661  7.39362 -0.186385
662  7.39362 -0.151107
663  7.39362 -0.115829
664  7.39362 -0.0805513
665  7.39362 -0.0452735
666  7.39362 -0.00999577
667  7.39362 0.025282
668  7.39362 0.0605598
669  7.39362 0.0958376
670  7.39362 0.131115
671  7.39362 0.166393
672  7.42889 0.201671
673  7.42889 0.236949
674  7.42889 0.272226
675  7.42889 0.307504
676  7.42889 0.342782
677  7.42889 0.37806
678  7.42889 0.413338
679  7.42889 0.448615
680  7.46417 0.483893
681  7.46417 0.519171
682  7.49945 0.554449
683  7.49945 0.589726
684  7.49945 0.625004
685  7.49945 0.660282
686  7.49945 0.69556
687  7.49945 0.730838
688  7.53473 0.766115
689  7.53473 0.801393
690  7.53473 0.836671
691  7.53473 0.871949
692  7.53473 0.907226
693  7.53473 0.942504
694  7.53473 0.977782
695  7.53473 1.01306
696  7.53473 1.04834
697  7.53473 1.08362
698  7.53473 1.11889
699  7.53473 1.15417
700  7.53473 1.18945
701  7.57 1.22473
702  7.57 1.26
703  7.57 1.29528
704  7.57 1.33056
705  7.57 1.36584
706  7.57 1.40112
707  7.57 1.43639
708  7.57 1.47167
709  7.57 1.50695
710  7.57 1.54223
711  7.57 1.5775
712  7.57 1.61278
713  7.57 1.64806
714  7.57 1.68334
715  7.57 1.71862
716  7.57 1.75389
717  7.57 1.78917
718  7.57 1.82445
719  7.57 1.85973
720  7.57 1.895
721  7.57 1.93028
722  7.57 1.96556
723  7.57 2.00084
724  7.53473 2.03612
725  7.49945 2.07139
726  7.46417 2.10667
727  7.42889 2.14195
728  7.42889 2.17723
729  7.39362 2.2125
730  7.35834 2.24778
731  7.32306 2.28306
732  7.28778 2.31834
733  7.28778 2.35362
734  7.28778 2.38889
735  7.2525 2.42417
736  7.2525 2.45945
737  7.21723 2.49473
738  7.18195 2.53
739  7.14667 2.56528
740  7.11139 2.60056
741  7.07612 2.63584
742  7.04084 2.67112
743  7.00556 2.70639
744  6.97028 2.74167
745  6.935 2.74167
746  6.89973 2.74167
747  6.86445 2.74167
748  6.82917 2.74167
749  6.79389 2.77695
750  6.75862 2.81223
751  6.72334 2.8475
752  6.68806 2.88278
753  6.65278 2.91806
754  6.6175 2.95334
755  6.58223 2.95334
756  6.54695 2.98862
757  6.51167 3.02389
758  6.47639 3.05917
759  6.44112 3.09445
760  6.40584 3.12973
761  6.37056 3.165
762  6.33528 3.20028
763  6.3 3.23556
764  6.26473 3.27084
765  6.22945 3.30612
766  6.22945 3.34139
767  6.19417 3.37667
768  6.19417 3.41195
769  6.15889 3.44723
770  6.12362 3.4825
771  6.08834 3.51778
772  6.05306 3.55306
773  6.01778 3.58834
774  5.9825 3.62362
775  5.94723 3.65889
776  5.91195 3.69417
777  5.87667 3.72945
778  5.84139 3.76473
779  5.80612 3.8
780  5.77084 3.83528
781  5.73556 3.87056
782  5.70028 3.90584
783  5.665 3.94112
784  5.62973 3.97639
785  5.59445 4.01167
786  5.55917 4.04695
787  5.52389 4.08223
788  5.48862 4.1175
789  5.45334 4.15278
790  5.41806 4.18806
791  5.38278 4.22334
792  5.3475 4.22334
793  5.31223 4.25862
794  5.27695 4.29389
795  5.24167 4.29389
796  5.20639 4.32917
797  5.17112 4.32917
798  5.13584 4.36445
799  5.10056 4.39973
800  5.06528 4.39973
801  5.03 4.435
802  4.99473 4.47028
803  4.95945 4.47028
804  4.92417 4.47028
805  4.88889 4.50556
806  4.85362 4.54084
807  4.81834 4.54084
808  4.78306 4.57612
809  4.74778 4.61139
810  4.7125 4.61139
811  4.67723 4.64667
812  4.64195 4.64667
813  4.60667 4.64667
814  4.57139 4.68195
815  4.53612 4.71723
816  4.50084 4.71723
817  4.46556 4.7525
818  4.43028 4.78778
819  4.395 4.82306
820  4.35973 4.85834
821  4.32445 4.89362
822  4.28917 4.92889
823  4.25389 4.96417
824  4.21862 4.99945
825  4.18334 4.99945
826  4.14806 4.99945
827  4.11278 5.03473
828  4.0775 5.07
829  4.04223 5.10528
830  4.00695 5.14056
831  3.97167 5.17584
832  3.93639 5.17584
833  3.90112 5.21112
834  3.86584 5.24639
835  3.83056 5.24639
836  3.79528 5.24639
837  3.76 5.24639
838  3.72473 5.24639
839  3.68945 5.24639
840  3.65417 5.24639
841  3.61889 5.24639
842  3.58362 5.24639
843  3.54834 5.24639
844  3.51306 5.24639
845  3.47778 5.24639
846  3.4425 5.24639
847  3.40723 5.21112
848  3.37195 5.17584
849  3.33667 5.17584
850  3.30139 5.17584
851  3.26612 5.14056
852  3.23084 5.14056
853  3.19556 5.14056
854  3.16028 5.10528
855  3.125 5.10528
856  3.08973 5.10528
857  3.05445 5.10528
858  3.01917 5.10528
859  2.98389 5.10528
860  2.94862 5.10528
861  2.91334 5.10528
862  2.87806 5.10528
863  2.84278 5.10528
864  2.8075 5.10528
865  2.77223 5.10528
866  2.73695 5.10528
867  2.70167 5.14056
868  2.66639 5.17584
869  2.63112 5.17584
870  2.59584 5.21112
871  2.56056 5.24639
872  2.52528 5.24639
873  2.49 5.24639
874  2.45473 5.24639
875  2.41945 5.24639
876  2.38417 5.24639
877  2.34889 5.24639
878  2.31362 5.24639
879  2.27834 5.24639
880  2.24306 5.24639
881  2.20778 5.24639
882  2.1725 5.24639
883  2.13723 5.24639
884  2.10195 5.24639
885  2.06667 5.24639
886  2.03139 5.24639
887  1.99612 5.24639
888  1.96084 5.21112
889  1.92556 5.17584
890  1.89028 5.14056
891  1.855 5.14056
892  1.81973 5.14056
893  1.78445 5.10528
894  1.74917 5.10528
895  1.71389 5.10528
896  1.67862 5.10528
897  1.64334 5.10528
898  1.60806 5.10528
899  1.57278 5.10528
900  1.5375 5.10528
901  1.50223 5.10528
902  1.46695 5.10528
903  1.43167 5.10528
904  1.39639 5.10528
905  1.36112 5.10528
906  1.32584 5.10528
907  1.29056 5.14056
908  1.25528 5.17584
909  1.22 5.17584
910  1.18473 5.17584
911  1.14945 5.17584
912  1.11417 5.21112
913  1.07889 5.24639
914  1.04362 5.28167
915  1.00834 5.31695
916  0.97306 5.35223
917  0.937783 5.3875
918  0.902505 5.3875
919  0.867227 5.3875
920  0.831949 5.3875
921  0.796672 5.42278
922  0.761394 5.45806
923  0.726116 5.49334
924  0.690838 5.49334
925  0.65556 5.52862
926  0.620283 5.56389
927  0.585005 5.59917
928  0.549727 5.63445
929  0.514449 5.66973
930  0.479172 5.705
931  0.443894 5.74028
932  0.408616 5.77556
933  0.373338 5.81084
934  0.33806 5.81084
935  0.302783 5.84612
936  0.267505 5.88139
937  0.232227 5.88139
938  0.196949 5.91667
939  0.161672 5.91667
940  0.126394 5.95195
941  0.091116 5.95195
942  0.0558382 5.95195
943  0.0205604 5.95195
944  -0.0147173 5.95195
945  -0.0499951 5.95195
946  -0.0852729 5.98723
947  -0.120551 5.98723
948  -0.155828 6.0225
949  -0.191106 6.05778
950  -0.226384 6.09306
951  -0.261662 6.12834
952  -0.29694 6.16362
953  -0.332217 6.16362
954  -0.367495 6.16362
955  -0.402773 6.16362
956  -0.438051 6.16362
957  -0.473328 6.16362
958  -0.508606 6.16362
959  -0.543884 6.16362
960  -0.579162 6.19889
961  -0.61444 6.19889
962  -0.649717 6.19889
963  -0.684995 6.23417
964  -0.720273 6.23417
965  -0.755551 6.23417
966  -0.790828 6.23417
967  -0.826106 6.26945
968  -0.861384 6.26945
969  -0.896662 6.26945
970  -0.93194 6.26945
971  -0.967217 6.26945
972  -1.0025 6.26945
973  -1.03777 6.30473
974  -1.07305 6.34
975  -1.10833 6.37528
976  -1.14361 6.41056
977  -1.17888 6.44584
978  -1.21416 6.44584
979  -1.24944 6.44584
980  -1.28472 6.44584
981  -1.32 6.44584
982  -1.35527 6.44584
983  -1.39055 6.44584
984  -1.42583 6.44584
985  -1.46111 6.44584
986  -1.49638 6.44584
987  -1.53166 6.44584
988  -1.56694 6.48112
989  -1.60222 6.48112
990  -1.6375 6.48112
991  -1.67277 6.48112
992  -1.70805 6.48112
993  -1.74333 6.48112
994  -1.77861 6.48112
995  -1.81388 6.48112
996  -1.84916 6.48112
997  -1.88444 6.48112
998  -1.91972 6.48112
999  -1.955 6.48112
1000 -1.99027 6.48112
1001 -2.02555 6.51639
1002 -2.06083 6.51639
1003 -2.09611 6.55167
1004 -2.13138 6.58695
1005 -2.16666 6.58695
1006 -2.20194 6.58695
1007 -2.23722 6.58695
1008 -2.2725 6.58695
1009 -2.30777 6.62223
1010 -2.34305 6.6575
1011 -2.37833 6.69278
1012 -2.41361 6.72806
1013 -2.44888 6.76334
1014 -2.48416 6.79862
1015 -2.51944 6.79862
1016 -2.55472 6.79862
1017 -2.59 6.79862
1018 -2.62527 6.79862
1019 -2.66055 6.79862
1020 -2.69583 6.79862
1021 -2.73111 6.79862
1022 -2.76638 6.83389
1023 -2.80166 6.86917
1024 -2.83694 6.86917
1025 -2.87222 6.86917
1026 -2.9075 6.86917
1027 -2.94277 6.86917
1028 -2.97805 6.86917
1029 -3.01333 6.86917
1030 -3.04861 6.86917
1031 -3.08388 6.86917
1032 -3.11916 6.86917
1033 -3.15444 6.86917
1034 -3.18972 6.86917
1035 -3.225 6.86917
1036 -3.26027 6.86917
1037 -3.29555 6.86917
1038 -3.33083 6.86917
1039 -3.36611 6.86917
1040 -3.40138 6.86917
1041 -3.43666 6.86917
1042 -3.47194 6.83389
1043 -3.50722 6.83389
1044 -3.5425 6.83389
1045 -3.57777 6.83389
1046 -3.61305 6.79862
1047 -3.64833 6.79862
1048 -3.68361 6.76334
1049 -3.71888 6.72806
1050 -3.75416 6.72806
1051 -3.78944 6.72806
1052 -3.82472 6.69278
1053 -3.86 6.69278
1054 -3.89527 6.6575
1055 -3.93055 6.62223
1056 -3.96583 6.62223
1057 -4.00111 6.58695
1058 -4.03638 6.55167
1059 -4.07166 6.51639
1060 -4.10694 6.48112
1061 -4.14222 6.44584
1062 -4.1775 6.41056
1063 -4.21277 6.37528
1064 -4.24805 6.34
1065 -4.28333 6.30473
1066 -4.31861 6.26945
1067 -4.35388 6.23417
1068 -4.38916 6.19889
1069 -4.42444 6.16362
1070 -4.45972 6.12834
1071 -4.495 6.09306
1072 -4.53027 6.05778
1073 -4.56555 6.0225
1074 -4.60083 5.98723
1075 -4.63611 5.95195
1076 -4.67138 5.95195
1077 -4.70666 5.95195
1078 -4.74194 5.91667
1079 -4.77722 5.91667
1080 -4.8125 5.91667
1081 -4.84777 5.91667
1082 -4.88305 5.91667
1083 -4.91833 5.91667
1084 -4.95361 5.91667
1085 -4.98888 5.91667
1086 -5.02416 5.91667
1087 -5.05944 5.91667
1088 -5.09472 5.91667
1089 -5.13 5.91667
1090 -5.16527 5.91667
1091 -5.20055 5.91667
1092 -5.23583 5.91667
1093 -5.27111 5.91667
1094 -5.30638 5.91667
1095 -5.34166 5.88139
1096 -5.37694 5.84612
1097 -5.41222 5.81084
1098 -5.4475 5.77556
1099 -5.48277 5.74028
1100 -5.51805 5.705
1101 -5.55333 5.66973
1102 -5.58861 5.63445
1103 -5.62388 5.59917
1104 -5.65916 5.56389
1105 -5.69444 5.52862
1106 -5.72972 5.49334
1107 -5.765 5.45806
1108 -5.765 5.42278
1109 -5.80027 5.3875
1110 -5.83555 5.35223
1111 -5.87083 5.31695
1112 -5.90611 5.28167
1113 -5.90611 5.24639
1114 -5.94138 5.21112
1115 -5.94138 5.17584
1116 -5.94138 5.14056
1117 -5.94138 5.10528
1118 -5.94138 5.07
1119 -5.97666 5.03473
1120 -5.97666 4.99945
1121 -5.97666 4.96417
1122 -6.01194 4.92889
1123 -6.01194 4.89362
1124 -6.04722 4.85834
1125 -6.04722 4.82306
1126 -6.0825 4.78778
1127 -6.0825 4.7525
1128 -6.0825 4.71723
1129 -6.11777 4.68195
1130 -6.11777 4.64667
1131 -6.15305 4.61139
1132 -6.15305 4.57612
1133 -6.18833 4.54084
1134 -6.18833 4.50556
1135 -6.22361 4.47028
1136 -6.22361 4.435
1137 -6.25888 4.39973
1138 -6.29416 4.36445
1139 -6.29416 4.32917
1140 -6.29416 4.29389
1141 -6.32944 4.25862
1142 -6.32944 4.22334
1143 -6.36472 4.18806
1144 -6.36472 4.15278
1145 -6.4 4.1175
1146 -6.4 4.08223
1147 -6.4 4.04695
1148 -6.43527 4.01167
1149 -6.43527 3.97639
1150 -6.47055 3.94112
1151 -6.47055 3.90584
1152 -6.47055 3.87056
1153 -6.50583 3.83528
1154 -6.54111 3.8
1155 -6.57638 3.76473
1156 -6.57638 3.72945
1157 -6.57638 3.69417
1158 -6.57638 3.65889
1159 -6.57638 3.62362
1160 -6.61166 3.58834
1161 -6.61166 3.55306
1162 -6.64694 3.51778
1163 -6.64694 3.4825
1164 -6.68222 3.44723
1165 -6.68222 3.41195
1166 -6.68222 3.37667
1167 -6.7175 3.34139
1168 -6.7175 3.30612
1169 -6.7175 3.27084
1170 -6.7175 3.23556
1171 -6.75277 3.20028
1172 -6.75277 3.165
1173 -6.75277 3.12973
1174 -6.75277 3.09445
1175 -6.78805 3.05917
1176 -6.78805 3.02389
1177 -6.78805 2.98862
1178 -6.82333 2.95334
1179 -6.82333 2.91806
1180 -6.82333 2.88278
1181 -6.85861 2.8475
1182 -6.85861 2.81223
1183 -6.85861 2.77695
1184 -6.85861 2.74167
1185 -6.89388 2.70639
1186 -6.89388 2.67112
1187 -6.89388 2.63584
1188 -6.92916 2.60056
1189 -6.96444 2.56528
1190 -6.96444 2.53
1191 -6.99972 2.49473
1192 -6.99972 2.45945
1193 -6.99972 2.42417
1194 -7.035 2.38889
1195 -7.035 2.35362
1196 -7.035 2.31834
1197 -7.035 2.28306
1198 -7.07027 2.24778
1199 -7.07027 2.2125
1200 -7.07027 2.17723
1201 -7.10555 2.14195
1202 -7.10555 2.10667
1203 -7.14083 2.07139
1204 -7.17611 2.03612
