# Supplementary material for: Statistical Mapping of Maize Bundle Intensity at the Stem Scale Using Spatial Normalisation of Replicated Images
Source: PLoS One. 2014 Mar 12;9(3):e90673. doi: 10.1371/journal.pone.0090673 (PMC3951278; doi:10.1371/journal.pone.0090673)
Supplement: File S2 — Data files containing bundle positions and slice contours. (ZIP) [file pone.0090673.s002.zip › data/slabs/tables/contoursMm/m03hrCntMm.txt]

name   x   y
1    -7.46813 2.61915
2    -7.46813 2.58387
3    -7.46813 2.5486
4    -7.46813 2.51332
5    -7.46813 2.47804
6    -7.46813 2.44276
7    -7.46813 2.40748
8    -7.46813 2.37221
9    -7.46813 2.33693
10   -7.46813 2.30165
11   -7.46813 2.26637
12   -7.46813 2.2311
13   -7.46813 2.19582
14   -7.43285 2.16054
15   -7.39758 2.12526
16   -7.39758 2.08998
17   -7.39758 2.05471
18   -7.39758 2.01943
19   -7.3623 1.98415
20   -7.3623 1.94887
21   -7.3623 1.9136
22   -7.3623 1.87832
23   -7.3623 1.84304
24   -7.3623 1.80776
25   -7.3623 1.77248
26   -7.3623 1.73721
27   -7.3623 1.70193
28   -7.3623 1.66665
29   -7.3623 1.63137
30   -7.3623 1.5961
31   -7.32702 1.56082
32   -7.32702 1.52554
33   -7.32702 1.49026
34   -7.32702 1.45498
35   -7.29174 1.41971
36   -7.29174 1.38443
37   -7.29174 1.34915
38   -7.29174 1.31387
39   -7.29174 1.2786
40   -7.25646 1.24332
41   -7.22119 1.20804
42   -7.18591 1.17276
43   -7.18591 1.13748
44   -7.18591 1.10221
45   -7.18591 1.06693
46   -7.18591 1.03165
47   -7.18591 0.996373
48   -7.18591 0.961096
49   -7.18591 0.925818
50   -7.18591 0.89054
51   -7.18591 0.855262
52   -7.18591 0.819985
53   -7.18591 0.784707
54   -7.18591 0.749429
55   -7.18591 0.714151
56   -7.18591 0.678873
57   -7.18591 0.643596
58   -7.18591 0.608318
59   -7.18591 0.57304
60   -7.18591 0.537762
61   -7.18591 0.502485
62   -7.18591 0.467207
63   -7.18591 0.431929
64   -7.18591 0.396651
65   -7.18591 0.361373
66   -7.18591 0.326096
67   -7.18591 0.290818
68   -7.18591 0.25554
69   -7.18591 0.220262
70   -7.22119 0.184985
71   -7.22119 0.149707
72   -7.22119 0.114429
73   -7.22119 0.0791512
74   -7.22119 0.0438734
75   -7.22119 0.00859563
76   -7.22119 -0.0266822
77   -7.22119 -0.0619599
78   -7.22119 -0.0972377
79   -7.22119 -0.132515
80   -7.22119 -0.167793
81   -7.22119 -0.203071
82   -7.22119 -0.238349
83   -7.22119 -0.273627
84   -7.22119 -0.308904
85   -7.22119 -0.344182
86   -7.22119 -0.37946
87   -7.22119 -0.414738
88   -7.22119 -0.450015
89   -7.22119 -0.485293
90   -7.22119 -0.520571
91   -7.22119 -0.555849
92   -7.18591 -0.591127
93   -7.15063 -0.626404
94   -7.15063 -0.661682
95   -7.15063 -0.69696
96   -7.15063 -0.732238
97   -7.15063 -0.767515
98   -7.11535 -0.802793
99   -7.11535 -0.838071
100  -7.11535 -0.873349
101  -7.11535 -0.908627
102  -7.11535 -0.943904
103  -7.11535 -0.979182
104  -7.11535 -1.01446
105  -7.08008 -1.04974
106  -7.08008 -1.08502
107  -7.08008 -1.12029
108  -7.0448 -1.15557
109  -7.0448 -1.19085
110  -7.0448 -1.22613
111  -7.0448 -1.2614
112  -7.0448 -1.29668
113  -7.00952 -1.33196
114  -7.00952 -1.36724
115  -7.00952 -1.40252
116  -7.00952 -1.43779
117  -7.00952 -1.47307
118  -7.00952 -1.50835
119  -6.97424 -1.54363
120  -6.93896 -1.5789
121  -6.93896 -1.61418
122  -6.90369 -1.64946
123  -6.90369 -1.68474
124  -6.90369 -1.72002
125  -6.86841 -1.75529
126  -6.83313 -1.79057
127  -6.83313 -1.82585
128  -6.83313 -1.86113
129  -6.83313 -1.8964
130  -6.83313 -1.93168
131  -6.79785 -1.96696
132  -6.76258 -2.00224
133  -6.76258 -2.03752
134  -6.76258 -2.07279
135  -6.7273 -2.10807
136  -6.7273 -2.14335
137  -6.7273 -2.17863
138  -6.69202 -2.2139
139  -6.69202 -2.24918
140  -6.65674 -2.28446
141  -6.65674 -2.31974
142  -6.65674 -2.35502
143  -6.62146 -2.39029
144  -6.62146 -2.42557
145  -6.62146 -2.46085
146  -6.62146 -2.49613
147  -6.62146 -2.5314
148  -6.62146 -2.56668
149  -6.62146 -2.60196
150  -6.58619 -2.63724
151  -6.58619 -2.67252
152  -6.58619 -2.70779
153  -6.55091 -2.74307
154  -6.55091 -2.77835
155  -6.51563 -2.81363
156  -6.48035 -2.8489
157  -6.48035 -2.88418
158  -6.48035 -2.91946
159  -6.48035 -2.95474
160  -6.48035 -2.99002
161  -6.48035 -3.02529
162  -6.44508 -3.06057
163  -6.44508 -3.09585
164  -6.44508 -3.13113
165  -6.4098 -3.1664
166  -6.4098 -3.20168
167  -6.4098 -3.23696
168  -6.37452 -3.27224
169  -6.37452 -3.30752
170  -6.37452 -3.34279
171  -6.33924 -3.37807
172  -6.33924 -3.41335
173  -6.30396 -3.44863
174  -6.30396 -3.4839
175  -6.26869 -3.51918
176  -6.26869 -3.55446
177  -6.26869 -3.58974
178  -6.23341 -3.62502
179  -6.23341 -3.66029
180  -6.19813 -3.69557
181  -6.19813 -3.73085
182  -6.16285 -3.76613
183  -6.12758 -3.8014
184  -6.12758 -3.83668
185  -6.0923 -3.87196
186  -6.0923 -3.90724
187  -6.05702 -3.94252
188  -6.05702 -3.97779
189  -6.05702 -4.01307
190  -6.02174 -4.04835
191  -5.98646 -4.08363
192  -5.98646 -4.1189
193  -5.95119 -4.15418
194  -5.91591 -4.18946
195  -5.91591 -4.22474
196  -5.88063 -4.26002
197  -5.84535 -4.29529
198  -5.84535 -4.33057
199  -5.84535 -4.36585
200  -5.81008 -4.40113
201  -5.7748 -4.4364
202  -5.73952 -4.47168
203  -5.70424 -4.50696
204  -5.70424 -4.54224
205  -5.66896 -4.57752
206  -5.63369 -4.61279
207  -5.63369 -4.64807
208  -5.59841 -4.68335
209  -5.59841 -4.71863
210  -5.56313 -4.7539
211  -5.56313 -4.78918
212  -5.52785 -4.82446
213  -5.49258 -4.85974
214  -5.49258 -4.89502
215  -5.49258 -4.93029
216  -5.4573 -4.96557
217  -5.42202 -5.00085
218  -5.38674 -5.03613
219  -5.35146 -5.0714
220  -5.31619 -5.10668
221  -5.28091 -5.14196
222  -5.24563 -5.17724
223  -5.21035 -5.21252
224  -5.17508 -5.24779
225  -5.1398 -5.28307
226  -5.10452 -5.31835
227  -5.06924 -5.35363
228  -5.03396 -5.3889
229  -4.99869 -5.42418
230  -4.96341 -5.45946
231  -4.92813 -5.49474
232  -4.89285 -5.53002
233  -4.85758 -5.56529
234  -4.8223 -5.60057
235  -4.78702 -5.63585
236  -4.75174 -5.67113
237  -4.71646 -5.67113
238  -4.68119 -5.67113
239  -4.64591 -5.7064
240  -4.61063 -5.74168
241  -4.57535 -5.74168
242  -4.54008 -5.74168
243  -4.5048 -5.74168
244  -4.46952 -5.74168
245  -4.43424 -5.77696
246  -4.39896 -5.77696
247  -4.36369 -5.81224
248  -4.32841 -5.84752
249  -4.29313 -5.88279
250  -4.25785 -5.91807
251  -4.22258 -5.91807
252  -4.1873 -5.91807
253  -4.15202 -5.91807
254  -4.11674 -5.91807
255  -4.08146 -5.91807
256  -4.04619 -5.91807
257  -4.01091 -5.91807
258  -3.97563 -5.91807
259  -3.94035 -5.91807
260  -3.90508 -5.91807
261  -3.8698 -5.91807
262  -3.83452 -5.91807
263  -3.79924 -5.91807
264  -3.76396 -5.91807
265  -3.72869 -5.91807
266  -3.69341 -5.91807
267  -3.65813 -5.91807
268  -3.62285 -5.91807
269  -3.58758 -5.88279
270  -3.5523 -5.88279
271  -3.51702 -5.84752
272  -3.48174 -5.84752
273  -3.44646 -5.84752
274  -3.41119 -5.84752
275  -3.37591 -5.84752
276  -3.34063 -5.84752
277  -3.30535 -5.81224
278  -3.27008 -5.77696
279  -3.2348 -5.77696
280  -3.19952 -5.77696
281  -3.16424 -5.77696
282  -3.12896 -5.77696
283  -3.09369 -5.77696
284  -3.05841 -5.77696
285  -3.02313 -5.77696
286  -2.98785 -5.77696
287  -2.95258 -5.77696
288  -2.9173 -5.77696
289  -2.88202 -5.77696
290  -2.84674 -5.74168
291  -2.81146 -5.74168
292  -2.77619 -5.74168
293  -2.74091 -5.74168
294  -2.70563 -5.7064
295  -2.67035 -5.7064
296  -2.63508 -5.67113
297  -2.5998 -5.67113
298  -2.56452 -5.63585
299  -2.52924 -5.63585
300  -2.49396 -5.63585
301  -2.45869 -5.63585
302  -2.42341 -5.63585
303  -2.38813 -5.63585
304  -2.35285 -5.60057
305  -2.31758 -5.56529
306  -2.2823 -5.56529
307  -2.24702 -5.56529
308  -2.21174 -5.56529
309  -2.17646 -5.56529
310  -2.14119 -5.56529
311  -2.10591 -5.53002
312  -2.07063 -5.49474
313  -2.03535 -5.49474
314  -2.00008 -5.49474
315  -1.9648 -5.49474
316  -1.92952 -5.49474
317  -1.89424 -5.49474
318  -1.85896 -5.49474
319  -1.82369 -5.49474
320  -1.78841 -5.49474
321  -1.75313 -5.49474
322  -1.71785 -5.49474
323  -1.68258 -5.45946
324  -1.6473 -5.45946
325  -1.61202 -5.45946
326  -1.57674 -5.45946
327  -1.54146 -5.45946
328  -1.50619 -5.45946
329  -1.47091 -5.45946
330  -1.43563 -5.45946
331  -1.40035 -5.45946
332  -1.36508 -5.45946
333  -1.3298 -5.45946
334  -1.29452 -5.45946
335  -1.25924 -5.45946
336  -1.22396 -5.45946
337  -1.18869 -5.45946
338  -1.15341 -5.45946
339  -1.11813 -5.45946
340  -1.08285 -5.45946
341  -1.04758 -5.45946
342  -1.0123 -5.45946
343  -0.97702 -5.45946
344  -0.941742 -5.45946
345  -0.906465 -5.45946
346  -0.871187 -5.45946
347  -0.835909 -5.45946
348  -0.800631 -5.45946
349  -0.765354 -5.45946
350  -0.730076 -5.45946
351  -0.694798 -5.45946
352  -0.65952 -5.45946
353  -0.624242 -5.45946
354  -0.588965 -5.45946
355  -0.553687 -5.45946
356  -0.518409 -5.45946
357  -0.483131 -5.45946
358  -0.447854 -5.45946
359  -0.412576 -5.42418
360  -0.377298 -5.42418
361  -0.34202 -5.3889
362  -0.306742 -5.3889
363  -0.271465 -5.3889
364  -0.236187 -5.3889
365  -0.200909 -5.35363
366  -0.165631 -5.35363
367  -0.130354 -5.35363
368  -0.0950758 -5.35363
369  -0.059798 -5.35363
370  -0.0245203 -5.35363
371  0.0107575 -5.35363
372  0.0460353 -5.35363
373  0.0813131 -5.35363
374  0.116591 -5.35363
375  0.151869 -5.35363
376  0.187146 -5.35363
377  0.222424 -5.31835
378  0.257702 -5.31835
379  0.29298 -5.31835
380  0.328258 -5.31835
381  0.363535 -5.31835
382  0.398813 -5.31835
383  0.434091 -5.31835
384  0.469369 -5.28307
385  0.504646 -5.28307
386  0.539924 -5.28307
387  0.575202 -5.28307
388  0.61048 -5.28307
389  0.645758 -5.28307
390  0.681035 -5.28307
391  0.716313 -5.28307
392  0.751591 -5.28307
393  0.786869 -5.28307
394  0.822146 -5.28307
395  0.857424 -5.28307
396  0.892702 -5.28307
397  0.92798 -5.28307
398  0.963258 -5.28307
399  0.998535 -5.28307
400  1.03381 -5.31835
401  1.06909 -5.35363
402  1.10437 -5.3889
403  1.13965 -5.42418
404  1.17492 -5.45946
405  1.2102 -5.45946
406  1.24548 -5.45946
407  1.28076 -5.45946
408  1.31604 -5.45946
409  1.35131 -5.45946
410  1.38659 -5.45946
411  1.42187 -5.45946
412  1.45715 -5.45946
413  1.49242 -5.45946
414  1.5277 -5.45946
415  1.56298 -5.49474
416  1.59826 -5.49474
417  1.63354 -5.53002
418  1.66881 -5.53002
419  1.70409 -5.53002
420  1.73937 -5.53002
421  1.77465 -5.53002
422  1.80992 -5.53002
423  1.8452 -5.53002
424  1.88048 -5.53002
425  1.91576 -5.53002
426  1.95104 -5.53002
427  1.98631 -5.53002
428  2.02159 -5.53002
429  2.05687 -5.53002
430  2.09215 -5.56529
431  2.12742 -5.60057
432  2.1627 -5.60057
433  2.19798 -5.60057
434  2.23326 -5.60057
435  2.26854 -5.63585
436  2.30381 -5.63585
437  2.33909 -5.63585
438  2.37437 -5.63585
439  2.40965 -5.63585
440  2.44492 -5.63585
441  2.4802 -5.63585
442  2.51548 -5.67113
443  2.55076 -5.7064
444  2.58604 -5.74168
445  2.62131 -5.77696
446  2.65659 -5.81224
447  2.69187 -5.84752
448  2.72715 -5.84752
449  2.76242 -5.84752
450  2.7977 -5.88279
451  2.83298 -5.88279
452  2.86826 -5.88279
453  2.90354 -5.88279
454  2.93881 -5.88279
455  2.97409 -5.88279
456  3.00937 -5.88279
457  3.04465 -5.88279
458  3.07992 -5.88279
459  3.1152 -5.88279
460  3.15048 -5.88279
461  3.18576 -5.88279
462  3.22104 -5.88279
463  3.25631 -5.91807
464  3.29159 -5.91807
465  3.32687 -5.91807
466  3.36215 -5.91807
467  3.39742 -5.91807
468  3.4327 -5.91807
469  3.46798 -5.91807
470  3.50326 -5.91807
471  3.53854 -5.95335
472  3.57381 -5.95335
473  3.60909 -5.98863
474  3.64437 -5.98863
475  3.67965 -5.98863
476  3.71492 -6.0239
477  3.7502 -6.0239
478  3.78548 -6.0239
479  3.82076 -6.0239
480  3.85604 -6.0239
481  3.89131 -6.0239
482  3.92659 -6.0239
483  3.96187 -6.0239
484  3.99715 -6.0239
485  4.03242 -6.0239
486  4.0677 -6.0239
487  4.10298 -6.0239
488  4.13826 -6.0239
489  4.17354 -6.0239
490  4.20881 -6.0239
491  4.24409 -6.0239
492  4.27937 -5.98863
493  4.31465 -5.98863
494  4.34992 -5.95335
495  4.3852 -5.91807
496  4.42048 -5.88279
497  4.45576 -5.84752
498  4.49104 -5.84752
499  4.52631 -5.84752
500  4.56159 -5.84752
501  4.59687 -5.81224
502  4.63215 -5.77696
503  4.66742 -5.74168
504  4.7027 -5.7064
505  4.73798 -5.67113
506  4.77326 -5.63585
507  4.80854 -5.60057
508  4.84381 -5.56529
509  4.84381 -5.53002
510  4.87909 -5.49474
511  4.91437 -5.45946
512  4.91437 -5.42418
513  4.94965 -5.3889
514  4.98492 -5.35363
515  5.0202 -5.31835
516  5.0202 -5.28307
517  5.05548 -5.24779
518  5.09076 -5.21252
519  5.09076 -5.17724
520  5.12604 -5.14196
521  5.16131 -5.10668
522  5.19659 -5.0714
523  5.23187 -5.03613
524  5.26715 -5.00085
525  5.30242 -4.96557
526  5.3377 -4.93029
527  5.37298 -4.89502
528  5.40826 -4.85974
529  5.44354 -4.82446
530  5.47881 -4.78918
531  5.51409 -4.7539
532  5.51409 -4.71863
533  5.54937 -4.68335
534  5.58465 -4.64807
535  5.61992 -4.61279
536  5.6552 -4.57752
537  5.6552 -4.54224
538  5.6552 -4.50696
539  5.6552 -4.47168
540  5.6552 -4.4364
541  5.6552 -4.40113
542  5.6552 -4.36585
543  5.69048 -4.33057
544  5.72576 -4.29529
545  5.76104 -4.26002
546  5.79631 -4.22474
547  5.83159 -4.18946
548  5.83159 -4.15418
549  5.83159 -4.1189
550  5.83159 -4.08363
551  5.83159 -4.04835
552  5.83159 -4.01307
553  5.86687 -3.97779
554  5.86687 -3.94252
555  5.90215 -3.90724
556  5.93742 -3.87196
557  5.9727 -3.83668
558  6.00798 -3.8014
559  6.04326 -3.76613
560  6.07854 -3.73085
561  6.11381 -3.69557
562  6.11381 -3.66029
563  6.11381 -3.62502
564  6.14909 -3.58974
565  6.18437 -3.55446
566  6.18437 -3.51918
567  6.18437 -3.4839
568  6.18437 -3.44863
569  6.18437 -3.41335
570  6.18437 -3.37807
571  6.18437 -3.34279
572  6.18437 -3.30752
573  6.18437 -3.27224
574  6.18437 -3.23696
575  6.18437 -3.20168
576  6.21965 -3.1664
577  6.21965 -3.13113
578  6.25492 -3.09585
579  6.2902 -3.06057
580  6.32548 -3.02529
581  6.36076 -2.99002
582  6.36076 -2.95474
583  6.36076 -2.91946
584  6.39604 -2.88418
585  6.39604 -2.8489
586  6.39604 -2.81363
587  6.39604 -2.77835
588  6.39604 -2.74307
589  6.39604 -2.70779
590  6.39604 -2.67252
591  6.39604 -2.63724
592  6.39604 -2.60196
593  6.43131 -2.56668
594  6.46659 -2.5314
595  6.50187 -2.49613
596  6.50187 -2.46085
597  6.50187 -2.42557
598  6.50187 -2.39029
599  6.53715 -2.35502
600  6.57242 -2.31974
601  6.6077 -2.28446
602  6.64298 -2.24918
603  6.67826 -2.2139
604  6.71354 -2.17863
605  6.71354 -2.14335
606  6.71354 -2.10807
607  6.71354 -2.07279
608  6.71354 -2.03752
609  6.71354 -2.00224
610  6.71354 -1.96696
611  6.71354 -1.93168
612  6.71354 -1.8964
613  6.71354 -1.86113
614  6.71354 -1.82585
615  6.71354 -1.79057
616  6.71354 -1.75529
617  6.71354 -1.72002
618  6.71354 -1.68474
619  6.71354 -1.64946
620  6.71354 -1.61418
621  6.71354 -1.5789
622  6.71354 -1.54363
623  6.74881 -1.50835
624  6.78409 -1.47307
625  6.78409 -1.43779
626  6.78409 -1.40252
627  6.78409 -1.36724
628  6.78409 -1.33196
629  6.78409 -1.29668
630  6.78409 -1.2614
631  6.78409 -1.22613
632  6.81937 -1.19085
633  6.85465 -1.15557
634  6.85465 -1.12029
635  6.85465 -1.08502
636  6.85465 -1.04974
637  6.85465 -1.01446
638  6.85465 -0.979182
639  6.85465 -0.943904
640  6.85465 -0.908627
641  6.85465 -0.873349
642  6.85465 -0.838071
643  6.85465 -0.802793
644  6.85465 -0.767515
645  6.85465 -0.732238
646  6.81937 -0.69696
647  6.81937 -0.661682
648  6.81937 -0.626404
649  6.81937 -0.591127
650  6.81937 -0.555849
651  6.81937 -0.520571
652  6.81937 -0.485293
653  6.78409 -0.450015
654  6.78409 -0.414738
655  6.78409 -0.37946
656  6.78409 -0.344182
657  6.78409 -0.308904
658  6.78409 -0.273627
659  6.78409 -0.238349
660  6.78409 -0.203071
661  6.78409 -0.167793
662  6.78409 -0.132515
663  6.78409 -0.0972377
664  6.78409 -0.0619599
665  6.78409 -0.0266822
666  6.78409 0.00859563
667  6.78409 0.0438734
668  6.74881 0.0791512
669  6.71354 0.114429
670  6.71354 0.149707
671  6.71354 0.184985
672  6.71354 0.220262
673  6.71354 0.25554
674  6.71354 0.290818
675  6.71354 0.326096
676  6.71354 0.361373
677  6.71354 0.396651
678  6.71354 0.431929
679  6.71354 0.467207
680  6.71354 0.502485
681  6.71354 0.537762
682  6.71354 0.57304
683  6.71354 0.608318
684  6.71354 0.643596
685  6.71354 0.678873
686  6.71354 0.714151
687  6.71354 0.749429
688  6.74881 0.784707
689  6.74881 0.819985
690  6.74881 0.855262
691  6.74881 0.89054
692  6.74881 0.925818
693  6.74881 0.961096
694  6.74881 0.996373
695  6.74881 1.03165
696  6.74881 1.06693
697  6.74881 1.10221
698  6.74881 1.13748
699  6.74881 1.17276
700  6.74881 1.20804
701  6.74881 1.24332
702  6.74881 1.2786
703  6.74881 1.31387
704  6.74881 1.34915
705  6.74881 1.38443
706  6.74881 1.41971
707  6.74881 1.45498
708  6.74881 1.49026
709  6.74881 1.52554
710  6.74881 1.56082
711  6.74881 1.5961
712  6.74881 1.63137
713  6.74881 1.66665
714  6.74881 1.70193
715  6.74881 1.73721
716  6.74881 1.77248
717  6.74881 1.80776
718  6.74881 1.84304
719  6.74881 1.87832
720  6.74881 1.9136
721  6.74881 1.94887
722  6.74881 1.98415
723  6.74881 2.01943
724  6.74881 2.05471
725  6.71354 2.08998
726  6.71354 2.12526
727  6.71354 2.16054
728  6.71354 2.19582
729  6.71354 2.2311
730  6.71354 2.26637
731  6.67826 2.30165
732  6.67826 2.33693
733  6.67826 2.37221
734  6.67826 2.40748
735  6.67826 2.44276
736  6.67826 2.47804
737  6.67826 2.51332
738  6.64298 2.5486
739  6.64298 2.58387
740  6.64298 2.61915
741  6.64298 2.65443
742  6.64298 2.68971
743  6.64298 2.72498
744  6.64298 2.76026
745  6.64298 2.79554
746  6.64298 2.83082
747  6.64298 2.8661
748  6.64298 2.90137
749  6.64298 2.93665
750  6.64298 2.97193
751  6.64298 3.00721
752  6.64298 3.04248
753  6.64298 3.07776
754  6.64298 3.11304
755  6.64298 3.14832
756  6.6077 3.1836
757  6.6077 3.21887
758  6.6077 3.25415
759  6.57242 3.28943
760  6.57242 3.32471
761  6.57242 3.35998
762  6.57242 3.39526
763  6.57242 3.43054
764  6.57242 3.46582
765  6.57242 3.5011
766  6.57242 3.53637
767  6.57242 3.57165
768  6.53715 3.60693
769  6.53715 3.64221
770  6.50187 3.67748
771  6.46659 3.71276
772  6.43131 3.74804
773  6.39604 3.78332
774  6.39604 3.8186
775  6.36076 3.85387
776  6.36076 3.88915
777  6.36076 3.92443
778  6.32548 3.95971
779  6.32548 3.99498
780  6.32548 4.03026
781  6.2902 4.06554
782  6.2902 4.10082
783  6.25492 4.1361
784  6.25492 4.17137
785  6.25492 4.20665
786  6.21965 4.24193
787  6.21965 4.27721
788  6.21965 4.31248
789  6.18437 4.34776
790  6.18437 4.38304
791  6.18437 4.41832
792  6.18437 4.4536
793  6.14909 4.48887
794  6.14909 4.52415
795  6.14909 4.55943
796  6.11381 4.59471
797  6.11381 4.62998
798  6.11381 4.66526
799  6.07854 4.70054
800  6.07854 4.73582
801  6.07854 4.7711
802  6.07854 4.80637
803  6.07854 4.84165
804  6.07854 4.87693
805  6.07854 4.91221
806  6.07854 4.94748
807  6.07854 4.98276
808  6.04326 5.01804
809  6.04326 5.05332
810  6.04326 5.0886
811  6.00798 5.12387
812  5.9727 5.15915
813  5.9727 5.19443
814  5.93742 5.22971
815  5.93742 5.26498
816  5.90215 5.30026
817  5.90215 5.33554
818  5.86687 5.37082
819  5.83159 5.4061
820  5.79631 5.44137
821  5.76104 5.47665
822  5.72576 5.51193
823  5.69048 5.54721
824  5.6552 5.58248
825  5.61992 5.61776
826  5.58465 5.61776
827  5.54937 5.61776
828  5.51409 5.61776
829  5.47881 5.61776
830  5.44354 5.61776
831  5.40826 5.61776
832  5.37298 5.61776
833  5.3377 5.61776
834  5.30242 5.61776
835  5.26715 5.61776
836  5.23187 5.61776
837  5.19659 5.61776
838  5.16131 5.61776
839  5.12604 5.61776
840  5.09076 5.61776
841  5.05548 5.58248
842  5.0202 5.58248
843  4.98492 5.58248
844  4.94965 5.58248
845  4.91437 5.58248
846  4.87909 5.58248
847  4.84381 5.54721
848  4.80854 5.54721
849  4.77326 5.54721
850  4.73798 5.54721
851  4.7027 5.54721
852  4.66742 5.54721
853  4.63215 5.54721
854  4.59687 5.51193
855  4.56159 5.51193
856  4.52631 5.51193
857  4.49104 5.47665
858  4.45576 5.47665
859  4.42048 5.47665
860  4.3852 5.47665
861  4.34992 5.47665
862  4.31465 5.47665
863  4.27937 5.47665
864  4.24409 5.47665
865  4.20881 5.47665
866  4.17354 5.47665
867  4.13826 5.47665
868  4.10298 5.47665
869  4.0677 5.47665
870  4.03242 5.47665
871  3.99715 5.51193
872  3.96187 5.54721
873  3.92659 5.58248
874  3.89131 5.61776
875  3.85604 5.65304
876  3.82076 5.68832
877  3.78548 5.7236
878  3.7502 5.75887
879  3.71492 5.79415
880  3.71492 5.82943
881  3.71492 5.86471
882  3.67965 5.89998
883  3.64437 5.93526
884  3.64437 5.97054
885  3.60909 6.00582
886  3.57381 6.0411
887  3.53854 6.07637
888  3.50326 6.11165
889  3.46798 6.14693
890  3.4327 6.18221
891  3.39742 6.21748
892  3.36215 6.25276
893  3.32687 6.25276
894  3.29159 6.28804
895  3.25631 6.28804
896  3.22104 6.28804
897  3.18576 6.28804
898  3.15048 6.32332
899  3.1152 6.32332
900  3.07992 6.32332
901  3.04465 6.32332
902  3.00937 6.32332
903  2.97409 6.32332
904  2.93881 6.32332
905  2.90354 6.32332
906  2.86826 6.32332
907  2.83298 6.32332
908  2.7977 6.32332
909  2.76242 6.32332
910  2.72715 6.32332
911  2.69187 6.32332
912  2.65659 6.32332
913  2.62131 6.32332
914  2.58604 6.32332
915  2.55076 6.32332
916  2.51548 6.32332
917  2.4802 6.32332
918  2.44492 6.32332
919  2.40965 6.32332
920  2.37437 6.32332
921  2.33909 6.32332
922  2.30381 6.32332
923  2.26854 6.32332
924  2.23326 6.32332
925  2.19798 6.28804
926  2.1627 6.28804
927  2.12742 6.28804
928  2.09215 6.25276
929  2.05687 6.25276
930  2.02159 6.25276
931  1.98631 6.25276
932  1.95104 6.25276
933  1.91576 6.25276
934  1.88048 6.25276
935  1.8452 6.25276
936  1.80992 6.25276
937  1.77465 6.25276
938  1.73937 6.25276
939  1.70409 6.25276
940  1.66881 6.25276
941  1.63354 6.21748
942  1.59826 6.21748
943  1.56298 6.21748
944  1.5277 6.21748
945  1.49242 6.21748
946  1.45715 6.18221
947  1.42187 6.18221
948  1.38659 6.14693
949  1.35131 6.14693
950  1.31604 6.14693
951  1.28076 6.14693
952  1.24548 6.14693
953  1.2102 6.11165
954  1.17492 6.11165
955  1.13965 6.11165
956  1.10437 6.11165
957  1.06909 6.07637
958  1.03381 6.0411
959  0.998535 6.00582
960  0.963258 6.00582
961  0.92798 6.00582
962  0.892702 5.97054
963  0.857424 5.93526
964  0.822146 5.89998
965  0.786869 5.89998
966  0.751591 5.89998
967  0.716313 5.89998
968  0.681035 5.86471
969  0.645758 5.82943
970  0.61048 5.79415
971  0.575202 5.75887
972  0.539924 5.7236
973  0.504646 5.68832
974  0.469369 5.65304
975  0.434091 5.65304
976  0.398813 5.61776
977  0.363535 5.58248
978  0.328258 5.54721
979  0.29298 5.54721
980  0.257702 5.51193
981  0.222424 5.51193
982  0.187146 5.47665
983  0.151869 5.47665
984  0.116591 5.47665
985  0.0813131 5.44137
986  0.0460353 5.44137
987  0.0107575 5.4061
988  -0.0245203 5.4061
989  -0.059798 5.37082
990  -0.0950758 5.37082
991  -0.130354 5.37082
992  -0.165631 5.33554
993  -0.200909 5.33554
994  -0.236187 5.33554
995  -0.271465 5.30026
996  -0.306742 5.30026
997  -0.34202 5.30026
998  -0.377298 5.30026
999  -0.412576 5.26498
1000 -0.447854 5.26498
1001 -0.483131 5.22971
1002 -0.518409 5.19443
1003 -0.553687 5.19443
1004 -0.588965 5.19443
1005 -0.624242 5.19443
1006 -0.65952 5.15915
1007 -0.694798 5.15915
1008 -0.730076 5.15915
1009 -0.765354 5.15915
1010 -0.800631 5.12387
1011 -0.835909 5.12387
1012 -0.871187 5.12387
1013 -0.906465 5.12387
1014 -0.941742 5.12387
1015 -0.97702 5.12387
1016 -1.0123 5.12387
1017 -1.04758 5.0886
1018 -1.08285 5.0886
1019 -1.11813 5.0886
1020 -1.15341 5.0886
1021 -1.18869 5.0886
1022 -1.22396 5.0886
1023 -1.25924 5.05332
1024 -1.29452 5.05332
1025 -1.3298 5.05332
1026 -1.36508 5.01804
1027 -1.40035 5.01804
1028 -1.43563 5.01804
1029 -1.47091 5.01804
1030 -1.50619 5.01804
1031 -1.54146 5.01804
1032 -1.57674 5.01804
1033 -1.61202 5.01804
1034 -1.6473 5.01804
1035 -1.68258 5.01804
1036 -1.71785 5.01804
1037 -1.75313 5.01804
1038 -1.78841 5.01804
1039 -1.82369 5.01804
1040 -1.85896 5.01804
1041 -1.89424 5.01804
1042 -1.92952 5.01804
1043 -1.9648 5.01804
1044 -2.00008 5.01804
1045 -2.03535 5.01804
1046 -2.07063 5.01804
1047 -2.10591 5.01804
1048 -2.14119 5.01804
1049 -2.17646 5.01804
1050 -2.21174 5.01804
1051 -2.24702 5.01804
1052 -2.2823 5.01804
1053 -2.31758 5.01804
1054 -2.35285 5.01804
1055 -2.38813 5.01804
1056 -2.42341 5.01804
1057 -2.45869 4.98276
1058 -2.49396 4.98276
1059 -2.52924 4.98276
1060 -2.56452 4.94748
1061 -2.5998 4.94748
1062 -2.63508 4.94748
1063 -2.67035 4.94748
1064 -2.70563 4.91221
1065 -2.74091 4.91221
1066 -2.77619 4.91221
1067 -2.81146 4.87693
1068 -2.84674 4.87693
1069 -2.88202 4.87693
1070 -2.9173 4.87693
1071 -2.95258 4.87693
1072 -2.98785 4.84165
1073 -3.02313 4.84165
1074 -3.05841 4.84165
1075 -3.09369 4.80637
1076 -3.12896 4.80637
1077 -3.16424 4.80637
1078 -3.19952 4.80637
1079 -3.2348 4.80637
1080 -3.27008 4.80637
1081 -3.30535 4.7711
1082 -3.34063 4.7711
1083 -3.37591 4.7711
1084 -3.41119 4.7711
1085 -3.44646 4.7711
1086 -3.48174 4.73582
1087 -3.51702 4.73582
1088 -3.5523 4.73582
1089 -3.58758 4.70054
1090 -3.62285 4.70054
1091 -3.65813 4.70054
1092 -3.69341 4.70054
1093 -3.72869 4.70054
1094 -3.76396 4.70054
1095 -3.79924 4.70054
1096 -3.83452 4.66526
1097 -3.8698 4.66526
1098 -3.90508 4.66526
1099 -3.94035 4.62998
1100 -3.97563 4.62998
1101 -4.01091 4.62998
1102 -4.04619 4.62998
1103 -4.08146 4.62998
1104 -4.11674 4.62998
1105 -4.15202 4.59471
1106 -4.1873 4.59471
1107 -4.22258 4.59471
1108 -4.25785 4.59471
1109 -4.29313 4.59471
1110 -4.32841 4.59471
1111 -4.36369 4.55943
1112 -4.39896 4.55943
1113 -4.43424 4.55943
1114 -4.46952 4.55943
1115 -4.5048 4.55943
1116 -4.54008 4.52415
1117 -4.57535 4.52415
1118 -4.61063 4.52415
1119 -4.64591 4.52415
1120 -4.68119 4.52415
1121 -4.71646 4.52415
1122 -4.75174 4.48887
1123 -4.78702 4.48887
1124 -4.8223 4.48887
1125 -4.85758 4.48887
1126 -4.89285 4.48887
1127 -4.92813 4.48887
1128 -4.96341 4.48887
1129 -4.99869 4.48887
1130 -5.03396 4.48887
1131 -5.06924 4.48887
1132 -5.10452 4.48887
1133 -5.1398 4.48887
1134 -5.17508 4.48887
1135 -5.21035 4.48887
1136 -5.24563 4.48887
1137 -5.28091 4.48887
1138 -5.31619 4.48887
1139 -5.35146 4.48887
1140 -5.38674 4.4536
1141 -5.42202 4.4536
1142 -5.4573 4.4536
1143 -5.49258 4.4536
1144 -5.52785 4.4536
1145 -5.56313 4.4536
1146 -5.59841 4.4536
1147 -5.63369 4.4536
1148 -5.66896 4.4536
1149 -5.70424 4.4536
1150 -5.73952 4.4536
1151 -5.7748 4.4536
1152 -5.81008 4.4536
1153 -5.84535 4.4536
1154 -5.88063 4.4536
1155 -5.91591 4.4536
1156 -5.95119 4.4536
1157 -5.98646 4.41832
1158 -6.02174 4.38304
1159 -6.05702 4.34776
1160 -6.0923 4.31248
1161 -6.12758 4.27721
1162 -6.16285 4.24193
1163 -6.19813 4.24193
1164 -6.23341 4.24193
1165 -6.26869 4.20665
1166 -6.30396 4.17137
1167 -6.33924 4.1361
1168 -6.37452 4.10082
1169 -6.4098 4.06554
1170 -6.44508 4.03026
1171 -6.48035 3.99498
1172 -6.51563 3.95971
1173 -6.51563 3.92443
1174 -6.55091 3.88915
1175 -6.55091 3.85387
1176 -6.55091 3.8186
1177 -6.55091 3.78332
1178 -6.55091 3.74804
1179 -6.58619 3.71276
1180 -6.62146 3.67748
1181 -6.65674 3.64221
1182 -6.69202 3.60693
1183 -6.7273 3.57165
1184 -6.76258 3.53637
1185 -6.79785 3.5011
1186 -6.83313 3.46582
1187 -6.86841 3.43054
1188 -6.90369 3.39526
1189 -6.93896 3.39526
1190 -6.97424 3.35998
1191 -7.00952 3.32471
1192 -7.0448 3.28943
1193 -7.08008 3.28943
1194 -7.11535 3.25415
1195 -7.15063 3.21887
1196 -7.18591 3.1836
1197 -7.22119 3.14832
1198 -7.25646 3.11304
1199 -7.29174 3.07776
1200 -7.32702 3.04248
1201 -7.3623 3.00721
1202 -7.39758 2.97193
1203 -7.43285 2.93665
1204 -7.43285 2.90137
1205 -7.43285 2.8661
1206 -7.43285 2.83082
1207 -7.43285 2.79554
1208 -7.43285 2.76026
1209 -7.43285 2.72498
1210 -7.43285 2.68971
1211 -7.43285 2.65443
