# Supplementary material for: Statistical Mapping of Maize Bundle Intensity at the Stem Scale Using Spatial Normalisation of Replicated Images
Source: PLoS One. 2014 Mar 12;9(3):e90673. doi: 10.1371/journal.pone.0090673 (PMC3951278; doi:10.1371/journal.pone.0090673)
Supplement: File S2 — Data files containing bundle positions and slice contours. (ZIP) [file pone.0090673.s002.zip › data/slabs/tables/contoursMm/m03hvCntMm.txt]

name   x   y
1    -6.74678 1.39437
2    -6.74678 1.35909
3    -6.74678 1.32382
4    -6.74678 1.28854
5    -6.74678 1.25326
6    -6.74678 1.21798
7    -6.74678 1.18271
8    -6.74678 1.14743
9    -6.74678 1.11215
10   -6.74678 1.07687
11   -6.74678 1.04159
12   -6.74678 1.00632
13   -6.74678 0.971039
14   -6.74678 0.935762
15   -6.74678 0.900484
16   -6.74678 0.865206
17   -6.74678 0.829928
18   -6.74678 0.79465
19   -6.74678 0.759373
20   -6.74678 0.724095
21   -6.74678 0.688817
22   -6.74678 0.653539
23   -6.74678 0.618262
24   -6.74678 0.582984
25   -6.74678 0.547706
26   -6.74678 0.512428
27   -6.74678 0.47715
28   -6.74678 0.441873
29   -6.74678 0.406595
30   -6.74678 0.371317
31   -6.74678 0.336039
32   -6.74678 0.300762
33   -6.74678 0.265484
34   -6.74678 0.230206
35   -6.74678 0.194928
36   -6.74678 0.15965
37   -6.74678 0.124373
38   -6.74678 0.0890949
39   -6.74678 0.0538171
40   -6.74678 0.0185393
41   -6.74678 -0.0167385
42   -6.74678 -0.0520162
43   -6.74678 -0.087294
44   -6.74678 -0.122572
45   -6.74678 -0.15785
46   -6.74678 -0.193127
47   -6.74678 -0.228405
48   -6.71151 -0.263683
49   -6.71151 -0.298961
50   -6.71151 -0.334238
51   -6.71151 -0.369516
52   -6.71151 -0.404794
53   -6.71151 -0.440072
54   -6.71151 -0.47535
55   -6.71151 -0.510627
56   -6.71151 -0.545905
57   -6.71151 -0.581183
58   -6.71151 -0.616461
59   -6.71151 -0.651738
60   -6.71151 -0.687016
61   -6.67623 -0.722294
62   -6.67623 -0.757572
63   -6.67623 -0.79285
64   -6.67623 -0.828127
65   -6.67623 -0.863405
66   -6.67623 -0.898683
67   -6.67623 -0.933961
68   -6.67623 -0.969238
69   -6.67623 -1.00452
70   -6.67623 -1.03979
71   -6.67623 -1.07507
72   -6.67623 -1.11035
73   -6.67623 -1.14563
74   -6.64095 -1.18091
75   -6.64095 -1.21618
76   -6.64095 -1.25146
77   -6.64095 -1.28674
78   -6.64095 -1.32202
79   -6.64095 -1.35729
80   -6.64095 -1.39257
81   -6.64095 -1.42785
82   -6.64095 -1.46313
83   -6.60567 -1.49841
84   -6.60567 -1.53368
85   -6.60567 -1.56896
86   -6.5704 -1.60424
87   -6.5704 -1.63952
88   -6.5704 -1.67479
89   -6.5704 -1.71007
90   -6.5704 -1.74535
91   -6.53512 -1.78063
92   -6.53512 -1.81591
93   -6.49984 -1.85118
94   -6.49984 -1.88646
95   -6.49984 -1.92174
96   -6.49984 -1.95702
97   -6.49984 -1.99229
98   -6.49984 -2.02757
99   -6.49984 -2.06285
100  -6.49984 -2.09813
101  -6.49984 -2.13341
102  -6.49984 -2.16868
103  -6.49984 -2.20396
104  -6.46456 -2.23924
105  -6.46456 -2.27452
106  -6.46456 -2.30979
107  -6.46456 -2.34507
108  -6.46456 -2.38035
109  -6.42928 -2.41563
110  -6.42928 -2.45091
111  -6.42928 -2.48618
112  -6.42928 -2.52146
113  -6.42928 -2.55674
114  -6.42928 -2.59202
115  -6.39401 -2.62729
116  -6.39401 -2.66257
117  -6.35873 -2.69785
118  -6.35873 -2.73313
119  -6.35873 -2.76841
120  -6.35873 -2.80368
121  -6.32345 -2.83896
122  -6.32345 -2.87424
123  -6.32345 -2.90952
124  -6.32345 -2.94479
125  -6.32345 -2.98007
126  -6.28817 -3.01535
127  -6.28817 -3.05063
128  -6.28817 -3.08591
129  -6.2529 -3.12118
130  -6.2529 -3.15646
131  -6.21762 -3.19174
132  -6.21762 -3.22702
133  -6.21762 -3.26229
134  -6.21762 -3.29757
135  -6.21762 -3.33285
136  -6.21762 -3.36813
137  -6.18234 -3.40341
138  -6.18234 -3.43868
139  -6.14706 -3.47396
140  -6.14706 -3.50924
141  -6.11178 -3.54452
142  -6.11178 -3.57979
143  -6.11178 -3.61507
144  -6.11178 -3.65035
145  -6.07651 -3.68563
146  -6.07651 -3.72091
147  -6.07651 -3.75618
148  -6.04123 -3.79146
149  -6.04123 -3.82674
150  -6.04123 -3.86202
151  -6.00595 -3.89729
152  -6.00595 -3.93257
153  -6.00595 -3.96785
154  -6.00595 -4.00313
155  -5.97067 -4.03841
156  -5.97067 -4.07368
157  -5.9354 -4.10896
158  -5.9354 -4.14424
159  -5.90012 -4.17952
160  -5.90012 -4.21479
161  -5.86484 -4.25007
162  -5.86484 -4.28535
163  -5.86484 -4.32063
164  -5.82956 -4.35591
165  -5.82956 -4.39118
166  -5.79428 -4.42646
167  -5.75901 -4.46174
168  -5.75901 -4.49702
169  -5.72373 -4.53229
170  -5.68845 -4.56757
171  -5.65317 -4.60285
172  -5.6179 -4.63813
173  -5.58262 -4.67341
174  -5.54734 -4.70868
175  -5.54734 -4.74396
176  -5.51206 -4.77924
177  -5.51206 -4.81452
178  -5.47678 -4.84979
179  -5.44151 -4.88507
180  -5.40623 -4.92035
181  -5.40623 -4.95563
182  -5.37095 -4.99091
183  -5.33567 -5.02618
184  -5.3004 -5.06146
185  -5.26512 -5.09674
186  -5.26512 -5.13202
187  -5.22984 -5.16729
188  -5.19456 -5.20257
189  -5.15928 -5.23785
190  -5.12401 -5.27313
191  -5.08873 -5.30841
192  -5.05345 -5.34368
193  -5.01817 -5.37896
194  -4.9829 -5.41424
195  -4.94762 -5.44952
196  -4.91234 -5.48479
197  -4.87706 -5.52007
198  -4.84178 -5.55535
199  -4.80651 -5.59063
200  -4.77123 -5.62591
201  -4.73595 -5.62591
202  -4.70067 -5.62591
203  -4.6654 -5.62591
204  -4.63012 -5.62591
205  -4.59484 -5.62591
206  -4.55956 -5.62591
207  -4.52428 -5.62591
208  -4.48901 -5.62591
209  -4.45373 -5.62591
210  -4.41845 -5.62591
211  -4.38317 -5.62591
212  -4.3479 -5.62591
213  -4.31262 -5.62591
214  -4.27734 -5.62591
215  -4.24206 -5.62591
216  -4.20678 -5.62591
217  -4.17151 -5.59063
218  -4.13623 -5.59063
219  -4.10095 -5.55535
220  -4.06567 -5.55535
221  -4.0304 -5.52007
222  -3.99512 -5.52007
223  -3.95984 -5.52007
224  -3.92456 -5.52007
225  -3.88928 -5.48479
226  -3.85401 -5.48479
227  -3.81873 -5.48479
228  -3.78345 -5.44952
229  -3.74817 -5.44952
230  -3.7129 -5.44952
231  -3.67762 -5.44952
232  -3.64234 -5.44952
233  -3.60706 -5.44952
234  -3.57178 -5.44952
235  -3.53651 -5.41424
236  -3.50123 -5.41424
237  -3.46595 -5.41424
238  -3.43067 -5.41424
239  -3.3954 -5.37896
240  -3.36012 -5.37896
241  -3.32484 -5.37896
242  -3.28956 -5.34368
243  -3.25428 -5.34368
244  -3.21901 -5.34368
245  -3.18373 -5.34368
246  -3.14845 -5.34368
247  -3.11317 -5.34368
248  -3.0779 -5.34368
249  -3.04262 -5.34368
250  -3.00734 -5.34368
251  -2.97206 -5.34368
252  -2.93678 -5.34368
253  -2.90151 -5.34368
254  -2.86623 -5.34368
255  -2.83095 -5.34368
256  -2.79567 -5.34368
257  -2.7604 -5.34368
258  -2.72512 -5.34368
259  -2.68984 -5.34368
260  -2.65456 -5.34368
261  -2.61928 -5.34368
262  -2.58401 -5.37896
263  -2.54873 -5.37896
264  -2.51345 -5.37896
265  -2.47817 -5.37896
266  -2.4429 -5.37896
267  -2.40762 -5.37896
268  -2.37234 -5.37896
269  -2.33706 -5.37896
270  -2.30178 -5.37896
271  -2.26651 -5.37896
272  -2.23123 -5.37896
273  -2.19595 -5.37896
274  -2.16067 -5.37896
275  -2.1254 -5.37896
276  -2.09012 -5.37896
277  -2.05484 -5.37896
278  -2.01956 -5.37896
279  -1.98428 -5.37896
280  -1.94901 -5.37896
281  -1.91373 -5.37896
282  -1.87845 -5.37896
283  -1.84317 -5.37896
284  -1.8079 -5.41424
285  -1.77262 -5.41424
286  -1.73734 -5.44952
287  -1.70206 -5.44952
288  -1.66678 -5.44952
289  -1.63151 -5.48479
290  -1.59623 -5.48479
291  -1.56095 -5.48479
292  -1.52567 -5.52007
293  -1.4904 -5.52007
294  -1.45512 -5.52007
295  -1.41984 -5.52007
296  -1.38456 -5.52007
297  -1.34928 -5.52007
298  -1.31401 -5.52007
299  -1.27873 -5.52007
300  -1.24345 -5.55535
301  -1.20817 -5.55535
302  -1.1729 -5.55535
303  -1.13762 -5.55535
304  -1.10234 -5.55535
305  -1.06706 -5.59063
306  -1.03178 -5.59063
307  -0.996507 -5.59063
308  -0.961229 -5.59063
309  -0.925951 -5.59063
310  -0.890674 -5.59063
311  -0.855396 -5.62591
312  -0.820118 -5.62591
313  -0.78484 -5.62591
314  -0.749563 -5.66118
315  -0.714285 -5.66118
316  -0.679007 -5.66118
317  -0.643729 -5.69646
318  -0.608451 -5.69646
319  -0.573174 -5.69646
320  -0.537896 -5.69646
321  -0.502618 -5.73174
322  -0.46734 -5.73174
323  -0.432063 -5.73174
324  -0.396785 -5.73174
325  -0.361507 -5.73174
326  -0.326229 -5.73174
327  -0.290951 -5.76702
328  -0.255674 -5.76702
329  -0.220396 -5.76702
330  -0.185118 -5.76702
331  -0.14984 -5.76702
332  -0.114563 -5.76702
333  -0.0792848 -5.76702
334  -0.044007 -5.76702
335  -0.00872925 -5.76702
336  0.0265485 -5.80229
337  0.0618263 -5.80229
338  0.0971041 -5.80229
339  0.132382 -5.80229
340  0.16766 -5.80229
341  0.202937 -5.83757
342  0.238215 -5.83757
343  0.273493 -5.87285
344  0.308771 -5.87285
345  0.344049 -5.87285
346  0.379326 -5.87285
347  0.414604 -5.90813
348  0.449882 -5.90813
349  0.48516 -5.90813
350  0.520437 -5.90813
351  0.555715 -5.90813
352  0.590993 -5.90813
353  0.626271 -5.90813
354  0.661549 -5.90813
355  0.696826 -5.90813
356  0.732104 -5.94341
357  0.767382 -5.94341
358  0.80266 -5.94341
359  0.837937 -5.94341
360  0.873215 -5.94341
361  0.908493 -5.97868
362  0.943771 -5.97868
363  0.979049 -5.97868
364  1.01433 -6.01396
365  1.0496 -6.01396
366  1.08488 -6.01396
367  1.12016 -6.01396
368  1.15544 -6.04924
369  1.19072 -6.04924
370  1.22599 -6.04924
371  1.26127 -6.08452
372  1.29655 -6.08452
373  1.33183 -6.11979
374  1.3671 -6.11979
375  1.40238 -6.11979
376  1.43766 -6.11979
377  1.47294 -6.11979
378  1.50822 -6.15507
379  1.54349 -6.15507
380  1.57877 -6.19035
381  1.61405 -6.19035
382  1.64933 -6.22563
383  1.6846 -6.26091
384  1.71988 -6.26091
385  1.75516 -6.26091
386  1.79044 -6.29618
387  1.82572 -6.29618
388  1.86099 -6.33146
389  1.89627 -6.33146
390  1.93155 -6.36674
391  1.96683 -6.36674
392  2.0021 -6.40202
393  2.03738 -6.43729
394  2.07266 -6.47257
395  2.10794 -6.50785
396  2.14322 -6.54313
397  2.17849 -6.57841
398  2.21377 -6.61368
399  2.24905 -6.64896
400  2.28433 -6.68424
401  2.3196 -6.68424
402  2.35488 -6.68424
403  2.39016 -6.68424
404  2.42544 -6.68424
405  2.46072 -6.68424
406  2.49599 -6.71952
407  2.53127 -6.71952
408  2.56655 -6.75479
409  2.60183 -6.79007
410  2.6371 -6.82535
411  2.67238 -6.82535
412  2.70766 -6.82535
413  2.74294 -6.82535
414  2.77822 -6.82535
415  2.81349 -6.82535
416  2.84877 -6.82535
417  2.88405 -6.86063
418  2.91933 -6.86063
419  2.9546 -6.86063
420  2.98988 -6.86063
421  3.02516 -6.86063
422  3.06044 -6.86063
423  3.09572 -6.86063
424  3.13099 -6.86063
425  3.16627 -6.86063
426  3.20155 -6.86063
427  3.23683 -6.86063
428  3.2721 -6.86063
429  3.30738 -6.86063
430  3.34266 -6.86063
431  3.37794 -6.86063
432  3.41322 -6.86063
433  3.44849 -6.82535
434  3.48377 -6.79007
435  3.51905 -6.75479
436  3.55433 -6.75479
437  3.5896 -6.71952
438  3.62488 -6.71952
439  3.66016 -6.68424
440  3.69544 -6.68424
441  3.73072 -6.64896
442  3.76599 -6.64896
443  3.80127 -6.61368
444  3.83655 -6.57841
445  3.87183 -6.57841
446  3.9071 -6.54313
447  3.94238 -6.54313
448  3.97766 -6.50785
449  4.01294 -6.47257
450  4.04822 -6.47257
451  4.08349 -6.43729
452  4.11877 -6.40202
453  4.15405 -6.36674
454  4.18933 -6.36674
455  4.2246 -6.33146
456  4.25988 -6.29618
457  4.29516 -6.29618
458  4.33044 -6.26091
459  4.36572 -6.22563
460  4.40099 -6.19035
461  4.43627 -6.15507
462  4.47155 -6.11979
463  4.50683 -6.08452
464  4.5421 -6.04924
465  4.57738 -6.01396
466  4.61266 -5.97868
467  4.64794 -5.94341
468  4.68322 -5.90813
469  4.71849 -5.87285
470  4.75377 -5.83757
471  4.78905 -5.80229
472  4.82433 -5.76702
473  4.8596 -5.73174
474  4.8596 -5.69646
475  4.89488 -5.66118
476  4.93016 -5.62591
477  4.96544 -5.59063
478  5.00072 -5.55535
479  5.03599 -5.52007
480  5.07127 -5.48479
481  5.10655 -5.44952
482  5.14183 -5.41424
483  5.1771 -5.37896
484  5.21238 -5.34368
485  5.24766 -5.30841
486  5.24766 -5.27313
487  5.28294 -5.23785
488  5.31822 -5.20257
489  5.35349 -5.16729
490  5.38877 -5.13202
491  5.42405 -5.09674
492  5.42405 -5.06146
493  5.42405 -5.02618
494  5.45933 -4.99091
495  5.4946 -4.95563
496  5.4946 -4.92035
497  5.52988 -4.88507
498  5.56516 -4.84979
499  5.60044 -4.81452
500  5.63572 -4.77924
501  5.67099 -4.74396
502  5.67099 -4.70868
503  5.70627 -4.67341
504  5.74155 -4.63813
505  5.74155 -4.60285
506  5.77683 -4.56757
507  5.8121 -4.53229
508  5.8121 -4.49702
509  5.84738 -4.46174
510  5.88266 -4.42646
511  5.91794 -4.39118
512  5.91794 -4.35591
513  5.95322 -4.32063
514  5.95322 -4.28535
515  5.98849 -4.25007
516  6.02377 -4.21479
517  6.02377 -4.17952
518  6.05905 -4.14424
519  6.05905 -4.10896
520  6.05905 -4.07368
521  6.09433 -4.03841
522  6.1296 -4.00313
523  6.1296 -3.96785
524  6.16488 -3.93257
525  6.20016 -3.89729
526  6.20016 -3.86202
527  6.23544 -3.82674
528  6.23544 -3.79146
529  6.27072 -3.75618
530  6.30599 -3.72091
531  6.30599 -3.68563
532  6.34127 -3.65035
533  6.34127 -3.61507
534  6.37655 -3.57979
535  6.37655 -3.54452
536  6.41183 -3.50924
537  6.41183 -3.47396
538  6.4471 -3.43868
539  6.4471 -3.40341
540  6.48238 -3.36813
541  6.48238 -3.33285
542  6.48238 -3.29757
543  6.51766 -3.26229
544  6.55294 -3.22702
545  6.55294 -3.19174
546  6.58822 -3.15646
547  6.58822 -3.12118
548  6.62349 -3.08591
549  6.62349 -3.05063
550  6.65877 -3.01535
551  6.65877 -2.98007
552  6.65877 -2.94479
553  6.69405 -2.90952
554  6.72933 -2.87424
555  6.72933 -2.83896
556  6.72933 -2.80368
557  6.72933 -2.76841
558  6.7646 -2.73313
559  6.7646 -2.69785
560  6.79988 -2.66257
561  6.79988 -2.62729
562  6.79988 -2.59202
563  6.83516 -2.55674
564  6.83516 -2.52146
565  6.83516 -2.48618
566  6.87044 -2.45091
567  6.87044 -2.41563
568  6.90572 -2.38035
569  6.90572 -2.34507
570  6.94099 -2.30979
571  6.94099 -2.27452
572  6.97627 -2.23924
573  6.97627 -2.20396
574  7.01155 -2.16868
575  7.01155 -2.13341
576  7.04683 -2.09813
577  7.04683 -2.06285
578  7.04683 -2.02757
579  7.0821 -1.99229
580  7.0821 -1.95702
581  7.11738 -1.92174
582  7.11738 -1.88646
583  7.11738 -1.85118
584  7.15266 -1.81591
585  7.15266 -1.78063
586  7.18794 -1.74535
587  7.18794 -1.71007
588  7.18794 -1.67479
589  7.22322 -1.63952
590  7.22322 -1.60424
591  7.22322 -1.56896
592  7.25849 -1.53368
593  7.25849 -1.49841
594  7.25849 -1.46313
595  7.29377 -1.42785
596  7.29377 -1.39257
597  7.29377 -1.35729
598  7.29377 -1.32202
599  7.32905 -1.28674
600  7.32905 -1.25146
601  7.32905 -1.21618
602  7.36433 -1.18091
603  7.36433 -1.14563
604  7.36433 -1.11035
605  7.36433 -1.07507
606  7.36433 -1.03979
607  7.36433 -1.00452
608  7.36433 -0.969238
609  7.36433 -0.933961
610  7.36433 -0.898683
611  7.36433 -0.863405
612  7.36433 -0.828127
613  7.36433 -0.79285
614  7.36433 -0.757572
615  7.36433 -0.722294
616  7.36433 -0.687016
617  7.36433 -0.651738
618  7.3996 -0.616461
619  7.43488 -0.581183
620  7.43488 -0.545905
621  7.47016 -0.510627
622  7.47016 -0.47535
623  7.50544 -0.440072
624  7.54072 -0.404794
625  7.54072 -0.369516
626  7.54072 -0.334238
627  7.57599 -0.298961
628  7.57599 -0.263683
629  7.57599 -0.228405
630  7.61127 -0.193127
631  7.61127 -0.15785
632  7.61127 -0.122572
633  7.61127 -0.087294
634  7.61127 -0.0520162
635  7.64655 -0.0167385
636  7.64655 0.0185393
637  7.64655 0.0538171
638  7.64655 0.0890949
639  7.64655 0.124373
640  7.68183 0.15965
641  7.68183 0.194928
642  7.68183 0.230206
643  7.68183 0.265484
644  7.68183 0.300762
645  7.68183 0.336039
646  7.68183 0.371317
647  7.68183 0.406595
648  7.7171 0.441873
649  7.7171 0.47715
650  7.7171 0.512428
651  7.7171 0.547706
652  7.7171 0.582984
653  7.7171 0.618262
654  7.75238 0.653539
655  7.75238 0.688817
656  7.75238 0.724095
657  7.75238 0.759373
658  7.75238 0.79465
659  7.75238 0.829928
660  7.75238 0.865206
661  7.75238 0.900484
662  7.75238 0.935762
663  7.75238 0.971039
664  7.78766 1.00632
665  7.78766 1.04159
666  7.78766 1.07687
667  7.78766 1.11215
668  7.78766 1.14743
669  7.82294 1.18271
670  7.82294 1.21798
671  7.82294 1.25326
672  7.82294 1.28854
673  7.82294 1.32382
674  7.82294 1.35909
675  7.82294 1.39437
676  7.82294 1.42965
677  7.82294 1.46493
678  7.82294 1.50021
679  7.82294 1.53548
680  7.82294 1.57076
681  7.82294 1.60604
682  7.82294 1.64132
683  7.82294 1.67659
684  7.82294 1.71187
685  7.82294 1.74715
686  7.78766 1.78243
687  7.75238 1.81771
688  7.7171 1.85298
689  7.68183 1.88826
690  7.64655 1.92354
691  7.61127 1.95882
692  7.57599 1.99409
693  7.54072 2.02937
694  7.50544 2.02937
695  7.47016 2.06465
696  7.43488 2.09993
697  7.3996 2.09993
698  7.36433 2.09993
699  7.32905 2.09993
700  7.29377 2.09993
701  7.25849 2.13521
702  7.22322 2.13521
703  7.18794 2.17048
704  7.15266 2.20576
705  7.11738 2.24104
706  7.0821 2.24104
707  7.04683 2.24104
708  7.01155 2.27632
709  6.97627 2.31159
710  6.94099 2.31159
711  6.90572 2.31159
712  6.87044 2.34687
713  6.83516 2.38215
714  6.79988 2.41743
715  6.7646 2.45271
716  6.72933 2.45271
717  6.69405 2.45271
718  6.65877 2.48798
719  6.62349 2.48798
720  6.58822 2.48798
721  6.55294 2.52326
722  6.51766 2.55854
723  6.48238 2.59382
724  6.4471 2.62909
725  6.41183 2.66437
726  6.37655 2.69965
727  6.34127 2.73493
728  6.30599 2.77021
729  6.27072 2.80548
730  6.23544 2.84076
731  6.20016 2.87604
732  6.16488 2.91132
733  6.1296 2.94659
734  6.09433 2.98187
735  6.05905 3.01715
736  6.02377 3.05243
737  5.98849 3.08771
738  5.95322 3.12298
739  5.91794 3.15826
740  5.91794 3.19354
741  5.91794 3.22882
742  5.91794 3.26409
743  5.91794 3.29937
744  5.91794 3.33465
745  5.91794 3.36993
746  5.88266 3.40521
747  5.88266 3.44048
748  5.84738 3.47576
749  5.8121 3.51104
750  5.77683 3.54632
751  5.74155 3.58159
752  5.70627 3.61687
753  5.67099 3.65215
754  5.63572 3.68743
755  5.60044 3.72271
756  5.56516 3.75798
757  5.52988 3.79326
758  5.4946 3.79326
759  5.45933 3.82854
760  5.42405 3.82854
761  5.38877 3.86382
762  5.35349 3.89909
763  5.31822 3.89909
764  5.28294 3.89909
765  5.24766 3.89909
766  5.21238 3.93437
767  5.1771 3.93437
768  5.14183 3.93437
769  5.10655 3.93437
770  5.07127 3.96965
771  5.03599 3.96965
772  5.00072 4.00493
773  4.96544 4.00493
774  4.93016 4.04021
775  4.89488 4.04021
776  4.8596 4.04021
777  4.82433 4.07548
778  4.78905 4.07548
779  4.75377 4.11076
780  4.71849 4.11076
781  4.68322 4.11076
782  4.64794 4.14604
783  4.61266 4.14604
784  4.57738 4.18132
785  4.5421 4.18132
786  4.50683 4.18132
787  4.47155 4.21659
788  4.43627 4.21659
789  4.40099 4.21659
790  4.36572 4.21659
791  4.33044 4.21659
792  4.29516 4.21659
793  4.25988 4.21659
794  4.2246 4.25187
795  4.18933 4.25187
796  4.15405 4.25187
797  4.11877 4.28715
798  4.08349 4.28715
799  4.04822 4.32243
800  4.01294 4.32243
801  3.97766 4.35771
802  3.94238 4.39298
803  3.9071 4.39298
804  3.87183 4.39298
805  3.83655 4.42826
806  3.80127 4.46354
807  3.76599 4.46354
808  3.73072 4.46354
809  3.69544 4.49882
810  3.66016 4.49882
811  3.62488 4.53409
812  3.5896 4.53409
813  3.55433 4.56937
814  3.51905 4.56937
815  3.48377 4.60465
816  3.44849 4.60465
817  3.41322 4.60465
818  3.37794 4.60465
819  3.34266 4.63993
820  3.30738 4.63993
821  3.2721 4.67521
822  3.23683 4.67521
823  3.20155 4.67521
824  3.16627 4.71048
825  3.13099 4.74576
826  3.09572 4.74576
827  3.06044 4.78104
828  3.02516 4.78104
829  2.98988 4.78104
830  2.9546 4.81632
831  2.91933 4.81632
832  2.88405 4.81632
833  2.84877 4.85159
834  2.81349 4.85159
835  2.77822 4.85159
836  2.74294 4.85159
837  2.70766 4.85159
838  2.67238 4.88687
839  2.6371 4.88687
840  2.60183 4.88687
841  2.56655 4.92215
842  2.53127 4.92215
843  2.49599 4.95743
844  2.46072 4.99271
845  2.42544 4.99271
846  2.39016 5.02798
847  2.35488 5.06326
848  2.3196 5.09854
849  2.28433 5.09854
850  2.24905 5.09854
851  2.21377 5.13382
852  2.17849 5.13382
853  2.14322 5.13382
854  2.10794 5.13382
855  2.07266 5.16909
856  2.03738 5.16909
857  2.0021 5.20437
858  1.96683 5.20437
859  1.93155 5.23965
860  1.89627 5.23965
861  1.86099 5.27493
862  1.82572 5.27493
863  1.79044 5.31021
864  1.75516 5.31021
865  1.71988 5.31021
866  1.6846 5.31021
867  1.64933 5.31021
868  1.61405 5.31021
869  1.57877 5.31021
870  1.54349 5.31021
871  1.50822 5.31021
872  1.47294 5.31021
873  1.43766 5.31021
874  1.40238 5.31021
875  1.3671 5.31021
876  1.33183 5.31021
877  1.29655 5.31021
878  1.26127 5.31021
879  1.22599 5.31021
880  1.19072 5.31021
881  1.15544 5.31021
882  1.12016 5.34548
883  1.08488 5.34548
884  1.0496 5.38076
885  1.01433 5.38076
886  0.979049 5.41604
887  0.943771 5.41604
888  0.908493 5.45132
889  0.873215 5.45132
890  0.837937 5.45132
891  0.80266 5.48659
892  0.767382 5.48659
893  0.732104 5.52187
894  0.696826 5.55715
895  0.661549 5.55715
896  0.626271 5.59243
897  0.590993 5.59243
898  0.555715 5.59243
899  0.520437 5.59243
900  0.48516 5.59243
901  0.449882 5.59243
902  0.414604 5.59243
903  0.379326 5.59243
904  0.344049 5.59243
905  0.308771 5.59243
906  0.273493 5.59243
907  0.238215 5.59243
908  0.202937 5.59243
909  0.16766 5.59243
910  0.132382 5.59243
911  0.0971041 5.59243
912  0.0618263 5.62771
913  0.0265485 5.62771
914  -0.00872925 5.62771
915  -0.044007 5.66298
916  -0.0792848 5.66298
917  -0.114563 5.69826
918  -0.14984 5.69826
919  -0.185118 5.69826
920  -0.220396 5.73354
921  -0.255674 5.76882
922  -0.290951 5.80409
923  -0.326229 5.80409
924  -0.361507 5.83937
925  -0.396785 5.83937
926  -0.432063 5.87465
927  -0.46734 5.90993
928  -0.502618 5.94521
929  -0.537896 5.98048
930  -0.573174 5.98048
931  -0.608451 6.01576
932  -0.643729 6.05104
933  -0.679007 6.08632
934  -0.714285 6.12159
935  -0.749563 6.15687
936  -0.78484 6.19215
937  -0.820118 6.22743
938  -0.855396 6.26271
939  -0.890674 6.29798
940  -0.925951 6.33326
941  -0.961229 6.36854
942  -0.996507 6.40382
943  -1.03178 6.43909
944  -1.06706 6.43909
945  -1.10234 6.43909
946  -1.13762 6.47437
947  -1.1729 6.50965
948  -1.20817 6.54493
949  -1.24345 6.58021
950  -1.27873 6.58021
951  -1.31401 6.61548
952  -1.34928 6.65076
953  -1.38456 6.65076
954  -1.41984 6.68604
955  -1.45512 6.72132
956  -1.4904 6.72132
957  -1.52567 6.75659
958  -1.56095 6.75659
959  -1.59623 6.75659
960  -1.63151 6.79187
961  -1.66678 6.79187
962  -1.70206 6.82715
963  -1.73734 6.82715
964  -1.77262 6.82715
965  -1.8079 6.86243
966  -1.84317 6.89771
967  -1.87845 6.93298
968  -1.91373 6.93298
969  -1.94901 6.96826
970  -1.98428 6.96826
971  -2.01956 6.96826
972  -2.05484 7.00354
973  -2.09012 7.00354
974  -2.1254 7.03882
975  -2.16067 7.07409
976  -2.19595 7.10937
977  -2.23123 7.14465
978  -2.26651 7.17993
979  -2.30178 7.21521
980  -2.33706 7.25048
981  -2.37234 7.25048
982  -2.40762 7.28576
983  -2.4429 7.32104
984  -2.47817 7.35632
985  -2.51345 7.39159
986  -2.54873 7.39159
987  -2.58401 7.39159
988  -2.61928 7.39159
989  -2.65456 7.39159
990  -2.68984 7.39159
991  -2.72512 7.39159
992  -2.7604 7.39159
993  -2.79567 7.39159
994  -2.83095 7.39159
995  -2.86623 7.39159
996  -2.90151 7.39159
997  -2.93678 7.39159
998  -2.97206 7.39159
999  -3.00734 7.39159
1000 -3.04262 7.39159
1001 -3.0779 7.39159
1002 -3.11317 7.39159
1003 -3.14845 7.39159
1004 -3.18373 7.39159
1005 -3.21901 7.39159
1006 -3.25428 7.39159
1007 -3.28956 7.39159
1008 -3.32484 7.39159
1009 -3.36012 7.39159
1010 -3.3954 7.39159
1011 -3.43067 7.35632
1012 -3.46595 7.32104
1013 -3.50123 7.28576
1014 -3.53651 7.25048
1015 -3.57178 7.21521
1016 -3.60706 7.17993
1017 -3.64234 7.14465
1018 -3.67762 7.10937
1019 -3.7129 7.07409
1020 -3.74817 7.03882
1021 -3.78345 7.00354
1022 -3.78345 6.96826
1023 -3.81873 6.93298
1024 -3.85401 6.89771
1025 -3.88928 6.86243
1026 -3.92456 6.82715
1027 -3.95984 6.79187
1028 -3.99512 6.75659
1029 -4.0304 6.72132
1030 -4.06567 6.68604
1031 -4.10095 6.65076
1032 -4.13623 6.61548
1033 -4.17151 6.58021
1034 -4.20678 6.54493
1035 -4.24206 6.54493
1036 -4.27734 6.54493
1037 -4.31262 6.54493
1038 -4.3479 6.54493
1039 -4.38317 6.54493
1040 -4.41845 6.54493
1041 -4.45373 6.54493
1042 -4.48901 6.54493
1043 -4.52428 6.54493
1044 -4.55956 6.54493
1045 -4.59484 6.54493
1046 -4.63012 6.54493
1047 -4.6654 6.54493
1048 -4.70067 6.54493
1049 -4.73595 6.54493
1050 -4.77123 6.54493
1051 -4.80651 6.54493
1052 -4.84178 6.54493
1053 -4.87706 6.54493
1054 -4.91234 6.54493
1055 -4.94762 6.54493
1056 -4.9829 6.54493
1057 -5.01817 6.54493
1058 -5.05345 6.50965
1059 -5.08873 6.47437
1060 -5.12401 6.43909
1061 -5.15928 6.40382
1062 -5.19456 6.36854
1063 -5.22984 6.33326
1064 -5.26512 6.29798
1065 -5.3004 6.26271
1066 -5.3004 6.22743
1067 -5.33567 6.19215
1068 -5.37095 6.15687
1069 -5.40623 6.12159
1070 -5.40623 6.08632
1071 -5.44151 6.05104
1072 -5.44151 6.01576
1073 -5.44151 5.98048
1074 -5.44151 5.94521
1075 -5.47678 5.90993
1076 -5.47678 5.87465
1077 -5.51206 5.83937
1078 -5.51206 5.80409
1079 -5.51206 5.76882
1080 -5.54734 5.73354
1081 -5.54734 5.69826
1082 -5.58262 5.66298
1083 -5.58262 5.62771
1084 -5.58262 5.59243
1085 -5.6179 5.55715
1086 -5.6179 5.52187
1087 -5.65317 5.48659
1088 -5.65317 5.45132
1089 -5.65317 5.41604
1090 -5.68845 5.38076
1091 -5.68845 5.34548
1092 -5.68845 5.31021
1093 -5.72373 5.27493
1094 -5.72373 5.23965
1095 -5.72373 5.20437
1096 -5.75901 5.16909
1097 -5.79428 5.13382
1098 -5.82956 5.09854
1099 -5.82956 5.06326
1100 -5.82956 5.02798
1101 -5.86484 4.99271
1102 -5.86484 4.95743
1103 -5.90012 4.92215
1104 -5.90012 4.88687
1105 -5.9354 4.85159
1106 -5.9354 4.81632
1107 -5.9354 4.78104
1108 -5.9354 4.74576
1109 -5.97067 4.71048
1110 -5.97067 4.67521
1111 -6.00595 4.63993
1112 -6.00595 4.60465
1113 -6.00595 4.56937
1114 -6.04123 4.53409
1115 -6.04123 4.49882
1116 -6.04123 4.46354
1117 -6.07651 4.42826
1118 -6.07651 4.39298
1119 -6.07651 4.35771
1120 -6.07651 4.32243
1121 -6.11178 4.28715
1122 -6.14706 4.25187
1123 -6.14706 4.21659
1124 -6.18234 4.18132
1125 -6.18234 4.14604
1126 -6.18234 4.11076
1127 -6.18234 4.07548
1128 -6.18234 4.04021
1129 -6.21762 4.00493
1130 -6.2529 3.96965
1131 -6.2529 3.93437
1132 -6.2529 3.89909
1133 -6.2529 3.86382
1134 -6.2529 3.82854
1135 -6.28817 3.79326
1136 -6.28817 3.75798
1137 -6.32345 3.72271
1138 -6.32345 3.68743
1139 -6.35873 3.65215
1140 -6.35873 3.61687
1141 -6.39401 3.58159
1142 -6.39401 3.54632
1143 -6.39401 3.51104
1144 -6.39401 3.47576
1145 -6.39401 3.44048
1146 -6.39401 3.40521
1147 -6.39401 3.36993
1148 -6.42928 3.33465
1149 -6.46456 3.29937
1150 -6.46456 3.26409
1151 -6.46456 3.22882
1152 -6.49984 3.19354
1153 -6.49984 3.15826
1154 -6.49984 3.12298
1155 -6.49984 3.08771
1156 -6.49984 3.05243
1157 -6.53512 3.01715
1158 -6.5704 2.98187
1159 -6.5704 2.94659
1160 -6.5704 2.91132
1161 -6.5704 2.87604
1162 -6.5704 2.84076
1163 -6.5704 2.80548
1164 -6.5704 2.77021
1165 -6.5704 2.73493
1166 -6.5704 2.69965
1167 -6.5704 2.66437
1168 -6.5704 2.62909
1169 -6.5704 2.59382
1170 -6.5704 2.55854
1171 -6.5704 2.52326
1172 -6.60567 2.48798
1173 -6.60567 2.45271
1174 -6.60567 2.41743
1175 -6.64095 2.38215
1176 -6.64095 2.34687
1177 -6.64095 2.31159
1178 -6.64095 2.27632
1179 -6.64095 2.24104
1180 -6.64095 2.20576
1181 -6.64095 2.17048
1182 -6.67623 2.13521
1183 -6.67623 2.09993
1184 -6.67623 2.06465
1185 -6.67623 2.02937
1186 -6.67623 1.99409
1187 -6.67623 1.95882
1188 -6.67623 1.92354
1189 -6.67623 1.88826
1190 -6.71151 1.85298
1191 -6.71151 1.81771
1192 -6.71151 1.78243
1193 -6.71151 1.74715
1194 -6.71151 1.71187
1195 -6.71151 1.67659
1196 -6.71151 1.64132
1197 -6.71151 1.60604
1198 -6.71151 1.57076
1199 -6.71151 1.53548
1200 -6.71151 1.50021
1201 -6.71151 1.46493
1202 -6.71151 1.42965
