# Supplementary material for: Statistical Mapping of Maize Bundle Intensity at the Stem Scale Using Spatial Normalisation of Replicated Images
Source: PLoS One. 2014 Mar 12;9(3):e90673. doi: 10.1371/journal.pone.0090673 (PMC3951278; doi:10.1371/journal.pone.0090673)
Supplement: File S2 — Data files containing bundle positions and slice contours. (ZIP) [file pone.0090673.s002.zip › data/slabs/tables/contoursMm/m03XrCntMm.txt]

name   x   y
1    -7.7495 -0.782038
2    -7.7495 -0.817316
3    -7.7495 -0.852594
4    -7.7495 -0.887871
5    -7.7495 -0.923149
6    -7.7495 -0.958427
7    -7.7495 -0.993705
8    -7.7495 -1.02898
9    -7.7495 -1.06426
10   -7.7495 -1.09954
11   -7.7495 -1.13482
12   -7.7495 -1.17009
13   -7.7495 -1.20537
14   -7.7495 -1.24065
15   -7.7495 -1.27593
16   -7.7495 -1.3112
17   -7.71422 -1.34648
18   -7.71422 -1.38176
19   -7.71422 -1.41704
20   -7.71422 -1.45232
21   -7.71422 -1.48759
22   -7.71422 -1.52287
23   -7.71422 -1.55815
24   -7.71422 -1.59343
25   -7.71422 -1.6287
26   -7.71422 -1.66398
27   -7.71422 -1.69926
28   -7.71422 -1.73454
29   -7.71422 -1.76982
30   -7.71422 -1.80509
31   -7.71422 -1.84037
32   -7.71422 -1.87565
33   -7.71422 -1.91093
34   -7.71422 -1.9462
35   -7.71422 -1.98148
36   -7.71422 -2.01676
37   -7.71422 -2.05204
38   -7.71422 -2.08732
39   -7.71422 -2.12259
40   -7.71422 -2.15787
41   -7.71422 -2.19315
42   -7.71422 -2.22843
43   -7.71422 -2.2637
44   -7.71422 -2.29898
45   -7.71422 -2.33426
46   -7.67894 -2.36954
47   -7.67894 -2.40482
48   -7.67894 -2.44009
49   -7.67894 -2.47537
50   -7.67894 -2.51065
51   -7.67894 -2.54593
52   -7.67894 -2.5812
53   -7.67894 -2.61648
54   -7.67894 -2.65176
55   -7.67894 -2.68704
56   -7.67894 -2.72232
57   -7.64366 -2.75759
58   -7.64366 -2.79287
59   -7.64366 -2.82815
60   -7.64366 -2.86343
61   -7.64366 -2.8987
62   -7.64366 -2.93398
63   -7.64366 -2.96926
64   -7.64366 -3.00454
65   -7.60839 -3.03982
66   -7.60839 -3.07509
67   -7.60839 -3.11037
68   -7.60839 -3.14565
69   -7.60839 -3.18093
70   -7.60839 -3.2162
71   -7.60839 -3.25148
72   -7.60839 -3.28676
73   -7.60839 -3.32204
74   -7.60839 -3.35732
75   -7.60839 -3.39259
76   -7.60839 -3.42787
77   -7.60839 -3.46315
78   -7.60839 -3.49843
79   -7.57311 -3.5337
80   -7.57311 -3.56898
81   -7.57311 -3.60426
82   -7.53783 -3.63954
83   -7.53783 -3.67482
84   -7.53783 -3.71009
85   -7.53783 -3.74537
86   -7.53783 -3.78065
87   -7.53783 -3.81593
88   -7.53783 -3.8512
89   -7.50255 -3.88648
90   -7.50255 -3.92176
91   -7.50255 -3.95704
92   -7.50255 -3.99232
93   -7.46727 -4.02759
94   -7.46727 -4.06287
95   -7.432 -4.09815
96   -7.432 -4.13343
97   -7.432 -4.1687
98   -7.432 -4.20398
99   -7.432 -4.23926
100  -7.432 -4.27454
101  -7.432 -4.30982
102  -7.432 -4.34509
103  -7.432 -4.38037
104  -7.432 -4.41565
105  -7.432 -4.45093
106  -7.432 -4.4862
107  -7.432 -4.52148
108  -7.432 -4.55676
109  -7.432 -4.59204
110  -7.432 -4.62732
111  -7.432 -4.66259
112  -7.432 -4.69787
113  -7.432 -4.73315
114  -7.432 -4.76843
115  -7.432 -4.8037
116  -7.432 -4.83898
117  -7.432 -4.87426
118  -7.432 -4.90954
119  -7.432 -4.94482
120  -7.39672 -4.98009
121  -7.36144 -5.01537
122  -7.36144 -5.05065
123  -7.36144 -5.08593
124  -7.36144 -5.1212
125  -7.32616 -5.15648
126  -7.32616 -5.19176
127  -7.32616 -5.22704
128  -7.32616 -5.26232
129  -7.32616 -5.29759
130  -7.32616 -5.33287
131  -7.32616 -5.36815
132  -7.32616 -5.40343
133  -7.32616 -5.4387
134  -7.32616 -5.47398
135  -7.32616 -5.50926
136  -7.29089 -5.54454
137  -7.25561 -5.57982
138  -7.25561 -5.61509
139  -7.25561 -5.65037
140  -7.25561 -5.68565
141  -7.25561 -5.72093
142  -7.22033 -5.7562
143  -7.22033 -5.79148
144  -7.22033 -5.82676
145  -7.22033 -5.86204
146  -7.22033 -5.89732
147  -7.22033 -5.93259
148  -7.18505 -5.96787
149  -7.18505 -6.00315
150  -7.18505 -6.03843
151  -7.14977 -6.0737
152  -7.14977 -6.10898
153  -7.14977 -6.14426
154  -7.1145 -6.17954
155  -7.1145 -6.21482
156  -7.1145 -6.25009
157  -7.07922 -6.28537
158  -7.07922 -6.32065
159  -7.07922 -6.35593
160  -7.04394 -6.3912
161  -7.04394 -6.42648
162  -7.04394 -6.46176
163  -7.04394 -6.49704
164  -7.04394 -6.53232
165  -7.04394 -6.56759
166  -7.00866 -6.60287
167  -6.97339 -6.63815
168  -6.97339 -6.67343
169  -6.97339 -6.7087
170  -6.97339 -6.74398
171  -6.97339 -6.77926
172  -6.93811 -6.81454
173  -6.90283 -6.84982
174  -6.90283 -6.88509
175  -6.90283 -6.92037
176  -6.90283 -6.95565
177  -6.86755 -6.99093
178  -6.83227 -7.0262
179  -6.797 -7.06148
180  -6.76172 -7.09676
181  -6.76172 -7.13204
182  -6.72644 -7.16732
183  -6.69116 -7.20259
184  -6.65589 -7.23787
185  -6.62061 -7.27315
186  -6.58533 -7.30843
187  -6.55005 -7.3437
188  -6.51477 -7.37898
189  -6.4795 -7.41426
190  -6.44422 -7.41426
191  -6.40894 -7.44954
192  -6.37366 -7.48482
193  -6.33839 -7.52009
194  -6.30311 -7.52009
195  -6.26783 -7.55537
196  -6.23255 -7.55537
197  -6.19727 -7.55537
198  -6.162 -7.55537
199  -6.12672 -7.55537
200  -6.09144 -7.55537
201  -6.05616 -7.55537
202  -6.02089 -7.55537
203  -5.98561 -7.55537
204  -5.95033 -7.55537
205  -5.91505 -7.55537
206  -5.87977 -7.55537
207  -5.8445 -7.55537
208  -5.80922 -7.52009
209  -5.77394 -7.52009
210  -5.73866 -7.52009
211  -5.70339 -7.48482
212  -5.66811 -7.48482
213  -5.63283 -7.44954
214  -5.59755 -7.44954
215  -5.56227 -7.41426
216  -5.527 -7.41426
217  -5.49172 -7.41426
218  -5.45644 -7.37898
219  -5.42116 -7.3437
220  -5.38589 -7.30843
221  -5.35061 -7.30843
222  -5.31533 -7.27315
223  -5.28005 -7.27315
224  -5.24477 -7.27315
225  -5.2095 -7.23787
226  -5.17422 -7.23787
227  -5.13894 -7.20259
228  -5.10366 -7.20259
229  -5.06839 -7.16732
230  -5.03311 -7.13204
231  -4.99783 -7.13204
232  -4.96255 -7.09676
233  -4.92727 -7.09676
234  -4.892 -7.06148
235  -4.85672 -7.0262
236  -4.82144 -7.0262
237  -4.78616 -6.99093
238  -4.75089 -6.99093
239  -4.71561 -6.99093
240  -4.68033 -6.99093
241  -4.64505 -6.99093
242  -4.60977 -6.95565
243  -4.5745 -6.92037
244  -4.53922 -6.92037
245  -4.50394 -6.88509
246  -4.46866 -6.88509
247  -4.43339 -6.84982
248  -4.39811 -6.81454
249  -4.36283 -6.77926
250  -4.32755 -6.77926
251  -4.29227 -6.77926
252  -4.257 -6.74398
253  -4.22172 -6.74398
254  -4.18644 -6.7087
255  -4.15116 -6.7087
256  -4.11589 -6.7087
257  -4.08061 -6.7087
258  -4.04533 -6.67343
259  -4.01005 -6.67343
260  -3.97477 -6.63815
261  -3.9395 -6.63815
262  -3.90422 -6.60287
263  -3.86894 -6.56759
264  -3.83366 -6.56759
265  -3.79839 -6.53232
266  -3.76311 -6.49704
267  -3.72783 -6.49704
268  -3.69255 -6.49704
269  -3.65727 -6.49704
270  -3.622 -6.49704
271  -3.58672 -6.49704
272  -3.55144 -6.46176
273  -3.51616 -6.42648
274  -3.48089 -6.42648
275  -3.44561 -6.42648
276  -3.41033 -6.3912
277  -3.37505 -6.3912
278  -3.33977 -6.3912
279  -3.3045 -6.35593
280  -3.26922 -6.35593
281  -3.23394 -6.35593
282  -3.19866 -6.35593
283  -3.16339 -6.35593
284  -3.12811 -6.35593
285  -3.09283 -6.35593
286  -3.05755 -6.32065
287  -3.02227 -6.32065
288  -2.987 -6.32065
289  -2.95172 -6.28537
290  -2.91644 -6.28537
291  -2.88116 -6.28537
292  -2.84589 -6.28537
293  -2.81061 -6.25009
294  -2.77533 -6.25009
295  -2.74005 -6.25009
296  -2.70477 -6.25009
297  -2.6695 -6.25009
298  -2.63422 -6.25009
299  -2.59894 -6.25009
300  -2.56366 -6.25009
301  -2.52839 -6.25009
302  -2.49311 -6.25009
303  -2.45783 -6.25009
304  -2.42255 -6.25009
305  -2.38727 -6.25009
306  -2.352 -6.25009
307  -2.31672 -6.25009
308  -2.28144 -6.25009
309  -2.24616 -6.25009
310  -2.21089 -6.25009
311  -2.17561 -6.25009
312  -2.14033 -6.25009
313  -2.10505 -6.25009
314  -2.06977 -6.25009
315  -2.0345 -6.25009
316  -1.99922 -6.25009
317  -1.96394 -6.25009
318  -1.92866 -6.25009
319  -1.89339 -6.25009
320  -1.85811 -6.25009
321  -1.82283 -6.25009
322  -1.78755 -6.25009
323  -1.75227 -6.25009
324  -1.717 -6.25009
325  -1.68172 -6.25009
326  -1.64644 -6.28537
327  -1.61116 -6.28537
328  -1.57589 -6.28537
329  -1.54061 -6.28537
330  -1.50533 -6.28537
331  -1.47005 -6.28537
332  -1.43477 -6.28537
333  -1.3995 -6.32065
334  -1.36422 -6.32065
335  -1.32894 -6.32065
336  -1.29366 -6.32065
337  -1.25839 -6.32065
338  -1.22311 -6.35593
339  -1.18783 -6.35593
340  -1.15255 -6.3912
341  -1.11727 -6.42648
342  -1.082 -6.42648
343  -1.04672 -6.42648
344  -1.01144 -6.42648
345  -0.976163 -6.42648
346  -0.940885 -6.42648
347  -0.905608 -6.42648
348  -0.87033 -6.42648
349  -0.835052 -6.42648
350  -0.799774 -6.46176
351  -0.764497 -6.46176
352  -0.729219 -6.46176
353  -0.693941 -6.46176
354  -0.658663 -6.46176
355  -0.623385 -6.46176
356  -0.588108 -6.46176
357  -0.55283 -6.49704
358  -0.517552 -6.49704
359  -0.482274 -6.49704
360  -0.446997 -6.49704
361  -0.411719 -6.49704
362  -0.376441 -6.49704
363  -0.341163 -6.49704
364  -0.305885 -6.53232
365  -0.270608 -6.56759
366  -0.23533 -6.56759
367  -0.200052 -6.56759
368  -0.164774 -6.56759
369  -0.129497 -6.56759
370  -0.0942187 -6.56759
371  -0.0589409 -6.56759
372  -0.0236632 -6.60287
373  0.0116146 -6.60287
374  0.0468924 -6.60287
375  0.0821702 -6.60287
376  0.117448 -6.60287
377  0.152726 -6.63815
378  0.188003 -6.63815
379  0.223281 -6.63815
380  0.258559 -6.67343
381  0.293837 -6.67343
382  0.329115 -6.67343
383  0.364392 -6.67343
384  0.39967 -6.67343
385  0.434948 -6.7087
386  0.470226 -6.7087
387  0.505503 -6.7087
388  0.540781 -6.74398
389  0.576059 -6.74398
390  0.611337 -6.74398
391  0.646615 -6.77926
392  0.681892 -6.77926
393  0.71717 -6.81454
394  0.752448 -6.84982
395  0.787726 -6.84982
396  0.823003 -6.84982
397  0.858281 -6.84982
398  0.893559 -6.88509
399  0.928837 -6.88509
400  0.964115 -6.88509
401  0.999392 -6.92037
402  1.03467 -6.92037
403  1.06995 -6.92037
404  1.10523 -6.95565
405  1.1405 -6.99093
406  1.17578 -6.99093
407  1.21106 -7.0262
408  1.24634 -7.0262
409  1.28161 -7.06148
410  1.31689 -7.09676
411  1.35217 -7.09676
412  1.38745 -7.09676
413  1.42273 -7.13204
414  1.458 -7.13204
415  1.49328 -7.16732
416  1.52856 -7.20259
417  1.56384 -7.23787
418  1.59911 -7.23787
419  1.63439 -7.27315
420  1.66967 -7.30843
421  1.70495 -7.3437
422  1.74023 -7.3437
423  1.7755 -7.37898
424  1.81078 -7.41426
425  1.84606 -7.44954
426  1.88134 -7.48482
427  1.91661 -7.52009
428  1.95189 -7.55537
429  1.98717 -7.59065
430  2.02245 -7.62593
431  2.05773 -7.62593
432  2.093 -7.6612
433  2.12828 -7.69648
434  2.16356 -7.73176
435  2.19884 -7.76704
436  2.23411 -7.80232
437  2.26939 -7.83759
438  2.30467 -7.87287
439  2.33995 -7.90815
440  2.37523 -7.94343
441  2.4105 -7.9787
442  2.44578 -8.01398
443  2.48106 -8.04926
444  2.51634 -8.08454
445  2.55161 -8.11982
446  2.58689 -8.15509
447  2.62217 -8.19037
448  2.62217 -8.22565
449  2.65745 -8.26093
450  2.69273 -8.2962
451  2.728 -8.33148
452  2.76328 -8.36676
453  2.79856 -8.40204
454  2.83384 -8.43732
455  2.86911 -8.47259
456  2.90439 -8.50787
457  2.93967 -8.54315
458  2.97495 -8.54315
459  3.01023 -8.57843
460  3.0455 -8.6137
461  3.08078 -8.64898
462  3.11606 -8.68426
463  3.15134 -8.68426
464  3.18661 -8.68426
465  3.22189 -8.68426
466  3.25717 -8.68426
467  3.29245 -8.68426
468  3.32773 -8.68426
469  3.363 -8.68426
470  3.39828 -8.68426
471  3.43356 -8.68426
472  3.46884 -8.68426
473  3.50411 -8.68426
474  3.53939 -8.68426
475  3.57467 -8.68426
476  3.60995 -8.68426
477  3.64523 -8.68426
478  3.6805 -8.68426
479  3.71578 -8.68426
480  3.75106 -8.68426
481  3.78634 -8.64898
482  3.82161 -8.64898
483  3.85689 -8.64898
484  3.89217 -8.6137
485  3.92745 -8.6137
486  3.96273 -8.6137
487  3.998 -8.57843
488  4.03328 -8.57843
489  4.06856 -8.57843
490  4.10384 -8.54315
491  4.13911 -8.54315
492  4.17439 -8.50787
493  4.20967 -8.47259
494  4.24495 -8.43732
495  4.28023 -8.43732
496  4.3155 -8.40204
497  4.35078 -8.40204
498  4.38606 -8.36676
499  4.42134 -8.33148
500  4.45661 -8.2962
501  4.49189 -8.26093
502  4.52717 -8.22565
503  4.56245 -8.19037
504  4.59773 -8.15509
505  4.633 -8.11982
506  4.66828 -8.08454
507  4.66828 -8.04926
508  4.70356 -8.01398
509  4.73884 -7.9787
510  4.77411 -7.94343
511  4.77411 -7.90815
512  4.80939 -7.87287
513  4.84467 -7.83759
514  4.84467 -7.80232
515  4.84467 -7.76704
516  4.84467 -7.73176
517  4.84467 -7.69648
518  4.87995 -7.6612
519  4.91523 -7.62593
520  4.9505 -7.59065
521  4.98578 -7.55537
522  5.02106 -7.52009
523  5.05634 -7.48482
524  5.05634 -7.44954
525  5.09161 -7.41426
526  5.09161 -7.37898
527  5.12689 -7.3437
528  5.16217 -7.30843
529  5.19745 -7.27315
530  5.23273 -7.23787
531  5.23273 -7.20259
532  5.23273 -7.16732
533  5.268 -7.13204
534  5.268 -7.09676
535  5.268 -7.06148
536  5.30328 -7.0262
537  5.33856 -6.99093
538  5.37384 -6.95565
539  5.40911 -6.92037
540  5.40911 -6.88509
541  5.44439 -6.84982
542  5.47967 -6.81454
543  5.51495 -6.77926
544  5.51495 -6.74398
545  5.55023 -6.7087
546  5.5855 -6.67343
547  5.5855 -6.63815
548  5.62078 -6.60287
549  5.65606 -6.56759
550  5.69134 -6.53232
551  5.69134 -6.49704
552  5.72661 -6.46176
553  5.72661 -6.42648
554  5.72661 -6.3912
555  5.76189 -6.35593
556  5.76189 -6.32065
557  5.79717 -6.28537
558  5.79717 -6.25009
559  5.83245 -6.21482
560  5.86773 -6.17954
561  5.86773 -6.14426
562  5.86773 -6.10898
563  5.86773 -6.0737
564  5.86773 -6.03843
565  5.903 -6.00315
566  5.93828 -5.96787
567  5.93828 -5.93259
568  5.93828 -5.89732
569  5.97356 -5.86204
570  5.97356 -5.82676
571  6.00884 -5.79148
572  6.00884 -5.7562
573  6.04411 -5.72093
574  6.07939 -5.68565
575  6.07939 -5.65037
576  6.07939 -5.61509
577  6.11467 -5.57982
578  6.11467 -5.54454
579  6.14995 -5.50926
580  6.18523 -5.47398
581  6.2205 -5.4387
582  6.25578 -5.40343
583  6.25578 -5.36815
584  6.25578 -5.33287
585  6.29106 -5.29759
586  6.32634 -5.26232
587  6.32634 -5.22704
588  6.36161 -5.19176
589  6.36161 -5.15648
590  6.39689 -5.1212
591  6.43217 -5.08593
592  6.43217 -5.05065
593  6.43217 -5.01537
594  6.43217 -4.98009
595  6.43217 -4.94482
596  6.46745 -4.90954
597  6.46745 -4.87426
598  6.50273 -4.83898
599  6.538 -4.8037
600  6.538 -4.76843
601  6.538 -4.73315
602  6.538 -4.69787
603  6.57328 -4.66259
604  6.57328 -4.62732
605  6.57328 -4.59204
606  6.60856 -4.55676
607  6.64384 -4.52148
608  6.67911 -4.4862
609  6.67911 -4.45093
610  6.67911 -4.41565
611  6.67911 -4.38037
612  6.71439 -4.34509
613  6.71439 -4.30982
614  6.71439 -4.27454
615  6.74967 -4.23926
616  6.74967 -4.20398
617  6.74967 -4.1687
618  6.74967 -4.13343
619  6.78495 -4.09815
620  6.78495 -4.06287
621  6.82023 -4.02759
622  6.82023 -3.99232
623  6.82023 -3.95704
624  6.82023 -3.92176
625  6.82023 -3.88648
626  6.82023 -3.8512
627  6.8555 -3.81593
628  6.89078 -3.78065
629  6.89078 -3.74537
630  6.92606 -3.71009
631  6.92606 -3.67482
632  6.92606 -3.63954
633  6.92606 -3.60426
634  6.96134 -3.56898
635  6.96134 -3.5337
636  6.96134 -3.49843
637  6.96134 -3.46315
638  6.96134 -3.42787
639  6.99661 -3.39259
640  7.03189 -3.35732
641  7.03189 -3.32204
642  7.03189 -3.28676
643  7.03189 -3.25148
644  7.03189 -3.2162
645  7.03189 -3.18093
646  7.03189 -3.14565
647  7.03189 -3.11037
648  7.03189 -3.07509
649  7.06717 -3.03982
650  7.10245 -3.00454
651  7.10245 -2.96926
652  7.10245 -2.93398
653  7.10245 -2.8987
654  7.10245 -2.86343
655  7.10245 -2.82815
656  7.13773 -2.79287
657  7.13773 -2.75759
658  7.13773 -2.72232
659  7.173 -2.68704
660  7.173 -2.65176
661  7.173 -2.61648
662  7.173 -2.5812
663  7.173 -2.54593
664  7.20828 -2.51065
665  7.20828 -2.47537
666  7.20828 -2.44009
667  7.20828 -2.40482
668  7.20828 -2.36954
669  7.20828 -2.33426
670  7.20828 -2.29898
671  7.20828 -2.2637
672  7.24356 -2.22843
673  7.24356 -2.19315
674  7.24356 -2.15787
675  7.27884 -2.12259
676  7.31411 -2.08732
677  7.31411 -2.05204
678  7.31411 -2.01676
679  7.31411 -1.98148
680  7.31411 -1.9462
681  7.31411 -1.91093
682  7.31411 -1.87565
683  7.31411 -1.84037
684  7.31411 -1.80509
685  7.31411 -1.76982
686  7.34939 -1.73454
687  7.34939 -1.69926
688  7.34939 -1.66398
689  7.34939 -1.6287
690  7.34939 -1.59343
691  7.34939 -1.55815
692  7.38467 -1.52287
693  7.38467 -1.48759
694  7.38467 -1.45232
695  7.38467 -1.41704
696  7.41995 -1.38176
697  7.41995 -1.34648
698  7.45523 -1.3112
699  7.45523 -1.27593
700  7.45523 -1.24065
701  7.45523 -1.20537
702  7.45523 -1.17009
703  7.45523 -1.13482
704  7.45523 -1.09954
705  7.45523 -1.06426
706  7.45523 -1.02898
707  7.4905 -0.993705
708  7.52578 -0.958427
709  7.52578 -0.923149
710  7.52578 -0.887871
711  7.52578 -0.852594
712  7.56106 -0.817316
713  7.56106 -0.782038
714  7.56106 -0.74676
715  7.56106 -0.711482
716  7.56106 -0.676205
717  7.56106 -0.640927
718  7.56106 -0.605649
719  7.56106 -0.570371
720  7.56106 -0.535094
721  7.56106 -0.499816
722  7.56106 -0.464538
723  7.56106 -0.42926
724  7.56106 -0.393982
725  7.56106 -0.358705
726  7.56106 -0.323427
727  7.56106 -0.288149
728  7.56106 -0.252871
729  7.56106 -0.217594
730  7.56106 -0.182316
731  7.59634 -0.147038
732  7.59634 -0.11176
733  7.59634 -0.0764825
734  7.59634 -0.0412047
735  7.59634 -0.00592694
736  7.59634 0.0293508
737  7.59634 0.0646286
738  7.59634 0.0999064
739  7.59634 0.135184
740  7.59634 0.170462
741  7.59634 0.20574
742  7.59634 0.241018
743  7.59634 0.276295
744  7.59634 0.311573
745  7.59634 0.346851
746  7.59634 0.382129
747  7.59634 0.417406
748  7.56106 0.452684
749  7.56106 0.487962
750  7.56106 0.52324
751  7.56106 0.558518
752  7.56106 0.593795
753  7.56106 0.629073
754  7.56106 0.664351
755  7.56106 0.699629
756  7.56106 0.734906
757  7.56106 0.770184
758  7.56106 0.805462
759  7.56106 0.84074
760  7.56106 0.876018
761  7.56106 0.911295
762  7.56106 0.946573
763  7.56106 0.981851
764  7.56106 1.01713
765  7.56106 1.05241
766  7.56106 1.08768
767  7.56106 1.12296
768  7.56106 1.15824
769  7.56106 1.19352
770  7.56106 1.2288
771  7.56106 1.26407
772  7.56106 1.29935
773  7.56106 1.33463
774  7.56106 1.36991
775  7.56106 1.40518
776  7.56106 1.44046
777  7.56106 1.47574
778  7.56106 1.51102
779  7.52578 1.5463
780  7.52578 1.58157
781  7.4905 1.61685
782  7.4905 1.65213
783  7.4905 1.68741
784  7.4905 1.72268
785  7.4905 1.75796
786  7.4905 1.79324
787  7.45523 1.82852
788  7.41995 1.8638
789  7.38467 1.89907
790  7.38467 1.93435
791  7.38467 1.96963
792  7.38467 2.00491
793  7.38467 2.04018
794  7.38467 2.07546
795  7.38467 2.11074
796  7.38467 2.14602
797  7.38467 2.1813
798  7.38467 2.21657
799  7.38467 2.25185
800  7.38467 2.28713
801  7.38467 2.32241
802  7.38467 2.35768
803  7.38467 2.39296
804  7.38467 2.42824
805  7.38467 2.46352
806  7.38467 2.4988
807  7.38467 2.53407
808  7.38467 2.56935
809  7.38467 2.60463
810  7.38467 2.63991
811  7.38467 2.67518
812  7.38467 2.71046
813  7.38467 2.74574
814  7.38467 2.78102
815  7.38467 2.8163
816  7.38467 2.85157
817  7.34939 2.88685
818  7.34939 2.92213
819  7.31411 2.95741
820  7.31411 2.99268
821  7.27884 3.02796
822  7.27884 3.06324
823  7.24356 3.09852
824  7.20828 3.1338
825  7.20828 3.16907
826  7.20828 3.20435
827  7.173 3.23963
828  7.173 3.27491
829  7.173 3.31018
830  7.173 3.34546
831  7.173 3.38074
832  7.13773 3.41602
833  7.13773 3.4513
834  7.13773 3.48657
835  7.10245 3.52185
836  7.10245 3.55713
837  7.10245 3.59241
838  7.10245 3.62768
839  7.10245 3.66296
840  7.06717 3.69824
841  7.06717 3.73352
842  7.06717 3.7688
843  7.06717 3.80407
844  7.06717 3.83935
845  7.06717 3.87463
846  7.06717 3.90991
847  7.03189 3.94518
848  7.03189 3.98046
849  7.03189 4.01574
850  6.99661 4.05102
851  6.96134 4.0863
852  6.92606 4.12157
853  6.89078 4.15685
854  6.89078 4.19213
855  6.8555 4.22741
856  6.8555 4.26268
857  6.82023 4.29796
858  6.82023 4.33324
859  6.82023 4.36852
860  6.82023 4.4038
861  6.82023 4.43907
862  6.78495 4.47435
863  6.74967 4.50963
864  6.71439 4.54491
865  6.67911 4.58018
866  6.64384 4.61546
867  6.60856 4.65074
868  6.57328 4.68602
869  6.538 4.7213
870  6.538 4.75657
871  6.538 4.79185
872  6.538 4.82713
873  6.538 4.86241
874  6.538 4.89768
875  6.50273 4.93296
876  6.46745 4.96824
877  6.43217 5.00352
878  6.43217 5.0388
879  6.39689 5.07407
880  6.39689 5.10935
881  6.39689 5.14463
882  6.36161 5.17991
883  6.32634 5.21518
884  6.32634 5.25046
885  6.29106 5.28574
886  6.25578 5.32102
887  6.2205 5.3563
888  6.18523 5.39157
889  6.14995 5.42685
890  6.11467 5.46213
891  6.07939 5.49741
892  6.04411 5.53268
893  6.00884 5.56796
894  5.97356 5.60324
895  5.93828 5.63852
896  5.903 5.6738
897  5.86773 5.70907
898  5.83245 5.74435
899  5.79717 5.77963
900  5.79717 5.81491
901  5.76189 5.85018
902  5.72661 5.88546
903  5.69134 5.92074
904  5.65606 5.95602
905  5.62078 5.9913
906  5.5855 6.02657
907  5.55023 6.06185
908  5.55023 6.09713
909  5.51495 6.13241
910  5.47967 6.16768
911  5.44439 6.20296
912  5.40911 6.23824
913  5.37384 6.27352
914  5.33856 6.3088
915  5.30328 6.34407
916  5.268 6.37935
917  5.23273 6.41463
918  5.19745 6.44991
919  5.16217 6.48518
920  5.12689 6.52046
921  5.09161 6.55574
922  5.05634 6.59102
923  5.02106 6.6263
924  4.98578 6.66157
925  4.9505 6.69685
926  4.91523 6.73213
927  4.87995 6.76741
928  4.84467 6.80268
929  4.80939 6.80268
930  4.77411 6.83796
931  4.73884 6.87324
932  4.70356 6.87324
933  4.66828 6.87324
934  4.633 6.90852
935  4.59773 6.9438
936  4.56245 6.97907
937  4.52717 7.01435
938  4.49189 7.04963
939  4.45661 7.04963
940  4.42134 7.04963
941  4.38606 7.08491
942  4.35078 7.08491
943  4.3155 7.12018
944  4.28023 7.15546
945  4.24495 7.19074
946  4.20967 7.22602
947  4.17439 7.2613
948  4.13911 7.2613
949  4.10384 7.29657
950  4.06856 7.33185
951  4.03328 7.36713
952  3.998 7.40241
953  3.96273 7.43768
954  3.92745 7.47296
955  3.89217 7.50824
956  3.85689 7.54352
957  3.82161 7.5788
958  3.78634 7.5788
959  3.75106 7.5788
960  3.71578 7.5788
961  3.6805 7.61407
962  3.64523 7.64935
963  3.60995 7.64935
964  3.57467 7.64935
965  3.53939 7.64935
966  3.50411 7.68463
967  3.46884 7.71991
968  3.43356 7.75518
969  3.39828 7.79046
970  3.363 7.82574
971  3.32773 7.82574
972  3.29245 7.82574
973  3.25717 7.82574
974  3.22189 7.82574
975  3.18661 7.82574
976  3.15134 7.86102
977  3.11606 7.86102
978  3.08078 7.8963
979  3.0455 7.8963
980  3.01023 7.8963
981  2.97495 7.8963
982  2.93967 7.93157
983  2.90439 7.93157
984  2.86911 7.93157
985  2.83384 7.96685
986  2.79856 8.00213
987  2.76328 8.00213
988  2.728 8.00213
989  2.69273 8.00213
990  2.65745 8.00213
991  2.62217 8.00213
992  2.58689 8.03741
993  2.55161 8.03741
994  2.51634 8.03741
995  2.48106 8.03741
996  2.44578 8.07268
997  2.4105 8.07268
998  2.37523 8.07268
999  2.33995 8.07268
1000 2.30467 8.10796
1001 2.26939 8.10796
1002 2.23411 8.10796
1003 2.19884 8.14324
1004 2.16356 8.17852
1005 2.12828 8.17852
1006 2.093 8.17852
1007 2.05773 8.17852
1008 2.02245 8.17852
1009 1.98717 8.17852
1010 1.95189 8.17852
1011 1.91661 8.17852
1012 1.88134 8.17852
1013 1.84606 8.17852
1014 1.81078 8.17852
1015 1.7755 8.17852
1016 1.74023 8.2138
1017 1.70495 8.2138
1018 1.66967 8.2138
1019 1.63439 8.24907
1020 1.59911 8.24907
1021 1.56384 8.24907
1022 1.52856 8.24907
1023 1.49328 8.24907
1024 1.458 8.28435
1025 1.42273 8.28435
1026 1.38745 8.28435
1027 1.35217 8.28435
1028 1.31689 8.28435
1029 1.28161 8.28435
1030 1.24634 8.28435
1031 1.21106 8.28435
1032 1.17578 8.28435
1033 1.1405 8.28435
1034 1.10523 8.28435
1035 1.06995 8.31963
1036 1.03467 8.31963
1037 0.999392 8.31963
1038 0.964115 8.31963
1039 0.928837 8.31963
1040 0.893559 8.31963
1041 0.858281 8.31963
1042 0.823003 8.31963
1043 0.787726 8.31963
1044 0.752448 8.31963
1045 0.71717 8.31963
1046 0.681892 8.35491
1047 0.646615 8.35491
1048 0.611337 8.35491
1049 0.576059 8.35491
1050 0.540781 8.35491
1051 0.505503 8.35491
1052 0.470226 8.35491
1053 0.434948 8.35491
1054 0.39967 8.35491
1055 0.364392 8.35491
1056 0.329115 8.35491
1057 0.293837 8.35491
1058 0.258559 8.35491
1059 0.223281 8.35491
1060 0.188003 8.35491
1061 0.152726 8.35491
1062 0.117448 8.35491
1063 0.0821702 8.35491
1064 0.0468924 8.35491
1065 0.0116146 8.35491
1066 -0.0236632 8.35491
1067 -0.0589409 8.35491
1068 -0.0942187 8.35491
1069 -0.129497 8.35491
1070 -0.164774 8.35491
1071 -0.200052 8.35491
1072 -0.23533 8.31963
1073 -0.270608 8.31963
1074 -0.305885 8.31963
1075 -0.341163 8.31963
1076 -0.376441 8.31963
1077 -0.411719 8.31963
1078 -0.446997 8.31963
1079 -0.482274 8.31963
1080 -0.517552 8.28435
1081 -0.55283 8.28435
1082 -0.588108 8.28435
1083 -0.623385 8.28435
1084 -0.658663 8.28435
1085 -0.693941 8.28435
1086 -0.729219 8.28435
1087 -0.764497 8.28435
1088 -0.799774 8.28435
1089 -0.835052 8.24907
1090 -0.87033 8.24907
1091 -0.905608 8.24907
1092 -0.940885 8.24907
1093 -0.976163 8.2138
1094 -1.01144 8.2138
1095 -1.04672 8.2138
1096 -1.082 8.17852
1097 -1.11727 8.17852
1098 -1.15255 8.17852
1099 -1.18783 8.17852
1100 -1.22311 8.17852
1101 -1.25839 8.14324
1102 -1.29366 8.14324
1103 -1.32894 8.14324
1104 -1.36422 8.14324
1105 -1.3995 8.10796
1106 -1.43477 8.10796
1107 -1.47005 8.10796
1108 -1.50533 8.10796
1109 -1.54061 8.10796
1110 -1.57589 8.10796
1111 -1.61116 8.10796
1112 -1.64644 8.10796
1113 -1.68172 8.07268
1114 -1.717 8.07268
1115 -1.75227 8.03741
1116 -1.78755 8.03741
1117 -1.82283 8.00213
1118 -1.85811 8.00213
1119 -1.89339 7.96685
1120 -1.92866 7.96685
1121 -1.96394 7.93157
1122 -1.99922 7.93157
1123 -2.0345 7.8963
1124 -2.06977 7.8963
1125 -2.10505 7.8963
1126 -2.14033 7.86102
1127 -2.17561 7.86102
1128 -2.21089 7.86102
1129 -2.24616 7.86102
1130 -2.28144 7.82574
1131 -2.31672 7.82574
1132 -2.352 7.79046
1133 -2.38727 7.75518
1134 -2.42255 7.75518
1135 -2.45783 7.71991
1136 -2.49311 7.71991
1137 -2.52839 7.68463
1138 -2.56366 7.64935
1139 -2.59894 7.64935
1140 -2.63422 7.61407
1141 -2.6695 7.61407
1142 -2.70477 7.5788
1143 -2.74005 7.5788
1144 -2.77533 7.5788
1145 -2.81061 7.54352
1146 -2.84589 7.54352
1147 -2.88116 7.54352
1148 -2.91644 7.50824
1149 -2.95172 7.47296
1150 -2.987 7.47296
1151 -3.02227 7.43768
1152 -3.05755 7.40241
1153 -3.09283 7.40241
1154 -3.12811 7.36713
1155 -3.16339 7.33185
1156 -3.19866 7.29657
1157 -3.23394 7.29657
1158 -3.26922 7.2613
1159 -3.3045 7.2613
1160 -3.33977 7.22602
1161 -3.37505 7.19074
1162 -3.41033 7.15546
1163 -3.44561 7.15546
1164 -3.48089 7.12018
1165 -3.51616 7.12018
1166 -3.55144 7.08491
1167 -3.58672 7.04963
1168 -3.622 7.01435
1169 -3.65727 7.01435
1170 -3.69255 6.97907
1171 -3.72783 6.9438
1172 -3.76311 6.90852
1173 -3.79839 6.90852
1174 -3.83366 6.87324
1175 -3.86894 6.87324
1176 -3.90422 6.83796
1177 -3.9395 6.80268
1178 -3.97477 6.76741
1179 -4.01005 6.76741
1180 -4.04533 6.73213
1181 -4.08061 6.69685
1182 -4.11589 6.66157
1183 -4.15116 6.66157
1184 -4.18644 6.6263
1185 -4.22172 6.59102
1186 -4.257 6.59102
1187 -4.29227 6.59102
1188 -4.32755 6.59102
1189 -4.36283 6.55574
1190 -4.39811 6.55574
1191 -4.43339 6.52046
1192 -4.46866 6.48518
1193 -4.50394 6.44991
1194 -4.53922 6.41463
1195 -4.5745 6.37935
1196 -4.60977 6.34407
1197 -4.64505 6.3088
1198 -4.68033 6.27352
1199 -4.71561 6.23824
1200 -4.75089 6.20296
1201 -4.78616 6.16768
1202 -4.82144 6.13241
1203 -4.85672 6.09713
1204 -4.892 6.06185
1205 -4.92727 6.02657
1206 -4.96255 5.9913
1207 -4.99783 5.95602
1208 -5.03311 5.92074
1209 -5.06839 5.88546
1210 -5.10366 5.85018
1211 -5.13894 5.81491
1212 -5.13894 5.77963
1213 -5.17422 5.74435
1214 -5.2095 5.70907
1215 -5.24477 5.6738
1216 -5.28005 5.63852
1217 -5.31533 5.60324
1218 -5.35061 5.56796
1219 -5.38589 5.53268
1220 -5.38589 5.49741
1221 -5.42116 5.46213
1222 -5.45644 5.42685
1223 -5.49172 5.39157
1224 -5.527 5.3563
1225 -5.56227 5.32102
1226 -5.59755 5.28574
1227 -5.63283 5.25046
1228 -5.66811 5.21518
1229 -5.70339 5.17991
1230 -5.73866 5.14463
1231 -5.77394 5.10935
1232 -5.77394 5.07407
1233 -5.80922 5.0388
1234 -5.8445 5.00352
1235 -5.87977 4.96824
1236 -5.91505 4.93296
1237 -5.95033 4.89768
1238 -5.98561 4.86241
1239 -6.02089 4.82713
1240 -6.05616 4.79185
1241 -6.09144 4.75657
1242 -6.09144 4.7213
1243 -6.12672 4.68602
1244 -6.162 4.65074
1245 -6.19727 4.61546
1246 -6.23255 4.58018
1247 -6.23255 4.54491
1248 -6.26783 4.50963
1249 -6.26783 4.47435
1250 -6.26783 4.43907
1251 -6.30311 4.4038
1252 -6.33839 4.36852
1253 -6.37366 4.33324
1254 -6.37366 4.29796
1255 -6.40894 4.26268
1256 -6.44422 4.22741
1257 -6.4795 4.19213
1258 -6.4795 4.15685
1259 -6.51477 4.12157
1260 -6.55005 4.0863
1261 -6.55005 4.05102
1262 -6.58533 4.01574
1263 -6.58533 3.98046
1264 -6.62061 3.94518
1265 -6.62061 3.90991
1266 -6.65589 3.87463
1267 -6.69116 3.83935
1268 -6.69116 3.80407
1269 -6.72644 3.7688
1270 -6.72644 3.73352
1271 -6.76172 3.69824
1272 -6.797 3.66296
1273 -6.797 3.62768
1274 -6.83227 3.59241
1275 -6.83227 3.55713
1276 -6.86755 3.52185
1277 -6.86755 3.48657
1278 -6.90283 3.4513
1279 -6.90283 3.41602
1280 -6.93811 3.38074
1281 -6.93811 3.34546
1282 -6.97339 3.31018
1283 -7.00866 3.27491
1284 -7.00866 3.23963
1285 -7.00866 3.20435
1286 -7.04394 3.16907
1287 -7.07922 3.1338
1288 -7.1145 3.09852
1289 -7.1145 3.06324
1290 -7.1145 3.02796
1291 -7.1145 2.99268
1292 -7.14977 2.95741
1293 -7.18505 2.92213
1294 -7.22033 2.88685
1295 -7.25561 2.85157
1296 -7.29089 2.8163
1297 -7.29089 2.78102
1298 -7.29089 2.74574
1299 -7.29089 2.71046
1300 -7.29089 2.67518
1301 -7.29089 2.63991
1302 -7.29089 2.60463
1303 -7.29089 2.56935
1304 -7.29089 2.53407
1305 -7.29089 2.4988
1306 -7.29089 2.46352
1307 -7.29089 2.42824
1308 -7.29089 2.39296
1309 -7.29089 2.35768
1310 -7.29089 2.32241
1311 -7.29089 2.28713
1312 -7.29089 2.25185
1313 -7.29089 2.21657
1314 -7.29089 2.1813
1315 -7.29089 2.14602
1316 -7.29089 2.11074
1317 -7.29089 2.07546
1318 -7.29089 2.04018
1319 -7.29089 2.00491
1320 -7.29089 1.96963
1321 -7.29089 1.93435
1322 -7.29089 1.89907
1323 -7.29089 1.8638
1324 -7.29089 1.82852
1325 -7.29089 1.79324
1326 -7.29089 1.75796
1327 -7.29089 1.72268
1328 -7.32616 1.68741
1329 -7.36144 1.65213
1330 -7.36144 1.61685
1331 -7.39672 1.58157
1332 -7.432 1.5463
1333 -7.432 1.51102
1334 -7.432 1.47574
1335 -7.432 1.44046
1336 -7.432 1.40518
1337 -7.432 1.36991
1338 -7.432 1.33463
1339 -7.432 1.29935
1340 -7.432 1.26407
1341 -7.46727 1.2288
1342 -7.46727 1.19352
1343 -7.46727 1.15824
1344 -7.46727 1.12296
1345 -7.50255 1.08768
1346 -7.50255 1.05241
1347 -7.53783 1.01713
1348 -7.53783 0.981851
1349 -7.53783 0.946573
1350 -7.53783 0.911295
1351 -7.53783 0.876018
1352 -7.53783 0.84074
1353 -7.53783 0.805462
1354 -7.57311 0.770184
1355 -7.57311 0.734906
1356 -7.57311 0.699629
1357 -7.57311 0.664351
1358 -7.57311 0.629073
1359 -7.57311 0.593795
1360 -7.57311 0.558518
1361 -7.57311 0.52324
1362 -7.57311 0.487962
1363 -7.57311 0.452684
1364 -7.57311 0.417406
1365 -7.57311 0.382129
1366 -7.57311 0.346851
1367 -7.57311 0.311573
1368 -7.57311 0.276295
1369 -7.57311 0.241018
1370 -7.57311 0.20574
1371 -7.57311 0.170462
1372 -7.57311 0.135184
1373 -7.57311 0.0999064
1374 -7.60839 0.0646286
1375 -7.60839 0.0293508
1376 -7.60839 -0.00592694
1377 -7.60839 -0.0412047
1378 -7.60839 -0.0764825
1379 -7.60839 -0.11176
1380 -7.60839 -0.147038
1381 -7.60839 -0.182316
1382 -7.60839 -0.217594
1383 -7.64366 -0.252871
1384 -7.64366 -0.288149
1385 -7.67894 -0.323427
1386 -7.67894 -0.358705
1387 -7.67894 -0.393982
1388 -7.67894 -0.42926
1389 -7.67894 -0.464538
1390 -7.67894 -0.499816
1391 -7.71422 -0.535094
1392 -7.71422 -0.570371
1393 -7.71422 -0.605649
1394 -7.71422 -0.640927
1395 -7.71422 -0.676205
1396 -7.71422 -0.711482
1397 -7.71422 -0.74676
