# Supplementary material for: Statistical Mapping of Maize Bundle Intensity at the Stem Scale Using Spatial Normalisation of Replicated Images
Source: PLoS One. 2014 Mar 12;9(3):e90673. doi: 10.1371/journal.pone.0090673 (PMC3951278; doi:10.1371/journal.pone.0090673)
Supplement: File S2 — Data files containing bundle positions and slice contours. (ZIP) [file pone.0090673.s002.zip › data/slabs/tables/contoursMm/m04arCntMm.txt]

name   x   y
1    -7.22528 -0.686647
2    -7.22528 -0.721925
3    -7.22528 -0.757203
4    -7.22528 -0.79248
5    -7.22528 -0.827758
6    -7.22528 -0.863036
7    -7.22528 -0.898314
8    -7.22528 -0.933592
9    -7.22528 -0.968869
10   -7.22528 -1.00415
11   -7.22528 -1.03942
12   -7.22528 -1.0747
13   -7.22528 -1.10998
14   -7.19 -1.14526
15   -7.19 -1.18054
16   -7.19 -1.21581
17   -7.19 -1.25109
18   -7.19 -1.28637
19   -7.19 -1.32165
20   -7.19 -1.35692
21   -7.19 -1.3922
22   -7.19 -1.42748
23   -7.19 -1.46276
24   -7.19 -1.49804
25   -7.19 -1.53331
26   -7.19 -1.56859
27   -7.19 -1.60387
28   -7.19 -1.63915
29   -7.19 -1.67442
30   -7.19 -1.7097
31   -7.19 -1.74498
32   -7.19 -1.78026
33   -7.19 -1.81554
34   -7.15472 -1.85081
35   -7.15472 -1.88609
36   -7.15472 -1.92137
37   -7.15472 -1.95665
38   -7.15472 -1.99192
39   -7.15472 -2.0272
40   -7.15472 -2.06248
41   -7.15472 -2.09776
42   -7.15472 -2.13304
43   -7.15472 -2.16831
44   -7.15472 -2.20359
45   -7.15472 -2.23887
46   -7.11944 -2.27415
47   -7.11944 -2.30942
48   -7.11944 -2.3447
49   -7.11944 -2.37998
50   -7.11944 -2.41526
51   -7.11944 -2.45054
52   -7.11944 -2.48581
53   -7.11944 -2.52109
54   -7.11944 -2.55637
55   -7.11944 -2.59165
56   -7.11944 -2.62692
57   -7.11944 -2.6622
58   -7.11944 -2.69748
59   -7.11944 -2.73276
60   -7.11944 -2.76804
61   -7.11944 -2.80331
62   -7.08416 -2.83859
63   -7.08416 -2.87387
64   -7.08416 -2.90915
65   -7.08416 -2.94442
66   -7.08416 -2.9797
67   -7.08416 -3.01498
68   -7.08416 -3.05026
69   -7.04889 -3.08554
70   -7.04889 -3.12081
71   -7.04889 -3.15609
72   -7.04889 -3.19137
73   -7.04889 -3.22665
74   -7.04889 -3.26192
75   -7.04889 -3.2972
76   -7.04889 -3.33248
77   -7.04889 -3.36776
78   -7.01361 -3.40304
79   -7.01361 -3.43831
80   -7.01361 -3.47359
81   -7.01361 -3.50887
82   -7.01361 -3.54415
83   -7.01361 -3.57942
84   -7.01361 -3.6147
85   -7.01361 -3.64998
86   -6.97833 -3.68526
87   -6.94305 -3.72054
88   -6.94305 -3.75581
89   -6.94305 -3.79109
90   -6.94305 -3.82637
91   -6.94305 -3.86165
92   -6.94305 -3.89692
93   -6.94305 -3.9322
94   -6.90778 -3.96748
95   -6.90778 -4.00276
96   -6.90778 -4.03804
97   -6.8725 -4.07331
98   -6.8725 -4.10859
99   -6.8725 -4.14387
100  -6.8725 -4.17915
101  -6.8725 -4.21442
102  -6.8725 -4.2497
103  -6.8725 -4.28498
104  -6.8725 -4.32026
105  -6.8725 -4.35554
106  -6.8725 -4.39081
107  -6.83722 -4.42609
108  -6.83722 -4.46137
109  -6.83722 -4.49665
110  -6.83722 -4.53192
111  -6.83722 -4.5672
112  -6.83722 -4.60248
113  -6.80194 -4.63776
114  -6.80194 -4.67304
115  -6.80194 -4.70831
116  -6.80194 -4.74359
117  -6.80194 -4.77887
118  -6.76666 -4.81415
119  -6.76666 -4.84942
120  -6.73139 -4.8847
121  -6.73139 -4.91998
122  -6.73139 -4.95526
123  -6.73139 -4.99054
124  -6.73139 -5.02581
125  -6.73139 -5.06109
126  -6.73139 -5.09637
127  -6.73139 -5.13165
128  -6.69611 -5.16692
129  -6.69611 -5.2022
130  -6.69611 -5.23748
131  -6.69611 -5.27276
132  -6.66083 -5.30804
133  -6.62555 -5.34331
134  -6.62555 -5.37859
135  -6.62555 -5.41387
136  -6.62555 -5.44915
137  -6.62555 -5.48442
138  -6.62555 -5.5197
139  -6.62555 -5.55498
140  -6.62555 -5.59026
141  -6.62555 -5.62554
142  -6.62555 -5.66081
143  -6.62555 -5.69609
144  -6.62555 -5.73137
145  -6.62555 -5.76665
146  -6.62555 -5.80192
147  -6.62555 -5.8372
148  -6.62555 -5.87248
149  -6.62555 -5.90776
150  -6.62555 -5.94304
151  -6.59028 -5.97831
152  -6.555 -6.01359
153  -6.51972 -6.04887
154  -6.48444 -6.08415
155  -6.44916 -6.11942
156  -6.44916 -6.1547
157  -6.41389 -6.18998
158  -6.37861 -6.22526
159  -6.37861 -6.26054
160  -6.37861 -6.29581
161  -6.34333 -6.33109
162  -6.34333 -6.36637
163  -6.34333 -6.40165
164  -6.34333 -6.43692
165  -6.30805 -6.4722
166  -6.27278 -6.50748
167  -6.27278 -6.54276
168  -6.27278 -6.57804
169  -6.2375 -6.61331
170  -6.2375 -6.64859
171  -6.2375 -6.68387
172  -6.2375 -6.71915
173  -6.20222 -6.75442
174  -6.16694 -6.7897
175  -6.16694 -6.82498
176  -6.13166 -6.86026
177  -6.13166 -6.89554
178  -6.09639 -6.93081
179  -6.09639 -6.96609
180  -6.06111 -7.00137
181  -6.02583 -7.03665
182  -5.99055 -7.07192
183  -5.95528 -7.1072
184  -5.92 -7.14248
185  -5.88472 -7.17776
186  -5.84944 -7.21304
187  -5.81416 -7.24831
188  -5.77889 -7.28359
189  -5.74361 -7.31887
190  -5.70833 -7.35415
191  -5.67305 -7.38942
192  -5.63778 -7.4247
193  -5.6025 -7.45998
194  -5.56722 -7.45998
195  -5.53194 -7.49526
196  -5.49666 -7.49526
197  -5.46139 -7.49526
198  -5.42611 -7.49526
199  -5.39083 -7.49526
200  -5.35555 -7.49526
201  -5.32028 -7.49526
202  -5.285 -7.49526
203  -5.24972 -7.49526
204  -5.21444 -7.49526
205  -5.17916 -7.49526
206  -5.14389 -7.49526
207  -5.10861 -7.49526
208  -5.07333 -7.49526
209  -5.03805 -7.49526
210  -5.00278 -7.49526
211  -4.9675 -7.49526
212  -4.93222 -7.49526
213  -4.89694 -7.49526
214  -4.86166 -7.49526
215  -4.82639 -7.45998
216  -4.79111 -7.45998
217  -4.75583 -7.4247
218  -4.72055 -7.4247
219  -4.68528 -7.4247
220  -4.65 -7.4247
221  -4.61472 -7.38942
222  -4.57944 -7.35415
223  -4.54416 -7.31887
224  -4.50889 -7.28359
225  -4.47361 -7.28359
226  -4.43833 -7.28359
227  -4.40305 -7.24831
228  -4.36778 -7.24831
229  -4.3325 -7.21304
230  -4.29722 -7.17776
231  -4.26194 -7.14248
232  -4.22666 -7.1072
233  -4.19139 -7.07192
234  -4.15611 -7.03665
235  -4.12083 -7.00137
236  -4.08555 -6.96609
237  -4.05028 -6.96609
238  -4.015 -6.93081
239  -3.97972 -6.93081
240  -3.94444 -6.93081
241  -3.90916 -6.93081
242  -3.87389 -6.89554
243  -3.83861 -6.86026
244  -3.80333 -6.82498
245  -3.76805 -6.7897
246  -3.73278 -6.75442
247  -3.6975 -6.71915
248  -3.66222 -6.68387
249  -3.62694 -6.64859
250  -3.59166 -6.61331
251  -3.55639 -6.61331
252  -3.52111 -6.61331
253  -3.48583 -6.61331
254  -3.45055 -6.61331
255  -3.41528 -6.61331
256  -3.38 -6.61331
257  -3.34472 -6.61331
258  -3.30944 -6.61331
259  -3.27416 -6.61331
260  -3.23889 -6.61331
261  -3.20361 -6.61331
262  -3.16833 -6.61331
263  -3.13305 -6.61331
264  -3.09778 -6.61331
265  -3.0625 -6.61331
266  -3.02722 -6.61331
267  -2.99194 -6.61331
268  -2.95666 -6.61331
269  -2.92139 -6.61331
270  -2.88611 -6.57804
271  -2.85083 -6.57804
272  -2.81555 -6.57804
273  -2.78028 -6.54276
274  -2.745 -6.50748
275  -2.70972 -6.50748
276  -2.67444 -6.4722
277  -2.63916 -6.43692
278  -2.60389 -6.40165
279  -2.56861 -6.36637
280  -2.53333 -6.33109
281  -2.49805 -6.29581
282  -2.46278 -6.26054
283  -2.4275 -6.22526
284  -2.39222 -6.18998
285  -2.35694 -6.1547
286  -2.32166 -6.11942
287  -2.28639 -6.08415
288  -2.25111 -6.04887
289  -2.21583 -6.01359
290  -2.18055 -5.97831
291  -2.14528 -5.94304
292  -2.11 -5.90776
293  -2.07472 -5.90776
294  -2.03944 -5.90776
295  -2.00416 -5.90776
296  -1.96889 -5.90776
297  -1.93361 -5.90776
298  -1.89833 -5.90776
299  -1.86305 -5.90776
300  -1.82778 -5.90776
301  -1.7925 -5.90776
302  -1.75722 -5.90776
303  -1.72194 -5.90776
304  -1.68666 -5.90776
305  -1.65139 -5.94304
306  -1.61611 -5.94304
307  -1.58083 -5.94304
308  -1.54555 -5.94304
309  -1.51028 -5.94304
310  -1.475 -5.94304
311  -1.43972 -5.94304
312  -1.40444 -5.94304
313  -1.36916 -5.94304
314  -1.33389 -5.94304
315  -1.29861 -5.94304
316  -1.26333 -5.94304
317  -1.22805 -5.94304
318  -1.19278 -5.94304
319  -1.1575 -5.94304
320  -1.12222 -5.94304
321  -1.08694 -5.94304
322  -1.05166 -5.94304
323  -1.01639 -5.94304
324  -0.981108 -5.94304
325  -0.945831 -5.94304
326  -0.910553 -5.94304
327  -0.875275 -5.94304
328  -0.839997 -5.94304
329  -0.80472 -5.94304
330  -0.769442 -5.94304
331  -0.734164 -5.94304
332  -0.698886 -5.94304
333  -0.663608 -5.94304
334  -0.628331 -5.94304
335  -0.593053 -5.94304
336  -0.557775 -5.94304
337  -0.522497 -5.94304
338  -0.48722 -5.94304
339  -0.451942 -5.94304
340  -0.416664 -5.97831
341  -0.381386 -5.97831
342  -0.346108 -5.97831
343  -0.310831 -5.97831
344  -0.275553 -6.01359
345  -0.240275 -6.01359
346  -0.204997 -6.01359
347  -0.16972 -6.01359
348  -0.134442 -6.01359
349  -0.099164 -6.01359
350  -0.0638862 -6.04887
351  -0.0286084 -6.04887
352  0.00666936 -6.04887
353  0.0419471 -6.04887
354  0.0772249 -6.08415
355  0.112503 -6.08415
356  0.14778 -6.08415
357  0.183058 -6.11942
358  0.218336 -6.11942
359  0.253614 -6.11942
360  0.288892 -6.11942
361  0.324169 -6.1547
362  0.359447 -6.1547
363  0.394725 -6.1547
364  0.430003 -6.1547
365  0.46528 -6.18998
366  0.500558 -6.18998
367  0.535836 -6.18998
368  0.571114 -6.18998
369  0.606392 -6.18998
370  0.641669 -6.22526
371  0.676947 -6.22526
372  0.712225 -6.26054
373  0.747503 -6.26054
374  0.78278 -6.29581
375  0.818058 -6.29581
376  0.853336 -6.33109
377  0.888614 -6.33109
378  0.923892 -6.36637
379  0.959169 -6.40165
380  0.994447 -6.43692
381  1.02972 -6.4722
382  1.065 -6.4722
383  1.10028 -6.50748
384  1.13556 -6.50748
385  1.17084 -6.54276
386  1.20611 -6.54276
387  1.24139 -6.57804
388  1.27667 -6.57804
389  1.31195 -6.61331
390  1.34722 -6.64859
391  1.3825 -6.64859
392  1.41778 -6.68387
393  1.45306 -6.71915
394  1.48834 -6.75442
395  1.52361 -6.7897
396  1.55889 -6.82498
397  1.59417 -6.82498
398  1.62945 -6.82498
399  1.66472 -6.82498
400  1.7 -6.82498
401  1.73528 -6.82498
402  1.77056 -6.82498
403  1.80584 -6.82498
404  1.84111 -6.82498
405  1.87639 -6.82498
406  1.91167 -6.82498
407  1.94695 -6.82498
408  1.98222 -6.82498
409  2.0175 -6.7897
410  2.05278 -6.75442
411  2.08806 -6.75442
412  2.12334 -6.75442
413  2.15861 -6.75442
414  2.19389 -6.75442
415  2.22917 -6.75442
416  2.26445 -6.75442
417  2.29972 -6.75442
418  2.335 -6.75442
419  2.37028 -6.75442
420  2.40556 -6.75442
421  2.44084 -6.75442
422  2.47611 -6.75442
423  2.51139 -6.7897
424  2.54667 -6.7897
425  2.58195 -6.7897
426  2.61722 -6.82498
427  2.6525 -6.82498
428  2.68778 -6.86026
429  2.72306 -6.89554
430  2.75834 -6.93081
431  2.79361 -6.96609
432  2.82889 -6.96609
433  2.86417 -6.96609
434  2.89945 -7.00137
435  2.93472 -7.00137
436  2.97 -7.00137
437  3.00528 -7.03665
438  3.04056 -7.07192
439  3.07584 -7.07192
440  3.11111 -7.1072
441  3.14639 -7.14248
442  3.18167 -7.17776
443  3.21695 -7.21304
444  3.25222 -7.21304
445  3.2875 -7.21304
446  3.32278 -7.21304
447  3.35806 -7.21304
448  3.39334 -7.21304
449  3.42861 -7.21304
450  3.46389 -7.21304
451  3.49917 -7.21304
452  3.53445 -7.21304
453  3.56972 -7.21304
454  3.605 -7.21304
455  3.64028 -7.21304
456  3.67556 -7.21304
457  3.71084 -7.21304
458  3.74611 -7.21304
459  3.78139 -7.21304
460  3.81667 -7.17776
461  3.85195 -7.17776
462  3.88722 -7.17776
463  3.9225 -7.17776
464  3.95778 -7.17776
465  3.99306 -7.17776
466  4.02834 -7.17776
467  4.06361 -7.17776
468  4.09889 -7.17776
469  4.13417 -7.17776
470  4.16945 -7.17776
471  4.20472 -7.17776
472  4.24 -7.14248
473  4.27528 -7.1072
474  4.31056 -7.07192
475  4.34584 -7.03665
476  4.38111 -7.00137
477  4.41639 -6.96609
478  4.45167 -6.93081
479  4.48695 -6.89554
480  4.52222 -6.86026
481  4.5575 -6.82498
482  4.59278 -6.7897
483  4.62806 -6.75442
484  4.62806 -6.71915
485  4.62806 -6.68387
486  4.62806 -6.64859
487  4.62806 -6.61331
488  4.62806 -6.57804
489  4.62806 -6.54276
490  4.62806 -6.50748
491  4.62806 -6.4722
492  4.62806 -6.43692
493  4.62806 -6.40165
494  4.66334 -6.36637
495  4.69861 -6.33109
496  4.69861 -6.29581
497  4.69861 -6.26054
498  4.69861 -6.22526
499  4.69861 -6.18998
500  4.69861 -6.1547
501  4.69861 -6.11942
502  4.69861 -6.08415
503  4.69861 -6.04887
504  4.69861 -6.01359
505  4.73389 -5.97831
506  4.76917 -5.94304
507  4.80445 -5.90776
508  4.83972 -5.87248
509  4.875 -5.8372
510  4.91028 -5.80192
511  4.94556 -5.76665
512  4.98084 -5.73137
513  5.01611 -5.69609
514  5.05139 -5.69609
515  5.08667 -5.69609
516  5.12195 -5.69609
517  5.15722 -5.69609
518  5.1925 -5.69609
519  5.22778 -5.69609
520  5.26306 -5.69609
521  5.29834 -5.69609
522  5.33361 -5.69609
523  5.36889 -5.66081
524  5.40417 -5.62554
525  5.43945 -5.59026
526  5.47472 -5.55498
527  5.51 -5.5197
528  5.54528 -5.48442
529  5.58056 -5.44915
530  5.61584 -5.41387
531  5.65111 -5.37859
532  5.68639 -5.34331
533  5.72167 -5.30804
534  5.75695 -5.27276
535  5.75695 -5.23748
536  5.75695 -5.2022
537  5.75695 -5.16692
538  5.75695 -5.13165
539  5.79222 -5.09637
540  5.8275 -5.06109
541  5.86278 -5.02581
542  5.89806 -4.99054
543  5.93334 -4.95526
544  5.96861 -4.91998
545  6.00389 -4.8847
546  6.03917 -4.84942
547  6.07445 -4.81415
548  6.10972 -4.77887
549  6.145 -4.74359
550  6.18028 -4.74359
551  6.21556 -4.74359
552  6.25084 -4.74359
553  6.28611 -4.74359
554  6.32139 -4.74359
555  6.35667 -4.74359
556  6.39195 -4.74359
557  6.42722 -4.74359
558  6.4625 -4.74359
559  6.49778 -4.74359
560  6.53306 -4.74359
561  6.56834 -4.74359
562  6.60361 -4.74359
563  6.63889 -4.74359
564  6.67417 -4.74359
565  6.70945 -4.74359
566  6.74472 -4.74359
567  6.78 -4.70831
568  6.81528 -4.67304
569  6.85056 -4.63776
570  6.88584 -4.60248
571  6.92111 -4.5672
572  6.95639 -4.53192
573  6.99167 -4.49665
574  7.02695 -4.46137
575  7.06222 -4.42609
576  7.06222 -4.39081
577  7.06222 -4.35554
578  7.06222 -4.32026
579  7.0975 -4.28498
580  7.0975 -4.2497
581  7.0975 -4.21442
582  7.0975 -4.17915
583  7.13278 -4.14387
584  7.13278 -4.10859
585  7.13278 -4.07331
586  7.13278 -4.03804
587  7.16806 -4.00276
588  7.16806 -3.96748
589  7.16806 -3.9322
590  7.20334 -3.89692
591  7.20334 -3.86165
592  7.20334 -3.82637
593  7.20334 -3.79109
594  7.23861 -3.75581
595  7.23861 -3.72054
596  7.23861 -3.68526
597  7.27389 -3.64998
598  7.27389 -3.6147
599  7.27389 -3.57942
600  7.30917 -3.54415
601  7.30917 -3.50887
602  7.30917 -3.47359
603  7.30917 -3.43831
604  7.30917 -3.40304
605  7.30917 -3.36776
606  7.30917 -3.33248
607  7.34445 -3.2972
608  7.34445 -3.26192
609  7.34445 -3.22665
610  7.34445 -3.19137
611  7.37972 -3.15609
612  7.37972 -3.12081
613  7.37972 -3.08554
614  7.37972 -3.05026
615  7.37972 -3.01498
616  7.415 -2.9797
617  7.415 -2.94442
618  7.415 -2.90915
619  7.415 -2.87387
620  7.415 -2.83859
621  7.415 -2.80331
622  7.415 -2.76804
623  7.415 -2.73276
624  7.415 -2.69748
625  7.415 -2.6622
626  7.45028 -2.62692
627  7.45028 -2.59165
628  7.45028 -2.55637
629  7.45028 -2.52109
630  7.45028 -2.48581
631  7.45028 -2.45054
632  7.48556 -2.41526
633  7.48556 -2.37998
634  7.48556 -2.3447
635  7.48556 -2.30942
636  7.48556 -2.27415
637  7.48556 -2.23887
638  7.48556 -2.20359
639  7.52084 -2.16831
640  7.52084 -2.13304
641  7.52084 -2.09776
642  7.52084 -2.06248
643  7.55611 -2.0272
644  7.55611 -1.99192
645  7.55611 -1.95665
646  7.55611 -1.92137
647  7.55611 -1.88609
648  7.55611 -1.85081
649  7.55611 -1.81554
650  7.55611 -1.78026
651  7.55611 -1.74498
652  7.55611 -1.7097
653  7.55611 -1.67442
654  7.55611 -1.63915
655  7.55611 -1.60387
656  7.55611 -1.56859
657  7.55611 -1.53331
658  7.55611 -1.49804
659  7.55611 -1.46276
660  7.55611 -1.42748
661  7.55611 -1.3922
662  7.55611 -1.35692
663  7.55611 -1.32165
664  7.55611 -1.28637
665  7.55611 -1.25109
666  7.55611 -1.21581
667  7.55611 -1.18054
668  7.55611 -1.14526
669  7.55611 -1.10998
670  7.55611 -1.0747
671  7.55611 -1.03942
672  7.55611 -1.00415
673  7.55611 -0.968869
674  7.52084 -0.933592
675  7.52084 -0.898314
676  7.52084 -0.863036
677  7.52084 -0.827758
678  7.52084 -0.79248
679  7.52084 -0.757203
680  7.52084 -0.721925
681  7.52084 -0.686647
682  7.52084 -0.651369
683  7.52084 -0.616092
684  7.52084 -0.580814
685  7.52084 -0.545536
686  7.52084 -0.510258
687  7.48556 -0.47498
688  7.48556 -0.439703
689  7.48556 -0.404425
690  7.48556 -0.369147
691  7.48556 -0.333869
692  7.48556 -0.298592
693  7.48556 -0.263314
694  7.48556 -0.228036
695  7.48556 -0.192758
696  7.48556 -0.15748
697  7.48556 -0.122203
698  7.45028 -0.0869249
699  7.45028 -0.0516471
700  7.45028 -0.0163694
701  7.45028 0.0189084
702  7.45028 0.0541862
703  7.45028 0.089464
704  7.45028 0.124742
705  7.45028 0.16002
706  7.415 0.195297
707  7.415 0.230575
708  7.415 0.265853
709  7.415 0.301131
710  7.415 0.336408
711  7.37972 0.371686
712  7.37972 0.406964
713  7.37972 0.442242
714  7.37972 0.47752
715  7.34445 0.512797
716  7.34445 0.548075
717  7.34445 0.583353
718  7.34445 0.618631
719  7.34445 0.653908
720  7.30917 0.689186
721  7.30917 0.724464
722  7.30917 0.759742
723  7.30917 0.79502
724  7.27389 0.830297
725  7.27389 0.865575
726  7.27389 0.900853
727  7.27389 0.936131
728  7.23861 0.971408
729  7.23861 1.00669
730  7.20334 1.04196
731  7.20334 1.07724
732  7.20334 1.11252
733  7.20334 1.1478
734  7.20334 1.18308
735  7.20334 1.21835
736  7.16806 1.25363
737  7.16806 1.28891
738  7.16806 1.32419
739  7.16806 1.35946
740  7.13278 1.39474
741  7.13278 1.43002
742  7.13278 1.4653
743  7.0975 1.50058
744  7.0975 1.53585
745  7.0975 1.57113
746  7.06222 1.60641
747  7.06222 1.64169
748  7.06222 1.67696
749  7.06222 1.71224
750  7.02695 1.74752
751  7.02695 1.7828
752  7.02695 1.81808
753  6.99167 1.85335
754  6.99167 1.88863
755  6.99167 1.92391
756  6.99167 1.95919
757  6.95639 1.99446
758  6.95639 2.02974
759  6.95639 2.06502
760  6.92111 2.1003
761  6.92111 2.13558
762  6.92111 2.17085
763  6.88584 2.20613
764  6.88584 2.24141
765  6.85056 2.27669
766  6.85056 2.31196
767  6.81528 2.34724
768  6.81528 2.38252
769  6.78 2.4178
770  6.78 2.45308
771  6.78 2.48835
772  6.74472 2.52363
773  6.74472 2.55891
774  6.74472 2.59419
775  6.70945 2.62946
776  6.70945 2.66474
777  6.67417 2.70002
778  6.67417 2.7353
779  6.63889 2.77058
780  6.63889 2.80585
781  6.60361 2.84113
782  6.60361 2.87641
783  6.60361 2.91169
784  6.56834 2.94696
785  6.56834 2.98224
786  6.53306 3.01752
787  6.53306 3.0528
788  6.49778 3.08808
789  6.49778 3.12335
790  6.4625 3.15863
791  6.4625 3.19391
792  6.42722 3.22919
793  6.42722 3.26446
794  6.39195 3.29974
795  6.39195 3.33502
796  6.39195 3.3703
797  6.35667 3.40558
798  6.35667 3.44085
799  6.35667 3.47613
800  6.32139 3.51141
801  6.28611 3.54669
802  6.28611 3.58196
803  6.25084 3.61724
804  6.25084 3.65252
805  6.21556 3.6878
806  6.18028 3.72308
807  6.18028 3.75835
808  6.145 3.79363
809  6.10972 3.82891
810  6.10972 3.86419
811  6.07445 3.89946
812  6.07445 3.93474
813  6.07445 3.97002
814  6.03917 4.0053
815  6.00389 4.04058
816  5.96861 4.07585
817  5.96861 4.11113
818  5.93334 4.14641
819  5.89806 4.18169
820  5.86278 4.21696
821  5.86278 4.25224
822  5.8275 4.28752
823  5.79222 4.3228
824  5.79222 4.35808
825  5.75695 4.39335
826  5.72167 4.42863
827  5.72167 4.46391
828  5.68639 4.49919
829  5.68639 4.53446
830  5.65111 4.56974
831  5.61584 4.60502
832  5.58056 4.6403
833  5.58056 4.67558
834  5.54528 4.71085
835  5.54528 4.74613
836  5.54528 4.78141
837  5.51 4.81669
838  5.47472 4.85196
839  5.43945 4.88724
840  5.40417 4.92252
841  5.36889 4.9578
842  5.33361 4.99308
843  5.29834 5.02835
844  5.29834 5.06363
845  5.26306 5.09891
846  5.22778 5.13419
847  5.1925 5.16946
848  5.15722 5.20474
849  5.12195 5.24002
850  5.08667 5.2753
851  5.05139 5.31058
852  5.01611 5.34585
853  5.01611 5.38113
854  4.98084 5.41641
855  4.94556 5.45169
856  4.94556 5.48696
857  4.91028 5.52224
858  4.875 5.55752
859  4.83972 5.5928
860  4.80445 5.62808
861  4.76917 5.66335
862  4.73389 5.69863
863  4.69861 5.73391
864  4.66334 5.76919
865  4.62806 5.80446
866  4.59278 5.83974
867  4.5575 5.87502
868  4.52222 5.9103
869  4.48695 5.94558
870  4.45167 5.98085
871  4.41639 6.01613
872  4.38111 6.05141
873  4.34584 6.08669
874  4.31056 6.12196
875  4.27528 6.15724
876  4.24 6.19252
877  4.20472 6.2278
878  4.16945 6.26308
879  4.13417 6.29835
880  4.09889 6.33363
881  4.06361 6.36891
882  4.02834 6.40419
883  4.02834 6.43946
884  3.99306 6.47474
885  3.95778 6.51002
886  3.9225 6.5453
887  3.88722 6.58058
888  3.85195 6.61585
889  3.81667 6.65113
890  3.78139 6.68641
891  3.74611 6.72169
892  3.71084 6.75696
893  3.67556 6.79224
894  3.64028 6.82752
895  3.605 6.8628
896  3.56972 6.89808
897  3.53445 6.93335
898  3.49917 6.96863
899  3.46389 7.00391
900  3.42861 7.00391
901  3.39334 7.03919
902  3.35806 7.07446
903  3.32278 7.10974
904  3.2875 7.10974
905  3.25222 7.10974
906  3.21695 7.14502
907  3.18167 7.14502
908  3.14639 7.1803
909  3.11111 7.1803
910  3.07584 7.21558
911  3.04056 7.25085
912  3.00528 7.25085
913  2.97 7.28613
914  2.93472 7.32141
915  2.89945 7.35669
916  2.86417 7.39196
917  2.82889 7.42724
918  2.79361 7.46252
919  2.75834 7.4978
920  2.72306 7.53308
921  2.68778 7.56835
922  2.6525 7.60363
923  2.61722 7.63891
924  2.58195 7.63891
925  2.54667 7.63891
926  2.51139 7.63891
927  2.47611 7.63891
928  2.44084 7.67419
929  2.40556 7.67419
930  2.37028 7.67419
931  2.335 7.67419
932  2.29972 7.67419
933  2.26445 7.67419
934  2.22917 7.67419
935  2.19389 7.67419
936  2.15861 7.70946
937  2.12334 7.74474
938  2.08806 7.78002
939  2.05278 7.8153
940  2.0175 7.85058
941  1.98222 7.88585
942  1.94695 7.88585
943  1.91167 7.88585
944  1.87639 7.88585
945  1.84111 7.88585
946  1.80584 7.88585
947  1.77056 7.92113
948  1.73528 7.95641
949  1.7 7.95641
950  1.66472 7.95641
951  1.62945 7.99169
952  1.59417 7.99169
953  1.55889 7.99169
954  1.52361 7.99169
955  1.48834 7.99169
956  1.45306 7.99169
957  1.41778 7.99169
958  1.3825 7.99169
959  1.34722 7.99169
960  1.31195 7.99169
961  1.27667 7.99169
962  1.24139 7.99169
963  1.20611 7.99169
964  1.17084 7.99169
965  1.13556 7.99169
966  1.10028 7.99169
967  1.065 7.99169
968  1.02972 7.99169
969  0.994447 7.99169
970  0.959169 7.95641
971  0.923892 7.95641
972  0.888614 7.95641
973  0.853336 7.95641
974  0.818058 7.95641
975  0.78278 7.95641
976  0.747503 7.95641
977  0.712225 7.95641
978  0.676947 7.95641
979  0.641669 7.95641
980  0.606392 7.95641
981  0.571114 7.95641
982  0.535836 7.95641
983  0.500558 7.95641
984  0.46528 7.95641
985  0.430003 7.95641
986  0.394725 7.95641
987  0.359447 7.95641
988  0.324169 7.95641
989  0.288892 7.92113
990  0.253614 7.92113
991  0.218336 7.92113
992  0.183058 7.92113
993  0.14778 7.92113
994  0.112503 7.92113
995  0.0772249 7.92113
996  0.0419471 7.92113
997  0.00666936 7.92113
998  -0.0286084 7.92113
999  -0.0638862 7.92113
1000 -0.099164 7.92113
1001 -0.134442 7.88585
1002 -0.16972 7.88585
1003 -0.204997 7.88585
1004 -0.240275 7.88585
1005 -0.275553 7.88585
1006 -0.310831 7.88585
1007 -0.346108 7.88585
1008 -0.381386 7.88585
1009 -0.416664 7.88585
1010 -0.451942 7.88585
1011 -0.48722 7.85058
1012 -0.522497 7.85058
1013 -0.557775 7.85058
1014 -0.593053 7.85058
1015 -0.628331 7.85058
1016 -0.663608 7.85058
1017 -0.698886 7.85058
1018 -0.734164 7.8153
1019 -0.769442 7.8153
1020 -0.80472 7.8153
1021 -0.839997 7.78002
1022 -0.875275 7.78002
1023 -0.910553 7.78002
1024 -0.945831 7.78002
1025 -0.981108 7.74474
1026 -1.01639 7.74474
1027 -1.05166 7.74474
1028 -1.08694 7.74474
1029 -1.12222 7.74474
1030 -1.1575 7.74474
1031 -1.19278 7.74474
1032 -1.22805 7.70946
1033 -1.26333 7.70946
1034 -1.29861 7.70946
1035 -1.33389 7.67419
1036 -1.36916 7.67419
1037 -1.40444 7.67419
1038 -1.43972 7.67419
1039 -1.475 7.67419
1040 -1.51028 7.63891
1041 -1.54555 7.63891
1042 -1.58083 7.60363
1043 -1.61611 7.60363
1044 -1.65139 7.56835
1045 -1.68666 7.56835
1046 -1.72194 7.56835
1047 -1.75722 7.56835
1048 -1.7925 7.56835
1049 -1.82778 7.53308
1050 -1.86305 7.53308
1051 -1.89833 7.4978
1052 -1.93361 7.4978
1053 -1.96889 7.4978
1054 -2.00416 7.46252
1055 -2.03944 7.46252
1056 -2.07472 7.42724
1057 -2.11 7.42724
1058 -2.14528 7.39196
1059 -2.18055 7.39196
1060 -2.21583 7.39196
1061 -2.25111 7.35669
1062 -2.28639 7.35669
1063 -2.32166 7.32141
1064 -2.35694 7.32141
1065 -2.39222 7.32141
1066 -2.4275 7.32141
1067 -2.46278 7.32141
1068 -2.49805 7.32141
1069 -2.53333 7.32141
1070 -2.56861 7.28613
1071 -2.60389 7.25085
1072 -2.63916 7.21558
1073 -2.67444 7.1803
1074 -2.70972 7.1803
1075 -2.745 7.14502
1076 -2.78028 7.10974
1077 -2.81555 7.10974
1078 -2.85083 7.10974
1079 -2.88611 7.10974
1080 -2.92139 7.10974
1081 -2.95666 7.07446
1082 -2.99194 7.03919
1083 -3.02722 7.00391
1084 -3.0625 6.96863
1085 -3.09778 6.93335
1086 -3.13305 6.93335
1087 -3.16833 6.89808
1088 -3.20361 6.89808
1089 -3.23889 6.8628
1090 -3.27416 6.82752
1091 -3.30944 6.82752
1092 -3.34472 6.79224
1093 -3.38 6.75696
1094 -3.41528 6.75696
1095 -3.45055 6.72169
1096 -3.48583 6.72169
1097 -3.52111 6.68641
1098 -3.55639 6.65113
1099 -3.59166 6.65113
1100 -3.62694 6.61585
1101 -3.66222 6.58058
1102 -3.6975 6.5453
1103 -3.73278 6.5453
1104 -3.76805 6.51002
1105 -3.80333 6.47474
1106 -3.83861 6.43946
1107 -3.87389 6.40419
1108 -3.90916 6.36891
1109 -3.94444 6.36891
1110 -3.97972 6.33363
1111 -4.015 6.29835
1112 -4.05028 6.29835
1113 -4.08555 6.26308
1114 -4.12083 6.2278
1115 -4.15611 6.19252
1116 -4.19139 6.15724
1117 -4.22666 6.12196
1118 -4.26194 6.08669
1119 -4.29722 6.05141
1120 -4.3325 6.01613
1121 -4.36778 5.98085
1122 -4.40305 5.94558
1123 -4.43833 5.9103
1124 -4.47361 5.87502
1125 -4.50889 5.83974
1126 -4.54416 5.80446
1127 -4.57944 5.76919
1128 -4.61472 5.73391
1129 -4.61472 5.69863
1130 -4.65 5.66335
1131 -4.68528 5.62808
1132 -4.72055 5.5928
1133 -4.72055 5.55752
1134 -4.75583 5.52224
1135 -4.79111 5.48696
1136 -4.82639 5.45169
1137 -4.86166 5.41641
1138 -4.89694 5.38113
1139 -4.93222 5.34585
1140 -4.9675 5.31058
1141 -5.00278 5.2753
1142 -5.03805 5.24002
1143 -5.07333 5.20474
1144 -5.07333 5.16946
1145 -5.10861 5.13419
1146 -5.14389 5.09891
1147 -5.14389 5.06363
1148 -5.17916 5.02835
1149 -5.17916 4.99308
1150 -5.21444 4.9578
1151 -5.24972 4.92252
1152 -5.285 4.88724
1153 -5.32028 4.85196
1154 -5.35555 4.81669
1155 -5.39083 4.78141
1156 -5.42611 4.74613
1157 -5.46139 4.71085
1158 -5.49666 4.67558
1159 -5.53194 4.6403
1160 -5.56722 4.6403
1161 -5.6025 4.60502
1162 -5.63778 4.56974
1163 -5.67305 4.53446
1164 -5.70833 4.49919
1165 -5.74361 4.46391
1166 -5.77889 4.42863
1167 -5.81416 4.39335
1168 -5.84944 4.35808
1169 -5.88472 4.3228
1170 -5.92 4.28752
1171 -5.92 4.25224
1172 -5.95528 4.21696
1173 -5.95528 4.18169
1174 -5.99055 4.14641
1175 -6.02583 4.11113
1176 -6.02583 4.07585
1177 -6.06111 4.04058
1178 -6.06111 4.0053
1179 -6.09639 3.97002
1180 -6.13166 3.93474
1181 -6.13166 3.89946
1182 -6.16694 3.86419
1183 -6.20222 3.82891
1184 -6.20222 3.79363
1185 -6.20222 3.75835
1186 -6.20222 3.72308
1187 -6.20222 3.6878
1188 -6.20222 3.65252
1189 -6.20222 3.61724
1190 -6.20222 3.58196
1191 -6.20222 3.54669
1192 -6.20222 3.51141
1193 -6.20222 3.47613
1194 -6.2375 3.44085
1195 -6.27278 3.40558
1196 -6.30805 3.3703
1197 -6.30805 3.33502
1198 -6.30805 3.29974
1199 -6.30805 3.26446
1200 -6.34333 3.22919
1201 -6.37861 3.19391
1202 -6.37861 3.15863
1203 -6.37861 3.12335
1204 -6.41389 3.08808
1205 -6.41389 3.0528
1206 -6.41389 3.01752
1207 -6.44916 2.98224
1208 -6.44916 2.94696
1209 -6.48444 2.91169
1210 -6.48444 2.87641
1211 -6.51972 2.84113
1212 -6.51972 2.80585
1213 -6.555 2.77058
1214 -6.59028 2.7353
1215 -6.59028 2.70002
1216 -6.59028 2.66474
1217 -6.59028 2.62946
1218 -6.62555 2.59419
1219 -6.62555 2.55891
1220 -6.62555 2.52363
1221 -6.62555 2.48835
1222 -6.66083 2.45308
1223 -6.69611 2.4178
1224 -6.69611 2.38252
1225 -6.69611 2.34724
1226 -6.73139 2.31196
1227 -6.73139 2.27669
1228 -6.73139 2.24141
1229 -6.76666 2.20613
1230 -6.80194 2.17085
1231 -6.80194 2.13558
1232 -6.80194 2.1003
1233 -6.83722 2.06502
1234 -6.83722 2.02974
1235 -6.83722 1.99446
1236 -6.83722 1.95919
1237 -6.83722 1.92391
1238 -6.8725 1.88863
1239 -6.8725 1.85335
1240 -6.8725 1.81808
1241 -6.90778 1.7828
1242 -6.90778 1.74752
1243 -6.90778 1.71224
1244 -6.90778 1.67696
1245 -6.94305 1.64169
1246 -6.94305 1.60641
1247 -6.94305 1.57113
1248 -6.97833 1.53585
1249 -6.97833 1.50058
1250 -6.97833 1.4653
1251 -7.01361 1.43002
1252 -7.01361 1.39474
1253 -7.01361 1.35946
1254 -7.04889 1.32419
1255 -7.04889 1.28891
1256 -7.04889 1.25363
1257 -7.04889 1.21835
1258 -7.08416 1.18308
1259 -7.08416 1.1478
1260 -7.11944 1.11252
1261 -7.11944 1.07724
1262 -7.11944 1.04196
1263 -7.11944 1.00669
1264 -7.11944 0.971408
1265 -7.11944 0.936131
1266 -7.11944 0.900853
1267 -7.15472 0.865575
1268 -7.15472 0.830297
1269 -7.15472 0.79502
1270 -7.15472 0.759742
1271 -7.15472 0.724464
1272 -7.15472 0.689186
1273 -7.15472 0.653908
1274 -7.15472 0.618631
1275 -7.15472 0.583353
1276 -7.15472 0.548075
1277 -7.15472 0.512797
1278 -7.15472 0.47752
1279 -7.15472 0.442242
1280 -7.15472 0.406964
1281 -7.15472 0.371686
1282 -7.15472 0.336408
1283 -7.15472 0.301131
1284 -7.19 0.265853
1285 -7.19 0.230575
1286 -7.19 0.195297
1287 -7.19 0.16002
1288 -7.19 0.124742
1289 -7.19 0.089464
1290 -7.19 0.0541862
1291 -7.19 0.0189084
1292 -7.19 -0.0163694
1293 -7.19 -0.0516471
1294 -7.19 -0.0869249
1295 -7.19 -0.122203
1296 -7.19 -0.15748
1297 -7.19 -0.192758
1298 -7.19 -0.228036
1299 -7.19 -0.263314
1300 -7.19 -0.298592
1301 -7.19 -0.333869
1302 -7.19 -0.369147
1303 -7.19 -0.404425
1304 -7.19 -0.439703
1305 -7.19 -0.47498
1306 -7.19 -0.510258
1307 -7.19 -0.545536
1308 -7.19 -0.580814
1309 -7.19 -0.616092
1310 -7.19 -0.651369
