# Supplementary material for: Statistical Mapping of Maize Bundle Intensity at the Stem Scale Using Spatial Normalisation of Replicated Images
Source: PLoS One. 2014 Mar 12;9(3):e90673. doi: 10.1371/journal.pone.0090673 (PMC3951278; doi:10.1371/journal.pone.0090673)
Supplement: File S2 — Data files containing bundle positions and slice contours. (ZIP) [file pone.0090673.s002.zip › data/slabs/tables/contoursMm/m04avCntMm.txt]

name   x   y
1    -6.99107 0.326221
2    -6.99107 0.290943
3    -6.99107 0.255665
4    -6.99107 0.220388
5    -6.99107 0.18511
6    -6.99107 0.149832
7    -6.99107 0.114554
8    -6.99107 0.0792764
9    -6.99107 0.0439986
10   -6.99107 0.00872086
11   -6.99107 -0.0265569
12   -6.99107 -0.0618347
13   -6.99107 -0.0971125
14   -6.99107 -0.13239
15   -6.99107 -0.167668
16   -6.99107 -0.202946
17   -6.99107 -0.238224
18   -6.99107 -0.273501
19   -6.99107 -0.308779
20   -6.99107 -0.344057
21   -6.99107 -0.379335
22   -6.99107 -0.414612
23   -6.99107 -0.44989
24   -6.99107 -0.485168
25   -6.99107 -0.520446
26   -6.99107 -0.555724
27   -6.99107 -0.591001
28   -6.99107 -0.626279
29   -6.99107 -0.661557
30   -6.99107 -0.696835
31   -6.99107 -0.732112
32   -6.99107 -0.76739
33   -6.99107 -0.802668
34   -6.99107 -0.837946
35   -6.99107 -0.873224
36   -6.99107 -0.908501
37   -6.99107 -0.943779
38   -6.99107 -0.979057
39   -6.99107 -1.01433
40   -6.99107 -1.04961
41   -6.99107 -1.08489
42   -6.99107 -1.12017
43   -6.99107 -1.15545
44   -6.99107 -1.19072
45   -6.99107 -1.226
46   -6.99107 -1.26128
47   -6.99107 -1.29656
48   -6.95579 -1.33183
49   -6.95579 -1.36711
50   -6.95579 -1.40239
51   -6.95579 -1.43767
52   -6.95579 -1.47295
53   -6.95579 -1.50822
54   -6.95579 -1.5435
55   -6.95579 -1.57878
56   -6.92052 -1.61406
57   -6.92052 -1.64933
58   -6.92052 -1.68461
59   -6.92052 -1.71989
60   -6.92052 -1.75517
61   -6.92052 -1.79045
62   -6.92052 -1.82572
63   -6.92052 -1.861
64   -6.92052 -1.89628
65   -6.92052 -1.93156
66   -6.88524 -1.96683
67   -6.84996 -2.00211
68   -6.84996 -2.03739
69   -6.84996 -2.07267
70   -6.84996 -2.10795
71   -6.84996 -2.14322
72   -6.84996 -2.1785
73   -6.84996 -2.21378
74   -6.84996 -2.24906
75   -6.84996 -2.28433
76   -6.84996 -2.31961
77   -6.81468 -2.35489
78   -6.81468 -2.39017
79   -6.81468 -2.42545
80   -6.77941 -2.46072
81   -6.77941 -2.496
82   -6.77941 -2.53128
83   -6.77941 -2.56656
84   -6.77941 -2.60183
85   -6.77941 -2.63711
86   -6.74413 -2.67239
87   -6.74413 -2.70767
88   -6.70885 -2.74295
89   -6.70885 -2.77822
90   -6.70885 -2.8135
91   -6.70885 -2.84878
92   -6.67357 -2.88406
93   -6.67357 -2.91933
94   -6.67357 -2.95461
95   -6.67357 -2.98989
96   -6.63829 -3.02517
97   -6.63829 -3.06045
98   -6.63829 -3.09572
99   -6.60302 -3.131
100  -6.56774 -3.16628
101  -6.56774 -3.20156
102  -6.56774 -3.23683
103  -6.56774 -3.27211
104  -6.53246 -3.30739
105  -6.53246 -3.34267
106  -6.53246 -3.37795
107  -6.53246 -3.41322
108  -6.53246 -3.4485
109  -6.49718 -3.48378
110  -6.49718 -3.51906
111  -6.49718 -3.55433
112  -6.46191 -3.58961
113  -6.46191 -3.62489
114  -6.46191 -3.66017
115  -6.46191 -3.69545
116  -6.46191 -3.73072
117  -6.42663 -3.766
118  -6.42663 -3.80128
119  -6.42663 -3.83656
120  -6.39135 -3.87183
121  -6.39135 -3.90711
122  -6.39135 -3.94239
123  -6.39135 -3.97767
124  -6.35607 -4.01295
125  -6.35607 -4.04822
126  -6.35607 -4.0835
127  -6.35607 -4.11878
128  -6.32079 -4.15406
129  -6.32079 -4.18933
130  -6.32079 -4.22461
131  -6.32079 -4.25989
132  -6.28552 -4.29517
133  -6.28552 -4.33045
134  -6.28552 -4.36572
135  -6.28552 -4.401
136  -6.25024 -4.43628
137  -6.21496 -4.47156
138  -6.21496 -4.50683
139  -6.21496 -4.54211
140  -6.17968 -4.57739
141  -6.14441 -4.61267
142  -6.14441 -4.64795
143  -6.14441 -4.68322
144  -6.14441 -4.7185
145  -6.14441 -4.75378
146  -6.14441 -4.78906
147  -6.10913 -4.82433
148  -6.07385 -4.85961
149  -6.07385 -4.89489
150  -6.07385 -4.93017
151  -6.07385 -4.96545
152  -6.07385 -5.00072
153  -6.07385 -5.036
154  -6.07385 -5.07128
155  -6.07385 -5.10656
156  -6.03857 -5.14183
157  -6.00329 -5.17711
158  -5.96802 -5.21239
159  -5.93274 -5.24767
160  -5.89746 -5.28295
161  -5.86218 -5.31822
162  -5.82691 -5.3535
163  -5.79163 -5.38878
164  -5.75635 -5.42406
165  -5.72107 -5.45933
166  -5.68579 -5.49461
167  -5.65052 -5.52989
168  -5.65052 -5.56517
169  -5.65052 -5.60045
170  -5.61524 -5.63572
171  -5.57996 -5.671
172  -5.54468 -5.70628
173  -5.50941 -5.74156
174  -5.47413 -5.77683
175  -5.43885 -5.81211
176  -5.40357 -5.84739
177  -5.36829 -5.88267
178  -5.33302 -5.91795
179  -5.29774 -5.91795
180  -5.26246 -5.95322
181  -5.22718 -5.95322
182  -5.19191 -5.9885
183  -5.15663 -6.02378
184  -5.12135 -6.05906
185  -5.08607 -6.05906
186  -5.05079 -6.05906
187  -5.01552 -6.09433
188  -4.98024 -6.12961
189  -4.94496 -6.12961
190  -4.90968 -6.16489
191  -4.87441 -6.20017
192  -4.83913 -6.23545
193  -4.80385 -6.27072
194  -4.76857 -6.306
195  -4.73329 -6.34128
196  -4.69802 -6.37656
197  -4.66274 -6.41183
198  -4.62746 -6.44711
199  -4.59218 -6.48239
200  -4.59218 -6.51767
201  -4.55691 -6.55295
202  -4.55691 -6.58822
203  -4.55691 -6.6235
204  -4.55691 -6.65878
205  -4.52163 -6.69406
206  -4.52163 -6.72933
207  -4.48635 -6.76461
208  -4.45107 -6.79989
209  -4.41579 -6.83517
210  -4.38052 -6.87045
211  -4.34524 -6.90572
212  -4.30996 -6.941
213  -4.27468 -6.97628
214  -4.23941 -7.01156
215  -4.20413 -7.04683
216  -4.16885 -7.08211
217  -4.13357 -7.11739
218  -4.09829 -7.11739
219  -4.06302 -7.11739
220  -4.02774 -7.11739
221  -3.99246 -7.11739
222  -3.95718 -7.11739
223  -3.92191 -7.11739
224  -3.88663 -7.11739
225  -3.85135 -7.11739
226  -3.81607 -7.11739
227  -3.78079 -7.11739
228  -3.74552 -7.11739
229  -3.71024 -7.11739
230  -3.67496 -7.11739
231  -3.63968 -7.11739
232  -3.60441 -7.11739
233  -3.56913 -7.11739
234  -3.53385 -7.11739
235  -3.49857 -7.11739
236  -3.46329 -7.11739
237  -3.42802 -7.11739
238  -3.39274 -7.11739
239  -3.35746 -7.11739
240  -3.32218 -7.11739
241  -3.28691 -7.11739
242  -3.25163 -7.11739
243  -3.21635 -7.11739
244  -3.18107 -7.11739
245  -3.14579 -7.11739
246  -3.11052 -7.11739
247  -3.07524 -7.11739
248  -3.03996 -7.11739
249  -3.00468 -7.08211
250  -2.96941 -7.04683
251  -2.93413 -7.01156
252  -2.89885 -6.97628
253  -2.86357 -6.97628
254  -2.82829 -6.97628
255  -2.79302 -6.97628
256  -2.75774 -6.941
257  -2.72246 -6.90572
258  -2.68718 -6.87045
259  -2.65191 -6.87045
260  -2.61663 -6.87045
261  -2.58135 -6.87045
262  -2.54607 -6.87045
263  -2.51079 -6.83517
264  -2.47552 -6.83517
265  -2.44024 -6.83517
266  -2.40496 -6.83517
267  -2.36968 -6.79989
268  -2.33441 -6.76461
269  -2.29913 -6.76461
270  -2.26385 -6.76461
271  -2.22857 -6.72933
272  -2.19329 -6.69406
273  -2.15802 -6.65878
274  -2.12274 -6.65878
275  -2.08746 -6.65878
276  -2.05218 -6.6235
277  -2.01691 -6.6235
278  -1.98163 -6.58822
279  -1.94635 -6.55295
280  -1.91107 -6.55295
281  -1.87579 -6.55295
282  -1.84052 -6.55295
283  -1.80524 -6.55295
284  -1.76996 -6.55295
285  -1.73468 -6.55295
286  -1.69941 -6.55295
287  -1.66413 -6.55295
288  -1.62885 -6.55295
289  -1.59357 -6.55295
290  -1.55829 -6.55295
291  -1.52302 -6.55295
292  -1.48774 -6.55295
293  -1.45246 -6.55295
294  -1.41718 -6.55295
295  -1.38191 -6.55295
296  -1.34663 -6.55295
297  -1.31135 -6.55295
298  -1.27607 -6.55295
299  -1.24079 -6.51767
300  -1.20552 -6.51767
301  -1.17024 -6.51767
302  -1.13496 -6.48239
303  -1.09968 -6.44711
304  -1.06441 -6.41183
305  -1.02913 -6.37656
306  -0.993849 -6.34128
307  -0.958572 -6.306
308  -0.923294 -6.27072
309  -0.888016 -6.23545
310  -0.852738 -6.20017
311  -0.817461 -6.16489
312  -0.782183 -6.12961
313  -0.746905 -6.09433
314  -0.711627 -6.05906
315  -0.676349 -6.02378
316  -0.641072 -6.02378
317  -0.605794 -5.9885
318  -0.570516 -5.9885
319  -0.535238 -5.95322
320  -0.499961 -5.95322
321  -0.464683 -5.91795
322  -0.429405 -5.91795
323  -0.394127 -5.88267
324  -0.358849 -5.84739
325  -0.323572 -5.81211
326  -0.288294 -5.81211
327  -0.253016 -5.81211
328  -0.217738 -5.81211
329  -0.182461 -5.77683
330  -0.147183 -5.77683
331  -0.111905 -5.74156
332  -0.0766273 -5.74156
333  -0.0413495 -5.74156
334  -0.0060717 -5.70628
335  0.0292061 -5.70628
336  0.0644839 -5.70628
337  0.0997616 -5.671
338  0.135039 -5.671
339  0.170317 -5.671
340  0.205595 -5.63572
341  0.240873 -5.63572
342  0.276151 -5.63572
343  0.311428 -5.63572
344  0.346706 -5.60045
345  0.381984 -5.60045
346  0.417262 -5.60045
347  0.452539 -5.60045
348  0.487817 -5.56517
349  0.523095 -5.56517
350  0.558373 -5.56517
351  0.593651 -5.56517
352  0.628928 -5.52989
353  0.664206 -5.52989
354  0.699484 -5.52989
355  0.734762 -5.52989
356  0.770039 -5.52989
357  0.805317 -5.49461
358  0.840595 -5.49461
359  0.875873 -5.49461
360  0.911151 -5.49461
361  0.946428 -5.45933
362  0.981706 -5.45933
363  1.01698 -5.45933
364  1.05226 -5.45933
365  1.08754 -5.45933
366  1.12282 -5.42406
367  1.15809 -5.42406
368  1.19337 -5.42406
369  1.22865 -5.42406
370  1.26393 -5.42406
371  1.29921 -5.42406
372  1.33448 -5.42406
373  1.36976 -5.42406
374  1.40504 -5.38878
375  1.44032 -5.38878
376  1.47559 -5.38878
377  1.51087 -5.38878
378  1.54615 -5.38878
379  1.58143 -5.38878
380  1.61671 -5.38878
381  1.65198 -5.38878
382  1.68726 -5.38878
383  1.72254 -5.38878
384  1.75782 -5.38878
385  1.79309 -5.38878
386  1.82837 -5.38878
387  1.86365 -5.38878
388  1.89893 -5.38878
389  1.93421 -5.38878
390  1.96948 -5.38878
391  2.00476 -5.38878
392  2.04004 -5.38878
393  2.07532 -5.38878
394  2.11059 -5.38878
395  2.14587 -5.38878
396  2.18115 -5.38878
397  2.21643 -5.38878
398  2.25171 -5.38878
399  2.28698 -5.38878
400  2.32226 -5.42406
401  2.35754 -5.42406
402  2.39282 -5.42406
403  2.42809 -5.42406
404  2.46337 -5.42406
405  2.49865 -5.42406
406  2.53393 -5.45933
407  2.56921 -5.45933
408  2.60448 -5.45933
409  2.63976 -5.45933
410  2.67504 -5.45933
411  2.71032 -5.45933
412  2.74559 -5.45933
413  2.78087 -5.45933
414  2.81615 -5.45933
415  2.85143 -5.45933
416  2.88671 -5.45933
417  2.92198 -5.45933
418  2.95726 -5.49461
419  2.99254 -5.49461
420  3.02782 -5.49461
421  3.06309 -5.49461
422  3.09837 -5.49461
423  3.13365 -5.49461
424  3.16893 -5.49461
425  3.20421 -5.49461
426  3.23948 -5.52989
427  3.27476 -5.52989
428  3.31004 -5.52989
429  3.34532 -5.52989
430  3.38059 -5.56517
431  3.41587 -5.56517
432  3.45115 -5.60045
433  3.48643 -5.63572
434  3.52171 -5.63572
435  3.55698 -5.63572
436  3.59226 -5.63572
437  3.62754 -5.63572
438  3.66282 -5.63572
439  3.69809 -5.671
440  3.73337 -5.671
441  3.76865 -5.671
442  3.80393 -5.70628
443  3.83921 -5.70628
444  3.87448 -5.74156
445  3.90976 -5.74156
446  3.94504 -5.74156
447  3.98032 -5.74156
448  4.01559 -5.74156
449  4.05087 -5.77683
450  4.08615 -5.77683
451  4.12143 -5.77683
452  4.15671 -5.81211
453  4.19198 -5.81211
454  4.22726 -5.84739
455  4.26254 -5.84739
456  4.29782 -5.88267
457  4.33309 -5.88267
458  4.36837 -5.88267
459  4.40365 -5.91795
460  4.43893 -5.91795
461  4.47421 -5.95322
462  4.50948 -5.95322
463  4.54476 -5.9885
464  4.58004 -5.9885
465  4.61532 -6.02378
466  4.65059 -6.02378
467  4.68587 -6.02378
468  4.72115 -6.05906
469  4.75643 -6.09433
470  4.79171 -6.09433
471  4.82698 -6.09433
472  4.86226 -6.12961
473  4.89754 -6.16489
474  4.93282 -6.20017
475  4.96809 -6.23545
476  5.00337 -6.27072
477  5.03865 -6.27072
478  5.07393 -6.27072
479  5.10921 -6.27072
480  5.14448 -6.306
481  5.17976 -6.306
482  5.21504 -6.34128
483  5.25032 -6.37656
484  5.28559 -6.41183
485  5.32087 -6.44711
486  5.35615 -6.48239
487  5.39143 -6.51767
488  5.42671 -6.55295
489  5.46198 -6.58822
490  5.49726 -6.6235
491  5.53254 -6.65878
492  5.56782 -6.65878
493  5.60309 -6.65878
494  5.63837 -6.65878
495  5.67365 -6.65878
496  5.70893 -6.65878
497  5.74421 -6.65878
498  5.77948 -6.65878
499  5.81476 -6.65878
500  5.85004 -6.65878
501  5.88532 -6.65878
502  5.92059 -6.65878
503  5.95587 -6.65878
504  5.99115 -6.6235
505  6.02643 -6.58822
506  6.06171 -6.55295
507  6.09698 -6.51767
508  6.13226 -6.48239
509  6.16754 -6.44711
510  6.20282 -6.41183
511  6.23809 -6.37656
512  6.27337 -6.34128
513  6.30865 -6.306
514  6.34393 -6.306
515  6.37921 -6.306
516  6.41448 -6.27072
517  6.44976 -6.23545
518  6.48504 -6.20017
519  6.52032 -6.16489
520  6.55559 -6.12961
521  6.59087 -6.09433
522  6.62615 -6.05906
523  6.66143 -6.02378
524  6.69671 -5.9885
525  6.73198 -5.95322
526  6.76726 -5.91795
527  6.76726 -5.88267
528  6.80254 -5.84739
529  6.83782 -5.81211
530  6.83782 -5.77683
531  6.83782 -5.74156
532  6.83782 -5.70628
533  6.83782 -5.671
534  6.83782 -5.63572
535  6.83782 -5.60045
536  6.83782 -5.56517
537  6.87309 -5.52989
538  6.90837 -5.49461
539  6.90837 -5.45933
540  6.90837 -5.42406
541  6.90837 -5.38878
542  6.90837 -5.3535
543  6.94365 -5.31822
544  6.94365 -5.28295
545  6.97893 -5.24767
546  6.97893 -5.21239
547  6.97893 -5.17711
548  6.97893 -5.14183
549  6.97893 -5.10656
550  6.97893 -5.07128
551  6.97893 -5.036
552  6.97893 -5.00072
553  6.97893 -4.96545
554  6.97893 -4.93017
555  6.97893 -4.89489
556  6.97893 -4.85961
557  6.97893 -4.82433
558  6.97893 -4.78906
559  7.01421 -4.75378
560  7.01421 -4.7185
561  7.01421 -4.68322
562  7.01421 -4.64795
563  7.01421 -4.61267
564  7.01421 -4.57739
565  7.01421 -4.54211
566  7.01421 -4.50683
567  7.04948 -4.47156
568  7.04948 -4.43628
569  7.04948 -4.401
570  7.04948 -4.36572
571  7.04948 -4.33045
572  7.04948 -4.29517
573  7.04948 -4.25989
574  7.04948 -4.22461
575  7.04948 -4.18933
576  7.04948 -4.15406
577  7.04948 -4.11878
578  7.04948 -4.0835
579  7.04948 -4.04822
580  7.04948 -4.01295
581  7.04948 -3.97767
582  7.04948 -3.94239
583  7.04948 -3.90711
584  7.04948 -3.87183
585  7.04948 -3.83656
586  7.04948 -3.80128
587  7.04948 -3.766
588  7.04948 -3.73072
589  7.04948 -3.69545
590  7.04948 -3.66017
591  7.04948 -3.62489
592  7.04948 -3.58961
593  7.08476 -3.55433
594  7.08476 -3.51906
595  7.08476 -3.48378
596  7.08476 -3.4485
597  7.08476 -3.41322
598  7.08476 -3.37795
599  7.08476 -3.34267
600  7.08476 -3.30739
601  7.08476 -3.27211
602  7.08476 -3.23683
603  7.08476 -3.20156
604  7.08476 -3.16628
605  7.08476 -3.131
606  7.08476 -3.09572
607  7.08476 -3.06045
608  7.08476 -3.02517
609  7.08476 -2.98989
610  7.08476 -2.95461
611  7.08476 -2.91933
612  7.08476 -2.88406
613  7.08476 -2.84878
614  7.12004 -2.8135
615  7.12004 -2.77822
616  7.12004 -2.74295
617  7.12004 -2.70767
618  7.12004 -2.67239
619  7.12004 -2.63711
620  7.12004 -2.60183
621  7.12004 -2.56656
622  7.12004 -2.53128
623  7.12004 -2.496
624  7.12004 -2.46072
625  7.12004 -2.42545
626  7.12004 -2.39017
627  7.12004 -2.35489
628  7.12004 -2.31961
629  7.12004 -2.28433
630  7.12004 -2.24906
631  7.12004 -2.21378
632  7.12004 -2.1785
633  7.15532 -2.14322
634  7.15532 -2.10795
635  7.15532 -2.07267
636  7.15532 -2.03739
637  7.15532 -2.00211
638  7.15532 -1.96683
639  7.15532 -1.93156
640  7.15532 -1.89628
641  7.15532 -1.861
642  7.15532 -1.82572
643  7.15532 -1.79045
644  7.15532 -1.75517
645  7.15532 -1.71989
646  7.15532 -1.68461
647  7.15532 -1.64933
648  7.15532 -1.61406
649  7.15532 -1.57878
650  7.15532 -1.5435
651  7.15532 -1.50822
652  7.15532 -1.47295
653  7.15532 -1.43767
654  7.15532 -1.40239
655  7.15532 -1.36711
656  7.15532 -1.33183
657  7.15532 -1.29656
658  7.15532 -1.26128
659  7.19059 -1.226
660  7.19059 -1.19072
661  7.19059 -1.15545
662  7.19059 -1.12017
663  7.19059 -1.08489
664  7.19059 -1.04961
665  7.19059 -1.01433
666  7.19059 -0.979057
667  7.19059 -0.943779
668  7.19059 -0.908501
669  7.19059 -0.873224
670  7.19059 -0.837946
671  7.19059 -0.802668
672  7.19059 -0.76739
673  7.19059 -0.732112
674  7.19059 -0.696835
675  7.15532 -0.661557
676  7.12004 -0.626279
677  7.12004 -0.591001
678  7.12004 -0.555724
679  7.12004 -0.520446
680  7.12004 -0.485168
681  7.12004 -0.44989
682  7.12004 -0.414612
683  7.12004 -0.379335
684  7.12004 -0.344057
685  7.12004 -0.308779
686  7.12004 -0.273501
687  7.12004 -0.238224
688  7.12004 -0.202946
689  7.12004 -0.167668
690  7.12004 -0.13239
691  7.08476 -0.0971125
692  7.08476 -0.0618347
693  7.08476 -0.0265569
694  7.08476 0.00872086
695  7.08476 0.0439986
696  7.08476 0.0792764
697  7.04948 0.114554
698  7.04948 0.149832
699  7.04948 0.18511
700  7.04948 0.220388
701  7.04948 0.255665
702  7.01421 0.290943
703  7.01421 0.326221
704  7.01421 0.361499
705  7.01421 0.396776
706  6.97893 0.432054
707  6.97893 0.467332
708  6.97893 0.50261
709  6.97893 0.537888
710  6.97893 0.573165
711  6.94365 0.608443
712  6.94365 0.643721
713  6.94365 0.678999
714  6.94365 0.714276
715  6.90837 0.749554
716  6.90837 0.784832
717  6.90837 0.82011
718  6.87309 0.855388
719  6.87309 0.890665
720  6.87309 0.925943
721  6.83782 0.961221
722  6.83782 0.996499
723  6.83782 1.03178
724  6.83782 1.06705
725  6.80254 1.10233
726  6.76726 1.13761
727  6.73198 1.17289
728  6.69671 1.20817
729  6.69671 1.24344
730  6.66143 1.27872
731  6.66143 1.314
732  6.62615 1.34928
733  6.62615 1.38455
734  6.62615 1.41983
735  6.62615 1.45511
736  6.62615 1.49039
737  6.62615 1.52567
738  6.62615 1.56094
739  6.59087 1.59622
740  6.59087 1.6315
741  6.59087 1.66678
742  6.59087 1.70205
743  6.55559 1.73733
744  6.55559 1.77261
745  6.55559 1.80789
746  6.55559 1.84317
747  6.52032 1.87844
748  6.52032 1.91372
749  6.48504 1.949
750  6.44976 1.98428
751  6.44976 2.01955
752  6.44976 2.05483
753  6.41448 2.09011
754  6.41448 2.12539
755  6.41448 2.16067
756  6.37921 2.19594
757  6.37921 2.23122
758  6.37921 2.2665
759  6.37921 2.30178
760  6.37921 2.33705
761  6.34393 2.37233
762  6.34393 2.40761
763  6.30865 2.44289
764  6.30865 2.47817
765  6.30865 2.51344
766  6.27337 2.54872
767  6.27337 2.584
768  6.27337 2.61928
769  6.23809 2.65455
770  6.23809 2.68983
771  6.20282 2.72511
772  6.20282 2.76039
773  6.20282 2.79567
774  6.20282 2.83094
775  6.16754 2.86622
776  6.16754 2.9015
777  6.13226 2.93678
778  6.13226 2.97205
779  6.13226 3.00733
780  6.09698 3.04261
781  6.09698 3.07789
782  6.06171 3.11317
783  6.06171 3.14844
784  6.06171 3.18372
785  6.02643 3.219
786  6.02643 3.25428
787  5.99115 3.28955
788  5.99115 3.32483
789  5.95587 3.36011
790  5.92059 3.39539
791  5.92059 3.43067
792  5.92059 3.46594
793  5.88532 3.50122
794  5.85004 3.5365
795  5.85004 3.57178
796  5.81476 3.60705
797  5.77948 3.64233
798  5.74421 3.67761
799  5.74421 3.71289
800  5.70893 3.74817
801  5.67365 3.78344
802  5.63837 3.81872
803  5.60309 3.854
804  5.60309 3.88928
805  5.56782 3.92455
806  5.56782 3.95983
807  5.53254 3.99511
808  5.53254 4.03039
809  5.49726 4.06567
810  5.46198 4.10094
811  5.46198 4.13622
812  5.42671 4.1715
813  5.39143 4.20678
814  5.35615 4.24205
815  5.35615 4.27733
816  5.32087 4.31261
817  5.28559 4.34789
818  5.25032 4.38317
819  5.21504 4.41844
820  5.21504 4.45372
821  5.17976 4.489
822  5.14448 4.52428
823  5.10921 4.55955
824  5.10921 4.59483
825  5.07393 4.63011
826  5.03865 4.66539
827  5.00337 4.70067
828  4.96809 4.73594
829  4.93282 4.77122
830  4.93282 4.8065
831  4.89754 4.84178
832  4.89754 4.87705
833  4.86226 4.91233
834  4.82698 4.94761
835  4.79171 4.98289
836  4.75643 5.01817
837  4.72115 5.05344
838  4.68587 5.08872
839  4.65059 5.124
840  4.61532 5.15928
841  4.58004 5.19455
842  4.54476 5.22983
843  4.50948 5.26511
844  4.47421 5.30039
845  4.47421 5.33567
846  4.43893 5.37094
847  4.40365 5.40622
848  4.36837 5.4415
849  4.33309 5.47678
850  4.29782 5.51205
851  4.26254 5.54733
852  4.22726 5.58261
853  4.19198 5.61789
854  4.15671 5.65317
855  4.12143 5.68844
856  4.08615 5.72372
857  4.05087 5.759
858  4.01559 5.79428
859  3.98032 5.82955
860  3.94504 5.86483
861  3.90976 5.90011
862  3.87448 5.90011
863  3.83921 5.93539
864  3.80393 5.97067
865  3.76865 6.00594
866  3.73337 6.04122
867  3.69809 6.0765
868  3.66282 6.0765
869  3.62754 6.11178
870  3.59226 6.14705
871  3.55698 6.14705
872  3.52171 6.18233
873  3.48643 6.21761
874  3.45115 6.25289
875  3.41587 6.25289
876  3.38059 6.28817
877  3.34532 6.32344
878  3.31004 6.32344
879  3.27476 6.35872
880  3.23948 6.394
881  3.20421 6.42928
882  3.16893 6.46455
883  3.13365 6.46455
884  3.09837 6.49983
885  3.06309 6.53511
886  3.02782 6.57039
887  2.99254 6.57039
888  2.95726 6.60567
889  2.92198 6.64094
890  2.88671 6.64094
891  2.85143 6.64094
892  2.81615 6.67622
893  2.78087 6.7115
894  2.74559 6.7115
895  2.71032 6.74678
896  2.67504 6.74678
897  2.63976 6.74678
898  2.60448 6.78205
899  2.56921 6.81733
900  2.53393 6.81733
901  2.49865 6.81733
902  2.46337 6.85261
903  2.42809 6.85261
904  2.39282 6.88789
905  2.35754 6.88789
906  2.32226 6.92317
907  2.28698 6.92317
908  2.25171 6.92317
909  2.21643 6.95844
910  2.18115 6.95844
911  2.14587 6.99372
912  2.11059 6.99372
913  2.07532 6.99372
914  2.04004 6.99372
915  2.00476 7.029
916  1.96948 7.029
917  1.93421 7.06428
918  1.89893 7.06428
919  1.86365 7.06428
920  1.82837 7.06428
921  1.79309 7.09955
922  1.75782 7.09955
923  1.72254 7.09955
924  1.68726 7.09955
925  1.65198 7.13483
926  1.61671 7.13483
927  1.58143 7.13483
928  1.54615 7.17011
929  1.51087 7.17011
930  1.47559 7.17011
931  1.44032 7.17011
932  1.40504 7.20539
933  1.36976 7.20539
934  1.33448 7.20539
935  1.29921 7.20539
936  1.26393 7.20539
937  1.22865 7.24067
938  1.19337 7.24067
939  1.15809 7.24067
940  1.12282 7.24067
941  1.08754 7.24067
942  1.05226 7.24067
943  1.01698 7.27594
944  0.981706 7.27594
945  0.946428 7.27594
946  0.911151 7.27594
947  0.875873 7.27594
948  0.840595 7.27594
949  0.805317 7.27594
950  0.770039 7.31122
951  0.734762 7.31122
952  0.699484 7.31122
953  0.664206 7.31122
954  0.628928 7.31122
955  0.593651 7.31122
956  0.558373 7.31122
957  0.523095 7.3465
958  0.487817 7.3465
959  0.452539 7.3465
960  0.417262 7.3465
961  0.381984 7.3465
962  0.346706 7.3465
963  0.311428 7.3465
964  0.276151 7.3465
965  0.240873 7.3465
966  0.205595 7.3465
967  0.170317 7.3465
968  0.135039 7.3465
969  0.0997616 7.38178
970  0.0644839 7.38178
971  0.0292061 7.38178
972  -0.0060717 7.38178
973  -0.0413495 7.38178
974  -0.0766273 7.38178
975  -0.111905 7.38178
976  -0.147183 7.38178
977  -0.182461 7.38178
978  -0.217738 7.38178
979  -0.253016 7.38178
980  -0.288294 7.38178
981  -0.323572 7.38178
982  -0.358849 7.38178
983  -0.394127 7.38178
984  -0.429405 7.38178
985  -0.464683 7.38178
986  -0.499961 7.38178
987  -0.535238 7.38178
988  -0.570516 7.38178
989  -0.605794 7.38178
990  -0.641072 7.38178
991  -0.676349 7.38178
992  -0.711627 7.38178
993  -0.746905 7.38178
994  -0.782183 7.38178
995  -0.817461 7.38178
996  -0.852738 7.38178
997  -0.888016 7.38178
998  -0.923294 7.38178
999  -0.958572 7.3465
1000 -0.993849 7.3465
1001 -1.02913 7.3465
1002 -1.06441 7.3465
1003 -1.09968 7.3465
1004 -1.13496 7.3465
1005 -1.17024 7.3465
1006 -1.20552 7.3465
1007 -1.24079 7.3465
1008 -1.27607 7.3465
1009 -1.31135 7.3465
1010 -1.34663 7.3465
1011 -1.38191 7.31122
1012 -1.41718 7.31122
1013 -1.45246 7.31122
1014 -1.48774 7.31122
1015 -1.52302 7.27594
1016 -1.55829 7.27594
1017 -1.59357 7.27594
1018 -1.62885 7.27594
1019 -1.66413 7.27594
1020 -1.69941 7.27594
1021 -1.73468 7.27594
1022 -1.76996 7.27594
1023 -1.80524 7.27594
1024 -1.84052 7.27594
1025 -1.87579 7.24067
1026 -1.91107 7.24067
1027 -1.94635 7.24067
1028 -1.98163 7.24067
1029 -2.01691 7.24067
1030 -2.05218 7.24067
1031 -2.08746 7.24067
1032 -2.12274 7.20539
1033 -2.15802 7.20539
1034 -2.19329 7.20539
1035 -2.22857 7.20539
1036 -2.26385 7.20539
1037 -2.29913 7.17011
1038 -2.33441 7.17011
1039 -2.36968 7.17011
1040 -2.40496 7.17011
1041 -2.44024 7.13483
1042 -2.47552 7.13483
1043 -2.51079 7.13483
1044 -2.54607 7.09955
1045 -2.58135 7.09955
1046 -2.61663 7.09955
1047 -2.65191 7.06428
1048 -2.68718 7.06428
1049 -2.72246 7.029
1050 -2.75774 7.029
1051 -2.79302 6.99372
1052 -2.82829 6.95844
1053 -2.86357 6.92317
1054 -2.89885 6.92317
1055 -2.93413 6.92317
1056 -2.96941 6.92317
1057 -3.00468 6.92317
1058 -3.03996 6.92317
1059 -3.07524 6.92317
1060 -3.11052 6.88789
1061 -3.14579 6.85261
1062 -3.18107 6.85261
1063 -3.21635 6.81733
1064 -3.25163 6.78205
1065 -3.28691 6.74678
1066 -3.32218 6.74678
1067 -3.35746 6.7115
1068 -3.39274 6.7115
1069 -3.42802 6.7115
1070 -3.46329 6.7115
1071 -3.49857 6.67622
1072 -3.53385 6.64094
1073 -3.56913 6.60567
1074 -3.60441 6.57039
1075 -3.63968 6.57039
1076 -3.67496 6.57039
1077 -3.71024 6.53511
1078 -3.74552 6.49983
1079 -3.78079 6.49983
1080 -3.81607 6.46455
1081 -3.85135 6.46455
1082 -3.88663 6.42928
1083 -3.92191 6.394
1084 -3.95718 6.35872
1085 -3.99246 6.32344
1086 -4.02774 6.28817
1087 -4.06302 6.25289
1088 -4.09829 6.21761
1089 -4.13357 6.18233
1090 -4.16885 6.14705
1091 -4.20413 6.14705
1092 -4.23941 6.11178
1093 -4.27468 6.0765
1094 -4.30996 6.04122
1095 -4.34524 6.00594
1096 -4.38052 6.00594
1097 -4.41579 5.97067
1098 -4.45107 5.93539
1099 -4.48635 5.90011
1100 -4.52163 5.86483
1101 -4.55691 5.82955
1102 -4.59218 5.79428
1103 -4.62746 5.759
1104 -4.66274 5.72372
1105 -4.69802 5.68844
1106 -4.73329 5.65317
1107 -4.76857 5.61789
1108 -4.76857 5.58261
1109 -4.80385 5.54733
1110 -4.83913 5.51205
1111 -4.87441 5.47678
1112 -4.90968 5.4415
1113 -4.94496 5.40622
1114 -4.98024 5.37094
1115 -5.01552 5.33567
1116 -5.05079 5.30039
1117 -5.05079 5.26511
1118 -5.08607 5.22983
1119 -5.12135 5.19455
1120 -5.15663 5.15928
1121 -5.19191 5.124
1122 -5.19191 5.08872
1123 -5.22718 5.05344
1124 -5.26246 5.01817
1125 -5.29774 4.98289
1126 -5.29774 4.94761
1127 -5.33302 4.91233
1128 -5.36829 4.87705
1129 -5.36829 4.84178
1130 -5.40357 4.8065
1131 -5.43885 4.77122
1132 -5.47413 4.73594
1133 -5.50941 4.70067
1134 -5.54468 4.66539
1135 -5.57996 4.63011
1136 -5.61524 4.59483
1137 -5.65052 4.55955
1138 -5.65052 4.52428
1139 -5.65052 4.489
1140 -5.65052 4.45372
1141 -5.65052 4.41844
1142 -5.65052 4.38317
1143 -5.68579 4.34789
1144 -5.72107 4.31261
1145 -5.75635 4.27733
1146 -5.79163 4.24205
1147 -5.82691 4.20678
1148 -5.82691 4.1715
1149 -5.86218 4.13622
1150 -5.86218 4.10094
1151 -5.89746 4.06567
1152 -5.93274 4.03039
1153 -5.93274 3.99511
1154 -5.93274 3.95983
1155 -5.93274 3.92455
1156 -5.96802 3.88928
1157 -5.96802 3.854
1158 -5.96802 3.81872
1159 -5.96802 3.78344
1160 -5.96802 3.74817
1161 -6.00329 3.71289
1162 -6.03857 3.67761
1163 -6.03857 3.64233
1164 -6.03857 3.60705
1165 -6.07385 3.57178
1166 -6.10913 3.5365
1167 -6.14441 3.50122
1168 -6.17968 3.46594
1169 -6.21496 3.43067
1170 -6.21496 3.39539
1171 -6.21496 3.36011
1172 -6.21496 3.32483
1173 -6.21496 3.28955
1174 -6.25024 3.25428
1175 -6.28552 3.219
1176 -6.32079 3.18372
1177 -6.35607 3.14844
1178 -6.39135 3.11317
1179 -6.42663 3.07789
1180 -6.42663 3.04261
1181 -6.42663 3.00733
1182 -6.46191 2.97205
1183 -6.46191 2.93678
1184 -6.49718 2.9015
1185 -6.49718 2.86622
1186 -6.49718 2.83094
1187 -6.49718 2.79567
1188 -6.49718 2.76039
1189 -6.49718 2.72511
1190 -6.49718 2.68983
1191 -6.49718 2.65455
1192 -6.53246 2.61928
1193 -6.53246 2.584
1194 -6.53246 2.54872
1195 -6.53246 2.51344
1196 -6.56774 2.47817
1197 -6.56774 2.44289
1198 -6.60302 2.40761
1199 -6.63829 2.37233
1200 -6.63829 2.33705
1201 -6.63829 2.30178
1202 -6.63829 2.2665
1203 -6.63829 2.23122
1204 -6.63829 2.19594
1205 -6.63829 2.16067
1206 -6.63829 2.12539
1207 -6.63829 2.09011
1208 -6.63829 2.05483
1209 -6.63829 2.01955
1210 -6.63829 1.98428
1211 -6.63829 1.949
1212 -6.63829 1.91372
1213 -6.67357 1.87844
1214 -6.67357 1.84317
1215 -6.70885 1.80789
1216 -6.74413 1.77261
1217 -6.74413 1.73733
1218 -6.74413 1.70205
1219 -6.74413 1.66678
1220 -6.77941 1.6315
1221 -6.77941 1.59622
1222 -6.77941 1.56094
1223 -6.77941 1.52567
1224 -6.77941 1.49039
1225 -6.77941 1.45511
1226 -6.81468 1.41983
1227 -6.84996 1.38455
1228 -6.84996 1.34928
1229 -6.88524 1.314
1230 -6.88524 1.27872
1231 -6.88524 1.24344
1232 -6.88524 1.20817
1233 -6.88524 1.17289
1234 -6.88524 1.13761
1235 -6.88524 1.10233
1236 -6.88524 1.06705
1237 -6.88524 1.03178
1238 -6.88524 0.996499
1239 -6.88524 0.961221
1240 -6.88524 0.925943
1241 -6.88524 0.890665
1242 -6.88524 0.855388
1243 -6.88524 0.82011
1244 -6.92052 0.784832
1245 -6.92052 0.749554
1246 -6.92052 0.714276
1247 -6.92052 0.678999
1248 -6.92052 0.643721
1249 -6.92052 0.608443
1250 -6.92052 0.573165
1251 -6.92052 0.537888
1252 -6.92052 0.50261
1253 -6.92052 0.467332
1254 -6.92052 0.432054
1255 -6.92052 0.396776
1256 -6.95579 0.361499
