# Supplementary material for: Statistical Mapping of Maize Bundle Intensity at the Stem Scale Using Spatial Normalisation of Replicated Images
Source: PLoS One. 2014 Mar 12;9(3):e90673. doi: 10.1371/journal.pone.0090673 (PMC3951278; doi:10.1371/journal.pone.0090673)
Supplement: File S2 — Data files containing bundle positions and slice contours. (ZIP) [file pone.0090673.s002.zip › data/slabs/tables/contoursMm/m04brCntMm.txt]

name   x   y
1    -7.23455 0.47821
2    -7.23455 0.442932
3    -7.23455 0.407654
4    -7.23455 0.372376
5    -7.23455 0.337098
6    -7.23455 0.301821
7    -7.23455 0.266543
8    -7.23455 0.231265
9    -7.23455 0.195987
10   -7.23455 0.16071
11   -7.23455 0.125432
12   -7.23455 0.090154
13   -7.23455 0.0548762
14   -7.23455 0.0195985
15   -7.19928 -0.0156793
16   -7.19928 -0.0509571
17   -7.19928 -0.0862349
18   -7.19928 -0.121513
19   -7.19928 -0.15679
20   -7.19928 -0.192068
21   -7.19928 -0.227346
22   -7.19928 -0.262624
23   -7.19928 -0.297902
24   -7.19928 -0.333179
25   -7.19928 -0.368457
26   -7.19928 -0.403735
27   -7.19928 -0.439013
28   -7.19928 -0.47429
29   -7.23455 -0.509568
30   -7.23455 -0.544846
31   -7.23455 -0.580124
32   -7.23455 -0.615402
33   -7.23455 -0.650679
34   -7.23455 -0.685957
35   -7.23455 -0.721235
36   -7.23455 -0.756513
37   -7.23455 -0.79179
38   -7.23455 -0.827068
39   -7.23455 -0.862346
40   -7.23455 -0.897624
41   -7.23455 -0.932902
42   -7.23455 -0.968179
43   -7.19928 -1.00346
44   -7.19928 -1.03873
45   -7.164 -1.07401
46   -7.164 -1.10929
47   -7.164 -1.14457
48   -7.164 -1.17985
49   -7.164 -1.21512
50   -7.164 -1.2504
51   -7.164 -1.28568
52   -7.164 -1.32096
53   -7.12872 -1.35623
54   -7.12872 -1.39151
55   -7.12872 -1.42679
56   -7.12872 -1.46207
57   -7.12872 -1.49735
58   -7.09344 -1.53262
59   -7.05817 -1.5679
60   -7.05817 -1.60318
61   -7.02289 -1.63846
62   -7.02289 -1.67373
63   -7.02289 -1.70901
64   -7.02289 -1.74429
65   -7.02289 -1.77957
66   -6.98761 -1.81485
67   -6.95233 -1.85012
68   -6.91705 -1.8854
69   -6.91705 -1.92068
70   -6.91705 -1.95596
71   -6.91705 -1.99123
72   -6.88178 -2.02651
73   -6.88178 -2.06179
74   -6.88178 -2.09707
75   -6.8465 -2.13235
76   -6.8465 -2.16762
77   -6.8465 -2.2029
78   -6.8465 -2.23818
79   -6.81122 -2.27346
80   -6.81122 -2.30873
81   -6.77594 -2.34401
82   -6.77594 -2.37929
83   -6.77594 -2.41457
84   -6.74067 -2.44985
85   -6.74067 -2.48512
86   -6.74067 -2.5204
87   -6.74067 -2.55568
88   -6.74067 -2.59096
89   -6.74067 -2.62623
90   -6.74067 -2.66151
91   -6.74067 -2.69679
92   -6.74067 -2.73207
93   -6.74067 -2.76735
94   -6.74067 -2.80262
95   -6.74067 -2.8379
96   -6.74067 -2.87318
97   -6.70539 -2.90846
98   -6.67011 -2.94373
99   -6.63483 -2.97901
100  -6.63483 -3.01429
101  -6.63483 -3.04957
102  -6.63483 -3.08485
103  -6.63483 -3.12012
104  -6.59955 -3.1554
105  -6.59955 -3.19068
106  -6.56428 -3.22596
107  -6.56428 -3.26123
108  -6.56428 -3.29651
109  -6.529 -3.33179
110  -6.49372 -3.36707
111  -6.45844 -3.40235
112  -6.45844 -3.43762
113  -6.45844 -3.4729
114  -6.45844 -3.50818
115  -6.45844 -3.54346
116  -6.45844 -3.57873
117  -6.45844 -3.61401
118  -6.45844 -3.64929
119  -6.45844 -3.68457
120  -6.45844 -3.71985
121  -6.45844 -3.75512
122  -6.45844 -3.7904
123  -6.45844 -3.82568
124  -6.45844 -3.86096
125  -6.42317 -3.89623
126  -6.38789 -3.93151
127  -6.35261 -3.96679
128  -6.35261 -4.00207
129  -6.31733 -4.03735
130  -6.31733 -4.07262
131  -6.28205 -4.1079
132  -6.28205 -4.14318
133  -6.28205 -4.17846
134  -6.28205 -4.21373
135  -6.28205 -4.24901
136  -6.28205 -4.28429
137  -6.28205 -4.31957
138  -6.28205 -4.35485
139  -6.28205 -4.39012
140  -6.28205 -4.4254
141  -6.28205 -4.46068
142  -6.28205 -4.49596
143  -6.24678 -4.53123
144  -6.2115 -4.56651
145  -6.2115 -4.60179
146  -6.2115 -4.63707
147  -6.2115 -4.67235
148  -6.17622 -4.70762
149  -6.14094 -4.7429
150  -6.14094 -4.77818
151  -6.14094 -4.81346
152  -6.14094 -4.84873
153  -6.14094 -4.88401
154  -6.14094 -4.91929
155  -6.14094 -4.95457
156  -6.14094 -4.98985
157  -6.14094 -5.02512
158  -6.14094 -5.0604
159  -6.14094 -5.09568
160  -6.14094 -5.13096
161  -6.14094 -5.16623
162  -6.14094 -5.20151
163  -6.14094 -5.23679
164  -6.10567 -5.27207
165  -6.07039 -5.30735
166  -6.03511 -5.34262
167  -5.99983 -5.3779
168  -5.99983 -5.41318
169  -5.99983 -5.44846
170  -5.99983 -5.48373
171  -5.99983 -5.51901
172  -5.99983 -5.55429
173  -5.99983 -5.58957
174  -5.99983 -5.62485
175  -5.96455 -5.66012
176  -5.92928 -5.6954
177  -5.894 -5.73068
178  -5.85872 -5.76596
179  -5.82344 -5.80123
180  -5.78817 -5.83651
181  -5.78817 -5.87179
182  -5.78817 -5.90707
183  -5.78817 -5.94235
184  -5.78817 -5.97762
185  -5.78817 -6.0129
186  -5.78817 -6.04818
187  -5.75289 -6.08346
188  -5.71761 -6.11873
189  -5.71761 -6.15401
190  -5.68233 -6.18929
191  -5.64705 -6.22457
192  -5.64705 -6.25985
193  -5.64705 -6.29512
194  -5.61178 -6.3304
195  -5.5765 -6.36568
196  -5.5765 -6.40096
197  -5.5765 -6.43623
198  -5.54122 -6.47151
199  -5.54122 -6.50679
200  -5.54122 -6.54207
201  -5.50594 -6.57735
202  -5.50594 -6.61262
203  -5.47067 -6.6479
204  -5.47067 -6.68318
205  -5.43539 -6.71846
206  -5.43539 -6.75373
207  -5.40011 -6.78901
208  -5.36483 -6.82429
209  -5.32955 -6.85957
210  -5.29428 -6.89485
211  -5.259 -6.93012
212  -5.22372 -6.9654
213  -5.18844 -7.00068
214  -5.15317 -7.03596
215  -5.11789 -7.03596
216  -5.08261 -7.07123
217  -5.04733 -7.10651
218  -5.01205 -7.10651
219  -4.97678 -7.14179
220  -4.9415 -7.17707
221  -4.90622 -7.21235
222  -4.87094 -7.21235
223  -4.83567 -7.24762
224  -4.80039 -7.24762
225  -4.76511 -7.24762
226  -4.72983 -7.2829
227  -4.69455 -7.31818
228  -4.65928 -7.35346
229  -4.624 -7.35346
230  -4.58872 -7.38873
231  -4.55344 -7.38873
232  -4.51817 -7.42401
233  -4.48289 -7.45929
234  -4.44761 -7.45929
235  -4.41233 -7.45929
236  -4.37705 -7.45929
237  -4.34178 -7.45929
238  -4.3065 -7.45929
239  -4.27122 -7.45929
240  -4.23594 -7.45929
241  -4.20067 -7.45929
242  -4.16539 -7.45929
243  -4.13011 -7.45929
244  -4.09483 -7.45929
245  -4.05955 -7.45929
246  -4.02428 -7.45929
247  -3.989 -7.45929
248  -3.95372 -7.45929
249  -3.91844 -7.42401
250  -3.88317 -7.42401
251  -3.84789 -7.38873
252  -3.81261 -7.35346
253  -3.77733 -7.31818
254  -3.74205 -7.2829
255  -3.70678 -7.24762
256  -3.6715 -7.21235
257  -3.63622 -7.17707
258  -3.60094 -7.14179
259  -3.56567 -7.10651
260  -3.53039 -7.07123
261  -3.49511 -7.03596
262  -3.45983 -7.00068
263  -3.42455 -6.9654
264  -3.38928 -6.93012
265  -3.354 -6.89485
266  -3.31872 -6.89485
267  -3.28344 -6.85957
268  -3.24817 -6.82429
269  -3.21289 -6.78901
270  -3.17761 -6.78901
271  -3.14233 -6.75373
272  -3.10705 -6.71846
273  -3.07178 -6.68318
274  -3.0365 -6.68318
275  -3.00122 -6.6479
276  -2.96594 -6.61262
277  -2.93067 -6.61262
278  -2.89539 -6.57735
279  -2.86011 -6.57735
280  -2.82483 -6.54207
281  -2.78955 -6.50679
282  -2.75428 -6.47151
283  -2.719 -6.47151
284  -2.68372 -6.43623
285  -2.64844 -6.43623
286  -2.61317 -6.40096
287  -2.57789 -6.40096
288  -2.54261 -6.36568
289  -2.50733 -6.3304
290  -2.47205 -6.3304
291  -2.43678 -6.29512
292  -2.4015 -6.29512
293  -2.36622 -6.25985
294  -2.33094 -6.22457
295  -2.29567 -6.22457
296  -2.26039 -6.18929
297  -2.22511 -6.18929
298  -2.18983 -6.15401
299  -2.15455 -6.11873
300  -2.11928 -6.11873
301  -2.084 -6.08346
302  -2.04872 -6.08346
303  -2.01344 -6.04818
304  -1.97817 -6.04818
305  -1.94289 -6.04818
306  -1.90761 -6.0129
307  -1.87233 -6.0129
308  -1.83705 -6.0129
309  -1.80178 -5.97762
310  -1.7665 -5.97762
311  -1.73122 -5.97762
312  -1.69594 -5.97762
313  -1.66067 -5.94235
314  -1.62539 -5.94235
315  -1.59011 -5.90707
316  -1.55483 -5.90707
317  -1.51955 -5.90707
318  -1.48428 -5.90707
319  -1.449 -5.90707
320  -1.41372 -5.90707
321  -1.37844 -5.90707
322  -1.34317 -5.87179
323  -1.30789 -5.83651
324  -1.27261 -5.83651
325  -1.23733 -5.83651
326  -1.20205 -5.80123
327  -1.16678 -5.80123
328  -1.1315 -5.80123
329  -1.09622 -5.76596
330  -1.06094 -5.76596
331  -1.02567 -5.73068
332  -0.990387 -5.73068
333  -0.95511 -5.73068
334  -0.919832 -5.73068
335  -0.884554 -5.73068
336  -0.849276 -5.73068
337  -0.813998 -5.6954
338  -0.778721 -5.6954
339  -0.743443 -5.66012
340  -0.708165 -5.66012
341  -0.672887 -5.66012
342  -0.63761 -5.66012
343  -0.602332 -5.66012
344  -0.567054 -5.66012
345  -0.531776 -5.62485
346  -0.496498 -5.58957
347  -0.461221 -5.58957
348  -0.425943 -5.58957
349  -0.390665 -5.55429
350  -0.355387 -5.55429
351  -0.32011 -5.55429
352  -0.284832 -5.55429
353  -0.249554 -5.55429
354  -0.214276 -5.51901
355  -0.178998 -5.51901
356  -0.143721 -5.51901
357  -0.108443 -5.51901
358  -0.0731651 -5.51901
359  -0.0378874 -5.51901
360  -0.00260958 -5.51901
361  0.0326682 -5.51901
362  0.067946 -5.51901
363  0.103224 -5.51901
364  0.138502 -5.51901
365  0.173779 -5.51901
366  0.209057 -5.51901
367  0.244335 -5.51901
368  0.279613 -5.48373
369  0.31489 -5.48373
370  0.350168 -5.48373
371  0.385446 -5.48373
372  0.420724 -5.48373
373  0.456002 -5.48373
374  0.491279 -5.48373
375  0.526557 -5.48373
376  0.561835 -5.48373
377  0.597113 -5.48373
378  0.63239 -5.48373
379  0.667668 -5.48373
380  0.702946 -5.48373
381  0.738224 -5.44846
382  0.773502 -5.44846
383  0.808779 -5.44846
384  0.844057 -5.44846
385  0.879335 -5.44846
386  0.914613 -5.44846
387  0.94989 -5.44846
388  0.985168 -5.44846
389  1.02045 -5.44846
390  1.05572 -5.44846
391  1.091 -5.44846
392  1.12628 -5.44846
393  1.16156 -5.44846
394  1.19683 -5.44846
395  1.23211 -5.44846
396  1.26739 -5.44846
397  1.30267 -5.44846
398  1.33795 -5.48373
399  1.37322 -5.48373
400  1.4085 -5.48373
401  1.44378 -5.48373
402  1.47906 -5.48373
403  1.51433 -5.48373
404  1.54961 -5.48373
405  1.58489 -5.51901
406  1.62017 -5.51901
407  1.65545 -5.51901
408  1.69072 -5.51901
409  1.726 -5.51901
410  1.76128 -5.51901
411  1.79656 -5.51901
412  1.83183 -5.51901
413  1.86711 -5.55429
414  1.90239 -5.55429
415  1.93767 -5.55429
416  1.97295 -5.55429
417  2.00822 -5.55429
418  2.0435 -5.55429
419  2.07878 -5.58957
420  2.11406 -5.58957
421  2.14933 -5.58957
422  2.18461 -5.58957
423  2.21989 -5.58957
424  2.25517 -5.62485
425  2.29045 -5.62485
426  2.32572 -5.62485
427  2.361 -5.62485
428  2.39628 -5.66012
429  2.43156 -5.66012
430  2.46683 -5.66012
431  2.50211 -5.66012
432  2.53739 -5.66012
433  2.57267 -5.6954
434  2.60795 -5.6954
435  2.64322 -5.6954
436  2.6785 -5.73068
437  2.71378 -5.76596
438  2.74906 -5.80123
439  2.78433 -5.83651
440  2.81961 -5.83651
441  2.85489 -5.83651
442  2.89017 -5.87179
443  2.92545 -5.87179
444  2.96072 -5.87179
445  2.996 -5.87179
446  3.03128 -5.87179
447  3.06656 -5.87179
448  3.10183 -5.87179
449  3.13711 -5.87179
450  3.17239 -5.90707
451  3.20767 -5.94235
452  3.24295 -5.94235
453  3.27822 -5.94235
454  3.3135 -5.97762
455  3.34878 -6.0129
456  3.38406 -6.0129
457  3.41933 -6.0129
458  3.45461 -6.0129
459  3.48989 -6.0129
460  3.52517 -6.0129
461  3.56045 -6.0129
462  3.59572 -6.04818
463  3.631 -6.04818
464  3.66628 -6.04818
465  3.70156 -6.04818
466  3.73683 -6.04818
467  3.77211 -6.08346
468  3.80739 -6.08346
469  3.84267 -6.08346
470  3.87795 -6.08346
471  3.91322 -6.11873
472  3.9485 -6.15401
473  3.98378 -6.15401
474  4.01906 -6.15401
475  4.05433 -6.15401
476  4.08961 -6.18929
477  4.12489 -6.18929
478  4.16017 -6.22457
479  4.19545 -6.25985
480  4.23072 -6.29512
481  4.266 -6.29512
482  4.30128 -6.29512
483  4.33656 -6.29512
484  4.37183 -6.29512
485  4.40711 -6.3304
486  4.44239 -6.36568
487  4.47767 -6.40096
488  4.51295 -6.40096
489  4.54822 -6.40096
490  4.5835 -6.40096
491  4.61878 -6.40096
492  4.65406 -6.40096
493  4.68933 -6.40096
494  4.72461 -6.40096
495  4.75989 -6.40096
496  4.79517 -6.40096
497  4.83045 -6.40096
498  4.86572 -6.40096
499  4.901 -6.40096
500  4.93628 -6.40096
501  4.97156 -6.40096
502  5.00683 -6.40096
503  5.04211 -6.36568
504  5.07739 -6.3304
505  5.11267 -6.3304
506  5.14795 -6.3304
507  5.18322 -6.3304
508  5.2185 -6.3304
509  5.25378 -6.3304
510  5.28906 -6.3304
511  5.32433 -6.3304
512  5.35961 -6.3304
513  5.39489 -6.3304
514  5.43017 -6.3304
515  5.46545 -6.3304
516  5.50072 -6.3304
517  5.536 -6.3304
518  5.57128 -6.3304
519  5.60656 -6.3304
520  5.64183 -6.3304
521  5.67711 -6.3304
522  5.71239 -6.3304
523  5.74767 -6.3304
524  5.78295 -6.3304
525  5.81822 -6.29512
526  5.8535 -6.25985
527  5.88878 -6.22457
528  5.92406 -6.18929
529  5.95933 -6.15401
530  5.99461 -6.11873
531  6.02989 -6.08346
532  6.06517 -6.04818
533  6.06517 -6.0129
534  6.06517 -5.97762
535  6.10045 -5.94235
536  6.13572 -5.90707
537  6.171 -5.87179
538  6.20628 -5.83651
539  6.20628 -5.80123
540  6.20628 -5.76596
541  6.20628 -5.73068
542  6.20628 -5.6954
543  6.24156 -5.66012
544  6.27683 -5.62485
545  6.31211 -5.58957
546  6.34739 -5.55429
547  6.38267 -5.51901
548  6.41795 -5.48373
549  6.45322 -5.44846
550  6.4885 -5.41318
551  6.52378 -5.3779
552  6.55906 -5.34262
553  6.59433 -5.30735
554  6.59433 -5.27207
555  6.62961 -5.23679
556  6.66489 -5.20151
557  6.70017 -5.16623
558  6.73545 -5.13096
559  6.77072 -5.09568
560  6.77072 -5.0604
561  6.806 -5.02512
562  6.84128 -4.98985
563  6.84128 -4.95457
564  6.84128 -4.91929
565  6.84128 -4.88401
566  6.84128 -4.84873
567  6.87656 -4.81346
568  6.87656 -4.77818
569  6.87656 -4.7429
570  6.87656 -4.70762
571  6.87656 -4.67235
572  6.87656 -4.63707
573  6.87656 -4.60179
574  6.87656 -4.56651
575  6.87656 -4.53123
576  6.87656 -4.49596
577  6.87656 -4.46068
578  6.87656 -4.4254
579  6.91183 -4.39012
580  6.91183 -4.35485
581  6.91183 -4.31957
582  6.91183 -4.28429
583  6.91183 -4.24901
584  6.91183 -4.21373
585  6.91183 -4.17846
586  6.91183 -4.14318
587  6.94711 -4.1079
588  6.98239 -4.07262
589  6.98239 -4.03735
590  6.98239 -4.00207
591  7.01767 -3.96679
592  7.01767 -3.93151
593  7.01767 -3.89623
594  7.01767 -3.86096
595  7.01767 -3.82568
596  7.01767 -3.7904
597  7.05295 -3.75512
598  7.08822 -3.71985
599  7.08822 -3.68457
600  7.08822 -3.64929
601  7.1235 -3.61401
602  7.1235 -3.57873
603  7.1235 -3.54346
604  7.1235 -3.50818
605  7.15878 -3.4729
606  7.19406 -3.43762
607  7.22933 -3.40235
608  7.26461 -3.36707
609  7.29989 -3.33179
610  7.29989 -3.29651
611  7.33517 -3.26123
612  7.33517 -3.22596
613  7.33517 -3.19068
614  7.37045 -3.1554
615  7.40572 -3.12012
616  7.441 -3.08485
617  7.441 -3.04957
618  7.441 -3.01429
619  7.441 -2.97901
620  7.441 -2.94373
621  7.441 -2.90846
622  7.47628 -2.87318
623  7.51156 -2.8379
624  7.51156 -2.80262
625  7.51156 -2.76735
626  7.51156 -2.73207
627  7.51156 -2.69679
628  7.51156 -2.66151
629  7.51156 -2.62623
630  7.51156 -2.59096
631  7.51156 -2.55568
632  7.51156 -2.5204
633  7.51156 -2.48512
634  7.51156 -2.44985
635  7.51156 -2.41457
636  7.51156 -2.37929
637  7.51156 -2.34401
638  7.54683 -2.30873
639  7.54683 -2.27346
640  7.58211 -2.23818
641  7.58211 -2.2029
642  7.58211 -2.16762
643  7.58211 -2.13235
644  7.58211 -2.09707
645  7.58211 -2.06179
646  7.58211 -2.02651
647  7.58211 -1.99123
648  7.58211 -1.95596
649  7.58211 -1.92068
650  7.58211 -1.8854
651  7.58211 -1.85012
652  7.58211 -1.81485
653  7.58211 -1.77957
654  7.58211 -1.74429
655  7.58211 -1.70901
656  7.58211 -1.67373
657  7.58211 -1.63846
658  7.58211 -1.60318
659  7.58211 -1.5679
660  7.58211 -1.53262
661  7.58211 -1.49735
662  7.58211 -1.46207
663  7.61739 -1.42679
664  7.61739 -1.39151
665  7.61739 -1.35623
666  7.61739 -1.32096
667  7.61739 -1.28568
668  7.61739 -1.2504
669  7.61739 -1.21512
670  7.61739 -1.17985
671  7.61739 -1.14457
672  7.61739 -1.10929
673  7.61739 -1.07401
674  7.61739 -1.03873
675  7.61739 -1.00346
676  7.61739 -0.968179
677  7.61739 -0.932902
678  7.61739 -0.897624
679  7.61739 -0.862346
680  7.61739 -0.827068
681  7.61739 -0.79179
682  7.61739 -0.756513
683  7.61739 -0.721235
684  7.58211 -0.685957
685  7.58211 -0.650679
686  7.54683 -0.615402
687  7.54683 -0.580124
688  7.54683 -0.544846
689  7.51156 -0.509568
690  7.51156 -0.47429
691  7.51156 -0.439013
692  7.51156 -0.403735
693  7.51156 -0.368457
694  7.51156 -0.333179
695  7.47628 -0.297902
696  7.47628 -0.262624
697  7.441 -0.227346
698  7.441 -0.192068
699  7.441 -0.15679
700  7.441 -0.121513
701  7.441 -0.0862349
702  7.441 -0.0509571
703  7.441 -0.0156793
704  7.40572 0.0195985
705  7.40572 0.0548762
706  7.40572 0.090154
707  7.40572 0.125432
708  7.37045 0.16071
709  7.37045 0.195987
710  7.37045 0.231265
711  7.37045 0.266543
712  7.37045 0.301821
713  7.33517 0.337098
714  7.33517 0.372376
715  7.33517 0.407654
716  7.33517 0.442932
717  7.33517 0.47821
718  7.33517 0.513487
719  7.33517 0.548765
720  7.29989 0.584043
721  7.29989 0.619321
722  7.29989 0.654598
723  7.29989 0.689876
724  7.26461 0.725154
725  7.22933 0.760432
726  7.22933 0.79571
727  7.22933 0.830987
728  7.22933 0.866265
729  7.22933 0.901543
730  7.22933 0.936821
731  7.19406 0.972098
732  7.15878 1.00738
733  7.1235 1.04265
734  7.1235 1.07793
735  7.1235 1.11321
736  7.08822 1.14849
737  7.08822 1.18377
738  7.08822 1.21904
739  7.08822 1.25432
740  7.05295 1.2896
741  7.05295 1.32488
742  7.05295 1.36015
743  7.01767 1.39543
744  7.01767 1.43071
745  7.01767 1.46599
746  7.01767 1.50127
747  6.98239 1.53654
748  6.94711 1.57182
749  6.91183 1.6071
750  6.91183 1.64238
751  6.87656 1.67765
752  6.87656 1.71293
753  6.87656 1.74821
754  6.87656 1.78349
755  6.87656 1.81877
756  6.87656 1.85404
757  6.84128 1.88932
758  6.84128 1.9246
759  6.84128 1.95988
760  6.806 1.99515
761  6.806 2.03043
762  6.77072 2.06571
763  6.77072 2.10099
764  6.77072 2.13627
765  6.73545 2.17154
766  6.70017 2.20682
767  6.70017 2.2421
768  6.66489 2.27738
769  6.66489 2.31265
770  6.66489 2.34793
771  6.62961 2.38321
772  6.59433 2.41849
773  6.55906 2.45377
774  6.55906 2.48904
775  6.55906 2.52432
776  6.55906 2.5596
777  6.55906 2.59488
778  6.52378 2.63015
779  6.52378 2.66543
780  6.4885 2.70071
781  6.4885 2.73599
782  6.45322 2.77127
783  6.41795 2.80654
784  6.38267 2.84182
785  6.34739 2.8771
786  6.34739 2.91238
787  6.31211 2.94765
788  6.27683 2.98293
789  6.24156 3.01821
790  6.24156 3.05349
791  6.24156 3.08877
792  6.24156 3.12404
793  6.20628 3.15932
794  6.171 3.1946
795  6.171 3.22988
796  6.171 3.26515
797  6.13572 3.30043
798  6.13572 3.33571
799  6.10045 3.37099
800  6.06517 3.40627
801  6.02989 3.44154
802  6.02989 3.47682
803  5.99461 3.5121
804  5.95933 3.54738
805  5.92406 3.58265
806  5.88878 3.61793
807  5.88878 3.65321
808  5.8535 3.68849
809  5.81822 3.72377
810  5.78295 3.75904
811  5.74767 3.79432
812  5.71239 3.8296
813  5.67711 3.86488
814  5.64183 3.90015
815  5.60656 3.93543
816  5.57128 3.97071
817  5.536 4.00599
818  5.50072 4.04127
819  5.46545 4.07654
820  5.43017 4.11182
821  5.43017 4.1471
822  5.43017 4.18238
823  5.43017 4.21765
824  5.43017 4.25293
825  5.39489 4.28821
826  5.35961 4.32349
827  5.32433 4.35877
828  5.28906 4.39404
829  5.25378 4.42932
830  5.2185 4.4646
831  5.18322 4.49988
832  5.14795 4.53515
833  5.11267 4.57043
834  5.07739 4.60571
835  5.07739 4.64099
836  5.07739 4.67627
837  5.07739 4.71154
838  5.04211 4.74682
839  5.00683 4.7821
840  4.97156 4.81738
841  4.93628 4.85265
842  4.901 4.88793
843  4.86572 4.92321
844  4.83045 4.95849
845  4.79517 4.99377
846  4.75989 5.02904
847  4.72461 5.06432
848  4.68933 5.0996
849  4.65406 5.13488
850  4.61878 5.17015
851  4.61878 5.20543
852  4.5835 5.24071
853  4.54822 5.27599
854  4.51295 5.31127
855  4.47767 5.34654
856  4.44239 5.38182
857  4.40711 5.4171
858  4.37183 5.45238
859  4.33656 5.48765
860  4.30128 5.52293
861  4.266 5.55821
862  4.23072 5.55821
863  4.19545 5.59349
864  4.16017 5.62877
865  4.12489 5.66404
866  4.08961 5.69932
867  4.05433 5.7346
868  4.01906 5.76988
869  3.98378 5.80515
870  3.9485 5.84043
871  3.91322 5.87571
872  3.87795 5.91099
873  3.84267 5.94627
874  3.80739 5.98154
875  3.80739 6.01682
876  3.77211 6.0521
877  3.73683 6.08738
878  3.70156 6.12265
879  3.66628 6.15793
880  3.631 6.19321
881  3.59572 6.22849
882  3.56045 6.26377
883  3.52517 6.29904
884  3.48989 6.29904
885  3.45461 6.29904
886  3.41933 6.33432
887  3.38406 6.33432
888  3.34878 6.33432
889  3.3135 6.33432
890  3.27822 6.33432
891  3.24295 6.33432
892  3.20767 6.3696
893  3.17239 6.40488
894  3.13711 6.44015
895  3.10183 6.47543
896  3.06656 6.51071
897  3.03128 6.54599
898  2.996 6.58127
899  2.96072 6.58127
900  2.92545 6.61654
901  2.89017 6.61654
902  2.85489 6.65182
903  2.81961 6.65182
904  2.78433 6.65182
905  2.74906 6.65182
906  2.71378 6.65182
907  2.6785 6.65182
908  2.64322 6.6871
909  2.60795 6.6871
910  2.57267 6.6871
911  2.53739 6.6871
912  2.50211 6.72238
913  2.46683 6.75765
914  2.43156 6.75765
915  2.39628 6.79293
916  2.361 6.79293
917  2.32572 6.82821
918  2.29045 6.82821
919  2.25517 6.82821
920  2.21989 6.82821
921  2.18461 6.86349
922  2.14933 6.86349
923  2.11406 6.89877
924  2.07878 6.89877
925  2.0435 6.93404
926  2.00822 6.93404
927  1.97295 6.96932
928  1.93767 6.96932
929  1.90239 6.96932
930  1.86711 6.96932
931  1.83183 7.0046
932  1.79656 7.0046
933  1.76128 7.0046
934  1.726 7.03988
935  1.69072 7.03988
936  1.65545 7.07515
937  1.62017 7.07515
938  1.58489 7.07515
939  1.54961 7.11043
940  1.51433 7.11043
941  1.47906 7.11043
942  1.44378 7.11043
943  1.4085 7.14571
944  1.37322 7.18099
945  1.33795 7.18099
946  1.30267 7.18099
947  1.26739 7.18099
948  1.23211 7.18099
949  1.19683 7.21627
950  1.16156 7.21627
951  1.12628 7.21627
952  1.091 7.21627
953  1.05572 7.25154
954  1.02045 7.25154
955  0.985168 7.25154
956  0.94989 7.25154
957  0.914613 7.25154
958  0.879335 7.28682
959  0.844057 7.28682
960  0.808779 7.28682
961  0.773502 7.28682
962  0.738224 7.28682
963  0.702946 7.28682
964  0.667668 7.3221
965  0.63239 7.3221
966  0.597113 7.3221
967  0.561835 7.3221
968  0.526557 7.35738
969  0.491279 7.35738
970  0.456002 7.35738
971  0.420724 7.35738
972  0.385446 7.35738
973  0.350168 7.35738
974  0.31489 7.35738
975  0.279613 7.35738
976  0.244335 7.35738
977  0.209057 7.35738
978  0.173779 7.35738
979  0.138502 7.35738
980  0.103224 7.35738
981  0.067946 7.35738
982  0.0326682 7.35738
983  -0.00260958 7.35738
984  -0.0378874 7.35738
985  -0.0731651 7.35738
986  -0.108443 7.35738
987  -0.143721 7.35738
988  -0.178998 7.35738
989  -0.214276 7.35738
990  -0.249554 7.35738
991  -0.284832 7.35738
992  -0.32011 7.35738
993  -0.355387 7.35738
994  -0.390665 7.35738
995  -0.425943 7.35738
996  -0.461221 7.35738
997  -0.496498 7.35738
998  -0.531776 7.35738
999  -0.567054 7.35738
1000 -0.602332 7.35738
1001 -0.63761 7.35738
1002 -0.672887 7.35738
1003 -0.708165 7.35738
1004 -0.743443 7.35738
1005 -0.778721 7.35738
1006 -0.813998 7.35738
1007 -0.849276 7.35738
1008 -0.884554 7.35738
1009 -0.919832 7.35738
1010 -0.95511 7.3221
1011 -0.990387 7.3221
1012 -1.02567 7.3221
1013 -1.06094 7.3221
1014 -1.09622 7.3221
1015 -1.1315 7.3221
1016 -1.16678 7.3221
1017 -1.20205 7.28682
1018 -1.23733 7.28682
1019 -1.27261 7.28682
1020 -1.30789 7.28682
1021 -1.34317 7.28682
1022 -1.37844 7.28682
1023 -1.41372 7.28682
1024 -1.449 7.28682
1025 -1.48428 7.28682
1026 -1.51955 7.28682
1027 -1.55483 7.28682
1028 -1.59011 7.28682
1029 -1.62539 7.28682
1030 -1.66067 7.28682
1031 -1.69594 7.28682
1032 -1.73122 7.28682
1033 -1.7665 7.28682
1034 -1.80178 7.25154
1035 -1.83705 7.25154
1036 -1.87233 7.25154
1037 -1.90761 7.25154
1038 -1.94289 7.25154
1039 -1.97817 7.21627
1040 -2.01344 7.18099
1041 -2.04872 7.14571
1042 -2.084 7.11043
1043 -2.11928 7.11043
1044 -2.15455 7.11043
1045 -2.18983 7.11043
1046 -2.22511 7.07515
1047 -2.26039 7.07515
1048 -2.29567 7.07515
1049 -2.33094 7.07515
1050 -2.36622 7.03988
1051 -2.4015 7.03988
1052 -2.43678 7.03988
1053 -2.47205 7.0046
1054 -2.50733 6.96932
1055 -2.54261 6.96932
1056 -2.57789 6.96932
1057 -2.61317 6.96932
1058 -2.64844 6.96932
1059 -2.68372 6.96932
1060 -2.719 6.96932
1061 -2.75428 6.96932
1062 -2.78955 6.96932
1063 -2.82483 6.96932
1064 -2.86011 6.96932
1065 -2.89539 6.96932
1066 -2.93067 6.96932
1067 -2.96594 6.96932
1068 -3.00122 6.93404
1069 -3.0365 6.89877
1070 -3.07178 6.86349
1071 -3.10705 6.82821
1072 -3.14233 6.82821
1073 -3.17761 6.79293
1074 -3.21289 6.75765
1075 -3.24817 6.72238
1076 -3.28344 6.6871
1077 -3.31872 6.6871
1078 -3.354 6.65182
1079 -3.38928 6.65182
1080 -3.42455 6.65182
1081 -3.45983 6.65182
1082 -3.49511 6.61654
1083 -3.53039 6.61654
1084 -3.56567 6.61654
1085 -3.60094 6.61654
1086 -3.63622 6.58127
1087 -3.6715 6.58127
1088 -3.70678 6.58127
1089 -3.74205 6.58127
1090 -3.77733 6.54599
1091 -3.81261 6.51071
1092 -3.84789 6.47543
1093 -3.88317 6.44015
1094 -3.91844 6.40488
1095 -3.95372 6.3696
1096 -3.989 6.33432
1097 -4.02428 6.29904
1098 -4.05955 6.26377
1099 -4.09483 6.22849
1100 -4.13011 6.22849
1101 -4.16539 6.19321
1102 -4.20067 6.15793
1103 -4.23594 6.15793
1104 -4.27122 6.15793
1105 -4.3065 6.12265
1106 -4.34178 6.08738
1107 -4.37705 6.0521
1108 -4.41233 6.01682
1109 -4.44761 5.98154
1110 -4.48289 5.98154
1111 -4.51817 5.94627
1112 -4.55344 5.91099
1113 -4.58872 5.87571
1114 -4.624 5.84043
1115 -4.65928 5.80515
1116 -4.69455 5.76988
1117 -4.72983 5.7346
1118 -4.76511 5.69932
1119 -4.80039 5.66404
1120 -4.83567 5.62877
1121 -4.87094 5.59349
1122 -4.90622 5.55821
1123 -4.9415 5.52293
1124 -4.97678 5.48765
1125 -5.01205 5.45238
1126 -5.04733 5.4171
1127 -5.08261 5.38182
1128 -5.11789 5.34654
1129 -5.15317 5.34654
1130 -5.18844 5.31127
1131 -5.22372 5.27599
1132 -5.259 5.24071
1133 -5.29428 5.20543
1134 -5.32955 5.17015
1135 -5.36483 5.13488
1136 -5.40011 5.0996
1137 -5.43539 5.06432
1138 -5.43539 5.02904
1139 -5.47067 4.99377
1140 -5.50594 4.95849
1141 -5.54122 4.92321
1142 -5.5765 4.88793
1143 -5.61178 4.85265
1144 -5.64705 4.81738
1145 -5.68233 4.7821
1146 -5.71761 4.74682
1147 -5.71761 4.71154
1148 -5.75289 4.67627
1149 -5.78817 4.64099
1150 -5.82344 4.60571
1151 -5.82344 4.57043
1152 -5.82344 4.53515
1153 -5.82344 4.49988
1154 -5.82344 4.4646
1155 -5.82344 4.42932
1156 -5.82344 4.39404
1157 -5.82344 4.35877
1158 -5.82344 4.32349
1159 -5.85872 4.28821
1160 -5.894 4.25293
1161 -5.92928 4.21765
1162 -5.96455 4.18238
1163 -5.99983 4.1471
1164 -6.03511 4.11182
1165 -6.03511 4.07654
1166 -6.03511 4.04127
1167 -6.03511 4.00599
1168 -6.03511 3.97071
1169 -6.07039 3.93543
1170 -6.10567 3.90015
1171 -6.10567 3.86488
1172 -6.10567 3.8296
1173 -6.10567 3.79432
1174 -6.14094 3.75904
1175 -6.17622 3.72377
1176 -6.17622 3.68849
1177 -6.2115 3.65321
1178 -6.24678 3.61793
1179 -6.28205 3.58265
1180 -6.31733 3.54738
1181 -6.35261 3.5121
1182 -6.38789 3.47682
1183 -6.38789 3.44154
1184 -6.38789 3.40627
1185 -6.38789 3.37099
1186 -6.38789 3.33571
1187 -6.38789 3.30043
1188 -6.38789 3.26515
1189 -6.42317 3.22988
1190 -6.42317 3.1946
1191 -6.45844 3.15932
1192 -6.49372 3.12404
1193 -6.529 3.08877
1194 -6.56428 3.05349
1195 -6.56428 3.01821
1196 -6.56428 2.98293
1197 -6.56428 2.94765
1198 -6.56428 2.91238
1199 -6.56428 2.8771
1200 -6.56428 2.84182
1201 -6.59955 2.80654
1202 -6.63483 2.77127
1203 -6.63483 2.73599
1204 -6.63483 2.70071
1205 -6.63483 2.66543
1206 -6.63483 2.63015
1207 -6.63483 2.59488
1208 -6.63483 2.5596
1209 -6.67011 2.52432
1210 -6.70539 2.48904
1211 -6.70539 2.45377
1212 -6.70539 2.41849
1213 -6.74067 2.38321
1214 -6.77594 2.34793
1215 -6.81122 2.31265
1216 -6.8465 2.27738
1217 -6.8465 2.2421
1218 -6.8465 2.20682
1219 -6.8465 2.17154
1220 -6.8465 2.13627
1221 -6.8465 2.10099
1222 -6.8465 2.06571
1223 -6.8465 2.03043
1224 -6.8465 1.99515
1225 -6.8465 1.95988
1226 -6.88178 1.9246
1227 -6.91705 1.88932
1228 -6.91705 1.85404
1229 -6.91705 1.81877
1230 -6.91705 1.78349
1231 -6.91705 1.74821
1232 -6.95233 1.71293
1233 -6.98761 1.67765
1234 -7.02289 1.64238
1235 -7.02289 1.6071
1236 -7.02289 1.57182
1237 -7.02289 1.53654
1238 -7.02289 1.50127
1239 -7.02289 1.46599
1240 -7.02289 1.43071
1241 -7.02289 1.39543
1242 -7.02289 1.36015
1243 -7.02289 1.32488
1244 -7.02289 1.2896
1245 -7.02289 1.25432
1246 -7.02289 1.21904
1247 -7.05817 1.18377
1248 -7.09344 1.14849
1249 -7.12872 1.11321
1250 -7.164 1.07793
1251 -7.164 1.04265
1252 -7.164 1.00738
1253 -7.164 0.972098
1254 -7.164 0.936821
1255 -7.164 0.901543
1256 -7.164 0.866265
1257 -7.164 0.830987
1258 -7.164 0.79571
1259 -7.164 0.760432
1260 -7.164 0.725154
1261 -7.164 0.689876
1262 -7.164 0.654598
1263 -7.19928 0.619321
1264 -7.19928 0.584043
1265 -7.19928 0.548765
1266 -7.19928 0.513487
