# Supplementary material for: Statistical Mapping of Maize Bundle Intensity at the Stem Scale Using Spatial Normalisation of Replicated Images
Source: PLoS One. 2014 Mar 12;9(3):e90673. doi: 10.1371/journal.pone.0090673 (PMC3951278; doi:10.1371/journal.pone.0090673)
Supplement: File S2 — Data files containing bundle positions and slice contours. (ZIP) [file pone.0090673.s002.zip › data/slabs/tables/contoursMm/m04bvCntMm.txt]

name   x   y
1    -7.07629 -2.11803
2    -7.07629 -2.15331
3    -7.07629 -2.18859
4    -7.07629 -2.22386
5    -7.07629 -2.25914
6    -7.07629 -2.29442
7    -7.07629 -2.3297
8    -7.07629 -2.36497
9    -7.07629 -2.40025
10   -7.07629 -2.43553
11   -7.07629 -2.47081
12   -7.07629 -2.50609
13   -7.07629 -2.54136
14   -7.07629 -2.57664
15   -7.07629 -2.61192
16   -7.07629 -2.6472
17   -7.07629 -2.68247
18   -7.07629 -2.71775
19   -7.07629 -2.75303
20   -7.07629 -2.78831
21   -7.07629 -2.82359
22   -7.07629 -2.85886
23   -7.07629 -2.89414
24   -7.07629 -2.92942
25   -7.07629 -2.9647
26   -7.07629 -2.99997
27   -7.04101 -3.03525
28   -7.00573 -3.07053
29   -6.97045 -3.10581
30   -6.97045 -3.14109
31   -6.97045 -3.17636
32   -6.97045 -3.21164
33   -6.97045 -3.24692
34   -6.97045 -3.2822
35   -6.97045 -3.31747
36   -6.97045 -3.35275
37   -6.97045 -3.38803
38   -6.97045 -3.42331
39   -6.97045 -3.45859
40   -6.97045 -3.49386
41   -6.97045 -3.52914
42   -6.97045 -3.56442
43   -6.97045 -3.5997
44   -6.97045 -3.63497
45   -6.97045 -3.67025
46   -6.97045 -3.70553
47   -6.97045 -3.74081
48   -6.97045 -3.77609
49   -6.97045 -3.81136
50   -6.97045 -3.84664
51   -6.97045 -3.88192
52   -6.97045 -3.9172
53   -6.93518 -3.95247
54   -6.8999 -3.98775
55   -6.86462 -4.02303
56   -6.82934 -4.05831
57   -6.79406 -4.09359
58   -6.75879 -4.12886
59   -6.72351 -4.16414
60   -6.68823 -4.19942
61   -6.65295 -4.2347
62   -6.65295 -4.26997
63   -6.65295 -4.30525
64   -6.65295 -4.34053
65   -6.61768 -4.37581
66   -6.61768 -4.41109
67   -6.61768 -4.44636
68   -6.61768 -4.48164
69   -6.61768 -4.51692
70   -6.5824 -4.5522
71   -6.54712 -4.58747
72   -6.51184 -4.62275
73   -6.47656 -4.65803
74   -6.44129 -4.69331
75   -6.44129 -4.72859
76   -6.44129 -4.76386
77   -6.44129 -4.79914
78   -6.40601 -4.83442
79   -6.40601 -4.8697
80   -6.40601 -4.90497
81   -6.40601 -4.94025
82   -6.40601 -4.97553
83   -6.40601 -5.01081
84   -6.40601 -5.04609
85   -6.40601 -5.08136
86   -6.40601 -5.11664
87   -6.40601 -5.15192
88   -6.40601 -5.1872
89   -6.40601 -5.22247
90   -6.40601 -5.25775
91   -6.44129 -5.29303
92   -6.44129 -5.32831
93   -6.44129 -5.36359
94   -6.47656 -5.39886
95   -6.47656 -5.43414
96   -6.47656 -5.46942
97   -6.47656 -5.5047
98   -6.47656 -5.53997
99   -6.47656 -5.57525
100  -6.47656 -5.61053
101  -6.47656 -5.64581
102  -6.47656 -5.68109
103  -6.47656 -5.71636
104  -6.47656 -5.75164
105  -6.47656 -5.78692
106  -6.47656 -5.8222
107  -6.44129 -5.85747
108  -6.40601 -5.89275
109  -6.37073 -5.92803
110  -6.33545 -5.96331
111  -6.30018 -5.99859
112  -6.2649 -6.03386
113  -6.22962 -6.06914
114  -6.19434 -6.10442
115  -6.15906 -6.10442
116  -6.12379 -6.10442
117  -6.08851 -6.10442
118  -6.05323 -6.10442
119  -6.01795 -6.10442
120  -5.98268 -6.10442
121  -5.9474 -6.10442
122  -5.91212 -6.10442
123  -5.87684 -6.10442
124  -5.84156 -6.10442
125  -5.80629 -6.10442
126  -5.77101 -6.10442
127  -5.73573 -6.10442
128  -5.70045 -6.10442
129  -5.66518 -6.10442
130  -5.6299 -6.10442
131  -5.59462 -6.10442
132  -5.55934 -6.10442
133  -5.52406 -6.10442
134  -5.48879 -6.10442
135  -5.45351 -6.10442
136  -5.41823 -6.10442
137  -5.38295 -6.06914
138  -5.34768 -6.03386
139  -5.3124 -5.99859
140  -5.27712 -5.96331
141  -5.24184 -5.96331
142  -5.20656 -5.96331
143  -5.17129 -5.96331
144  -5.13601 -5.96331
145  -5.10073 -5.96331
146  -5.06545 -5.96331
147  -5.03018 -5.96331
148  -4.9949 -5.96331
149  -4.95962 -5.96331
150  -4.92434 -5.96331
151  -4.88906 -5.96331
152  -4.85379 -5.96331
153  -4.81851 -5.96331
154  -4.78323 -5.99859
155  -4.74795 -5.99859
156  -4.71268 -5.99859
157  -4.6774 -5.99859
158  -4.64212 -5.99859
159  -4.60684 -5.99859
160  -4.57156 -5.99859
161  -4.53629 -5.99859
162  -4.50101 -5.99859
163  -4.46573 -5.99859
164  -4.43045 -5.99859
165  -4.39518 -5.99859
166  -4.3599 -5.99859
167  -4.32462 -5.99859
168  -4.28934 -5.99859
169  -4.25406 -5.99859
170  -4.21879 -5.99859
171  -4.18351 -5.99859
172  -4.14823 -5.99859
173  -4.11295 -5.99859
174  -4.07768 -5.99859
175  -4.0424 -5.99859
176  -4.00712 -5.99859
177  -3.97184 -5.99859
178  -3.93656 -5.99859
179  -3.90129 -5.99859
180  -3.86601 -5.96331
181  -3.83073 -5.96331
182  -3.79545 -5.96331
183  -3.76018 -5.96331
184  -3.7249 -5.92803
185  -3.68962 -5.89275
186  -3.65434 -5.85747
187  -3.61906 -5.85747
188  -3.58379 -5.8222
189  -3.54851 -5.8222
190  -3.51323 -5.8222
191  -3.47795 -5.8222
192  -3.44268 -5.78692
193  -3.4074 -5.75164
194  -3.37212 -5.71636
195  -3.33684 -5.71636
196  -3.30156 -5.71636
197  -3.26629 -5.71636
198  -3.23101 -5.71636
199  -3.19573 -5.71636
200  -3.16045 -5.71636
201  -3.12518 -5.71636
202  -3.0899 -5.71636
203  -3.05462 -5.71636
204  -3.01934 -5.71636
205  -2.98406 -5.71636
206  -2.94879 -5.71636
207  -2.91351 -5.71636
208  -2.87823 -5.71636
209  -2.84295 -5.71636
210  -2.80768 -5.68109
211  -2.7724 -5.68109
212  -2.73712 -5.68109
213  -2.70184 -5.68109
214  -2.66656 -5.68109
215  -2.63129 -5.64581
216  -2.59601 -5.64581
217  -2.56073 -5.64581
218  -2.52545 -5.64581
219  -2.49018 -5.64581
220  -2.4549 -5.64581
221  -2.41962 -5.64581
222  -2.38434 -5.61053
223  -2.34906 -5.61053
224  -2.31379 -5.61053
225  -2.27851 -5.61053
226  -2.24323 -5.61053
227  -2.20795 -5.61053
228  -2.17268 -5.61053
229  -2.1374 -5.57525
230  -2.10212 -5.57525
231  -2.06684 -5.57525
232  -2.03156 -5.57525
233  -1.99629 -5.57525
234  -1.96101 -5.57525
235  -1.92573 -5.53997
236  -1.89045 -5.53997
237  -1.85518 -5.53997
238  -1.8199 -5.53997
239  -1.78462 -5.53997
240  -1.74934 -5.53997
241  -1.71406 -5.53997
242  -1.67879 -5.53997
243  -1.64351 -5.5047
244  -1.60823 -5.5047
245  -1.57295 -5.5047
246  -1.53768 -5.5047
247  -1.5024 -5.5047
248  -1.46712 -5.5047
249  -1.43184 -5.5047
250  -1.39656 -5.5047
251  -1.36129 -5.5047
252  -1.32601 -5.5047
253  -1.29073 -5.5047
254  -1.25545 -5.5047
255  -1.22018 -5.5047
256  -1.1849 -5.5047
257  -1.14962 -5.5047
258  -1.11434 -5.5047
259  -1.07906 -5.5047
260  -1.04379 -5.5047
261  -1.00851 -5.5047
262  -0.973231 -5.5047
263  -0.937954 -5.5047
264  -0.902676 -5.5047
265  -0.867398 -5.5047
266  -0.83212 -5.5047
267  -0.796843 -5.5047
268  -0.761565 -5.5047
269  -0.726287 -5.5047
270  -0.691009 -5.5047
271  -0.655731 -5.5047
272  -0.620454 -5.5047
273  -0.585176 -5.5047
274  -0.549898 -5.53997
275  -0.51462 -5.53997
276  -0.479343 -5.53997
277  -0.444065 -5.53997
278  -0.408787 -5.53997
279  -0.373509 -5.53997
280  -0.338231 -5.53997
281  -0.302954 -5.53997
282  -0.267676 -5.53997
283  -0.232398 -5.53997
284  -0.19712 -5.53997
285  -0.161843 -5.53997
286  -0.126565 -5.53997
287  -0.091287 -5.57525
288  -0.0560092 -5.57525
289  -0.0207314 -5.57525
290  0.0145463 -5.57525
291  0.0498241 -5.57525
292  0.0851019 -5.57525
293  0.12038 -5.57525
294  0.155657 -5.57525
295  0.190935 -5.57525
296  0.226213 -5.57525
297  0.261491 -5.57525
298  0.296769 -5.61053
299  0.332046 -5.61053
300  0.367324 -5.61053
301  0.402602 -5.61053
302  0.43788 -5.61053
303  0.473157 -5.61053
304  0.508435 -5.64581
305  0.543713 -5.64581
306  0.578991 -5.64581
307  0.614269 -5.64581
308  0.649546 -5.64581
309  0.684824 -5.68109
310  0.720102 -5.68109
311  0.75538 -5.68109
312  0.790657 -5.68109
313  0.825935 -5.71636
314  0.861213 -5.71636
315  0.896491 -5.71636
316  0.931769 -5.71636
317  0.967046 -5.75164
318  1.00232 -5.75164
319  1.0376 -5.75164
320  1.07288 -5.78692
321  1.10816 -5.78692
322  1.14344 -5.78692
323  1.17871 -5.78692
324  1.21399 -5.78692
325  1.24927 -5.78692
326  1.28455 -5.8222
327  1.31982 -5.8222
328  1.3551 -5.8222
329  1.39038 -5.85747
330  1.42566 -5.85747
331  1.46094 -5.85747
332  1.49621 -5.89275
333  1.53149 -5.89275
334  1.56677 -5.89275
335  1.60205 -5.92803
336  1.63732 -5.92803
337  1.6726 -5.92803
338  1.70788 -5.92803
339  1.74316 -5.96331
340  1.77844 -5.96331
341  1.81371 -5.96331
342  1.84899 -5.99859
343  1.88427 -5.99859
344  1.91955 -5.99859
345  1.95482 -6.03386
346  1.9901 -6.03386
347  2.02538 -6.03386
348  2.06066 -6.03386
349  2.09594 -6.06914
350  2.13121 -6.06914
351  2.16649 -6.10442
352  2.20177 -6.10442
353  2.23705 -6.1397
354  2.27232 -6.1397
355  2.3076 -6.1397
356  2.34288 -6.17497
357  2.37816 -6.17497
358  2.41344 -6.21025
359  2.44871 -6.24553
360  2.48399 -6.24553
361  2.51927 -6.28081
362  2.55455 -6.28081
363  2.58982 -6.31609
364  2.6251 -6.31609
365  2.66038 -6.35136
366  2.69566 -6.35136
367  2.73094 -6.38664
368  2.76621 -6.42192
369  2.80149 -6.42192
370  2.83677 -6.4572
371  2.87205 -6.49247
372  2.90732 -6.52775
373  2.9426 -6.52775
374  2.97788 -6.56303
375  3.01316 -6.56303
376  3.04844 -6.59831
377  3.08371 -6.63359
378  3.11899 -6.66886
379  3.15427 -6.70414
380  3.18955 -6.70414
381  3.22482 -6.73942
382  3.2601 -6.73942
383  3.29538 -6.7747
384  3.33066 -6.80997
385  3.36594 -6.84525
386  3.40121 -6.88053
387  3.43649 -6.91581
388  3.47177 -6.95109
389  3.50705 -6.98636
390  3.54232 -6.98636
391  3.5776 -7.02164
392  3.61288 -7.05692
393  3.64816 -7.05692
394  3.68344 -7.0922
395  3.71871 -7.12747
396  3.75399 -7.16275
397  3.78927 -7.19803
398  3.82455 -7.19803
399  3.85982 -7.23331
400  3.8951 -7.26859
401  3.93038 -7.26859
402  3.96566 -7.30386
403  4.00094 -7.30386
404  4.03621 -7.33914
405  4.07149 -7.33914
406  4.10677 -7.37442
407  4.14205 -7.37442
408  4.17732 -7.37442
409  4.2126 -7.37442
410  4.24788 -7.37442
411  4.28316 -7.37442
412  4.31844 -7.37442
413  4.35371 -7.37442
414  4.38899 -7.37442
415  4.42427 -7.37442
416  4.45955 -7.37442
417  4.49482 -7.37442
418  4.5301 -7.37442
419  4.56538 -7.37442
420  4.60066 -7.33914
421  4.63594 -7.30386
422  4.67121 -7.30386
423  4.70649 -7.30386
424  4.74177 -7.30386
425  4.77705 -7.30386
426  4.81232 -7.30386
427  4.8476 -7.30386
428  4.88288 -7.30386
429  4.91816 -7.30386
430  4.95344 -7.26859
431  4.98871 -7.26859
432  5.02399 -7.23331
433  5.05927 -7.23331
434  5.09455 -7.19803
435  5.12982 -7.16275
436  5.1651 -7.12747
437  5.20038 -7.0922
438  5.23566 -7.05692
439  5.27094 -7.05692
440  5.30621 -7.02164
441  5.34149 -6.98636
442  5.37677 -6.98636
443  5.41205 -6.95109
444  5.44732 -6.91581
445  5.4826 -6.88053
446  5.51788 -6.84525
447  5.55316 -6.80997
448  5.58844 -6.7747
449  5.62371 -6.73942
450  5.65899 -6.70414
451  5.65899 -6.66886
452  5.65899 -6.63359
453  5.69427 -6.59831
454  5.69427 -6.56303
455  5.72955 -6.52775
456  5.72955 -6.49247
457  5.76482 -6.4572
458  5.76482 -6.42192
459  5.8001 -6.38664
460  5.8001 -6.35136
461  5.8001 -6.31609
462  5.8001 -6.28081
463  5.8001 -6.24553
464  5.8001 -6.21025
465  5.8001 -6.17497
466  5.83538 -6.1397
467  5.83538 -6.10442
468  5.83538 -6.06914
469  5.83538 -6.03386
470  5.83538 -5.99859
471  5.83538 -5.96331
472  5.83538 -5.92803
473  5.83538 -5.89275
474  5.87066 -5.85747
475  5.87066 -5.8222
476  5.87066 -5.78692
477  5.87066 -5.75164
478  5.90594 -5.71636
479  5.90594 -5.68109
480  5.94121 -5.64581
481  5.94121 -5.61053
482  5.94121 -5.57525
483  5.94121 -5.53997
484  5.94121 -5.5047
485  5.97649 -5.46942
486  5.97649 -5.43414
487  5.97649 -5.39886
488  5.97649 -5.36359
489  5.97649 -5.32831
490  6.01177 -5.29303
491  6.01177 -5.25775
492  6.01177 -5.22247
493  6.01177 -5.1872
494  6.01177 -5.15192
495  6.01177 -5.11664
496  6.01177 -5.08136
497  6.01177 -5.04609
498  6.01177 -5.01081
499  6.01177 -4.97553
500  6.01177 -4.94025
501  6.01177 -4.90497
502  6.01177 -4.8697
503  6.01177 -4.83442
504  6.01177 -4.79914
505  6.04705 -4.76386
506  6.04705 -4.72859
507  6.08232 -4.69331
508  6.1176 -4.65803
509  6.15288 -4.62275
510  6.15288 -4.58747
511  6.15288 -4.5522
512  6.15288 -4.51692
513  6.15288 -4.48164
514  6.15288 -4.44636
515  6.15288 -4.41109
516  6.15288 -4.37581
517  6.15288 -4.34053
518  6.15288 -4.30525
519  6.15288 -4.26997
520  6.18816 -4.2347
521  6.22344 -4.19942
522  6.25871 -4.16414
523  6.25871 -4.12886
524  6.25871 -4.09359
525  6.29399 -4.05831
526  6.29399 -4.02303
527  6.32927 -3.98775
528  6.32927 -3.95247
529  6.36455 -3.9172
530  6.36455 -3.88192
531  6.39982 -3.84664
532  6.39982 -3.81136
533  6.39982 -3.77609
534  6.4351 -3.74081
535  6.4351 -3.70553
536  6.4351 -3.67025
537  6.4351 -3.63497
538  6.4351 -3.5997
539  6.4351 -3.56442
540  6.4351 -3.52914
541  6.4351 -3.49386
542  6.4351 -3.45859
543  6.4351 -3.42331
544  6.4351 -3.38803
545  6.4351 -3.35275
546  6.4351 -3.31747
547  6.4351 -3.2822
548  6.4351 -3.24692
549  6.4351 -3.21164
550  6.4351 -3.17636
551  6.4351 -3.14109
552  6.47038 -3.10581
553  6.47038 -3.07053
554  6.47038 -3.03525
555  6.50566 -2.99997
556  6.54094 -2.9647
557  6.57621 -2.92942
558  6.57621 -2.89414
559  6.61149 -2.85886
560  6.61149 -2.82359
561  6.61149 -2.78831
562  6.64677 -2.75303
563  6.64677 -2.71775
564  6.64677 -2.68247
565  6.68205 -2.6472
566  6.68205 -2.61192
567  6.68205 -2.57664
568  6.68205 -2.54136
569  6.68205 -2.50609
570  6.68205 -2.47081
571  6.68205 -2.43553
572  6.68205 -2.40025
573  6.68205 -2.36497
574  6.68205 -2.3297
575  6.68205 -2.29442
576  6.68205 -2.25914
577  6.68205 -2.22386
578  6.68205 -2.18859
579  6.68205 -2.15331
580  6.71732 -2.11803
581  6.7526 -2.08275
582  6.7526 -2.04747
583  6.7526 -2.0122
584  6.7526 -1.97692
585  6.7526 -1.94164
586  6.7526 -1.90636
587  6.7526 -1.87109
588  6.7526 -1.83581
589  6.78788 -1.80053
590  6.78788 -1.76525
591  6.78788 -1.72997
592  6.78788 -1.6947
593  6.78788 -1.65942
594  6.78788 -1.62414
595  6.78788 -1.58886
596  6.82316 -1.55359
597  6.82316 -1.51831
598  6.82316 -1.48303
599  6.82316 -1.44775
600  6.82316 -1.41247
601  6.82316 -1.3772
602  6.82316 -1.34192
603  6.82316 -1.30664
604  6.82316 -1.27136
605  6.82316 -1.23609
606  6.82316 -1.20081
607  6.82316 -1.16553
608  6.82316 -1.13025
609  6.82316 -1.09497
610  6.82316 -1.0597
611  6.82316 -1.02442
612  6.82316 -0.989141
613  6.82316 -0.953864
614  6.82316 -0.918586
615  6.82316 -0.883308
616  6.78788 -0.84803
617  6.78788 -0.812753
618  6.78788 -0.777475
619  6.78788 -0.742197
620  6.78788 -0.706919
621  6.78788 -0.671641
622  6.78788 -0.636364
623  6.78788 -0.601086
624  6.78788 -0.565808
625  6.78788 -0.53053
626  6.78788 -0.495253
627  6.78788 -0.459975
628  6.78788 -0.424697
629  6.78788 -0.389419
630  6.78788 -0.354141
631  6.78788 -0.318864
632  6.78788 -0.283586
633  6.78788 -0.248308
634  6.78788 -0.21303
635  6.7526 -0.177753
636  6.7526 -0.142475
637  6.7526 -0.107197
638  6.7526 -0.0719192
639  6.7526 -0.0366414
640  6.7526 -0.00136363
641  6.71732 0.0339141
642  6.71732 0.0691919
643  6.71732 0.10447
644  6.71732 0.139747
645  6.71732 0.175025
646  6.71732 0.210303
647  6.71732 0.245581
648  6.71732 0.280859
649  6.71732 0.316136
650  6.71732 0.351414
651  6.71732 0.386692
652  6.71732 0.42197
653  6.71732 0.457247
654  6.71732 0.492525
655  6.68205 0.527803
656  6.68205 0.563081
657  6.68205 0.598359
658  6.64677 0.633636
659  6.64677 0.668914
660  6.64677 0.704192
661  6.64677 0.73947
662  6.64677 0.774747
663  6.64677 0.810025
664  6.64677 0.845303
665  6.64677 0.880581
666  6.64677 0.915859
667  6.64677 0.951136
668  6.64677 0.986414
669  6.61149 1.02169
670  6.61149 1.05697
671  6.61149 1.09225
672  6.61149 1.12753
673  6.61149 1.1628
674  6.61149 1.19808
675  6.61149 1.23336
676  6.61149 1.26864
677  6.61149 1.30391
678  6.57621 1.33919
679  6.57621 1.37447
680  6.57621 1.40975
681  6.57621 1.44503
682  6.54094 1.4803
683  6.54094 1.51558
684  6.54094 1.55086
685  6.50566 1.58614
686  6.50566 1.62141
687  6.50566 1.65669
688  6.50566 1.69197
689  6.50566 1.72725
690  6.47038 1.76253
691  6.47038 1.7978
692  6.47038 1.83308
693  6.4351 1.86836
694  6.4351 1.90364
695  6.4351 1.93891
696  6.4351 1.97419
697  6.4351 2.00947
698  6.4351 2.04475
699  6.39982 2.08003
700  6.39982 2.1153
701  6.36455 2.15058
702  6.36455 2.18586
703  6.36455 2.22114
704  6.32927 2.25641
705  6.32927 2.29169
706  6.32927 2.32697
707  6.32927 2.36225
708  6.29399 2.39753
709  6.29399 2.4328
710  6.25871 2.46808
711  6.25871 2.50336
712  6.22344 2.53864
713  6.22344 2.57391
714  6.22344 2.60919
715  6.18816 2.64447
716  6.18816 2.67975
717  6.15288 2.71503
718  6.15288 2.7503
719  6.1176 2.78558
720  6.1176 2.82086
721  6.1176 2.85614
722  6.08232 2.89141
723  6.08232 2.92669
724  6.08232 2.96197
725  6.04705 2.99725
726  6.04705 3.03253
727  6.04705 3.0678
728  6.01177 3.10308
729  5.97649 3.13836
730  5.97649 3.17364
731  5.94121 3.20891
732  5.94121 3.24419
733  5.90594 3.27947
734  5.90594 3.31475
735  5.87066 3.35003
736  5.87066 3.3853
737  5.87066 3.42058
738  5.83538 3.45586
739  5.83538 3.49114
740  5.83538 3.52641
741  5.8001 3.56169
742  5.8001 3.59697
743  5.8001 3.63225
744  5.76482 3.66753
745  5.76482 3.7028
746  5.72955 3.73808
747  5.72955 3.77336
748  5.72955 3.80864
749  5.69427 3.84391
750  5.65899 3.87919
751  5.65899 3.91447
752  5.62371 3.94975
753  5.62371 3.98503
754  5.62371 4.0203
755  5.58844 4.05558
756  5.58844 4.09086
757  5.55316 4.12614
758  5.55316 4.16141
759  5.51788 4.19669
760  5.4826 4.23197
761  5.4826 4.26725
762  5.4826 4.30253
763  5.44732 4.3378
764  5.44732 4.37308
765  5.41205 4.40836
766  5.37677 4.44364
767  5.37677 4.47891
768  5.34149 4.51419
769  5.30621 4.54947
770  5.30621 4.58475
771  5.30621 4.62003
772  5.30621 4.6553
773  5.27094 4.69058
774  5.23566 4.72586
775  5.20038 4.76114
776  5.1651 4.79641
777  5.12982 4.83169
778  5.09455 4.86697
779  5.09455 4.90225
780  5.05927 4.93753
781  5.02399 4.9728
782  4.98871 5.00808
783  4.98871 5.04336
784  4.95344 5.07864
785  4.95344 5.11391
786  4.91816 5.14919
787  4.88288 5.18447
788  4.8476 5.21975
789  4.81232 5.25503
790  4.77705 5.2903
791  4.74177 5.32558
792  4.70649 5.36086
793  4.70649 5.39614
794  4.67121 5.43141
795  4.63594 5.46669
796  4.60066 5.50197
797  4.56538 5.53725
798  4.5301 5.57253
799  4.49482 5.6078
800  4.45955 5.64308
801  4.42427 5.67836
802  4.38899 5.71364
803  4.35371 5.74891
804  4.31844 5.78419
805  4.28316 5.81947
806  4.24788 5.81947
807  4.2126 5.85475
808  4.17732 5.89003
809  4.14205 5.9253
810  4.10677 5.96058
811  4.07149 5.99586
812  4.03621 6.03114
813  4.00094 6.06641
814  3.96566 6.10169
815  3.93038 6.13697
816  3.8951 6.13697
817  3.85982 6.17225
818  3.82455 6.20753
819  3.78927 6.2428
820  3.75399 6.27808
821  3.71871 6.27808
822  3.68344 6.31336
823  3.64816 6.31336
824  3.61288 6.34864
825  3.5776 6.34864
826  3.54232 6.38391
827  3.50705 6.41919
828  3.47177 6.45447
829  3.43649 6.45447
830  3.40121 6.48975
831  3.36594 6.48975
832  3.33066 6.52503
833  3.29538 6.5603
834  3.2601 6.5603
835  3.22482 6.5603
836  3.18955 6.5603
837  3.15427 6.59558
838  3.11899 6.63086
839  3.08371 6.63086
840  3.04844 6.66614
841  3.01316 6.66614
842  2.97788 6.66614
843  2.9426 6.70141
844  2.90732 6.70141
845  2.87205 6.73669
846  2.83677 6.73669
847  2.80149 6.77197
848  2.76621 6.77197
849  2.73094 6.80725
850  2.69566 6.80725
851  2.66038 6.80725
852  2.6251 6.84253
853  2.58982 6.84253
854  2.55455 6.84253
855  2.51927 6.8778
856  2.48399 6.8778
857  2.44871 6.8778
858  2.41344 6.91308
859  2.37816 6.91308
860  2.34288 6.94836
861  2.3076 6.94836
862  2.27232 6.94836
863  2.23705 6.94836
864  2.20177 6.94836
865  2.16649 6.98364
866  2.13121 6.98364
867  2.09594 6.98364
868  2.06066 7.01891
869  2.02538 7.01891
870  1.9901 7.01891
871  1.95482 7.01891
872  1.91955 7.05419
873  1.88427 7.05419
874  1.84899 7.05419
875  1.81371 7.05419
876  1.77844 7.05419
877  1.74316 7.05419
878  1.70788 7.08947
879  1.6726 7.08947
880  1.63732 7.08947
881  1.60205 7.08947
882  1.56677 7.12475
883  1.53149 7.12475
884  1.49621 7.12475
885  1.46094 7.12475
886  1.42566 7.12475
887  1.39038 7.12475
888  1.3551 7.16003
889  1.31982 7.16003
890  1.28455 7.16003
891  1.24927 7.16003
892  1.21399 7.16003
893  1.17871 7.16003
894  1.14344 7.16003
895  1.10816 7.1953
896  1.07288 7.1953
897  1.0376 7.1953
898  1.00232 7.1953
899  0.967046 7.1953
900  0.931769 7.1953
901  0.896491 7.23058
902  0.861213 7.23058
903  0.825935 7.23058
904  0.790657 7.23058
905  0.75538 7.23058
906  0.720102 7.23058
907  0.684824 7.23058
908  0.649546 7.23058
909  0.614269 7.23058
910  0.578991 7.23058
911  0.543713 7.23058
912  0.508435 7.23058
913  0.473157 7.23058
914  0.43788 7.23058
915  0.402602 7.23058
916  0.367324 7.23058
917  0.332046 7.23058
918  0.296769 7.23058
919  0.261491 7.26586
920  0.226213 7.26586
921  0.190935 7.26586
922  0.155657 7.26586
923  0.12038 7.26586
924  0.0851019 7.26586
925  0.0498241 7.30114
926  0.0145463 7.30114
927  -0.0207314 7.30114
928  -0.0560092 7.30114
929  -0.091287 7.30114
930  -0.126565 7.30114
931  -0.161843 7.30114
932  -0.19712 7.30114
933  -0.232398 7.30114
934  -0.267676 7.30114
935  -0.302954 7.30114
936  -0.338231 7.30114
937  -0.373509 7.30114
938  -0.408787 7.30114
939  -0.444065 7.30114
940  -0.479343 7.30114
941  -0.51462 7.30114
942  -0.549898 7.30114
943  -0.585176 7.30114
944  -0.620454 7.30114
945  -0.655731 7.30114
946  -0.691009 7.30114
947  -0.726287 7.30114
948  -0.761565 7.30114
949  -0.796843 7.30114
950  -0.83212 7.30114
951  -0.867398 7.30114
952  -0.902676 7.30114
953  -0.937954 7.30114
954  -0.973231 7.30114
955  -1.00851 7.30114
956  -1.04379 7.30114
957  -1.07906 7.30114
958  -1.11434 7.30114
959  -1.14962 7.30114
960  -1.1849 7.30114
961  -1.22018 7.30114
962  -1.25545 7.30114
963  -1.29073 7.30114
964  -1.32601 7.26586
965  -1.36129 7.26586
966  -1.39656 7.23058
967  -1.43184 7.23058
968  -1.46712 7.23058
969  -1.5024 7.23058
970  -1.53768 7.23058
971  -1.57295 7.1953
972  -1.60823 7.1953
973  -1.64351 7.1953
974  -1.67879 7.1953
975  -1.71406 7.1953
976  -1.74934 7.16003
977  -1.78462 7.16003
978  -1.8199 7.16003
979  -1.85518 7.12475
980  -1.89045 7.12475
981  -1.92573 7.12475
982  -1.96101 7.12475
983  -1.99629 7.08947
984  -2.03156 7.08947
985  -2.06684 7.05419
986  -2.10212 7.05419
987  -2.1374 7.01891
988  -2.17268 7.01891
989  -2.20795 6.98364
990  -2.24323 6.94836
991  -2.27851 6.94836
992  -2.31379 6.91308
993  -2.34906 6.91308
994  -2.38434 6.91308
995  -2.41962 6.8778
996  -2.4549 6.84253
997  -2.49018 6.84253
998  -2.52545 6.84253
999  -2.56073 6.84253
1000 -2.59601 6.80725
1001 -2.63129 6.80725
1002 -2.66656 6.80725
1003 -2.70184 6.80725
1004 -2.73712 6.80725
1005 -2.7724 6.77197
1006 -2.80768 6.77197
1007 -2.84295 6.73669
1008 -2.87823 6.73669
1009 -2.91351 6.70141
1010 -2.94879 6.66614
1011 -2.98406 6.66614
1012 -3.01934 6.66614
1013 -3.05462 6.66614
1014 -3.0899 6.63086
1015 -3.12518 6.59558
1016 -3.16045 6.5603
1017 -3.19573 6.52503
1018 -3.23101 6.48975
1019 -3.26629 6.45447
1020 -3.30156 6.41919
1021 -3.33684 6.41919
1022 -3.37212 6.41919
1023 -3.4074 6.38391
1024 -3.44268 6.38391
1025 -3.47795 6.38391
1026 -3.51323 6.34864
1027 -3.54851 6.34864
1028 -3.58379 6.34864
1029 -3.61906 6.31336
1030 -3.65434 6.27808
1031 -3.68962 6.2428
1032 -3.7249 6.20753
1033 -3.76018 6.17225
1034 -3.79545 6.17225
1035 -3.83073 6.13697
1036 -3.86601 6.10169
1037 -3.90129 6.06641
1038 -3.93656 6.03114
1039 -3.97184 5.99586
1040 -4.00712 5.96058
1041 -4.0424 5.9253
1042 -4.07768 5.89003
1043 -4.11295 5.85475
1044 -4.14823 5.81947
1045 -4.18351 5.78419
1046 -4.21879 5.74891
1047 -4.25406 5.71364
1048 -4.28934 5.67836
1049 -4.32462 5.64308
1050 -4.3599 5.6078
1051 -4.39518 5.57253
1052 -4.43045 5.53725
1053 -4.46573 5.50197
1054 -4.50101 5.46669
1055 -4.53629 5.43141
1056 -4.57156 5.39614
1057 -4.60684 5.36086
1058 -4.64212 5.32558
1059 -4.6774 5.2903
1060 -4.6774 5.25503
1061 -4.71268 5.21975
1062 -4.74795 5.18447
1063 -4.78323 5.14919
1064 -4.81851 5.11391
1065 -4.81851 5.07864
1066 -4.81851 5.04336
1067 -4.85379 5.00808
1068 -4.88906 4.9728
1069 -4.92434 4.93753
1070 -4.95962 4.90225
1071 -4.9949 4.86697
1072 -5.03018 4.83169
1073 -5.06545 4.79641
1074 -5.10073 4.76114
1075 -5.13601 4.72586
1076 -5.17129 4.69058
1077 -5.20656 4.6553
1078 -5.24184 4.62003
1079 -5.27712 4.58475
1080 -5.3124 4.54947
1081 -5.34768 4.51419
1082 -5.38295 4.47891
1083 -5.38295 4.44364
1084 -5.41823 4.40836
1085 -5.45351 4.37308
1086 -5.48879 4.3378
1087 -5.52406 4.30253
1088 -5.55934 4.26725
1089 -5.59462 4.23197
1090 -5.6299 4.19669
1091 -5.6299 4.16141
1092 -5.6299 4.12614
1093 -5.6299 4.09086
1094 -5.6299 4.05558
1095 -5.6299 4.0203
1096 -5.66518 3.98503
1097 -5.70045 3.94975
1098 -5.73573 3.91447
1099 -5.77101 3.87919
1100 -5.80629 3.84391
1101 -5.84156 3.80864
1102 -5.87684 3.77336
1103 -5.91212 3.73808
1104 -5.91212 3.7028
1105 -5.91212 3.66753
1106 -5.91212 3.63225
1107 -5.91212 3.59697
1108 -5.91212 3.56169
1109 -5.91212 3.52641
1110 -5.91212 3.49114
1111 -5.9474 3.45586
1112 -5.98268 3.42058
1113 -5.98268 3.3853
1114 -5.98268 3.35003
1115 -5.98268 3.31475
1116 -6.01795 3.27947
1117 -6.05323 3.24419
1118 -6.08851 3.20891
1119 -6.08851 3.17364
1120 -6.12379 3.13836
1121 -6.15906 3.10308
1122 -6.15906 3.0678
1123 -6.19434 3.03253
1124 -6.19434 2.99725
1125 -6.22962 2.96197
1126 -6.22962 2.92669
1127 -6.2649 2.89141
1128 -6.2649 2.85614
1129 -6.2649 2.82086
1130 -6.30018 2.78558
1131 -6.30018 2.7503
1132 -6.30018 2.71503
1133 -6.30018 2.67975
1134 -6.30018 2.64447
1135 -6.33545 2.60919
1136 -6.37073 2.57391
1137 -6.37073 2.53864
1138 -6.37073 2.50336
1139 -6.37073 2.46808
1140 -6.37073 2.4328
1141 -6.37073 2.39753
1142 -6.37073 2.36225
1143 -6.40601 2.32697
1144 -6.44129 2.29169
1145 -6.44129 2.25641
1146 -6.44129 2.22114
1147 -6.44129 2.18586
1148 -6.44129 2.15058
1149 -6.44129 2.1153
1150 -6.47656 2.08003
1151 -6.51184 2.04475
1152 -6.51184 2.00947
1153 -6.51184 1.97419
1154 -6.51184 1.93891
1155 -6.51184 1.90364
1156 -6.54712 1.86836
1157 -6.54712 1.83308
1158 -6.54712 1.7978
1159 -6.54712 1.76253
1160 -6.54712 1.72725
1161 -6.5824 1.69197
1162 -6.5824 1.65669
1163 -6.5824 1.62141
1164 -6.5824 1.58614
1165 -6.5824 1.55086
1166 -6.61768 1.51558
1167 -6.61768 1.4803
1168 -6.61768 1.44503
1169 -6.61768 1.40975
1170 -6.65295 1.37447
1171 -6.65295 1.33919
1172 -6.65295 1.30391
1173 -6.65295 1.26864
1174 -6.65295 1.23336
1175 -6.65295 1.19808
1176 -6.65295 1.1628
1177 -6.65295 1.12753
1178 -6.65295 1.09225
1179 -6.65295 1.05697
1180 -6.65295 1.02169
1181 -6.65295 0.986414
1182 -6.68823 0.951136
1183 -6.68823 0.915859
1184 -6.72351 0.880581
1185 -6.72351 0.845303
1186 -6.72351 0.810025
1187 -6.75879 0.774747
1188 -6.75879 0.73947
1189 -6.75879 0.704192
1190 -6.75879 0.668914
1191 -6.75879 0.633636
1192 -6.79406 0.598359
1193 -6.79406 0.563081
1194 -6.79406 0.527803
1195 -6.79406 0.492525
1196 -6.79406 0.457247
1197 -6.79406 0.42197
1198 -6.79406 0.386692
1199 -6.79406 0.351414
1200 -6.79406 0.316136
1201 -6.79406 0.280859
1202 -6.82934 0.245581
1203 -6.82934 0.210303
1204 -6.82934 0.175025
1205 -6.82934 0.139747
1206 -6.82934 0.10447
1207 -6.82934 0.0691919
1208 -6.82934 0.0339141
1209 -6.82934 -0.00136363
1210 -6.82934 -0.0366414
1211 -6.82934 -0.0719192
1212 -6.82934 -0.107197
1213 -6.82934 -0.142475
1214 -6.82934 -0.177753
1215 -6.82934 -0.21303
1216 -6.82934 -0.248308
1217 -6.86462 -0.283586
1218 -6.8999 -0.318864
1219 -6.8999 -0.354141
1220 -6.8999 -0.389419
1221 -6.8999 -0.424697
1222 -6.8999 -0.459975
1223 -6.8999 -0.495253
1224 -6.8999 -0.53053
1225 -6.8999 -0.565808
1226 -6.93518 -0.601086
1227 -6.93518 -0.636364
1228 -6.93518 -0.671641
1229 -6.93518 -0.706919
1230 -6.93518 -0.742197
1231 -6.93518 -0.777475
1232 -6.93518 -0.812753
1233 -6.93518 -0.84803
1234 -6.93518 -0.883308
1235 -6.93518 -0.918586
1236 -6.93518 -0.953864
1237 -6.93518 -0.989141
1238 -6.93518 -1.02442
1239 -6.93518 -1.0597
1240 -6.93518 -1.09497
1241 -6.93518 -1.13025
1242 -6.93518 -1.16553
1243 -6.93518 -1.20081
1244 -6.93518 -1.23609
1245 -6.93518 -1.27136
1246 -6.93518 -1.30664
1247 -6.93518 -1.34192
1248 -6.93518 -1.3772
1249 -6.93518 -1.41247
1250 -6.93518 -1.44775
1251 -6.93518 -1.48303
1252 -6.93518 -1.51831
1253 -6.93518 -1.55359
1254 -6.93518 -1.58886
1255 -6.93518 -1.62414
1256 -6.93518 -1.65942
1257 -6.93518 -1.6947
1258 -6.93518 -1.72997
1259 -6.93518 -1.76525
1260 -6.93518 -1.80053
1261 -6.93518 -1.83581
1262 -6.93518 -1.87109
1263 -6.93518 -1.90636
1264 -6.93518 -1.94164
1265 -6.97045 -1.97692
1266 -7.00573 -2.0122
1267 -7.00573 -2.04747
1268 -7.04101 -2.08275
