# Supplementary material for: Statistical Mapping of Maize Bundle Intensity at the Stem Scale Using Spatial Normalisation of Replicated Images
Source: PLoS One. 2014 Mar 12;9(3):e90673. doi: 10.1371/journal.pone.0090673 (PMC3951278; doi:10.1371/journal.pone.0090673)
Supplement: File S2 — Data files containing bundle positions and slice contours. (ZIP) [file pone.0090673.s002.zip › data/slabs/tables/contoursMm/m04crCntMm.txt]

name   x   y
1    -6.74408 0.389716
2    -6.74408 0.354438
3    -6.74408 0.31916
4    -6.74408 0.283883
5    -6.74408 0.248605
6    -6.74408 0.213327
7    -6.74408 0.178049
8    -6.74408 0.142772
9    -6.74408 0.107494
10   -6.74408 0.0722159
11   -6.74408 0.0369382
12   -6.74408 0.00166039
13   -6.74408 -0.0336174
14   -6.74408 -0.0688952
15   -6.74408 -0.104173
16   -6.74408 -0.139451
17   -6.74408 -0.174728
18   -6.74408 -0.210006
19   -6.74408 -0.245284
20   -6.7088 -0.280562
21   -6.7088 -0.31584
22   -6.7088 -0.351117
23   -6.67353 -0.386395
24   -6.67353 -0.421673
25   -6.67353 -0.456951
26   -6.67353 -0.492228
27   -6.67353 -0.527506
28   -6.67353 -0.562784
29   -6.63825 -0.598062
30   -6.60297 -0.63334
31   -6.56769 -0.668617
32   -6.56769 -0.703895
33   -6.56769 -0.739173
34   -6.56769 -0.774451
35   -6.56769 -0.809728
36   -6.56769 -0.845006
37   -6.56769 -0.880284
38   -6.56769 -0.915562
39   -6.56769 -0.95084
40   -6.56769 -0.986117
41   -6.56769 -1.0214
42   -6.56769 -1.05667
43   -6.53242 -1.09195
44   -6.53242 -1.12723
45   -6.53242 -1.16251
46   -6.53242 -1.19778
47   -6.49714 -1.23306
48   -6.49714 -1.26834
49   -6.49714 -1.30362
50   -6.49714 -1.3389
51   -6.49714 -1.37417
52   -6.49714 -1.40945
53   -6.49714 -1.44473
54   -6.49714 -1.48001
55   -6.49714 -1.51528
56   -6.49714 -1.55056
57   -6.49714 -1.58584
58   -6.49714 -1.62112
59   -6.49714 -1.6564
60   -6.49714 -1.69167
61   -6.49714 -1.72695
62   -6.49714 -1.76223
63   -6.46186 -1.79751
64   -6.46186 -1.83278
65   -6.46186 -1.86806
66   -6.46186 -1.90334
67   -6.46186 -1.93862
68   -6.46186 -1.9739
69   -6.46186 -2.00917
70   -6.46186 -2.04445
71   -6.46186 -2.07973
72   -6.46186 -2.11501
73   -6.46186 -2.15028
74   -6.46186 -2.18556
75   -6.42658 -2.22084
76   -6.42658 -2.25612
77   -6.42658 -2.2914
78   -6.42658 -2.32667
79   -6.42658 -2.36195
80   -6.42658 -2.39723
81   -6.42658 -2.43251
82   -6.42658 -2.46778
83   -6.42658 -2.50306
84   -6.42658 -2.53834
85   -6.42658 -2.57362
86   -6.42658 -2.6089
87   -6.3913 -2.64417
88   -6.3913 -2.67945
89   -6.3913 -2.71473
90   -6.3913 -2.75001
91   -6.3913 -2.78528
92   -6.3913 -2.82056
93   -6.3913 -2.85584
94   -6.3913 -2.89112
95   -6.3913 -2.9264
96   -6.3913 -2.96167
97   -6.3913 -2.99695
98   -6.3913 -3.03223
99   -6.35603 -3.06751
100  -6.35603 -3.10278
101  -6.32075 -3.13806
102  -6.32075 -3.17334
103  -6.32075 -3.20862
104  -6.32075 -3.2439
105  -6.28547 -3.27917
106  -6.25019 -3.31445
107  -6.25019 -3.34973
108  -6.25019 -3.38501
109  -6.25019 -3.42028
110  -6.25019 -3.45556
111  -6.25019 -3.49084
112  -6.25019 -3.52612
113  -6.25019 -3.5614
114  -6.25019 -3.59667
115  -6.25019 -3.63195
116  -6.25019 -3.66723
117  -6.25019 -3.70251
118  -6.25019 -3.73778
119  -6.25019 -3.77306
120  -6.25019 -3.80834
121  -6.21492 -3.84362
122  -6.17964 -3.8789
123  -6.14436 -3.91417
124  -6.10908 -3.94945
125  -6.10908 -3.98473
126  -6.10908 -4.02001
127  -6.10908 -4.05528
128  -6.10908 -4.09056
129  -6.10908 -4.12584
130  -6.10908 -4.16112
131  -6.10908 -4.1964
132  -6.10908 -4.23167
133  -6.10908 -4.26695
134  -6.10908 -4.30223
135  -6.10908 -4.33751
136  -6.0738 -4.37278
137  -6.03853 -4.40806
138  -6.00325 -4.44334
139  -5.96797 -4.47862
140  -5.93269 -4.5139
141  -5.89742 -4.54917
142  -5.89742 -4.58445
143  -5.89742 -4.61973
144  -5.89742 -4.65501
145  -5.89742 -4.69028
146  -5.89742 -4.72556
147  -5.89742 -4.76084
148  -5.89742 -4.79612
149  -5.89742 -4.8314
150  -5.89742 -4.86667
151  -5.86214 -4.90195
152  -5.86214 -4.93723
153  -5.82686 -4.97251
154  -5.82686 -5.00778
155  -5.82686 -5.04306
156  -5.82686 -5.07834
157  -5.82686 -5.11362
158  -5.82686 -5.1489
159  -5.82686 -5.18417
160  -5.82686 -5.21945
161  -5.82686 -5.25473
162  -5.82686 -5.29001
163  -5.82686 -5.32528
164  -5.79158 -5.36056
165  -5.7563 -5.39584
166  -5.72103 -5.43112
167  -5.72103 -5.4664
168  -5.72103 -5.50167
169  -5.72103 -5.53695
170  -5.72103 -5.57223
171  -5.72103 -5.60751
172  -5.72103 -5.64278
173  -5.72103 -5.67806
174  -5.68575 -5.71334
175  -5.65047 -5.74862
176  -5.61519 -5.7839
177  -5.57992 -5.81917
178  -5.54464 -5.85445
179  -5.54464 -5.88973
180  -5.54464 -5.92501
181  -5.50936 -5.96028
182  -5.50936 -5.99556
183  -5.50936 -6.03084
184  -5.47408 -6.06612
185  -5.4388 -6.1014
186  -5.40353 -6.13667
187  -5.36825 -6.17195
188  -5.33297 -6.20723
189  -5.29769 -6.24251
190  -5.26242 -6.27778
191  -5.22714 -6.31306
192  -5.19186 -6.34834
193  -5.15658 -6.38362
194  -5.15658 -6.4189
195  -5.15658 -6.45417
196  -5.15658 -6.48945
197  -5.15658 -6.52473
198  -5.1213 -6.56001
199  -5.08603 -6.59528
200  -5.05075 -6.63056
201  -5.01547 -6.66584
202  -4.98019 -6.70112
203  -4.94492 -6.7364
204  -4.90964 -6.77167
205  -4.87436 -6.80695
206  -4.83908 -6.84223
207  -4.83908 -6.87751
208  -4.83908 -6.91278
209  -4.8038 -6.94806
210  -4.76853 -6.98334
211  -4.73325 -7.01862
212  -4.69797 -7.0539
213  -4.66269 -7.08917
214  -4.62742 -7.12445
215  -4.59214 -7.15973
216  -4.55686 -7.19501
217  -4.52158 -7.19501
218  -4.4863 -7.19501
219  -4.45103 -7.19501
220  -4.41575 -7.19501
221  -4.38047 -7.19501
222  -4.34519 -7.19501
223  -4.30992 -7.19501
224  -4.27464 -7.19501
225  -4.23936 -7.19501
226  -4.20408 -7.19501
227  -4.1688 -7.19501
228  -4.13353 -7.19501
229  -4.09825 -7.15973
230  -4.06297 -7.12445
231  -4.02769 -7.08917
232  -3.99242 -7.0539
233  -3.95714 -7.01862
234  -3.92186 -6.98334
235  -3.88658 -6.94806
236  -3.8513 -6.91278
237  -3.81603 -6.91278
238  -3.78075 -6.87751
239  -3.74547 -6.87751
240  -3.71019 -6.87751
241  -3.67492 -6.87751
242  -3.63964 -6.87751
243  -3.60436 -6.87751
244  -3.56908 -6.87751
245  -3.5338 -6.84223
246  -3.49853 -6.84223
247  -3.46325 -6.80695
248  -3.42797 -6.80695
249  -3.39269 -6.80695
250  -3.35742 -6.80695
251  -3.32214 -6.80695
252  -3.28686 -6.80695
253  -3.25158 -6.80695
254  -3.2163 -6.80695
255  -3.18103 -6.80695
256  -3.14575 -6.80695
257  -3.11047 -6.80695
258  -3.07519 -6.80695
259  -3.03992 -6.80695
260  -3.00464 -6.80695
261  -2.96936 -6.80695
262  -2.93408 -6.80695
263  -2.8988 -6.80695
264  -2.86353 -6.80695
265  -2.82825 -6.80695
266  -2.79297 -6.80695
267  -2.75769 -6.80695
268  -2.72242 -6.80695
269  -2.68714 -6.80695
270  -2.65186 -6.80695
271  -2.61658 -6.80695
272  -2.5813 -6.80695
273  -2.54603 -6.77167
274  -2.51075 -6.77167
275  -2.47547 -6.7364
276  -2.44019 -6.7364
277  -2.40492 -6.70112
278  -2.36964 -6.70112
279  -2.33436 -6.66584
280  -2.29908 -6.63056
281  -2.2638 -6.59528
282  -2.22853 -6.56001
283  -2.19325 -6.56001
284  -2.15797 -6.52473
285  -2.12269 -6.52473
286  -2.08742 -6.48945
287  -2.05214 -6.45417
288  -2.01686 -6.4189
289  -1.98158 -6.38362
290  -1.9463 -6.34834
291  -1.91103 -6.31306
292  -1.87575 -6.31306
293  -1.84047 -6.31306
294  -1.80519 -6.31306
295  -1.76992 -6.31306
296  -1.73464 -6.31306
297  -1.69936 -6.31306
298  -1.66408 -6.31306
299  -1.6288 -6.31306
300  -1.59353 -6.31306
301  -1.55825 -6.31306
302  -1.52297 -6.31306
303  -1.48769 -6.31306
304  -1.45242 -6.31306
305  -1.41714 -6.31306
306  -1.38186 -6.31306
307  -1.34658 -6.31306
308  -1.3113 -6.31306
309  -1.27603 -6.31306
310  -1.24075 -6.31306
311  -1.20547 -6.27778
312  -1.17019 -6.27778
313  -1.13492 -6.24251
314  -1.09964 -6.20723
315  -1.06436 -6.20723
316  -1.02908 -6.17195
317  -0.993804 -6.13667
318  -0.958527 -6.1014
319  -0.923249 -6.1014
320  -0.887971 -6.06612
321  -0.852693 -6.06612
322  -0.817415 -6.06612
323  -0.782138 -6.06612
324  -0.74686 -6.03084
325  -0.711582 -5.99556
326  -0.676304 -5.99556
327  -0.641027 -5.96028
328  -0.605749 -5.96028
329  -0.570471 -5.92501
330  -0.535193 -5.92501
331  -0.499915 -5.88973
332  -0.464638 -5.88973
333  -0.42936 -5.85445
334  -0.394082 -5.85445
335  -0.358804 -5.81917
336  -0.323527 -5.81917
337  -0.288249 -5.7839
338  -0.252971 -5.7839
339  -0.217693 -5.7839
340  -0.182415 -5.7839
341  -0.147138 -5.7839
342  -0.11186 -5.74862
343  -0.0765821 -5.74862
344  -0.0413043 -5.74862
345  -0.00602652 -5.74862
346  0.0292513 -5.74862
347  0.064529 -5.74862
348  0.0998068 -5.74862
349  0.135085 -5.74862
350  0.170362 -5.74862
351  0.20564 -5.74862
352  0.240918 -5.71334
353  0.276196 -5.71334
354  0.311473 -5.67806
355  0.346751 -5.67806
356  0.382029 -5.64278
357  0.417307 -5.64278
358  0.452585 -5.60751
359  0.487862 -5.60751
360  0.52314 -5.60751
361  0.558418 -5.60751
362  0.593696 -5.60751
363  0.628973 -5.60751
364  0.664251 -5.60751
365  0.699529 -5.60751
366  0.734807 -5.60751
367  0.770085 -5.57223
368  0.805362 -5.57223
369  0.84064 -5.53695
370  0.875918 -5.53695
371  0.911196 -5.50167
372  0.946473 -5.50167
373  0.981751 -5.50167
374  1.01703 -5.50167
375  1.05231 -5.50167
376  1.08758 -5.50167
377  1.12286 -5.50167
378  1.15814 -5.4664
379  1.19342 -5.4664
380  1.2287 -5.4664
381  1.26397 -5.4664
382  1.29925 -5.43112
383  1.33453 -5.43112
384  1.36981 -5.39584
385  1.40508 -5.39584
386  1.44036 -5.36056
387  1.47564 -5.36056
388  1.51092 -5.32528
389  1.5462 -5.32528
390  1.58147 -5.32528
391  1.61675 -5.32528
392  1.65203 -5.32528
393  1.68731 -5.32528
394  1.72258 -5.32528
395  1.75786 -5.32528
396  1.79314 -5.32528
397  1.82842 -5.32528
398  1.8637 -5.32528
399  1.89897 -5.32528
400  1.93425 -5.32528
401  1.96953 -5.29001
402  2.00481 -5.29001
403  2.04008 -5.29001
404  2.07536 -5.29001
405  2.11064 -5.29001
406  2.14592 -5.29001
407  2.1812 -5.29001
408  2.21647 -5.29001
409  2.25175 -5.29001
410  2.28703 -5.25473
411  2.32231 -5.25473
412  2.35758 -5.25473
413  2.39286 -5.21945
414  2.42814 -5.21945
415  2.46342 -5.21945
416  2.4987 -5.21945
417  2.53397 -5.21945
418  2.56925 -5.21945
419  2.60453 -5.21945
420  2.63981 -5.21945
421  2.67508 -5.21945
422  2.71036 -5.21945
423  2.74564 -5.21945
424  2.78092 -5.21945
425  2.8162 -5.21945
426  2.85147 -5.21945
427  2.88675 -5.21945
428  2.92203 -5.21945
429  2.95731 -5.21945
430  2.99258 -5.21945
431  3.02786 -5.21945
432  3.06314 -5.21945
433  3.09842 -5.21945
434  3.1337 -5.21945
435  3.16897 -5.21945
436  3.20425 -5.21945
437  3.23953 -5.21945
438  3.27481 -5.21945
439  3.31008 -5.21945
440  3.34536 -5.21945
441  3.38064 -5.21945
442  3.41592 -5.21945
443  3.4512 -5.21945
444  3.48647 -5.21945
445  3.52175 -5.21945
446  3.55703 -5.21945
447  3.59231 -5.21945
448  3.62758 -5.21945
449  3.66286 -5.25473
450  3.69814 -5.25473
451  3.73342 -5.25473
452  3.7687 -5.25473
453  3.80397 -5.25473
454  3.83925 -5.25473
455  3.87453 -5.25473
456  3.90981 -5.25473
457  3.94508 -5.25473
458  3.98036 -5.25473
459  4.01564 -5.25473
460  4.05092 -5.25473
461  4.0862 -5.29001
462  4.12147 -5.29001
463  4.15675 -5.29001
464  4.19203 -5.29001
465  4.22731 -5.29001
466  4.26258 -5.32528
467  4.29786 -5.32528
468  4.33314 -5.32528
469  4.36842 -5.36056
470  4.4037 -5.36056
471  4.43897 -5.36056
472  4.47425 -5.36056
473  4.50953 -5.36056
474  4.54481 -5.39584
475  4.58008 -5.39584
476  4.61536 -5.39584
477  4.65064 -5.39584
478  4.68592 -5.39584
479  4.7212 -5.39584
480  4.75647 -5.39584
481  4.79175 -5.39584
482  4.82703 -5.43112
483  4.86231 -5.43112
484  4.89758 -5.43112
485  4.93286 -5.4664
486  4.96814 -5.4664
487  5.00342 -5.50167
488  5.0387 -5.53695
489  5.07397 -5.53695
490  5.10925 -5.53695
491  5.14453 -5.53695
492  5.17981 -5.57223
493  5.21508 -5.57223
494  5.25036 -5.57223
495  5.28564 -5.57223
496  5.32092 -5.57223
497  5.3562 -5.57223
498  5.39147 -5.60751
499  5.42675 -5.60751
500  5.46203 -5.60751
501  5.49731 -5.64278
502  5.53258 -5.64278
503  5.56786 -5.64278
504  5.60314 -5.67806
505  5.63842 -5.67806
506  5.6737 -5.71334
507  5.70897 -5.71334
508  5.74425 -5.71334
509  5.77953 -5.74862
510  5.81481 -5.74862
511  5.85008 -5.74862
512  5.88536 -5.7839
513  5.92064 -5.7839
514  5.95592 -5.7839
515  5.9912 -5.7839
516  6.02647 -5.7839
517  6.06175 -5.7839
518  6.09703 -5.7839
519  6.13231 -5.7839
520  6.16758 -5.7839
521  6.20286 -5.7839
522  6.23814 -5.7839
523  6.27342 -5.7839
524  6.3087 -5.7839
525  6.34397 -5.7839
526  6.37925 -5.7839
527  6.41453 -5.74862
528  6.44981 -5.71334
529  6.48508 -5.67806
530  6.52036 -5.64278
531  6.55564 -5.64278
532  6.59092 -5.60751
533  6.6262 -5.57223
534  6.66147 -5.53695
535  6.69675 -5.50167
536  6.73203 -5.4664
537  6.76731 -5.43112
538  6.80258 -5.39584
539  6.83786 -5.36056
540  6.87314 -5.32528
541  6.90842 -5.29001
542  6.9437 -5.25473
543  6.97897 -5.21945
544  6.97897 -5.18417
545  7.01425 -5.1489
546  7.01425 -5.11362
547  7.04953 -5.07834
548  7.04953 -5.04306
549  7.08481 -5.00778
550  7.08481 -4.97251
551  7.08481 -4.93723
552  7.08481 -4.90195
553  7.08481 -4.86667
554  7.08481 -4.8314
555  7.08481 -4.79612
556  7.12008 -4.76084
557  7.12008 -4.72556
558  7.15536 -4.69028
559  7.15536 -4.65501
560  7.15536 -4.61973
561  7.19064 -4.58445
562  7.19064 -4.54917
563  7.22592 -4.5139
564  7.22592 -4.47862
565  7.22592 -4.44334
566  7.22592 -4.40806
567  7.22592 -4.37278
568  7.22592 -4.33751
569  7.2612 -4.30223
570  7.2612 -4.26695
571  7.2612 -4.23167
572  7.2612 -4.1964
573  7.2612 -4.16112
574  7.2612 -4.12584
575  7.2612 -4.09056
576  7.2612 -4.05528
577  7.2612 -4.02001
578  7.2612 -3.98473
579  7.2612 -3.94945
580  7.2612 -3.91417
581  7.2612 -3.8789
582  7.2612 -3.84362
583  7.2612 -3.80834
584  7.2612 -3.77306
585  7.2612 -3.73778
586  7.2612 -3.70251
587  7.2612 -3.66723
588  7.2612 -3.63195
589  7.2612 -3.59667
590  7.2612 -3.5614
591  7.2612 -3.52612
592  7.22592 -3.49084
593  7.22592 -3.45556
594  7.22592 -3.42028
595  7.22592 -3.38501
596  7.22592 -3.34973
597  7.22592 -3.31445
598  7.22592 -3.27917
599  7.22592 -3.2439
600  7.22592 -3.20862
601  7.22592 -3.17334
602  7.22592 -3.13806
603  7.22592 -3.10278
604  7.22592 -3.06751
605  7.22592 -3.03223
606  7.22592 -2.99695
607  7.22592 -2.96167
608  7.22592 -2.9264
609  7.22592 -2.89112
610  7.19064 -2.85584
611  7.19064 -2.82056
612  7.19064 -2.78528
613  7.19064 -2.75001
614  7.19064 -2.71473
615  7.19064 -2.67945
616  7.19064 -2.64417
617  7.19064 -2.6089
618  7.19064 -2.57362
619  7.19064 -2.53834
620  7.19064 -2.50306
621  7.19064 -2.46778
622  7.19064 -2.43251
623  7.19064 -2.39723
624  7.19064 -2.36195
625  7.19064 -2.32667
626  7.19064 -2.2914
627  7.19064 -2.25612
628  7.19064 -2.22084
629  7.22592 -2.18556
630  7.22592 -2.15028
631  7.22592 -2.11501
632  7.22592 -2.07973
633  7.22592 -2.04445
634  7.22592 -2.00917
635  7.22592 -1.9739
636  7.22592 -1.93862
637  7.22592 -1.90334
638  7.22592 -1.86806
639  7.22592 -1.83278
640  7.22592 -1.79751
641  7.2612 -1.76223
642  7.2612 -1.72695
643  7.2612 -1.69167
644  7.2612 -1.6564
645  7.2612 -1.62112
646  7.2612 -1.58584
647  7.2612 -1.55056
648  7.2612 -1.51528
649  7.2612 -1.48001
650  7.2612 -1.44473
651  7.2612 -1.40945
652  7.2612 -1.37417
653  7.2612 -1.3389
654  7.2612 -1.30362
655  7.2612 -1.26834
656  7.2612 -1.23306
657  7.2612 -1.19778
658  7.2612 -1.16251
659  7.2612 -1.12723
660  7.29647 -1.09195
661  7.29647 -1.05667
662  7.33175 -1.0214
663  7.33175 -0.986117
664  7.33175 -0.95084
665  7.33175 -0.915562
666  7.33175 -0.880284
667  7.33175 -0.845006
668  7.33175 -0.809728
669  7.33175 -0.774451
670  7.33175 -0.739173
671  7.33175 -0.703895
672  7.33175 -0.668617
673  7.33175 -0.63334
674  7.33175 -0.598062
675  7.29647 -0.562784
676  7.2612 -0.527506
677  7.22592 -0.492228
678  7.19064 -0.456951
679  7.15536 -0.421673
680  7.12008 -0.386395
681  7.08481 -0.351117
682  7.04953 -0.31584
683  7.01425 -0.280562
684  6.97897 -0.245284
685  6.9437 -0.210006
686  6.90842 -0.174728
687  6.90842 -0.139451
688  6.90842 -0.104173
689  6.90842 -0.0688952
690  6.90842 -0.0336174
691  6.90842 0.00166039
692  6.90842 0.0369382
693  6.90842 0.0722159
694  6.90842 0.107494
695  6.87314 0.142772
696  6.87314 0.178049
697  6.87314 0.213327
698  6.87314 0.248605
699  6.87314 0.283883
700  6.83786 0.31916
701  6.83786 0.354438
702  6.83786 0.389716
703  6.80258 0.424994
704  6.76731 0.460272
705  6.76731 0.495549
706  6.73203 0.530827
707  6.73203 0.566105
708  6.73203 0.601383
709  6.73203 0.63666
710  6.69675 0.671938
711  6.69675 0.707216
712  6.69675 0.742494
713  6.66147 0.777772
714  6.66147 0.813049
715  6.66147 0.848327
716  6.6262 0.883605
717  6.6262 0.918883
718  6.6262 0.95416
719  6.59092 0.989438
720  6.59092 1.02472
721  6.55564 1.05999
722  6.55564 1.09527
723  6.52036 1.13055
724  6.52036 1.16583
725  6.52036 1.2011
726  6.48508 1.23638
727  6.44981 1.27166
728  6.41453 1.30694
729  6.37925 1.34222
730  6.34397 1.37749
731  6.3087 1.41277
732  6.27342 1.44805
733  6.27342 1.48333
734  6.27342 1.5186
735  6.27342 1.55388
736  6.27342 1.58916
737  6.27342 1.62444
738  6.27342 1.65972
739  6.23814 1.69499
740  6.23814 1.73027
741  6.23814 1.76555
742  6.23814 1.80083
743  6.20286 1.8361
744  6.20286 1.87138
745  6.20286 1.90666
746  6.16758 1.94194
747  6.16758 1.97722
748  6.16758 2.01249
749  6.16758 2.04777
750  6.16758 2.08305
751  6.13231 2.11833
752  6.13231 2.1536
753  6.09703 2.18888
754  6.09703 2.22416
755  6.09703 2.25944
756  6.06175 2.29472
757  6.06175 2.32999
758  6.02647 2.36527
759  5.9912 2.40055
760  5.95592 2.43583
761  5.95592 2.4711
762  5.92064 2.50638
763  5.92064 2.54166
764  5.88536 2.57694
765  5.85008 2.61222
766  5.85008 2.64749
767  5.81481 2.68277
768  5.81481 2.71805
769  5.77953 2.75333
770  5.77953 2.7886
771  5.74425 2.82388
772  5.74425 2.85916
773  5.74425 2.89444
774  5.70897 2.92972
775  5.70897 2.96499
776  5.70897 3.00027
777  5.6737 3.03555
778  5.6737 3.07083
779  5.63842 3.1061
780  5.63842 3.14138
781  5.60314 3.17666
782  5.60314 3.21194
783  5.60314 3.24722
784  5.56786 3.28249
785  5.56786 3.31777
786  5.53258 3.35305
787  5.49731 3.38833
788  5.46203 3.4236
789  5.46203 3.45888
790  5.42675 3.49416
791  5.39147 3.52944
792  5.39147 3.56472
793  5.3562 3.59999
794  5.32092 3.63527
795  5.32092 3.67055
796  5.28564 3.70583
797  5.25036 3.7411
798  5.25036 3.77638
799  5.21508 3.81166
800  5.17981 3.84694
801  5.17981 3.88222
802  5.17981 3.91749
803  5.17981 3.95277
804  5.14453 3.98805
805  5.10925 4.02333
806  5.07397 4.0586
807  5.0387 4.09388
808  5.0387 4.12916
809  5.00342 4.16444
810  5.00342 4.19972
811  4.96814 4.23499
812  4.93286 4.27027
813  4.93286 4.30555
814  4.89758 4.34083
815  4.86231 4.3761
816  4.86231 4.41138
817  4.82703 4.44666
818  4.82703 4.48194
819  4.79175 4.51722
820  4.75647 4.55249
821  4.7212 4.58777
822  4.68592 4.62305
823  4.65064 4.65833
824  4.61536 4.6936
825  4.58008 4.72888
826  4.54481 4.76416
827  4.50953 4.79944
828  4.47425 4.83472
829  4.43897 4.86999
830  4.4037 4.90527
831  4.36842 4.94055
832  4.33314 4.97583
833  4.33314 5.0111
834  4.29786 5.04638
835  4.29786 5.08166
836  4.29786 5.11694
837  4.26258 5.15222
838  4.22731 5.18749
839  4.19203 5.22277
840  4.15675 5.25805
841  4.15675 5.29333
842  4.12147 5.3286
843  4.0862 5.36388
844  4.05092 5.39916
845  4.01564 5.43444
846  3.98036 5.46972
847  3.94508 5.50499
848  3.90981 5.54027
849  3.87453 5.57555
850  3.83925 5.61083
851  3.80397 5.6461
852  3.7687 5.68138
853  3.73342 5.71666
854  3.69814 5.75194
855  3.66286 5.78722
856  3.62758 5.82249
857  3.59231 5.85777
858  3.55703 5.89305
859  3.52175 5.92833
860  3.48647 5.9636
861  3.4512 5.9636
862  3.41592 5.99888
863  3.38064 6.03416
864  3.34536 6.06944
865  3.31008 6.10472
866  3.27481 6.10472
867  3.23953 6.13999
868  3.20425 6.17527
869  3.16897 6.21055
870  3.1337 6.24583
871  3.09842 6.2811
872  3.06314 6.2811
873  3.02786 6.31638
874  2.99258 6.35166
875  2.95731 6.38694
876  2.92203 6.38694
877  2.88675 6.42222
878  2.85147 6.45749
879  2.8162 6.49277
880  2.78092 6.49277
881  2.74564 6.52805
882  2.71036 6.56333
883  2.67508 6.5986
884  2.63981 6.5986
885  2.60453 6.5986
886  2.56925 6.63388
887  2.53397 6.63388
888  2.4987 6.66916
889  2.46342 6.66916
890  2.42814 6.70444
891  2.39286 6.73972
892  2.35758 6.77499
893  2.32231 6.81027
894  2.28703 6.81027
895  2.25175 6.81027
896  2.21647 6.81027
897  2.1812 6.84555
898  2.14592 6.84555
899  2.11064 6.84555
900  2.07536 6.88083
901  2.04008 6.88083
902  2.00481 6.88083
903  1.96953 6.9161
904  1.93425 6.9161
905  1.89897 6.9161
906  1.8637 6.95138
907  1.82842 6.95138
908  1.79314 6.95138
909  1.75786 6.98666
910  1.72258 6.98666
911  1.68731 7.02194
912  1.65203 7.02194
913  1.61675 7.02194
914  1.58147 7.05722
915  1.5462 7.05722
916  1.51092 7.09249
917  1.47564 7.09249
918  1.44036 7.09249
919  1.40508 7.12777
920  1.36981 7.12777
921  1.33453 7.16305
922  1.29925 7.19833
923  1.26397 7.19833
924  1.2287 7.19833
925  1.19342 7.19833
926  1.15814 7.19833
927  1.12286 7.19833
928  1.08758 7.2336
929  1.05231 7.2336
930  1.01703 7.2336
931  0.981751 7.2336
932  0.946473 7.26888
933  0.911196 7.26888
934  0.875918 7.30416
935  0.84064 7.30416
936  0.805362 7.30416
937  0.770085 7.30416
938  0.734807 7.33944
939  0.699529 7.33944
940  0.664251 7.33944
941  0.628973 7.33944
942  0.593696 7.33944
943  0.558418 7.33944
944  0.52314 7.33944
945  0.487862 7.33944
946  0.452585 7.33944
947  0.417307 7.33944
948  0.382029 7.37472
949  0.346751 7.37472
950  0.311473 7.37472
951  0.276196 7.37472
952  0.240918 7.37472
953  0.20564 7.40999
954  0.170362 7.40999
955  0.135085 7.40999
956  0.0998068 7.40999
957  0.064529 7.40999
958  0.0292513 7.40999
959  -0.00602652 7.40999
960  -0.0413043 7.40999
961  -0.0765821 7.40999
962  -0.11186 7.40999
963  -0.147138 7.40999
964  -0.182415 7.40999
965  -0.217693 7.40999
966  -0.252971 7.40999
967  -0.288249 7.40999
968  -0.323527 7.40999
969  -0.358804 7.40999
970  -0.394082 7.40999
971  -0.42936 7.40999
972  -0.464638 7.40999
973  -0.499915 7.40999
974  -0.535193 7.40999
975  -0.570471 7.40999
976  -0.605749 7.40999
977  -0.641027 7.40999
978  -0.676304 7.40999
979  -0.711582 7.40999
980  -0.74686 7.40999
981  -0.782138 7.40999
982  -0.817415 7.40999
983  -0.852693 7.40999
984  -0.887971 7.37472
985  -0.923249 7.37472
986  -0.958527 7.37472
987  -0.993804 7.37472
988  -1.02908 7.37472
989  -1.06436 7.33944
990  -1.09964 7.33944
991  -1.13492 7.33944
992  -1.17019 7.33944
993  -1.20547 7.33944
994  -1.24075 7.33944
995  -1.27603 7.33944
996  -1.3113 7.33944
997  -1.34658 7.33944
998  -1.38186 7.30416
999  -1.41714 7.30416
1000 -1.45242 7.30416
1001 -1.48769 7.30416
1002 -1.52297 7.30416
1003 -1.55825 7.30416
1004 -1.59353 7.30416
1005 -1.6288 7.30416
1006 -1.66408 7.26888
1007 -1.69936 7.2336
1008 -1.73464 7.2336
1009 -1.76992 7.2336
1010 -1.80519 7.2336
1011 -1.84047 7.2336
1012 -1.87575 7.2336
1013 -1.91103 7.2336
1014 -1.9463 7.2336
1015 -1.98158 7.19833
1016 -2.01686 7.16305
1017 -2.05214 7.16305
1018 -2.08742 7.16305
1019 -2.12269 7.16305
1020 -2.15797 7.16305
1021 -2.19325 7.16305
1022 -2.22853 7.12777
1023 -2.2638 7.09249
1024 -2.29908 7.09249
1025 -2.33436 7.09249
1026 -2.36964 7.09249
1027 -2.40492 7.05722
1028 -2.44019 7.02194
1029 -2.47547 6.98666
1030 -2.51075 6.98666
1031 -2.54603 6.98666
1032 -2.5813 6.98666
1033 -2.61658 6.95138
1034 -2.65186 6.95138
1035 -2.68714 6.95138
1036 -2.72242 6.95138
1037 -2.75769 6.9161
1038 -2.79297 6.88083
1039 -2.82825 6.84555
1040 -2.86353 6.84555
1041 -2.8988 6.84555
1042 -2.93408 6.84555
1043 -2.96936 6.81027
1044 -3.00464 6.81027
1045 -3.03992 6.77499
1046 -3.07519 6.73972
1047 -3.11047 6.73972
1048 -3.14575 6.70444
1049 -3.18103 6.66916
1050 -3.2163 6.66916
1051 -3.25158 6.63388
1052 -3.28686 6.5986
1053 -3.32214 6.56333
1054 -3.35742 6.52805
1055 -3.39269 6.52805
1056 -3.42797 6.52805
1057 -3.46325 6.49277
1058 -3.49853 6.45749
1059 -3.5338 6.45749
1060 -3.56908 6.42222
1061 -3.60436 6.38694
1062 -3.63964 6.35166
1063 -3.67492 6.31638
1064 -3.71019 6.2811
1065 -3.74547 6.24583
1066 -3.78075 6.21055
1067 -3.81603 6.17527
1068 -3.8513 6.13999
1069 -3.88658 6.10472
1070 -3.92186 6.06944
1071 -3.95714 6.06944
1072 -3.99242 6.03416
1073 -4.02769 5.99888
1074 -4.06297 5.9636
1075 -4.09825 5.92833
1076 -4.13353 5.89305
1077 -4.1688 5.85777
1078 -4.20408 5.82249
1079 -4.23936 5.78722
1080 -4.27464 5.75194
1081 -4.30992 5.71666
1082 -4.34519 5.68138
1083 -4.38047 5.6461
1084 -4.41575 5.61083
1085 -4.45103 5.57555
1086 -4.4863 5.54027
1087 -4.52158 5.50499
1088 -4.55686 5.46972
1089 -4.59214 5.43444
1090 -4.62742 5.39916
1091 -4.66269 5.36388
1092 -4.69797 5.3286
1093 -4.73325 5.29333
1094 -4.76853 5.25805
1095 -4.8038 5.22277
1096 -4.83908 5.18749
1097 -4.87436 5.15222
1098 -4.87436 5.11694
1099 -4.90964 5.08166
1100 -4.94492 5.04638
1101 -4.98019 5.0111
1102 -5.01547 4.97583
1103 -5.01547 4.94055
1104 -5.05075 4.90527
1105 -5.08603 4.86999
1106 -5.1213 4.83472
1107 -5.1213 4.79944
1108 -5.15658 4.76416
1109 -5.15658 4.72888
1110 -5.19186 4.6936
1111 -5.22714 4.65833
1112 -5.26242 4.62305
1113 -5.29769 4.58777
1114 -5.33297 4.55249
1115 -5.33297 4.51722
1116 -5.33297 4.48194
1117 -5.33297 4.44666
1118 -5.36825 4.41138
1119 -5.36825 4.3761
1120 -5.40353 4.34083
1121 -5.40353 4.30555
1122 -5.40353 4.27027
1123 -5.4388 4.23499
1124 -5.47408 4.19972
1125 -5.50936 4.16444
1126 -5.54464 4.12916
1127 -5.54464 4.09388
1128 -5.57992 4.0586
1129 -5.61519 4.02333
1130 -5.61519 3.98805
1131 -5.65047 3.95277
1132 -5.68575 3.91749
1133 -5.68575 3.88222
1134 -5.68575 3.84694
1135 -5.68575 3.81166
1136 -5.72103 3.77638
1137 -5.72103 3.7411
1138 -5.7563 3.70583
1139 -5.79158 3.67055
1140 -5.79158 3.63527
1141 -5.79158 3.59999
1142 -5.79158 3.56472
1143 -5.82686 3.52944
1144 -5.86214 3.49416
1145 -5.89742 3.45888
1146 -5.89742 3.4236
1147 -5.93269 3.38833
1148 -5.93269 3.35305
1149 -5.93269 3.31777
1150 -5.96797 3.28249
1151 -5.96797 3.24722
1152 -6.00325 3.21194
1153 -6.00325 3.17666
1154 -6.03853 3.14138
1155 -6.0738 3.1061
1156 -6.0738 3.07083
1157 -6.0738 3.03555
1158 -6.10908 3.00027
1159 -6.10908 2.96499
1160 -6.14436 2.92972
1161 -6.14436 2.89444
1162 -6.14436 2.85916
1163 -6.14436 2.82388
1164 -6.14436 2.7886
1165 -6.17964 2.75333
1166 -6.17964 2.71805
1167 -6.17964 2.68277
1168 -6.21492 2.64749
1169 -6.25019 2.61222
1170 -6.25019 2.57694
1171 -6.25019 2.54166
1172 -6.25019 2.50638
1173 -6.28547 2.4711
1174 -6.32075 2.43583
1175 -6.32075 2.40055
1176 -6.32075 2.36527
1177 -6.32075 2.32999
1178 -6.32075 2.29472
1179 -6.35603 2.25944
1180 -6.35603 2.22416
1181 -6.35603 2.18888
1182 -6.35603 2.1536
1183 -6.35603 2.11833
1184 -6.35603 2.08305
1185 -6.3913 2.04777
1186 -6.3913 2.01249
1187 -6.3913 1.97722
1188 -6.3913 1.94194
1189 -6.3913 1.90666
1190 -6.42658 1.87138
1191 -6.42658 1.8361
1192 -6.42658 1.80083
1193 -6.42658 1.76555
1194 -6.46186 1.73027
1195 -6.46186 1.69499
1196 -6.46186 1.65972
1197 -6.46186 1.62444
1198 -6.49714 1.58916
1199 -6.49714 1.55388
1200 -6.53242 1.5186
1201 -6.53242 1.48333
1202 -6.53242 1.44805
1203 -6.53242 1.41277
1204 -6.53242 1.37749
1205 -6.53242 1.34222
1206 -6.53242 1.30694
1207 -6.56769 1.27166
1208 -6.56769 1.23638
1209 -6.56769 1.2011
1210 -6.60297 1.16583
1211 -6.60297 1.13055
1212 -6.60297 1.09527
1213 -6.60297 1.05999
1214 -6.60297 1.02472
1215 -6.63825 0.989438
1216 -6.63825 0.95416
1217 -6.63825 0.918883
1218 -6.63825 0.883605
1219 -6.63825 0.848327
1220 -6.67353 0.813049
1221 -6.67353 0.777772
1222 -6.67353 0.742494
1223 -6.67353 0.707216
1224 -6.7088 0.671938
1225 -6.7088 0.63666
1226 -6.7088 0.601383
1227 -6.7088 0.566105
1228 -6.7088 0.530827
1229 -6.7088 0.495549
1230 -6.7088 0.460272
1231 -6.7088 0.424994
