# Supplementary material for: Statistical Mapping of Maize Bundle Intensity at the Stem Scale Using Spatial Normalisation of Replicated Images
Source: PLoS One. 2014 Mar 12;9(3):e90673. doi: 10.1371/journal.pone.0090673 (PMC3951278; doi:10.1371/journal.pone.0090673)
Supplement: File S2 — Data files containing bundle positions and slice contours. (ZIP) [file pone.0090673.s002.zip › data/slabs/tables/contoursMm/m04cvCntMm.txt]

name   x   y
1    -6.97822 -1.38923
2    -6.97822 -1.42451
3    -6.97822 -1.45979
4    -6.97822 -1.49506
5    -6.97822 -1.53034
6    -6.97822 -1.56562
7    -6.97822 -1.6009
8    -6.97822 -1.63617
9    -6.97822 -1.67145
10   -6.97822 -1.70673
11   -6.97822 -1.74201
12   -6.97822 -1.77729
13   -6.97822 -1.81256
14   -6.97822 -1.84784
15   -6.97822 -1.88312
16   -6.97822 -1.9184
17   -6.97822 -1.95367
18   -6.97822 -1.98895
19   -6.97822 -2.02423
20   -6.97822 -2.05951
21   -6.97822 -2.09479
22   -6.97822 -2.13006
23   -6.94294 -2.16534
24   -6.94294 -2.20062
25   -6.94294 -2.2359
26   -6.94294 -2.27117
27   -6.94294 -2.30645
28   -6.94294 -2.34173
29   -6.94294 -2.37701
30   -6.90766 -2.41229
31   -6.90766 -2.44756
32   -6.90766 -2.48284
33   -6.90766 -2.51812
34   -6.90766 -2.5534
35   -6.90766 -2.58867
36   -6.90766 -2.62395
37   -6.90766 -2.65923
38   -6.90766 -2.69451
39   -6.90766 -2.72979
40   -6.90766 -2.76506
41   -6.87238 -2.80034
42   -6.87238 -2.83562
43   -6.87238 -2.8709
44   -6.87238 -2.90617
45   -6.87238 -2.94145
46   -6.87238 -2.97673
47   -6.87238 -3.01201
48   -6.87238 -3.04729
49   -6.87238 -3.08256
50   -6.87238 -3.11784
51   -6.87238 -3.15312
52   -6.87238 -3.1884
53   -6.87238 -3.22367
54   -6.87238 -3.25895
55   -6.87238 -3.29423
56   -6.87238 -3.32951
57   -6.87238 -3.36479
58   -6.87238 -3.40006
59   -6.87238 -3.43534
60   -6.87238 -3.47062
61   -6.87238 -3.5059
62   -6.87238 -3.54117
63   -6.87238 -3.57645
64   -6.87238 -3.61173
65   -6.87238 -3.64701
66   -6.87238 -3.68229
67   -6.87238 -3.71756
68   -6.87238 -3.75284
69   -6.87238 -3.78812
70   -6.87238 -3.8234
71   -6.87238 -3.85867
72   -6.87238 -3.89395
73   -6.87238 -3.92923
74   -6.83711 -3.96451
75   -6.83711 -3.99979
76   -6.83711 -4.03506
77   -6.83711 -4.07034
78   -6.83711 -4.10562
79   -6.83711 -4.1409
80   -6.83711 -4.17617
81   -6.83711 -4.21145
82   -6.83711 -4.24673
83   -6.80183 -4.28201
84   -6.80183 -4.31729
85   -6.80183 -4.35256
86   -6.80183 -4.38784
87   -6.80183 -4.42312
88   -6.80183 -4.4584
89   -6.80183 -4.49367
90   -6.80183 -4.52895
91   -6.76655 -4.56423
92   -6.73127 -4.59951
93   -6.73127 -4.63479
94   -6.73127 -4.67006
95   -6.73127 -4.70534
96   -6.73127 -4.74062
97   -6.696 -4.7759
98   -6.696 -4.81117
99   -6.696 -4.84645
100  -6.696 -4.88173
101  -6.696 -4.91701
102  -6.66072 -4.95229
103  -6.66072 -4.98756
104  -6.66072 -5.02284
105  -6.66072 -5.05812
106  -6.66072 -5.0934
107  -6.62544 -5.12867
108  -6.59016 -5.16395
109  -6.59016 -5.19923
110  -6.59016 -5.23451
111  -6.55488 -5.26979
112  -6.55488 -5.30506
113  -6.55488 -5.34034
114  -6.51961 -5.37562
115  -6.51961 -5.4109
116  -6.51961 -5.44617
117  -6.48433 -5.48145
118  -6.48433 -5.51673
119  -6.44905 -5.55201
120  -6.41377 -5.58729
121  -6.3785 -5.62256
122  -6.34322 -5.65784
123  -6.30794 -5.69312
124  -6.30794 -5.7284
125  -6.27266 -5.76367
126  -6.27266 -5.79895
127  -6.23738 -5.83423
128  -6.20211 -5.86951
129  -6.16683 -5.90479
130  -6.16683 -5.94006
131  -6.13155 -5.97534
132  -6.09627 -6.01062
133  -6.061 -6.0459
134  -6.02572 -6.08117
135  -5.99044 -6.11645
136  -5.95516 -6.15173
137  -5.91988 -6.18701
138  -5.88461 -6.22229
139  -5.84933 -6.25756
140  -5.81405 -6.25756
141  -5.77877 -6.25756
142  -5.7435 -6.25756
143  -5.70822 -6.25756
144  -5.67294 -6.25756
145  -5.63766 -6.25756
146  -5.60238 -6.25756
147  -5.56711 -6.25756
148  -5.53183 -6.25756
149  -5.49655 -6.25756
150  -5.46127 -6.25756
151  -5.426 -6.25756
152  -5.39072 -6.22229
153  -5.35544 -6.22229
154  -5.32016 -6.18701
155  -5.28488 -6.18701
156  -5.24961 -6.15173
157  -5.21433 -6.11645
158  -5.17905 -6.11645
159  -5.14377 -6.11645
160  -5.1085 -6.08117
161  -5.07322 -6.0459
162  -5.03794 -6.0459
163  -5.00266 -6.01062
164  -4.96738 -6.01062
165  -4.93211 -5.97534
166  -4.89683 -5.97534
167  -4.86155 -5.94006
168  -4.82627 -5.90479
169  -4.791 -5.90479
170  -4.75572 -5.86951
171  -4.72044 -5.83423
172  -4.68516 -5.79895
173  -4.64988 -5.79895
174  -4.61461 -5.76367
175  -4.57933 -5.7284
176  -4.54405 -5.7284
177  -4.50877 -5.7284
178  -4.4735 -5.69312
179  -4.43822 -5.69312
180  -4.40294 -5.65784
181  -4.36766 -5.65784
182  -4.33238 -5.65784
183  -4.29711 -5.62256
184  -4.26183 -5.62256
185  -4.22655 -5.62256
186  -4.19127 -5.58729
187  -4.156 -5.58729
188  -4.12072 -5.58729
189  -4.08544 -5.55201
190  -4.05016 -5.55201
191  -4.01488 -5.55201
192  -3.97961 -5.55201
193  -3.94433 -5.51673
194  -3.90905 -5.48145
195  -3.87377 -5.44617
196  -3.8385 -5.44617
197  -3.80322 -5.44617
198  -3.76794 -5.44617
199  -3.73266 -5.44617
200  -3.69738 -5.44617
201  -3.66211 -5.4109
202  -3.62683 -5.4109
203  -3.59155 -5.4109
204  -3.55627 -5.37562
205  -3.521 -5.37562
206  -3.48572 -5.37562
207  -3.45044 -5.37562
208  -3.41516 -5.37562
209  -3.37988 -5.37562
210  -3.34461 -5.37562
211  -3.30933 -5.37562
212  -3.27405 -5.37562
213  -3.23877 -5.34034
214  -3.2035 -5.34034
215  -3.16822 -5.34034
216  -3.13294 -5.34034
217  -3.09766 -5.34034
218  -3.06238 -5.34034
219  -3.02711 -5.34034
220  -2.99183 -5.34034
221  -2.95655 -5.34034
222  -2.92127 -5.34034
223  -2.886 -5.34034
224  -2.85072 -5.34034
225  -2.81544 -5.34034
226  -2.78016 -5.34034
227  -2.74488 -5.34034
228  -2.70961 -5.34034
229  -2.67433 -5.34034
230  -2.63905 -5.34034
231  -2.60377 -5.34034
232  -2.5685 -5.34034
233  -2.53322 -5.34034
234  -2.49794 -5.34034
235  -2.46266 -5.34034
236  -2.42738 -5.34034
237  -2.39211 -5.34034
238  -2.35683 -5.34034
239  -2.32155 -5.34034
240  -2.28627 -5.34034
241  -2.251 -5.34034
242  -2.21572 -5.34034
243  -2.18044 -5.34034
244  -2.14516 -5.34034
245  -2.10988 -5.34034
246  -2.07461 -5.34034
247  -2.03933 -5.34034
248  -2.00405 -5.34034
249  -1.96877 -5.34034
250  -1.9335 -5.34034
251  -1.89822 -5.34034
252  -1.86294 -5.34034
253  -1.82766 -5.34034
254  -1.79238 -5.34034
255  -1.75711 -5.34034
256  -1.72183 -5.34034
257  -1.68655 -5.34034
258  -1.65127 -5.34034
259  -1.616 -5.34034
260  -1.58072 -5.34034
261  -1.54544 -5.34034
262  -1.51016 -5.34034
263  -1.47488 -5.34034
264  -1.43961 -5.34034
265  -1.40433 -5.34034
266  -1.36905 -5.34034
267  -1.33377 -5.37562
268  -1.2985 -5.37562
269  -1.26322 -5.37562
270  -1.22794 -5.37562
271  -1.19266 -5.4109
272  -1.15738 -5.4109
273  -1.12211 -5.4109
274  -1.08683 -5.4109
275  -1.05155 -5.4109
276  -1.01627 -5.4109
277  -0.980995 -5.4109
278  -0.945717 -5.44617
279  -0.91044 -5.44617
280  -0.875162 -5.44617
281  -0.839884 -5.48145
282  -0.804606 -5.48145
283  -0.769329 -5.48145
284  -0.734051 -5.51673
285  -0.698773 -5.55201
286  -0.663495 -5.55201
287  -0.628217 -5.55201
288  -0.59294 -5.55201
289  -0.557662 -5.55201
290  -0.522384 -5.55201
291  -0.487106 -5.55201
292  -0.451829 -5.58729
293  -0.416551 -5.58729
294  -0.381273 -5.58729
295  -0.345995 -5.62256
296  -0.310717 -5.62256
297  -0.27544 -5.62256
298  -0.240162 -5.65784
299  -0.204884 -5.65784
300  -0.169606 -5.65784
301  -0.134329 -5.65784
302  -0.0990508 -5.69312
303  -0.063773 -5.69312
304  -0.0284952 -5.69312
305  0.00678253 -5.7284
306  0.0420603 -5.7284
307  0.0773381 -5.76367
308  0.112616 -5.76367
309  0.147894 -5.76367
310  0.183171 -5.79895
311  0.218449 -5.79895
312  0.253727 -5.79895
313  0.289005 -5.83423
314  0.324283 -5.83423
315  0.35956 -5.86951
316  0.394838 -5.86951
317  0.430116 -5.86951
318  0.465394 -5.90479
319  0.500671 -5.90479
320  0.535949 -5.90479
321  0.571227 -5.94006
322  0.606505 -5.94006
323  0.641783 -5.94006
324  0.67706 -5.97534
325  0.712338 -5.97534
326  0.747616 -5.97534
327  0.782894 -6.01062
328  0.818171 -6.01062
329  0.853449 -6.0459
330  0.888727 -6.0459
331  0.924005 -6.0459
332  0.959283 -6.08117
333  0.99456 -6.08117
334  1.02984 -6.11645
335  1.06512 -6.11645
336  1.10039 -6.11645
337  1.13567 -6.15173
338  1.17095 -6.15173
339  1.20623 -6.15173
340  1.2415 -6.15173
341  1.27678 -6.18701
342  1.31206 -6.18701
343  1.34734 -6.22229
344  1.38262 -6.22229
345  1.41789 -6.25756
346  1.45317 -6.25756
347  1.48845 -6.25756
348  1.52373 -6.25756
349  1.559 -6.29284
350  1.59428 -6.29284
351  1.62956 -6.32812
352  1.66484 -6.32812
353  1.70012 -6.32812
354  1.73539 -6.3634
355  1.77067 -6.3634
356  1.80595 -6.3634
357  1.84123 -6.39867
358  1.8765 -6.39867
359  1.91178 -6.43395
360  1.94706 -6.43395
361  1.98234 -6.43395
362  2.01762 -6.46923
363  2.05289 -6.46923
364  2.08817 -6.46923
365  2.12345 -6.50451
366  2.15873 -6.50451
367  2.194 -6.53979
368  2.22928 -6.53979
369  2.26456 -6.57506
370  2.29984 -6.57506
371  2.33512 -6.61034
372  2.37039 -6.61034
373  2.40567 -6.64562
374  2.44095 -6.64562
375  2.47623 -6.6809
376  2.5115 -6.71617
377  2.54678 -6.71617
378  2.58206 -6.75145
379  2.61734 -6.75145
380  2.65262 -6.75145
381  2.68789 -6.78673
382  2.72317 -6.82201
383  2.75845 -6.82201
384  2.79373 -6.85729
385  2.829 -6.85729
386  2.86428 -6.85729
387  2.89956 -6.85729
388  2.93484 -6.89256
389  2.97012 -6.89256
390  3.00539 -6.89256
391  3.04067 -6.89256
392  3.07595 -6.89256
393  3.11123 -6.89256
394  3.1465 -6.89256
395  3.18178 -6.89256
396  3.21706 -6.89256
397  3.25234 -6.89256
398  3.28762 -6.89256
399  3.32289 -6.89256
400  3.35817 -6.89256
401  3.39345 -6.89256
402  3.42873 -6.89256
403  3.464 -6.92784
404  3.49928 -6.92784
405  3.53456 -6.92784
406  3.56984 -6.92784
407  3.60512 -6.92784
408  3.64039 -6.92784
409  3.67567 -6.92784
410  3.71095 -6.96312
411  3.74623 -6.9984
412  3.7815 -7.03367
413  3.81678 -7.06895
414  3.85206 -7.06895
415  3.88734 -7.10423
416  3.92262 -7.13951
417  3.95789 -7.17479
418  3.99317 -7.21006
419  4.02845 -7.21006
420  4.06373 -7.21006
421  4.099 -7.21006
422  4.13428 -7.24534
423  4.16956 -7.28062
424  4.20484 -7.28062
425  4.24012 -7.28062
426  4.27539 -7.28062
427  4.31067 -7.28062
428  4.34595 -7.28062
429  4.38123 -7.28062
430  4.4165 -7.28062
431  4.45178 -7.28062
432  4.48706 -7.28062
433  4.52234 -7.28062
434  4.55762 -7.28062
435  4.59289 -7.28062
436  4.62817 -7.28062
437  4.66345 -7.24534
438  4.69873 -7.21006
439  4.734 -7.17479
440  4.76928 -7.13951
441  4.80456 -7.10423
442  4.83984 -7.06895
443  4.87512 -7.03367
444  4.91039 -6.9984
445  4.94567 -6.96312
446  4.98095 -6.92784
447  5.01623 -6.89256
448  5.01623 -6.85729
449  5.01623 -6.82201
450  5.01623 -6.78673
451  5.01623 -6.75145
452  5.01623 -6.71617
453  5.01623 -6.6809
454  5.0515 -6.64562
455  5.08678 -6.61034
456  5.12206 -6.57506
457  5.15734 -6.53979
458  5.15734 -6.50451
459  5.15734 -6.46923
460  5.19262 -6.43395
461  5.19262 -6.39867
462  5.19262 -6.3634
463  5.19262 -6.32812
464  5.19262 -6.29284
465  5.19262 -6.25756
466  5.22789 -6.22229
467  5.22789 -6.18701
468  5.22789 -6.15173
469  5.26317 -6.11645
470  5.29845 -6.08117
471  5.33373 -6.0459
472  5.369 -6.01062
473  5.40428 -5.97534
474  5.40428 -5.94006
475  5.43956 -5.90479
476  5.47484 -5.86951
477  5.51012 -5.83423
478  5.54539 -5.79895
479  5.58067 -5.76367
480  5.58067 -5.7284
481  5.58067 -5.69312
482  5.61595 -5.65784
483  5.65123 -5.62256
484  5.65123 -5.58729
485  5.6865 -5.55201
486  5.72178 -5.51673
487  5.72178 -5.48145
488  5.75706 -5.44617
489  5.79234 -5.4109
490  5.82762 -5.37562
491  5.86289 -5.34034
492  5.89817 -5.30506
493  5.93345 -5.26979
494  5.96873 -5.23451
495  6.004 -5.19923
496  6.004 -5.16395
497  6.03928 -5.12867
498  6.03928 -5.0934
499  6.03928 -5.05812
500  6.07456 -5.02284
501  6.07456 -4.98756
502  6.10984 -4.95229
503  6.10984 -4.91701
504  6.10984 -4.88173
505  6.10984 -4.84645
506  6.10984 -4.81117
507  6.10984 -4.7759
508  6.10984 -4.74062
509  6.10984 -4.70534
510  6.10984 -4.67006
511  6.10984 -4.63479
512  6.14512 -4.59951
513  6.14512 -4.56423
514  6.14512 -4.52895
515  6.18039 -4.49367
516  6.21567 -4.4584
517  6.21567 -4.42312
518  6.21567 -4.38784
519  6.21567 -4.35256
520  6.21567 -4.31729
521  6.21567 -4.28201
522  6.25095 -4.24673
523  6.25095 -4.21145
524  6.25095 -4.17617
525  6.28623 -4.1409
526  6.28623 -4.10562
527  6.28623 -4.07034
528  6.3215 -4.03506
529  6.3215 -3.99979
530  6.35678 -3.96451
531  6.35678 -3.92923
532  6.35678 -3.89395
533  6.35678 -3.85867
534  6.35678 -3.8234
535  6.39206 -3.78812
536  6.39206 -3.75284
537  6.39206 -3.71756
538  6.39206 -3.68229
539  6.39206 -3.64701
540  6.39206 -3.61173
541  6.39206 -3.57645
542  6.39206 -3.54117
543  6.39206 -3.5059
544  6.39206 -3.47062
545  6.39206 -3.43534
546  6.39206 -3.40006
547  6.39206 -3.36479
548  6.42734 -3.32951
549  6.46262 -3.29423
550  6.46262 -3.25895
551  6.46262 -3.22367
552  6.46262 -3.1884
553  6.49789 -3.15312
554  6.49789 -3.11784
555  6.49789 -3.08256
556  6.49789 -3.04729
557  6.49789 -3.01201
558  6.49789 -2.97673
559  6.53317 -2.94145
560  6.56845 -2.90617
561  6.56845 -2.8709
562  6.56845 -2.83562
563  6.56845 -2.80034
564  6.60373 -2.76506
565  6.60373 -2.72979
566  6.60373 -2.69451
567  6.60373 -2.65923
568  6.60373 -2.62395
569  6.60373 -2.58867
570  6.60373 -2.5534
571  6.60373 -2.51812
572  6.60373 -2.48284
573  6.60373 -2.44756
574  6.60373 -2.41229
575  6.60373 -2.37701
576  6.60373 -2.34173
577  6.60373 -2.30645
578  6.60373 -2.27117
579  6.60373 -2.2359
580  6.60373 -2.20062
581  6.60373 -2.16534
582  6.60373 -2.13006
583  6.60373 -2.09479
584  6.60373 -2.05951
585  6.639 -2.02423
586  6.67428 -1.98895
587  6.67428 -1.95367
588  6.67428 -1.9184
589  6.67428 -1.88312
590  6.67428 -1.84784
591  6.67428 -1.81256
592  6.67428 -1.77729
593  6.67428 -1.74201
594  6.67428 -1.70673
595  6.67428 -1.67145
596  6.67428 -1.63617
597  6.67428 -1.6009
598  6.67428 -1.56562
599  6.67428 -1.53034
600  6.67428 -1.49506
601  6.70956 -1.45979
602  6.70956 -1.42451
603  6.70956 -1.38923
604  6.70956 -1.35395
605  6.70956 -1.31867
606  6.70956 -1.2834
607  6.70956 -1.24812
608  6.70956 -1.21284
609  6.70956 -1.17756
610  6.70956 -1.14229
611  6.70956 -1.10701
612  6.70956 -1.07173
613  6.70956 -1.03645
614  6.70956 -1.00117
615  6.70956 -0.965897
616  6.70956 -0.930619
617  6.70956 -0.895341
618  6.70956 -0.860064
619  6.70956 -0.824786
620  6.70956 -0.789508
621  6.70956 -0.75423
622  6.70956 -0.718953
623  6.70956 -0.683675
624  6.70956 -0.648397
625  6.70956 -0.613119
626  6.70956 -0.577841
627  6.70956 -0.542564
628  6.70956 -0.507286
629  6.70956 -0.472008
630  6.67428 -0.43673
631  6.67428 -0.401453
632  6.67428 -0.366175
633  6.67428 -0.330897
634  6.67428 -0.295619
635  6.67428 -0.260341
636  6.67428 -0.225064
637  6.67428 -0.189786
638  6.67428 -0.154508
639  6.67428 -0.11923
640  6.67428 -0.0839525
641  6.67428 -0.0486747
642  6.67428 -0.0133969
643  6.67428 0.0218808
644  6.639 0.0571586
645  6.639 0.0924364
646  6.639 0.127714
647  6.639 0.162992
648  6.60373 0.19827
649  6.60373 0.233547
650  6.60373 0.268825
651  6.60373 0.304103
652  6.60373 0.339381
653  6.56845 0.374659
654  6.56845 0.409936
655  6.56845 0.445214
656  6.56845 0.480492
657  6.56845 0.51577
658  6.56845 0.551047
659  6.53317 0.586325
660  6.53317 0.621603
661  6.53317 0.656881
662  6.53317 0.692159
663  6.53317 0.727436
664  6.53317 0.762714
665  6.53317 0.797992
666  6.53317 0.83327
667  6.49789 0.868547
668  6.49789 0.903825
669  6.49789 0.939103
670  6.46262 0.974381
671  6.46262 1.00966
672  6.46262 1.04494
673  6.42734 1.08021
674  6.42734 1.11549
675  6.42734 1.15077
676  6.39206 1.18605
677  6.39206 1.22133
678  6.39206 1.2566
679  6.39206 1.29188
680  6.35678 1.32716
681  6.35678 1.36244
682  6.35678 1.39771
683  6.35678 1.43299
684  6.3215 1.46827
685  6.3215 1.50355
686  6.3215 1.53883
687  6.28623 1.5741
688  6.28623 1.60938
689  6.28623 1.64466
690  6.28623 1.67994
691  6.25095 1.71521
692  6.25095 1.75049
693  6.25095 1.78577
694  6.21567 1.82105
695  6.21567 1.85633
696  6.21567 1.8916
697  6.21567 1.92688
698  6.18039 1.96216
699  6.18039 1.99744
700  6.18039 2.03271
701  6.14512 2.06799
702  6.14512 2.10327
703  6.14512 2.13855
704  6.10984 2.17383
705  6.10984 2.2091
706  6.10984 2.24438
707  6.07456 2.27966
708  6.07456 2.31494
709  6.07456 2.35021
710  6.03928 2.38549
711  6.03928 2.42077
712  6.004 2.45605
713  6.004 2.49133
714  6.004 2.5266
715  5.96873 2.56188
716  5.96873 2.59716
717  5.96873 2.63244
718  5.93345 2.66771
719  5.93345 2.70299
720  5.89817 2.73827
721  5.89817 2.77355
722  5.89817 2.80883
723  5.86289 2.8441
724  5.86289 2.87938
725  5.86289 2.91466
726  5.82762 2.94994
727  5.82762 2.98521
728  5.79234 3.02049
729  5.75706 3.05577
730  5.75706 3.09105
731  5.72178 3.12633
732  5.72178 3.1616
733  5.72178 3.19688
734  5.6865 3.23216
735  5.6865 3.26744
736  5.65123 3.30271
737  5.65123 3.33799
738  5.65123 3.37327
739  5.61595 3.40855
740  5.58067 3.44383
741  5.58067 3.4791
742  5.54539 3.51438
743  5.54539 3.54966
744  5.51012 3.58494
745  5.51012 3.62021
746  5.47484 3.65549
747  5.43956 3.69077
748  5.43956 3.72605
749  5.43956 3.76133
750  5.40428 3.7966
751  5.369 3.83188
752  5.369 3.86716
753  5.33373 3.90244
754  5.33373 3.93771
755  5.29845 3.97299
756  5.26317 4.00827
757  5.26317 4.04355
758  5.26317 4.07883
759  5.22789 4.1141
760  5.22789 4.14938
761  5.19262 4.18466
762  5.15734 4.21994
763  5.15734 4.25521
764  5.12206 4.29049
765  5.12206 4.32577
766  5.08678 4.36105
767  5.0515 4.39633
768  5.01623 4.4316
769  5.01623 4.46688
770  4.98095 4.50216
771  4.98095 4.53744
772  4.94567 4.57271
773  4.91039 4.60799
774  4.91039 4.64327
775  4.87512 4.67855
776  4.83984 4.71383
777  4.80456 4.7491
778  4.76928 4.78438
779  4.734 4.81966
780  4.734 4.85494
781  4.69873 4.89021
782  4.66345 4.92549
783  4.62817 4.96077
784  4.59289 4.99605
785  4.59289 5.03133
786  4.55762 5.0666
787  4.52234 5.10188
788  4.52234 5.13716
789  4.48706 5.17244
790  4.45178 5.20771
791  4.4165 5.24299
792  4.4165 5.27827
793  4.38123 5.31355
794  4.34595 5.34883
795  4.34595 5.3841
796  4.34595 5.41938
797  4.31067 5.45466
798  4.31067 5.48994
799  4.27539 5.52521
800  4.24012 5.56049
801  4.20484 5.59577
802  4.20484 5.63105
803  4.20484 5.66633
804  4.16956 5.7016
805  4.13428 5.73688
806  4.099 5.77216
807  4.06373 5.80744
808  4.02845 5.84271
809  3.99317 5.87799
810  3.95789 5.91327
811  3.92262 5.94855
812  3.88734 5.98383
813  3.85206 6.0191
814  3.81678 6.05438
815  3.7815 6.08966
816  3.74623 6.12494
817  3.74623 6.16021
818  3.71095 6.19549
819  3.67567 6.23077
820  3.64039 6.26605
821  3.60512 6.30133
822  3.56984 6.3366
823  3.53456 6.37188
824  3.49928 6.40716
825  3.464 6.44244
826  3.42873 6.47771
827  3.39345 6.51299
828  3.35817 6.51299
829  3.32289 6.54827
830  3.28762 6.58355
831  3.25234 6.61883
832  3.21706 6.61883
833  3.18178 6.6541
834  3.1465 6.68938
835  3.11123 6.68938
836  3.07595 6.72466
837  3.04067 6.75994
838  3.00539 6.79521
839  2.97012 6.83049
840  2.93484 6.86577
841  2.89956 6.90105
842  2.86428 6.90105
843  2.829 6.93633
844  2.79373 6.93633
845  2.75845 6.9716
846  2.72317 6.9716
847  2.68789 7.00688
848  2.65262 7.04216
849  2.61734 7.04216
850  2.58206 7.07744
851  2.54678 7.07744
852  2.5115 7.07744
853  2.47623 7.07744
854  2.44095 7.11271
855  2.40567 7.11271
856  2.37039 7.14799
857  2.33512 7.14799
858  2.29984 7.18327
859  2.26456 7.21855
860  2.22928 7.25383
861  2.194 7.2891
862  2.15873 7.2891
863  2.12345 7.2891
864  2.08817 7.32438
865  2.05289 7.32438
866  2.01762 7.32438
867  1.98234 7.32438
868  1.94706 7.32438
869  1.91178 7.35966
870  1.8765 7.35966
871  1.84123 7.39494
872  1.80595 7.39494
873  1.77067 7.39494
874  1.73539 7.39494
875  1.70012 7.39494
876  1.66484 7.39494
877  1.62956 7.39494
878  1.59428 7.39494
879  1.559 7.39494
880  1.52373 7.39494
881  1.48845 7.39494
882  1.45317 7.43021
883  1.41789 7.43021
884  1.38262 7.43021
885  1.34734 7.43021
886  1.31206 7.43021
887  1.27678 7.43021
888  1.2415 7.43021
889  1.20623 7.46549
890  1.17095 7.46549
891  1.13567 7.46549
892  1.10039 7.46549
893  1.06512 7.46549
894  1.02984 7.46549
895  0.99456 7.46549
896  0.959283 7.46549
897  0.924005 7.50077
898  0.888727 7.50077
899  0.853449 7.50077
900  0.818171 7.50077
901  0.782894 7.50077
902  0.747616 7.53605
903  0.712338 7.53605
904  0.67706 7.53605
905  0.641783 7.53605
906  0.606505 7.53605
907  0.571227 7.53605
908  0.535949 7.53605
909  0.500671 7.53605
910  0.465394 7.53605
911  0.430116 7.53605
912  0.394838 7.53605
913  0.35956 7.53605
914  0.324283 7.53605
915  0.289005 7.53605
916  0.253727 7.53605
917  0.218449 7.53605
918  0.183171 7.53605
919  0.147894 7.53605
920  0.112616 7.53605
921  0.0773381 7.53605
922  0.0420603 7.53605
923  0.00678253 7.53605
924  -0.0284952 7.50077
925  -0.063773 7.50077
926  -0.0990508 7.50077
927  -0.134329 7.50077
928  -0.169606 7.50077
929  -0.204884 7.50077
930  -0.240162 7.50077
931  -0.27544 7.50077
932  -0.310717 7.50077
933  -0.345995 7.50077
934  -0.381273 7.46549
935  -0.416551 7.43021
936  -0.451829 7.43021
937  -0.487106 7.43021
938  -0.522384 7.43021
939  -0.557662 7.43021
940  -0.59294 7.43021
941  -0.628217 7.43021
942  -0.663495 7.43021
943  -0.698773 7.39494
944  -0.734051 7.39494
945  -0.769329 7.39494
946  -0.804606 7.39494
947  -0.839884 7.39494
948  -0.875162 7.35966
949  -0.91044 7.35966
950  -0.945717 7.35966
951  -0.980995 7.35966
952  -1.01627 7.32438
953  -1.05155 7.32438
954  -1.08683 7.32438
955  -1.12211 7.32438
956  -1.15738 7.2891
957  -1.19266 7.2891
958  -1.22794 7.2891
959  -1.26322 7.2891
960  -1.2985 7.2891
961  -1.33377 7.2891
962  -1.36905 7.2891
963  -1.40433 7.2891
964  -1.43961 7.25383
965  -1.47488 7.25383
966  -1.51016 7.21855
967  -1.54544 7.21855
968  -1.58072 7.21855
969  -1.616 7.18327
970  -1.65127 7.18327
971  -1.68655 7.14799
972  -1.72183 7.14799
973  -1.75711 7.14799
974  -1.79238 7.11271
975  -1.82766 7.11271
976  -1.86294 7.07744
977  -1.89822 7.07744
978  -1.9335 7.04216
979  -1.96877 7.04216
980  -2.00405 7.04216
981  -2.03933 7.00688
982  -2.07461 7.00688
983  -2.10988 6.9716
984  -2.14516 6.9716
985  -2.18044 6.93633
986  -2.21572 6.93633
987  -2.251 6.90105
988  -2.28627 6.90105
989  -2.32155 6.90105
990  -2.35683 6.86577
991  -2.39211 6.86577
992  -2.42738 6.83049
993  -2.46266 6.83049
994  -2.49794 6.79521
995  -2.53322 6.79521
996  -2.5685 6.75994
997  -2.60377 6.72466
998  -2.63905 6.68938
999  -2.67433 6.6541
1000 -2.70961 6.6541
1001 -2.74488 6.6541
1002 -2.78016 6.61883
1003 -2.81544 6.58355
1004 -2.85072 6.58355
1005 -2.886 6.54827
1006 -2.92127 6.54827
1007 -2.95655 6.51299
1008 -2.99183 6.47771
1009 -3.02711 6.44244
1010 -3.06238 6.44244
1011 -3.09766 6.40716
1012 -3.13294 6.40716
1013 -3.16822 6.37188
1014 -3.2035 6.37188
1015 -3.23877 6.3366
1016 -3.27405 6.3366
1017 -3.30933 6.30133
1018 -3.34461 6.26605
1019 -3.37988 6.26605
1020 -3.41516 6.26605
1021 -3.45044 6.26605
1022 -3.48572 6.23077
1023 -3.521 6.19549
1024 -3.55627 6.16021
1025 -3.59155 6.12494
1026 -3.62683 6.08966
1027 -3.66211 6.05438
1028 -3.69738 6.0191
1029 -3.73266 5.98383
1030 -3.76794 5.94855
1031 -3.80322 5.91327
1032 -3.8385 5.87799
1033 -3.87377 5.84271
1034 -3.90905 5.80744
1035 -3.94433 5.77216
1036 -3.97961 5.73688
1037 -4.01488 5.7016
1038 -4.05016 5.66633
1039 -4.08544 5.63105
1040 -4.12072 5.59577
1041 -4.156 5.56049
1042 -4.19127 5.52521
1043 -4.22655 5.48994
1044 -4.26183 5.45466
1045 -4.29711 5.41938
1046 -4.33238 5.3841
1047 -4.36766 5.34883
1048 -4.40294 5.31355
1049 -4.43822 5.27827
1050 -4.4735 5.24299
1051 -4.50877 5.20771
1052 -4.50877 5.17244
1053 -4.54405 5.13716
1054 -4.54405 5.10188
1055 -4.57933 5.0666
1056 -4.61461 5.03133
1057 -4.61461 4.99605
1058 -4.64988 4.96077
1059 -4.68516 4.92549
1060 -4.68516 4.89021
1061 -4.72044 4.85494
1062 -4.72044 4.81966
1063 -4.75572 4.78438
1064 -4.75572 4.7491
1065 -4.791 4.71383
1066 -4.82627 4.67855
1067 -4.82627 4.64327
1068 -4.86155 4.60799
1069 -4.89683 4.57271
1070 -4.93211 4.53744
1071 -4.96738 4.50216
1072 -5.00266 4.46688
1073 -5.03794 4.4316
1074 -5.07322 4.39633
1075 -5.1085 4.36105
1076 -5.14377 4.32577
1077 -5.14377 4.29049
1078 -5.17905 4.25521
1079 -5.21433 4.21994
1080 -5.24961 4.18466
1081 -5.24961 4.14938
1082 -5.24961 4.1141
1083 -5.28488 4.07883
1084 -5.28488 4.04355
1085 -5.32016 4.00827
1086 -5.35544 3.97299
1087 -5.39072 3.93771
1088 -5.426 3.90244
1089 -5.46127 3.86716
1090 -5.49655 3.83188
1091 -5.49655 3.7966
1092 -5.53183 3.76133
1093 -5.53183 3.72605
1094 -5.53183 3.69077
1095 -5.56711 3.65549
1096 -5.60238 3.62021
1097 -5.60238 3.58494
1098 -5.60238 3.54966
1099 -5.63766 3.51438
1100 -5.63766 3.4791
1101 -5.67294 3.44383
1102 -5.70822 3.40855
1103 -5.7435 3.37327
1104 -5.7435 3.33799
1105 -5.77877 3.30271
1106 -5.77877 3.26744
1107 -5.81405 3.23216
1108 -5.81405 3.19688
1109 -5.81405 3.1616
1110 -5.84933 3.12633
1111 -5.88461 3.09105
1112 -5.88461 3.05577
1113 -5.88461 3.02049
1114 -5.88461 2.98521
1115 -5.91988 2.94994
1116 -5.91988 2.91466
1117 -5.91988 2.87938
1118 -5.95516 2.8441
1119 -5.95516 2.80883
1120 -5.99044 2.77355
1121 -5.99044 2.73827
1122 -5.99044 2.70299
1123 -5.99044 2.66771
1124 -6.02572 2.63244
1125 -6.02572 2.59716
1126 -6.061 2.56188
1127 -6.061 2.5266
1128 -6.09627 2.49133
1129 -6.09627 2.45605
1130 -6.13155 2.42077
1131 -6.13155 2.38549
1132 -6.16683 2.35021
1133 -6.16683 2.31494
1134 -6.16683 2.27966
1135 -6.20211 2.24438
1136 -6.23738 2.2091
1137 -6.27266 2.17383
1138 -6.30794 2.13855
1139 -6.34322 2.10327
1140 -6.34322 2.06799
1141 -6.34322 2.03271
1142 -6.34322 1.99744
1143 -6.34322 1.96216
1144 -6.34322 1.92688
1145 -6.34322 1.8916
1146 -6.34322 1.85633
1147 -6.34322 1.82105
1148 -6.34322 1.78577
1149 -6.34322 1.75049
1150 -6.3785 1.71521
1151 -6.3785 1.67994
1152 -6.41377 1.64466
1153 -6.44905 1.60938
1154 -6.48433 1.5741
1155 -6.51961 1.53883
1156 -6.55488 1.50355
1157 -6.59016 1.46827
1158 -6.62544 1.43299
1159 -6.62544 1.39771
1160 -6.62544 1.36244
1161 -6.62544 1.32716
1162 -6.62544 1.29188
1163 -6.62544 1.2566
1164 -6.66072 1.22133
1165 -6.66072 1.18605
1166 -6.66072 1.15077
1167 -6.66072 1.11549
1168 -6.66072 1.08021
1169 -6.66072 1.04494
1170 -6.66072 1.00966
1171 -6.66072 0.974381
1172 -6.66072 0.939103
1173 -6.66072 0.903825
1174 -6.66072 0.868547
1175 -6.66072 0.83327
1176 -6.66072 0.797992
1177 -6.66072 0.762714
1178 -6.66072 0.727436
1179 -6.66072 0.692159
1180 -6.66072 0.656881
1181 -6.66072 0.621603
1182 -6.66072 0.586325
1183 -6.66072 0.551047
1184 -6.66072 0.51577
1185 -6.66072 0.480492
1186 -6.66072 0.445214
1187 -6.66072 0.409936
1188 -6.66072 0.374659
1189 -6.66072 0.339381
1190 -6.66072 0.304103
1191 -6.66072 0.268825
1192 -6.66072 0.233547
1193 -6.66072 0.19827
1194 -6.696 0.162992
1195 -6.73127 0.127714
1196 -6.73127 0.0924364
1197 -6.73127 0.0571586
1198 -6.73127 0.0218808
1199 -6.73127 -0.0133969
1200 -6.73127 -0.0486747
1201 -6.73127 -0.0839525
1202 -6.73127 -0.11923
1203 -6.73127 -0.154508
1204 -6.76655 -0.189786
1205 -6.76655 -0.225064
1206 -6.76655 -0.260341
1207 -6.76655 -0.295619
1208 -6.76655 -0.330897
1209 -6.76655 -0.366175
1210 -6.76655 -0.401453
1211 -6.76655 -0.43673
1212 -6.76655 -0.472008
1213 -6.76655 -0.507286
1214 -6.76655 -0.542564
1215 -6.80183 -0.577841
1216 -6.83711 -0.613119
1217 -6.83711 -0.648397
1218 -6.83711 -0.683675
1219 -6.83711 -0.718953
1220 -6.83711 -0.75423
1221 -6.83711 -0.789508
1222 -6.83711 -0.824786
1223 -6.83711 -0.860064
1224 -6.83711 -0.895341
1225 -6.83711 -0.930619
1226 -6.83711 -0.965897
1227 -6.83711 -1.00117
1228 -6.83711 -1.03645
1229 -6.83711 -1.07173
1230 -6.83711 -1.10701
1231 -6.83711 -1.14229
1232 -6.83711 -1.17756
1233 -6.83711 -1.21284
1234 -6.83711 -1.24812
1235 -6.87238 -1.2834
1236 -6.90766 -1.31867
1237 -6.94294 -1.35395
