# Supplementary material for: Statistical Mapping of Maize Bundle Intensity at the Stem Scale Using Spatial Normalisation of Replicated Images
Source: PLoS One. 2014 Mar 12;9(3):e90673. doi: 10.1371/journal.pone.0090673 (PMC3951278; doi:10.1371/journal.pone.0090673)
Supplement: File S2 — Data files containing bundle positions and slice contours. (ZIP) [file pone.0090673.s002.zip › data/slabs/tables/contoursMm/m04drCntMm.txt]

name   x   y
1    -7.42107 -3.84204
2    -7.42107 -3.87732
3    -7.42107 -3.91259
4    -7.42107 -3.94787
5    -7.42107 -3.98315
6    -7.42107 -4.01843
7    -7.42107 -4.05371
8    -7.42107 -4.08898
9    -7.42107 -4.12426
10   -7.42107 -4.15954
11   -7.42107 -4.19482
12   -7.42107 -4.23009
13   -7.42107 -4.26537
14   -7.38579 -4.30065
15   -7.38579 -4.33593
16   -7.35051 -4.37121
17   -7.35051 -4.40648
18   -7.35051 -4.44176
19   -7.31524 -4.47704
20   -7.31524 -4.51232
21   -7.31524 -4.54759
22   -7.31524 -4.58287
23   -7.31524 -4.61815
24   -7.31524 -4.65343
25   -7.27996 -4.68871
26   -7.27996 -4.72398
27   -7.24468 -4.75926
28   -7.24468 -4.79454
29   -7.2094 -4.82982
30   -7.2094 -4.86509
31   -7.17413 -4.90037
32   -7.17413 -4.93565
33   -7.17413 -4.97093
34   -7.13885 -5.00621
35   -7.13885 -5.04148
36   -7.10357 -5.07676
37   -7.06829 -5.11204
38   -7.03301 -5.14732
39   -6.99774 -5.18259
40   -6.96246 -5.21787
41   -6.92718 -5.25315
42   -6.8919 -5.28843
43   -6.85663 -5.32371
44   -6.82135 -5.35898
45   -6.78607 -5.39426
46   -6.75079 -5.39426
47   -6.71551 -5.39426
48   -6.68024 -5.39426
49   -6.64496 -5.39426
50   -6.60968 -5.39426
51   -6.5744 -5.39426
52   -6.53913 -5.39426
53   -6.50385 -5.39426
54   -6.46857 -5.39426
55   -6.43329 -5.39426
56   -6.39801 -5.39426
57   -6.36274 -5.39426
58   -6.32746 -5.39426
59   -6.29218 -5.39426
60   -6.2569 -5.39426
61   -6.22163 -5.35898
62   -6.18635 -5.35898
63   -6.15107 -5.35898
64   -6.11579 -5.35898
65   -6.08051 -5.32371
66   -6.04524 -5.32371
67   -6.00996 -5.32371
68   -5.97468 -5.32371
69   -5.9394 -5.32371
70   -5.90413 -5.28843
71   -5.86885 -5.28843
72   -5.83357 -5.28843
73   -5.79829 -5.25315
74   -5.76301 -5.25315
75   -5.72774 -5.25315
76   -5.69246 -5.25315
77   -5.65718 -5.25315
78   -5.6219 -5.25315
79   -5.58663 -5.21787
80   -5.55135 -5.21787
81   -5.51607 -5.21787
82   -5.48079 -5.21787
83   -5.44551 -5.21787
84   -5.41024 -5.21787
85   -5.37496 -5.21787
86   -5.33968 -5.18259
87   -5.3044 -5.18259
88   -5.26913 -5.18259
89   -5.23385 -5.18259
90   -5.19857 -5.18259
91   -5.16329 -5.18259
92   -5.12801 -5.18259
93   -5.09274 -5.18259
94   -5.05746 -5.18259
95   -5.02218 -5.18259
96   -4.9869 -5.14732
97   -4.95163 -5.14732
98   -4.91635 -5.14732
99   -4.88107 -5.14732
100  -4.84579 -5.14732
101  -4.81051 -5.14732
102  -4.77524 -5.14732
103  -4.73996 -5.14732
104  -4.70468 -5.14732
105  -4.6694 -5.14732
106  -4.63413 -5.14732
107  -4.59885 -5.14732
108  -4.56357 -5.14732
109  -4.52829 -5.14732
110  -4.49301 -5.14732
111  -4.45774 -5.14732
112  -4.42246 -5.14732
113  -4.38718 -5.18259
114  -4.3519 -5.18259
115  -4.31663 -5.18259
116  -4.28135 -5.18259
117  -4.24607 -5.18259
118  -4.21079 -5.18259
119  -4.17551 -5.18259
120  -4.14024 -5.21787
121  -4.10496 -5.21787
122  -4.06968 -5.21787
123  -4.0344 -5.21787
124  -3.99913 -5.21787
125  -3.96385 -5.25315
126  -3.92857 -5.25315
127  -3.89329 -5.25315
128  -3.85801 -5.25315
129  -3.82274 -5.25315
130  -3.78746 -5.25315
131  -3.75218 -5.25315
132  -3.7169 -5.28843
133  -3.68163 -5.28843
134  -3.64635 -5.28843
135  -3.61107 -5.28843
136  -3.57579 -5.28843
137  -3.54051 -5.28843
138  -3.50524 -5.28843
139  -3.46996 -5.32371
140  -3.43468 -5.32371
141  -3.3994 -5.35898
142  -3.36413 -5.35898
143  -3.32885 -5.35898
144  -3.29357 -5.35898
145  -3.25829 -5.35898
146  -3.22301 -5.35898
147  -3.18774 -5.35898
148  -3.15246 -5.39426
149  -3.11718 -5.39426
150  -3.0819 -5.39426
151  -3.04663 -5.39426
152  -3.01135 -5.39426
153  -2.97607 -5.39426
154  -2.94079 -5.39426
155  -2.90551 -5.39426
156  -2.87024 -5.42954
157  -2.83496 -5.42954
158  -2.79968 -5.46482
159  -2.7644 -5.46482
160  -2.72913 -5.46482
161  -2.69385 -5.46482
162  -2.65857 -5.46482
163  -2.62329 -5.46482
164  -2.58801 -5.46482
165  -2.55274 -5.50009
166  -2.51746 -5.50009
167  -2.48218 -5.50009
168  -2.4469 -5.50009
169  -2.41163 -5.53537
170  -2.37635 -5.57065
171  -2.34107 -5.60593
172  -2.30579 -5.60593
173  -2.27051 -5.60593
174  -2.23524 -5.64121
175  -2.19996 -5.64121
176  -2.16468 -5.64121
177  -2.1294 -5.67648
178  -2.09413 -5.71176
179  -2.05885 -5.71176
180  -2.02357 -5.71176
181  -1.98829 -5.71176
182  -1.95301 -5.71176
183  -1.91774 -5.71176
184  -1.88246 -5.71176
185  -1.84718 -5.71176
186  -1.8119 -5.74704
187  -1.77663 -5.74704
188  -1.74135 -5.78232
189  -1.70607 -5.81759
190  -1.67079 -5.85287
191  -1.63551 -5.88815
192  -1.60024 -5.88815
193  -1.56496 -5.88815
194  -1.52968 -5.88815
195  -1.4944 -5.88815
196  -1.45913 -5.88815
197  -1.42385 -5.88815
198  -1.38857 -5.88815
199  -1.35329 -5.88815
200  -1.31801 -5.88815
201  -1.28274 -5.88815
202  -1.24746 -5.88815
203  -1.21218 -5.88815
204  -1.1769 -5.88815
205  -1.14163 -5.88815
206  -1.10635 -5.88815
207  -1.07107 -5.88815
208  -1.03579 -5.88815
209  -1.00051 -5.88815
210  -0.965237 -5.85287
211  -0.929959 -5.81759
212  -0.894681 -5.81759
213  -0.859403 -5.81759
214  -0.824126 -5.81759
215  -0.788848 -5.81759
216  -0.75357 -5.81759
217  -0.718292 -5.81759
218  -0.683014 -5.81759
219  -0.647737 -5.78232
220  -0.612459 -5.78232
221  -0.577181 -5.78232
222  -0.541903 -5.78232
223  -0.506626 -5.78232
224  -0.471348 -5.78232
225  -0.43607 -5.78232
226  -0.400792 -5.78232
227  -0.365514 -5.78232
228  -0.330237 -5.78232
229  -0.294959 -5.78232
230  -0.259681 -5.78232
231  -0.224403 -5.78232
232  -0.189126 -5.78232
233  -0.153848 -5.78232
234  -0.11857 -5.78232
235  -0.0832922 -5.78232
236  -0.0480144 -5.78232
237  -0.0127366 -5.78232
238  0.0225412 -5.78232
239  0.0578189 -5.78232
240  0.0930967 -5.78232
241  0.128374 -5.78232
242  0.163652 -5.78232
243  0.19893 -5.78232
244  0.234208 -5.78232
245  0.269486 -5.78232
246  0.304763 -5.78232
247  0.340041 -5.78232
248  0.375319 -5.78232
249  0.410597 -5.78232
250  0.445874 -5.78232
251  0.481152 -5.74704
252  0.51643 -5.74704
253  0.551708 -5.74704
254  0.586986 -5.74704
255  0.622263 -5.74704
256  0.657541 -5.74704
257  0.692819 -5.74704
258  0.728097 -5.74704
259  0.763374 -5.74704
260  0.798652 -5.74704
261  0.83393 -5.74704
262  0.869208 -5.74704
263  0.904486 -5.74704
264  0.939763 -5.74704
265  0.975041 -5.74704
266  1.01032 -5.74704
267  1.0456 -5.78232
268  1.08087 -5.78232
269  1.11615 -5.78232
270  1.15143 -5.78232
271  1.18671 -5.81759
272  1.22199 -5.81759
273  1.25726 -5.81759
274  1.29254 -5.81759
275  1.32782 -5.81759
276  1.3631 -5.81759
277  1.39837 -5.81759
278  1.43365 -5.81759
279  1.46893 -5.81759
280  1.50421 -5.85287
281  1.53949 -5.85287
282  1.57476 -5.85287
283  1.61004 -5.85287
284  1.64532 -5.85287
285  1.6806 -5.85287
286  1.71587 -5.85287
287  1.75115 -5.85287
288  1.78643 -5.85287
289  1.82171 -5.85287
290  1.85699 -5.85287
291  1.89226 -5.85287
292  1.92754 -5.85287
293  1.96282 -5.85287
294  1.9981 -5.85287
295  2.03337 -5.85287
296  2.06865 -5.85287
297  2.10393 -5.85287
298  2.13921 -5.85287
299  2.17449 -5.85287
300  2.20976 -5.85287
301  2.24504 -5.85287
302  2.28032 -5.85287
303  2.3156 -5.85287
304  2.35087 -5.85287
305  2.38615 -5.85287
306  2.42143 -5.85287
307  2.45671 -5.85287
308  2.49199 -5.85287
309  2.52726 -5.85287
310  2.56254 -5.85287
311  2.59782 -5.85287
312  2.6331 -5.85287
313  2.66837 -5.85287
314  2.70365 -5.85287
315  2.73893 -5.85287
316  2.77421 -5.85287
317  2.80949 -5.81759
318  2.84476 -5.78232
319  2.88004 -5.74704
320  2.91532 -5.71176
321  2.9506 -5.71176
322  2.98587 -5.71176
323  3.02115 -5.67648
324  3.05643 -5.67648
325  3.09171 -5.67648
326  3.12699 -5.67648
327  3.16226 -5.67648
328  3.19754 -5.64121
329  3.23282 -5.60593
330  3.2681 -5.60593
331  3.30337 -5.60593
332  3.33865 -5.60593
333  3.37393 -5.60593
334  3.40921 -5.60593
335  3.44449 -5.60593
336  3.47976 -5.60593
337  3.51504 -5.60593
338  3.55032 -5.60593
339  3.5856 -5.60593
340  3.62087 -5.60593
341  3.65615 -5.60593
342  3.69143 -5.60593
343  3.72671 -5.60593
344  3.76199 -5.60593
345  3.79726 -5.60593
346  3.83254 -5.60593
347  3.86782 -5.60593
348  3.9031 -5.60593
349  3.93837 -5.60593
350  3.97365 -5.57065
351  4.00893 -5.53537
352  4.04421 -5.50009
353  4.07949 -5.46482
354  4.11476 -5.42954
355  4.15004 -5.39426
356  4.18532 -5.35898
357  4.2206 -5.32371
358  4.25587 -5.28843
359  4.29115 -5.28843
360  4.32643 -5.25315
361  4.36171 -5.25315
362  4.39699 -5.25315
363  4.43226 -5.25315
364  4.46754 -5.25315
365  4.50282 -5.25315
366  4.5381 -5.25315
367  4.57337 -5.25315
368  4.60865 -5.25315
369  4.64393 -5.25315
370  4.67921 -5.25315
371  4.71449 -5.25315
372  4.74976 -5.25315
373  4.78504 -5.21787
374  4.82032 -5.18259
375  4.8556 -5.14732
376  4.89087 -5.11204
377  4.92615 -5.11204
378  4.96143 -5.07676
379  4.99671 -5.07676
380  5.03199 -5.07676
381  5.06726 -5.07676
382  5.10254 -5.04148
383  5.13782 -5.00621
384  5.1731 -5.00621
385  5.20837 -5.00621
386  5.24365 -5.00621
387  5.27893 -5.00621
388  5.31421 -5.00621
389  5.34949 -5.00621
390  5.38476 -5.00621
391  5.42004 -5.00621
392  5.45532 -4.97093
393  5.4906 -4.93565
394  5.52587 -4.93565
395  5.56115 -4.93565
396  5.59643 -4.90037
397  5.63171 -4.90037
398  5.66699 -4.90037
399  5.70226 -4.86509
400  5.73754 -4.82982
401  5.77282 -4.79454
402  5.8081 -4.75926
403  5.84337 -4.72398
404  5.87865 -4.68871
405  5.91393 -4.65343
406  5.94921 -4.61815
407  5.94921 -4.58287
408  5.98449 -4.54759
409  6.01976 -4.51232
410  6.05504 -4.47704
411  6.09032 -4.44176
412  6.1256 -4.40648
413  6.16087 -4.37121
414  6.16087 -4.33593
415  6.16087 -4.30065
416  6.16087 -4.26537
417  6.16087 -4.23009
418  6.16087 -4.19482
419  6.16087 -4.15954
420  6.16087 -4.12426
421  6.19615 -4.08898
422  6.19615 -4.05371
423  6.19615 -4.01843
424  6.19615 -3.98315
425  6.19615 -3.94787
426  6.19615 -3.91259
427  6.19615 -3.87732
428  6.19615 -3.84204
429  6.19615 -3.80676
430  6.19615 -3.77148
431  6.23143 -3.73621
432  6.23143 -3.70093
433  6.26671 -3.66565
434  6.30199 -3.63037
435  6.33726 -3.59509
436  6.33726 -3.55982
437  6.33726 -3.52454
438  6.33726 -3.48926
439  6.33726 -3.45398
440  6.33726 -3.41871
441  6.33726 -3.38343
442  6.33726 -3.34815
443  6.33726 -3.31287
444  6.33726 -3.27759
445  6.37254 -3.24232
446  6.37254 -3.20704
447  6.40782 -3.17176
448  6.4431 -3.13648
449  6.4431 -3.10121
450  6.4431 -3.06593
451  6.4431 -3.03065
452  6.4431 -2.99537
453  6.4431 -2.96009
454  6.4431 -2.92482
455  6.4431 -2.88954
456  6.4431 -2.85426
457  6.4431 -2.81898
458  6.4431 -2.78371
459  6.4431 -2.74843
460  6.4431 -2.71315
461  6.47837 -2.67787
462  6.51365 -2.64259
463  6.51365 -2.60732
464  6.51365 -2.57204
465  6.51365 -2.53676
466  6.51365 -2.50148
467  6.51365 -2.46621
468  6.51365 -2.43093
469  6.51365 -2.39565
470  6.51365 -2.36037
471  6.51365 -2.32509
472  6.51365 -2.28982
473  6.51365 -2.25454
474  6.51365 -2.21926
475  6.51365 -2.18398
476  6.51365 -2.14871
477  6.54893 -2.11343
478  6.58421 -2.07815
479  6.61949 -2.04287
480  6.65476 -2.00759
481  6.69004 -1.97232
482  6.72532 -1.93704
483  6.7606 -1.90176
484  6.79587 -1.86648
485  6.79587 -1.83121
486  6.79587 -1.79593
487  6.79587 -1.76065
488  6.83115 -1.72537
489  6.83115 -1.69009
490  6.83115 -1.65482
491  6.83115 -1.61954
492  6.83115 -1.58426
493  6.83115 -1.54898
494  6.83115 -1.51371
495  6.83115 -1.47843
496  6.83115 -1.44315
497  6.83115 -1.40787
498  6.83115 -1.37259
499  6.83115 -1.33732
500  6.83115 -1.30204
501  6.83115 -1.26676
502  6.83115 -1.23148
503  6.83115 -1.19621
504  6.83115 -1.16093
505  6.83115 -1.12565
506  6.83115 -1.09037
507  6.83115 -1.05509
508  6.83115 -1.01982
509  6.83115 -0.984538
510  6.83115 -0.949261
511  6.83115 -0.913983
512  6.83115 -0.878705
513  6.83115 -0.843427
514  6.83115 -0.808149
515  6.83115 -0.772872
516  6.83115 -0.737594
517  6.83115 -0.702316
518  6.83115 -0.667038
519  6.83115 -0.631761
520  6.83115 -0.596483
521  6.83115 -0.561205
522  6.83115 -0.525927
523  6.83115 -0.490649
524  6.83115 -0.455372
525  6.83115 -0.420094
526  6.83115 -0.384816
527  6.79587 -0.349538
528  6.79587 -0.314261
529  6.79587 -0.278983
530  6.79587 -0.243705
531  6.79587 -0.208427
532  6.79587 -0.173149
533  6.79587 -0.137872
534  6.79587 -0.102594
535  6.79587 -0.0673161
536  6.79587 -0.0320384
537  6.79587 0.00323942
538  6.79587 0.0385172
539  6.79587 0.073795
540  6.79587 0.109073
541  6.79587 0.144351
542  6.79587 0.179628
543  6.79587 0.214906
544  6.7606 0.250184
545  6.7606 0.285462
546  6.7606 0.320739
547  6.7606 0.356017
548  6.72532 0.391295
549  6.72532 0.426573
550  6.72532 0.461851
551  6.72532 0.497128
552  6.69004 0.532406
553  6.69004 0.567684
554  6.69004 0.602962
555  6.69004 0.638239
556  6.69004 0.673517
557  6.69004 0.708795
558  6.69004 0.744073
559  6.69004 0.779351
560  6.69004 0.814628
561  6.69004 0.849906
562  6.65476 0.885184
563  6.65476 0.920462
564  6.61949 0.955739
565  6.61949 0.991017
566  6.61949 1.02629
567  6.61949 1.06157
568  6.61949 1.09685
569  6.58421 1.13213
570  6.58421 1.16741
571  6.58421 1.20268
572  6.58421 1.23796
573  6.54893 1.27324
574  6.54893 1.30852
575  6.54893 1.34379
576  6.54893 1.37907
577  6.54893 1.41435
578  6.54893 1.44963
579  6.51365 1.48491
580  6.51365 1.52018
581  6.51365 1.55546
582  6.51365 1.59074
583  6.47837 1.62602
584  6.47837 1.66129
585  6.47837 1.69657
586  6.47837 1.73185
587  6.47837 1.76713
588  6.4431 1.80241
589  6.40782 1.83768
590  6.40782 1.87296
591  6.40782 1.90824
592  6.40782 1.94352
593  6.40782 1.97879
594  6.37254 2.01407
595  6.37254 2.04935
596  6.33726 2.08463
597  6.33726 2.11991
598  6.33726 2.15518
599  6.33726 2.19046
600  6.33726 2.22574
601  6.30199 2.26102
602  6.30199 2.29629
603  6.26671 2.33157
604  6.26671 2.36685
605  6.26671 2.40213
606  6.23143 2.43741
607  6.23143 2.47268
608  6.23143 2.50796
609  6.19615 2.54324
610  6.19615 2.57852
611  6.19615 2.61379
612  6.16087 2.64907
613  6.16087 2.68435
614  6.1256 2.71963
615  6.1256 2.75491
616  6.09032 2.79018
617  6.09032 2.82546
618  6.09032 2.86074
619  6.09032 2.89602
620  6.05504 2.93129
621  6.05504 2.96657
622  6.05504 3.00185
623  6.05504 3.03713
624  6.05504 3.07241
625  6.05504 3.10768
626  6.01976 3.14296
627  6.01976 3.17824
628  6.01976 3.21352
629  6.01976 3.24879
630  5.98449 3.28407
631  5.94921 3.31935
632  5.91393 3.35463
633  5.91393 3.38991
634  5.91393 3.42518
635  5.87865 3.46046
636  5.87865 3.49574
637  5.87865 3.53102
638  5.87865 3.56629
639  5.84337 3.60157
640  5.8081 3.63685
641  5.77282 3.67213
642  5.73754 3.70741
643  5.73754 3.74268
644  5.73754 3.77796
645  5.73754 3.81324
646  5.70226 3.84852
647  5.70226 3.88379
648  5.66699 3.91907
649  5.66699 3.95435
650  5.66699 3.98963
651  5.66699 4.02491
652  5.66699 4.06018
653  5.66699 4.09546
654  5.66699 4.13074
655  5.66699 4.16602
656  5.63171 4.20129
657  5.63171 4.23657
658  5.59643 4.27185
659  5.56115 4.30713
660  5.52587 4.34241
661  5.4906 4.37768
662  5.45532 4.41296
663  5.42004 4.44824
664  5.38476 4.48352
665  5.34949 4.51879
666  5.31421 4.51879
667  5.27893 4.55407
668  5.24365 4.58935
669  5.20837 4.62463
670  5.1731 4.65991
671  5.13782 4.69518
672  5.10254 4.73046
673  5.06726 4.76574
674  5.03199 4.76574
675  4.99671 4.80102
676  4.96143 4.83629
677  4.92615 4.87157
678  4.89087 4.90685
679  4.8556 4.94213
680  4.82032 4.97741
681  4.78504 5.01268
682  4.74976 5.04796
683  4.71449 5.08324
684  4.67921 5.08324
685  4.64393 5.11852
686  4.60865 5.15379
687  4.57337 5.18907
688  4.5381 5.22435
689  4.50282 5.25963
690  4.46754 5.29491
691  4.43226 5.33018
692  4.39699 5.36546
693  4.36171 5.40074
694  4.32643 5.43602
695  4.29115 5.47129
696  4.25587 5.50657
697  4.2206 5.54185
698  4.18532 5.57713
699  4.15004 5.61241
700  4.11476 5.64768
701  4.07949 5.68296
702  4.07949 5.71824
703  4.04421 5.75352
704  4.04421 5.78879
705  4.00893 5.82407
706  3.97365 5.85935
707  3.93837 5.89463
708  3.9031 5.92991
709  3.86782 5.96518
710  3.83254 6.00046
711  3.79726 6.03574
712  3.76199 6.07102
713  3.72671 6.10629
714  3.69143 6.14157
715  3.65615 6.17685
716  3.62087 6.21213
717  3.5856 6.21213
718  3.55032 6.24741
719  3.51504 6.28268
720  3.47976 6.28268
721  3.44449 6.28268
722  3.40921 6.31796
723  3.37393 6.35324
724  3.33865 6.35324
725  3.30337 6.38852
726  3.2681 6.42379
727  3.23282 6.45907
728  3.19754 6.49435
729  3.16226 6.52963
730  3.12699 6.52963
731  3.09171 6.52963
732  3.05643 6.52963
733  3.02115 6.56491
734  2.98587 6.56491
735  2.9506 6.60018
736  2.91532 6.60018
737  2.88004 6.60018
738  2.84476 6.60018
739  2.80949 6.60018
740  2.77421 6.63546
741  2.73893 6.63546
742  2.70365 6.67074
743  2.66837 6.67074
744  2.6331 6.70602
745  2.59782 6.70602
746  2.56254 6.70602
747  2.52726 6.74129
748  2.49199 6.77657
749  2.45671 6.81185
750  2.42143 6.81185
751  2.38615 6.81185
752  2.35087 6.84713
753  2.3156 6.84713
754  2.28032 6.88241
755  2.24504 6.88241
756  2.20976 6.88241
757  2.17449 6.91768
758  2.13921 6.91768
759  2.10393 6.91768
760  2.06865 6.95296
761  2.03337 6.95296
762  1.9981 6.95296
763  1.96282 6.95296
764  1.92754 6.95296
765  1.89226 6.95296
766  1.85699 6.95296
767  1.82171 6.95296
768  1.78643 6.95296
769  1.75115 6.95296
770  1.71587 6.98824
771  1.6806 6.98824
772  1.64532 6.98824
773  1.61004 6.98824
774  1.57476 6.98824
775  1.53949 6.98824
776  1.50421 6.98824
777  1.46893 6.98824
778  1.43365 7.02352
779  1.39837 7.02352
780  1.3631 7.02352
781  1.32782 7.02352
782  1.29254 7.02352
783  1.25726 7.02352
784  1.22199 7.02352
785  1.18671 7.02352
786  1.15143 7.02352
787  1.11615 7.02352
788  1.08087 7.02352
789  1.0456 7.02352
790  1.01032 7.02352
791  0.975041 7.02352
792  0.939763 7.02352
793  0.904486 7.02352
794  0.869208 7.02352
795  0.83393 7.02352
796  0.798652 7.02352
797  0.763374 7.02352
798  0.728097 7.02352
799  0.692819 7.02352
800  0.657541 6.98824
801  0.622263 6.98824
802  0.586986 6.98824
803  0.551708 6.98824
804  0.51643 6.98824
805  0.481152 6.98824
806  0.445874 6.95296
807  0.410597 6.95296
808  0.375319 6.95296
809  0.340041 6.95296
810  0.304763 6.95296
811  0.269486 6.95296
812  0.234208 6.95296
813  0.19893 6.95296
814  0.163652 6.95296
815  0.128374 6.95296
816  0.0930967 6.95296
817  0.0578189 6.95296
818  0.0225412 6.95296
819  -0.0127366 6.95296
820  -0.0480144 6.95296
821  -0.0832922 6.95296
822  -0.11857 6.95296
823  -0.153848 6.91768
824  -0.189126 6.91768
825  -0.224403 6.91768
826  -0.259681 6.88241
827  -0.294959 6.88241
828  -0.330237 6.88241
829  -0.365514 6.88241
830  -0.400792 6.88241
831  -0.43607 6.88241
832  -0.471348 6.88241
833  -0.506626 6.88241
834  -0.541903 6.88241
835  -0.577181 6.84713
836  -0.612459 6.81185
837  -0.647737 6.77657
838  -0.683014 6.77657
839  -0.718292 6.77657
840  -0.75357 6.77657
841  -0.788848 6.77657
842  -0.824126 6.77657
843  -0.859403 6.77657
844  -0.894681 6.77657
845  -0.929959 6.74129
846  -0.965237 6.74129
847  -1.00051 6.74129
848  -1.03579 6.74129
849  -1.07107 6.70602
850  -1.10635 6.70602
851  -1.14163 6.67074
852  -1.1769 6.67074
853  -1.21218 6.63546
854  -1.24746 6.63546
855  -1.28274 6.60018
856  -1.31801 6.56491
857  -1.35329 6.56491
858  -1.38857 6.52963
859  -1.42385 6.52963
860  -1.45913 6.49435
861  -1.4944 6.49435
862  -1.52968 6.45907
863  -1.56496 6.45907
864  -1.60024 6.45907
865  -1.63551 6.45907
866  -1.67079 6.45907
867  -1.70607 6.42379
868  -1.74135 6.38852
869  -1.77663 6.38852
870  -1.8119 6.35324
871  -1.84718 6.31796
872  -1.88246 6.31796
873  -1.91774 6.28268
874  -1.95301 6.28268
875  -1.98829 6.24741
876  -2.02357 6.24741
877  -2.05885 6.21213
878  -2.09413 6.21213
879  -2.1294 6.17685
880  -2.16468 6.14157
881  -2.19996 6.14157
882  -2.23524 6.10629
883  -2.27051 6.07102
884  -2.30579 6.03574
885  -2.34107 6.03574
886  -2.37635 6.00046
887  -2.41163 5.96518
888  -2.4469 5.92991
889  -2.48218 5.89463
890  -2.51746 5.89463
891  -2.55274 5.85935
892  -2.58801 5.82407
893  -2.62329 5.78879
894  -2.65857 5.75352
895  -2.69385 5.75352
896  -2.72913 5.75352
897  -2.7644 5.75352
898  -2.79968 5.75352
899  -2.83496 5.75352
900  -2.87024 5.75352
901  -2.90551 5.75352
902  -2.94079 5.75352
903  -2.97607 5.75352
904  -3.01135 5.71824
905  -3.04663 5.68296
906  -3.0819 5.64768
907  -3.11718 5.61241
908  -3.15246 5.61241
909  -3.18774 5.57713
910  -3.22301 5.54185
911  -3.25829 5.50657
912  -3.29357 5.47129
913  -3.32885 5.43602
914  -3.36413 5.40074
915  -3.3994 5.36546
916  -3.43468 5.33018
917  -3.46996 5.29491
918  -3.50524 5.25963
919  -3.54051 5.22435
920  -3.57579 5.18907
921  -3.61107 5.15379
922  -3.64635 5.11852
923  -3.68163 5.08324
924  -3.7169 5.04796
925  -3.75218 5.01268
926  -3.78746 4.97741
927  -3.82274 4.94213
928  -3.85801 4.94213
929  -3.89329 4.90685
930  -3.92857 4.87157
931  -3.96385 4.83629
932  -3.99913 4.80102
933  -4.0344 4.76574
934  -4.06968 4.73046
935  -4.10496 4.69518
936  -4.14024 4.65991
937  -4.17551 4.62463
938  -4.21079 4.58935
939  -4.24607 4.55407
940  -4.28135 4.51879
941  -4.31663 4.48352
942  -4.3519 4.44824
943  -4.38718 4.41296
944  -4.38718 4.37768
945  -4.42246 4.34241
946  -4.45774 4.30713
947  -4.49301 4.27185
948  -4.49301 4.23657
949  -4.52829 4.20129
950  -4.56357 4.16602
951  -4.59885 4.13074
952  -4.63413 4.09546
953  -4.63413 4.06018
954  -4.6694 4.02491
955  -4.70468 3.98963
956  -4.73996 3.95435
957  -4.77524 3.91907
958  -4.81051 3.88379
959  -4.81051 3.84852
960  -4.84579 3.81324
961  -4.88107 3.77796
962  -4.91635 3.74268
963  -4.95163 3.70741
964  -4.9869 3.67213
965  -5.02218 3.63685
966  -5.05746 3.60157
967  -5.09274 3.56629
968  -5.09274 3.53102
969  -5.09274 3.49574
970  -5.09274 3.46046
971  -5.09274 3.42518
972  -5.09274 3.38991
973  -5.09274 3.35463
974  -5.09274 3.31935
975  -5.09274 3.28407
976  -5.09274 3.24879
977  -5.09274 3.21352
978  -5.09274 3.17824
979  -5.12801 3.14296
980  -5.12801 3.10768
981  -5.16329 3.07241
982  -5.19857 3.03713
983  -5.23385 3.00185
984  -5.26913 2.96657
985  -5.3044 2.93129
986  -5.3044 2.89602
987  -5.33968 2.86074
988  -5.37496 2.82546
989  -5.41024 2.79018
990  -5.44551 2.75491
991  -5.44551 2.71963
992  -5.44551 2.68435
993  -5.48079 2.64907
994  -5.48079 2.61379
995  -5.51607 2.57852
996  -5.55135 2.54324
997  -5.58663 2.50796
998  -5.58663 2.47268
999  -5.6219 2.43741
1000 -5.6219 2.40213
1001 -5.65718 2.36685
1002 -5.65718 2.33157
1003 -5.65718 2.29629
1004 -5.69246 2.26102
1005 -5.69246 2.22574
1006 -5.72774 2.19046
1007 -5.72774 2.15518
1008 -5.72774 2.11991
1009 -5.76301 2.08463
1010 -5.79829 2.04935
1011 -5.83357 2.01407
1012 -5.83357 1.97879
1013 -5.83357 1.94352
1014 -5.83357 1.90824
1015 -5.83357 1.87296
1016 -5.86885 1.83768
1017 -5.90413 1.80241
1018 -5.90413 1.76713
1019 -5.90413 1.73185
1020 -5.9394 1.69657
1021 -5.9394 1.66129
1022 -5.97468 1.62602
1023 -6.00996 1.59074
1024 -6.00996 1.55546
1025 -6.00996 1.52018
1026 -6.00996 1.48491
1027 -6.04524 1.44963
1028 -6.08051 1.41435
1029 -6.11579 1.37907
1030 -6.15107 1.34379
1031 -6.18635 1.30852
1032 -6.22163 1.27324
1033 -6.2569 1.23796
1034 -6.2569 1.20268
1035 -6.29218 1.16741
1036 -6.29218 1.13213
1037 -6.29218 1.09685
1038 -6.29218 1.06157
1039 -6.32746 1.02629
1040 -6.36274 0.991017
1041 -6.36274 0.955739
1042 -6.39801 0.920462
1043 -6.43329 0.885184
1044 -6.43329 0.849906
1045 -6.43329 0.814628
1046 -6.46857 0.779351
1047 -6.46857 0.744073
1048 -6.46857 0.708795
1049 -6.46857 0.673517
1050 -6.50385 0.638239
1051 -6.50385 0.602962
1052 -6.50385 0.567684
1053 -6.53913 0.532406
1054 -6.53913 0.497128
1055 -6.53913 0.461851
1056 -6.53913 0.426573
1057 -6.53913 0.391295
1058 -6.53913 0.356017
1059 -6.5744 0.320739
1060 -6.5744 0.285462
1061 -6.60968 0.250184
1062 -6.64496 0.214906
1063 -6.68024 0.179628
1064 -6.71551 0.144351
1065 -6.75079 0.109073
1066 -6.78607 0.073795
1067 -6.82135 0.0385172
1068 -6.85663 0.00323942
1069 -6.85663 -0.0320384
1070 -6.85663 -0.0673161
1071 -6.85663 -0.102594
1072 -6.85663 -0.137872
1073 -6.85663 -0.173149
1074 -6.85663 -0.208427
1075 -6.85663 -0.243705
1076 -6.85663 -0.278983
1077 -6.85663 -0.314261
1078 -6.85663 -0.349538
1079 -6.85663 -0.384816
1080 -6.85663 -0.420094
1081 -6.85663 -0.455372
1082 -6.85663 -0.490649
1083 -6.85663 -0.525927
1084 -6.85663 -0.561205
1085 -6.85663 -0.596483
1086 -6.85663 -0.631761
1087 -6.8919 -0.667038
1088 -6.8919 -0.702316
1089 -6.8919 -0.737594
1090 -6.92718 -0.772872
1091 -6.92718 -0.808149
1092 -6.92718 -0.843427
1093 -6.92718 -0.878705
1094 -6.92718 -0.913983
1095 -6.96246 -0.949261
1096 -6.96246 -0.984538
1097 -6.96246 -1.01982
1098 -6.96246 -1.05509
1099 -6.96246 -1.09037
1100 -6.99774 -1.12565
1101 -6.99774 -1.16093
1102 -6.99774 -1.19621
1103 -7.03301 -1.23148
1104 -7.03301 -1.26676
1105 -7.03301 -1.30204
1106 -7.03301 -1.33732
1107 -7.06829 -1.37259
1108 -7.06829 -1.40787
1109 -7.06829 -1.44315
1110 -7.10357 -1.47843
1111 -7.10357 -1.51371
1112 -7.10357 -1.54898
1113 -7.10357 -1.58426
1114 -7.10357 -1.61954
1115 -7.10357 -1.65482
1116 -7.10357 -1.69009
1117 -7.13885 -1.72537
1118 -7.13885 -1.76065
1119 -7.13885 -1.79593
1120 -7.13885 -1.83121
1121 -7.13885 -1.86648
1122 -7.13885 -1.90176
1123 -7.13885 -1.93704
1124 -7.13885 -1.97232
1125 -7.13885 -2.00759
1126 -7.17413 -2.04287
1127 -7.17413 -2.07815
1128 -7.17413 -2.11343
1129 -7.17413 -2.14871
1130 -7.17413 -2.18398
1131 -7.17413 -2.21926
1132 -7.2094 -2.25454
1133 -7.2094 -2.28982
1134 -7.2094 -2.32509
1135 -7.2094 -2.36037
1136 -7.2094 -2.39565
1137 -7.2094 -2.43093
1138 -7.24468 -2.46621
1139 -7.27996 -2.50148
1140 -7.27996 -2.53676
1141 -7.27996 -2.57204
1142 -7.27996 -2.60732
1143 -7.27996 -2.64259
1144 -7.27996 -2.67787
1145 -7.31524 -2.71315
1146 -7.31524 -2.74843
1147 -7.35051 -2.78371
1148 -7.35051 -2.81898
1149 -7.35051 -2.85426
1150 -7.35051 -2.88954
1151 -7.35051 -2.92482
1152 -7.35051 -2.96009
1153 -7.35051 -2.99537
1154 -7.35051 -3.03065
1155 -7.35051 -3.06593
1156 -7.38579 -3.10121
1157 -7.38579 -3.13648
1158 -7.38579 -3.17176
1159 -7.38579 -3.20704
1160 -7.38579 -3.24232
1161 -7.38579 -3.27759
1162 -7.38579 -3.31287
1163 -7.38579 -3.34815
1164 -7.38579 -3.38343
1165 -7.38579 -3.41871
1166 -7.38579 -3.45398
1167 -7.38579 -3.48926
1168 -7.38579 -3.52454
1169 -7.38579 -3.55982
1170 -7.38579 -3.59509
1171 -7.38579 -3.63037
1172 -7.38579 -3.66565
1173 -7.38579 -3.70093
1174 -7.38579 -3.73621
1175 -7.38579 -3.77148
1176 -7.38579 -3.80676
