# Supplementary material for: Statistical Mapping of Maize Bundle Intensity at the Stem Scale Using Spatial Normalisation of Replicated Images
Source: PLoS One. 2014 Mar 12;9(3):e90673. doi: 10.1371/journal.pone.0090673 (PMC3951278; doi:10.1371/journal.pone.0090673)
Supplement: File S2 — Data files containing bundle positions and slice contours. (ZIP) [file pone.0090673.s002.zip › data/slabs/tables/contoursMm/m04dvCntMm.txt]

name   x   y
1    -7.25394 -0.786241
2    -7.25394 -0.821518
3    -7.25394 -0.856796
4    -7.25394 -0.892074
5    -7.25394 -0.927352
6    -7.25394 -0.962629
7    -7.25394 -0.997907
8    -7.25394 -1.03319
9    -7.25394 -1.06846
10   -7.25394 -1.10374
11   -7.25394 -1.13902
12   -7.25394 -1.1743
13   -7.25394 -1.20957
14   -7.25394 -1.24485
15   -7.21866 -1.28013
16   -7.21866 -1.31541
17   -7.21866 -1.35069
18   -7.21866 -1.38596
19   -7.21866 -1.42124
20   -7.21866 -1.45652
21   -7.21866 -1.4918
22   -7.21866 -1.52707
23   -7.21866 -1.56235
24   -7.21866 -1.59763
25   -7.21866 -1.63291
26   -7.21866 -1.66819
27   -7.21866 -1.70346
28   -7.21866 -1.73874
29   -7.21866 -1.77402
30   -7.21866 -1.8093
31   -7.21866 -1.84457
32   -7.21866 -1.87985
33   -7.21866 -1.91513
34   -7.25394 -1.95041
35   -7.25394 -1.98569
36   -7.25394 -2.02096
37   -7.25394 -2.05624
38   -7.25394 -2.09152
39   -7.25394 -2.1268
40   -7.25394 -2.16207
41   -7.25394 -2.19735
42   -7.25394 -2.23263
43   -7.25394 -2.26791
44   -7.25394 -2.30319
45   -7.25394 -2.33846
46   -7.25394 -2.37374
47   -7.25394 -2.40902
48   -7.25394 -2.4443
49   -7.25394 -2.47957
50   -7.25394 -2.51485
51   -7.25394 -2.55013
52   -7.25394 -2.58541
53   -7.25394 -2.62069
54   -7.25394 -2.65596
55   -7.25394 -2.69124
56   -7.21866 -2.72652
57   -7.18339 -2.7618
58   -7.18339 -2.79707
59   -7.18339 -2.83235
60   -7.18339 -2.86763
61   -7.14811 -2.90291
62   -7.11283 -2.93819
63   -7.07755 -2.97346
64   -7.04228 -3.00874
65   -7.007 -3.04402
66   -6.97172 -3.0793
67   -6.93644 -3.11457
68   -6.90116 -3.14985
69   -6.86589 -3.18513
70   -6.83061 -3.18513
71   -6.79533 -3.22041
72   -6.76005 -3.22041
73   -6.72478 -3.25569
74   -6.6895 -3.25569
75   -6.65422 -3.25569
76   -6.61894 -3.25569
77   -6.58366 -3.25569
78   -6.54839 -3.25569
79   -6.51311 -3.25569
80   -6.47783 -3.25569
81   -6.44255 -3.29096
82   -6.40728 -3.29096
83   -6.372 -3.32624
84   -6.33672 -3.36152
85   -6.30144 -3.3968
86   -6.26616 -3.43207
87   -6.23089 -3.46735
88   -6.19561 -3.46735
89   -6.16033 -3.50263
90   -6.12505 -3.50263
91   -6.08978 -3.53791
92   -6.0545 -3.53791
93   -6.01922 -3.53791
94   -5.98394 -3.57319
95   -5.94866 -3.60846
96   -5.91339 -3.60846
97   -5.87811 -3.64374
98   -5.84283 -3.67902
99   -5.80755 -3.67902
100  -5.77228 -3.67902
101  -5.737 -3.7143
102  -5.70172 -3.74957
103  -5.66644 -3.78485
104  -5.63116 -3.82013
105  -5.59589 -3.82013
106  -5.56061 -3.85541
107  -5.52533 -3.85541
108  -5.49005 -3.89069
109  -5.45478 -3.89069
110  -5.4195 -3.89069
111  -5.38422 -3.92596
112  -5.34894 -3.92596
113  -5.31366 -3.96124
114  -5.27839 -3.99652
115  -5.24311 -4.0318
116  -5.20783 -4.06707
117  -5.17255 -4.10235
118  -5.13728 -4.13763
119  -5.102 -4.17291
120  -5.06672 -4.20819
121  -5.03144 -4.20819
122  -4.99616 -4.24346
123  -4.96089 -4.24346
124  -4.92561 -4.24346
125  -4.89033 -4.24346
126  -4.85505 -4.27874
127  -4.81978 -4.27874
128  -4.7845 -4.27874
129  -4.74922 -4.27874
130  -4.71394 -4.31402
131  -4.67866 -4.3493
132  -4.64339 -4.38457
133  -4.60811 -4.41985
134  -4.57283 -4.45513
135  -4.53755 -4.49041
136  -4.50228 -4.52569
137  -4.467 -4.56096
138  -4.43172 -4.59624
139  -4.39644 -4.63152
140  -4.36116 -4.6668
141  -4.32589 -4.70207
142  -4.29061 -4.73735
143  -4.25533 -4.73735
144  -4.22005 -4.77263
145  -4.18478 -4.77263
146  -4.1495 -4.80791
147  -4.11422 -4.80791
148  -4.07894 -4.80791
149  -4.04366 -4.80791
150  -4.00839 -4.80791
151  -3.97311 -4.80791
152  -3.93783 -4.80791
153  -3.90255 -4.80791
154  -3.86728 -4.80791
155  -3.832 -4.80791
156  -3.79672 -4.80791
157  -3.76144 -4.80791
158  -3.72616 -4.80791
159  -3.69089 -4.80791
160  -3.65561 -4.80791
161  -3.62033 -4.80791
162  -3.58505 -4.80791
163  -3.54978 -4.80791
164  -3.5145 -4.80791
165  -3.47922 -4.80791
166  -3.44394 -4.80791
167  -3.40866 -4.80791
168  -3.37339 -4.84319
169  -3.33811 -4.84319
170  -3.30283 -4.84319
171  -3.26755 -4.87846
172  -3.23228 -4.87846
173  -3.197 -4.91374
174  -3.16172 -4.94902
175  -3.12644 -4.94902
176  -3.09116 -4.9843
177  -3.05589 -4.9843
178  -3.02061 -5.01957
179  -2.98533 -5.05485
180  -2.95005 -5.09013
181  -2.91478 -5.09013
182  -2.8795 -5.12541
183  -2.84422 -5.16069
184  -2.80894 -5.19596
185  -2.77366 -5.19596
186  -2.73839 -5.19596
187  -2.70311 -5.19596
188  -2.66783 -5.19596
189  -2.63255 -5.23124
190  -2.59728 -5.23124
191  -2.562 -5.23124
192  -2.52672 -5.23124
193  -2.49144 -5.23124
194  -2.45616 -5.23124
195  -2.42089 -5.23124
196  -2.38561 -5.26652
197  -2.35033 -5.26652
198  -2.31505 -5.26652
199  -2.27978 -5.26652
200  -2.2445 -5.3018
201  -2.20922 -5.3018
202  -2.17394 -5.33707
203  -2.13866 -5.33707
204  -2.10339 -5.33707
205  -2.06811 -5.37235
206  -2.03283 -5.37235
207  -1.99755 -5.40763
208  -1.96228 -5.40763
209  -1.927 -5.44291
210  -1.89172 -5.44291
211  -1.85644 -5.47819
212  -1.82116 -5.47819
213  -1.78589 -5.47819
214  -1.75061 -5.47819
215  -1.71533 -5.47819
216  -1.68005 -5.51346
217  -1.64478 -5.51346
218  -1.6095 -5.51346
219  -1.57422 -5.51346
220  -1.53894 -5.54874
221  -1.50366 -5.54874
222  -1.46839 -5.54874
223  -1.43311 -5.54874
224  -1.39783 -5.54874
225  -1.36255 -5.54874
226  -1.32728 -5.54874
227  -1.292 -5.54874
228  -1.25672 -5.58402
229  -1.22144 -5.6193
230  -1.18616 -5.6193
231  -1.15089 -5.65457
232  -1.11561 -5.65457
233  -1.08033 -5.65457
234  -1.04505 -5.65457
235  -1.00978 -5.65457
236  -0.974498 -5.65457
237  -0.93922 -5.65457
238  -0.903942 -5.65457
239  -0.868664 -5.65457
240  -0.833386 -5.65457
241  -0.798109 -5.68985
242  -0.762831 -5.72513
243  -0.727553 -5.76041
244  -0.692275 -5.79569
245  -0.656998 -5.83096
246  -0.62172 -5.83096
247  -0.586442 -5.83096
248  -0.551164 -5.83096
249  -0.515886 -5.83096
250  -0.480609 -5.83096
251  -0.445331 -5.83096
252  -0.410053 -5.86624
253  -0.374775 -5.86624
254  -0.339498 -5.90152
255  -0.30422 -5.9368
256  -0.268942 -5.97207
257  -0.233664 -6.00735
258  -0.198386 -6.04263
259  -0.163109 -6.07791
260  -0.127831 -6.11319
261  -0.0925531 -6.14846
262  -0.0572753 -6.14846
263  -0.0219975 -6.14846
264  0.0132803 -6.14846
265  0.0485581 -6.14846
266  0.0838358 -6.14846
267  0.119114 -6.14846
268  0.154391 -6.14846
269  0.189669 -6.14846
270  0.224947 -6.14846
271  0.260225 -6.14846
272  0.295502 -6.14846
273  0.33078 -6.14846
274  0.366058 -6.11319
275  0.401336 -6.11319
276  0.436614 -6.11319
277  0.471891 -6.11319
278  0.507169 -6.11319
279  0.542447 -6.11319
280  0.577725 -6.11319
281  0.613002 -6.11319
282  0.64828 -6.07791
283  0.683558 -6.07791
284  0.718836 -6.07791
285  0.754114 -6.07791
286  0.789391 -6.07791
287  0.824669 -6.07791
288  0.859947 -6.07791
289  0.895225 -6.07791
290  0.930502 -6.07791
291  0.96578 -6.07791
292  1.00106 -6.07791
293  1.03634 -6.07791
294  1.07161 -6.07791
295  1.10689 -6.07791
296  1.14217 -6.11319
297  1.17745 -6.11319
298  1.21272 -6.11319
299  1.248 -6.11319
300  1.28328 -6.11319
301  1.31856 -6.11319
302  1.35384 -6.14846
303  1.38911 -6.14846
304  1.42439 -6.14846
305  1.45967 -6.14846
306  1.49495 -6.14846
307  1.53022 -6.14846
308  1.5655 -6.14846
309  1.60078 -6.14846
310  1.63606 -6.14846
311  1.67134 -6.14846
312  1.70661 -6.14846
313  1.74189 -6.14846
314  1.77717 -6.18374
315  1.81245 -6.18374
316  1.84772 -6.18374
317  1.883 -6.18374
318  1.91828 -6.18374
319  1.95356 -6.18374
320  1.98884 -6.21902
321  2.02411 -6.21902
322  2.05939 -6.21902
323  2.09467 -6.21902
324  2.12995 -6.21902
325  2.16522 -6.21902
326  2.2005 -6.21902
327  2.23578 -6.21902
328  2.27106 -6.21902
329  2.30634 -6.21902
330  2.34161 -6.21902
331  2.37689 -6.21902
332  2.41217 -6.21902
333  2.44745 -6.21902
334  2.48272 -6.21902
335  2.518 -6.21902
336  2.55328 -6.2543
337  2.58856 -6.2543
338  2.62384 -6.2543
339  2.65911 -6.28957
340  2.69439 -6.28957
341  2.72967 -6.28957
342  2.76495 -6.28957
343  2.80022 -6.28957
344  2.8355 -6.28957
345  2.87078 -6.28957
346  2.90606 -6.32485
347  2.94134 -6.32485
348  2.97661 -6.32485
349  3.01189 -6.36013
350  3.04717 -6.36013
351  3.08245 -6.36013
352  3.11772 -6.36013
353  3.153 -6.36013
354  3.18828 -6.39541
355  3.22356 -6.39541
356  3.25884 -6.39541
357  3.29411 -6.43069
358  3.32939 -6.43069
359  3.36467 -6.46596
360  3.39995 -6.46596
361  3.43522 -6.46596
362  3.4705 -6.50124
363  3.50578 -6.50124
364  3.54106 -6.50124
365  3.57634 -6.53652
366  3.61161 -6.53652
367  3.64689 -6.5718
368  3.68217 -6.5718
369  3.71745 -6.5718
370  3.75272 -6.5718
371  3.788 -6.5718
372  3.82328 -6.5718
373  3.85856 -6.5718
374  3.89384 -6.60707
375  3.92911 -6.60707
376  3.96439 -6.60707
377  3.99967 -6.64235
378  4.03495 -6.64235
379  4.07022 -6.67763
380  4.1055 -6.71291
381  4.14078 -6.71291
382  4.17606 -6.74819
383  4.21134 -6.78346
384  4.24661 -6.78346
385  4.28189 -6.78346
386  4.31717 -6.81874
387  4.35245 -6.85402
388  4.38772 -6.85402
389  4.423 -6.85402
390  4.45828 -6.8893
391  4.49356 -6.92457
392  4.52884 -6.92457
393  4.56411 -6.92457
394  4.59939 -6.95985
395  4.63467 -6.99513
396  4.66995 -6.99513
397  4.70522 -7.03041
398  4.7405 -7.03041
399  4.77578 -7.06569
400  4.81106 -7.06569
401  4.84634 -7.06569
402  4.88161 -7.10096
403  4.91689 -7.10096
404  4.95217 -7.10096
405  4.98745 -7.10096
406  5.02272 -7.10096
407  5.058 -7.10096
408  5.09328 -7.10096
409  5.12856 -7.10096
410  5.16384 -7.10096
411  5.19911 -7.10096
412  5.23439 -7.10096
413  5.26967 -7.10096
414  5.30495 -7.10096
415  5.34022 -7.06569
416  5.3755 -7.03041
417  5.41078 -6.99513
418  5.44606 -6.95985
419  5.48134 -6.92457
420  5.51661 -6.8893
421  5.55189 -6.85402
422  5.58717 -6.81874
423  5.62245 -6.78346
424  5.65772 -6.74819
425  5.693 -6.71291
426  5.72828 -6.67763
427  5.76356 -6.64235
428  5.79884 -6.60707
429  5.79884 -6.5718
430  5.83411 -6.53652
431  5.86939 -6.50124
432  5.90467 -6.46596
433  5.90467 -6.43069
434  5.93995 -6.39541
435  5.97522 -6.36013
436  5.97522 -6.32485
437  6.0105 -6.28957
438  6.04578 -6.2543
439  6.04578 -6.21902
440  6.08106 -6.18374
441  6.11634 -6.14846
442  6.15161 -6.11319
443  6.15161 -6.07791
444  6.18689 -6.04263
445  6.18689 -6.00735
446  6.22217 -5.97207
447  6.22217 -5.9368
448  6.25745 -5.90152
449  6.25745 -5.86624
450  6.29272 -5.83096
451  6.29272 -5.79569
452  6.29272 -5.76041
453  6.29272 -5.72513
454  6.328 -5.68985
455  6.36328 -5.65457
456  6.39856 -5.6193
457  6.43384 -5.58402
458  6.43384 -5.54874
459  6.43384 -5.51346
460  6.43384 -5.47819
461  6.43384 -5.44291
462  6.43384 -5.40763
463  6.43384 -5.37235
464  6.43384 -5.33707
465  6.46911 -5.3018
466  6.46911 -5.26652
467  6.46911 -5.23124
468  6.46911 -5.19596
469  6.46911 -5.16069
470  6.46911 -5.12541
471  6.46911 -5.09013
472  6.46911 -5.05485
473  6.46911 -5.01957
474  6.46911 -4.9843
475  6.46911 -4.94902
476  6.46911 -4.91374
477  6.46911 -4.87846
478  6.46911 -4.84319
479  6.46911 -4.80791
480  6.46911 -4.77263
481  6.46911 -4.73735
482  6.46911 -4.70207
483  6.46911 -4.6668
484  6.46911 -4.63152
485  6.46911 -4.59624
486  6.46911 -4.56096
487  6.46911 -4.52569
488  6.46911 -4.49041
489  6.46911 -4.45513
490  6.46911 -4.41985
491  6.46911 -4.38457
492  6.46911 -4.3493
493  6.46911 -4.31402
494  6.46911 -4.27874
495  6.46911 -4.24346
496  6.46911 -4.20819
497  6.46911 -4.17291
498  6.46911 -4.13763
499  6.46911 -4.10235
500  6.46911 -4.06707
501  6.46911 -4.0318
502  6.46911 -3.99652
503  6.46911 -3.96124
504  6.46911 -3.92596
505  6.46911 -3.89069
506  6.46911 -3.85541
507  6.46911 -3.82013
508  6.46911 -3.78485
509  6.46911 -3.74957
510  6.46911 -3.7143
511  6.46911 -3.67902
512  6.46911 -3.64374
513  6.46911 -3.60846
514  6.46911 -3.57319
515  6.46911 -3.53791
516  6.46911 -3.50263
517  6.50439 -3.46735
518  6.50439 -3.43207
519  6.50439 -3.3968
520  6.50439 -3.36152
521  6.53967 -3.32624
522  6.53967 -3.29096
523  6.57495 -3.25569
524  6.57495 -3.22041
525  6.57495 -3.18513
526  6.57495 -3.14985
527  6.57495 -3.11457
528  6.57495 -3.0793
529  6.57495 -3.04402
530  6.57495 -3.00874
531  6.57495 -2.97346
532  6.57495 -2.93819
533  6.61022 -2.90291
534  6.61022 -2.86763
535  6.61022 -2.83235
536  6.61022 -2.79707
537  6.61022 -2.7618
538  6.61022 -2.72652
539  6.61022 -2.69124
540  6.6455 -2.65596
541  6.6455 -2.62069
542  6.6455 -2.58541
543  6.6455 -2.55013
544  6.6455 -2.51485
545  6.6455 -2.47957
546  6.6455 -2.4443
547  6.6455 -2.40902
548  6.68078 -2.37374
549  6.68078 -2.33846
550  6.68078 -2.30319
551  6.68078 -2.26791
552  6.68078 -2.23263
553  6.68078 -2.19735
554  6.68078 -2.16207
555  6.68078 -2.1268
556  6.68078 -2.09152
557  6.68078 -2.05624
558  6.68078 -2.02096
559  6.68078 -1.98569
560  6.68078 -1.95041
561  6.68078 -1.91513
562  6.68078 -1.87985
563  6.68078 -1.84457
564  6.68078 -1.8093
565  6.68078 -1.77402
566  6.68078 -1.73874
567  6.68078 -1.70346
568  6.68078 -1.66819
569  6.68078 -1.63291
570  6.68078 -1.59763
571  6.68078 -1.56235
572  6.68078 -1.52707
573  6.68078 -1.4918
574  6.68078 -1.45652
575  6.68078 -1.42124
576  6.68078 -1.38596
577  6.68078 -1.35069
578  6.68078 -1.31541
579  6.68078 -1.28013
580  6.68078 -1.24485
581  6.68078 -1.20957
582  6.68078 -1.1743
583  6.68078 -1.13902
584  6.68078 -1.10374
585  6.6455 -1.06846
586  6.61022 -1.03319
587  6.57495 -0.997907
588  6.57495 -0.962629
589  6.57495 -0.927352
590  6.57495 -0.892074
591  6.57495 -0.856796
592  6.57495 -0.821518
593  6.57495 -0.786241
594  6.57495 -0.750963
595  6.53967 -0.715685
596  6.53967 -0.680407
597  6.50439 -0.645129
598  6.50439 -0.609852
599  6.50439 -0.574574
600  6.50439 -0.539296
601  6.50439 -0.504018
602  6.50439 -0.468741
603  6.50439 -0.433463
604  6.50439 -0.398185
605  6.50439 -0.362907
606  6.50439 -0.327629
607  6.50439 -0.292352
608  6.50439 -0.257074
609  6.50439 -0.221796
610  6.50439 -0.186518
611  6.50439 -0.151241
612  6.50439 -0.115963
613  6.46911 -0.080685
614  6.43384 -0.0454073
615  6.39856 -0.0101295
616  6.36328 0.0251483
617  6.36328 0.0604261
618  6.36328 0.0957038
619  6.36328 0.130982
620  6.36328 0.166259
621  6.36328 0.201537
622  6.36328 0.236815
623  6.36328 0.272093
624  6.36328 0.307371
625  6.36328 0.342648
626  6.36328 0.377926
627  6.36328 0.413204
628  6.36328 0.448482
629  6.36328 0.483759
630  6.36328 0.519037
631  6.36328 0.554315
632  6.36328 0.589593
633  6.36328 0.624871
634  6.36328 0.660148
635  6.36328 0.695426
636  6.328 0.730704
637  6.29272 0.765982
638  6.29272 0.801259
639  6.29272 0.836537
640  6.29272 0.871815
641  6.29272 0.907093
642  6.29272 0.942371
643  6.29272 0.977648
644  6.25745 1.01293
645  6.22217 1.0482
646  6.22217 1.08348
647  6.22217 1.11876
648  6.22217 1.15404
649  6.22217 1.18931
650  6.18689 1.22459
651  6.15161 1.25987
652  6.15161 1.29515
653  6.15161 1.33043
654  6.15161 1.3657
655  6.11634 1.40098
656  6.11634 1.43626
657  6.11634 1.47154
658  6.08106 1.50681
659  6.08106 1.54209
660  6.08106 1.57737
661  6.08106 1.61265
662  6.04578 1.64793
663  6.0105 1.6832
664  6.0105 1.71848
665  5.97522 1.75376
666  5.97522 1.78904
667  5.93995 1.82431
668  5.93995 1.85959
669  5.93995 1.89487
670  5.93995 1.93015
671  5.93995 1.96543
672  5.90467 2.0007
673  5.90467 2.03598
674  5.90467 2.07126
675  5.86939 2.10654
676  5.83411 2.14181
677  5.79884 2.17709
678  5.79884 2.21237
679  5.79884 2.24765
680  5.79884 2.28293
681  5.79884 2.3182
682  5.79884 2.35348
683  5.76356 2.38876
684  5.76356 2.42404
685  5.72828 2.45931
686  5.72828 2.49459
687  5.693 2.52987
688  5.693 2.56515
689  5.65772 2.60043
690  5.65772 2.6357
691  5.62245 2.67098
692  5.58717 2.70626
693  5.55189 2.74154
694  5.55189 2.77681
695  5.55189 2.81209
696  5.55189 2.84737
697  5.55189 2.88265
698  5.55189 2.91793
699  5.51661 2.9532
700  5.51661 2.98848
701  5.48134 3.02376
702  5.44606 3.05904
703  5.44606 3.09431
704  5.41078 3.12959
705  5.41078 3.16487
706  5.3755 3.20015
707  5.34022 3.23543
708  5.30495 3.2707
709  5.26967 3.30598
710  5.23439 3.34126
711  5.19911 3.37654
712  5.16384 3.41181
713  5.16384 3.44709
714  5.16384 3.48237
715  5.16384 3.51765
716  5.16384 3.55293
717  5.16384 3.5882
718  5.12856 3.62348
719  5.09328 3.65876
720  5.058 3.69404
721  5.02272 3.72931
722  4.98745 3.76459
723  4.95217 3.79987
724  4.91689 3.83515
725  4.88161 3.87043
726  4.84634 3.9057
727  4.81106 3.94098
728  4.77578 3.97626
729  4.7405 4.01154
730  4.70522 4.04681
731  4.66995 4.08209
732  4.63467 4.11737
733  4.59939 4.15265
734  4.56411 4.18793
735  4.52884 4.2232
736  4.49356 4.25848
737  4.45828 4.29376
738  4.45828 4.32904
739  4.45828 4.36431
740  4.45828 4.39959
741  4.45828 4.43487
742  4.45828 4.47015
743  4.45828 4.50543
744  4.45828 4.5407
745  4.45828 4.57598
746  4.45828 4.61126
747  4.45828 4.64654
748  4.45828 4.68181
749  4.45828 4.71709
750  4.423 4.75237
751  4.423 4.78765
752  4.38772 4.82293
753  4.35245 4.8582
754  4.31717 4.89348
755  4.31717 4.92876
756  4.28189 4.96404
757  4.24661 4.99931
758  4.21134 5.03459
759  4.17606 5.06987
760  4.14078 5.10515
761  4.14078 5.14043
762  4.1055 5.1757
763  4.07022 5.21098
764  4.03495 5.24626
765  3.99967 5.28154
766  3.96439 5.31681
767  3.92911 5.35209
768  3.89384 5.38737
769  3.85856 5.42265
770  3.82328 5.45793
771  3.788 5.45793
772  3.75272 5.45793
773  3.71745 5.45793
774  3.68217 5.4932
775  3.64689 5.4932
776  3.61161 5.52848
777  3.57634 5.56376
778  3.54106 5.56376
779  3.50578 5.59904
780  3.4705 5.63431
781  3.43522 5.66959
782  3.39995 5.70487
783  3.36467 5.74015
784  3.32939 5.74015
785  3.29411 5.77543
786  3.25884 5.8107
787  3.22356 5.84598
788  3.18828 5.88126
789  3.153 5.88126
790  3.11772 5.91654
791  3.08245 5.91654
792  3.04717 5.95181
793  3.01189 5.98709
794  2.97661 5.98709
795  2.94134 6.02237
796  2.90606 6.05765
797  2.87078 6.05765
798  2.8355 6.09293
799  2.80022 6.09293
800  2.76495 6.1282
801  2.72967 6.16348
802  2.69439 6.19876
803  2.65911 6.23404
804  2.62384 6.23404
805  2.58856 6.23404
806  2.55328 6.26931
807  2.518 6.30459
808  2.48272 6.30459
809  2.44745 6.33987
810  2.41217 6.33987
811  2.37689 6.37515
812  2.34161 6.37515
813  2.30634 6.37515
814  2.27106 6.41043
815  2.23578 6.41043
816  2.2005 6.4457
817  2.16522 6.4457
818  2.12995 6.4457
819  2.09467 6.48098
820  2.05939 6.48098
821  2.02411 6.51626
822  1.98884 6.51626
823  1.95356 6.51626
824  1.91828 6.55154
825  1.883 6.55154
826  1.84772 6.58681
827  1.81245 6.58681
828  1.77717 6.58681
829  1.74189 6.62209
830  1.70661 6.62209
831  1.67134 6.62209
832  1.63606 6.65737
833  1.60078 6.65737
834  1.5655 6.69265
835  1.53022 6.69265
836  1.49495 6.69265
837  1.45967 6.72793
838  1.42439 6.72793
839  1.38911 6.72793
840  1.35384 6.7632
841  1.31856 6.7632
842  1.28328 6.7632
843  1.248 6.7632
844  1.21272 6.7632
845  1.17745 6.7632
846  1.14217 6.79848
847  1.10689 6.79848
848  1.07161 6.79848
849  1.03634 6.79848
850  1.00106 6.83376
851  0.96578 6.83376
852  0.930502 6.83376
853  0.895225 6.83376
854  0.859947 6.83376
855  0.824669 6.86904
856  0.789391 6.86904
857  0.754114 6.86904
858  0.718836 6.86904
859  0.683558 6.86904
860  0.64828 6.86904
861  0.613002 6.90431
862  0.577725 6.90431
863  0.542447 6.90431
864  0.507169 6.90431
865  0.471891 6.93959
866  0.436614 6.93959
867  0.401336 6.93959
868  0.366058 6.93959
869  0.33078 6.93959
870  0.295502 6.93959
871  0.260225 6.93959
872  0.224947 6.93959
873  0.189669 6.93959
874  0.154391 6.97487
875  0.119114 6.97487
876  0.0838358 7.01015
877  0.0485581 7.01015
878  0.0132803 7.01015
879  -0.0219975 7.04543
880  -0.0572753 7.04543
881  -0.0925531 7.04543
882  -0.127831 7.04543
883  -0.163109 7.04543
884  -0.198386 7.04543
885  -0.233664 7.04543
886  -0.268942 7.04543
887  -0.30422 7.04543
888  -0.339498 7.04543
889  -0.374775 7.04543
890  -0.410053 7.04543
891  -0.445331 7.04543
892  -0.480609 7.04543
893  -0.515886 7.04543
894  -0.551164 7.04543
895  -0.586442 7.04543
896  -0.62172 7.04543
897  -0.656998 7.04543
898  -0.692275 7.04543
899  -0.727553 7.04543
900  -0.762831 7.04543
901  -0.798109 7.04543
902  -0.833386 7.04543
903  -0.868664 7.04543
904  -0.903942 7.04543
905  -0.93922 7.04543
906  -0.974498 7.04543
907  -1.00978 7.04543
908  -1.04505 7.04543
909  -1.08033 7.04543
910  -1.11561 7.01015
911  -1.15089 7.01015
912  -1.18616 7.01015
913  -1.22144 7.01015
914  -1.25672 7.01015
915  -1.292 7.01015
916  -1.32728 7.01015
917  -1.36255 7.01015
918  -1.39783 7.01015
919  -1.43311 7.01015
920  -1.46839 7.01015
921  -1.50366 7.01015
922  -1.53894 7.01015
923  -1.57422 7.01015
924  -1.6095 7.01015
925  -1.64478 7.01015
926  -1.68005 7.01015
927  -1.71533 7.01015
928  -1.75061 7.01015
929  -1.78589 7.01015
930  -1.82116 7.01015
931  -1.85644 6.97487
932  -1.89172 6.97487
933  -1.927 6.97487
934  -1.96228 6.97487
935  -1.99755 6.93959
936  -2.03283 6.93959
937  -2.06811 6.93959
938  -2.10339 6.93959
939  -2.13866 6.93959
940  -2.17394 6.90431
941  -2.20922 6.90431
942  -2.2445 6.86904
943  -2.27978 6.83376
944  -2.31505 6.83376
945  -2.35033 6.79848
946  -2.38561 6.79848
947  -2.42089 6.79848
948  -2.45616 6.7632
949  -2.49144 6.7632
950  -2.52672 6.7632
951  -2.562 6.72793
952  -2.59728 6.72793
953  -2.63255 6.72793
954  -2.66783 6.72793
955  -2.70311 6.69265
956  -2.73839 6.69265
957  -2.77366 6.65737
958  -2.80894 6.62209
959  -2.84422 6.58681
960  -2.8795 6.58681
961  -2.91478 6.58681
962  -2.95005 6.58681
963  -2.98533 6.58681
964  -3.02061 6.55154
965  -3.05589 6.51626
966  -3.09116 6.51626
967  -3.12644 6.51626
968  -3.16172 6.51626
969  -3.197 6.48098
970  -3.23228 6.48098
971  -3.26755 6.4457
972  -3.30283 6.4457
973  -3.33811 6.41043
974  -3.37339 6.41043
975  -3.40866 6.37515
976  -3.44394 6.37515
977  -3.47922 6.33987
978  -3.5145 6.33987
979  -3.54978 6.30459
980  -3.58505 6.30459
981  -3.62033 6.26931
982  -3.65561 6.23404
983  -3.69089 6.19876
984  -3.72616 6.16348
985  -3.76144 6.1282
986  -3.79672 6.09293
987  -3.832 6.05765
988  -3.86728 6.02237
989  -3.90255 6.02237
990  -3.93783 5.98709
991  -3.97311 5.95181
992  -4.00839 5.91654
993  -4.04366 5.88126
994  -4.07894 5.84598
995  -4.11422 5.84598
996  -4.1495 5.84598
997  -4.18478 5.8107
998  -4.22005 5.77543
999  -4.25533 5.74015
1000 -4.29061 5.70487
1001 -4.32589 5.66959
1002 -4.36116 5.63431
1003 -4.39644 5.59904
1004 -4.43172 5.56376
1005 -4.467 5.56376
1006 -4.50228 5.56376
1007 -4.53755 5.52848
1008 -4.57283 5.4932
1009 -4.60811 5.45793
1010 -4.64339 5.42265
1011 -4.67866 5.38737
1012 -4.71394 5.35209
1013 -4.74922 5.31681
1014 -4.7845 5.28154
1015 -4.7845 5.24626
1016 -4.81978 5.21098
1017 -4.85505 5.1757
1018 -4.85505 5.14043
1019 -4.89033 5.10515
1020 -4.92561 5.06987
1021 -4.96089 5.03459
1022 -4.99616 4.99931
1023 -5.03144 4.96404
1024 -5.06672 4.92876
1025 -5.102 4.89348
1026 -5.13728 4.8582
1027 -5.17255 4.82293
1028 -5.20783 4.78765
1029 -5.24311 4.75237
1030 -5.24311 4.71709
1031 -5.24311 4.68181
1032 -5.24311 4.64654
1033 -5.27839 4.61126
1034 -5.31366 4.57598
1035 -5.34894 4.5407
1036 -5.38422 4.50543
1037 -5.4195 4.47015
1038 -5.45478 4.43487
1039 -5.49005 4.39959
1040 -5.49005 4.36431
1041 -5.52533 4.32904
1042 -5.56061 4.29376
1043 -5.56061 4.25848
1044 -5.56061 4.2232
1045 -5.59589 4.18793
1046 -5.59589 4.15265
1047 -5.63116 4.11737
1048 -5.66644 4.08209
1049 -5.70172 4.04681
1050 -5.70172 4.01154
1051 -5.737 3.97626
1052 -5.77228 3.94098
1053 -5.80755 3.9057
1054 -5.84283 3.87043
1055 -5.87811 3.83515
1056 -5.91339 3.79987
1057 -5.91339 3.76459
1058 -5.91339 3.72931
1059 -5.94866 3.69404
1060 -5.98394 3.65876
1061 -5.98394 3.62348
1062 -6.01922 3.5882
1063 -6.0545 3.55293
1064 -6.08978 3.51765
1065 -6.12505 3.48237
1066 -6.12505 3.44709
1067 -6.12505 3.41181
1068 -6.16033 3.37654
1069 -6.19561 3.34126
1070 -6.19561 3.30598
1071 -6.19561 3.2707
1072 -6.23089 3.23543
1073 -6.26616 3.20015
1074 -6.26616 3.16487
1075 -6.30144 3.12959
1076 -6.30144 3.09431
1077 -6.30144 3.05904
1078 -6.33672 3.02376
1079 -6.33672 2.98848
1080 -6.372 2.9532
1081 -6.372 2.91793
1082 -6.372 2.88265
1083 -6.40728 2.84737
1084 -6.40728 2.81209
1085 -6.40728 2.77681
1086 -6.44255 2.74154
1087 -6.47783 2.70626
1088 -6.47783 2.67098
1089 -6.51311 2.6357
1090 -6.51311 2.60043
1091 -6.51311 2.56515
1092 -6.51311 2.52987
1093 -6.51311 2.49459
1094 -6.51311 2.45931
1095 -6.54839 2.42404
1096 -6.58366 2.38876
1097 -6.61894 2.35348
1098 -6.61894 2.3182
1099 -6.65422 2.28293
1100 -6.65422 2.24765
1101 -6.6895 2.21237
1102 -6.6895 2.17709
1103 -6.6895 2.14181
1104 -6.6895 2.10654
1105 -6.72478 2.07126
1106 -6.72478 2.03598
1107 -6.72478 2.0007
1108 -6.76005 1.96543
1109 -6.79533 1.93015
1110 -6.79533 1.89487
1111 -6.79533 1.85959
1112 -6.79533 1.82431
1113 -6.83061 1.78904
1114 -6.83061 1.75376
1115 -6.83061 1.71848
1116 -6.83061 1.6832
1117 -6.83061 1.64793
1118 -6.83061 1.61265
1119 -6.86589 1.57737
1120 -6.86589 1.54209
1121 -6.86589 1.50681
1122 -6.86589 1.47154
1123 -6.90116 1.43626
1124 -6.90116 1.40098
1125 -6.90116 1.3657
1126 -6.90116 1.33043
1127 -6.90116 1.29515
1128 -6.90116 1.25987
1129 -6.93644 1.22459
1130 -6.93644 1.18931
1131 -6.97172 1.15404
1132 -6.97172 1.11876
1133 -6.97172 1.08348
1134 -6.97172 1.0482
1135 -6.97172 1.01293
1136 -6.97172 0.977648
1137 -6.97172 0.942371
1138 -6.97172 0.907093
1139 -6.97172 0.871815
1140 -6.97172 0.836537
1141 -6.97172 0.801259
1142 -6.97172 0.765982
1143 -6.97172 0.730704
1144 -6.97172 0.695426
1145 -7.007 0.660148
1146 -7.04228 0.624871
1147 -7.04228 0.589593
1148 -7.04228 0.554315
1149 -7.04228 0.519037
1150 -7.07755 0.483759
1151 -7.07755 0.448482
1152 -7.07755 0.413204
1153 -7.07755 0.377926
1154 -7.07755 0.342648
1155 -7.11283 0.307371
1156 -7.11283 0.272093
1157 -7.11283 0.236815
1158 -7.11283 0.201537
1159 -7.11283 0.166259
1160 -7.11283 0.130982
1161 -7.11283 0.0957038
1162 -7.11283 0.0604261
1163 -7.11283 0.0251483
1164 -7.11283 -0.0101295
1165 -7.11283 -0.0454073
1166 -7.11283 -0.080685
1167 -7.11283 -0.115963
1168 -7.11283 -0.151241
1169 -7.11283 -0.186518
1170 -7.11283 -0.221796
1171 -7.14811 -0.257074
1172 -7.14811 -0.292352
1173 -7.14811 -0.327629
1174 -7.14811 -0.362907
1175 -7.14811 -0.398185
1176 -7.18339 -0.433463
1177 -7.21866 -0.468741
1178 -7.21866 -0.504018
1179 -7.21866 -0.539296
1180 -7.21866 -0.574574
1181 -7.21866 -0.609852
1182 -7.21866 -0.645129
1183 -7.21866 -0.680407
1184 -7.21866 -0.715685
1185 -7.21866 -0.750963
