# Supplementary material for: Statistical Mapping of Maize Bundle Intensity at the Stem Scale Using Spatial Normalisation of Replicated Images
Source: PLoS One. 2014 Mar 12;9(3):e90673. doi: 10.1371/journal.pone.0090673 (PMC3951278; doi:10.1371/journal.pone.0090673)
Supplement: File S2 — Data files containing bundle positions and slice contours. (ZIP) [file pone.0090673.s002.zip › data/slabs/tables/contoursMm/m04erCntMm.txt]

name   x   y
1    -7.46413 -3.16772
2    -7.46413 -3.203
3    -7.46413 -3.23828
4    -7.46413 -3.27356
5    -7.46413 -3.30883
6    -7.46413 -3.34411
7    -7.46413 -3.37939
8    -7.46413 -3.41467
9    -7.46413 -3.44994
10   -7.46413 -3.48522
11   -7.46413 -3.5205
12   -7.46413 -3.55578
13   -7.46413 -3.59106
14   -7.46413 -3.62633
15   -7.46413 -3.66161
16   -7.46413 -3.69689
17   -7.46413 -3.73217
18   -7.46413 -3.76744
19   -7.46413 -3.80272
20   -7.46413 -3.838
21   -7.42885 -3.87328
22   -7.39357 -3.90856
23   -7.39357 -3.94383
24   -7.39357 -3.97911
25   -7.39357 -4.01439
26   -7.39357 -4.04967
27   -7.39357 -4.08494
28   -7.39357 -4.12022
29   -7.39357 -4.1555
30   -7.39357 -4.19078
31   -7.39357 -4.22606
32   -7.39357 -4.26133
33   -7.39357 -4.29661
34   -7.39357 -4.33189
35   -7.39357 -4.36717
36   -7.39357 -4.40244
37   -7.39357 -4.43772
38   -7.39357 -4.473
39   -7.39357 -4.50828
40   -7.39357 -4.54356
41   -7.39357 -4.57883
42   -7.39357 -4.61411
43   -7.39357 -4.64939
44   -7.39357 -4.68467
45   -7.35829 -4.71994
46   -7.32302 -4.75522
47   -7.28774 -4.7905
48   -7.25246 -4.82578
49   -7.21718 -4.86106
50   -7.1819 -4.89633
51   -7.14663 -4.93161
52   -7.14663 -4.96689
53   -7.14663 -5.00217
54   -7.14663 -5.03744
55   -7.14663 -5.07272
56   -7.14663 -5.108
57   -7.14663 -5.14328
58   -7.11135 -5.17856
59   -7.07607 -5.21383
60   -7.04079 -5.24911
61   -7.00552 -5.28439
62   -6.97024 -5.31967
63   -6.93496 -5.35494
64   -6.89968 -5.39022
65   -6.8644 -5.4255
66   -6.82913 -5.46078
67   -6.79385 -5.46078
68   -6.75857 -5.46078
69   -6.72329 -5.46078
70   -6.68802 -5.46078
71   -6.65274 -5.46078
72   -6.61746 -5.46078
73   -6.58218 -5.46078
74   -6.5469 -5.46078
75   -6.51163 -5.46078
76   -6.47635 -5.46078
77   -6.44107 -5.46078
78   -6.40579 -5.46078
79   -6.37052 -5.46078
80   -6.33524 -5.46078
81   -6.29996 -5.46078
82   -6.26468 -5.46078
83   -6.2294 -5.46078
84   -6.19413 -5.46078
85   -6.15885 -5.4255
86   -6.12357 -5.4255
87   -6.08829 -5.4255
88   -6.05302 -5.4255
89   -6.01774 -5.4255
90   -5.98246 -5.4255
91   -5.94718 -5.4255
92   -5.9119 -5.4255
93   -5.87663 -5.4255
94   -5.84135 -5.39022
95   -5.80607 -5.39022
96   -5.77079 -5.39022
97   -5.73552 -5.39022
98   -5.70024 -5.39022
99   -5.66496 -5.39022
100  -5.62968 -5.35494
101  -5.5944 -5.35494
102  -5.55913 -5.35494
103  -5.52385 -5.35494
104  -5.48857 -5.35494
105  -5.45329 -5.35494
106  -5.41802 -5.35494
107  -5.38274 -5.35494
108  -5.34746 -5.35494
109  -5.31218 -5.35494
110  -5.2769 -5.35494
111  -5.24163 -5.35494
112  -5.20635 -5.35494
113  -5.17107 -5.35494
114  -5.13579 -5.35494
115  -5.10052 -5.35494
116  -5.06524 -5.35494
117  -5.02996 -5.35494
118  -4.99468 -5.35494
119  -4.9594 -5.35494
120  -4.92413 -5.35494
121  -4.88885 -5.35494
122  -4.85357 -5.35494
123  -4.81829 -5.35494
124  -4.78302 -5.35494
125  -4.74774 -5.35494
126  -4.71246 -5.35494
127  -4.67718 -5.35494
128  -4.6419 -5.35494
129  -4.60663 -5.35494
130  -4.57135 -5.35494
131  -4.53607 -5.35494
132  -4.50079 -5.35494
133  -4.46552 -5.35494
134  -4.43024 -5.35494
135  -4.39496 -5.35494
136  -4.35968 -5.35494
137  -4.3244 -5.39022
138  -4.28913 -5.39022
139  -4.25385 -5.39022
140  -4.21857 -5.39022
141  -4.18329 -5.39022
142  -4.14802 -5.4255
143  -4.11274 -5.4255
144  -4.07746 -5.4255
145  -4.04218 -5.4255
146  -4.0069 -5.46078
147  -3.97163 -5.46078
148  -3.93635 -5.46078
149  -3.90107 -5.46078
150  -3.86579 -5.49606
151  -3.83052 -5.49606
152  -3.79524 -5.49606
153  -3.75996 -5.49606
154  -3.72468 -5.49606
155  -3.6894 -5.49606
156  -3.65413 -5.49606
157  -3.61885 -5.49606
158  -3.58357 -5.49606
159  -3.54829 -5.49606
160  -3.51302 -5.49606
161  -3.47774 -5.53133
162  -3.44246 -5.53133
163  -3.40718 -5.53133
164  -3.3719 -5.56661
165  -3.33663 -5.56661
166  -3.30135 -5.56661
167  -3.26607 -5.56661
168  -3.23079 -5.56661
169  -3.19552 -5.60189
170  -3.16024 -5.60189
171  -3.12496 -5.60189
172  -3.08968 -5.60189
173  -3.0544 -5.60189
174  -3.01913 -5.63717
175  -2.98385 -5.63717
176  -2.94857 -5.63717
177  -2.91329 -5.63717
178  -2.87802 -5.63717
179  -2.84274 -5.63717
180  -2.80746 -5.63717
181  -2.77218 -5.63717
182  -2.7369 -5.63717
183  -2.70163 -5.67244
184  -2.66635 -5.67244
185  -2.63107 -5.67244
186  -2.59579 -5.67244
187  -2.56052 -5.67244
188  -2.52524 -5.67244
189  -2.48996 -5.67244
190  -2.45468 -5.67244
191  -2.4194 -5.67244
192  -2.38413 -5.67244
193  -2.34885 -5.67244
194  -2.31357 -5.67244
195  -2.27829 -5.67244
196  -2.24302 -5.67244
197  -2.20774 -5.67244
198  -2.17246 -5.63717
199  -2.13718 -5.60189
200  -2.1019 -5.56661
201  -2.06663 -5.53133
202  -2.03135 -5.49606
203  -1.99607 -5.49606
204  -1.96079 -5.46078
205  -1.92552 -5.46078
206  -1.89024 -5.4255
207  -1.85496 -5.39022
208  -1.81968 -5.35494
209  -1.7844 -5.35494
210  -1.74913 -5.31967
211  -1.71385 -5.28439
212  -1.67857 -5.24911
213  -1.64329 -5.24911
214  -1.60802 -5.21383
215  -1.57274 -5.21383
216  -1.53746 -5.21383
217  -1.50218 -5.21383
218  -1.4669 -5.21383
219  -1.43163 -5.21383
220  -1.39635 -5.21383
221  -1.36107 -5.21383
222  -1.32579 -5.21383
223  -1.29052 -5.21383
224  -1.25524 -5.21383
225  -1.21996 -5.21383
226  -1.18468 -5.21383
227  -1.1494 -5.24911
228  -1.11413 -5.24911
229  -1.07885 -5.24911
230  -1.04357 -5.24911
231  -1.00829 -5.24911
232  -0.973016 -5.28439
233  -0.937738 -5.31967
234  -0.90246 -5.35494
235  -0.867182 -5.35494
236  -0.831905 -5.35494
237  -0.796627 -5.39022
238  -0.761349 -5.39022
239  -0.726071 -5.4255
240  -0.690794 -5.46078
241  -0.655516 -5.49606
242  -0.620238 -5.53133
243  -0.58496 -5.56661
244  -0.549682 -5.60189
245  -0.514405 -5.63717
246  -0.479127 -5.67244
247  -0.443849 -5.70772
248  -0.408571 -5.743
249  -0.373294 -5.77828
250  -0.338016 -5.81356
251  -0.302738 -5.84883
252  -0.26746 -5.88411
253  -0.232182 -5.91939
254  -0.196905 -5.91939
255  -0.161627 -5.91939
256  -0.126349 -5.91939
257  -0.0910714 -5.91939
258  -0.0557936 -5.91939
259  -0.0205158 -5.91939
260  0.014762 -5.91939
261  0.0500398 -5.91939
262  0.0853175 -5.91939
263  0.120595 -5.91939
264  0.155873 -5.91939
265  0.191151 -5.91939
266  0.226429 -5.91939
267  0.261706 -5.91939
268  0.296984 -5.91939
269  0.332262 -5.91939
270  0.36754 -5.91939
271  0.402818 -5.88411
272  0.438095 -5.88411
273  0.473373 -5.88411
274  0.508651 -5.84883
275  0.543929 -5.84883
276  0.579206 -5.84883
277  0.614484 -5.84883
278  0.649762 -5.84883
279  0.68504 -5.84883
280  0.720318 -5.84883
281  0.755595 -5.84883
282  0.790873 -5.84883
283  0.826151 -5.81356
284  0.861429 -5.81356
285  0.896706 -5.81356
286  0.931984 -5.81356
287  0.967262 -5.81356
288  1.00254 -5.81356
289  1.03782 -5.81356
290  1.0731 -5.81356
291  1.10837 -5.81356
292  1.14365 -5.81356
293  1.17893 -5.81356
294  1.21421 -5.81356
295  1.24948 -5.81356
296  1.28476 -5.81356
297  1.32004 -5.81356
298  1.35532 -5.77828
299  1.3906 -5.77828
300  1.42587 -5.77828
301  1.46115 -5.77828
302  1.49643 -5.77828
303  1.53171 -5.77828
304  1.56698 -5.77828
305  1.60226 -5.77828
306  1.63754 -5.77828
307  1.67282 -5.77828
308  1.7081 -5.77828
309  1.74337 -5.77828
310  1.77865 -5.77828
311  1.81393 -5.77828
312  1.84921 -5.81356
313  1.88448 -5.81356
314  1.91976 -5.84883
315  1.95504 -5.84883
316  1.99032 -5.84883
317  2.0256 -5.84883
318  2.06087 -5.84883
319  2.09615 -5.84883
320  2.13143 -5.84883
321  2.16671 -5.84883
322  2.20198 -5.84883
323  2.23726 -5.84883
324  2.27254 -5.84883
325  2.30782 -5.84883
326  2.3431 -5.84883
327  2.37837 -5.84883
328  2.41365 -5.84883
329  2.44893 -5.84883
330  2.48421 -5.84883
331  2.51948 -5.84883
332  2.55476 -5.81356
333  2.59004 -5.81356
334  2.62532 -5.81356
335  2.6606 -5.81356
336  2.69587 -5.81356
337  2.73115 -5.81356
338  2.76643 -5.81356
339  2.80171 -5.81356
340  2.83698 -5.77828
341  2.87226 -5.77828
342  2.90754 -5.77828
343  2.94282 -5.77828
344  2.9781 -5.77828
345  3.01337 -5.77828
346  3.04865 -5.77828
347  3.08393 -5.77828
348  3.11921 -5.743
349  3.15448 -5.743
350  3.18976 -5.70772
351  3.22504 -5.70772
352  3.26032 -5.70772
353  3.2956 -5.70772
354  3.33087 -5.70772
355  3.36615 -5.70772
356  3.40143 -5.70772
357  3.43671 -5.67244
358  3.47198 -5.67244
359  3.50726 -5.67244
360  3.54254 -5.67244
361  3.57782 -5.67244
362  3.6131 -5.67244
363  3.64837 -5.63717
364  3.68365 -5.63717
365  3.71893 -5.63717
366  3.75421 -5.63717
367  3.78948 -5.63717
368  3.82476 -5.60189
369  3.86004 -5.60189
370  3.89532 -5.56661
371  3.9306 -5.53133
372  3.96587 -5.53133
373  4.00115 -5.49606
374  4.03643 -5.49606
375  4.07171 -5.46078
376  4.10698 -5.46078
377  4.14226 -5.4255
378  4.17754 -5.39022
379  4.21282 -5.35494
380  4.2481 -5.31967
381  4.28337 -5.31967
382  4.31865 -5.31967
383  4.35393 -5.28439
384  4.38921 -5.24911
385  4.42448 -5.24911
386  4.45976 -5.24911
387  4.49504 -5.21383
388  4.53032 -5.21383
389  4.5656 -5.21383
390  4.60087 -5.21383
391  4.63615 -5.21383
392  4.67143 -5.17856
393  4.70671 -5.17856
394  4.74198 -5.14328
395  4.77726 -5.14328
396  4.81254 -5.14328
397  4.84782 -5.14328
398  4.8831 -5.108
399  4.91837 -5.108
400  4.95365 -5.108
401  4.98893 -5.108
402  5.02421 -5.07272
403  5.05948 -5.07272
404  5.09476 -5.07272
405  5.13004 -5.03744
406  5.16532 -5.03744
407  5.2006 -5.00217
408  5.23587 -5.00217
409  5.27115 -5.00217
410  5.30643 -4.96689
411  5.34171 -4.96689
412  5.37698 -4.96689
413  5.41226 -4.96689
414  5.44754 -4.96689
415  5.48282 -4.96689
416  5.5181 -4.96689
417  5.55337 -4.96689
418  5.58865 -4.93161
419  5.62393 -4.89633
420  5.65921 -4.86106
421  5.69448 -4.86106
422  5.72976 -4.86106
423  5.76504 -4.86106
424  5.80032 -4.86106
425  5.8356 -4.86106
426  5.87087 -4.86106
427  5.90615 -4.86106
428  5.94143 -4.86106
429  5.97671 -4.86106
430  6.01198 -4.86106
431  6.04726 -4.86106
432  6.08254 -4.86106
433  6.11782 -4.86106
434  6.1531 -4.86106
435  6.18837 -4.86106
436  6.22365 -4.82578
437  6.25893 -4.7905
438  6.29421 -4.75522
439  6.32948 -4.71994
440  6.36476 -4.68467
441  6.40004 -4.64939
442  6.43532 -4.61411
443  6.4706 -4.57883
444  6.4706 -4.54356
445  6.4706 -4.50828
446  6.50587 -4.473
447  6.50587 -4.43772
448  6.54115 -4.40244
449  6.54115 -4.36717
450  6.57643 -4.33189
451  6.57643 -4.29661
452  6.57643 -4.26133
453  6.57643 -4.22606
454  6.61171 -4.19078
455  6.61171 -4.1555
456  6.61171 -4.12022
457  6.61171 -4.08494
458  6.61171 -4.04967
459  6.64698 -4.01439
460  6.64698 -3.97911
461  6.64698 -3.94383
462  6.64698 -3.90856
463  6.68226 -3.87328
464  6.68226 -3.838
465  6.68226 -3.80272
466  6.68226 -3.76744
467  6.71754 -3.73217
468  6.71754 -3.69689
469  6.71754 -3.66161
470  6.71754 -3.62633
471  6.75282 -3.59106
472  6.75282 -3.55578
473  6.75282 -3.5205
474  6.7881 -3.48522
475  6.7881 -3.44994
476  6.7881 -3.41467
477  6.7881 -3.37939
478  6.7881 -3.34411
479  6.82337 -3.30883
480  6.82337 -3.27356
481  6.82337 -3.23828
482  6.82337 -3.203
483  6.82337 -3.16772
484  6.82337 -3.13244
485  6.82337 -3.09717
486  6.85865 -3.06189
487  6.85865 -3.02661
488  6.85865 -2.99133
489  6.89393 -2.95606
490  6.89393 -2.92078
491  6.89393 -2.8855
492  6.89393 -2.85022
493  6.89393 -2.81494
494  6.89393 -2.77967
495  6.89393 -2.74439
496  6.89393 -2.70911
497  6.89393 -2.67383
498  6.92921 -2.63856
499  6.92921 -2.60328
500  6.92921 -2.568
501  6.92921 -2.53272
502  6.92921 -2.49744
503  6.92921 -2.46217
504  6.92921 -2.42689
505  6.92921 -2.39161
506  6.92921 -2.35633
507  6.92921 -2.32106
508  6.96448 -2.28578
509  6.96448 -2.2505
510  6.96448 -2.21522
511  6.96448 -2.17994
512  6.96448 -2.14467
513  6.96448 -2.10939
514  6.96448 -2.07411
515  6.96448 -2.03883
516  6.96448 -2.00356
517  6.96448 -1.96828
518  6.99976 -1.933
519  6.99976 -1.89772
520  6.99976 -1.86244
521  6.99976 -1.82717
522  6.99976 -1.79189
523  6.99976 -1.75661
524  6.99976 -1.72133
525  6.99976 -1.68606
526  6.99976 -1.65078
527  6.99976 -1.6155
528  6.99976 -1.58022
529  6.99976 -1.54494
530  6.99976 -1.50967
531  6.99976 -1.47439
532  6.99976 -1.43911
533  6.99976 -1.40383
534  6.99976 -1.36856
535  6.99976 -1.33328
536  6.99976 -1.298
537  6.99976 -1.26272
538  6.99976 -1.22744
539  6.99976 -1.19217
540  6.99976 -1.15689
541  6.99976 -1.12161
542  6.99976 -1.08633
543  6.99976 -1.05106
544  6.99976 -1.01578
545  6.99976 -0.9805
546  6.99976 -0.945222
547  6.99976 -0.909944
548  6.99976 -0.874667
549  6.99976 -0.839389
550  6.99976 -0.804111
551  6.99976 -0.768833
552  6.99976 -0.733555
553  6.99976 -0.698278
554  6.96448 -0.663
555  6.96448 -0.627722
556  6.96448 -0.592444
557  6.96448 -0.557167
558  6.96448 -0.521889
559  6.96448 -0.486611
560  6.92921 -0.451333
561  6.92921 -0.416055
562  6.92921 -0.380778
563  6.92921 -0.3455
564  6.92921 -0.310222
565  6.92921 -0.274944
566  6.92921 -0.239667
567  6.92921 -0.204389
568  6.92921 -0.169111
569  6.89393 -0.133833
570  6.89393 -0.0985554
571  6.89393 -0.0632776
572  6.89393 -0.0279999
573  6.89393 0.00727792
574  6.89393 0.0425557
575  6.89393 0.0778335
576  6.89393 0.113111
577  6.89393 0.148389
578  6.89393 0.183667
579  6.89393 0.218945
580  6.89393 0.254222
581  6.89393 0.2895
582  6.89393 0.324778
583  6.89393 0.360056
584  6.89393 0.395333
585  6.85865 0.430611
586  6.85865 0.465889
587  6.85865 0.501167
588  6.82337 0.536445
589  6.82337 0.571722
590  6.82337 0.607
591  6.82337 0.642278
592  6.82337 0.677556
593  6.7881 0.712833
594  6.7881 0.748111
595  6.7881 0.783389
596  6.7881 0.818667
597  6.7881 0.853945
598  6.7881 0.889222
599  6.75282 0.9245
600  6.75282 0.959778
601  6.75282 0.995056
602  6.75282 1.03033
603  6.75282 1.06561
604  6.71754 1.10089
605  6.71754 1.13617
606  6.71754 1.17144
607  6.71754 1.20672
608  6.71754 1.242
609  6.68226 1.27728
610  6.68226 1.31256
611  6.68226 1.34783
612  6.68226 1.38311
613  6.68226 1.41839
614  6.64698 1.45367
615  6.64698 1.48894
616  6.61171 1.52422
617  6.61171 1.5595
618  6.61171 1.59478
619  6.61171 1.63006
620  6.61171 1.66533
621  6.57643 1.70061
622  6.57643 1.73589
623  6.54115 1.77117
624  6.54115 1.80644
625  6.50587 1.84172
626  6.50587 1.877
627  6.50587 1.91228
628  6.50587 1.94756
629  6.4706 1.98283
630  6.4706 2.01811
631  6.4706 2.05339
632  6.4706 2.08867
633  6.43532 2.12394
634  6.43532 2.15922
635  6.43532 2.1945
636  6.43532 2.22978
637  6.43532 2.26506
638  6.43532 2.30033
639  6.43532 2.33561
640  6.40004 2.37089
641  6.36476 2.40617
642  6.32948 2.44144
643  6.32948 2.47672
644  6.32948 2.512
645  6.29421 2.54728
646  6.29421 2.58256
647  6.29421 2.61783
648  6.29421 2.65311
649  6.25893 2.68839
650  6.25893 2.72367
651  6.22365 2.75894
652  6.18837 2.79422
653  6.18837 2.8295
654  6.18837 2.86478
655  6.18837 2.90006
656  6.1531 2.93533
657  6.1531 2.97061
658  6.11782 3.00589
659  6.11782 3.04117
660  6.08254 3.07644
661  6.08254 3.11172
662  6.08254 3.147
663  6.08254 3.18228
664  6.08254 3.21756
665  6.04726 3.25283
666  6.01198 3.28811
667  5.97671 3.32339
668  5.94143 3.35867
669  5.94143 3.39394
670  5.90615 3.42922
671  5.90615 3.4645
672  5.90615 3.49978
673  5.90615 3.53506
674  5.90615 3.57033
675  5.90615 3.60561
676  5.90615 3.64089
677  5.90615 3.67617
678  5.90615 3.71144
679  5.90615 3.74672
680  5.87087 3.782
681  5.8356 3.81728
682  5.80032 3.85256
683  5.76504 3.88783
684  5.72976 3.92311
685  5.69448 3.95839
686  5.65921 3.99367
687  5.62393 4.02894
688  5.62393 4.06422
689  5.58865 4.0995
690  5.55337 4.13478
691  5.5181 4.17006
692  5.5181 4.20533
693  5.5181 4.24061
694  5.48282 4.27589
695  5.48282 4.31117
696  5.48282 4.34644
697  5.44754 4.38172
698  5.41226 4.417
699  5.37698 4.45228
700  5.37698 4.48756
701  5.34171 4.52283
702  5.30643 4.55811
703  5.27115 4.59339
704  5.23587 4.62867
705  5.2006 4.66394
706  5.16532 4.69922
707  5.13004 4.7345
708  5.09476 4.76978
709  5.05948 4.80506
710  5.02421 4.84033
711  4.98893 4.87561
712  4.95365 4.91089
713  4.91837 4.94617
714  4.8831 4.98144
715  4.84782 5.01672
716  4.81254 5.052
717  4.77726 5.08728
718  4.74198 5.12256
719  4.70671 5.15783
720  4.67143 5.19311
721  4.63615 5.22839
722  4.60087 5.26367
723  4.5656 5.29894
724  4.5656 5.33422
725  4.53032 5.3695
726  4.53032 5.40478
727  4.49504 5.44006
728  4.49504 5.47533
729  4.45976 5.51061
730  4.45976 5.54589
731  4.45976 5.58117
732  4.42448 5.61644
733  4.38921 5.65172
734  4.38921 5.687
735  4.35393 5.72228
736  4.31865 5.75756
737  4.28337 5.79283
738  4.2481 5.82811
739  4.21282 5.86339
740  4.17754 5.89867
741  4.14226 5.93394
742  4.10698 5.96922
743  4.07171 5.96922
744  4.03643 5.96922
745  4.00115 6.0045
746  3.96587 6.0045
747  3.9306 6.03978
748  3.89532 6.07506
749  3.86004 6.11033
750  3.82476 6.14561
751  3.78948 6.18089
752  3.75421 6.21617
753  3.71893 6.25144
754  3.68365 6.28672
755  3.64837 6.28672
756  3.6131 6.322
757  3.57782 6.322
758  3.54254 6.322
759  3.50726 6.322
760  3.47198 6.322
761  3.43671 6.35728
762  3.40143 6.39256
763  3.36615 6.42783
764  3.33087 6.46311
765  3.2956 6.46311
766  3.26032 6.49839
767  3.22504 6.53367
768  3.18976 6.53367
769  3.15448 6.53367
770  3.11921 6.53367
771  3.08393 6.56894
772  3.04865 6.56894
773  3.01337 6.60422
774  2.9781 6.60422
775  2.94282 6.6395
776  2.90754 6.6395
777  2.87226 6.6395
778  2.83698 6.67478
779  2.80171 6.67478
780  2.76643 6.67478
781  2.73115 6.67478
782  2.69587 6.67478
783  2.6606 6.71006
784  2.62532 6.71006
785  2.59004 6.71006
786  2.55476 6.74533
787  2.51948 6.74533
788  2.48421 6.78061
789  2.44893 6.78061
790  2.41365 6.78061
791  2.37837 6.78061
792  2.3431 6.78061
793  2.30782 6.81589
794  2.27254 6.81589
795  2.23726 6.81589
796  2.20198 6.85117
797  2.16671 6.85117
798  2.13143 6.85117
799  2.09615 6.85117
800  2.06087 6.85117
801  2.0256 6.88644
802  1.99032 6.88644
803  1.95504 6.92172
804  1.91976 6.92172
805  1.88448 6.92172
806  1.84921 6.92172
807  1.81393 6.92172
808  1.77865 6.92172
809  1.74337 6.92172
810  1.7081 6.92172
811  1.67282 6.92172
812  1.63754 6.92172
813  1.60226 6.957
814  1.56698 6.957
815  1.53171 6.957
816  1.49643 6.957
817  1.46115 6.957
818  1.42587 6.957
819  1.3906 6.99228
820  1.35532 6.99228
821  1.32004 6.99228
822  1.28476 6.99228
823  1.24948 6.99228
824  1.21421 6.99228
825  1.17893 7.02756
826  1.14365 7.02756
827  1.10837 7.02756
828  1.0731 7.02756
829  1.03782 7.02756
830  1.00254 7.02756
831  0.967262 7.02756
832  0.931984 7.02756
833  0.896706 7.02756
834  0.861429 7.02756
835  0.826151 7.02756
836  0.790873 7.02756
837  0.755595 7.02756
838  0.720318 7.02756
839  0.68504 7.02756
840  0.649762 7.02756
841  0.614484 7.02756
842  0.579206 7.02756
843  0.543929 7.02756
844  0.508651 7.02756
845  0.473373 7.02756
846  0.438095 7.02756
847  0.402818 7.02756
848  0.36754 7.02756
849  0.332262 7.02756
850  0.296984 7.02756
851  0.261706 6.99228
852  0.226429 6.99228
853  0.191151 6.99228
854  0.155873 6.99228
855  0.120595 6.99228
856  0.0853175 6.99228
857  0.0500398 6.99228
858  0.014762 6.99228
859  -0.0205158 6.99228
860  -0.0557936 6.99228
861  -0.0910714 6.99228
862  -0.126349 6.99228
863  -0.161627 6.99228
864  -0.196905 6.99228
865  -0.232182 6.957
866  -0.26746 6.957
867  -0.302738 6.957
868  -0.338016 6.92172
869  -0.373294 6.92172
870  -0.408571 6.92172
871  -0.443849 6.92172
872  -0.479127 6.92172
873  -0.514405 6.92172
874  -0.549682 6.88644
875  -0.58496 6.88644
876  -0.620238 6.88644
877  -0.655516 6.88644
878  -0.690794 6.88644
879  -0.726071 6.88644
880  -0.761349 6.88644
881  -0.796627 6.85117
882  -0.831905 6.85117
883  -0.867182 6.81589
884  -0.90246 6.81589
885  -0.937738 6.78061
886  -0.973016 6.78061
887  -1.00829 6.78061
888  -1.04357 6.74533
889  -1.07885 6.74533
890  -1.11413 6.74533
891  -1.1494 6.71006
892  -1.18468 6.71006
893  -1.21996 6.67478
894  -1.25524 6.67478
895  -1.29052 6.6395
896  -1.32579 6.6395
897  -1.36107 6.60422
898  -1.39635 6.60422
899  -1.43163 6.56894
900  -1.4669 6.56894
901  -1.50218 6.56894
902  -1.53746 6.56894
903  -1.57274 6.56894
904  -1.60802 6.53367
905  -1.64329 6.53367
906  -1.67857 6.53367
907  -1.71385 6.49839
908  -1.74913 6.49839
909  -1.7844 6.46311
910  -1.81968 6.46311
911  -1.85496 6.42783
912  -1.89024 6.42783
913  -1.92552 6.39256
914  -1.96079 6.35728
915  -1.99607 6.35728
916  -2.03135 6.322
917  -2.06663 6.322
918  -2.1019 6.322
919  -2.13718 6.28672
920  -2.17246 6.28672
921  -2.20774 6.25144
922  -2.24302 6.21617
923  -2.27829 6.21617
924  -2.31357 6.18089
925  -2.34885 6.18089
926  -2.38413 6.18089
927  -2.4194 6.18089
928  -2.45468 6.18089
929  -2.48996 6.14561
930  -2.52524 6.11033
931  -2.56052 6.07506
932  -2.59579 6.07506
933  -2.63107 6.03978
934  -2.66635 6.0045
935  -2.70163 6.0045
936  -2.7369 5.96922
937  -2.77218 5.93394
938  -2.80746 5.93394
939  -2.84274 5.89867
940  -2.87802 5.86339
941  -2.91329 5.82811
942  -2.94857 5.79283
943  -2.98385 5.75756
944  -3.01913 5.72228
945  -3.0544 5.687
946  -3.08968 5.65172
947  -3.12496 5.61644
948  -3.16024 5.58117
949  -3.16024 5.54589
950  -3.19552 5.51061
951  -3.23079 5.47533
952  -3.26607 5.44006
953  -3.30135 5.40478
954  -3.33663 5.3695
955  -3.3719 5.33422
956  -3.40718 5.29894
957  -3.44246 5.26367
958  -3.47774 5.22839
959  -3.51302 5.22839
960  -3.54829 5.22839
961  -3.58357 5.19311
962  -3.61885 5.15783
963  -3.65413 5.15783
964  -3.6894 5.12256
965  -3.72468 5.08728
966  -3.75996 5.052
967  -3.79524 5.01672
968  -3.83052 4.98144
969  -3.86579 4.94617
970  -3.90107 4.91089
971  -3.93635 4.87561
972  -3.97163 4.84033
973  -4.0069 4.80506
974  -4.04218 4.76978
975  -4.07746 4.7345
976  -4.11274 4.69922
977  -4.14802 4.66394
978  -4.18329 4.62867
979  -4.21857 4.62867
980  -4.25385 4.62867
981  -4.28913 4.62867
982  -4.3244 4.62867
983  -4.35968 4.59339
984  -4.39496 4.55811
985  -4.43024 4.52283
986  -4.46552 4.48756
987  -4.50079 4.45228
988  -4.53607 4.417
989  -4.57135 4.38172
990  -4.60663 4.34644
991  -4.60663 4.31117
992  -4.6419 4.27589
993  -4.67718 4.24061
994  -4.71246 4.20533
995  -4.74774 4.17006
996  -4.78302 4.13478
997  -4.81829 4.0995
998  -4.85357 4.06422
999  -4.88885 4.02894
1000 -4.92413 3.99367
1001 -4.9594 3.95839
1002 -4.99468 3.92311
1003 -5.02996 3.88783
1004 -5.06524 3.85256
1005 -5.06524 3.81728
1006 -5.10052 3.782
1007 -5.13579 3.74672
1008 -5.13579 3.71144
1009 -5.17107 3.67617
1010 -5.17107 3.64089
1011 -5.20635 3.60561
1012 -5.24163 3.57033
1013 -5.2769 3.53506
1014 -5.31218 3.49978
1015 -5.31218 3.4645
1016 -5.34746 3.42922
1017 -5.38274 3.39394
1018 -5.38274 3.35867
1019 -5.41802 3.32339
1020 -5.41802 3.28811
1021 -5.45329 3.25283
1022 -5.45329 3.21756
1023 -5.48857 3.18228
1024 -5.52385 3.147
1025 -5.52385 3.11172
1026 -5.55913 3.07644
1027 -5.5944 3.04117
1028 -5.5944 3.00589
1029 -5.5944 2.97061
1030 -5.5944 2.93533
1031 -5.62968 2.90006
1032 -5.62968 2.86478
1033 -5.62968 2.8295
1034 -5.66496 2.79422
1035 -5.70024 2.75894
1036 -5.70024 2.72367
1037 -5.73552 2.68839
1038 -5.73552 2.65311
1039 -5.77079 2.61783
1040 -5.77079 2.58256
1041 -5.80607 2.54728
1042 -5.80607 2.512
1043 -5.84135 2.47672
1044 -5.84135 2.44144
1045 -5.87663 2.40617
1046 -5.87663 2.37089
1047 -5.9119 2.33561
1048 -5.9119 2.30033
1049 -5.94718 2.26506
1050 -5.94718 2.22978
1051 -5.98246 2.1945
1052 -5.98246 2.15922
1053 -6.01774 2.12394
1054 -6.05302 2.08867
1055 -6.08829 2.05339
1056 -6.08829 2.01811
1057 -6.08829 1.98283
1058 -6.08829 1.94756
1059 -6.12357 1.91228
1060 -6.12357 1.877
1061 -6.15885 1.84172
1062 -6.15885 1.80644
1063 -6.19413 1.77117
1064 -6.2294 1.73589
1065 -6.26468 1.70061
1066 -6.26468 1.66533
1067 -6.26468 1.63006
1068 -6.26468 1.59478
1069 -6.26468 1.5595
1070 -6.26468 1.52422
1071 -6.29996 1.48894
1072 -6.29996 1.45367
1073 -6.33524 1.41839
1074 -6.37052 1.38311
1075 -6.37052 1.34783
1076 -6.40579 1.31256
1077 -6.40579 1.27728
1078 -6.44107 1.242
1079 -6.44107 1.20672
1080 -6.47635 1.17144
1081 -6.47635 1.13617
1082 -6.47635 1.10089
1083 -6.51163 1.06561
1084 -6.5469 1.03033
1085 -6.58218 0.995056
1086 -6.61746 0.959778
1087 -6.65274 0.9245
1088 -6.68802 0.889222
1089 -6.68802 0.853945
1090 -6.72329 0.818667
1091 -6.72329 0.783389
1092 -6.75857 0.748111
1093 -6.75857 0.712833
1094 -6.75857 0.677556
1095 -6.79385 0.642278
1096 -6.79385 0.607
1097 -6.79385 0.571722
1098 -6.79385 0.536445
1099 -6.82913 0.501167
1100 -6.82913 0.465889
1101 -6.8644 0.430611
1102 -6.8644 0.395333
1103 -6.89968 0.360056
1104 -6.89968 0.324778
1105 -6.89968 0.2895
1106 -6.89968 0.254222
1107 -6.89968 0.218945
1108 -6.93496 0.183667
1109 -6.93496 0.148389
1110 -6.93496 0.113111
1111 -6.93496 0.0778335
1112 -6.93496 0.0425557
1113 -6.93496 0.00727792
1114 -6.93496 -0.0279999
1115 -6.97024 -0.0632776
1116 -6.97024 -0.0985554
1117 -6.97024 -0.133833
1118 -7.00552 -0.169111
1119 -7.00552 -0.204389
1120 -7.00552 -0.239667
1121 -7.04079 -0.274944
1122 -7.04079 -0.310222
1123 -7.04079 -0.3455
1124 -7.04079 -0.380778
1125 -7.04079 -0.416055
1126 -7.07607 -0.451333
1127 -7.07607 -0.486611
1128 -7.07607 -0.521889
1129 -7.07607 -0.557167
1130 -7.07607 -0.592444
1131 -7.07607 -0.627722
1132 -7.07607 -0.663
1133 -7.07607 -0.698278
1134 -7.07607 -0.733555
1135 -7.07607 -0.768833
1136 -7.11135 -0.804111
1137 -7.11135 -0.839389
1138 -7.14663 -0.874667
1139 -7.1819 -0.909944
1140 -7.1819 -0.945222
1141 -7.1819 -0.9805
1142 -7.1819 -1.01578
1143 -7.1819 -1.05106
1144 -7.1819 -1.08633
1145 -7.1819 -1.12161
1146 -7.1819 -1.15689
1147 -7.1819 -1.19217
1148 -7.1819 -1.22744
1149 -7.21718 -1.26272
1150 -7.21718 -1.298
1151 -7.21718 -1.33328
1152 -7.21718 -1.36856
1153 -7.21718 -1.40383
1154 -7.21718 -1.43911
1155 -7.25246 -1.47439
1156 -7.25246 -1.50967
1157 -7.25246 -1.54494
1158 -7.25246 -1.58022
1159 -7.25246 -1.6155
1160 -7.25246 -1.65078
1161 -7.28774 -1.68606
1162 -7.28774 -1.72133
1163 -7.28774 -1.75661
1164 -7.28774 -1.79189
1165 -7.28774 -1.82717
1166 -7.32302 -1.86244
1167 -7.32302 -1.89772
1168 -7.32302 -1.933
1169 -7.32302 -1.96828
1170 -7.32302 -2.00356
1171 -7.32302 -2.03883
1172 -7.35829 -2.07411
1173 -7.39357 -2.10939
1174 -7.39357 -2.14467
1175 -7.39357 -2.17994
1176 -7.39357 -2.21522
1177 -7.39357 -2.2505
1178 -7.39357 -2.28578
1179 -7.42885 -2.32106
1180 -7.42885 -2.35633
1181 -7.42885 -2.39161
1182 -7.42885 -2.42689
1183 -7.42885 -2.46217
1184 -7.42885 -2.49744
1185 -7.42885 -2.53272
1186 -7.42885 -2.568
1187 -7.42885 -2.60328
1188 -7.42885 -2.63856
1189 -7.42885 -2.67383
1190 -7.42885 -2.70911
1191 -7.42885 -2.74439
1192 -7.42885 -2.77967
1193 -7.42885 -2.81494
1194 -7.42885 -2.85022
1195 -7.42885 -2.8855
1196 -7.42885 -2.92078
1197 -7.42885 -2.95606
1198 -7.42885 -2.99133
1199 -7.42885 -3.02661
1200 -7.42885 -3.06189
1201 -7.42885 -3.09717
1202 -7.42885 -3.13244
