# Supplementary material for: Statistical Mapping of Maize Bundle Intensity at the Stem Scale Using Spatial Normalisation of Replicated Images
Source: PLoS One. 2014 Mar 12;9(3):e90673. doi: 10.1371/journal.pone.0090673 (PMC3951278; doi:10.1371/journal.pone.0090673)
Supplement: File S2 — Data files containing bundle positions and slice contours. (ZIP) [file pone.0090673.s002.zip › data/slabs/tables/contoursMm/m04evCntMm.txt]

name   x   y
1    -7.16567 -0.206746
2    -7.16567 -0.242024
3    -7.16567 -0.277302
4    -7.16567 -0.31258
5    -7.16567 -0.347857
6    -7.16567 -0.383135
7    -7.16567 -0.418413
8    -7.16567 -0.453691
9    -7.16567 -0.488968
10   -7.16567 -0.524246
11   -7.16567 -0.559524
12   -7.16567 -0.594802
13   -7.16567 -0.63008
14   -7.16567 -0.665357
15   -7.16567 -0.700635
16   -7.16567 -0.735913
17   -7.16567 -0.771191
18   -7.16567 -0.806468
19   -7.16567 -0.841746
20   -7.16567 -0.877024
21   -7.16567 -0.912302
22   -7.16567 -0.94758
23   -7.16567 -0.982857
24   -7.16567 -1.01814
25   -7.16567 -1.05341
26   -7.16567 -1.08869
27   -7.16567 -1.12397
28   -7.16567 -1.15925
29   -7.16567 -1.19452
30   -7.16567 -1.2298
31   -7.13039 -1.26508
32   -7.13039 -1.30036
33   -7.13039 -1.33564
34   -7.13039 -1.37091
35   -7.13039 -1.40619
36   -7.13039 -1.44147
37   -7.13039 -1.47675
38   -7.13039 -1.51202
39   -7.13039 -1.5473
40   -7.13039 -1.58258
41   -7.09511 -1.61786
42   -7.09511 -1.65314
43   -7.09511 -1.68841
44   -7.09511 -1.72369
45   -7.09511 -1.75897
46   -7.09511 -1.79425
47   -7.09511 -1.82952
48   -7.09511 -1.8648
49   -7.09511 -1.90008
50   -7.09511 -1.93536
51   -7.09511 -1.97064
52   -7.09511 -2.00591
53   -7.05984 -2.04119
54   -7.05984 -2.07647
55   -7.05984 -2.11175
56   -7.05984 -2.14702
57   -7.05984 -2.1823
58   -7.05984 -2.21758
59   -7.05984 -2.25286
60   -7.05984 -2.28814
61   -7.02456 -2.32341
62   -7.02456 -2.35869
63   -7.02456 -2.39397
64   -7.02456 -2.42925
65   -7.02456 -2.46452
66   -7.02456 -2.4998
67   -7.02456 -2.53508
68   -6.98928 -2.57036
69   -6.98928 -2.60564
70   -6.954 -2.64091
71   -6.954 -2.67619
72   -6.91872 -2.71147
73   -6.91872 -2.74675
74   -6.91872 -2.78202
75   -6.88345 -2.8173
76   -6.88345 -2.85258
77   -6.88345 -2.88786
78   -6.88345 -2.92314
79   -6.88345 -2.95841
80   -6.88345 -2.99369
81   -6.88345 -3.02897
82   -6.88345 -3.06425
83   -6.88345 -3.09952
84   -6.88345 -3.1348
85   -6.88345 -3.17008
86   -6.88345 -3.20536
87   -6.88345 -3.24064
88   -6.88345 -3.27591
89   -6.88345 -3.31119
90   -6.88345 -3.34647
91   -6.88345 -3.38175
92   -6.88345 -3.41702
93   -6.88345 -3.4523
94   -6.88345 -3.48758
95   -6.88345 -3.52286
96   -6.88345 -3.55814
97   -6.88345 -3.59341
98   -6.88345 -3.62869
99   -6.88345 -3.66397
100  -6.88345 -3.69925
101  -6.84817 -3.73452
102  -6.81289 -3.7698
103  -6.77761 -3.80508
104  -6.74234 -3.84036
105  -6.74234 -3.87564
106  -6.70706 -3.91091
107  -6.70706 -3.94619
108  -6.70706 -3.98147
109  -6.67178 -4.01675
110  -6.6365 -4.05202
111  -6.60122 -4.0873
112  -6.56595 -4.12258
113  -6.53067 -4.15786
114  -6.49539 -4.19314
115  -6.46011 -4.22841
116  -6.42484 -4.26369
117  -6.38956 -4.29897
118  -6.35428 -4.29897
119  -6.319 -4.29897
120  -6.28372 -4.29897
121  -6.24845 -4.33425
122  -6.21317 -4.33425
123  -6.17789 -4.33425
124  -6.14261 -4.33425
125  -6.10734 -4.33425
126  -6.07206 -4.33425
127  -6.03678 -4.36952
128  -6.0015 -4.36952
129  -5.96622 -4.4048
130  -5.93095 -4.44008
131  -5.89567 -4.44008
132  -5.86039 -4.44008
133  -5.82511 -4.44008
134  -5.78984 -4.44008
135  -5.75456 -4.44008
136  -5.71928 -4.47536
137  -5.684 -4.47536
138  -5.64872 -4.47536
139  -5.61345 -4.51064
140  -5.57817 -4.54591
141  -5.54289 -4.54591
142  -5.50761 -4.54591
143  -5.47234 -4.54591
144  -5.43706 -4.54591
145  -5.40178 -4.58119
146  -5.3665 -4.61647
147  -5.33122 -4.61647
148  -5.29595 -4.65175
149  -5.26067 -4.68702
150  -5.22539 -4.68702
151  -5.19011 -4.7223
152  -5.15484 -4.7223
153  -5.11956 -4.7223
154  -5.08428 -4.7223
155  -5.049 -4.75758
156  -5.01372 -4.75758
157  -4.97845 -4.79286
158  -4.94317 -4.79286
159  -4.90789 -4.82814
160  -4.87261 -4.82814
161  -4.83734 -4.86341
162  -4.80206 -4.86341
163  -4.76678 -4.89869
164  -4.7315 -4.89869
165  -4.69622 -4.93397
166  -4.66095 -4.93397
167  -4.62567 -4.96925
168  -4.59039 -4.96925
169  -4.55511 -4.96925
170  -4.51984 -4.96925
171  -4.48456 -4.96925
172  -4.44928 -4.96925
173  -4.414 -4.96925
174  -4.37872 -4.96925
175  -4.34345 -5.00452
176  -4.30817 -5.00452
177  -4.27289 -5.0398
178  -4.23761 -5.0398
179  -4.20234 -5.0398
180  -4.16706 -5.0398
181  -4.13178 -5.0398
182  -4.0965 -5.07508
183  -4.06122 -5.11036
184  -4.02595 -5.11036
185  -3.99067 -5.14564
186  -3.95539 -5.14564
187  -3.92011 -5.14564
188  -3.88484 -5.14564
189  -3.84956 -5.14564
190  -3.81428 -5.18091
191  -3.779 -5.18091
192  -3.74372 -5.18091
193  -3.70845 -5.18091
194  -3.67317 -5.18091
195  -3.63789 -5.18091
196  -3.60261 -5.21619
197  -3.56734 -5.21619
198  -3.53206 -5.21619
199  -3.49678 -5.21619
200  -3.4615 -5.21619
201  -3.42622 -5.21619
202  -3.39095 -5.21619
203  -3.35567 -5.21619
204  -3.32039 -5.21619
205  -3.28511 -5.21619
206  -3.24984 -5.21619
207  -3.21456 -5.21619
208  -3.17928 -5.21619
209  -3.144 -5.21619
210  -3.10872 -5.21619
211  -3.07345 -5.21619
212  -3.03817 -5.21619
213  -3.00289 -5.21619
214  -2.96761 -5.21619
215  -2.93234 -5.21619
216  -2.89706 -5.21619
217  -2.86178 -5.21619
218  -2.8265 -5.21619
219  -2.79122 -5.25147
220  -2.75595 -5.25147
221  -2.72067 -5.25147
222  -2.68539 -5.28675
223  -2.65011 -5.28675
224  -2.61484 -5.32202
225  -2.57956 -5.32202
226  -2.54428 -5.32202
227  -2.509 -5.3573
228  -2.47372 -5.3573
229  -2.43845 -5.39258
230  -2.40317 -5.39258
231  -2.36789 -5.42786
232  -2.33261 -5.42786
233  -2.29734 -5.46314
234  -2.26206 -5.46314
235  -2.22678 -5.46314
236  -2.1915 -5.49841
237  -2.15622 -5.49841
238  -2.12095 -5.53369
239  -2.08567 -5.56897
240  -2.05039 -5.56897
241  -2.01511 -5.56897
242  -1.97984 -5.60425
243  -1.94456 -5.60425
244  -1.90928 -5.63952
245  -1.874 -5.63952
246  -1.83872 -5.63952
247  -1.80345 -5.63952
248  -1.76817 -5.63952
249  -1.73289 -5.63952
250  -1.69761 -5.63952
251  -1.66234 -5.63952
252  -1.62706 -5.63952
253  -1.59178 -5.63952
254  -1.5565 -5.63952
255  -1.52122 -5.63952
256  -1.48595 -5.63952
257  -1.45067 -5.63952
258  -1.41539 -5.63952
259  -1.38011 -5.63952
260  -1.34484 -5.63952
261  -1.30956 -5.63952
262  -1.27428 -5.63952
263  -1.239 -5.63952
264  -1.20372 -5.6748
265  -1.16845 -5.71008
266  -1.13317 -5.71008
267  -1.09789 -5.71008
268  -1.06261 -5.71008
269  -1.02734 -5.71008
270  -0.992058 -5.71008
271  -0.95678 -5.71008
272  -0.921502 -5.71008
273  -0.886225 -5.71008
274  -0.850947 -5.71008
275  -0.815669 -5.71008
276  -0.780391 -5.71008
277  -0.745114 -5.71008
278  -0.709836 -5.71008
279  -0.674558 -5.71008
280  -0.63928 -5.71008
281  -0.604002 -5.71008
282  -0.568725 -5.71008
283  -0.533447 -5.71008
284  -0.498169 -5.71008
285  -0.462891 -5.71008
286  -0.427614 -5.71008
287  -0.392336 -5.71008
288  -0.357058 -5.71008
289  -0.32178 -5.6748
290  -0.286502 -5.63952
291  -0.251225 -5.60425
292  -0.215947 -5.60425
293  -0.180669 -5.60425
294  -0.145391 -5.60425
295  -0.110114 -5.60425
296  -0.0748358 -5.60425
297  -0.0395581 -5.56897
298  -0.00428027 -5.56897
299  0.0309975 -5.56897
300  0.0662753 -5.56897
301  0.101553 -5.56897
302  0.136831 -5.56897
303  0.172109 -5.56897
304  0.207386 -5.56897
305  0.242664 -5.56897
306  0.277942 -5.56897
307  0.31322 -5.56897
308  0.348498 -5.56897
309  0.383775 -5.56897
310  0.419053 -5.60425
311  0.454331 -5.60425
312  0.489609 -5.63952
313  0.524886 -5.63952
314  0.560164 -5.6748
315  0.595442 -5.6748
316  0.63072 -5.6748
317  0.665998 -5.71008
318  0.701275 -5.74536
319  0.736553 -5.78064
320  0.771831 -5.78064
321  0.807109 -5.81591
322  0.842386 -5.85119
323  0.877664 -5.85119
324  0.912942 -5.88647
325  0.94822 -5.92175
326  0.983498 -5.92175
327  1.01878 -5.95702
328  1.05405 -5.9923
329  1.08933 -5.9923
330  1.12461 -5.9923
331  1.15989 -5.9923
332  1.19516 -6.02758
333  1.23044 -6.02758
334  1.26572 -6.02758
335  1.301 -6.02758
336  1.33628 -6.02758
337  1.37155 -6.06286
338  1.40683 -6.06286
339  1.44211 -6.09814
340  1.47739 -6.09814
341  1.51266 -6.13341
342  1.54794 -6.13341
343  1.58322 -6.16869
344  1.6185 -6.20397
345  1.65378 -6.20397
346  1.68905 -6.20397
347  1.72433 -6.20397
348  1.75961 -6.20397
349  1.79489 -6.23925
350  1.83016 -6.23925
351  1.86544 -6.23925
352  1.90072 -6.23925
353  1.936 -6.23925
354  1.97128 -6.23925
355  2.00655 -6.23925
356  2.04183 -6.23925
357  2.07711 -6.23925
358  2.11239 -6.23925
359  2.14766 -6.23925
360  2.18294 -6.23925
361  2.21822 -6.23925
362  2.2535 -6.23925
363  2.28878 -6.23925
364  2.32405 -6.23925
365  2.35933 -6.23925
366  2.39461 -6.23925
367  2.42989 -6.23925
368  2.46516 -6.23925
369  2.50044 -6.23925
370  2.53572 -6.23925
371  2.571 -6.23925
372  2.60628 -6.23925
373  2.64155 -6.20397
374  2.67683 -6.20397
375  2.71211 -6.20397
376  2.74739 -6.20397
377  2.78266 -6.20397
378  2.81794 -6.20397
379  2.85322 -6.20397
380  2.8885 -6.20397
381  2.92378 -6.20397
382  2.95905 -6.20397
383  2.99433 -6.20397
384  3.02961 -6.20397
385  3.06489 -6.20397
386  3.10016 -6.20397
387  3.13544 -6.20397
388  3.17072 -6.16869
389  3.206 -6.16869
390  3.24128 -6.16869
391  3.27655 -6.16869
392  3.31183 -6.16869
393  3.34711 -6.16869
394  3.38239 -6.16869
395  3.41766 -6.16869
396  3.45294 -6.13341
397  3.48822 -6.13341
398  3.5235 -6.13341
399  3.55878 -6.13341
400  3.59405 -6.13341
401  3.62933 -6.13341
402  3.66461 -6.13341
403  3.69989 -6.13341
404  3.73516 -6.13341
405  3.77044 -6.13341
406  3.80572 -6.13341
407  3.841 -6.13341
408  3.87628 -6.13341
409  3.91155 -6.13341
410  3.94683 -6.13341
411  3.98211 -6.13341
412  4.01739 -6.13341
413  4.05266 -6.13341
414  4.08794 -6.13341
415  4.12322 -6.13341
416  4.1585 -6.13341
417  4.19378 -6.13341
418  4.22905 -6.13341
419  4.26433 -6.13341
420  4.29961 -6.13341
421  4.33489 -6.16869
422  4.37016 -6.16869
423  4.40544 -6.16869
424  4.44072 -6.16869
425  4.476 -6.16869
426  4.51128 -6.16869
427  4.54655 -6.16869
428  4.58183 -6.20397
429  4.61711 -6.20397
430  4.65239 -6.20397
431  4.68766 -6.20397
432  4.72294 -6.20397
433  4.75822 -6.23925
434  4.7935 -6.23925
435  4.82878 -6.23925
436  4.86405 -6.23925
437  4.89933 -6.23925
438  4.93461 -6.23925
439  4.96989 -6.27452
440  5.00516 -6.27452
441  5.04044 -6.27452
442  5.07572 -6.27452
443  5.111 -6.3098
444  5.14628 -6.3098
445  5.18155 -6.34508
446  5.21683 -6.34508
447  5.25211 -6.34508
448  5.28739 -6.38036
449  5.32266 -6.38036
450  5.35794 -6.38036
451  5.39322 -6.41564
452  5.4285 -6.41564
453  5.46378 -6.41564
454  5.49905 -6.41564
455  5.53433 -6.41564
456  5.56961 -6.41564
457  5.60489 -6.41564
458  5.64016 -6.41564
459  5.67544 -6.41564
460  5.71072 -6.41564
461  5.746 -6.41564
462  5.78128 -6.41564
463  5.81655 -6.41564
464  5.85183 -6.41564
465  5.88711 -6.38036
466  5.92239 -6.34508
467  5.95766 -6.3098
468  5.99294 -6.27452
469  6.02822 -6.23925
470  6.0635 -6.20397
471  6.09878 -6.16869
472  6.13405 -6.13341
473  6.13405 -6.09814
474  6.13405 -6.06286
475  6.13405 -6.02758
476  6.13405 -5.9923
477  6.13405 -5.95702
478  6.13405 -5.92175
479  6.16933 -5.88647
480  6.20461 -5.85119
481  6.23989 -5.81591
482  6.27516 -5.78064
483  6.31044 -5.74536
484  6.34572 -5.71008
485  6.381 -5.6748
486  6.41628 -5.63952
487  6.45155 -5.60425
488  6.48683 -5.56897
489  6.52211 -5.53369
490  6.52211 -5.49841
491  6.52211 -5.46314
492  6.52211 -5.42786
493  6.52211 -5.39258
494  6.52211 -5.3573
495  6.52211 -5.32202
496  6.52211 -5.28675
497  6.52211 -5.25147
498  6.52211 -5.21619
499  6.52211 -5.18091
500  6.55739 -5.14564
501  6.59266 -5.11036
502  6.62794 -5.07508
503  6.66322 -5.0398
504  6.6985 -5.00452
505  6.73378 -4.96925
506  6.76905 -4.93397
507  6.80433 -4.89869
508  6.83961 -4.86341
509  6.87489 -4.82814
510  6.87489 -4.79286
511  6.91016 -4.75758
512  6.91016 -4.7223
513  6.91016 -4.68702
514  6.91016 -4.65175
515  6.94544 -4.61647
516  6.94544 -4.58119
517  6.94544 -4.54591
518  6.94544 -4.51064
519  6.94544 -4.47536
520  6.94544 -4.44008
521  6.94544 -4.4048
522  6.94544 -4.36952
523  6.94544 -4.33425
524  6.94544 -4.29897
525  6.94544 -4.26369
526  6.94544 -4.22841
527  6.98072 -4.19314
528  6.98072 -4.15786
529  6.98072 -4.12258
530  6.98072 -4.0873
531  6.98072 -4.05202
532  6.98072 -4.01675
533  6.98072 -3.98147
534  6.98072 -3.94619
535  6.98072 -3.91091
536  6.98072 -3.87564
537  6.98072 -3.84036
538  6.98072 -3.80508
539  6.98072 -3.7698
540  6.98072 -3.73452
541  6.98072 -3.69925
542  6.98072 -3.66397
543  6.98072 -3.62869
544  6.98072 -3.59341
545  6.98072 -3.55814
546  6.98072 -3.52286
547  6.98072 -3.48758
548  6.98072 -3.4523
549  6.98072 -3.41702
550  6.98072 -3.38175
551  6.98072 -3.34647
552  6.98072 -3.31119
553  6.98072 -3.27591
554  6.98072 -3.24064
555  6.98072 -3.20536
556  6.94544 -3.17008
557  6.94544 -3.1348
558  6.94544 -3.09952
559  6.94544 -3.06425
560  6.94544 -3.02897
561  6.94544 -2.99369
562  6.94544 -2.95841
563  6.94544 -2.92314
564  6.94544 -2.88786
565  6.94544 -2.85258
566  6.94544 -2.8173
567  6.94544 -2.78202
568  6.94544 -2.74675
569  6.94544 -2.71147
570  6.94544 -2.67619
571  6.94544 -2.64091
572  6.94544 -2.60564
573  6.98072 -2.57036
574  6.98072 -2.53508
575  6.98072 -2.4998
576  6.98072 -2.46452
577  7.016 -2.42925
578  7.016 -2.39397
579  7.016 -2.35869
580  7.016 -2.32341
581  7.016 -2.28814
582  7.016 -2.25286
583  7.05128 -2.21758
584  7.08655 -2.1823
585  7.08655 -2.14702
586  7.08655 -2.11175
587  7.08655 -2.07647
588  7.08655 -2.04119
589  7.08655 -2.00591
590  7.08655 -1.97064
591  7.08655 -1.93536
592  7.08655 -1.90008
593  7.08655 -1.8648
594  7.08655 -1.82952
595  7.08655 -1.79425
596  7.08655 -1.75897
597  7.08655 -1.72369
598  7.08655 -1.68841
599  7.08655 -1.65314
600  7.08655 -1.61786
601  7.08655 -1.58258
602  7.08655 -1.5473
603  7.08655 -1.51202
604  7.08655 -1.47675
605  7.08655 -1.44147
606  7.08655 -1.40619
607  7.08655 -1.37091
608  7.08655 -1.33564
609  7.08655 -1.30036
610  7.08655 -1.26508
611  7.08655 -1.2298
612  7.08655 -1.19452
613  7.08655 -1.15925
614  7.08655 -1.12397
615  7.08655 -1.08869
616  7.08655 -1.05341
617  7.08655 -1.01814
618  7.08655 -0.982857
619  7.05128 -0.94758
620  7.05128 -0.912302
621  7.05128 -0.877024
622  7.05128 -0.841746
623  7.05128 -0.806468
624  7.05128 -0.771191
625  7.016 -0.735913
626  7.016 -0.700635
627  7.016 -0.665357
628  7.016 -0.63008
629  7.016 -0.594802
630  7.016 -0.559524
631  6.98072 -0.524246
632  6.98072 -0.488968
633  6.98072 -0.453691
634  6.98072 -0.418413
635  6.98072 -0.383135
636  6.94544 -0.347857
637  6.94544 -0.31258
638  6.94544 -0.277302
639  6.91016 -0.242024
640  6.91016 -0.206746
641  6.91016 -0.171468
642  6.91016 -0.136191
643  6.87489 -0.100913
644  6.87489 -0.0656351
645  6.87489 -0.0303573
646  6.87489 0.00492045
647  6.83961 0.0401982
648  6.83961 0.075476
649  6.83961 0.110754
650  6.83961 0.146032
651  6.80433 0.181309
652  6.80433 0.216587
653  6.80433 0.251865
654  6.80433 0.287143
655  6.76905 0.32242
656  6.76905 0.357698
657  6.76905 0.392976
658  6.76905 0.428254
659  6.73378 0.463532
660  6.6985 0.498809
661  6.66322 0.534087
662  6.62794 0.569365
663  6.62794 0.604643
664  6.62794 0.63992
665  6.62794 0.675198
666  6.59266 0.710476
667  6.59266 0.745754
668  6.59266 0.781032
669  6.59266 0.816309
670  6.55739 0.851587
671  6.55739 0.886865
672  6.52211 0.922143
673  6.48683 0.95742
674  6.48683 0.992698
675  6.48683 1.02798
676  6.48683 1.06325
677  6.48683 1.09853
678  6.48683 1.13381
679  6.48683 1.16909
680  6.48683 1.20436
681  6.48683 1.23964
682  6.48683 1.27492
683  6.48683 1.3102
684  6.48683 1.34548
685  6.48683 1.38075
686  6.48683 1.41603
687  6.48683 1.45131
688  6.48683 1.48659
689  6.48683 1.52186
690  6.48683 1.55714
691  6.48683 1.59242
692  6.48683 1.6277
693  6.48683 1.66298
694  6.48683 1.69825
695  6.48683 1.73353
696  6.48683 1.76881
697  6.48683 1.80409
698  6.48683 1.83936
699  6.45155 1.87464
700  6.41628 1.90992
701  6.41628 1.9452
702  6.381 1.98048
703  6.381 2.01575
704  6.34572 2.05103
705  6.34572 2.08631
706  6.31044 2.12159
707  6.31044 2.15686
708  6.27516 2.19214
709  6.27516 2.22742
710  6.23989 2.2627
711  6.23989 2.29798
712  6.20461 2.33325
713  6.16933 2.36853
714  6.16933 2.40381
715  6.16933 2.43909
716  6.13405 2.47436
717  6.13405 2.50964
718  6.09878 2.54492
719  6.09878 2.5802
720  6.0635 2.61548
721  6.02822 2.65075
722  6.02822 2.68603
723  5.99294 2.72131
724  5.99294 2.75659
725  5.95766 2.79186
726  5.92239 2.82714
727  5.88711 2.86242
728  5.85183 2.8977
729  5.81655 2.93298
730  5.78128 2.96825
731  5.746 3.00353
732  5.71072 3.03881
733  5.67544 3.07409
734  5.64016 3.10936
735  5.60489 3.14464
736  5.56961 3.17992
737  5.53433 3.2152
738  5.49905 3.25048
739  5.46378 3.28575
740  5.4285 3.32103
741  5.39322 3.35631
742  5.35794 3.39159
743  5.32266 3.42686
744  5.28739 3.46214
745  5.25211 3.49742
746  5.21683 3.5327
747  5.18155 3.56798
748  5.14628 3.60325
749  5.111 3.63853
750  5.111 3.67381
751  5.07572 3.70909
752  5.07572 3.74436
753  5.04044 3.77964
754  5.00516 3.81492
755  4.96989 3.8502
756  4.96989 3.88548
757  4.93461 3.92075
758  4.89933 3.95603
759  4.86405 3.99131
760  4.86405 4.02659
761  4.82878 4.06186
762  4.82878 4.09714
763  4.7935 4.13242
764  4.75822 4.1677
765  4.72294 4.20298
766  4.68766 4.23825
767  4.65239 4.27353
768  4.61711 4.30881
769  4.58183 4.34409
770  4.58183 4.37936
771  4.54655 4.41464
772  4.51128 4.44992
773  4.476 4.4852
774  4.44072 4.52048
775  4.40544 4.55575
776  4.40544 4.59103
777  4.37016 4.62631
778  4.33489 4.66159
779  4.29961 4.69686
780  4.26433 4.73214
781  4.26433 4.76742
782  4.22905 4.8027
783  4.19378 4.83798
784  4.1585 4.87325
785  4.12322 4.90853
786  4.08794 4.94381
787  4.05266 4.97909
788  4.01739 5.01436
789  3.98211 5.04964
790  3.94683 5.08492
791  3.91155 5.1202
792  3.87628 5.15548
793  3.841 5.19075
794  3.80572 5.22603
795  3.77044 5.26131
796  3.73516 5.29659
797  3.69989 5.33186
798  3.66461 5.36714
799  3.62933 5.40242
800  3.59405 5.4377
801  3.55878 5.47298
802  3.5235 5.50825
803  3.48822 5.54353
804  3.45294 5.57881
805  3.41766 5.61409
806  3.38239 5.64936
807  3.34711 5.68464
808  3.31183 5.68464
809  3.27655 5.71992
810  3.24128 5.71992
811  3.206 5.7552
812  3.17072 5.79048
813  3.13544 5.82575
814  3.10016 5.86103
815  3.06489 5.89631
816  3.02961 5.89631
817  2.99433 5.93159
818  2.95905 5.93159
819  2.92378 5.93159
820  2.8885 5.96686
821  2.85322 6.00214
822  2.81794 6.03742
823  2.78266 6.0727
824  2.74739 6.0727
825  2.71211 6.10798
826  2.67683 6.10798
827  2.64155 6.14325
828  2.60628 6.14325
829  2.571 6.14325
830  2.53572 6.14325
831  2.50044 6.14325
832  2.46516 6.17853
833  2.42989 6.17853
834  2.39461 6.21381
835  2.35933 6.21381
836  2.32405 6.24909
837  2.28878 6.24909
838  2.2535 6.28436
839  2.21822 6.28436
840  2.18294 6.31964
841  2.14766 6.35492
842  2.11239 6.35492
843  2.07711 6.3902
844  2.04183 6.3902
845  2.00655 6.3902
846  1.97128 6.42548
847  1.936 6.46075
848  1.90072 6.49603
849  1.86544 6.49603
850  1.83016 6.49603
851  1.79489 6.53131
852  1.75961 6.53131
853  1.72433 6.53131
854  1.68905 6.56659
855  1.65378 6.56659
856  1.6185 6.56659
857  1.58322 6.60186
858  1.54794 6.60186
859  1.51266 6.60186
860  1.47739 6.63714
861  1.44211 6.63714
862  1.40683 6.63714
863  1.37155 6.63714
864  1.33628 6.63714
865  1.301 6.63714
866  1.26572 6.67242
867  1.23044 6.67242
868  1.19516 6.67242
869  1.15989 6.7077
870  1.12461 6.7077
871  1.08933 6.7077
872  1.05405 6.74298
873  1.01878 6.74298
874  0.983498 6.74298
875  0.94822 6.74298
876  0.912942 6.74298
877  0.877664 6.74298
878  0.842386 6.74298
879  0.807109 6.74298
880  0.771831 6.74298
881  0.736553 6.74298
882  0.701275 6.77825
883  0.665998 6.77825
884  0.63072 6.77825
885  0.595442 6.77825
886  0.560164 6.77825
887  0.524886 6.81353
888  0.489609 6.81353
889  0.454331 6.81353
890  0.419053 6.84881
891  0.383775 6.84881
892  0.348498 6.84881
893  0.31322 6.84881
894  0.277942 6.84881
895  0.242664 6.84881
896  0.207386 6.84881
897  0.172109 6.84881
898  0.136831 6.84881
899  0.101553 6.84881
900  0.0662753 6.84881
901  0.0309975 6.84881
902  -0.00428027 6.84881
903  -0.0395581 6.84881
904  -0.0748358 6.84881
905  -0.110114 6.84881
906  -0.145391 6.84881
907  -0.180669 6.84881
908  -0.215947 6.84881
909  -0.251225 6.84881
910  -0.286502 6.84881
911  -0.32178 6.84881
912  -0.357058 6.84881
913  -0.392336 6.84881
914  -0.427614 6.88409
915  -0.462891 6.91936
916  -0.498169 6.91936
917  -0.533447 6.91936
918  -0.568725 6.91936
919  -0.604002 6.91936
920  -0.63928 6.91936
921  -0.674558 6.91936
922  -0.709836 6.91936
923  -0.745114 6.91936
924  -0.780391 6.91936
925  -0.815669 6.91936
926  -0.850947 6.91936
927  -0.886225 6.91936
928  -0.921502 6.91936
929  -0.95678 6.91936
930  -0.992058 6.91936
931  -1.02734 6.91936
932  -1.06261 6.91936
933  -1.09789 6.91936
934  -1.13317 6.91936
935  -1.16845 6.91936
936  -1.20372 6.91936
937  -1.239 6.91936
938  -1.27428 6.91936
939  -1.30956 6.91936
940  -1.34484 6.88409
941  -1.38011 6.88409
942  -1.41539 6.88409
943  -1.45067 6.88409
944  -1.48595 6.88409
945  -1.52122 6.88409
946  -1.5565 6.88409
947  -1.59178 6.88409
948  -1.62706 6.84881
949  -1.66234 6.84881
950  -1.69761 6.84881
951  -1.73289 6.84881
952  -1.76817 6.84881
953  -1.80345 6.81353
954  -1.83872 6.81353
955  -1.874 6.81353
956  -1.90928 6.81353
957  -1.94456 6.81353
958  -1.97984 6.81353
959  -2.01511 6.81353
960  -2.05039 6.81353
961  -2.08567 6.81353
962  -2.12095 6.81353
963  -2.15622 6.81353
964  -2.1915 6.77825
965  -2.22678 6.77825
966  -2.26206 6.77825
967  -2.29734 6.74298
968  -2.33261 6.74298
969  -2.36789 6.74298
970  -2.40317 6.74298
971  -2.43845 6.74298
972  -2.47372 6.74298
973  -2.509 6.74298
974  -2.54428 6.74298
975  -2.57956 6.74298
976  -2.61484 6.7077
977  -2.65011 6.7077
978  -2.68539 6.7077
979  -2.72067 6.7077
980  -2.75595 6.7077
981  -2.79122 6.67242
982  -2.8265 6.67242
983  -2.86178 6.67242
984  -2.89706 6.63714
985  -2.93234 6.63714
986  -2.96761 6.60186
987  -3.00289 6.60186
988  -3.03817 6.56659
989  -3.07345 6.56659
990  -3.10872 6.56659
991  -3.144 6.56659
992  -3.17928 6.56659
993  -3.21456 6.56659
994  -3.24984 6.53131
995  -3.28511 6.53131
996  -3.32039 6.53131
997  -3.35567 6.53131
998  -3.39095 6.49603
999  -3.42622 6.46075
1000 -3.4615 6.42548
1001 -3.49678 6.3902
1002 -3.53206 6.3902
1003 -3.56734 6.3902
1004 -3.60261 6.35492
1005 -3.63789 6.31964
1006 -3.67317 6.28436
1007 -3.70845 6.24909
1008 -3.74372 6.24909
1009 -3.779 6.21381
1010 -3.81428 6.21381
1011 -3.84956 6.21381
1012 -3.88484 6.21381
1013 -3.92011 6.17853
1014 -3.95539 6.14325
1015 -3.99067 6.10798
1016 -4.02595 6.0727
1017 -4.06122 6.0727
1018 -4.0965 6.03742
1019 -4.13178 6.03742
1020 -4.16706 6.03742
1021 -4.20234 6.03742
1022 -4.23761 6.00214
1023 -4.27289 6.00214
1024 -4.30817 5.96686
1025 -4.34345 5.93159
1026 -4.37872 5.89631
1027 -4.414 5.86103
1028 -4.44928 5.82575
1029 -4.48456 5.82575
1030 -4.51984 5.82575
1031 -4.55511 5.79048
1032 -4.59039 5.7552
1033 -4.62567 5.71992
1034 -4.66095 5.68464
1035 -4.69622 5.64936
1036 -4.7315 5.61409
1037 -4.76678 5.57881
1038 -4.80206 5.54353
1039 -4.83734 5.50825
1040 -4.87261 5.47298
1041 -4.90789 5.4377
1042 -4.94317 5.40242
1043 -4.97845 5.36714
1044 -5.01372 5.33186
1045 -5.049 5.29659
1046 -5.08428 5.26131
1047 -5.11956 5.22603
1048 -5.15484 5.19075
1049 -5.15484 5.15548
1050 -5.19011 5.1202
1051 -5.22539 5.08492
1052 -5.26067 5.04964
1053 -5.26067 5.01436
1054 -5.26067 4.97909
1055 -5.29595 4.94381
1056 -5.33122 4.90853
1057 -5.3665 4.87325
1058 -5.40178 4.83798
1059 -5.43706 4.8027
1060 -5.47234 4.76742
1061 -5.50761 4.73214
1062 -5.54289 4.69686
1063 -5.57817 4.66159
1064 -5.61345 4.62631
1065 -5.64872 4.59103
1066 -5.64872 4.55575
1067 -5.64872 4.52048
1068 -5.684 4.4852
1069 -5.71928 4.44992
1070 -5.75456 4.41464
1071 -5.78984 4.37936
1072 -5.78984 4.34409
1073 -5.82511 4.30881
1074 -5.86039 4.27353
1075 -5.86039 4.23825
1076 -5.86039 4.20298
1077 -5.86039 4.1677
1078 -5.89567 4.13242
1079 -5.93095 4.09714
1080 -5.96622 4.06186
1081 -5.96622 4.02659
1082 -5.96622 3.99131
1083 -6.0015 3.95603
1084 -6.0015 3.92075
1085 -6.03678 3.88548
1086 -6.03678 3.8502
1087 -6.07206 3.81492
1088 -6.07206 3.77964
1089 -6.07206 3.74436
1090 -6.10734 3.70909
1091 -6.10734 3.67381
1092 -6.14261 3.63853
1093 -6.17789 3.60325
1094 -6.17789 3.56798
1095 -6.21317 3.5327
1096 -6.21317 3.49742
1097 -6.24845 3.46214
1098 -6.24845 3.42686
1099 -6.24845 3.39159
1100 -6.24845 3.35631
1101 -6.24845 3.32103
1102 -6.28372 3.28575
1103 -6.28372 3.25048
1104 -6.28372 3.2152
1105 -6.319 3.17992
1106 -6.319 3.14464
1107 -6.319 3.10936
1108 -6.319 3.07409
1109 -6.35428 3.03881
1110 -6.38956 3.00353
1111 -6.42484 2.96825
1112 -6.46011 2.93298
1113 -6.46011 2.8977
1114 -6.46011 2.86242
1115 -6.46011 2.82714
1116 -6.49539 2.79186
1117 -6.53067 2.75659
1118 -6.53067 2.72131
1119 -6.56595 2.68603
1120 -6.56595 2.65075
1121 -6.56595 2.61548
1122 -6.60122 2.5802
1123 -6.60122 2.54492
1124 -6.6365 2.50964
1125 -6.67178 2.47436
1126 -6.70706 2.43909
1127 -6.74234 2.40381
1128 -6.74234 2.36853
1129 -6.74234 2.33325
1130 -6.74234 2.29798
1131 -6.77761 2.2627
1132 -6.77761 2.22742
1133 -6.77761 2.19214
1134 -6.77761 2.15686
1135 -6.77761 2.12159
1136 -6.77761 2.08631
1137 -6.81289 2.05103
1138 -6.81289 2.01575
1139 -6.81289 1.98048
1140 -6.84817 1.9452
1141 -6.84817 1.90992
1142 -6.84817 1.87464
1143 -6.84817 1.83936
1144 -6.84817 1.80409
1145 -6.88345 1.76881
1146 -6.88345 1.73353
1147 -6.88345 1.69825
1148 -6.88345 1.66298
1149 -6.88345 1.6277
1150 -6.88345 1.59242
1151 -6.88345 1.55714
1152 -6.88345 1.52186
1153 -6.88345 1.48659
1154 -6.88345 1.45131
1155 -6.88345 1.41603
1156 -6.88345 1.38075
1157 -6.91872 1.34548
1158 -6.91872 1.3102
1159 -6.91872 1.27492
1160 -6.91872 1.23964
1161 -6.954 1.20436
1162 -6.98928 1.16909
1163 -6.98928 1.13381
1164 -7.02456 1.09853
1165 -7.02456 1.06325
1166 -7.02456 1.02798
1167 -7.02456 0.992698
1168 -7.02456 0.95742
1169 -7.02456 0.922143
1170 -7.02456 0.886865
1171 -7.02456 0.851587
1172 -7.02456 0.816309
1173 -7.02456 0.781032
1174 -7.02456 0.745754
1175 -7.02456 0.710476
1176 -7.02456 0.675198
1177 -7.05984 0.63992
1178 -7.05984 0.604643
1179 -7.05984 0.569365
1180 -7.05984 0.534087
1181 -7.09511 0.498809
1182 -7.09511 0.463532
1183 -7.09511 0.428254
1184 -7.09511 0.392976
1185 -7.13039 0.357698
1186 -7.13039 0.32242
1187 -7.13039 0.287143
1188 -7.13039 0.251865
1189 -7.13039 0.216587
1190 -7.13039 0.181309
1191 -7.13039 0.146032
1192 -7.13039 0.110754
1193 -7.13039 0.075476
1194 -7.13039 0.0401982
1195 -7.13039 0.00492045
1196 -7.13039 -0.0303573
1197 -7.13039 -0.0656351
1198 -7.13039 -0.100913
1199 -7.13039 -0.136191
1200 -7.13039 -0.171468
