# Supplementary material for: Statistical Mapping of Maize Bundle Intensity at the Stem Scale Using Spatial Normalisation of Replicated Images
Source: PLoS One. 2014 Mar 12;9(3):e90673. doi: 10.1371/journal.pone.0090673 (PMC3951278; doi:10.1371/journal.pone.0090673)
Supplement: File S2 — Data files containing bundle positions and slice contours. (ZIP) [file pone.0090673.s002.zip › data/slabs/tables/contoursMm/m04frCntMm.txt]

name   x   y
1    -6.65745 -2.72711
2    -6.65745 -2.76239
3    -6.65745 -2.79767
4    -6.65745 -2.83295
5    -6.65745 -2.86823
6    -6.65745 -2.9035
7    -6.65745 -2.93878
8    -6.65745 -2.97406
9    -6.65745 -3.00934
10   -6.65745 -3.04461
11   -6.65745 -3.07989
12   -6.65745 -3.11517
13   -6.65745 -3.15045
14   -6.65745 -3.18573
15   -6.62217 -3.221
16   -6.58689 -3.25628
17   -6.55162 -3.29156
18   -6.51634 -3.32684
19   -6.51634 -3.36211
20   -6.51634 -3.39739
21   -6.51634 -3.43267
22   -6.51634 -3.46795
23   -6.51634 -3.50323
24   -6.48106 -3.5385
25   -6.44578 -3.57378
26   -6.4105 -3.60906
27   -6.37523 -3.64434
28   -6.33995 -3.67961
29   -6.30467 -3.71489
30   -6.26939 -3.75017
31   -6.23412 -3.78545
32   -6.19884 -3.82073
33   -6.16356 -3.856
34   -6.16356 -3.89128
35   -6.16356 -3.92656
36   -6.16356 -3.96184
37   -6.16356 -3.99711
38   -6.16356 -4.03239
39   -6.16356 -4.06767
40   -6.16356 -4.10295
41   -6.16356 -4.13823
42   -6.16356 -4.1735
43   -6.16356 -4.20878
44   -6.16356 -4.24406
45   -6.16356 -4.27934
46   -6.16356 -4.31461
47   -6.19884 -4.34989
48   -6.23412 -4.38517
49   -6.23412 -4.42045
50   -6.26939 -4.45573
51   -6.30467 -4.491
52   -6.33995 -4.52628
53   -6.37523 -4.56156
54   -6.4105 -4.59684
55   -6.4105 -4.63211
56   -6.4105 -4.66739
57   -6.4105 -4.70267
58   -6.4105 -4.73795
59   -6.4105 -4.77323
60   -6.4105 -4.8085
61   -6.4105 -4.84378
62   -6.4105 -4.87906
63   -6.4105 -4.91434
64   -6.4105 -4.94961
65   -6.4105 -4.98489
66   -6.4105 -5.02017
67   -6.37523 -5.05545
68   -6.37523 -5.09073
69   -6.37523 -5.126
70   -6.37523 -5.16128
71   -6.37523 -5.19656
72   -6.37523 -5.23184
73   -6.37523 -5.26711
74   -6.37523 -5.30239
75   -6.37523 -5.33767
76   -6.37523 -5.37295
77   -6.33995 -5.40823
78   -6.33995 -5.4435
79   -6.30467 -5.47878
80   -6.30467 -5.51406
81   -6.26939 -5.54934
82   -6.23412 -5.58461
83   -6.19884 -5.61989
84   -6.16356 -5.65517
85   -6.12828 -5.69045
86   -6.093 -5.72573
87   -6.05773 -5.761
88   -6.02245 -5.79628
89   -5.98717 -5.79628
90   -5.95189 -5.83156
91   -5.91662 -5.86684
92   -5.88134 -5.86684
93   -5.84606 -5.86684
94   -5.81078 -5.86684
95   -5.7755 -5.86684
96   -5.74023 -5.86684
97   -5.70495 -5.86684
98   -5.66967 -5.86684
99   -5.63439 -5.86684
100  -5.59912 -5.86684
101  -5.56384 -5.86684
102  -5.52856 -5.86684
103  -5.49328 -5.86684
104  -5.458 -5.86684
105  -5.42273 -5.86684
106  -5.38745 -5.86684
107  -5.35217 -5.86684
108  -5.31689 -5.86684
109  -5.28162 -5.86684
110  -5.24634 -5.86684
111  -5.21106 -5.86684
112  -5.17578 -5.86684
113  -5.1405 -5.86684
114  -5.10523 -5.86684
115  -5.06995 -5.86684
116  -5.03467 -5.86684
117  -4.99939 -5.86684
118  -4.96412 -5.86684
119  -4.92884 -5.86684
120  -4.89356 -5.86684
121  -4.85828 -5.86684
122  -4.823 -5.86684
123  -4.78773 -5.86684
124  -4.75245 -5.86684
125  -4.71717 -5.86684
126  -4.68189 -5.86684
127  -4.64662 -5.86684
128  -4.61134 -5.86684
129  -4.57606 -5.86684
130  -4.54078 -5.86684
131  -4.5055 -5.86684
132  -4.47023 -5.86684
133  -4.43495 -5.86684
134  -4.39967 -5.86684
135  -4.36439 -5.86684
136  -4.32912 -5.86684
137  -4.29384 -5.86684
138  -4.25856 -5.86684
139  -4.22328 -5.90211
140  -4.188 -5.90211
141  -4.15273 -5.90211
142  -4.11745 -5.90211
143  -4.08217 -5.93739
144  -4.04689 -5.93739
145  -4.01162 -5.93739
146  -3.97634 -5.93739
147  -3.94106 -5.97267
148  -3.90578 -5.97267
149  -3.8705 -5.97267
150  -3.83523 -5.97267
151  -3.79995 -5.97267
152  -3.76467 -5.97267
153  -3.72939 -5.97267
154  -3.69412 -6.00795
155  -3.65884 -6.00795
156  -3.62356 -6.00795
157  -3.58828 -6.00795
158  -3.553 -6.00795
159  -3.51773 -6.00795
160  -3.48245 -6.00795
161  -3.44717 -6.00795
162  -3.41189 -6.04323
163  -3.37662 -6.04323
164  -3.34134 -6.04323
165  -3.30606 -6.0785
166  -3.27078 -6.0785
167  -3.2355 -6.0785
168  -3.20023 -6.0785
169  -3.16495 -6.0785
170  -3.12967 -6.0785
171  -3.09439 -6.0785
172  -3.05912 -6.0785
173  -3.02384 -6.0785
174  -2.98856 -6.0785
175  -2.95328 -6.0785
176  -2.918 -6.0785
177  -2.88273 -6.0785
178  -2.84745 -6.0785
179  -2.81217 -6.11378
180  -2.77689 -6.14906
181  -2.74162 -6.14906
182  -2.70634 -6.14906
183  -2.67106 -6.14906
184  -2.63578 -6.14906
185  -2.6005 -6.14906
186  -2.56523 -6.14906
187  -2.52995 -6.14906
188  -2.49467 -6.14906
189  -2.45939 -6.14906
190  -2.42412 -6.14906
191  -2.38884 -6.14906
192  -2.35356 -6.14906
193  -2.31828 -6.11378
194  -2.283 -6.11378
195  -2.24773 -6.0785
196  -2.21245 -6.0785
197  -2.17717 -6.04323
198  -2.14189 -6.00795
199  -2.10662 -5.97267
200  -2.07134 -5.97267
201  -2.03606 -5.93739
202  -2.00078 -5.93739
203  -1.9655 -5.93739
204  -1.93023 -5.90211
205  -1.89495 -5.86684
206  -1.85967 -5.83156
207  -1.82439 -5.79628
208  -1.78912 -5.79628
209  -1.75384 -5.761
210  -1.71856 -5.761
211  -1.68328 -5.72573
212  -1.648 -5.72573
213  -1.61273 -5.72573
214  -1.57745 -5.72573
215  -1.54217 -5.69045
216  -1.50689 -5.69045
217  -1.47162 -5.69045
218  -1.43634 -5.69045
219  -1.40106 -5.69045
220  -1.36578 -5.69045
221  -1.3305 -5.69045
222  -1.29523 -5.69045
223  -1.25995 -5.69045
224  -1.22467 -5.69045
225  -1.18939 -5.69045
226  -1.15412 -5.69045
227  -1.11884 -5.69045
228  -1.08356 -5.69045
229  -1.04828 -5.69045
230  -1.013 -5.69045
231  -0.977727 -5.69045
232  -0.942449 -5.69045
233  -0.907171 -5.69045
234  -0.871893 -5.69045
235  -0.836615 -5.69045
236  -0.801338 -5.69045
237  -0.76606 -5.72573
238  -0.730782 -5.761
239  -0.695504 -5.79628
240  -0.660227 -5.83156
241  -0.624949 -5.86684
242  -0.589671 -5.86684
243  -0.554393 -5.86684
244  -0.519115 -5.86684
245  -0.483838 -5.86684
246  -0.44856 -5.86684
247  -0.413282 -5.86684
248  -0.378004 -5.86684
249  -0.342727 -5.86684
250  -0.307449 -5.86684
251  -0.272171 -5.86684
252  -0.236893 -5.86684
253  -0.201615 -5.86684
254  -0.166338 -5.86684
255  -0.13106 -5.86684
256  -0.0957821 -5.86684
257  -0.0605043 -5.86684
258  -0.0252266 -5.86684
259  0.0100512 -5.83156
260  0.045329 -5.83156
261  0.0806068 -5.83156
262  0.115885 -5.79628
263  0.151162 -5.79628
264  0.18644 -5.761
265  0.221718 -5.761
266  0.256996 -5.761
267  0.292273 -5.761
268  0.327551 -5.761
269  0.362829 -5.761
270  0.398107 -5.761
271  0.433385 -5.761
272  0.468662 -5.72573
273  0.50394 -5.72573
274  0.539218 -5.72573
275  0.574496 -5.72573
276  0.609773 -5.72573
277  0.645051 -5.72573
278  0.680329 -5.72573
279  0.715607 -5.72573
280  0.750885 -5.72573
281  0.786162 -5.72573
282  0.82144 -5.72573
283  0.856718 -5.69045
284  0.891996 -5.69045
285  0.927273 -5.69045
286  0.962551 -5.69045
287  0.997829 -5.65517
288  1.03311 -5.65517
289  1.06838 -5.61989
290  1.10366 -5.61989
291  1.13894 -5.61989
292  1.17422 -5.61989
293  1.2095 -5.61989
294  1.24477 -5.61989
295  1.28005 -5.58461
296  1.31533 -5.58461
297  1.35061 -5.58461
298  1.38588 -5.54934
299  1.42116 -5.51406
300  1.45644 -5.47878
301  1.49172 -5.47878
302  1.527 -5.47878
303  1.56227 -5.47878
304  1.59755 -5.4435
305  1.63283 -5.40823
306  1.66811 -5.40823
307  1.70338 -5.40823
308  1.73866 -5.40823
309  1.77394 -5.37295
310  1.80922 -5.37295
311  1.8445 -5.33767
312  1.87977 -5.33767
313  1.91505 -5.33767
314  1.95033 -5.33767
315  1.98561 -5.33767
316  2.02088 -5.33767
317  2.05616 -5.33767
318  2.09144 -5.33767
319  2.12672 -5.30239
320  2.162 -5.30239
321  2.19727 -5.30239
322  2.23255 -5.30239
323  2.26783 -5.30239
324  2.30311 -5.30239
325  2.33838 -5.30239
326  2.37366 -5.30239
327  2.40894 -5.30239
328  2.44422 -5.30239
329  2.4795 -5.30239
330  2.51477 -5.30239
331  2.55005 -5.30239
332  2.58533 -5.30239
333  2.62061 -5.30239
334  2.65588 -5.30239
335  2.69116 -5.30239
336  2.72644 -5.30239
337  2.76172 -5.30239
338  2.797 -5.30239
339  2.83227 -5.30239
340  2.86755 -5.30239
341  2.90283 -5.30239
342  2.93811 -5.30239
343  2.97338 -5.30239
344  3.00866 -5.30239
345  3.04394 -5.30239
346  3.07922 -5.30239
347  3.1145 -5.26711
348  3.14977 -5.26711
349  3.18505 -5.26711
350  3.22033 -5.23184
351  3.25561 -5.23184
352  3.29088 -5.23184
353  3.32616 -5.23184
354  3.36144 -5.19656
355  3.39672 -5.19656
356  3.432 -5.16128
357  3.46727 -5.16128
358  3.50255 -5.16128
359  3.53783 -5.16128
360  3.57311 -5.126
361  3.60838 -5.126
362  3.64366 -5.126
363  3.67894 -5.126
364  3.71422 -5.09073
365  3.7495 -5.09073
366  3.78477 -5.09073
367  3.82005 -5.09073
368  3.85533 -5.09073
369  3.89061 -5.09073
370  3.92588 -5.09073
371  3.96116 -5.09073
372  3.99644 -5.09073
373  4.03172 -5.09073
374  4.067 -5.09073
375  4.10227 -5.09073
376  4.13755 -5.09073
377  4.17283 -5.09073
378  4.20811 -5.126
379  4.24338 -5.126
380  4.27866 -5.126
381  4.31394 -5.126
382  4.34922 -5.126
383  4.3845 -5.126
384  4.41977 -5.126
385  4.45505 -5.126
386  4.49033 -5.126
387  4.52561 -5.126
388  4.56088 -5.126
389  4.59616 -5.126
390  4.63144 -5.126
391  4.66672 -5.126
392  4.702 -5.126
393  4.73727 -5.126
394  4.77255 -5.126
395  4.80783 -5.09073
396  4.84311 -5.09073
397  4.87838 -5.05545
398  4.91366 -5.05545
399  4.94894 -5.05545
400  4.98422 -5.02017
401  5.0195 -5.02017
402  5.05477 -5.02017
403  5.09005 -4.98489
404  5.12533 -4.98489
405  5.16061 -4.98489
406  5.19588 -4.94961
407  5.23116 -4.91434
408  5.26644 -4.91434
409  5.30172 -4.91434
410  5.337 -4.87906
411  5.37227 -4.87906
412  5.40755 -4.87906
413  5.44283 -4.84378
414  5.47811 -4.84378
415  5.51338 -4.84378
416  5.54866 -4.84378
417  5.58394 -4.8085
418  5.61922 -4.8085
419  5.6545 -4.8085
420  5.68977 -4.8085
421  5.72505 -4.8085
422  5.76033 -4.8085
423  5.79561 -4.77323
424  5.83088 -4.73795
425  5.86616 -4.70267
426  5.90144 -4.66739
427  5.93672 -4.63211
428  5.972 -4.59684
429  6.00727 -4.56156
430  6.04255 -4.52628
431  6.07783 -4.491
432  6.07783 -4.45573
433  6.07783 -4.42045
434  6.07783 -4.38517
435  6.11311 -4.34989
436  6.11311 -4.31461
437  6.11311 -4.27934
438  6.14838 -4.24406
439  6.18366 -4.20878
440  6.18366 -4.1735
441  6.18366 -4.13823
442  6.21894 -4.10295
443  6.21894 -4.06767
444  6.21894 -4.03239
445  6.21894 -3.99711
446  6.25422 -3.96184
447  6.25422 -3.92656
448  6.25422 -3.89128
449  6.25422 -3.856
450  6.2895 -3.82073
451  6.2895 -3.78545
452  6.2895 -3.75017
453  6.2895 -3.71489
454  6.32477 -3.67961
455  6.32477 -3.64434
456  6.36005 -3.60906
457  6.36005 -3.57378
458  6.36005 -3.5385
459  6.36005 -3.50323
460  6.36005 -3.46795
461  6.36005 -3.43267
462  6.36005 -3.39739
463  6.39533 -3.36211
464  6.39533 -3.32684
465  6.39533 -3.29156
466  6.39533 -3.25628
467  6.43061 -3.221
468  6.43061 -3.18573
469  6.43061 -3.15045
470  6.43061 -3.11517
471  6.43061 -3.07989
472  6.43061 -3.04461
473  6.43061 -3.00934
474  6.43061 -2.97406
475  6.43061 -2.93878
476  6.43061 -2.9035
477  6.46588 -2.86823
478  6.46588 -2.83295
479  6.46588 -2.79767
480  6.46588 -2.76239
481  6.46588 -2.72711
482  6.46588 -2.69184
483  6.46588 -2.65656
484  6.46588 -2.62128
485  6.46588 -2.586
486  6.50116 -2.55073
487  6.50116 -2.51545
488  6.50116 -2.48017
489  6.50116 -2.44489
490  6.50116 -2.40961
491  6.50116 -2.37434
492  6.50116 -2.33906
493  6.50116 -2.30378
494  6.50116 -2.2685
495  6.50116 -2.23323
496  6.50116 -2.19795
497  6.50116 -2.16267
498  6.50116 -2.12739
499  6.50116 -2.09211
500  6.50116 -2.05684
501  6.50116 -2.02156
502  6.50116 -1.98628
503  6.50116 -1.951
504  6.53644 -1.91573
505  6.53644 -1.88045
506  6.53644 -1.84517
507  6.53644 -1.80989
508  6.53644 -1.77461
509  6.53644 -1.73934
510  6.53644 -1.70406
511  6.53644 -1.66878
512  6.53644 -1.6335
513  6.53644 -1.59823
514  6.53644 -1.56295
515  6.53644 -1.52767
516  6.53644 -1.49239
517  6.53644 -1.45711
518  6.53644 -1.42184
519  6.53644 -1.38656
520  6.53644 -1.35128
521  6.53644 -1.316
522  6.53644 -1.28073
523  6.53644 -1.24545
524  6.53644 -1.21017
525  6.53644 -1.17489
526  6.53644 -1.13961
527  6.53644 -1.10434
528  6.53644 -1.06906
529  6.53644 -1.03378
530  6.53644 -0.998503
531  6.53644 -0.963225
532  6.53644 -0.927948
533  6.50116 -0.89267
534  6.50116 -0.857392
535  6.50116 -0.822114
536  6.50116 -0.786836
537  6.50116 -0.751559
538  6.50116 -0.716281
539  6.50116 -0.681003
540  6.50116 -0.645725
541  6.50116 -0.610448
542  6.50116 -0.57517
543  6.46588 -0.539892
544  6.46588 -0.504614
545  6.46588 -0.469336
546  6.46588 -0.434059
547  6.46588 -0.398781
548  6.46588 -0.363503
549  6.46588 -0.328225
550  6.46588 -0.292948
551  6.43061 -0.25767
552  6.43061 -0.222392
553  6.43061 -0.187114
554  6.43061 -0.151836
555  6.43061 -0.116559
556  6.39533 -0.0812809
557  6.39533 -0.0460031
558  6.39533 -0.0107254
559  6.39533 0.0245524
560  6.39533 0.0598302
561  6.39533 0.095108
562  6.39533 0.130386
563  6.39533 0.165664
564  6.39533 0.200941
565  6.39533 0.236219
566  6.39533 0.271497
567  6.39533 0.306775
568  6.39533 0.342052
569  6.36005 0.37733
570  6.32477 0.412608
571  6.32477 0.447886
572  6.32477 0.483164
573  6.32477 0.518441
574  6.32477 0.553719
575  6.32477 0.588997
576  6.2895 0.624275
577  6.2895 0.659552
578  6.2895 0.69483
579  6.25422 0.730108
580  6.25422 0.765386
581  6.25422 0.800664
582  6.25422 0.835941
583  6.25422 0.871219
584  6.25422 0.906497
585  6.25422 0.941775
586  6.21894 0.977052
587  6.21894 1.01233
588  6.21894 1.04761
589  6.18366 1.08289
590  6.18366 1.11816
591  6.18366 1.15344
592  6.18366 1.18872
593  6.14838 1.224
594  6.14838 1.25927
595  6.11311 1.29455
596  6.11311 1.32983
597  6.11311 1.36511
598  6.07783 1.40039
599  6.07783 1.43566
600  6.07783 1.47094
601  6.07783 1.50622
602  6.04255 1.5415
603  6.04255 1.57677
604  6.04255 1.61205
605  6.04255 1.64733
606  6.00727 1.68261
607  6.00727 1.71789
608  6.00727 1.75316
609  5.972 1.78844
610  5.972 1.82372
611  5.972 1.859
612  5.93672 1.89427
613  5.93672 1.92955
614  5.93672 1.96483
615  5.90144 2.00011
616  5.90144 2.03539
617  5.86616 2.07066
618  5.86616 2.10594
619  5.86616 2.14122
620  5.86616 2.1765
621  5.83088 2.21177
622  5.83088 2.24705
623  5.83088 2.28233
624  5.83088 2.31761
625  5.79561 2.35289
626  5.76033 2.38816
627  5.76033 2.42344
628  5.76033 2.45872
629  5.72505 2.494
630  5.72505 2.52927
631  5.72505 2.56455
632  5.68977 2.59983
633  5.68977 2.63511
634  5.68977 2.67039
635  5.6545 2.70566
636  5.6545 2.74094
637  5.6545 2.77622
638  5.6545 2.8115
639  5.6545 2.84677
640  5.6545 2.88205
641  5.6545 2.91733
642  5.61922 2.95261
643  5.61922 2.98789
644  5.58394 3.02316
645  5.58394 3.05844
646  5.54866 3.09372
647  5.51338 3.129
648  5.47811 3.16427
649  5.44283 3.19955
650  5.40755 3.23483
651  5.40755 3.27011
652  5.37227 3.30539
653  5.37227 3.34066
654  5.337 3.37594
655  5.337 3.41122
656  5.30172 3.4465
657  5.30172 3.48177
658  5.30172 3.51705
659  5.30172 3.55233
660  5.30172 3.58761
661  5.26644 3.62289
662  5.23116 3.65816
663  5.19588 3.69344
664  5.19588 3.72872
665  5.19588 3.764
666  5.19588 3.79927
667  5.16061 3.83455
668  5.12533 3.86983
669  5.09005 3.90511
670  5.05477 3.94039
671  5.0195 3.97566
672  4.98422 4.01094
673  4.94894 4.04622
674  4.94894 4.0815
675  4.91366 4.11677
676  4.91366 4.15205
677  4.87838 4.18733
678  4.87838 4.22261
679  4.87838 4.25789
680  4.84311 4.29316
681  4.80783 4.32844
682  4.77255 4.36372
683  4.73727 4.399
684  4.702 4.43427
685  4.66672 4.46955
686  4.63144 4.50483
687  4.63144 4.54011
688  4.59616 4.57539
689  4.56088 4.61066
690  4.52561 4.64594
691  4.49033 4.68122
692  4.45505 4.7165
693  4.41977 4.75177
694  4.3845 4.78705
695  4.34922 4.82233
696  4.31394 4.85761
697  4.27866 4.89289
698  4.24338 4.92816
699  4.20811 4.96344
700  4.17283 4.99872
701  4.13755 5.034
702  4.10227 5.06927
703  4.067 5.10455
704  4.03172 5.13983
705  3.99644 5.17511
706  3.96116 5.21039
707  3.92588 5.24566
708  3.89061 5.28094
709  3.85533 5.31622
710  3.82005 5.3515
711  3.78477 5.38677
712  3.7495 5.42205
713  3.71422 5.45733
714  3.67894 5.49261
715  3.64366 5.52789
716  3.64366 5.56316
717  3.60838 5.59844
718  3.57311 5.63372
719  3.53783 5.669
720  3.50255 5.70427
721  3.46727 5.73955
722  3.432 5.77483
723  3.39672 5.81011
724  3.36144 5.84539
725  3.32616 5.88066
726  3.29088 5.91594
727  3.25561 5.95122
728  3.22033 5.9865
729  3.18505 6.02177
730  3.14977 6.05705
731  3.1145 6.09233
732  3.07922 6.12761
733  3.04394 6.16289
734  3.00866 6.19816
735  2.97338 6.23344
736  2.93811 6.26872
737  2.90283 6.304
738  2.86755 6.33927
739  2.83227 6.37455
740  2.797 6.40983
741  2.76172 6.44511
742  2.72644 6.48039
743  2.69116 6.51566
744  2.65588 6.51566
745  2.62061 6.55094
746  2.58533 6.55094
747  2.55005 6.55094
748  2.51477 6.58622
749  2.4795 6.58622
750  2.44422 6.6215
751  2.40894 6.6215
752  2.37366 6.6215
753  2.33838 6.6215
754  2.30311 6.6215
755  2.26783 6.6215
756  2.23255 6.6215
757  2.19727 6.6215
758  2.162 6.65677
759  2.12672 6.69205
760  2.09144 6.69205
761  2.05616 6.72733
762  2.02088 6.76261
763  1.98561 6.79789
764  1.95033 6.83316
765  1.91505 6.83316
766  1.87977 6.83316
767  1.8445 6.83316
768  1.80922 6.83316
769  1.77394 6.83316
770  1.73866 6.86844
771  1.70338 6.86844
772  1.66811 6.86844
773  1.63283 6.86844
774  1.59755 6.86844
775  1.56227 6.86844
776  1.527 6.86844
777  1.49172 6.86844
778  1.45644 6.90372
779  1.42116 6.939
780  1.38588 6.939
781  1.35061 6.97427
782  1.31533 6.97427
783  1.28005 6.97427
784  1.24477 6.97427
785  1.2095 6.97427
786  1.17422 6.97427
787  1.13894 6.97427
788  1.10366 7.00955
789  1.06838 7.00955
790  1.03311 7.00955
791  0.997829 7.00955
792  0.962551 7.00955
793  0.927273 7.00955
794  0.891996 7.00955
795  0.856718 7.00955
796  0.82144 7.00955
797  0.786162 7.00955
798  0.750885 7.00955
799  0.715607 7.00955
800  0.680329 7.00955
801  0.645051 7.00955
802  0.609773 7.00955
803  0.574496 7.00955
804  0.539218 7.00955
805  0.50394 7.00955
806  0.468662 7.00955
807  0.433385 6.97427
808  0.398107 6.97427
809  0.362829 6.97427
810  0.327551 6.97427
811  0.292273 6.97427
812  0.256996 6.97427
813  0.221718 6.97427
814  0.18644 6.97427
815  0.151162 6.97427
816  0.115885 6.97427
817  0.0806068 6.97427
818  0.045329 6.97427
819  0.0100512 6.97427
820  -0.0252266 6.97427
821  -0.0605043 6.97427
822  -0.0957821 6.97427
823  -0.13106 6.97427
824  -0.166338 6.97427
825  -0.201615 6.97427
826  -0.236893 7.00955
827  -0.272171 7.04483
828  -0.307449 7.04483
829  -0.342727 7.04483
830  -0.378004 7.04483
831  -0.413282 7.04483
832  -0.44856 7.04483
833  -0.483838 7.04483
834  -0.519115 7.04483
835  -0.554393 7.04483
836  -0.589671 7.04483
837  -0.624949 7.04483
838  -0.660227 7.04483
839  -0.695504 7.04483
840  -0.730782 7.00955
841  -0.76606 7.00955
842  -0.801338 7.00955
843  -0.836615 7.00955
844  -0.871893 7.00955
845  -0.907171 7.00955
846  -0.942449 7.00955
847  -0.977727 7.00955
848  -1.013 6.97427
849  -1.04828 6.97427
850  -1.08356 6.939
851  -1.11884 6.939
852  -1.15412 6.90372
853  -1.18939 6.90372
854  -1.22467 6.90372
855  -1.25995 6.86844
856  -1.29523 6.86844
857  -1.3305 6.83316
858  -1.36578 6.83316
859  -1.40106 6.83316
860  -1.43634 6.83316
861  -1.47162 6.79789
862  -1.50689 6.79789
863  -1.54217 6.76261
864  -1.57745 6.76261
865  -1.61273 6.76261
866  -1.648 6.76261
867  -1.68328 6.76261
868  -1.71856 6.72733
869  -1.75384 6.69205
870  -1.78912 6.69205
871  -1.82439 6.69205
872  -1.85967 6.65677
873  -1.89495 6.65677
874  -1.93023 6.6215
875  -1.9655 6.6215
876  -2.00078 6.58622
877  -2.03606 6.58622
878  -2.07134 6.55094
879  -2.10662 6.55094
880  -2.14189 6.51566
881  -2.17717 6.51566
882  -2.21245 6.48039
883  -2.24773 6.48039
884  -2.283 6.44511
885  -2.31828 6.40983
886  -2.35356 6.40983
887  -2.38884 6.40983
888  -2.42412 6.40983
889  -2.45939 6.37455
890  -2.49467 6.37455
891  -2.52995 6.33927
892  -2.56523 6.33927
893  -2.6005 6.304
894  -2.63578 6.304
895  -2.67106 6.26872
896  -2.70634 6.23344
897  -2.74162 6.19816
898  -2.77689 6.16289
899  -2.81217 6.12761
900  -2.84745 6.09233
901  -2.88273 6.05705
902  -2.918 6.05705
903  -2.95328 6.02177
904  -2.98856 6.02177
905  -3.02384 5.9865
906  -3.05912 5.95122
907  -3.09439 5.95122
908  -3.12967 5.91594
909  -3.16495 5.88066
910  -3.20023 5.88066
911  -3.2355 5.84539
912  -3.27078 5.81011
913  -3.30606 5.77483
914  -3.34134 5.77483
915  -3.37662 5.77483
916  -3.41189 5.73955
917  -3.44717 5.70427
918  -3.48245 5.669
919  -3.51773 5.63372
920  -3.553 5.59844
921  -3.58828 5.56316
922  -3.62356 5.52789
923  -3.65884 5.49261
924  -3.69412 5.45733
925  -3.72939 5.42205
926  -3.76467 5.38677
927  -3.79995 5.3515
928  -3.79995 5.31622
929  -3.83523 5.28094
930  -3.8705 5.24566
931  -3.90578 5.21039
932  -3.94106 5.17511
933  -3.97634 5.13983
934  -4.01162 5.10455
935  -4.04689 5.06927
936  -4.08217 5.034
937  -4.11745 4.99872
938  -4.15273 4.96344
939  -4.188 4.92816
940  -4.22328 4.89289
941  -4.25856 4.85761
942  -4.29384 4.82233
943  -4.32912 4.78705
944  -4.36439 4.75177
945  -4.39967 4.7165
946  -4.43495 4.68122
947  -4.47023 4.64594
948  -4.5055 4.61066
949  -4.5055 4.57539
950  -4.54078 4.54011
951  -4.57606 4.50483
952  -4.61134 4.46955
953  -4.64662 4.43427
954  -4.64662 4.399
955  -4.68189 4.36372
956  -4.71717 4.32844
957  -4.71717 4.29316
958  -4.75245 4.25789
959  -4.78773 4.22261
960  -4.78773 4.18733
961  -4.823 4.15205
962  -4.823 4.11677
963  -4.85828 4.0815
964  -4.89356 4.04622
965  -4.89356 4.01094
966  -4.92884 3.97566
967  -4.96412 3.94039
968  -4.96412 3.90511
969  -4.99939 3.86983
970  -4.99939 3.83455
971  -5.03467 3.79927
972  -5.06995 3.764
973  -5.06995 3.72872
974  -5.10523 3.69344
975  -5.10523 3.65816
976  -5.1405 3.62289
977  -5.17578 3.58761
978  -5.17578 3.55233
979  -5.17578 3.51705
980  -5.17578 3.48177
981  -5.17578 3.4465
982  -5.17578 3.41122
983  -5.17578 3.37594
984  -5.17578 3.34066
985  -5.17578 3.30539
986  -5.17578 3.27011
987  -5.17578 3.23483
988  -5.17578 3.19955
989  -5.17578 3.16427
990  -5.17578 3.129
991  -5.17578 3.09372
992  -5.17578 3.05844
993  -5.17578 3.02316
994  -5.17578 2.98789
995  -5.17578 2.95261
996  -5.17578 2.91733
997  -5.17578 2.88205
998  -5.21106 2.84677
999  -5.24634 2.8115
1000 -5.24634 2.77622
1001 -5.24634 2.74094
1002 -5.24634 2.70566
1003 -5.24634 2.67039
1004 -5.28162 2.63511
1005 -5.28162 2.59983
1006 -5.28162 2.56455
1007 -5.28162 2.52927
1008 -5.31689 2.494
1009 -5.31689 2.45872
1010 -5.31689 2.42344
1011 -5.31689 2.38816
1012 -5.31689 2.35289
1013 -5.31689 2.31761
1014 -5.31689 2.28233
1015 -5.31689 2.24705
1016 -5.31689 2.21177
1017 -5.31689 2.1765
1018 -5.31689 2.14122
1019 -5.31689 2.10594
1020 -5.31689 2.07066
1021 -5.31689 2.03539
1022 -5.31689 2.00011
1023 -5.31689 1.96483
1024 -5.31689 1.92955
1025 -5.31689 1.89427
1026 -5.31689 1.859
1027 -5.31689 1.82372
1028 -5.31689 1.78844
1029 -5.31689 1.75316
1030 -5.31689 1.71789
1031 -5.31689 1.68261
1032 -5.31689 1.64733
1033 -5.31689 1.61205
1034 -5.35217 1.57677
1035 -5.35217 1.5415
1036 -5.35217 1.50622
1037 -5.35217 1.47094
1038 -5.35217 1.43566
1039 -5.38745 1.40039
1040 -5.38745 1.36511
1041 -5.38745 1.32983
1042 -5.38745 1.29455
1043 -5.38745 1.25927
1044 -5.38745 1.224
1045 -5.38745 1.18872
1046 -5.38745 1.15344
1047 -5.42273 1.11816
1048 -5.42273 1.08289
1049 -5.42273 1.04761
1050 -5.42273 1.01233
1051 -5.42273 0.977052
1052 -5.42273 0.941775
1053 -5.42273 0.906497
1054 -5.42273 0.871219
1055 -5.42273 0.835941
1056 -5.42273 0.800664
1057 -5.458 0.765386
1058 -5.458 0.730108
1059 -5.49328 0.69483
1060 -5.52856 0.659552
1061 -5.52856 0.624275
1062 -5.52856 0.588997
1063 -5.52856 0.553719
1064 -5.56384 0.518441
1065 -5.59912 0.483164
1066 -5.63439 0.447886
1067 -5.63439 0.412608
1068 -5.66967 0.37733
1069 -5.70495 0.342052
1070 -5.74023 0.306775
1071 -5.74023 0.271497
1072 -5.74023 0.236219
1073 -5.7755 0.200941
1074 -5.81078 0.165664
1075 -5.84606 0.130386
1076 -5.88134 0.095108
1077 -5.88134 0.0598302
1078 -5.91662 0.0245524
1079 -5.91662 -0.0107254
1080 -5.91662 -0.0460031
1081 -5.95189 -0.0812809
1082 -5.98717 -0.116559
1083 -5.98717 -0.151836
1084 -6.02245 -0.187114
1085 -6.05773 -0.222392
1086 -6.05773 -0.25767
1087 -6.093 -0.292948
1088 -6.093 -0.328225
1089 -6.093 -0.363503
1090 -6.093 -0.398781
1091 -6.12828 -0.434059
1092 -6.12828 -0.469336
1093 -6.16356 -0.504614
1094 -6.16356 -0.539892
1095 -6.16356 -0.57517
1096 -6.19884 -0.610448
1097 -6.19884 -0.645725
1098 -6.19884 -0.681003
1099 -6.19884 -0.716281
1100 -6.19884 -0.751559
1101 -6.19884 -0.786836
1102 -6.19884 -0.822114
1103 -6.19884 -0.857392
1104 -6.19884 -0.89267
1105 -6.19884 -0.927948
1106 -6.19884 -0.963225
1107 -6.19884 -0.998503
1108 -6.19884 -1.03378
1109 -6.19884 -1.06906
1110 -6.16356 -1.10434
1111 -6.16356 -1.13961
1112 -6.16356 -1.17489
1113 -6.16356 -1.21017
1114 -6.16356 -1.24545
1115 -6.16356 -1.28073
1116 -6.12828 -1.316
1117 -6.12828 -1.35128
1118 -6.12828 -1.38656
1119 -6.12828 -1.42184
1120 -6.12828 -1.45711
1121 -6.12828 -1.49239
1122 -6.12828 -1.52767
1123 -6.12828 -1.56295
1124 -6.12828 -1.59823
1125 -6.12828 -1.6335
1126 -6.12828 -1.66878
1127 -6.12828 -1.70406
1128 -6.12828 -1.73934
1129 -6.12828 -1.77461
1130 -6.12828 -1.80989
1131 -6.12828 -1.84517
1132 -6.12828 -1.88045
1133 -6.12828 -1.91573
1134 -6.12828 -1.951
1135 -6.12828 -1.98628
1136 -6.16356 -2.02156
1137 -6.19884 -2.05684
1138 -6.23412 -2.09211
1139 -6.26939 -2.12739
1140 -6.30467 -2.16267
1141 -6.33995 -2.19795
1142 -6.37523 -2.23323
1143 -6.4105 -2.2685
1144 -6.44578 -2.30378
1145 -6.44578 -2.33906
1146 -6.44578 -2.37434
1147 -6.48106 -2.40961
1148 -6.48106 -2.44489
1149 -6.48106 -2.48017
1150 -6.48106 -2.51545
1151 -6.48106 -2.55073
1152 -6.51634 -2.586
1153 -6.55162 -2.62128
1154 -6.58689 -2.65656
1155 -6.62217 -2.69184
