# Supplementary material for: Statistical Mapping of Maize Bundle Intensity at the Stem Scale Using Spatial Normalisation of Replicated Images
Source: PLoS One. 2014 Mar 12;9(3):e90673. doi: 10.1371/journal.pone.0090673 (PMC3951278; doi:10.1371/journal.pone.0090673)
Supplement: File S2 — Data files containing bundle positions and slice contours. (ZIP) [file pone.0090673.s002.zip › data/slabs/tables/contoursMm/m04fvCntMm.txt]

name   x   y
1    -6.50944 -1.00368
2    -6.50944 -1.03896
3    -6.50944 -1.07423
4    -6.50944 -1.10951
5    -6.50944 -1.14479
6    -6.50944 -1.18007
7    -6.50944 -1.21534
8    -6.50944 -1.25062
9    -6.50944 -1.2859
10   -6.50944 -1.32118
11   -6.50944 -1.35646
12   -6.50944 -1.39173
13   -6.50944 -1.42701
14   -6.50944 -1.46229
15   -6.50944 -1.49757
16   -6.50944 -1.53284
17   -6.50944 -1.56812
18   -6.50944 -1.6034
19   -6.50944 -1.63868
20   -6.50944 -1.67396
21   -6.50944 -1.70923
22   -6.50944 -1.74451
23   -6.50944 -1.77979
24   -6.50944 -1.81507
25   -6.47416 -1.85034
26   -6.47416 -1.88562
27   -6.47416 -1.9209
28   -6.47416 -1.95618
29   -6.47416 -1.99146
30   -6.47416 -2.02673
31   -6.47416 -2.06201
32   -6.47416 -2.09729
33   -6.47416 -2.13257
34   -6.47416 -2.16784
35   -6.47416 -2.20312
36   -6.47416 -2.2384
37   -6.47416 -2.27368
38   -6.47416 -2.30896
39   -6.47416 -2.34423
40   -6.47416 -2.37951
41   -6.47416 -2.41479
42   -6.47416 -2.45007
43   -6.47416 -2.48534
44   -6.47416 -2.52062
45   -6.47416 -2.5559
46   -6.47416 -2.59118
47   -6.47416 -2.62646
48   -6.47416 -2.66173
49   -6.47416 -2.69701
50   -6.47416 -2.73229
51   -6.47416 -2.76757
52   -6.47416 -2.80284
53   -6.47416 -2.83812
54   -6.43889 -2.8734
55   -6.43889 -2.90868
56   -6.43889 -2.94396
57   -6.43889 -2.97923
58   -6.40361 -3.01451
59   -6.40361 -3.04979
60   -6.40361 -3.08507
61   -6.36833 -3.12034
62   -6.36833 -3.15562
63   -6.36833 -3.1909
64   -6.36833 -3.22618
65   -6.36833 -3.26146
66   -6.36833 -3.29673
67   -6.33305 -3.33201
68   -6.33305 -3.36729
69   -6.33305 -3.40257
70   -6.33305 -3.43784
71   -6.33305 -3.47312
72   -6.33305 -3.5084
73   -6.33305 -3.54368
74   -6.29777 -3.57896
75   -6.2625 -3.61423
76   -6.2625 -3.64951
77   -6.2625 -3.68479
78   -6.2625 -3.72007
79   -6.2625 -3.75534
80   -6.22722 -3.79062
81   -6.22722 -3.8259
82   -6.22722 -3.86118
83   -6.22722 -3.89646
84   -6.19194 -3.93173
85   -6.19194 -3.96701
86   -6.19194 -4.00229
87   -6.19194 -4.03757
88   -6.15666 -4.07284
89   -6.15666 -4.10812
90   -6.15666 -4.1434
91   -6.15666 -4.17868
92   -6.15666 -4.21396
93   -6.15666 -4.24923
94   -6.15666 -4.28451
95   -6.15666 -4.31979
96   -6.15666 -4.35507
97   -6.15666 -4.39034
98   -6.15666 -4.42562
99   -6.12139 -4.4609
100  -6.08611 -4.49618
101  -6.08611 -4.53146
102  -6.08611 -4.56673
103  -6.05083 -4.60201
104  -6.05083 -4.63729
105  -6.01555 -4.67257
106  -5.98027 -4.70784
107  -5.945 -4.74312
108  -5.90972 -4.7784
109  -5.87444 -4.81368
110  -5.83916 -4.84896
111  -5.80389 -4.88423
112  -5.76861 -4.91951
113  -5.73333 -4.91951
114  -5.69805 -4.91951
115  -5.66277 -4.95479
116  -5.6275 -4.99007
117  -5.59222 -4.99007
118  -5.55694 -4.99007
119  -5.52166 -4.99007
120  -5.48639 -4.99007
121  -5.45111 -4.99007
122  -5.41583 -4.99007
123  -5.38055 -4.99007
124  -5.34527 -4.99007
125  -5.31 -4.99007
126  -5.27472 -4.99007
127  -5.23944 -4.99007
128  -5.20416 -4.99007
129  -5.16889 -4.99007
130  -5.13361 -4.99007
131  -5.09833 -4.95479
132  -5.06305 -4.95479
133  -5.02777 -4.95479
134  -4.9925 -4.95479
135  -4.95722 -4.91951
136  -4.92194 -4.91951
137  -4.88666 -4.91951
138  -4.85139 -4.91951
139  -4.81611 -4.91951
140  -4.78083 -4.91951
141  -4.74555 -4.91951
142  -4.71027 -4.88423
143  -4.675 -4.84896
144  -4.63972 -4.81368
145  -4.60444 -4.7784
146  -4.56916 -4.7784
147  -4.53389 -4.7784
148  -4.49861 -4.7784
149  -4.46333 -4.7784
150  -4.42805 -4.7784
151  -4.39277 -4.7784
152  -4.3575 -4.7784
153  -4.32222 -4.7784
154  -4.28694 -4.7784
155  -4.25166 -4.7784
156  -4.21639 -4.7784
157  -4.18111 -4.7784
158  -4.14583 -4.81368
159  -4.11055 -4.84896
160  -4.07527 -4.88423
161  -4.04 -4.91951
162  -4.00472 -4.95479
163  -3.96944 -4.99007
164  -3.93416 -5.02534
165  -3.89889 -5.02534
166  -3.86361 -5.02534
167  -3.82833 -5.02534
168  -3.79305 -5.02534
169  -3.75777 -5.06062
170  -3.7225 -5.06062
171  -3.68722 -5.06062
172  -3.65194 -5.06062
173  -3.61666 -5.06062
174  -3.58139 -5.06062
175  -3.54611 -5.06062
176  -3.51083 -5.06062
177  -3.47555 -5.06062
178  -3.44027 -5.06062
179  -3.405 -5.06062
180  -3.36972 -5.06062
181  -3.33444 -5.06062
182  -3.29916 -5.06062
183  -3.26389 -5.06062
184  -3.22861 -5.06062
185  -3.19333 -5.06062
186  -3.15805 -5.06062
187  -3.12277 -5.06062
188  -3.0875 -5.06062
189  -3.05222 -5.02534
190  -3.01694 -5.02534
191  -2.98166 -5.02534
192  -2.94639 -5.02534
193  -2.91111 -5.02534
194  -2.87583 -5.02534
195  -2.84055 -5.02534
196  -2.80527 -5.02534
197  -2.77 -5.02534
198  -2.73472 -5.02534
199  -2.69944 -5.02534
200  -2.66416 -5.02534
201  -2.62889 -5.02534
202  -2.59361 -5.02534
203  -2.55833 -5.02534
204  -2.52305 -5.02534
205  -2.48777 -5.02534
206  -2.4525 -5.02534
207  -2.41722 -5.02534
208  -2.38194 -5.06062
209  -2.34666 -5.06062
210  -2.31139 -5.0959
211  -2.27611 -5.0959
212  -2.24083 -5.13118
213  -2.20555 -5.13118
214  -2.17027 -5.13118
215  -2.135 -5.13118
216  -2.09972 -5.13118
217  -2.06444 -5.16646
218  -2.02916 -5.16646
219  -1.99389 -5.20173
220  -1.95861 -5.20173
221  -1.92333 -5.23701
222  -1.88805 -5.27229
223  -1.85277 -5.30757
224  -1.8175 -5.34284
225  -1.78222 -5.37812
226  -1.74694 -5.4134
227  -1.71166 -5.44868
228  -1.67639 -5.48396
229  -1.64111 -5.51923
230  -1.60583 -5.51923
231  -1.57055 -5.51923
232  -1.53527 -5.55451
233  -1.5 -5.55451
234  -1.46472 -5.58979
235  -1.42944 -5.58979
236  -1.39416 -5.58979
237  -1.35889 -5.58979
238  -1.32361 -5.58979
239  -1.28833 -5.58979
240  -1.25305 -5.62507
241  -1.21777 -5.62507
242  -1.1825 -5.62507
243  -1.14722 -5.62507
244  -1.11194 -5.66034
245  -1.07666 -5.66034
246  -1.04139 -5.66034
247  -1.00611 -5.69562
248  -0.97083 -5.69562
249  -0.935552 -5.7309
250  -0.900275 -5.7309
251  -0.864997 -5.7309
252  -0.829719 -5.7309
253  -0.794441 -5.7309
254  -0.759163 -5.7309
255  -0.723886 -5.7309
256  -0.688608 -5.7309
257  -0.65333 -5.7309
258  -0.618052 -5.7309
259  -0.582775 -5.7309
260  -0.547497 -5.7309
261  -0.512219 -5.7309
262  -0.476941 -5.7309
263  -0.441663 -5.76618
264  -0.406386 -5.76618
265  -0.371108 -5.76618
266  -0.33583 -5.76618
267  -0.300552 -5.76618
268  -0.265275 -5.76618
269  -0.229997 -5.76618
270  -0.194719 -5.76618
271  -0.159441 -5.76618
272  -0.124163 -5.76618
273  -0.0888857 -5.76618
274  -0.0536079 -5.76618
275  -0.0183301 -5.76618
276  0.0169476 -5.76618
277  0.0522254 -5.76618
278  0.0875032 -5.76618
279  0.122781 -5.76618
280  0.158059 -5.76618
281  0.193337 -5.76618
282  0.228614 -5.76618
283  0.263892 -5.76618
284  0.29917 -5.76618
285  0.334448 -5.76618
286  0.369725 -5.7309
287  0.405003 -5.69562
288  0.440281 -5.66034
289  0.475559 -5.62507
290  0.510837 -5.58979
291  0.546114 -5.55451
292  0.581392 -5.55451
293  0.61667 -5.55451
294  0.651948 -5.55451
295  0.687225 -5.55451
296  0.722503 -5.55451
297  0.757781 -5.55451
298  0.793059 -5.55451
299  0.828337 -5.55451
300  0.863614 -5.55451
301  0.898892 -5.55451
302  0.93417 -5.55451
303  0.969448 -5.55451
304  1.00473 -5.55451
305  1.04 -5.55451
306  1.07528 -5.55451
307  1.11056 -5.55451
308  1.14584 -5.55451
309  1.18111 -5.55451
310  1.21639 -5.55451
311  1.25167 -5.55451
312  1.28695 -5.55451
313  1.32223 -5.58979
314  1.3575 -5.58979
315  1.39278 -5.62507
316  1.42806 -5.62507
317  1.46334 -5.62507
318  1.49861 -5.66034
319  1.53389 -5.66034
320  1.56917 -5.66034
321  1.60445 -5.69562
322  1.63973 -5.69562
323  1.675 -5.7309
324  1.71028 -5.76618
325  1.74556 -5.80146
326  1.78084 -5.83673
327  1.81611 -5.87201
328  1.85139 -5.90729
329  1.88667 -5.94257
330  1.92195 -5.97784
331  1.95723 -6.01312
332  1.9925 -6.0484
333  2.02778 -6.08368
334  2.06306 -6.11896
335  2.09834 -6.15423
336  2.13361 -6.18951
337  2.16889 -6.22479
338  2.20417 -6.26007
339  2.23945 -6.29534
340  2.27473 -6.33062
341  2.31 -6.3659
342  2.34528 -6.3659
343  2.38056 -6.40118
344  2.41584 -6.40118
345  2.45111 -6.40118
346  2.48639 -6.40118
347  2.52167 -6.40118
348  2.55695 -6.40118
349  2.59223 -6.40118
350  2.6275 -6.40118
351  2.66278 -6.40118
352  2.69806 -6.40118
353  2.73334 -6.40118
354  2.76861 -6.40118
355  2.80389 -6.40118
356  2.83917 -6.40118
357  2.87445 -6.40118
358  2.90973 -6.40118
359  2.945 -6.40118
360  2.98028 -6.3659
361  3.01556 -6.3659
362  3.05084 -6.3659
363  3.08611 -6.3659
364  3.12139 -6.3659
365  3.15667 -6.3659
366  3.19195 -6.3659
367  3.22723 -6.33062
368  3.2625 -6.33062
369  3.29778 -6.33062
370  3.33306 -6.33062
371  3.36834 -6.33062
372  3.40361 -6.33062
373  3.43889 -6.33062
374  3.47417 -6.33062
375  3.50945 -6.33062
376  3.54473 -6.33062
377  3.58 -6.33062
378  3.61528 -6.33062
379  3.65056 -6.33062
380  3.68584 -6.29534
381  3.72111 -6.29534
382  3.75639 -6.29534
383  3.79167 -6.26007
384  3.82695 -6.26007
385  3.86223 -6.26007
386  3.8975 -6.22479
387  3.93278 -6.22479
388  3.96806 -6.22479
389  4.00334 -6.22479
390  4.03861 -6.22479
391  4.07389 -6.22479
392  4.10917 -6.22479
393  4.14445 -6.22479
394  4.17973 -6.22479
395  4.215 -6.22479
396  4.25028 -6.22479
397  4.28556 -6.22479
398  4.32084 -6.22479
399  4.35611 -6.22479
400  4.39139 -6.22479
401  4.42667 -6.22479
402  4.46195 -6.22479
403  4.49723 -6.22479
404  4.5325 -6.22479
405  4.56778 -6.22479
406  4.60306 -6.22479
407  4.63834 -6.22479
408  4.67361 -6.22479
409  4.70889 -6.22479
410  4.74417 -6.22479
411  4.77945 -6.22479
412  4.81473 -6.22479
413  4.85 -6.22479
414  4.88528 -6.22479
415  4.92056 -6.22479
416  4.95584 -6.22479
417  4.99111 -6.22479
418  5.02639 -6.22479
419  5.06167 -6.22479
420  5.09695 -6.22479
421  5.13223 -6.22479
422  5.1675 -6.22479
423  5.20278 -6.22479
424  5.23806 -6.22479
425  5.27334 -6.22479
426  5.30861 -6.22479
427  5.34389 -6.22479
428  5.37917 -6.22479
429  5.41445 -6.18951
430  5.44973 -6.15423
431  5.485 -6.11896
432  5.52028 -6.08368
433  5.55556 -6.0484
434  5.59084 -6.01312
435  5.62611 -5.97784
436  5.66139 -5.94257
437  5.66139 -5.90729
438  5.66139 -5.87201
439  5.66139 -5.83673
440  5.66139 -5.80146
441  5.66139 -5.76618
442  5.66139 -5.7309
443  5.69667 -5.69562
444  5.69667 -5.66034
445  5.73195 -5.62507
446  5.76723 -5.58979
447  5.8025 -5.55451
448  5.83778 -5.51923
449  5.87306 -5.48396
450  5.90834 -5.44868
451  5.94361 -5.4134
452  5.94361 -5.37812
453  5.97889 -5.34284
454  6.01417 -5.30757
455  6.04945 -5.27229
456  6.08473 -5.23701
457  6.12 -5.20173
458  6.15528 -5.16646
459  6.15528 -5.13118
460  6.15528 -5.0959
461  6.15528 -5.06062
462  6.15528 -5.02534
463  6.15528 -4.99007
464  6.15528 -4.95479
465  6.15528 -4.91951
466  6.15528 -4.88423
467  6.15528 -4.84896
468  6.15528 -4.81368
469  6.15528 -4.7784
470  6.15528 -4.74312
471  6.15528 -4.70784
472  6.12 -4.67257
473  6.08473 -4.63729
474  6.04945 -4.60201
475  6.01417 -4.56673
476  6.01417 -4.53146
477  6.01417 -4.49618
478  5.97889 -4.4609
479  5.94361 -4.42562
480  5.90834 -4.39034
481  5.87306 -4.35507
482  5.87306 -4.31979
483  5.87306 -4.28451
484  5.87306 -4.24923
485  5.87306 -4.21396
486  5.87306 -4.17868
487  5.87306 -4.1434
488  5.87306 -4.10812
489  5.87306 -4.07284
490  5.87306 -4.03757
491  5.87306 -4.00229
492  5.87306 -3.96701
493  5.87306 -3.93173
494  5.87306 -3.89646
495  5.87306 -3.86118
496  5.87306 -3.8259
497  5.87306 -3.79062
498  5.87306 -3.75534
499  5.90834 -3.72007
500  5.94361 -3.68479
501  5.94361 -3.64951
502  5.94361 -3.61423
503  5.97889 -3.57896
504  5.97889 -3.54368
505  5.97889 -3.5084
506  6.01417 -3.47312
507  6.04945 -3.43784
508  6.04945 -3.40257
509  6.08473 -3.36729
510  6.08473 -3.33201
511  6.12 -3.29673
512  6.12 -3.26146
513  6.12 -3.22618
514  6.12 -3.1909
515  6.12 -3.15562
516  6.15528 -3.12034
517  6.15528 -3.08507
518  6.15528 -3.04979
519  6.15528 -3.01451
520  6.15528 -2.97923
521  6.15528 -2.94396
522  6.15528 -2.90868
523  6.15528 -2.8734
524  6.15528 -2.83812
525  6.15528 -2.80284
526  6.15528 -2.76757
527  6.15528 -2.73229
528  6.15528 -2.69701
529  6.15528 -2.66173
530  6.15528 -2.62646
531  6.12 -2.59118
532  6.08473 -2.5559
533  6.08473 -2.52062
534  6.08473 -2.48534
535  6.08473 -2.45007
536  6.08473 -2.41479
537  6.08473 -2.37951
538  6.08473 -2.34423
539  6.08473 -2.30896
540  6.08473 -2.27368
541  6.04945 -2.2384
542  6.01417 -2.20312
543  5.97889 -2.16784
544  5.97889 -2.13257
545  5.94361 -2.09729
546  5.94361 -2.06201
547  5.90834 -2.02673
548  5.90834 -1.99146
549  5.90834 -1.95618
550  5.90834 -1.9209
551  5.87306 -1.88562
552  5.87306 -1.85034
553  5.83778 -1.81507
554  5.8025 -1.77979
555  5.8025 -1.74451
556  5.76723 -1.70923
557  5.76723 -1.67396
558  5.76723 -1.63868
559  5.73195 -1.6034
560  5.73195 -1.56812
561  5.69667 -1.53284
562  5.69667 -1.49757
563  5.69667 -1.46229
564  5.69667 -1.42701
565  5.69667 -1.39173
566  5.69667 -1.35646
567  5.69667 -1.32118
568  5.69667 -1.2859
569  5.69667 -1.25062
570  5.69667 -1.21534
571  5.69667 -1.18007
572  5.69667 -1.14479
573  5.69667 -1.10951
574  5.69667 -1.07423
575  5.69667 -1.03896
576  5.69667 -1.00368
577  5.69667 -0.9684
578  5.69667 -0.933122
579  5.69667 -0.897845
580  5.69667 -0.862567
581  5.73195 -0.827289
582  5.76723 -0.792011
583  5.8025 -0.756733
584  5.83778 -0.721456
585  5.87306 -0.686178
586  5.87306 -0.6509
587  5.90834 -0.615622
588  5.94361 -0.580345
589  5.94361 -0.545067
590  5.94361 -0.509789
591  5.94361 -0.474511
592  5.94361 -0.439233
593  5.94361 -0.403956
594  5.94361 -0.368678
595  5.94361 -0.3334
596  5.94361 -0.298122
597  5.94361 -0.262845
598  5.94361 -0.227567
599  5.94361 -0.192289
600  5.94361 -0.157011
601  5.90834 -0.121733
602  5.87306 -0.0864557
603  5.87306 -0.0511779
604  5.87306 -0.0159001
605  5.87306 0.0193776
606  5.83778 0.0546554
607  5.83778 0.0899332
608  5.8025 0.125211
609  5.76723 0.160489
610  5.73195 0.195767
611  5.69667 0.231044
612  5.66139 0.266322
613  5.62611 0.3016
614  5.59084 0.336878
615  5.55556 0.372155
616  5.52028 0.407433
617  5.485 0.442711
618  5.44973 0.477989
619  5.41445 0.513267
620  5.41445 0.548544
621  5.41445 0.583822
622  5.41445 0.6191
623  5.41445 0.654378
624  5.41445 0.689655
625  5.37917 0.724933
626  5.37917 0.760211
627  5.34389 0.795489
628  5.34389 0.830767
629  5.30861 0.866044
630  5.30861 0.901322
631  5.30861 0.9366
632  5.27334 0.971878
633  5.23806 1.00716
634  5.20278 1.04243
635  5.20278 1.07771
636  5.20278 1.11299
637  5.20278 1.14827
638  5.20278 1.18354
639  5.20278 1.21882
640  5.20278 1.2541
641  5.20278 1.28938
642  5.20278 1.32466
643  5.20278 1.35993
644  5.20278 1.39521
645  5.20278 1.43049
646  5.20278 1.46577
647  5.23806 1.50104
648  5.27334 1.53632
649  5.30861 1.5716
650  5.30861 1.60688
651  5.30861 1.64216
652  5.30861 1.67743
653  5.30861 1.71271
654  5.30861 1.74799
655  5.30861 1.78327
656  5.30861 1.81854
657  5.30861 1.85382
658  5.30861 1.8891
659  5.30861 1.92438
660  5.30861 1.95966
661  5.30861 1.99493
662  5.34389 2.03021
663  5.37917 2.06549
664  5.41445 2.10077
665  5.41445 2.13604
666  5.41445 2.17132
667  5.41445 2.2066
668  5.41445 2.24188
669  5.41445 2.27716
670  5.41445 2.31243
671  5.41445 2.34771
672  5.41445 2.38299
673  5.41445 2.41827
674  5.41445 2.45354
675  5.41445 2.48882
676  5.41445 2.5241
677  5.41445 2.55938
678  5.41445 2.59466
679  5.41445 2.62993
680  5.41445 2.66521
681  5.41445 2.70049
682  5.44973 2.73577
683  5.44973 2.77104
684  5.44973 2.80632
685  5.44973 2.8416
686  5.44973 2.87688
687  5.44973 2.91216
688  5.44973 2.94743
689  5.44973 2.98271
690  5.44973 3.01799
691  5.44973 3.05327
692  5.44973 3.08854
693  5.485 3.12382
694  5.485 3.1591
695  5.485 3.19438
696  5.485 3.22966
697  5.485 3.26493
698  5.485 3.30021
699  5.485 3.33549
700  5.485 3.37077
701  5.485 3.40604
702  5.485 3.44132
703  5.485 3.4766
704  5.485 3.51188
705  5.485 3.54716
706  5.44973 3.58243
707  5.44973 3.61771
708  5.41445 3.65299
709  5.37917 3.68827
710  5.37917 3.72354
711  5.34389 3.75882
712  5.34389 3.7941
713  5.30861 3.82938
714  5.27334 3.86466
715  5.23806 3.89993
716  5.20278 3.93521
717  5.20278 3.97049
718  5.20278 4.00577
719  5.1675 4.04104
720  5.13223 4.07632
721  5.09695 4.1116
722  5.06167 4.14688
723  5.02639 4.18216
724  4.99111 4.21743
725  4.99111 4.25271
726  4.95584 4.28799
727  4.92056 4.32327
728  4.88528 4.35854
729  4.85 4.39382
730  4.81473 4.4291
731  4.77945 4.46438
732  4.74417 4.49966
733  4.74417 4.53493
734  4.70889 4.57021
735  4.67361 4.60549
736  4.63834 4.64077
737  4.60306 4.67604
738  4.56778 4.71132
739  4.5325 4.7466
740  4.49723 4.78188
741  4.46195 4.81716
742  4.46195 4.85243
743  4.42667 4.88771
744  4.39139 4.92299
745  4.35611 4.95827
746  4.32084 4.99354
747  4.28556 5.02882
748  4.25028 5.0641
749  4.215 5.09938
750  4.17973 5.13466
751  4.14445 5.13466
752  4.10917 5.16993
753  4.07389 5.20521
754  4.03861 5.24049
755  4.00334 5.27577
756  3.96806 5.31104
757  3.93278 5.34632
758  3.8975 5.3816
759  3.86223 5.41688
760  3.82695 5.45216
761  3.79167 5.48743
762  3.75639 5.52271
763  3.72111 5.55799
764  3.68584 5.59327
765  3.65056 5.62854
766  3.61528 5.66382
767  3.58 5.6991
768  3.54473 5.73438
769  3.50945 5.76966
770  3.47417 5.76966
771  3.43889 5.80493
772  3.40361 5.80493
773  3.36834 5.84021
774  3.33306 5.87549
775  3.29778 5.87549
776  3.2625 5.91077
777  3.22723 5.94604
778  3.19195 5.98132
779  3.15667 5.98132
780  3.12139 6.0166
781  3.08611 6.05188
782  3.05084 6.08716
783  3.01556 6.08716
784  2.98028 6.12243
785  2.945 6.12243
786  2.90973 6.15771
787  2.87445 6.19299
788  2.83917 6.22827
789  2.80389 6.22827
790  2.76861 6.26354
791  2.73334 6.26354
792  2.69806 6.26354
793  2.66278 6.29882
794  2.6275 6.3341
795  2.59223 6.3341
796  2.55695 6.36938
797  2.52167 6.36938
798  2.48639 6.36938
799  2.45111 6.40466
800  2.41584 6.40466
801  2.38056 6.43993
802  2.34528 6.43993
803  2.31 6.47521
804  2.27473 6.51049
805  2.23945 6.51049
806  2.20417 6.51049
807  2.16889 6.54577
808  2.13361 6.54577
809  2.09834 6.54577
810  2.06306 6.58104
811  2.02778 6.58104
812  1.9925 6.61632
813  1.95723 6.61632
814  1.92195 6.61632
815  1.88667 6.6516
816  1.85139 6.68688
817  1.81611 6.68688
818  1.78084 6.68688
819  1.74556 6.72216
820  1.71028 6.72216
821  1.675 6.72216
822  1.63973 6.72216
823  1.60445 6.72216
824  1.56917 6.75743
825  1.53389 6.75743
826  1.49861 6.75743
827  1.46334 6.75743
828  1.42806 6.75743
829  1.39278 6.75743
830  1.3575 6.79271
831  1.32223 6.82799
832  1.28695 6.82799
833  1.25167 6.82799
834  1.21639 6.82799
835  1.18111 6.86327
836  1.14584 6.86327
837  1.11056 6.86327
838  1.07528 6.86327
839  1.04 6.86327
840  1.00473 6.86327
841  0.969448 6.86327
842  0.93417 6.89854
843  0.898892 6.89854
844  0.863614 6.89854
845  0.828337 6.89854
846  0.793059 6.89854
847  0.757781 6.89854
848  0.722503 6.89854
849  0.687225 6.89854
850  0.651948 6.89854
851  0.61667 6.89854
852  0.581392 6.89854
853  0.546114 6.89854
854  0.510837 6.89854
855  0.475559 6.89854
856  0.440281 6.89854
857  0.405003 6.89854
858  0.369725 6.89854
859  0.334448 6.89854
860  0.29917 6.89854
861  0.263892 6.89854
862  0.228614 6.89854
863  0.193337 6.89854
864  0.158059 6.89854
865  0.122781 6.89854
866  0.0875032 6.89854
867  0.0522254 6.89854
868  0.0169476 6.89854
869  -0.0183301 6.89854
870  -0.0536079 6.89854
871  -0.0888857 6.89854
872  -0.124163 6.89854
873  -0.159441 6.86327
874  -0.194719 6.86327
875  -0.229997 6.86327
876  -0.265275 6.86327
877  -0.300552 6.86327
878  -0.33583 6.86327
879  -0.371108 6.86327
880  -0.406386 6.86327
881  -0.441663 6.86327
882  -0.476941 6.86327
883  -0.512219 6.86327
884  -0.547497 6.86327
885  -0.582775 6.86327
886  -0.618052 6.86327
887  -0.65333 6.82799
888  -0.688608 6.82799
889  -0.723886 6.82799
890  -0.759163 6.82799
891  -0.794441 6.82799
892  -0.829719 6.82799
893  -0.864997 6.79271
894  -0.900275 6.79271
895  -0.935552 6.79271
896  -0.97083 6.79271
897  -1.00611 6.79271
898  -1.04139 6.75743
899  -1.07666 6.75743
900  -1.11194 6.75743
901  -1.14722 6.75743
902  -1.1825 6.75743
903  -1.21777 6.72216
904  -1.25305 6.72216
905  -1.28833 6.68688
906  -1.32361 6.68688
907  -1.35889 6.68688
908  -1.39416 6.68688
909  -1.42944 6.68688
910  -1.46472 6.6516
911  -1.5 6.6516
912  -1.53527 6.6516
913  -1.57055 6.61632
914  -1.60583 6.61632
915  -1.64111 6.61632
916  -1.67639 6.61632
917  -1.71166 6.58104
918  -1.74694 6.58104
919  -1.78222 6.58104
920  -1.8175 6.58104
921  -1.85277 6.54577
922  -1.88805 6.54577
923  -1.92333 6.51049
924  -1.95861 6.51049
925  -1.99389 6.47521
926  -2.02916 6.47521
927  -2.06444 6.43993
928  -2.09972 6.43993
929  -2.135 6.43993
930  -2.17027 6.43993
931  -2.20555 6.43993
932  -2.24083 6.40466
933  -2.27611 6.36938
934  -2.31139 6.3341
935  -2.34666 6.3341
936  -2.38194 6.29882
937  -2.41722 6.29882
938  -2.4525 6.26354
939  -2.48777 6.26354
940  -2.52305 6.26354
941  -2.55833 6.26354
942  -2.59361 6.22827
943  -2.62889 6.19299
944  -2.66416 6.15771
945  -2.69944 6.15771
946  -2.73472 6.15771
947  -2.77 6.12243
948  -2.80527 6.12243
949  -2.84055 6.08716
950  -2.87583 6.05188
951  -2.91111 6.0166
952  -2.94639 6.0166
953  -2.98166 6.0166
954  -3.01694 6.0166
955  -3.05222 6.0166
956  -3.0875 5.98132
957  -3.12277 5.98132
958  -3.15805 5.94604
959  -3.19333 5.91077
960  -3.22861 5.87549
961  -3.26389 5.84021
962  -3.29916 5.84021
963  -3.33444 5.80493
964  -3.36972 5.76966
965  -3.405 5.73438
966  -3.44027 5.6991
967  -3.47555 5.66382
968  -3.51083 5.62854
969  -3.54611 5.59327
970  -3.58139 5.55799
971  -3.61666 5.55799
972  -3.65194 5.52271
973  -3.68722 5.48743
974  -3.7225 5.45216
975  -3.75777 5.41688
976  -3.79305 5.3816
977  -3.82833 5.34632
978  -3.86361 5.31104
979  -3.89889 5.27577
980  -3.93416 5.24049
981  -3.96944 5.24049
982  -4.00472 5.20521
983  -4.04 5.16993
984  -4.07527 5.13466
985  -4.11055 5.09938
986  -4.14583 5.0641
987  -4.18111 5.02882
988  -4.21639 4.99354
989  -4.25166 4.95827
990  -4.28694 4.92299
991  -4.28694 4.88771
992  -4.32222 4.85243
993  -4.3575 4.81716
994  -4.39277 4.78188
995  -4.42805 4.7466
996  -4.42805 4.71132
997  -4.46333 4.67604
998  -4.46333 4.64077
999  -4.49861 4.60549
1000 -4.53389 4.57021
1001 -4.56916 4.53493
1002 -4.60444 4.49966
1003 -4.63972 4.46438
1004 -4.63972 4.4291
1005 -4.675 4.39382
1006 -4.675 4.35854
1007 -4.71027 4.32327
1008 -4.74555 4.28799
1009 -4.78083 4.25271
1010 -4.78083 4.21743
1011 -4.78083 4.18216
1012 -4.81611 4.14688
1013 -4.85139 4.1116
1014 -4.85139 4.07632
1015 -4.88666 4.04104
1016 -4.92194 4.00577
1017 -4.92194 3.97049
1018 -4.95722 3.93521
1019 -4.95722 3.89993
1020 -4.9925 3.86466
1021 -4.9925 3.82938
1022 -5.02777 3.7941
1023 -5.06305 3.75882
1024 -5.06305 3.72354
1025 -5.09833 3.68827
1026 -5.09833 3.65299
1027 -5.13361 3.61771
1028 -5.16889 3.58243
1029 -5.20416 3.54716
1030 -5.20416 3.51188
1031 -5.23944 3.4766
1032 -5.23944 3.44132
1033 -5.27472 3.40604
1034 -5.27472 3.37077
1035 -5.27472 3.33549
1036 -5.27472 3.30021
1037 -5.31 3.26493
1038 -5.31 3.22966
1039 -5.34527 3.19438
1040 -5.38055 3.1591
1041 -5.38055 3.12382
1042 -5.38055 3.08854
1043 -5.41583 3.05327
1044 -5.41583 3.01799
1045 -5.45111 2.98271
1046 -5.45111 2.94743
1047 -5.48639 2.91216
1048 -5.48639 2.87688
1049 -5.52166 2.8416
1050 -5.52166 2.80632
1051 -5.55694 2.77104
1052 -5.59222 2.73577
1053 -5.59222 2.70049
1054 -5.59222 2.66521
1055 -5.6275 2.62993
1056 -5.66277 2.59466
1057 -5.66277 2.55938
1058 -5.66277 2.5241
1059 -5.66277 2.48882
1060 -5.66277 2.45354
1061 -5.69805 2.41827
1062 -5.69805 2.38299
1063 -5.69805 2.34771
1064 -5.73333 2.31243
1065 -5.73333 2.27716
1066 -5.76861 2.24188
1067 -5.80389 2.2066
1068 -5.80389 2.17132
1069 -5.80389 2.13604
1070 -5.80389 2.10077
1071 -5.80389 2.06549
1072 -5.83916 2.03021
1073 -5.83916 1.99493
1074 -5.87444 1.95966
1075 -5.87444 1.92438
1076 -5.87444 1.8891
1077 -5.90972 1.85382
1078 -5.90972 1.81854
1079 -5.945 1.78327
1080 -5.945 1.74799
1081 -5.945 1.71271
1082 -5.98027 1.67743
1083 -5.98027 1.64216
1084 -5.98027 1.60688
1085 -6.01555 1.5716
1086 -6.01555 1.53632
1087 -6.01555 1.50104
1088 -6.05083 1.46577
1089 -6.05083 1.43049
1090 -6.05083 1.39521
1091 -6.05083 1.35993
1092 -6.08611 1.32466
1093 -6.08611 1.28938
1094 -6.08611 1.2541
1095 -6.08611 1.21882
1096 -6.12139 1.18354
1097 -6.12139 1.14827
1098 -6.12139 1.11299
1099 -6.12139 1.07771
1100 -6.12139 1.04243
1101 -6.15666 1.00716
1102 -6.15666 0.971878
1103 -6.15666 0.9366
1104 -6.15666 0.901322
1105 -6.19194 0.866044
1106 -6.19194 0.830767
1107 -6.19194 0.795489
1108 -6.22722 0.760211
1109 -6.22722 0.724933
1110 -6.22722 0.689655
1111 -6.22722 0.654378
1112 -6.22722 0.6191
1113 -6.2625 0.583822
1114 -6.2625 0.548544
1115 -6.2625 0.513267
1116 -6.2625 0.477989
1117 -6.2625 0.442711
1118 -6.2625 0.407433
1119 -6.2625 0.372155
1120 -6.29777 0.336878
1121 -6.29777 0.3016
1122 -6.29777 0.266322
1123 -6.33305 0.231044
1124 -6.33305 0.195767
1125 -6.33305 0.160489
1126 -6.33305 0.125211
1127 -6.33305 0.0899332
1128 -6.36833 0.0546554
1129 -6.36833 0.0193776
1130 -6.36833 -0.0159001
1131 -6.36833 -0.0511779
1132 -6.36833 -0.0864557
1133 -6.40361 -0.121733
1134 -6.40361 -0.157011
1135 -6.40361 -0.192289
1136 -6.40361 -0.227567
1137 -6.40361 -0.262845
1138 -6.40361 -0.298122
1139 -6.43889 -0.3334
1140 -6.43889 -0.368678
1141 -6.43889 -0.403956
1142 -6.43889 -0.439233
1143 -6.43889 -0.474511
1144 -6.43889 -0.509789
1145 -6.43889 -0.545067
1146 -6.43889 -0.580345
1147 -6.43889 -0.615622
1148 -6.43889 -0.6509
1149 -6.43889 -0.686178
1150 -6.43889 -0.721456
1151 -6.47416 -0.756733
1152 -6.47416 -0.792011
1153 -6.47416 -0.827289
1154 -6.47416 -0.862567
1155 -6.47416 -0.897845
1156 -6.47416 -0.933122
1157 -6.47416 -0.9684
