# Supplementary material for: Statistical Mapping of Maize Bundle Intensity at the Stem Scale Using Spatial Normalisation of Replicated Images
Source: PLoS One. 2014 Mar 12;9(3):e90673. doi: 10.1371/journal.pone.0090673 (PMC3951278; doi:10.1371/journal.pone.0090673)
Supplement: File S2 — Data files containing bundle positions and slice contours. (ZIP) [file pone.0090673.s002.zip › data/slabs/tables/contoursMm/m04grCntMm.txt]

name   x   y
1    -6.57667 -1.24671
2    -6.57667 -1.28199
3    -6.57667 -1.31727
4    -6.57667 -1.35254
5    -6.57667 -1.38782
6    -6.57667 -1.4231
7    -6.57667 -1.45838
8    -6.57667 -1.49365
9    -6.57667 -1.52893
10   -6.57667 -1.56421
11   -6.57667 -1.59949
12   -6.57667 -1.63477
13   -6.57667 -1.67004
14   -6.57667 -1.70532
15   -6.57667 -1.7406
16   -6.57667 -1.77588
17   -6.57667 -1.81115
18   -6.57667 -1.84643
19   -6.57667 -1.88171
20   -6.57667 -1.91699
21   -6.57667 -1.95227
22   -6.57667 -1.98754
23   -6.57667 -2.02282
24   -6.57667 -2.0581
25   -6.57667 -2.09338
26   -6.57667 -2.12865
27   -6.57667 -2.16393
28   -6.57667 -2.19921
29   -6.57667 -2.23449
30   -6.57667 -2.26977
31   -6.57667 -2.30504
32   -6.57667 -2.34032
33   -6.57667 -2.3756
34   -6.57667 -2.41088
35   -6.57667 -2.44615
36   -6.57667 -2.48143
37   -6.57667 -2.51671
38   -6.57667 -2.55199
39   -6.57667 -2.58727
40   -6.57667 -2.62254
41   -6.57667 -2.65782
42   -6.57667 -2.6931
43   -6.57667 -2.72838
44   -6.57667 -2.76365
45   -6.57667 -2.79893
46   -6.57667 -2.83421
47   -6.57667 -2.86949
48   -6.57667 -2.90477
49   -6.57667 -2.94004
50   -6.57667 -2.97532
51   -6.57667 -3.0106
52   -6.57667 -3.04588
53   -6.57667 -3.08115
54   -6.57667 -3.11643
55   -6.57667 -3.15171
56   -6.57667 -3.18699
57   -6.57667 -3.22227
58   -6.57667 -3.25754
59   -6.57667 -3.29282
60   -6.57667 -3.3281
61   -6.57667 -3.36338
62   -6.57667 -3.39865
63   -6.57667 -3.43393
64   -6.57667 -3.46921
65   -6.57667 -3.50449
66   -6.57667 -3.53977
67   -6.57667 -3.57504
68   -6.57667 -3.61032
69   -6.57667 -3.6456
70   -6.57667 -3.68088
71   -6.57667 -3.71615
72   -6.54139 -3.75143
73   -6.54139 -3.78671
74   -6.54139 -3.82199
75   -6.54139 -3.85727
76   -6.54139 -3.89254
77   -6.54139 -3.92782
78   -6.54139 -3.9631
79   -6.54139 -3.99838
80   -6.54139 -4.03365
81   -6.54139 -4.06893
82   -6.54139 -4.10421
83   -6.54139 -4.13949
84   -6.54139 -4.17477
85   -6.54139 -4.21004
86   -6.54139 -4.24532
87   -6.54139 -4.2806
88   -6.54139 -4.31588
89   -6.54139 -4.35115
90   -6.54139 -4.38643
91   -6.54139 -4.42171
92   -6.54139 -4.45699
93   -6.54139 -4.49227
94   -6.54139 -4.52754
95   -6.54139 -4.56282
96   -6.50611 -4.5981
97   -6.50611 -4.63338
98   -6.47083 -4.66865
99   -6.47083 -4.70393
100  -6.47083 -4.73921
101  -6.43555 -4.77449
102  -6.43555 -4.80977
103  -6.43555 -4.84504
104  -6.43555 -4.88032
105  -6.43555 -4.9156
106  -6.43555 -4.95088
107  -6.43555 -4.98615
108  -6.43555 -5.02143
109  -6.40028 -5.05671
110  -6.40028 -5.09199
111  -6.365 -5.12727
112  -6.365 -5.16254
113  -6.365 -5.19782
114  -6.365 -5.2331
115  -6.32972 -5.26838
116  -6.32972 -5.30365
117  -6.29444 -5.33893
118  -6.29444 -5.37421
119  -6.29444 -5.40949
120  -6.25917 -5.44477
121  -6.25917 -5.48004
122  -6.25917 -5.51532
123  -6.22389 -5.5506
124  -6.18861 -5.58588
125  -6.15333 -5.62115
126  -6.15333 -5.65643
127  -6.15333 -5.69171
128  -6.11805 -5.72699
129  -6.11805 -5.76227
130  -6.11805 -5.79754
131  -6.08278 -5.83282
132  -6.08278 -5.8681
133  -6.0475 -5.90338
134  -6.0475 -5.93865
135  -6.01222 -5.97393
136  -5.97694 -6.00921
137  -5.97694 -6.04449
138  -5.94167 -6.07977
139  -5.90639 -6.11504
140  -5.90639 -6.15032
141  -5.87111 -6.1856
142  -5.83583 -6.22088
143  -5.80055 -6.25615
144  -5.76528 -6.29143
145  -5.73 -6.32671
146  -5.69472 -6.36199
147  -5.65944 -6.39727
148  -5.62417 -6.43254
149  -5.58889 -6.43254
150  -5.55361 -6.43254
151  -5.51833 -6.43254
152  -5.48305 -6.43254
153  -5.44778 -6.43254
154  -5.4125 -6.43254
155  -5.37722 -6.43254
156  -5.34194 -6.43254
157  -5.30667 -6.43254
158  -5.27139 -6.43254
159  -5.23611 -6.43254
160  -5.20083 -6.43254
161  -5.16555 -6.43254
162  -5.13028 -6.39727
163  -5.095 -6.39727
164  -5.05972 -6.39727
165  -5.02444 -6.36199
166  -4.98917 -6.36199
167  -4.95389 -6.36199
168  -4.91861 -6.36199
169  -4.88333 -6.36199
170  -4.84805 -6.32671
171  -4.81278 -6.32671
172  -4.7775 -6.29143
173  -4.74222 -6.29143
174  -4.70694 -6.29143
175  -4.67167 -6.29143
176  -4.63639 -6.25615
177  -4.60111 -6.25615
178  -4.56583 -6.25615
179  -4.53055 -6.25615
180  -4.49528 -6.25615
181  -4.46 -6.25615
182  -4.42472 -6.25615
183  -4.38944 -6.25615
184  -4.35417 -6.22088
185  -4.31889 -6.22088
186  -4.28361 -6.22088
187  -4.24833 -6.22088
188  -4.21305 -6.22088
189  -4.17778 -6.22088
190  -4.1425 -6.22088
191  -4.10722 -6.22088
192  -4.07194 -6.22088
193  -4.03667 -6.22088
194  -4.00139 -6.22088
195  -3.96611 -6.22088
196  -3.93083 -6.22088
197  -3.89555 -6.22088
198  -3.86028 -6.22088
199  -3.825 -6.22088
200  -3.78972 -6.22088
201  -3.75444 -6.22088
202  -3.71917 -6.22088
203  -3.68389 -6.22088
204  -3.64861 -6.22088
205  -3.61333 -6.22088
206  -3.57805 -6.22088
207  -3.54278 -6.22088
208  -3.5075 -6.22088
209  -3.47222 -6.22088
210  -3.43694 -6.22088
211  -3.40167 -6.22088
212  -3.36639 -6.22088
213  -3.33111 -6.22088
214  -3.29583 -6.22088
215  -3.26055 -6.22088
216  -3.22528 -6.22088
217  -3.19 -6.22088
218  -3.15472 -6.22088
219  -3.11944 -6.22088
220  -3.08417 -6.22088
221  -3.04889 -6.22088
222  -3.01361 -6.22088
223  -2.97833 -6.25615
224  -2.94305 -6.25615
225  -2.90778 -6.25615
226  -2.8725 -6.25615
227  -2.83722 -6.25615
228  -2.80194 -6.25615
229  -2.76667 -6.25615
230  -2.73139 -6.25615
231  -2.69611 -6.25615
232  -2.66083 -6.25615
233  -2.62555 -6.25615
234  -2.59028 -6.25615
235  -2.555 -6.25615
236  -2.51972 -6.25615
237  -2.48444 -6.25615
238  -2.44917 -6.29143
239  -2.41389 -6.29143
240  -2.37861 -6.29143
241  -2.34333 -6.29143
242  -2.30805 -6.32671
243  -2.27278 -6.36199
244  -2.2375 -6.36199
245  -2.20222 -6.36199
246  -2.16694 -6.36199
247  -2.13167 -6.36199
248  -2.09639 -6.36199
249  -2.06111 -6.36199
250  -2.02583 -6.36199
251  -1.99055 -6.36199
252  -1.95528 -6.36199
253  -1.92 -6.36199
254  -1.88472 -6.36199
255  -1.84944 -6.36199
256  -1.81417 -6.36199
257  -1.77889 -6.36199
258  -1.74361 -6.32671
259  -1.70833 -6.32671
260  -1.67305 -6.32671
261  -1.63778 -6.32671
262  -1.6025 -6.29143
263  -1.56722 -6.25615
264  -1.53194 -6.22088
265  -1.49667 -6.1856
266  -1.46139 -6.15032
267  -1.42611 -6.11504
268  -1.39083 -6.07977
269  -1.35555 -6.04449
270  -1.35555 -6.00921
271  -1.32028 -5.97393
272  -1.285 -5.93865
273  -1.24972 -5.90338
274  -1.21444 -5.8681
275  -1.17917 -5.83282
276  -1.14389 -5.79754
277  -1.10861 -5.76227
278  -1.07333 -5.72699
279  -1.03805 -5.69171
280  -1.00278 -5.69171
281  -0.967499 -5.69171
282  -0.932221 -5.69171
283  -0.896943 -5.65643
284  -0.861666 -5.65643
285  -0.826388 -5.65643
286  -0.79111 -5.65643
287  -0.755832 -5.65643
288  -0.720554 -5.65643
289  -0.685277 -5.65643
290  -0.649999 -5.65643
291  -0.614721 -5.65643
292  -0.579443 -5.65643
293  -0.544166 -5.65643
294  -0.508888 -5.65643
295  -0.47361 -5.65643
296  -0.438332 -5.65643
297  -0.403054 -5.69171
298  -0.367777 -5.72699
299  -0.332499 -5.76227
300  -0.297221 -5.76227
301  -0.261943 -5.79754
302  -0.226666 -5.83282
303  -0.191388 -5.83282
304  -0.15611 -5.83282
305  -0.120832 -5.83282
306  -0.0855545 -5.83282
307  -0.0502767 -5.83282
308  -0.0149989 -5.83282
309  0.0202788 -5.83282
310  0.0555566 -5.83282
311  0.0908344 -5.83282
312  0.126112 -5.83282
313  0.16139 -5.83282
314  0.196668 -5.83282
315  0.231946 -5.8681
316  0.267223 -5.8681
317  0.302501 -5.8681
318  0.337779 -5.8681
319  0.373057 -5.8681
320  0.408334 -5.8681
321  0.443612 -5.8681
322  0.47889 -5.8681
323  0.514168 -5.8681
324  0.549446 -5.8681
325  0.584723 -5.8681
326  0.620001 -5.8681
327  0.655279 -5.8681
328  0.690557 -5.8681
329  0.725834 -5.8681
330  0.761112 -5.8681
331  0.79639 -5.8681
332  0.831668 -5.8681
333  0.866946 -5.8681
334  0.902223 -5.8681
335  0.937501 -5.8681
336  0.972779 -5.8681
337  1.00806 -5.8681
338  1.04333 -5.8681
339  1.07861 -5.8681
340  1.11389 -5.8681
341  1.14917 -5.8681
342  1.18445 -5.8681
343  1.21972 -5.8681
344  1.255 -5.8681
345  1.29028 -5.83282
346  1.32556 -5.83282
347  1.36083 -5.79754
348  1.39611 -5.79754
349  1.43139 -5.79754
350  1.46667 -5.79754
351  1.50195 -5.79754
352  1.53722 -5.79754
353  1.5725 -5.76227
354  1.60778 -5.76227
355  1.64306 -5.76227
356  1.67833 -5.76227
357  1.71361 -5.76227
358  1.74889 -5.76227
359  1.78417 -5.76227
360  1.81945 -5.76227
361  1.85472 -5.76227
362  1.89 -5.76227
363  1.92528 -5.72699
364  1.96056 -5.72699
365  1.99583 -5.69171
366  2.03111 -5.65643
367  2.06639 -5.62115
368  2.10167 -5.58588
369  2.13695 -5.5506
370  2.17222 -5.51532
371  2.2075 -5.51532
372  2.24278 -5.48004
373  2.27806 -5.48004
374  2.31333 -5.48004
375  2.34861 -5.44477
376  2.38389 -5.40949
377  2.41917 -5.37421
378  2.45445 -5.33893
379  2.48972 -5.30365
380  2.525 -5.26838
381  2.56028 -5.2331
382  2.59556 -5.2331
383  2.63083 -5.19782
384  2.66611 -5.16254
385  2.70139 -5.16254
386  2.73667 -5.16254
387  2.77195 -5.16254
388  2.80722 -5.16254
389  2.8425 -5.12727
390  2.87778 -5.12727
391  2.91306 -5.09199
392  2.94833 -5.09199
393  2.98361 -5.09199
394  3.01889 -5.09199
395  3.05417 -5.09199
396  3.08945 -5.09199
397  3.12472 -5.09199
398  3.16 -5.09199
399  3.19528 -5.05671
400  3.23056 -5.05671
401  3.26583 -5.05671
402  3.30111 -5.05671
403  3.33639 -5.05671
404  3.37167 -5.05671
405  3.40695 -5.05671
406  3.44222 -5.05671
407  3.4775 -5.05671
408  3.51278 -5.05671
409  3.54806 -5.05671
410  3.58333 -5.05671
411  3.61861 -5.05671
412  3.65389 -5.05671
413  3.68917 -5.05671
414  3.72445 -5.05671
415  3.75972 -5.05671
416  3.795 -5.05671
417  3.83028 -5.05671
418  3.86556 -5.05671
419  3.90083 -5.05671
420  3.93611 -5.02143
421  3.97139 -5.02143
422  4.00667 -5.02143
423  4.04195 -4.98615
424  4.07722 -4.98615
425  4.1125 -4.95088
426  4.14778 -4.95088
427  4.18306 -4.9156
428  4.21833 -4.88032
429  4.25361 -4.88032
430  4.28889 -4.88032
431  4.32417 -4.84504
432  4.35945 -4.84504
433  4.39472 -4.84504
434  4.43 -4.84504
435  4.46528 -4.80977
436  4.50056 -4.77449
437  4.53583 -4.73921
438  4.57111 -4.73921
439  4.60639 -4.70393
440  4.64167 -4.66865
441  4.67695 -4.63338
442  4.71222 -4.5981
443  4.7475 -4.56282
444  4.78278 -4.56282
445  4.81806 -4.52754
446  4.85333 -4.49227
447  4.88861 -4.49227
448  4.92389 -4.45699
449  4.95917 -4.45699
450  4.99445 -4.45699
451  5.02972 -4.42171
452  5.065 -4.38643
453  5.10028 -4.35115
454  5.13556 -4.31588
455  5.17083 -4.31588
456  5.20611 -4.31588
457  5.24139 -4.31588
458  5.27667 -4.31588
459  5.31195 -4.31588
460  5.34722 -4.31588
461  5.3825 -4.2806
462  5.41778 -4.2806
463  5.45306 -4.24532
464  5.48833 -4.21004
465  5.52361 -4.17477
466  5.55889 -4.13949
467  5.59417 -4.13949
468  5.62945 -4.13949
469  5.66472 -4.10421
470  5.7 -4.10421
471  5.73528 -4.10421
472  5.77056 -4.06893
473  5.80583 -4.06893
474  5.84111 -4.06893
475  5.87639 -4.06893
476  5.91167 -4.06893
477  5.94695 -4.03365
478  5.98222 -4.03365
479  6.0175 -4.03365
480  6.05278 -4.03365
481  6.08806 -4.03365
482  6.12333 -4.03365
483  6.15861 -3.99838
484  6.19389 -3.9631
485  6.22917 -3.9631
486  6.26445 -3.9631
487  6.29972 -3.9631
488  6.335 -3.92782
489  6.37028 -3.92782
490  6.40556 -3.92782
491  6.44083 -3.92782
492  6.47611 -3.92782
493  6.51139 -3.92782
494  6.54667 -3.92782
495  6.58195 -3.92782
496  6.61722 -3.92782
497  6.6525 -3.89254
498  6.68778 -3.85727
499  6.72306 -3.85727
500  6.75833 -3.85727
501  6.79361 -3.85727
502  6.82889 -3.85727
503  6.86417 -3.85727
504  6.89945 -3.85727
505  6.93472 -3.82199
506  6.97 -3.78671
507  7.00528 -3.75143
508  7.04056 -3.71615
509  7.07583 -3.68088
510  7.11111 -3.6456
511  7.14639 -3.61032
512  7.18167 -3.57504
513  7.18167 -3.53977
514  7.21695 -3.50449
515  7.25222 -3.46921
516  7.25222 -3.43393
517  7.25222 -3.39865
518  7.25222 -3.36338
519  7.25222 -3.3281
520  7.25222 -3.29282
521  7.25222 -3.25754
522  7.25222 -3.22227
523  7.25222 -3.18699
524  7.25222 -3.15171
525  7.25222 -3.11643
526  7.25222 -3.08115
527  7.2875 -3.04588
528  7.2875 -3.0106
529  7.2875 -2.97532
530  7.2875 -2.94004
531  7.2875 -2.90477
532  7.32278 -2.86949
533  7.32278 -2.83421
534  7.32278 -2.79893
535  7.32278 -2.76365
536  7.32278 -2.72838
537  7.32278 -2.6931
538  7.32278 -2.65782
539  7.32278 -2.62254
540  7.32278 -2.58727
541  7.32278 -2.55199
542  7.32278 -2.51671
543  7.35806 -2.48143
544  7.35806 -2.44615
545  7.35806 -2.41088
546  7.39333 -2.3756
547  7.39333 -2.34032
548  7.39333 -2.30504
549  7.39333 -2.26977
550  7.39333 -2.23449
551  7.39333 -2.19921
552  7.39333 -2.16393
553  7.39333 -2.12865
554  7.39333 -2.09338
555  7.39333 -2.0581
556  7.39333 -2.02282
557  7.39333 -1.98754
558  7.39333 -1.95227
559  7.39333 -1.91699
560  7.35806 -1.88171
561  7.32278 -1.84643
562  7.2875 -1.81115
563  7.25222 -1.77588
564  7.25222 -1.7406
565  7.25222 -1.70532
566  7.25222 -1.67004
567  7.25222 -1.63477
568  7.25222 -1.59949
569  7.25222 -1.56421
570  7.21695 -1.52893
571  7.18167 -1.49365
572  7.14639 -1.45838
573  7.11111 -1.4231
574  7.07583 -1.38782
575  7.04056 -1.35254
576  7.00528 -1.31727
577  6.97 -1.28199
578  6.93472 -1.24671
579  6.89945 -1.24671
580  6.86417 -1.24671
581  6.82889 -1.24671
582  6.79361 -1.24671
583  6.75833 -1.24671
584  6.72306 -1.21143
585  6.68778 -1.21143
586  6.6525 -1.17615
587  6.61722 -1.14088
588  6.58195 -1.1056
589  6.54667 -1.07032
590  6.51139 -1.03504
591  6.47611 -0.999766
592  6.44083 -0.964488
593  6.40556 -0.92921
594  6.37028 -0.893933
595  6.37028 -0.858655
596  6.37028 -0.823377
597  6.37028 -0.788099
598  6.37028 -0.752821
599  6.37028 -0.717544
600  6.37028 -0.682266
601  6.37028 -0.646988
602  6.37028 -0.61171
603  6.37028 -0.576433
604  6.37028 -0.541155
605  6.37028 -0.505877
606  6.37028 -0.470599
607  6.37028 -0.435321
608  6.37028 -0.400044
609  6.37028 -0.364766
610  6.37028 -0.329488
611  6.37028 -0.29421
612  6.37028 -0.258933
613  6.37028 -0.223655
614  6.37028 -0.188377
615  6.37028 -0.153099
616  6.37028 -0.117821
617  6.37028 -0.0825437
618  6.37028 -0.0472659
619  6.40556 -0.0119881
620  6.44083 0.0232897
621  6.44083 0.0585674
622  6.44083 0.0938452
623  6.47611 0.129123
624  6.51139 0.164401
625  6.54667 0.199679
626  6.54667 0.234956
627  6.54667 0.270234
628  6.54667 0.305512
629  6.54667 0.34079
630  6.54667 0.376067
631  6.54667 0.411345
632  6.54667 0.446623
633  6.54667 0.481901
634  6.54667 0.517179
635  6.54667 0.552456
636  6.54667 0.587734
637  6.54667 0.623012
638  6.54667 0.65829
639  6.54667 0.693567
640  6.54667 0.728845
641  6.54667 0.764123
642  6.54667 0.799401
643  6.51139 0.834679
644  6.51139 0.869956
645  6.47611 0.905234
646  6.47611 0.940512
647  6.44083 0.97579
648  6.40556 1.01107
649  6.40556 1.04635
650  6.37028 1.08162
651  6.37028 1.1169
652  6.37028 1.15218
653  6.335 1.18746
654  6.29972 1.22273
655  6.26445 1.25801
656  6.22917 1.29329
657  6.19389 1.32857
658  6.15861 1.36385
659  6.15861 1.39912
660  6.15861 1.4344
661  6.15861 1.46968
662  6.15861 1.50496
663  6.15861 1.54023
664  6.15861 1.57551
665  6.15861 1.61079
666  6.15861 1.64607
667  6.15861 1.68135
668  6.15861 1.71662
669  6.15861 1.7519
670  6.15861 1.78718
671  6.15861 1.82246
672  6.15861 1.85773
673  6.15861 1.89301
674  6.15861 1.92829
675  6.15861 1.96357
676  6.15861 1.99885
677  6.15861 2.03412
678  6.15861 2.0694
679  6.12333 2.10468
680  6.12333 2.13996
681  6.12333 2.17523
682  6.12333 2.21051
683  6.12333 2.24579
684  6.12333 2.28107
685  6.08806 2.31635
686  6.05278 2.35162
687  6.0175 2.3869
688  5.98222 2.42218
689  5.94695 2.45746
690  5.91167 2.49273
691  5.87639 2.52801
692  5.84111 2.56329
693  5.80583 2.59857
694  5.77056 2.63385
695  5.73528 2.66912
696  5.7 2.7044
697  5.7 2.73968
698  5.7 2.77496
699  5.7 2.81023
700  5.7 2.84551
701  5.66472 2.88079
702  5.66472 2.91607
703  5.62945 2.95135
704  5.59417 2.98662
705  5.55889 3.0219
706  5.52361 3.05718
707  5.48833 3.09246
708  5.45306 3.12773
709  5.41778 3.16301
710  5.3825 3.19829
711  5.34722 3.23357
712  5.31195 3.26885
713  5.27667 3.30412
714  5.24139 3.3394
715  5.24139 3.37468
716  5.24139 3.40996
717  5.24139 3.44523
718  5.24139 3.48051
719  5.24139 3.51579
720  5.24139 3.55107
721  5.24139 3.58635
722  5.24139 3.62162
723  5.24139 3.6569
724  5.24139 3.69218
725  5.24139 3.72746
726  5.24139 3.76273
727  5.20611 3.79801
728  5.17083 3.83329
729  5.13556 3.86857
730  5.10028 3.90385
731  5.065 3.93912
732  5.02972 3.9744
733  4.99445 4.00968
734  4.95917 4.04496
735  4.92389 4.08023
736  4.88861 4.11551
737  4.85333 4.15079
738  4.81806 4.18607
739  4.81806 4.22135
740  4.81806 4.25662
741  4.81806 4.2919
742  4.81806 4.32718
743  4.81806 4.36246
744  4.78278 4.39773
745  4.7475 4.43301
746  4.71222 4.46829
747  4.67695 4.50357
748  4.64167 4.53885
749  4.60639 4.57412
750  4.57111 4.6094
751  4.53583 4.64468
752  4.50056 4.67996
753  4.50056 4.71523
754  4.50056 4.75051
755  4.50056 4.78579
756  4.50056 4.82107
757  4.46528 4.85635
758  4.43 4.89162
759  4.39472 4.9269
760  4.39472 4.96218
761  4.35945 4.99746
762  4.32417 5.03273
763  4.28889 5.06801
764  4.25361 5.10329
765  4.25361 5.13857
766  4.21833 5.17385
767  4.18306 5.20912
768  4.14778 5.2444
769  4.1125 5.27968
770  4.07722 5.31496
771  4.04195 5.35023
772  4.00667 5.38551
773  4.00667 5.42079
774  4.00667 5.45607
775  3.97139 5.49135
776  3.97139 5.52662
777  3.97139 5.5619
778  3.97139 5.59718
779  3.97139 5.63246
780  3.97139 5.66773
781  3.97139 5.70301
782  3.97139 5.73829
783  3.93611 5.77357
784  3.90083 5.80885
785  3.90083 5.84412
786  3.90083 5.8794
787  3.86556 5.91468
788  3.83028 5.94996
789  3.83028 5.98523
790  3.83028 6.02051
791  3.83028 6.05579
792  3.83028 6.09107
793  3.83028 6.12635
794  3.83028 6.16162
795  3.83028 6.1969
796  3.83028 6.23218
797  3.83028 6.26746
798  3.83028 6.30273
799  3.83028 6.33801
800  3.83028 6.37329
801  3.83028 6.40857
802  3.83028 6.44385
803  3.83028 6.47912
804  3.795 6.5144
805  3.75972 6.54968
806  3.72445 6.58496
807  3.68917 6.62023
808  3.65389 6.65551
809  3.61861 6.69079
810  3.58333 6.72607
811  3.54806 6.76135
812  3.51278 6.79662
813  3.4775 6.8319
814  3.44222 6.86718
815  3.40695 6.90246
816  3.37167 6.93773
817  3.33639 6.93773
818  3.30111 6.93773
819  3.26583 6.93773
820  3.23056 6.93773
821  3.19528 6.93773
822  3.16 6.93773
823  3.12472 6.97301
824  3.08945 7.00829
825  3.05417 7.00829
826  3.01889 7.04357
827  2.98361 7.07885
828  2.94833 7.07885
829  2.91306 7.11412
830  2.87778 7.11412
831  2.8425 7.11412
832  2.80722 7.1494
833  2.77195 7.1494
834  2.73667 7.1494
835  2.70139 7.1494
836  2.66611 7.1494
837  2.63083 7.18468
838  2.59556 7.18468
839  2.56028 7.18468
840  2.525 7.21996
841  2.48972 7.21996
842  2.45445 7.21996
843  2.41917 7.21996
844  2.38389 7.21996
845  2.34861 7.21996
846  2.31333 7.25523
847  2.27806 7.29051
848  2.24278 7.32579
849  2.2075 7.32579
850  2.17222 7.32579
851  2.13695 7.32579
852  2.10167 7.32579
853  2.06639 7.32579
854  2.03111 7.32579
855  1.99583 7.36107
856  1.96056 7.36107
857  1.92528 7.36107
858  1.89 7.36107
859  1.85472 7.36107
860  1.81945 7.36107
861  1.78417 7.36107
862  1.74889 7.36107
863  1.71361 7.36107
864  1.67833 7.36107
865  1.64306 7.36107
866  1.60778 7.36107
867  1.5725 7.36107
868  1.53722 7.36107
869  1.50195 7.36107
870  1.46667 7.36107
871  1.43139 7.36107
872  1.39611 7.36107
873  1.36083 7.36107
874  1.32556 7.36107
875  1.29028 7.36107
876  1.255 7.36107
877  1.21972 7.36107
878  1.18445 7.36107
879  1.14917 7.36107
880  1.11389 7.36107
881  1.07861 7.36107
882  1.04333 7.36107
883  1.00806 7.36107
884  0.972779 7.36107
885  0.937501 7.36107
886  0.902223 7.36107
887  0.866946 7.36107
888  0.831668 7.32579
889  0.79639 7.32579
890  0.761112 7.32579
891  0.725834 7.29051
892  0.690557 7.29051
893  0.655279 7.29051
894  0.620001 7.29051
895  0.584723 7.29051
896  0.549446 7.29051
897  0.514168 7.29051
898  0.47889 7.25523
899  0.443612 7.25523
900  0.408334 7.25523
901  0.373057 7.25523
902  0.337779 7.25523
903  0.302501 7.25523
904  0.267223 7.25523
905  0.231946 7.21996
906  0.196668 7.21996
907  0.16139 7.21996
908  0.126112 7.21996
909  0.0908344 7.18468
910  0.0555566 7.18468
911  0.0202788 7.18468
912  -0.0149989 7.18468
913  -0.0502767 7.18468
914  -0.0855545 7.18468
915  -0.120832 7.18468
916  -0.15611 7.18468
917  -0.191388 7.18468
918  -0.226666 7.18468
919  -0.261943 7.1494
920  -0.297221 7.1494
921  -0.332499 7.1494
922  -0.367777 7.1494
923  -0.403054 7.1494
924  -0.438332 7.1494
925  -0.47361 7.11412
926  -0.508888 7.11412
927  -0.544166 7.07885
928  -0.579443 7.07885
929  -0.614721 7.07885
930  -0.649999 7.07885
931  -0.685277 7.04357
932  -0.720554 7.04357
933  -0.755832 7.04357
934  -0.79111 7.00829
935  -0.826388 7.00829
936  -0.861666 7.00829
937  -0.896943 7.00829
938  -0.932221 6.97301
939  -0.967499 6.97301
940  -1.00278 6.93773
941  -1.03805 6.93773
942  -1.07333 6.93773
943  -1.10861 6.90246
944  -1.14389 6.90246
945  -1.17917 6.90246
946  -1.21444 6.86718
947  -1.24972 6.86718
948  -1.285 6.8319
949  -1.32028 6.8319
950  -1.35555 6.79662
951  -1.39083 6.79662
952  -1.42611 6.79662
953  -1.46139 6.79662
954  -1.49667 6.79662
955  -1.53194 6.76135
956  -1.56722 6.76135
957  -1.6025 6.72607
958  -1.63778 6.72607
959  -1.67305 6.69079
960  -1.70833 6.65551
961  -1.74361 6.65551
962  -1.77889 6.62023
963  -1.81417 6.62023
964  -1.84944 6.58496
965  -1.88472 6.54968
966  -1.92 6.5144
967  -1.95528 6.5144
968  -1.99055 6.47912
969  -2.02583 6.44385
970  -2.06111 6.44385
971  -2.09639 6.40857
972  -2.13167 6.40857
973  -2.16694 6.37329
974  -2.20222 6.33801
975  -2.2375 6.33801
976  -2.27278 6.30273
977  -2.30805 6.30273
978  -2.34333 6.26746
979  -2.37861 6.26746
980  -2.41389 6.26746
981  -2.44917 6.26746
982  -2.48444 6.23218
983  -2.51972 6.23218
984  -2.555 6.1969
985  -2.59028 6.16162
986  -2.62555 6.12635
987  -2.66083 6.12635
988  -2.69611 6.09107
989  -2.73139 6.05579
990  -2.76667 6.02051
991  -2.80194 5.98523
992  -2.83722 5.94996
993  -2.8725 5.94996
994  -2.90778 5.94996
995  -2.94305 5.94996
996  -2.97833 5.91468
997  -3.01361 5.8794
998  -3.04889 5.84412
999  -3.08417 5.80885
1000 -3.11944 5.77357
1001 -3.15472 5.73829
1002 -3.19 5.70301
1003 -3.22528 5.66773
1004 -3.26055 5.63246
1005 -3.29583 5.59718
1006 -3.33111 5.5619
1007 -3.36639 5.52662
1008 -3.36639 5.49135
1009 -3.36639 5.45607
1010 -3.40167 5.42079
1011 -3.43694 5.38551
1012 -3.43694 5.35023
1013 -3.47222 5.31496
1014 -3.5075 5.27968
1015 -3.54278 5.2444
1016 -3.57805 5.20912
1017 -3.61333 5.17385
1018 -3.64861 5.13857
1019 -3.68389 5.10329
1020 -3.71917 5.06801
1021 -3.75444 5.03273
1022 -3.75444 4.99746
1023 -3.78972 4.96218
1024 -3.825 4.9269
1025 -3.86028 4.89162
1026 -3.89555 4.85635
1027 -3.93083 4.82107
1028 -3.96611 4.78579
1029 -4.00139 4.75051
1030 -4.00139 4.71523
1031 -4.03667 4.67996
1032 -4.07194 4.64468
1033 -4.10722 4.6094
1034 -4.1425 4.57412
1035 -4.17778 4.53885
1036 -4.21305 4.50357
1037 -4.24833 4.46829
1038 -4.28361 4.43301
1039 -4.31889 4.39773
1040 -4.35417 4.36246
1041 -4.38944 4.32718
1042 -4.42472 4.2919
1043 -4.46 4.25662
1044 -4.46 4.22135
1045 -4.46 4.18607
1046 -4.46 4.15079
1047 -4.49528 4.11551
1048 -4.53055 4.08023
1049 -4.56583 4.04496
1050 -4.60111 4.00968
1051 -4.63639 3.9744
1052 -4.67167 3.93912
1053 -4.70694 3.90385
1054 -4.74222 3.86857
1055 -4.7775 3.83329
1056 -4.81278 3.79801
1057 -4.84805 3.76273
1058 -4.88333 3.72746
1059 -4.91861 3.69218
1060 -4.95389 3.6569
1061 -4.98917 3.62162
1062 -4.98917 3.58635
1063 -4.98917 3.55107
1064 -4.98917 3.51579
1065 -5.02444 3.48051
1066 -5.02444 3.44523
1067 -5.05972 3.40996
1068 -5.095 3.37468
1069 -5.095 3.3394
1070 -5.13028 3.30412
1071 -5.13028 3.26885
1072 -5.16555 3.23357
1073 -5.20083 3.19829
1074 -5.23611 3.16301
1075 -5.23611 3.12773
1076 -5.23611 3.09246
1077 -5.27139 3.05718
1078 -5.27139 3.0219
1079 -5.27139 2.98662
1080 -5.27139 2.95135
1081 -5.27139 2.91607
1082 -5.30667 2.88079
1083 -5.34194 2.84551
1084 -5.34194 2.81023
1085 -5.37722 2.77496
1086 -5.4125 2.73968
1087 -5.4125 2.7044
1088 -5.44778 2.66912
1089 -5.48305 2.63385
1090 -5.48305 2.59857
1091 -5.48305 2.56329
1092 -5.48305 2.52801
1093 -5.51833 2.49273
1094 -5.51833 2.45746
1095 -5.55361 2.42218
1096 -5.55361 2.3869
1097 -5.58889 2.35162
1098 -5.58889 2.31635
1099 -5.62417 2.28107
1100 -5.62417 2.24579
1101 -5.62417 2.21051
1102 -5.65944 2.17523
1103 -5.65944 2.13996
1104 -5.69472 2.10468
1105 -5.73 2.0694
1106 -5.73 2.03412
1107 -5.73 1.99885
1108 -5.73 1.96357
1109 -5.73 1.92829
1110 -5.73 1.89301
1111 -5.73 1.85773
1112 -5.73 1.82246
1113 -5.76528 1.78718
1114 -5.76528 1.7519
1115 -5.76528 1.71662
1116 -5.80055 1.68135
1117 -5.80055 1.64607
1118 -5.83583 1.61079
1119 -5.83583 1.57551
1120 -5.83583 1.54023
1121 -5.83583 1.50496
1122 -5.87111 1.46968
1123 -5.87111 1.4344
1124 -5.87111 1.39912
1125 -5.87111 1.36385
1126 -5.90639 1.32857
1127 -5.94167 1.29329
1128 -5.97694 1.25801
1129 -6.01222 1.22273
1130 -6.01222 1.18746
1131 -6.01222 1.15218
1132 -6.01222 1.1169
1133 -6.0475 1.08162
1134 -6.0475 1.04635
1135 -6.0475 1.01107
1136 -6.0475 0.97579
1137 -6.0475 0.940512
1138 -6.0475 0.905234
1139 -6.08278 0.869956
1140 -6.08278 0.834679
1141 -6.08278 0.799401
1142 -6.11805 0.764123
1143 -6.11805 0.728845
1144 -6.11805 0.693567
1145 -6.11805 0.65829
1146 -6.15333 0.623012
1147 -6.15333 0.587734
1148 -6.15333 0.552456
1149 -6.15333 0.517179
1150 -6.18861 0.481901
1151 -6.18861 0.446623
1152 -6.18861 0.411345
1153 -6.18861 0.376067
1154 -6.18861 0.34079
1155 -6.18861 0.305512
1156 -6.22389 0.270234
1157 -6.22389 0.234956
1158 -6.22389 0.199679
1159 -6.22389 0.164401
1160 -6.22389 0.129123
1161 -6.25917 0.0938452
1162 -6.25917 0.0585674
1163 -6.29444 0.0232897
1164 -6.32972 -0.0119881
1165 -6.32972 -0.0472659
1166 -6.32972 -0.0825437
1167 -6.365 -0.117821
1168 -6.40028 -0.153099
1169 -6.43555 -0.188377
1170 -6.47083 -0.223655
1171 -6.47083 -0.258933
1172 -6.47083 -0.29421
1173 -6.47083 -0.329488
1174 -6.47083 -0.364766
1175 -6.47083 -0.400044
1176 -6.47083 -0.435321
1177 -6.47083 -0.470599
1178 -6.47083 -0.505877
1179 -6.47083 -0.541155
1180 -6.47083 -0.576433
1181 -6.47083 -0.61171
1182 -6.47083 -0.646988
1183 -6.50611 -0.682266
1184 -6.50611 -0.717544
1185 -6.50611 -0.752821
1186 -6.50611 -0.788099
1187 -6.50611 -0.823377
1188 -6.50611 -0.858655
1189 -6.50611 -0.893933
1190 -6.54139 -0.92921
1191 -6.54139 -0.964488
1192 -6.54139 -0.999766
1193 -6.54139 -1.03504
1194 -6.54139 -1.07032
1195 -6.54139 -1.1056
1196 -6.54139 -1.14088
1197 -6.54139 -1.17615
1198 -6.54139 -1.21143
