# Supplementary material for: Statistical Mapping of Maize Bundle Intensity at the Stem Scale Using Spatial Normalisation of Replicated Images
Source: PLoS One. 2014 Mar 12;9(3):e90673. doi: 10.1371/journal.pone.0090673 (PMC3951278; doi:10.1371/journal.pone.0090673)
Supplement: File S2 — Data files containing bundle positions and slice contours. (ZIP) [file pone.0090673.s002.zip › data/slabs/tables/contoursMm/m04gvCntMm.txt]

name   x   y
1    -6.98514 -0.587008
2    -6.98514 -0.622286
3    -6.98514 -0.657564
4    -6.98514 -0.692841
5    -6.98514 -0.728119
6    -6.98514 -0.763397
7    -6.98514 -0.798675
8    -6.98514 -0.833952
9    -6.98514 -0.86923
10   -6.98514 -0.904508
11   -6.98514 -0.939786
12   -6.98514 -0.975064
13   -6.98514 -1.01034
14   -6.98514 -1.04562
15   -6.98514 -1.0809
16   -6.98514 -1.11617
17   -6.98514 -1.15145
18   -6.98514 -1.18673
19   -6.98514 -1.22201
20   -6.98514 -1.25729
21   -6.98514 -1.29256
22   -6.98514 -1.32784
23   -6.98514 -1.36312
24   -6.98514 -1.3984
25   -6.98514 -1.43367
26   -6.98514 -1.46895
27   -6.98514 -1.50423
28   -6.98514 -1.53951
29   -6.98514 -1.57479
30   -6.98514 -1.61006
31   -6.94987 -1.64534
32   -6.94987 -1.68062
33   -6.94987 -1.7159
34   -6.91459 -1.75117
35   -6.87931 -1.78645
36   -6.87931 -1.82173
37   -6.87931 -1.85701
38   -6.87931 -1.89229
39   -6.84403 -1.92756
40   -6.80876 -1.96284
41   -6.80876 -1.99812
42   -6.80876 -2.0334
43   -6.80876 -2.06867
44   -6.80876 -2.10395
45   -6.80876 -2.13923
46   -6.80876 -2.17451
47   -6.80876 -2.20979
48   -6.77348 -2.24506
49   -6.77348 -2.28034
50   -6.77348 -2.31562
51   -6.77348 -2.3509
52   -6.77348 -2.38617
53   -6.77348 -2.42145
54   -6.77348 -2.45673
55   -6.77348 -2.49201
56   -6.77348 -2.52729
57   -6.77348 -2.56256
58   -6.77348 -2.59784
59   -6.7382 -2.63312
60   -6.7382 -2.6684
61   -6.70292 -2.70367
62   -6.70292 -2.73895
63   -6.70292 -2.77423
64   -6.70292 -2.80951
65   -6.70292 -2.84479
66   -6.70292 -2.88006
67   -6.70292 -2.91534
68   -6.70292 -2.95062
69   -6.70292 -2.9859
70   -6.70292 -3.02117
71   -6.70292 -3.05645
72   -6.70292 -3.09173
73   -6.70292 -3.12701
74   -6.66764 -3.16229
75   -6.63237 -3.19756
76   -6.59709 -3.23284
77   -6.56181 -3.26812
78   -6.52653 -3.3034
79   -6.49126 -3.33867
80   -6.45598 -3.37395
81   -6.4207 -3.40923
82   -6.38542 -3.40923
83   -6.35014 -3.40923
84   -6.31487 -3.40923
85   -6.27959 -3.40923
86   -6.24431 -3.40923
87   -6.20903 -3.40923
88   -6.17376 -3.40923
89   -6.13848 -3.40923
90   -6.1032 -3.40923
91   -6.06792 -3.40923
92   -6.03264 -3.44451
93   -5.99737 -3.47979
94   -5.96209 -3.51506
95   -5.92681 -3.55034
96   -5.89153 -3.58562
97   -5.85626 -3.58562
98   -5.82098 -3.58562
99   -5.7857 -3.6209
100  -5.75042 -3.6209
101  -5.71514 -3.6209
102  -5.67987 -3.65617
103  -5.64459 -3.65617
104  -5.60931 -3.65617
105  -5.57403 -3.65617
106  -5.53876 -3.69145
107  -5.50348 -3.69145
108  -5.4682 -3.72673
109  -5.43292 -3.76201
110  -5.39764 -3.79729
111  -5.36237 -3.83256
112  -5.32709 -3.86784
113  -5.29181 -3.90312
114  -5.25653 -3.9384
115  -5.22126 -3.97367
116  -5.18598 -4.00895
117  -5.1507 -4.04423
118  -5.11542 -4.07951
119  -5.08014 -4.11479
120  -5.04487 -4.15006
121  -5.00959 -4.18534
122  -4.97431 -4.22062
123  -4.93903 -4.2559
124  -4.90376 -4.29117
125  -4.86848 -4.32645
126  -4.8332 -4.36173
127  -4.79792 -4.39701
128  -4.76264 -4.39701
129  -4.72737 -4.39701
130  -4.69209 -4.39701
131  -4.65681 -4.39701
132  -4.62153 -4.39701
133  -4.58626 -4.39701
134  -4.55098 -4.39701
135  -4.5157 -4.39701
136  -4.48042 -4.39701
137  -4.44514 -4.39701
138  -4.40987 -4.39701
139  -4.37459 -4.39701
140  -4.33931 -4.39701
141  -4.30403 -4.39701
142  -4.26876 -4.39701
143  -4.23348 -4.39701
144  -4.1982 -4.39701
145  -4.16292 -4.39701
146  -4.12764 -4.39701
147  -4.09237 -4.39701
148  -4.05709 -4.39701
149  -4.02181 -4.39701
150  -3.98653 -4.39701
151  -3.95126 -4.43229
152  -3.91598 -4.46756
153  -3.8807 -4.50284
154  -3.84542 -4.53812
155  -3.81014 -4.5734
156  -3.77487 -4.5734
157  -3.73959 -4.5734
158  -3.70431 -4.5734
159  -3.66903 -4.5734
160  -3.63376 -4.60867
161  -3.59848 -4.60867
162  -3.5632 -4.64395
163  -3.52792 -4.64395
164  -3.49264 -4.67923
165  -3.45737 -4.71451
166  -3.42209 -4.74979
167  -3.38681 -4.78506
168  -3.35153 -4.82034
169  -3.31626 -4.85562
170  -3.28098 -4.8909
171  -3.2457 -4.92617
172  -3.21042 -4.96145
173  -3.17514 -4.99673
174  -3.13987 -5.03201
175  -3.10459 -5.06729
176  -3.06931 -5.10256
177  -3.03403 -5.13784
178  -2.99876 -5.17312
179  -2.96348 -5.17312
180  -2.9282 -5.2084
181  -2.89292 -5.24367
182  -2.85764 -5.27895
183  -2.82237 -5.31423
184  -2.78709 -5.34951
185  -2.75181 -5.38479
186  -2.71653 -5.42006
187  -2.68126 -5.45534
188  -2.64598 -5.49062
189  -2.6107 -5.49062
190  -2.57542 -5.5259
191  -2.54014 -5.56117
192  -2.50487 -5.59645
193  -2.46959 -5.63173
194  -2.43431 -5.66701
195  -2.39903 -5.70229
196  -2.36376 -5.73756
197  -2.32848 -5.77284
198  -2.2932 -5.80812
199  -2.25792 -5.8434
200  -2.22264 -5.8434
201  -2.18737 -5.87867
202  -2.15209 -5.91395
203  -2.11681 -5.94923
204  -2.08153 -5.94923
205  -2.04626 -5.98451
206  -2.01098 -5.98451
207  -1.9757 -5.98451
208  -1.94042 -5.98451
209  -1.90514 -5.98451
210  -1.86987 -5.98451
211  -1.83459 -5.98451
212  -1.79931 -5.98451
213  -1.76403 -5.98451
214  -1.72876 -5.98451
215  -1.69348 -5.98451
216  -1.6582 -5.98451
217  -1.62292 -5.98451
218  -1.58764 -5.98451
219  -1.55237 -5.98451
220  -1.51709 -5.98451
221  -1.48181 -5.94923
222  -1.44653 -5.91395
223  -1.41126 -5.87867
224  -1.37598 -5.87867
225  -1.3407 -5.87867
226  -1.30542 -5.87867
227  -1.27014 -5.87867
228  -1.23487 -5.87867
229  -1.19959 -5.87867
230  -1.16431 -5.87867
231  -1.12903 -5.87867
232  -1.09376 -5.87867
233  -1.05848 -5.87867
234  -1.0232 -5.87867
235  -0.987923 -5.87867
236  -0.952645 -5.87867
237  -0.917367 -5.87867
238  -0.882089 -5.8434
239  -0.846812 -5.8434
240  -0.811534 -5.8434
241  -0.776256 -5.8434
242  -0.740978 -5.8434
243  -0.7057 -5.8434
244  -0.670423 -5.8434
245  -0.635145 -5.8434
246  -0.599867 -5.8434
247  -0.564589 -5.8434
248  -0.529312 -5.8434
249  -0.494034 -5.8434
250  -0.458756 -5.8434
251  -0.423478 -5.8434
252  -0.3882 -5.8434
253  -0.352923 -5.8434
254  -0.317645 -5.8434
255  -0.282367 -5.8434
256  -0.247089 -5.8434
257  -0.211812 -5.8434
258  -0.176534 -5.80812
259  -0.141256 -5.77284
260  -0.105978 -5.77284
261  -0.0707005 -5.77284
262  -0.0354227 -5.77284
263  -0.0001449 -5.77284
264  0.0351329 -5.77284
265  0.0704107 -5.77284
266  0.105688 -5.77284
267  0.140966 -5.77284
268  0.176244 -5.77284
269  0.211522 -5.77284
270  0.2468 -5.77284
271  0.282077 -5.77284
272  0.317355 -5.77284
273  0.352633 -5.77284
274  0.387911 -5.77284
275  0.423188 -5.77284
276  0.458466 -5.77284
277  0.493744 -5.77284
278  0.529022 -5.77284
279  0.5643 -5.77284
280  0.599577 -5.80812
281  0.634855 -5.8434
282  0.670133 -5.87867
283  0.705411 -5.91395
284  0.740688 -5.94923
285  0.775966 -5.98451
286  0.811244 -6.01979
287  0.846522 -6.05506
288  0.8818 -6.09034
289  0.917077 -6.12562
290  0.952355 -6.1609
291  0.987633 -6.19617
292  1.02291 -6.23145
293  1.05819 -6.26673
294  1.09347 -6.30201
295  1.12874 -6.33729
296  1.16402 -6.37256
297  1.1993 -6.40784
298  1.23458 -6.44312
299  1.26986 -6.44312
300  1.30513 -6.4784
301  1.34041 -6.51367
302  1.37569 -6.51367
303  1.41097 -6.51367
304  1.44624 -6.51367
305  1.48152 -6.54895
306  1.5168 -6.54895
307  1.55208 -6.54895
308  1.58736 -6.54895
309  1.62263 -6.54895
310  1.65791 -6.54895
311  1.69319 -6.54895
312  1.72847 -6.54895
313  1.76374 -6.54895
314  1.79902 -6.54895
315  1.8343 -6.54895
316  1.86958 -6.54895
317  1.90486 -6.54895
318  1.94013 -6.54895
319  1.97541 -6.54895
320  2.01069 -6.54895
321  2.04597 -6.54895
322  2.08124 -6.54895
323  2.11652 -6.54895
324  2.1518 -6.54895
325  2.18708 -6.54895
326  2.22236 -6.54895
327  2.25763 -6.54895
328  2.29291 -6.54895
329  2.32819 -6.54895
330  2.36347 -6.54895
331  2.39874 -6.54895
332  2.43402 -6.54895
333  2.4693 -6.54895
334  2.50458 -6.54895
335  2.53986 -6.54895
336  2.57513 -6.54895
337  2.61041 -6.54895
338  2.64569 -6.54895
339  2.68097 -6.54895
340  2.71624 -6.54895
341  2.75152 -6.54895
342  2.7868 -6.54895
343  2.82208 -6.54895
344  2.85736 -6.54895
345  2.89263 -6.54895
346  2.92791 -6.54895
347  2.96319 -6.54895
348  2.99847 -6.54895
349  3.03374 -6.54895
350  3.06902 -6.54895
351  3.1043 -6.54895
352  3.13958 -6.54895
353  3.17486 -6.54895
354  3.21013 -6.54895
355  3.24541 -6.54895
356  3.28069 -6.54895
357  3.31597 -6.58423
358  3.35124 -6.58423
359  3.38652 -6.58423
360  3.4218 -6.58423
361  3.45708 -6.58423
362  3.49236 -6.58423
363  3.52763 -6.58423
364  3.56291 -6.58423
365  3.59819 -6.61951
366  3.63347 -6.61951
367  3.66874 -6.61951
368  3.70402 -6.61951
369  3.7393 -6.61951
370  3.77458 -6.61951
371  3.80986 -6.61951
372  3.84513 -6.65479
373  3.88041 -6.65479
374  3.91569 -6.65479
375  3.95097 -6.69006
376  3.98624 -6.72534
377  4.02152 -6.72534
378  4.0568 -6.72534
379  4.09208 -6.72534
380  4.12736 -6.72534
381  4.16263 -6.72534
382  4.19791 -6.72534
383  4.23319 -6.76062
384  4.26847 -6.76062
385  4.30374 -6.7959
386  4.33902 -6.7959
387  4.3743 -6.7959
388  4.40958 -6.7959
389  4.44486 -6.7959
390  4.48013 -6.7959
391  4.51541 -6.7959
392  4.55069 -6.7959
393  4.58597 -6.7959
394  4.62124 -6.7959
395  4.65652 -6.7959
396  4.6918 -6.83117
397  4.72708 -6.83117
398  4.76236 -6.86645
399  4.79763 -6.86645
400  4.83291 -6.86645
401  4.86819 -6.86645
402  4.90347 -6.90173
403  4.93874 -6.90173
404  4.97402 -6.90173
405  5.0093 -6.90173
406  5.04458 -6.90173
407  5.07986 -6.90173
408  5.11513 -6.90173
409  5.15041 -6.90173
410  5.18569 -6.90173
411  5.22097 -6.90173
412  5.25624 -6.90173
413  5.29152 -6.90173
414  5.3268 -6.90173
415  5.36208 -6.86645
416  5.39736 -6.86645
417  5.43263 -6.83117
418  5.46791 -6.7959
419  5.50319 -6.76062
420  5.53847 -6.72534
421  5.57374 -6.69006
422  5.60902 -6.65479
423  5.6443 -6.61951
424  5.67958 -6.58423
425  5.71486 -6.54895
426  5.75013 -6.51367
427  5.78541 -6.4784
428  5.82069 -6.44312
429  5.85597 -6.40784
430  5.85597 -6.37256
431  5.89124 -6.33729
432  5.89124 -6.30201
433  5.92652 -6.26673
434  5.92652 -6.23145
435  5.9618 -6.19617
436  5.9618 -6.1609
437  5.9618 -6.12562
438  5.99708 -6.09034
439  5.99708 -6.05506
440  6.03236 -6.01979
441  6.06763 -5.98451
442  6.06763 -5.94923
443  6.06763 -5.91395
444  6.10291 -5.87867
445  6.10291 -5.8434
446  6.13819 -5.80812
447  6.17347 -5.77284
448  6.20874 -5.73756
449  6.20874 -5.70229
450  6.20874 -5.66701
451  6.24402 -5.63173
452  6.24402 -5.59645
453  6.24402 -5.56117
454  6.24402 -5.5259
455  6.2793 -5.49062
456  6.2793 -5.45534
457  6.2793 -5.42006
458  6.2793 -5.38479
459  6.2793 -5.34951
460  6.2793 -5.31423
461  6.2793 -5.27895
462  6.2793 -5.24367
463  6.2793 -5.2084
464  6.2793 -5.17312
465  6.2793 -5.13784
466  6.2793 -5.10256
467  6.2793 -5.06729
468  6.2793 -5.03201
469  6.2793 -4.99673
470  6.2793 -4.96145
471  6.31458 -4.92617
472  6.34986 -4.8909
473  6.38513 -4.85562
474  6.38513 -4.82034
475  6.38513 -4.78506
476  6.38513 -4.74979
477  6.38513 -4.71451
478  6.38513 -4.67923
479  6.38513 -4.64395
480  6.38513 -4.60867
481  6.38513 -4.5734
482  6.38513 -4.53812
483  6.38513 -4.50284
484  6.38513 -4.46756
485  6.38513 -4.43229
486  6.38513 -4.39701
487  6.38513 -4.36173
488  6.38513 -4.32645
489  6.42041 -4.29117
490  6.42041 -4.2559
491  6.42041 -4.22062
492  6.42041 -4.18534
493  6.42041 -4.15006
494  6.42041 -4.11479
495  6.42041 -4.07951
496  6.42041 -4.04423
497  6.42041 -4.00895
498  6.42041 -3.97367
499  6.42041 -3.9384
500  6.42041 -3.90312
501  6.45569 -3.86784
502  6.45569 -3.83256
503  6.45569 -3.79729
504  6.45569 -3.76201
505  6.45569 -3.72673
506  6.45569 -3.69145
507  6.45569 -3.65617
508  6.45569 -3.6209
509  6.45569 -3.58562
510  6.45569 -3.55034
511  6.45569 -3.51506
512  6.45569 -3.47979
513  6.45569 -3.44451
514  6.45569 -3.40923
515  6.45569 -3.37395
516  6.45569 -3.33867
517  6.45569 -3.3034
518  6.45569 -3.26812
519  6.49097 -3.23284
520  6.49097 -3.19756
521  6.49097 -3.16229
522  6.49097 -3.12701
523  6.49097 -3.09173
524  6.52624 -3.05645
525  6.52624 -3.02117
526  6.52624 -2.9859
527  6.52624 -2.95062
528  6.52624 -2.91534
529  6.52624 -2.88006
530  6.52624 -2.84479
531  6.52624 -2.80951
532  6.52624 -2.77423
533  6.52624 -2.73895
534  6.52624 -2.70367
535  6.52624 -2.6684
536  6.52624 -2.63312
537  6.52624 -2.59784
538  6.52624 -2.56256
539  6.52624 -2.52729
540  6.52624 -2.49201
541  6.52624 -2.45673
542  6.52624 -2.42145
543  6.52624 -2.38617
544  6.52624 -2.3509
545  6.52624 -2.31562
546  6.52624 -2.28034
547  6.52624 -2.24506
548  6.52624 -2.20979
549  6.52624 -2.17451
550  6.52624 -2.13923
551  6.52624 -2.10395
552  6.52624 -2.06867
553  6.52624 -2.0334
554  6.52624 -1.99812
555  6.52624 -1.96284
556  6.52624 -1.92756
557  6.52624 -1.89229
558  6.52624 -1.85701
559  6.52624 -1.82173
560  6.52624 -1.78645
561  6.52624 -1.75117
562  6.52624 -1.7159
563  6.52624 -1.68062
564  6.52624 -1.64534
565  6.52624 -1.61006
566  6.52624 -1.57479
567  6.52624 -1.53951
568  6.52624 -1.50423
569  6.52624 -1.46895
570  6.52624 -1.43367
571  6.52624 -1.3984
572  6.52624 -1.36312
573  6.52624 -1.32784
574  6.52624 -1.29256
575  6.52624 -1.25729
576  6.52624 -1.22201
577  6.52624 -1.18673
578  6.52624 -1.15145
579  6.52624 -1.11617
580  6.52624 -1.0809
581  6.52624 -1.04562
582  6.52624 -1.01034
583  6.49097 -0.975064
584  6.49097 -0.939786
585  6.49097 -0.904508
586  6.49097 -0.86923
587  6.49097 -0.833952
588  6.49097 -0.798675
589  6.49097 -0.763397
590  6.49097 -0.728119
591  6.49097 -0.692841
592  6.49097 -0.657564
593  6.45569 -0.622286
594  6.45569 -0.587008
595  6.45569 -0.55173
596  6.45569 -0.516452
597  6.45569 -0.481175
598  6.42041 -0.445897
599  6.42041 -0.410619
600  6.42041 -0.375341
601  6.42041 -0.340064
602  6.42041 -0.304786
603  6.38513 -0.269508
604  6.38513 -0.23423
605  6.38513 -0.198952
606  6.38513 -0.163675
607  6.38513 -0.128397
608  6.38513 -0.0931191
609  6.38513 -0.0578413
610  6.38513 -0.0225636
611  6.38513 0.0127142
612  6.34986 0.047992
613  6.34986 0.0832698
614  6.34986 0.118548
615  6.34986 0.153825
616  6.34986 0.189103
617  6.34986 0.224381
618  6.34986 0.259659
619  6.31458 0.294936
620  6.31458 0.330214
621  6.31458 0.365492
622  6.2793 0.40077
623  6.2793 0.436048
624  6.2793 0.471325
625  6.24402 0.506603
626  6.24402 0.541881
627  6.24402 0.577159
628  6.24402 0.612436
629  6.24402 0.647714
630  6.20874 0.682992
631  6.20874 0.71827
632  6.20874 0.753548
633  6.20874 0.788825
634  6.17347 0.824103
635  6.17347 0.859381
636  6.17347 0.894659
637  6.17347 0.929936
638  6.13819 0.965214
639  6.13819 1.00049
640  6.13819 1.03577
641  6.10291 1.07105
642  6.10291 1.10633
643  6.10291 1.1416
644  6.06763 1.17688
645  6.06763 1.21216
646  6.06763 1.24744
647  6.03236 1.28271
648  6.03236 1.31799
649  6.03236 1.35327
650  5.99708 1.38855
651  5.99708 1.42383
652  5.99708 1.4591
653  5.9618 1.49438
654  5.9618 1.52966
655  5.92652 1.56494
656  5.92652 1.60021
657  5.92652 1.63549
658  5.92652 1.67077
659  5.89124 1.70605
660  5.89124 1.74133
661  5.89124 1.7766
662  5.85597 1.81188
663  5.85597 1.84716
664  5.85597 1.88244
665  5.82069 1.91771
666  5.82069 1.95299
667  5.78541 1.98827
668  5.78541 2.02355
669  5.78541 2.05883
670  5.75013 2.0941
671  5.75013 2.12938
672  5.71486 2.16466
673  5.71486 2.19994
674  5.67958 2.23521
675  5.67958 2.27049
676  5.6443 2.30577
677  5.6443 2.34105
678  5.6443 2.37633
679  5.60902 2.4116
680  5.60902 2.44688
681  5.57374 2.48216
682  5.57374 2.51744
683  5.53847 2.55271
684  5.53847 2.58799
685  5.50319 2.62327
686  5.50319 2.65855
687  5.46791 2.69383
688  5.46791 2.7291
689  5.43263 2.76438
690  5.43263 2.79966
691  5.39736 2.83494
692  5.39736 2.87021
693  5.36208 2.90549
694  5.36208 2.94077
695  5.3268 2.97605
696  5.29152 3.01133
697  5.29152 3.0466
698  5.25624 3.08188
699  5.22097 3.11716
700  5.22097 3.15244
701  5.18569 3.18771
702  5.15041 3.22299
703  5.15041 3.25827
704  5.15041 3.29355
705  5.11513 3.32883
706  5.11513 3.3641
707  5.07986 3.39938
708  5.07986 3.43466
709  5.04458 3.46994
710  5.04458 3.50521
711  5.0093 3.54049
712  5.0093 3.57577
713  4.97402 3.61105
714  4.93874 3.64633
715  4.93874 3.6816
716  4.90347 3.71688
717  4.86819 3.75216
718  4.86819 3.78744
719  4.83291 3.82271
720  4.83291 3.85799
721  4.79763 3.89327
722  4.76236 3.92855
723  4.72708 3.96383
724  4.72708 3.9991
725  4.6918 4.03438
726  4.6918 4.06966
727  4.65652 4.10494
728  4.62124 4.14021
729  4.58597 4.17549
730  4.58597 4.21077
731  4.55069 4.24605
732  4.51541 4.28133
733  4.51541 4.3166
734  4.48013 4.35188
735  4.44486 4.38716
736  4.40958 4.42244
737  4.40958 4.45771
738  4.3743 4.49299
739  4.33902 4.52827
740  4.30374 4.56355
741  4.30374 4.59883
742  4.26847 4.6341
743  4.23319 4.66938
744  4.19791 4.70466
745  4.16263 4.73994
746  4.12736 4.77521
747  4.12736 4.81049
748  4.09208 4.84577
749  4.0568 4.88105
750  4.0568 4.91633
751  4.02152 4.9516
752  3.98624 4.98688
753  3.95097 5.02216
754  3.91569 5.05744
755  3.88041 5.09271
756  3.84513 5.12799
757  3.80986 5.16327
758  3.77458 5.19855
759  3.7393 5.23383
760  3.70402 5.2691
761  3.66874 5.30438
762  3.63347 5.33966
763  3.59819 5.37494
764  3.56291 5.41021
765  3.52763 5.44549
766  3.49236 5.48077
767  3.45708 5.51605
768  3.4218 5.55133
769  3.38652 5.5866
770  3.35124 5.62188
771  3.31597 5.65716
772  3.28069 5.65716
773  3.24541 5.69244
774  3.21013 5.72771
775  3.17486 5.72771
776  3.13958 5.76299
777  3.1043 5.79827
778  3.06902 5.83355
779  3.03374 5.86883
780  2.99847 5.86883
781  2.96319 5.9041
782  2.92791 5.93938
783  2.89263 5.97466
784  2.85736 6.00994
785  2.82208 6.00994
786  2.7868 6.04521
787  2.75152 6.04521
788  2.71624 6.08049
789  2.68097 6.11577
790  2.64569 6.11577
791  2.61041 6.15105
792  2.57513 6.15105
793  2.53986 6.18633
794  2.50458 6.2216
795  2.4693 6.2216
796  2.43402 6.25688
797  2.39874 6.25688
798  2.36347 6.29216
799  2.32819 6.32744
800  2.29291 6.32744
801  2.25763 6.36271
802  2.22236 6.36271
803  2.18708 6.39799
804  2.1518 6.39799
805  2.11652 6.43327
806  2.08124 6.43327
807  2.04597 6.46855
808  2.01069 6.46855
809  1.97541 6.46855
810  1.94013 6.50383
811  1.90486 6.50383
812  1.86958 6.5391
813  1.8343 6.5391
814  1.79902 6.5391
815  1.76374 6.57438
816  1.72847 6.57438
817  1.69319 6.60966
818  1.65791 6.60966
819  1.62263 6.60966
820  1.58736 6.64494
821  1.55208 6.64494
822  1.5168 6.68021
823  1.48152 6.68021
824  1.44624 6.71549
825  1.41097 6.71549
826  1.37569 6.71549
827  1.34041 6.75077
828  1.30513 6.75077
829  1.26986 6.75077
830  1.23458 6.78605
831  1.1993 6.78605
832  1.16402 6.78605
833  1.12874 6.82133
834  1.09347 6.82133
835  1.05819 6.8566
836  1.02291 6.8566
837  0.987633 6.8566
838  0.952355 6.89188
839  0.917077 6.89188
840  0.8818 6.89188
841  0.846522 6.89188
842  0.811244 6.92716
843  0.775966 6.92716
844  0.740688 6.92716
845  0.705411 6.96244
846  0.670133 6.96244
847  0.634855 6.96244
848  0.599577 6.99771
849  0.5643 6.99771
850  0.529022 6.99771
851  0.493744 6.99771
852  0.458466 6.99771
853  0.423188 6.99771
854  0.387911 6.99771
855  0.352633 6.99771
856  0.317355 6.99771
857  0.282077 6.99771
858  0.2468 6.99771
859  0.211522 6.99771
860  0.176244 6.99771
861  0.140966 6.99771
862  0.105688 6.99771
863  0.0704107 6.99771
864  0.0351329 6.99771
865  -0.0001449 6.99771
866  -0.0354227 6.99771
867  -0.0707005 6.99771
868  -0.105978 6.99771
869  -0.141256 7.03299
870  -0.176534 7.03299
871  -0.211812 7.06827
872  -0.247089 7.06827
873  -0.282367 7.06827
874  -0.317645 7.06827
875  -0.352923 7.06827
876  -0.3882 7.06827
877  -0.423478 7.06827
878  -0.458756 7.06827
879  -0.494034 7.06827
880  -0.529312 7.06827
881  -0.564589 7.06827
882  -0.599867 7.06827
883  -0.635145 7.06827
884  -0.670423 7.06827
885  -0.7057 7.06827
886  -0.740978 7.06827
887  -0.776256 7.06827
888  -0.811534 7.06827
889  -0.846812 7.06827
890  -0.882089 7.06827
891  -0.917367 7.06827
892  -0.952645 7.06827
893  -0.987923 7.06827
894  -1.0232 7.06827
895  -1.05848 7.06827
896  -1.09376 7.06827
897  -1.12903 7.06827
898  -1.16431 7.06827
899  -1.19959 7.06827
900  -1.23487 7.03299
901  -1.27014 7.03299
902  -1.30542 7.03299
903  -1.3407 7.03299
904  -1.37598 7.03299
905  -1.41126 7.03299
906  -1.44653 7.03299
907  -1.48181 7.03299
908  -1.51709 7.03299
909  -1.55237 7.03299
910  -1.58764 7.03299
911  -1.62292 7.03299
912  -1.6582 7.03299
913  -1.69348 7.03299
914  -1.72876 7.03299
915  -1.76403 7.03299
916  -1.79931 7.03299
917  -1.83459 7.03299
918  -1.86987 7.03299
919  -1.90514 7.03299
920  -1.94042 6.99771
921  -1.9757 6.96244
922  -2.01098 6.96244
923  -2.04626 6.96244
924  -2.08153 6.92716
925  -2.11681 6.92716
926  -2.15209 6.92716
927  -2.18737 6.89188
928  -2.22264 6.89188
929  -2.25792 6.89188
930  -2.2932 6.89188
931  -2.32848 6.89188
932  -2.36376 6.89188
933  -2.39903 6.89188
934  -2.43431 6.8566
935  -2.46959 6.8566
936  -2.50487 6.8566
937  -2.54014 6.8566
938  -2.57542 6.82133
939  -2.6107 6.78605
940  -2.64598 6.75077
941  -2.68126 6.75077
942  -2.71653 6.75077
943  -2.75181 6.75077
944  -2.78709 6.71549
945  -2.82237 6.68021
946  -2.85764 6.64494
947  -2.89292 6.64494
948  -2.9282 6.64494
949  -2.96348 6.64494
950  -2.99876 6.64494
951  -3.03403 6.64494
952  -3.06931 6.64494
953  -3.10459 6.64494
954  -3.13987 6.64494
955  -3.17514 6.64494
956  -3.21042 6.64494
957  -3.2457 6.64494
958  -3.28098 6.64494
959  -3.31626 6.64494
960  -3.35153 6.64494
961  -3.38681 6.60966
962  -3.42209 6.57438
963  -3.45737 6.5391
964  -3.49264 6.50383
965  -3.52792 6.46855
966  -3.5632 6.43327
967  -3.59848 6.39799
968  -3.63376 6.36271
969  -3.66903 6.36271
970  -3.70431 6.36271
971  -3.73959 6.32744
972  -3.77487 6.29216
973  -3.81014 6.25688
974  -3.84542 6.2216
975  -3.8807 6.18633
976  -3.91598 6.15105
977  -3.95126 6.11577
978  -3.98653 6.08049
979  -4.02181 6.04521
980  -4.05709 6.00994
981  -4.09237 5.97466
982  -4.12764 5.93938
983  -4.16292 5.9041
984  -4.1982 5.86883
985  -4.23348 5.83355
986  -4.26876 5.79827
987  -4.30403 5.76299
988  -4.33931 5.72771
989  -4.37459 5.69244
990  -4.40987 5.65716
991  -4.44514 5.62188
992  -4.48042 5.5866
993  -4.5157 5.55133
994  -4.55098 5.51605
995  -4.58626 5.51605
996  -4.62153 5.51605
997  -4.65681 5.51605
998  -4.69209 5.51605
999  -4.72737 5.51605
1000 -4.76264 5.51605
1001 -4.79792 5.51605
1002 -4.8332 5.51605
1003 -4.86848 5.48077
1004 -4.90376 5.44549
1005 -4.93903 5.41021
1006 -4.97431 5.37494
1007 -5.00959 5.33966
1008 -5.04487 5.30438
1009 -5.08014 5.2691
1010 -5.11542 5.23383
1011 -5.11542 5.19855
1012 -5.11542 5.16327
1013 -5.11542 5.12799
1014 -5.11542 5.09271
1015 -5.11542 5.05744
1016 -5.11542 5.02216
1017 -5.11542 4.98688
1018 -5.11542 4.9516
1019 -5.11542 4.91633
1020 -5.1507 4.88105
1021 -5.18598 4.84577
1022 -5.18598 4.81049
1023 -5.22126 4.77521
1024 -5.25653 4.73994
1025 -5.29181 4.70466
1026 -5.32709 4.66938
1027 -5.36237 4.6341
1028 -5.39764 4.59883
1029 -5.43292 4.56355
1030 -5.4682 4.52827
1031 -5.50348 4.49299
1032 -5.53876 4.45771
1033 -5.57403 4.42244
1034 -5.60931 4.38716
1035 -5.64459 4.35188
1036 -5.67987 4.3166
1037 -5.67987 4.28133
1038 -5.67987 4.24605
1039 -5.67987 4.21077
1040 -5.67987 4.17549
1041 -5.71514 4.14021
1042 -5.71514 4.10494
1043 -5.71514 4.06966
1044 -5.75042 4.03438
1045 -5.7857 3.9991
1046 -5.82098 3.96383
1047 -5.85626 3.92855
1048 -5.89153 3.89327
1049 -5.92681 3.85799
1050 -5.96209 3.82271
1051 -5.99737 3.78744
1052 -6.03264 3.75216
1053 -6.03264 3.71688
1054 -6.03264 3.6816
1055 -6.03264 3.64633
1056 -6.03264 3.61105
1057 -6.03264 3.57577
1058 -6.03264 3.54049
1059 -6.03264 3.50521
1060 -6.03264 3.46994
1061 -6.03264 3.43466
1062 -6.06792 3.39938
1063 -6.1032 3.3641
1064 -6.13848 3.32883
1065 -6.17376 3.29355
1066 -6.17376 3.25827
1067 -6.17376 3.22299
1068 -6.17376 3.18771
1069 -6.17376 3.15244
1070 -6.20903 3.11716
1071 -6.24431 3.08188
1072 -6.27959 3.0466
1073 -6.31487 3.01133
1074 -6.35014 2.97605
1075 -6.38542 2.94077
1076 -6.4207 2.90549
1077 -6.45598 2.87021
1078 -6.45598 2.83494
1079 -6.45598 2.79966
1080 -6.45598 2.76438
1081 -6.45598 2.7291
1082 -6.45598 2.69383
1083 -6.45598 2.65855
1084 -6.45598 2.62327
1085 -6.45598 2.58799
1086 -6.45598 2.55271
1087 -6.49126 2.51744
1088 -6.52653 2.48216
1089 -6.56181 2.44688
1090 -6.59709 2.4116
1091 -6.63237 2.37633
1092 -6.66764 2.34105
1093 -6.66764 2.30577
1094 -6.66764 2.27049
1095 -6.66764 2.23521
1096 -6.66764 2.19994
1097 -6.66764 2.16466
1098 -6.66764 2.12938
1099 -6.66764 2.0941
1100 -6.66764 2.05883
1101 -6.66764 2.02355
1102 -6.70292 1.98827
1103 -6.70292 1.95299
1104 -6.70292 1.91771
1105 -6.70292 1.88244
1106 -6.70292 1.84716
1107 -6.7382 1.81188
1108 -6.7382 1.7766
1109 -6.7382 1.74133
1110 -6.7382 1.70605
1111 -6.7382 1.67077
1112 -6.7382 1.63549
1113 -6.7382 1.60021
1114 -6.77348 1.56494
1115 -6.77348 1.52966
1116 -6.77348 1.49438
1117 -6.77348 1.4591
1118 -6.77348 1.42383
1119 -6.80876 1.38855
1120 -6.80876 1.35327
1121 -6.80876 1.31799
1122 -6.80876 1.28271
1123 -6.80876 1.24744
1124 -6.80876 1.21216
1125 -6.80876 1.17688
1126 -6.84403 1.1416
1127 -6.84403 1.10633
1128 -6.84403 1.07105
1129 -6.84403 1.03577
1130 -6.84403 1.00049
1131 -6.84403 0.965214
1132 -6.84403 0.929936
1133 -6.84403 0.894659
1134 -6.84403 0.859381
1135 -6.84403 0.824103
1136 -6.84403 0.788825
1137 -6.84403 0.753548
1138 -6.84403 0.71827
1139 -6.84403 0.682992
1140 -6.84403 0.647714
1141 -6.84403 0.612436
1142 -6.84403 0.577159
1143 -6.84403 0.541881
1144 -6.84403 0.506603
1145 -6.84403 0.471325
1146 -6.84403 0.436048
1147 -6.84403 0.40077
1148 -6.84403 0.365492
1149 -6.84403 0.330214
1150 -6.84403 0.294936
1151 -6.84403 0.259659
1152 -6.80876 0.224381
1153 -6.77348 0.189103
1154 -6.77348 0.153825
1155 -6.7382 0.118548
1156 -6.7382 0.0832698
1157 -6.7382 0.047992
1158 -6.7382 0.0127142
1159 -6.7382 -0.0225636
1160 -6.7382 -0.0578413
1161 -6.7382 -0.0931191
1162 -6.7382 -0.128397
1163 -6.7382 -0.163675
1164 -6.7382 -0.198952
1165 -6.7382 -0.23423
1166 -6.7382 -0.269508
1167 -6.7382 -0.304786
1168 -6.7382 -0.340064
1169 -6.77348 -0.375341
1170 -6.80876 -0.410619
1171 -6.84403 -0.445897
1172 -6.87931 -0.481175
1173 -6.91459 -0.516452
1174 -6.94987 -0.55173
