# Supplementary material for: Statistical Mapping of Maize Bundle Intensity at the Stem Scale Using Spatial Normalisation of Replicated Images
Source: PLoS One. 2014 Mar 12;9(3):e90673. doi: 10.1371/journal.pone.0090673 (PMC3951278; doi:10.1371/journal.pone.0090673)
Supplement: File S2 — Data files containing bundle positions and slice contours. (ZIP) [file pone.0090673.s002.zip › data/slabs/tables/contoursMm/m04hrCntMm.txt]

name   x   y
1    -6.99948 -2.5614
2    -6.99948 -2.59668
3    -6.99948 -2.63196
4    -6.99948 -2.66723
5    -6.99948 -2.70251
6    -6.99948 -2.73779
7    -6.99948 -2.77307
8    -6.99948 -2.80834
9    -6.99948 -2.84362
10   -6.99948 -2.8789
11   -6.99948 -2.91418
12   -6.99948 -2.94946
13   -6.99948 -2.98473
14   -6.99948 -3.02001
15   -6.99948 -3.05529
16   -6.99948 -3.09057
17   -6.99948 -3.12584
18   -6.99948 -3.16112
19   -6.99948 -3.1964
20   -6.99948 -3.23168
21   -6.99948 -3.26696
22   -6.96421 -3.30223
23   -6.96421 -3.33751
24   -6.96421 -3.37279
25   -6.92893 -3.40807
26   -6.92893 -3.44334
27   -6.89365 -3.47862
28   -6.89365 -3.5139
29   -6.89365 -3.54918
30   -6.85837 -3.58446
31   -6.85837 -3.61973
32   -6.82309 -3.65501
33   -6.82309 -3.69029
34   -6.82309 -3.72557
35   -6.82309 -3.76084
36   -6.82309 -3.79612
37   -6.82309 -3.8314
38   -6.82309 -3.86668
39   -6.82309 -3.90196
40   -6.82309 -3.93723
41   -6.82309 -3.97251
42   -6.82309 -4.00779
43   -6.82309 -4.04307
44   -6.82309 -4.07834
45   -6.78782 -4.11362
46   -6.78782 -4.1489
47   -6.78782 -4.18418
48   -6.78782 -4.21946
49   -6.78782 -4.25473
50   -6.78782 -4.29001
51   -6.78782 -4.32529
52   -6.75254 -4.36057
53   -6.75254 -4.39584
54   -6.71726 -4.43112
55   -6.71726 -4.4664
56   -6.71726 -4.50168
57   -6.71726 -4.53696
58   -6.68198 -4.57223
59   -6.64671 -4.60751
60   -6.64671 -4.64279
61   -6.64671 -4.67807
62   -6.61143 -4.71334
63   -6.61143 -4.74862
64   -6.61143 -4.7839
65   -6.57615 -4.81918
66   -6.57615 -4.85446
67   -6.57615 -4.88973
68   -6.57615 -4.92501
69   -6.57615 -4.96029
70   -6.57615 -4.99557
71   -6.57615 -5.03084
72   -6.57615 -5.06612
73   -6.54087 -5.1014
74   -6.54087 -5.13668
75   -6.50559 -5.17196
76   -6.47032 -5.20723
77   -6.47032 -5.24251
78   -6.47032 -5.27779
79   -6.47032 -5.31307
80   -6.43504 -5.34834
81   -6.39976 -5.38362
82   -6.36448 -5.4189
83   -6.32921 -5.45418
84   -6.29393 -5.48946
85   -6.29393 -5.52473
86   -6.25865 -5.56001
87   -6.22337 -5.59529
88   -6.22337 -5.63057
89   -6.18809 -5.66584
90   -6.18809 -5.70112
91   -6.15282 -5.7364
92   -6.15282 -5.77168
93   -6.11754 -5.80696
94   -6.08226 -5.84223
95   -6.04698 -5.87751
96   -6.01171 -5.91279
97   -5.97643 -5.94807
98   -5.94115 -5.98334
99   -5.90587 -6.01862
100  -5.87059 -6.0539
101  -5.83532 -6.0539
102  -5.80004 -6.08918
103  -5.76476 -6.12446
104  -5.72948 -6.15973
105  -5.69421 -6.19501
106  -5.65893 -6.19501
107  -5.62365 -6.19501
108  -5.58837 -6.19501
109  -5.55309 -6.19501
110  -5.51782 -6.19501
111  -5.48254 -6.19501
112  -5.44726 -6.19501
113  -5.41198 -6.19501
114  -5.37671 -6.19501
115  -5.34143 -6.19501
116  -5.30615 -6.19501
117  -5.27087 -6.19501
118  -5.23559 -6.19501
119  -5.20032 -6.19501
120  -5.16504 -6.19501
121  -5.12976 -6.19501
122  -5.09448 -6.19501
123  -5.05921 -6.19501
124  -5.02393 -6.15973
125  -4.98865 -6.12446
126  -4.95337 -6.08918
127  -4.91809 -6.08918
128  -4.88282 -6.08918
129  -4.84754 -6.0539
130  -4.81226 -6.0539
131  -4.77698 -6.0539
132  -4.74171 -6.0539
133  -4.70643 -6.0539
134  -4.67115 -6.01862
135  -4.63587 -6.01862
136  -4.60059 -6.01862
137  -4.56532 -6.01862
138  -4.53004 -6.01862
139  -4.49476 -6.01862
140  -4.45948 -6.01862
141  -4.42421 -6.01862
142  -4.38893 -6.01862
143  -4.35365 -6.01862
144  -4.31837 -6.01862
145  -4.28309 -6.01862
146  -4.24782 -6.01862
147  -4.21254 -6.01862
148  -4.17726 -6.0539
149  -4.14198 -6.0539
150  -4.10671 -6.0539
151  -4.07143 -6.0539
152  -4.03615 -6.0539
153  -4.00087 -6.0539
154  -3.96559 -6.0539
155  -3.93032 -6.0539
156  -3.89504 -6.0539
157  -3.85976 -6.0539
158  -3.82448 -6.0539
159  -3.78921 -6.0539
160  -3.75393 -6.0539
161  -3.71865 -6.0539
162  -3.68337 -6.08918
163  -3.64809 -6.08918
164  -3.61282 -6.08918
165  -3.57754 -6.08918
166  -3.54226 -6.08918
167  -3.50698 -6.08918
168  -3.47171 -6.08918
169  -3.43643 -6.08918
170  -3.40115 -6.08918
171  -3.36587 -6.08918
172  -3.33059 -6.12446
173  -3.29532 -6.12446
174  -3.26004 -6.12446
175  -3.22476 -6.12446
176  -3.18948 -6.12446
177  -3.15421 -6.12446
178  -3.11893 -6.12446
179  -3.08365 -6.12446
180  -3.04837 -6.15973
181  -3.01309 -6.15973
182  -2.97782 -6.15973
183  -2.94254 -6.15973
184  -2.90726 -6.15973
185  -2.87198 -6.15973
186  -2.83671 -6.15973
187  -2.80143 -6.15973
188  -2.76615 -6.15973
189  -2.73087 -6.15973
190  -2.69559 -6.15973
191  -2.66032 -6.15973
192  -2.62504 -6.19501
193  -2.58976 -6.19501
194  -2.55448 -6.19501
195  -2.51921 -6.19501
196  -2.48393 -6.19501
197  -2.44865 -6.19501
198  -2.41337 -6.19501
199  -2.37809 -6.19501
200  -2.34282 -6.19501
201  -2.30754 -6.19501
202  -2.27226 -6.19501
203  -2.23698 -6.19501
204  -2.20171 -6.19501
205  -2.16643 -6.19501
206  -2.13115 -6.19501
207  -2.09587 -6.19501
208  -2.06059 -6.19501
209  -2.02532 -6.19501
210  -1.99004 -6.19501
211  -1.95476 -6.19501
212  -1.91948 -6.19501
213  -1.88421 -6.15973
214  -1.84893 -6.12446
215  -1.81365 -6.08918
216  -1.77837 -6.0539
217  -1.74309 -6.01862
218  -1.70782 -5.98334
219  -1.67254 -5.94807
220  -1.63726 -5.91279
221  -1.60198 -5.87751
222  -1.56671 -5.84223
223  -1.53143 -5.80696
224  -1.49615 -5.77168
225  -1.46087 -5.7364
226  -1.42559 -5.7364
227  -1.39032 -5.7364
228  -1.35504 -5.7364
229  -1.31976 -5.7364
230  -1.28448 -5.7364
231  -1.24921 -5.7364
232  -1.21393 -5.7364
233  -1.17865 -5.7364
234  -1.14337 -5.7364
235  -1.10809 -5.7364
236  -1.07282 -5.7364
237  -1.03754 -5.7364
238  -1.00226 -5.77168
239  -0.966983 -5.77168
240  -0.931706 -5.77168
241  -0.896428 -5.77168
242  -0.86115 -5.77168
243  -0.825872 -5.77168
244  -0.790594 -5.77168
245  -0.755317 -5.77168
246  -0.720039 -5.77168
247  -0.684761 -5.80696
248  -0.649483 -5.80696
249  -0.614206 -5.80696
250  -0.578928 -5.80696
251  -0.54365 -5.80696
252  -0.508372 -5.80696
253  -0.473094 -5.80696
254  -0.437817 -5.80696
255  -0.402539 -5.80696
256  -0.367261 -5.80696
257  -0.331983 -5.80696
258  -0.296706 -5.80696
259  -0.261428 -5.84223
260  -0.22615 -5.87751
261  -0.190872 -5.91279
262  -0.155594 -5.91279
263  -0.120317 -5.94807
264  -0.0850389 -5.94807
265  -0.0497612 -5.94807
266  -0.0144834 -5.94807
267  0.0207944 -5.94807
268  0.0560722 -5.94807
269  0.09135 -5.94807
270  0.126628 -5.98334
271  0.161906 -6.01862
272  0.197183 -6.01862
273  0.232461 -6.01862
274  0.267739 -6.01862
275  0.303017 -6.01862
276  0.338294 -6.01862
277  0.373572 -6.01862
278  0.40885 -6.01862
279  0.444128 -6.01862
280  0.479406 -6.01862
281  0.514683 -6.01862
282  0.549961 -6.01862
283  0.585239 -6.01862
284  0.620517 -6.01862
285  0.655794 -6.01862
286  0.691072 -6.01862
287  0.72635 -6.01862
288  0.761628 -6.01862
289  0.796906 -6.01862
290  0.832183 -6.01862
291  0.867461 -6.01862
292  0.902739 -6.01862
293  0.938017 -6.01862
294  0.973294 -6.01862
295  1.00857 -6.01862
296  1.04385 -6.01862
297  1.07913 -6.01862
298  1.11441 -6.01862
299  1.14968 -6.01862
300  1.18496 -6.01862
301  1.22024 -6.01862
302  1.25552 -6.01862
303  1.29079 -6.01862
304  1.32607 -6.01862
305  1.36135 -6.01862
306  1.39663 -6.01862
307  1.43191 -5.98334
308  1.46718 -5.94807
309  1.50246 -5.91279
310  1.53774 -5.87751
311  1.57302 -5.84223
312  1.60829 -5.80696
313  1.64357 -5.77168
314  1.67885 -5.7364
315  1.71413 -5.70112
316  1.74941 -5.66584
317  1.78468 -5.63057
318  1.81996 -5.59529
319  1.85524 -5.56001
320  1.89052 -5.52473
321  1.92579 -5.48946
322  1.96107 -5.45418
323  1.99635 -5.45418
324  2.03163 -5.45418
325  2.06691 -5.4189
326  2.10218 -5.4189
327  2.13746 -5.4189
328  2.17274 -5.38362
329  2.20802 -5.34834
330  2.24329 -5.31307
331  2.27857 -5.31307
332  2.31385 -5.27779
333  2.34913 -5.24251
334  2.38441 -5.20723
335  2.41968 -5.17196
336  2.45496 -5.17196
337  2.49024 -5.17196
338  2.52552 -5.13668
339  2.56079 -5.13668
340  2.59607 -5.13668
341  2.63135 -5.13668
342  2.66663 -5.13668
343  2.70191 -5.13668
344  2.73718 -5.13668
345  2.77246 -5.13668
346  2.80774 -5.13668
347  2.84302 -5.1014
348  2.87829 -5.1014
349  2.91357 -5.1014
350  2.94885 -5.1014
351  2.98413 -5.06612
352  3.01941 -5.06612
353  3.05468 -5.06612
354  3.08996 -5.06612
355  3.12524 -5.03084
356  3.16052 -5.03084
357  3.19579 -5.03084
358  3.23107 -4.99557
359  3.26635 -4.96029
360  3.30163 -4.96029
361  3.33691 -4.92501
362  3.37218 -4.92501
363  3.40746 -4.92501
364  3.44274 -4.92501
365  3.47802 -4.92501
366  3.51329 -4.92501
367  3.54857 -4.88973
368  3.58385 -4.85446
369  3.61913 -4.85446
370  3.65441 -4.81918
371  3.68968 -4.81918
372  3.72496 -4.81918
373  3.76024 -4.81918
374  3.79552 -4.7839
375  3.83079 -4.7839
376  3.86607 -4.7839
377  3.90135 -4.7839
378  3.93663 -4.7839
379  3.97191 -4.74862
380  4.00718 -4.71334
381  4.04246 -4.71334
382  4.07774 -4.71334
383  4.11302 -4.71334
384  4.14829 -4.71334
385  4.18357 -4.67807
386  4.21885 -4.67807
387  4.25413 -4.64279
388  4.28941 -4.64279
389  4.32468 -4.60751
390  4.35996 -4.60751
391  4.39524 -4.60751
392  4.43052 -4.60751
393  4.46579 -4.60751
394  4.50107 -4.60751
395  4.53635 -4.60751
396  4.57163 -4.57223
397  4.60691 -4.57223
398  4.64218 -4.57223
399  4.67746 -4.57223
400  4.71274 -4.53696
401  4.74802 -4.50168
402  4.78329 -4.50168
403  4.81857 -4.50168
404  4.85385 -4.50168
405  4.88913 -4.50168
406  4.92441 -4.50168
407  4.95968 -4.50168
408  4.99496 -4.50168
409  5.03024 -4.50168
410  5.06552 -4.50168
411  5.10079 -4.50168
412  5.13607 -4.50168
413  5.17135 -4.50168
414  5.20663 -4.53696
415  5.24191 -4.53696
416  5.27718 -4.53696
417  5.31246 -4.53696
418  5.34774 -4.53696
419  5.38302 -4.53696
420  5.41829 -4.53696
421  5.45357 -4.53696
422  5.48885 -4.53696
423  5.52413 -4.53696
424  5.55941 -4.57223
425  5.59468 -4.57223
426  5.62996 -4.60751
427  5.66524 -4.64279
428  5.70052 -4.64279
429  5.73579 -4.64279
430  5.77107 -4.64279
431  5.80635 -4.64279
432  5.84163 -4.64279
433  5.87691 -4.64279
434  5.91218 -4.64279
435  5.94746 -4.64279
436  5.98274 -4.64279
437  6.01802 -4.64279
438  6.05329 -4.64279
439  6.08857 -4.64279
440  6.12385 -4.64279
441  6.15913 -4.60751
442  6.19441 -4.60751
443  6.22968 -4.60751
444  6.26496 -4.60751
445  6.30024 -4.60751
446  6.33552 -4.57223
447  6.37079 -4.53696
448  6.40607 -4.50168
449  6.44135 -4.4664
450  6.47663 -4.43112
451  6.51191 -4.39584
452  6.54718 -4.36057
453  6.58246 -4.32529
454  6.58246 -4.29001
455  6.58246 -4.25473
456  6.58246 -4.21946
457  6.61774 -4.18418
458  6.65302 -4.1489
459  6.65302 -4.11362
460  6.68829 -4.07834
461  6.72357 -4.04307
462  6.72357 -4.00779
463  6.72357 -3.97251
464  6.72357 -3.93723
465  6.72357 -3.90196
466  6.72357 -3.86668
467  6.75885 -3.8314
468  6.79413 -3.79612
469  6.79413 -3.76084
470  6.79413 -3.72557
471  6.82941 -3.69029
472  6.86468 -3.65501
473  6.86468 -3.61973
474  6.86468 -3.58446
475  6.89996 -3.54918
476  6.93524 -3.5139
477  6.93524 -3.47862
478  6.97052 -3.44334
479  7.00579 -3.40807
480  7.00579 -3.37279
481  7.00579 -3.33751
482  7.00579 -3.30223
483  7.00579 -3.26696
484  7.00579 -3.23168
485  7.00579 -3.1964
486  7.00579 -3.16112
487  7.00579 -3.12584
488  7.00579 -3.09057
489  7.00579 -3.05529
490  7.00579 -3.02001
491  7.00579 -2.98473
492  7.00579 -2.94946
493  7.00579 -2.91418
494  7.00579 -2.8789
495  7.00579 -2.84362
496  7.00579 -2.80834
497  7.04107 -2.77307
498  7.07635 -2.73779
499  7.07635 -2.70251
500  7.11163 -2.66723
501  7.14691 -2.63196
502  7.18218 -2.59668
503  7.18218 -2.5614
504  7.18218 -2.52612
505  7.18218 -2.49084
506  7.18218 -2.45557
507  7.18218 -2.42029
508  7.18218 -2.38501
509  7.18218 -2.34973
510  7.18218 -2.31446
511  7.18218 -2.27918
512  7.18218 -2.2439
513  7.18218 -2.20862
514  7.18218 -2.17334
515  7.18218 -2.13807
516  7.14691 -2.10279
517  7.11163 -2.06751
518  7.07635 -2.03223
519  7.04107 -1.99696
520  7.00579 -1.96168
521  7.00579 -1.9264
522  7.00579 -1.89112
523  7.00579 -1.85584
524  7.00579 -1.82057
525  7.00579 -1.78529
526  7.00579 -1.75001
527  7.00579 -1.71473
528  6.97052 -1.67946
529  6.97052 -1.64418
530  6.97052 -1.6089
531  6.97052 -1.57362
532  6.97052 -1.53834
533  6.97052 -1.50307
534  6.93524 -1.46779
535  6.93524 -1.43251
536  6.93524 -1.39723
537  6.93524 -1.36196
538  6.93524 -1.32668
539  6.93524 -1.2914
540  6.93524 -1.25612
541  6.93524 -1.22084
542  6.93524 -1.18557
543  6.93524 -1.15029
544  6.93524 -1.11501
545  6.93524 -1.07973
546  6.93524 -1.04446
547  6.93524 -1.00918
548  6.89996 -0.9739
549  6.89996 -0.938622
550  6.89996 -0.903345
551  6.89996 -0.868067
552  6.89996 -0.832789
553  6.89996 -0.797511
554  6.89996 -0.762234
555  6.89996 -0.726956
556  6.89996 -0.691678
557  6.89996 -0.6564
558  6.86468 -0.621122
559  6.86468 -0.585845
560  6.86468 -0.550567
561  6.86468 -0.515289
562  6.86468 -0.480011
563  6.86468 -0.444734
564  6.86468 -0.409456
565  6.86468 -0.374178
566  6.86468 -0.3389
567  6.86468 -0.303622
568  6.82941 -0.268345
569  6.82941 -0.233067
570  6.82941 -0.197789
571  6.82941 -0.162511
572  6.82941 -0.127234
573  6.82941 -0.0919557
574  6.82941 -0.056678
575  6.82941 -0.0214002
576  6.79413 0.0138776
577  6.79413 0.0491554
578  6.79413 0.0844332
579  6.79413 0.119711
580  6.75885 0.154989
581  6.75885 0.190266
582  6.75885 0.225544
583  6.75885 0.260822
584  6.75885 0.2961
585  6.75885 0.331378
586  6.75885 0.366655
587  6.75885 0.401933
588  6.75885 0.437211
589  6.75885 0.472489
590  6.75885 0.507766
591  6.75885 0.543044
592  6.75885 0.578322
593  6.75885 0.6136
594  6.75885 0.648878
595  6.75885 0.684155
596  6.75885 0.719433
597  6.72357 0.754711
598  6.72357 0.789989
599  6.72357 0.825266
600  6.72357 0.860544
601  6.72357 0.895822
602  6.68829 0.9311
603  6.68829 0.966378
604  6.68829 1.00166
605  6.68829 1.03693
606  6.68829 1.07221
607  6.68829 1.10749
608  6.65302 1.14277
609  6.65302 1.17804
610  6.65302 1.21332
611  6.65302 1.2486
612  6.61774 1.28388
613  6.61774 1.31916
614  6.61774 1.35443
615  6.58246 1.38971
616  6.58246 1.42499
617  6.58246 1.46027
618  6.58246 1.49554
619  6.58246 1.53082
620  6.58246 1.5661
621  6.54718 1.60138
622  6.54718 1.63666
623  6.51191 1.67193
624  6.51191 1.70721
625  6.47663 1.74249
626  6.47663 1.77777
627  6.47663 1.81304
628  6.44135 1.84832
629  6.44135 1.8836
630  6.44135 1.91888
631  6.44135 1.95416
632  6.40607 1.98943
633  6.40607 2.02471
634  6.40607 2.05999
635  6.40607 2.09527
636  6.40607 2.13054
637  6.37079 2.16582
638  6.37079 2.2011
639  6.37079 2.23638
640  6.37079 2.27166
641  6.33552 2.30693
642  6.33552 2.34221
643  6.33552 2.37749
644  6.30024 2.41277
645  6.30024 2.44804
646  6.30024 2.48332
647  6.30024 2.5186
648  6.30024 2.55388
649  6.26496 2.58916
650  6.22968 2.62443
651  6.22968 2.65971
652  6.22968 2.69499
653  6.19441 2.73027
654  6.19441 2.76554
655  6.19441 2.80082
656  6.19441 2.8361
657  6.15913 2.87138
658  6.15913 2.90666
659  6.12385 2.94193
660  6.12385 2.97721
661  6.08857 3.01249
662  6.08857 3.04777
663  6.08857 3.08304
664  6.05329 3.11832
665  6.05329 3.1536
666  6.05329 3.18888
667  6.05329 3.22416
668  6.05329 3.25943
669  6.05329 3.29471
670  6.01802 3.32999
671  6.01802 3.36527
672  5.98274 3.40054
673  5.94746 3.43582
674  5.94746 3.4711
675  5.94746 3.50638
676  5.94746 3.54166
677  5.91218 3.57693
678  5.87691 3.61221
679  5.87691 3.64749
680  5.84163 3.68277
681  5.84163 3.71804
682  5.84163 3.75332
683  5.80635 3.7886
684  5.80635 3.82388
685  5.77107 3.85916
686  5.73579 3.89443
687  5.73579 3.92971
688  5.70052 3.96499
689  5.66524 4.00027
690  5.66524 4.03554
691  5.62996 4.07082
692  5.59468 4.1061
693  5.59468 4.14138
694  5.59468 4.17666
695  5.55941 4.21193
696  5.52413 4.24721
697  5.48885 4.28249
698  5.48885 4.31777
699  5.48885 4.35304
700  5.45357 4.38832
701  5.45357 4.4236
702  5.41829 4.45888
703  5.38302 4.49416
704  5.34774 4.52943
705  5.34774 4.56471
706  5.34774 4.59999
707  5.34774 4.63527
708  5.31246 4.67054
709  5.27718 4.70582
710  5.24191 4.7411
711  5.20663 4.77638
712  5.17135 4.81166
713  5.13607 4.84693
714  5.10079 4.88221
715  5.06552 4.91749
716  5.03024 4.95277
717  4.99496 4.98804
718  4.95968 5.02332
719  4.92441 5.0586
720  4.88913 5.09388
721  4.85385 5.12916
722  4.81857 5.16443
723  4.81857 5.19971
724  4.78329 5.23499
725  4.78329 5.27027
726  4.74802 5.30554
727  4.74802 5.34082
728  4.71274 5.3761
729  4.67746 5.41138
730  4.67746 5.44666
731  4.67746 5.48193
732  4.67746 5.51721
733  4.67746 5.55249
734  4.67746 5.58777
735  4.64218 5.62304
736  4.60691 5.65832
737  4.60691 5.6936
738  4.57163 5.72888
739  4.53635 5.76416
740  4.50107 5.79943
741  4.46579 5.83471
742  4.43052 5.86999
743  4.39524 5.90527
744  4.35996 5.94054
745  4.32468 5.97582
746  4.28941 6.0111
747  4.25413 6.04638
748  4.21885 6.08166
749  4.18357 6.11693
750  4.14829 6.15221
751  4.11302 6.18749
752  4.07774 6.22277
753  4.04246 6.22277
754  4.00718 6.25804
755  3.97191 6.29332
756  3.93663 6.3286
757  3.90135 6.3286
758  3.86607 6.3286
759  3.83079 6.36388
760  3.79552 6.36388
761  3.76024 6.39916
762  3.72496 6.39916
763  3.68968 6.39916
764  3.65441 6.43443
765  3.61913 6.43443
766  3.58385 6.43443
767  3.54857 6.46971
768  3.51329 6.46971
769  3.47802 6.50499
770  3.44274 6.50499
771  3.40746 6.50499
772  3.37218 6.54027
773  3.33691 6.54027
774  3.30163 6.54027
775  3.26635 6.57554
776  3.23107 6.57554
777  3.19579 6.61082
778  3.16052 6.61082
779  3.12524 6.6461
780  3.08996 6.6461
781  3.05468 6.68138
782  3.01941 6.68138
783  2.98413 6.68138
784  2.94885 6.71666
785  2.91357 6.71666
786  2.87829 6.75193
787  2.84302 6.75193
788  2.80774 6.78721
789  2.77246 6.78721
790  2.73718 6.78721
791  2.70191 6.82249
792  2.66663 6.82249
793  2.63135 6.82249
794  2.59607 6.85777
795  2.56079 6.85777
796  2.52552 6.85777
797  2.49024 6.89304
798  2.45496 6.89304
799  2.41968 6.89304
800  2.38441 6.89304
801  2.34913 6.92832
802  2.31385 6.92832
803  2.27857 6.92832
804  2.24329 6.9636
805  2.20802 6.9636
806  2.17274 6.99888
807  2.13746 6.99888
808  2.10218 6.99888
809  2.06691 6.99888
810  2.03163 7.03416
811  1.99635 7.03416
812  1.96107 7.03416
813  1.92579 7.03416
814  1.89052 7.03416
815  1.85524 7.03416
816  1.81996 7.03416
817  1.78468 7.03416
818  1.74941 7.03416
819  1.71413 7.03416
820  1.67885 7.03416
821  1.64357 7.03416
822  1.60829 7.03416
823  1.57302 7.03416
824  1.53774 7.03416
825  1.50246 7.03416
826  1.46718 7.03416
827  1.43191 7.03416
828  1.39663 7.03416
829  1.36135 7.03416
830  1.32607 7.03416
831  1.29079 6.99888
832  1.25552 6.99888
833  1.22024 6.99888
834  1.18496 6.99888
835  1.14968 6.99888
836  1.11441 6.99888
837  1.07913 6.9636
838  1.04385 6.9636
839  1.00857 6.9636
840  0.973294 6.9636
841  0.938017 6.9636
842  0.902739 6.9636
843  0.867461 6.9636
844  0.832183 6.9636
845  0.796906 6.9636
846  0.761628 6.9636
847  0.72635 6.9636
848  0.691072 6.9636
849  0.655794 6.9636
850  0.620517 6.9636
851  0.585239 6.9636
852  0.549961 6.92832
853  0.514683 6.92832
854  0.479406 6.92832
855  0.444128 6.92832
856  0.40885 6.92832
857  0.373572 6.92832
858  0.338294 6.92832
859  0.303017 6.89304
860  0.267739 6.89304
861  0.232461 6.89304
862  0.197183 6.89304
863  0.161906 6.89304
864  0.126628 6.89304
865  0.09135 6.85777
866  0.0560722 6.85777
867  0.0207944 6.85777
868  -0.0144834 6.85777
869  -0.0497612 6.85777
870  -0.0850389 6.85777
871  -0.120317 6.82249
872  -0.155594 6.82249
873  -0.190872 6.82249
874  -0.22615 6.82249
875  -0.261428 6.82249
876  -0.296706 6.82249
877  -0.331983 6.82249
878  -0.367261 6.78721
879  -0.402539 6.78721
880  -0.437817 6.78721
881  -0.473094 6.78721
882  -0.508372 6.78721
883  -0.54365 6.78721
884  -0.578928 6.75193
885  -0.614206 6.75193
886  -0.649483 6.75193
887  -0.684761 6.71666
888  -0.720039 6.71666
889  -0.755317 6.71666
890  -0.790594 6.71666
891  -0.825872 6.71666
892  -0.86115 6.68138
893  -0.896428 6.68138
894  -0.931706 6.68138
895  -0.966983 6.6461
896  -1.00226 6.6461
897  -1.03754 6.6461
898  -1.07282 6.6461
899  -1.10809 6.61082
900  -1.14337 6.61082
901  -1.17865 6.57554
902  -1.21393 6.57554
903  -1.24921 6.54027
904  -1.28448 6.54027
905  -1.31976 6.54027
906  -1.35504 6.54027
907  -1.39032 6.50499
908  -1.42559 6.50499
909  -1.46087 6.50499
910  -1.49615 6.46971
911  -1.53143 6.46971
912  -1.56671 6.46971
913  -1.60198 6.43443
914  -1.63726 6.43443
915  -1.67254 6.43443
916  -1.70782 6.43443
917  -1.74309 6.39916
918  -1.77837 6.39916
919  -1.81365 6.36388
920  -1.84893 6.36388
921  -1.88421 6.3286
922  -1.91948 6.3286
923  -1.95476 6.29332
924  -1.99004 6.29332
925  -2.02532 6.29332
926  -2.06059 6.29332
927  -2.09587 6.29332
928  -2.13115 6.25804
929  -2.16643 6.25804
930  -2.20171 6.25804
931  -2.23698 6.22277
932  -2.27226 6.22277
933  -2.30754 6.18749
934  -2.34282 6.18749
935  -2.37809 6.18749
936  -2.41337 6.15221
937  -2.44865 6.11693
938  -2.48393 6.08166
939  -2.51921 6.04638
940  -2.55448 6.04638
941  -2.58976 6.04638
942  -2.62504 6.0111
943  -2.66032 5.97582
944  -2.69559 5.94054
945  -2.73087 5.90527
946  -2.76615 5.86999
947  -2.80143 5.83471
948  -2.83671 5.79943
949  -2.87198 5.76416
950  -2.90726 5.72888
951  -2.94254 5.6936
952  -2.97782 5.6936
953  -3.01309 5.6936
954  -3.04837 5.6936
955  -3.08365 5.65832
956  -3.11893 5.62304
957  -3.15421 5.58777
958  -3.18948 5.58777
959  -3.22476 5.55249
960  -3.26004 5.55249
961  -3.29532 5.51721
962  -3.33059 5.51721
963  -3.36587 5.48193
964  -3.40115 5.44666
965  -3.43643 5.41138
966  -3.47171 5.3761
967  -3.50698 5.34082
968  -3.54226 5.30554
969  -3.57754 5.27027
970  -3.61282 5.23499
971  -3.64809 5.19971
972  -3.68337 5.16443
973  -3.71865 5.12916
974  -3.75393 5.09388
975  -3.78921 5.0586
976  -3.82448 5.02332
977  -3.85976 4.98804
978  -3.89504 4.98804
979  -3.93032 4.95277
980  -3.96559 4.91749
981  -4.00087 4.88221
982  -4.03615 4.88221
983  -4.07143 4.84693
984  -4.10671 4.81166
985  -4.14198 4.77638
986  -4.17726 4.7411
987  -4.21254 4.70582
988  -4.24782 4.67054
989  -4.28309 4.63527
990  -4.31837 4.59999
991  -4.35365 4.56471
992  -4.38893 4.52943
993  -4.42421 4.49416
994  -4.45948 4.49416
995  -4.49476 4.45888
996  -4.53004 4.4236
997  -4.56532 4.38832
998  -4.60059 4.35304
999  -4.63587 4.31777
1000 -4.67115 4.28249
1001 -4.70643 4.24721
1002 -4.74171 4.21193
1003 -4.77698 4.17666
1004 -4.81226 4.14138
1005 -4.84754 4.1061
1006 -4.88282 4.07082
1007 -4.88282 4.03554
1008 -4.88282 4.00027
1009 -4.88282 3.96499
1010 -4.88282 3.92971
1011 -4.88282 3.89443
1012 -4.88282 3.85916
1013 -4.91809 3.82388
1014 -4.95337 3.7886
1015 -4.98865 3.75332
1016 -5.02393 3.71804
1017 -5.05921 3.68277
1018 -5.09448 3.64749
1019 -5.12976 3.61221
1020 -5.16504 3.57693
1021 -5.20032 3.54166
1022 -5.23559 3.50638
1023 -5.27087 3.4711
1024 -5.30615 3.43582
1025 -5.34143 3.40054
1026 -5.34143 3.36527
1027 -5.37671 3.32999
1028 -5.41198 3.29471
1029 -5.41198 3.25943
1030 -5.41198 3.22416
1031 -5.44726 3.18888
1032 -5.48254 3.1536
1033 -5.51782 3.11832
1034 -5.51782 3.08304
1035 -5.51782 3.04777
1036 -5.51782 3.01249
1037 -5.55309 2.97721
1038 -5.58837 2.94193
1039 -5.58837 2.90666
1040 -5.62365 2.87138
1041 -5.62365 2.8361
1042 -5.65893 2.80082
1043 -5.69421 2.76554
1044 -5.69421 2.73027
1045 -5.72948 2.69499
1046 -5.72948 2.65971
1047 -5.72948 2.62443
1048 -5.72948 2.58916
1049 -5.72948 2.55388
1050 -5.76476 2.5186
1051 -5.80004 2.48332
1052 -5.80004 2.44804
1053 -5.83532 2.41277
1054 -5.87059 2.37749
1055 -5.87059 2.34221
1056 -5.87059 2.30693
1057 -5.87059 2.27166
1058 -5.87059 2.23638
1059 -5.87059 2.2011
1060 -5.90587 2.16582
1061 -5.94115 2.13054
1062 -5.94115 2.09527
1063 -5.97643 2.05999
1064 -5.97643 2.02471
1065 -5.97643 1.98943
1066 -6.01171 1.95416
1067 -6.04698 1.91888
1068 -6.08226 1.8836
1069 -6.11754 1.84832
1070 -6.11754 1.81304
1071 -6.11754 1.77777
1072 -6.11754 1.74249
1073 -6.11754 1.70721
1074 -6.11754 1.67193
1075 -6.11754 1.63666
1076 -6.15282 1.60138
1077 -6.18809 1.5661
1078 -6.18809 1.53082
1079 -6.18809 1.49554
1080 -6.18809 1.46027
1081 -6.18809 1.42499
1082 -6.18809 1.38971
1083 -6.22337 1.35443
1084 -6.25865 1.31916
1085 -6.29393 1.28388
1086 -6.29393 1.2486
1087 -6.32921 1.21332
1088 -6.36448 1.17804
1089 -6.39976 1.14277
1090 -6.43504 1.10749
1091 -6.47032 1.07221
1092 -6.47032 1.03693
1093 -6.47032 1.00166
1094 -6.50559 0.966378
1095 -6.50559 0.9311
1096 -6.54087 0.895822
1097 -6.57615 0.860544
1098 -6.57615 0.825266
1099 -6.57615 0.789989
1100 -6.57615 0.754711
1101 -6.61143 0.719433
1102 -6.61143 0.684155
1103 -6.61143 0.648878
1104 -6.61143 0.6136
1105 -6.61143 0.578322
1106 -6.61143 0.543044
1107 -6.61143 0.507766
1108 -6.61143 0.472489
1109 -6.61143 0.437211
1110 -6.64671 0.401933
1111 -6.64671 0.366655
1112 -6.64671 0.331378
1113 -6.64671 0.2961
1114 -6.64671 0.260822
1115 -6.64671 0.225544
1116 -6.64671 0.190266
1117 -6.64671 0.154989
1118 -6.64671 0.119711
1119 -6.68198 0.0844332
1120 -6.71726 0.0491554
1121 -6.71726 0.0138776
1122 -6.75254 -0.0214002
1123 -6.78782 -0.056678
1124 -6.78782 -0.0919557
1125 -6.78782 -0.127234
1126 -6.78782 -0.162511
1127 -6.82309 -0.197789
1128 -6.82309 -0.233067
1129 -6.82309 -0.268345
1130 -6.85837 -0.303622
1131 -6.89365 -0.3389
1132 -6.92893 -0.374178
1133 -6.92893 -0.409456
1134 -6.92893 -0.444734
1135 -6.92893 -0.480011
1136 -6.92893 -0.515289
1137 -6.92893 -0.550567
1138 -6.92893 -0.585845
1139 -6.92893 -0.621122
1140 -6.92893 -0.6564
1141 -6.92893 -0.691678
1142 -6.92893 -0.726956
1143 -6.92893 -0.762234
1144 -6.92893 -0.797511
1145 -6.92893 -0.832789
1146 -6.92893 -0.868067
1147 -6.92893 -0.903345
1148 -6.92893 -0.938622
1149 -6.92893 -0.9739
1150 -6.92893 -1.00918
1151 -6.92893 -1.04446
1152 -6.92893 -1.07973
1153 -6.92893 -1.11501
1154 -6.92893 -1.15029
1155 -6.92893 -1.18557
1156 -6.92893 -1.22084
1157 -6.92893 -1.25612
1158 -6.92893 -1.2914
1159 -6.92893 -1.32668
1160 -6.92893 -1.36196
1161 -6.92893 -1.39723
1162 -6.92893 -1.43251
1163 -6.92893 -1.46779
1164 -6.92893 -1.50307
1165 -6.92893 -1.53834
1166 -6.92893 -1.57362
1167 -6.92893 -1.6089
1168 -6.92893 -1.64418
1169 -6.92893 -1.67946
1170 -6.92893 -1.71473
1171 -6.92893 -1.75001
1172 -6.92893 -1.78529
1173 -6.92893 -1.82057
1174 -6.92893 -1.85584
1175 -6.92893 -1.89112
1176 -6.92893 -1.9264
1177 -6.92893 -1.96168
1178 -6.92893 -1.99696
1179 -6.92893 -2.03223
1180 -6.92893 -2.06751
1181 -6.92893 -2.10279
1182 -6.92893 -2.13807
1183 -6.92893 -2.17334
1184 -6.92893 -2.20862
1185 -6.92893 -2.2439
1186 -6.92893 -2.27918
1187 -6.92893 -2.31446
1188 -6.96421 -2.34973
1189 -6.96421 -2.38501
1190 -6.96421 -2.42029
1191 -6.96421 -2.45557
1192 -6.96421 -2.49084
1193 -6.96421 -2.52612
