# Supplementary material for: Statistical Mapping of Maize Bundle Intensity at the Stem Scale Using Spatial Normalisation of Replicated Images
Source: PLoS One. 2014 Mar 12;9(3):e90673. doi: 10.1371/journal.pone.0090673 (PMC3951278; doi:10.1371/journal.pone.0090673)
Supplement: File S2 — Data files containing bundle positions and slice contours. (ZIP) [file pone.0090673.s002.zip › data/slabs/tables/contoursMm/m04hvCntMm.txt]

name   x   y
1    -7.21681 -0.570593
2    -7.21681 -0.605871
3    -7.21681 -0.641149
4    -7.21681 -0.676426
5    -7.21681 -0.711704
6    -7.21681 -0.746982
7    -7.21681 -0.78226
8    -7.21681 -0.817538
9    -7.21681 -0.852815
10   -7.21681 -0.888093
11   -7.21681 -0.923371
12   -7.21681 -0.958649
13   -7.21681 -0.993926
14   -7.21681 -1.0292
15   -7.21681 -1.06448
16   -7.21681 -1.09976
17   -7.21681 -1.13504
18   -7.21681 -1.17032
19   -7.21681 -1.20559
20   -7.21681 -1.24087
21   -7.21681 -1.27615
22   -7.21681 -1.31143
23   -7.21681 -1.3467
24   -7.21681 -1.38198
25   -7.21681 -1.41726
26   -7.21681 -1.45254
27   -7.21681 -1.48782
28   -7.18153 -1.52309
29   -7.18153 -1.55837
30   -7.18153 -1.59365
31   -7.18153 -1.62893
32   -7.18153 -1.6642
33   -7.18153 -1.69948
34   -7.18153 -1.73476
35   -7.18153 -1.77004
36   -7.18153 -1.80532
37   -7.18153 -1.84059
38   -7.14625 -1.87587
39   -7.11097 -1.91115
40   -7.11097 -1.94643
41   -7.0757 -1.9817
42   -7.04042 -2.01698
43   -7.00514 -2.05226
44   -7.00514 -2.08754
45   -7.00514 -2.12282
46   -7.00514 -2.15809
47   -7.00514 -2.19337
48   -7.00514 -2.22865
49   -7.00514 -2.26393
50   -7.00514 -2.2992
51   -7.00514 -2.33448
52   -6.96986 -2.36976
53   -6.93459 -2.40504
54   -6.93459 -2.44032
55   -6.93459 -2.47559
56   -6.93459 -2.51087
57   -6.93459 -2.54615
58   -6.93459 -2.58143
59   -6.93459 -2.6167
60   -6.93459 -2.65198
61   -6.93459 -2.68726
62   -6.93459 -2.72254
63   -6.93459 -2.75782
64   -6.89931 -2.79309
65   -6.86403 -2.82837
66   -6.86403 -2.86365
67   -6.82875 -2.89893
68   -6.82875 -2.9342
69   -6.82875 -2.96948
70   -6.79347 -3.00476
71   -6.79347 -3.04004
72   -6.79347 -3.07532
73   -6.79347 -3.11059
74   -6.79347 -3.14587
75   -6.7582 -3.18115
76   -6.7582 -3.21643
77   -6.7582 -3.2517
78   -6.72292 -3.28698
79   -6.72292 -3.32226
80   -6.68764 -3.35754
81   -6.68764 -3.39282
82   -6.65236 -3.42809
83   -6.65236 -3.46337
84   -6.61709 -3.49865
85   -6.61709 -3.53393
86   -6.61709 -3.5692
87   -6.61709 -3.60448
88   -6.61709 -3.63976
89   -6.61709 -3.67504
90   -6.58181 -3.71032
91   -6.58181 -3.74559
92   -6.58181 -3.78087
93   -6.54653 -3.81615
94   -6.51125 -3.85143
95   -6.47597 -3.8867
96   -6.4407 -3.92198
97   -6.40542 -3.95726
98   -6.37014 -3.99254
99   -6.33486 -4.02782
100  -6.29959 -4.06309
101  -6.26431 -4.09837
102  -6.22903 -4.13365
103  -6.19375 -4.13365
104  -6.15847 -4.13365
105  -6.1232 -4.13365
106  -6.08792 -4.16893
107  -6.05264 -4.2042
108  -6.01736 -4.23948
109  -5.98209 -4.27476
110  -5.94681 -4.31004
111  -5.91153 -4.34532
112  -5.87625 -4.38059
113  -5.84097 -4.41587
114  -5.8057 -4.45115
115  -5.77042 -4.48643
116  -5.73514 -4.48643
117  -5.69986 -4.48643
118  -5.66459 -4.48643
119  -5.62931 -4.48643
120  -5.59403 -4.48643
121  -5.55875 -4.48643
122  -5.52347 -4.48643
123  -5.4882 -4.48643
124  -5.45292 -4.48643
125  -5.41764 -4.48643
126  -5.38236 -4.48643
127  -5.34709 -4.48643
128  -5.31181 -4.48643
129  -5.27653 -4.48643
130  -5.24125 -4.48643
131  -5.20597 -4.48643
132  -5.1707 -4.48643
133  -5.13542 -4.45115
134  -5.10014 -4.45115
135  -5.06486 -4.45115
136  -5.02959 -4.45115
137  -4.99431 -4.45115
138  -4.95903 -4.45115
139  -4.92375 -4.45115
140  -4.88847 -4.45115
141  -4.8532 -4.45115
142  -4.81792 -4.45115
143  -4.78264 -4.45115
144  -4.74736 -4.45115
145  -4.71209 -4.45115
146  -4.67681 -4.48643
147  -4.64153 -4.48643
148  -4.60625 -4.48643
149  -4.57097 -4.48643
150  -4.5357 -4.48643
151  -4.50042 -4.48643
152  -4.46514 -4.5217
153  -4.42986 -4.55698
154  -4.39459 -4.59226
155  -4.35931 -4.62754
156  -4.32403 -4.66282
157  -4.28875 -4.69809
158  -4.25347 -4.73337
159  -4.2182 -4.73337
160  -4.18292 -4.76865
161  -4.14764 -4.76865
162  -4.11236 -4.80393
163  -4.07709 -4.80393
164  -4.04181 -4.80393
165  -4.00653 -4.8392
166  -3.97125 -4.87448
167  -3.93597 -4.87448
168  -3.9007 -4.87448
169  -3.86542 -4.87448
170  -3.83014 -4.90976
171  -3.79486 -4.90976
172  -3.75959 -4.94504
173  -3.72431 -4.94504
174  -3.68903 -4.94504
175  -3.65375 -4.94504
176  -3.61847 -4.94504
177  -3.5832 -4.98032
178  -3.54792 -5.01559
179  -3.51264 -5.05087
180  -3.47736 -5.08615
181  -3.44209 -5.08615
182  -3.40681 -5.12143
183  -3.37153 -5.12143
184  -3.33625 -5.1567
185  -3.30097 -5.19198
186  -3.2657 -5.19198
187  -3.23042 -5.19198
188  -3.19514 -5.19198
189  -3.15986 -5.22726
190  -3.12459 -5.22726
191  -3.08931 -5.26254
192  -3.05403 -5.26254
193  -3.01875 -5.26254
194  -2.98347 -5.29782
195  -2.9482 -5.29782
196  -2.91292 -5.33309
197  -2.87764 -5.36837
198  -2.84236 -5.40365
199  -2.80709 -5.40365
200  -2.77181 -5.40365
201  -2.73653 -5.40365
202  -2.70125 -5.40365
203  -2.66597 -5.40365
204  -2.6307 -5.40365
205  -2.59542 -5.40365
206  -2.56014 -5.40365
207  -2.52486 -5.40365
208  -2.48959 -5.40365
209  -2.45431 -5.40365
210  -2.41903 -5.40365
211  -2.38375 -5.40365
212  -2.34847 -5.40365
213  -2.3132 -5.40365
214  -2.27792 -5.40365
215  -2.24264 -5.40365
216  -2.20736 -5.40365
217  -2.17209 -5.40365
218  -2.13681 -5.40365
219  -2.10153 -5.40365
220  -2.06625 -5.40365
221  -2.03097 -5.40365
222  -1.9957 -5.40365
223  -1.96042 -5.40365
224  -1.92514 -5.43893
225  -1.88986 -5.4742
226  -1.85459 -5.50948
227  -1.81931 -5.54476
228  -1.78403 -5.58004
229  -1.74875 -5.61532
230  -1.71347 -5.65059
231  -1.6782 -5.68587
232  -1.64292 -5.72115
233  -1.60764 -5.75643
234  -1.57236 -5.7917
235  -1.53709 -5.82698
236  -1.50181 -5.86226
237  -1.46653 -5.89754
238  -1.43125 -5.93282
239  -1.39597 -5.96809
240  -1.3607 -5.96809
241  -1.32542 -5.96809
242  -1.29014 -5.96809
243  -1.25486 -5.96809
244  -1.21959 -5.96809
245  -1.18431 -5.96809
246  -1.14903 -5.96809
247  -1.11375 -5.96809
248  -1.07847 -5.96809
249  -1.0432 -5.96809
250  -1.00792 -5.96809
251  -0.972641 -5.96809
252  -0.937364 -5.96809
253  -0.902086 -5.93282
254  -0.866808 -5.93282
255  -0.83153 -5.93282
256  -0.796253 -5.89754
257  -0.760975 -5.86226
258  -0.725697 -5.86226
259  -0.690419 -5.86226
260  -0.655141 -5.82698
261  -0.619864 -5.82698
262  -0.584586 -5.82698
263  -0.549308 -5.82698
264  -0.51403 -5.7917
265  -0.478753 -5.75643
266  -0.443475 -5.75643
267  -0.408197 -5.75643
268  -0.372919 -5.75643
269  -0.337641 -5.75643
270  -0.302364 -5.75643
271  -0.267086 -5.75643
272  -0.231808 -5.75643
273  -0.19653 -5.75643
274  -0.161253 -5.75643
275  -0.125975 -5.75643
276  -0.090697 -5.75643
277  -0.0554193 -5.75643
278  -0.0201415 -5.75643
279  0.0151363 -5.75643
280  0.0504141 -5.7917
281  0.0856919 -5.82698
282  0.12097 -5.86226
283  0.156247 -5.89754
284  0.191525 -5.93282
285  0.226803 -5.96809
286  0.262081 -6.00337
287  0.297359 -6.00337
288  0.332636 -6.00337
289  0.367914 -6.03865
290  0.403192 -6.07393
291  0.43847 -6.1092
292  0.473747 -6.14448
293  0.509025 -6.14448
294  0.544303 -6.14448
295  0.579581 -6.14448
296  0.614859 -6.14448
297  0.650136 -6.14448
298  0.685414 -6.17976
299  0.720692 -6.17976
300  0.75597 -6.17976
301  0.791247 -6.17976
302  0.826525 -6.17976
303  0.861803 -6.17976
304  0.897081 -6.21504
305  0.932359 -6.25032
306  0.967636 -6.25032
307  1.00291 -6.25032
308  1.03819 -6.25032
309  1.07347 -6.28559
310  1.10875 -6.32087
311  1.14403 -6.35615
312  1.1793 -6.39143
313  1.21458 -6.4267
314  1.24986 -6.46198
315  1.28514 -6.46198
316  1.32041 -6.46198
317  1.35569 -6.46198
318  1.39097 -6.49726
319  1.42625 -6.53254
320  1.46153 -6.56782
321  1.4968 -6.56782
322  1.53208 -6.56782
323  1.56736 -6.56782
324  1.60264 -6.56782
325  1.63791 -6.56782
326  1.67319 -6.56782
327  1.70847 -6.56782
328  1.74375 -6.56782
329  1.77903 -6.56782
330  1.8143 -6.56782
331  1.84958 -6.56782
332  1.88486 -6.56782
333  1.92014 -6.56782
334  1.95541 -6.56782
335  1.99069 -6.56782
336  2.02597 -6.56782
337  2.06125 -6.56782
338  2.09653 -6.56782
339  2.1318 -6.56782
340  2.16708 -6.56782
341  2.20236 -6.56782
342  2.23764 -6.56782
343  2.27291 -6.53254
344  2.30819 -6.53254
345  2.34347 -6.53254
346  2.37875 -6.53254
347  2.41403 -6.53254
348  2.4493 -6.53254
349  2.48458 -6.53254
350  2.51986 -6.53254
351  2.55514 -6.53254
352  2.59041 -6.53254
353  2.62569 -6.53254
354  2.66097 -6.53254
355  2.69625 -6.53254
356  2.73153 -6.53254
357  2.7668 -6.49726
358  2.80208 -6.49726
359  2.83736 -6.49726
360  2.87264 -6.49726
361  2.90791 -6.49726
362  2.94319 -6.49726
363  2.97847 -6.49726
364  3.01375 -6.49726
365  3.04903 -6.49726
366  3.0843 -6.46198
367  3.11958 -6.46198
368  3.15486 -6.46198
369  3.19014 -6.46198
370  3.22541 -6.46198
371  3.26069 -6.46198
372  3.29597 -6.4267
373  3.33125 -6.4267
374  3.36653 -6.4267
375  3.4018 -6.4267
376  3.43708 -6.4267
377  3.47236 -6.39143
378  3.50764 -6.39143
379  3.54291 -6.39143
380  3.57819 -6.39143
381  3.61347 -6.39143
382  3.64875 -6.39143
383  3.68403 -6.39143
384  3.7193 -6.39143
385  3.75458 -6.39143
386  3.78986 -6.39143
387  3.82514 -6.39143
388  3.86041 -6.39143
389  3.89569 -6.39143
390  3.93097 -6.39143
391  3.96625 -6.39143
392  4.00153 -6.39143
393  4.0368 -6.39143
394  4.07208 -6.4267
395  4.10736 -6.4267
396  4.14264 -6.4267
397  4.17791 -6.4267
398  4.21319 -6.4267
399  4.24847 -6.4267
400  4.28375 -6.46198
401  4.31903 -6.46198
402  4.3543 -6.46198
403  4.38958 -6.46198
404  4.42486 -6.46198
405  4.46014 -6.46198
406  4.49541 -6.46198
407  4.53069 -6.46198
408  4.56597 -6.46198
409  4.60125 -6.46198
410  4.63653 -6.49726
411  4.6718 -6.49726
412  4.70708 -6.49726
413  4.74236 -6.49726
414  4.77764 -6.49726
415  4.81291 -6.49726
416  4.84819 -6.49726
417  4.88347 -6.53254
418  4.91875 -6.53254
419  4.95403 -6.53254
420  4.9893 -6.53254
421  5.02458 -6.56782
422  5.05986 -6.56782
423  5.09514 -6.56782
424  5.13041 -6.56782
425  5.16569 -6.56782
426  5.20097 -6.56782
427  5.23625 -6.56782
428  5.27153 -6.56782
429  5.3068 -6.56782
430  5.34208 -6.56782
431  5.37736 -6.56782
432  5.41264 -6.56782
433  5.44791 -6.56782
434  5.48319 -6.56782
435  5.51847 -6.56782
436  5.55375 -6.56782
437  5.58903 -6.53254
438  5.6243 -6.49726
439  5.65958 -6.46198
440  5.69486 -6.4267
441  5.73014 -6.39143
442  5.76541 -6.35615
443  5.80069 -6.32087
444  5.83597 -6.28559
445  5.87125 -6.25032
446  5.90653 -6.21504
447  5.9418 -6.17976
448  5.97708 -6.14448
449  6.01236 -6.1092
450  6.01236 -6.07393
451  6.04764 -6.03865
452  6.04764 -6.00337
453  6.04764 -5.96809
454  6.04764 -5.93282
455  6.04764 -5.89754
456  6.08291 -5.86226
457  6.11819 -5.82698
458  6.15347 -5.7917
459  6.18875 -5.75643
460  6.18875 -5.72115
461  6.18875 -5.68587
462  6.18875 -5.65059
463  6.18875 -5.61532
464  6.18875 -5.58004
465  6.22403 -5.54476
466  6.2593 -5.50948
467  6.29458 -5.4742
468  6.29458 -5.43893
469  6.29458 -5.40365
470  6.29458 -5.36837
471  6.29458 -5.33309
472  6.29458 -5.29782
473  6.29458 -5.26254
474  6.29458 -5.22726
475  6.29458 -5.19198
476  6.32986 -5.1567
477  6.32986 -5.12143
478  6.32986 -5.08615
479  6.32986 -5.05087
480  6.36514 -5.01559
481  6.36514 -4.98032
482  6.40041 -4.94504
483  6.40041 -4.90976
484  6.40041 -4.87448
485  6.40041 -4.8392
486  6.43569 -4.80393
487  6.43569 -4.76865
488  6.43569 -4.73337
489  6.43569 -4.69809
490  6.43569 -4.66282
491  6.43569 -4.62754
492  6.43569 -4.59226
493  6.43569 -4.55698
494  6.43569 -4.5217
495  6.47097 -4.48643
496  6.47097 -4.45115
497  6.47097 -4.41587
498  6.47097 -4.38059
499  6.47097 -4.34532
500  6.47097 -4.31004
501  6.47097 -4.27476
502  6.47097 -4.23948
503  6.50625 -4.2042
504  6.50625 -4.16893
505  6.50625 -4.13365
506  6.54153 -4.09837
507  6.54153 -4.06309
508  6.54153 -4.02782
509  6.54153 -3.99254
510  6.54153 -3.95726
511  6.54153 -3.92198
512  6.54153 -3.8867
513  6.54153 -3.85143
514  6.54153 -3.81615
515  6.54153 -3.78087
516  6.54153 -3.74559
517  6.54153 -3.71032
518  6.54153 -3.67504
519  6.54153 -3.63976
520  6.54153 -3.60448
521  6.54153 -3.5692
522  6.54153 -3.53393
523  6.54153 -3.49865
524  6.54153 -3.46337
525  6.54153 -3.42809
526  6.54153 -3.39282
527  6.54153 -3.35754
528  6.54153 -3.32226
529  6.54153 -3.28698
530  6.54153 -3.2517
531  6.54153 -3.21643
532  6.54153 -3.18115
533  6.5768 -3.14587
534  6.5768 -3.11059
535  6.5768 -3.07532
536  6.5768 -3.04004
537  6.5768 -3.00476
538  6.5768 -2.96948
539  6.5768 -2.9342
540  6.5768 -2.89893
541  6.5768 -2.86365
542  6.5768 -2.82837
543  6.5768 -2.79309
544  6.5768 -2.75782
545  6.5768 -2.72254
546  6.5768 -2.68726
547  6.5768 -2.65198
548  6.5768 -2.6167
549  6.5768 -2.58143
550  6.5768 -2.54615
551  6.5768 -2.51087
552  6.5768 -2.47559
553  6.61208 -2.44032
554  6.61208 -2.40504
555  6.61208 -2.36976
556  6.61208 -2.33448
557  6.61208 -2.2992
558  6.61208 -2.26393
559  6.61208 -2.22865
560  6.61208 -2.19337
561  6.61208 -2.15809
562  6.61208 -2.12282
563  6.61208 -2.08754
564  6.61208 -2.05226
565  6.61208 -2.01698
566  6.61208 -1.9817
567  6.61208 -1.94643
568  6.5768 -1.91115
569  6.5768 -1.87587
570  6.5768 -1.84059
571  6.5768 -1.80532
572  6.5768 -1.77004
573  6.5768 -1.73476
574  6.5768 -1.69948
575  6.5768 -1.6642
576  6.5768 -1.62893
577  6.5768 -1.59365
578  6.5768 -1.55837
579  6.5768 -1.52309
580  6.5768 -1.48782
581  6.5768 -1.45254
582  6.5768 -1.41726
583  6.5768 -1.38198
584  6.5768 -1.3467
585  6.5768 -1.31143
586  6.5768 -1.27615
587  6.5768 -1.24087
588  6.5768 -1.20559
589  6.5768 -1.17032
590  6.5768 -1.13504
591  6.5768 -1.09976
592  6.5768 -1.06448
593  6.5768 -1.0292
594  6.5768 -0.993926
595  6.5768 -0.958649
596  6.5768 -0.923371
597  6.5768 -0.888093
598  6.5768 -0.852815
599  6.5768 -0.817538
600  6.5768 -0.78226
601  6.5768 -0.746982
602  6.5768 -0.711704
603  6.54153 -0.676426
604  6.54153 -0.641149
605  6.50625 -0.605871
606  6.50625 -0.570593
607  6.50625 -0.535315
608  6.50625 -0.500038
609  6.50625 -0.46476
610  6.50625 -0.429482
611  6.50625 -0.394204
612  6.50625 -0.358926
613  6.50625 -0.323649
614  6.47097 -0.288371
615  6.47097 -0.253093
616  6.47097 -0.217815
617  6.47097 -0.182538
618  6.47097 -0.14726
619  6.43569 -0.111982
620  6.43569 -0.0767042
621  6.43569 -0.0414265
622  6.43569 -0.00614867
623  6.40041 0.0291291
624  6.40041 0.0644069
625  6.40041 0.0996847
626  6.40041 0.134962
627  6.40041 0.17024
628  6.36514 0.205518
629  6.36514 0.240796
630  6.36514 0.276074
631  6.36514 0.311351
632  6.36514 0.346629
633  6.36514 0.381907
634  6.32986 0.417185
635  6.32986 0.452462
636  6.32986 0.48774
637  6.32986 0.523018
638  6.32986 0.558296
639  6.32986 0.593574
640  6.29458 0.628851
641  6.29458 0.664129
642  6.29458 0.699407
643  6.29458 0.734685
644  6.2593 0.769962
645  6.2593 0.80524
646  6.2593 0.840518
647  6.22403 0.875796
648  6.22403 0.911074
649  6.22403 0.946351
650  6.18875 0.981629
651  6.18875 1.01691
652  6.18875 1.05218
653  6.18875 1.08746
654  6.15347 1.12274
655  6.15347 1.15802
656  6.15347 1.1933
657  6.11819 1.22857
658  6.11819 1.26385
659  6.11819 1.29913
660  6.08291 1.33441
661  6.08291 1.36968
662  6.04764 1.40496
663  6.04764 1.44024
664  6.04764 1.47552
665  6.01236 1.5108
666  6.01236 1.54607
667  6.01236 1.58135
668  6.01236 1.61663
669  5.97708 1.65191
670  5.97708 1.68718
671  5.97708 1.72246
672  5.9418 1.75774
673  5.9418 1.79302
674  5.9418 1.8283
675  5.90653 1.86357
676  5.90653 1.89885
677  5.87125 1.93413
678  5.87125 1.96941
679  5.83597 2.00468
680  5.83597 2.03996
681  5.80069 2.07524
682  5.80069 2.11052
683  5.76541 2.1458
684  5.76541 2.18107
685  5.76541 2.21635
686  5.76541 2.25163
687  5.76541 2.28691
688  5.76541 2.32218
689  5.76541 2.35746
690  5.76541 2.39274
691  5.76541 2.42802
692  5.76541 2.4633
693  5.76541 2.49857
694  5.76541 2.53385
695  5.76541 2.56913
696  5.76541 2.60441
697  5.76541 2.63968
698  5.73014 2.67496
699  5.73014 2.71024
700  5.69486 2.74552
701  5.69486 2.7808
702  5.69486 2.81607
703  5.65958 2.85135
704  5.65958 2.88663
705  5.6243 2.92191
706  5.6243 2.95718
707  5.58903 2.99246
708  5.58903 3.02774
709  5.58903 3.06302
710  5.58903 3.0983
711  5.58903 3.13357
712  5.55375 3.16885
713  5.51847 3.20413
714  5.51847 3.23941
715  5.48319 3.27468
716  5.48319 3.30996
717  5.44791 3.34524
718  5.41264 3.38052
719  5.37736 3.4158
720  5.34208 3.45107
721  5.3068 3.48635
722  5.3068 3.52163
723  5.27153 3.55691
724  5.27153 3.59218
725  5.23625 3.62746
726  5.23625 3.66274
727  5.20097 3.69802
728  5.16569 3.7333
729  5.13041 3.76857
730  5.09514 3.80385
731  5.09514 3.83913
732  5.05986 3.87441
733  5.05986 3.90968
734  5.05986 3.94496
735  5.05986 3.98024
736  5.02458 4.01552
737  4.9893 4.0508
738  4.95403 4.08607
739  4.95403 4.12135
740  4.91875 4.15663
741  4.88347 4.19191
742  4.88347 4.22718
743  4.84819 4.26246
744  4.81291 4.29774
745  4.81291 4.33302
746  4.77764 4.3683
747  4.77764 4.40357
748  4.74236 4.43885
749  4.70708 4.47413
750  4.6718 4.50941
751  4.63653 4.54468
752  4.60125 4.57996
753  4.56597 4.61524
754  4.53069 4.65052
755  4.49541 4.6858
756  4.46014 4.72107
757  4.42486 4.75635
758  4.38958 4.79163
759  4.3543 4.82691
760  4.31903 4.86218
761  4.28375 4.89746
762  4.28375 4.93274
763  4.28375 4.96802
764  4.28375 5.0033
765  4.28375 5.03857
766  4.24847 5.07385
767  4.24847 5.10913
768  4.21319 5.14441
769  4.17791 5.17968
770  4.14264 5.21496
771  4.10736 5.25024
772  4.07208 5.28552
773  4.0368 5.3208
774  4.00153 5.35607
775  3.96625 5.39135
776  3.93097 5.42663
777  3.89569 5.46191
778  3.86041 5.49718
779  3.82514 5.53246
780  3.78986 5.56774
781  3.75458 5.60302
782  3.7193 5.6383
783  3.68403 5.67357
784  3.64875 5.70885
785  3.61347 5.74413
786  3.57819 5.77941
787  3.54291 5.81468
788  3.50764 5.84996
789  3.47236 5.88524
790  3.43708 5.92052
791  3.4018 5.9558
792  3.36653 5.99107
793  3.33125 6.02635
794  3.29597 6.06163
795  3.26069 6.09691
796  3.22541 6.13218
797  3.22541 6.16746
798  3.19014 6.20274
799  3.15486 6.23802
800  3.11958 6.2733
801  3.0843 6.30857
802  3.04903 6.34385
803  3.01375 6.37913
804  2.97847 6.41441
805  2.94319 6.44968
806  2.90791 6.48496
807  2.87264 6.52024
808  2.83736 6.52024
809  2.80208 6.52024
810  2.7668 6.52024
811  2.73153 6.52024
812  2.69625 6.55552
813  2.66097 6.5908
814  2.62569 6.62607
815  2.59041 6.62607
816  2.55514 6.62607
817  2.51986 6.66135
818  2.48458 6.66135
819  2.4493 6.66135
820  2.41403 6.66135
821  2.37875 6.66135
822  2.34347 6.66135
823  2.30819 6.66135
824  2.27291 6.66135
825  2.23764 6.66135
826  2.20236 6.66135
827  2.16708 6.69663
828  2.1318 6.69663
829  2.09653 6.73191
830  2.06125 6.76718
831  2.02597 6.80246
832  1.99069 6.83774
833  1.95541 6.87302
834  1.92014 6.9083
835  1.88486 6.9083
836  1.84958 6.9083
837  1.8143 6.9083
838  1.77903 6.9083
839  1.74375 6.9083
840  1.70847 6.9083
841  1.67319 6.9083
842  1.63791 6.94357
843  1.60264 6.94357
844  1.56736 6.94357
845  1.53208 6.94357
846  1.4968 6.94357
847  1.46153 6.94357
848  1.42625 6.94357
849  1.39097 6.94357
850  1.35569 6.94357
851  1.32041 6.94357
852  1.28514 6.94357
853  1.24986 6.94357
854  1.21458 6.94357
855  1.1793 6.94357
856  1.14403 6.97885
857  1.10875 7.01413
858  1.07347 7.04941
859  1.03819 7.08468
860  1.00291 7.08468
861  0.967636 7.08468
862  0.932359 7.08468
863  0.897081 7.08468
864  0.861803 7.08468
865  0.826525 7.08468
866  0.791247 7.08468
867  0.75597 7.08468
868  0.720692 7.08468
869  0.685414 7.08468
870  0.650136 7.08468
871  0.614859 7.08468
872  0.579581 7.08468
873  0.544303 7.08468
874  0.509025 7.08468
875  0.473747 7.11996
876  0.43847 7.11996
877  0.403192 7.11996
878  0.367914 7.11996
879  0.332636 7.11996
880  0.297359 7.11996
881  0.262081 7.11996
882  0.226803 7.11996
883  0.191525 7.11996
884  0.156247 7.11996
885  0.12097 7.11996
886  0.0856919 7.11996
887  0.0504141 7.11996
888  0.0151363 7.11996
889  -0.0201415 7.11996
890  -0.0554193 7.11996
891  -0.090697 7.11996
892  -0.125975 7.08468
893  -0.161253 7.08468
894  -0.19653 7.08468
895  -0.231808 7.08468
896  -0.267086 7.08468
897  -0.302364 7.08468
898  -0.337641 7.08468
899  -0.372919 7.08468
900  -0.408197 7.08468
901  -0.443475 7.08468
902  -0.478753 7.08468
903  -0.51403 7.08468
904  -0.549308 7.08468
905  -0.584586 7.08468
906  -0.619864 7.08468
907  -0.655141 7.04941
908  -0.690419 7.04941
909  -0.725697 7.04941
910  -0.760975 7.04941
911  -0.796253 7.04941
912  -0.83153 7.04941
913  -0.866808 7.04941
914  -0.902086 7.01413
915  -0.937364 7.01413
916  -0.972641 7.01413
917  -1.00792 7.01413
918  -1.0432 6.97885
919  -1.07847 6.97885
920  -1.11375 6.97885
921  -1.14903 6.97885
922  -1.18431 6.97885
923  -1.21959 6.97885
924  -1.25486 6.97885
925  -1.29014 6.94357
926  -1.32542 6.94357
927  -1.3607 6.94357
928  -1.39597 6.94357
929  -1.43125 6.94357
930  -1.46653 6.94357
931  -1.50181 6.94357
932  -1.53709 6.9083
933  -1.57236 6.9083
934  -1.60764 6.9083
935  -1.64292 6.9083
936  -1.6782 6.9083
937  -1.71347 6.9083
938  -1.74875 6.9083
939  -1.78403 6.9083
940  -1.81931 6.9083
941  -1.85459 6.9083
942  -1.88986 6.9083
943  -1.92514 6.9083
944  -1.96042 6.9083
945  -1.9957 6.9083
946  -2.03097 6.87302
947  -2.06625 6.87302
948  -2.10153 6.87302
949  -2.13681 6.87302
950  -2.17209 6.87302
951  -2.20736 6.87302
952  -2.24264 6.83774
953  -2.27792 6.80246
954  -2.3132 6.80246
955  -2.34847 6.80246
956  -2.38375 6.76718
957  -2.41903 6.76718
958  -2.45431 6.73191
959  -2.48959 6.73191
960  -2.52486 6.69663
961  -2.56014 6.69663
962  -2.59542 6.66135
963  -2.6307 6.66135
964  -2.66597 6.66135
965  -2.70125 6.62607
966  -2.73653 6.62607
967  -2.77181 6.5908
968  -2.80709 6.5908
969  -2.84236 6.55552
970  -2.87764 6.55552
971  -2.91292 6.52024
972  -2.9482 6.52024
973  -2.98347 6.48496
974  -3.01875 6.44968
975  -3.05403 6.44968
976  -3.08931 6.41441
977  -3.12459 6.41441
978  -3.15986 6.37913
979  -3.19514 6.34385
980  -3.23042 6.30857
981  -3.2657 6.2733
982  -3.30097 6.23802
983  -3.33625 6.20274
984  -3.37153 6.16746
985  -3.40681 6.16746
986  -3.44209 6.13218
987  -3.47736 6.09691
988  -3.51264 6.06163
989  -3.54792 6.02635
990  -3.5832 5.99107
991  -3.61847 5.9558
992  -3.65375 5.92052
993  -3.68903 5.92052
994  -3.72431 5.88524
995  -3.75959 5.88524
996  -3.79486 5.84996
997  -3.83014 5.81468
998  -3.86542 5.77941
999  -3.9007 5.74413
1000 -3.93597 5.70885
1001 -3.97125 5.70885
1002 -4.00653 5.67357
1003 -4.04181 5.67357
1004 -4.07709 5.6383
1005 -4.11236 5.60302
1006 -4.14764 5.56774
1007 -4.18292 5.56774
1008 -4.2182 5.53246
1009 -4.25347 5.49718
1010 -4.28875 5.49718
1011 -4.32403 5.46191
1012 -4.35931 5.42663
1013 -4.39459 5.39135
1014 -4.42986 5.35607
1015 -4.46514 5.3208
1016 -4.50042 5.28552
1017 -4.5357 5.25024
1018 -4.57097 5.21496
1019 -4.60625 5.17968
1020 -4.64153 5.14441
1021 -4.67681 5.10913
1022 -4.67681 5.07385
1023 -4.71209 5.03857
1024 -4.74736 5.0033
1025 -4.78264 4.96802
1026 -4.81792 4.93274
1027 -4.8532 4.89746
1028 -4.88847 4.86218
1029 -4.92375 4.82691
1030 -4.95903 4.79163
1031 -4.99431 4.75635
1032 -5.02959 4.72107
1033 -5.06486 4.6858
1034 -5.10014 4.65052
1035 -5.13542 4.61524
1036 -5.1707 4.57996
1037 -5.20597 4.54468
1038 -5.24125 4.50941
1039 -5.27653 4.47413
1040 -5.31181 4.43885
1041 -5.31181 4.40357
1042 -5.34709 4.3683
1043 -5.38236 4.33302
1044 -5.41764 4.29774
1045 -5.45292 4.26246
1046 -5.45292 4.22718
1047 -5.4882 4.19191
1048 -5.52347 4.15663
1049 -5.55875 4.12135
1050 -5.59403 4.08607
1051 -5.62931 4.0508
1052 -5.66459 4.01552
1053 -5.69986 3.98024
1054 -5.73514 3.94496
1055 -5.73514 3.90968
1056 -5.73514 3.87441
1057 -5.77042 3.83913
1058 -5.8057 3.80385
1059 -5.84097 3.76857
1060 -5.87625 3.7333
1061 -5.87625 3.69802
1062 -5.91153 3.66274
1063 -5.91153 3.62746
1064 -5.94681 3.59218
1065 -5.98209 3.55691
1066 -5.98209 3.52163
1067 -5.98209 3.48635
1068 -5.98209 3.45107
1069 -6.01736 3.4158
1070 -6.01736 3.38052
1071 -6.05264 3.34524
1072 -6.08792 3.30996
1073 -6.08792 3.27468
1074 -6.08792 3.23941
1075 -6.08792 3.20413
1076 -6.08792 3.16885
1077 -6.08792 3.13357
1078 -6.08792 3.0983
1079 -6.08792 3.06302
1080 -6.08792 3.02774
1081 -6.08792 2.99246
1082 -6.1232 2.95718
1083 -6.1232 2.92191
1084 -6.1232 2.88663
1085 -6.1232 2.85135
1086 -6.1232 2.81607
1087 -6.1232 2.7808
1088 -6.1232 2.74552
1089 -6.1232 2.71024
1090 -6.1232 2.67496
1091 -6.1232 2.63968
1092 -6.1232 2.60441
1093 -6.15847 2.56913
1094 -6.15847 2.53385
1095 -6.15847 2.49857
1096 -6.15847 2.4633
1097 -6.15847 2.42802
1098 -6.15847 2.39274
1099 -6.15847 2.35746
1100 -6.19375 2.32218
1101 -6.22903 2.28691
1102 -6.22903 2.25163
1103 -6.26431 2.21635
1104 -6.29959 2.18107
1105 -6.33486 2.1458
1106 -6.37014 2.11052
1107 -6.40542 2.07524
1108 -6.4407 2.03996
1109 -6.47597 2.00468
1110 -6.51125 1.96941
1111 -6.54653 1.93413
1112 -6.58181 1.89885
1113 -6.61709 1.86357
1114 -6.61709 1.8283
1115 -6.65236 1.79302
1116 -6.68764 1.75774
1117 -6.72292 1.72246
1118 -6.72292 1.68718
1119 -6.72292 1.65191
1120 -6.7582 1.61663
1121 -6.7582 1.58135
1122 -6.79347 1.54607
1123 -6.82875 1.5108
1124 -6.82875 1.47552
1125 -6.82875 1.44024
1126 -6.86403 1.40496
1127 -6.86403 1.36968
1128 -6.86403 1.33441
1129 -6.89931 1.29913
1130 -6.89931 1.26385
1131 -6.89931 1.22857
1132 -6.93459 1.1933
1133 -6.93459 1.15802
1134 -6.93459 1.12274
1135 -6.93459 1.08746
1136 -6.96986 1.05218
1137 -6.96986 1.01691
1138 -6.96986 0.981629
1139 -6.96986 0.946351
1140 -6.96986 0.911074
1141 -7.00514 0.875796
1142 -7.00514 0.840518
1143 -7.00514 0.80524
1144 -7.00514 0.769962
1145 -7.00514 0.734685
1146 -7.04042 0.699407
1147 -7.04042 0.664129
1148 -7.0757 0.628851
1149 -7.0757 0.593574
1150 -7.0757 0.558296
1151 -7.0757 0.523018
1152 -7.0757 0.48774
1153 -7.0757 0.452462
1154 -7.0757 0.417185
1155 -7.0757 0.381907
1156 -7.11097 0.346629
1157 -7.11097 0.311351
1158 -7.11097 0.276074
1159 -7.11097 0.240796
1160 -7.11097 0.205518
1161 -7.11097 0.17024
1162 -7.11097 0.134962
1163 -7.11097 0.0996847
1164 -7.11097 0.0644069
1165 -7.11097 0.0291291
1166 -7.11097 -0.00614867
1167 -7.11097 -0.0414265
1168 -7.11097 -0.0767042
1169 -7.11097 -0.111982
1170 -7.11097 -0.14726
1171 -7.11097 -0.182538
1172 -7.11097 -0.217815
1173 -7.11097 -0.253093
1174 -7.11097 -0.288371
1175 -7.11097 -0.323649
1176 -7.11097 -0.358926
1177 -7.14625 -0.394204
1178 -7.14625 -0.429482
1179 -7.14625 -0.46476
1180 -7.18153 -0.500038
1181 -7.18153 -0.535315
