# Supplementary material for: Statistical Mapping of Maize Bundle Intensity at the Stem Scale Using Spatial Normalisation of Replicated Images
Source: PLoS One. 2014 Mar 12;9(3):e90673. doi: 10.1371/journal.pone.0090673 (PMC3951278; doi:10.1371/journal.pone.0090673)
Supplement: File S2 — Data files containing bundle positions and slice contours. (ZIP) [file pone.0090673.s002.zip › data/slabs/tables/contoursMm/m04XrCntMm.txt]

name   x   y
1    -7.49515 -0.22409
2    -7.49515 -0.259368
3    -7.49515 -0.294646
4    -7.49515 -0.329924
5    -7.49515 -0.365201
6    -7.49515 -0.400479
7    -7.49515 -0.435757
8    -7.49515 -0.471035
9    -7.49515 -0.506312
10   -7.49515 -0.54159
11   -7.49515 -0.576868
12   -7.49515 -0.612146
13   -7.49515 -0.647424
14   -7.49515 -0.682701
15   -7.45988 -0.717979
16   -7.4246 -0.753257
17   -7.38932 -0.788535
18   -7.35404 -0.823812
19   -7.31876 -0.85909
20   -7.31876 -0.894368
21   -7.31876 -0.929646
22   -7.31876 -0.964924
23   -7.31876 -1.0002
24   -7.31876 -1.03548
25   -7.31876 -1.07076
26   -7.31876 -1.10603
27   -7.31876 -1.14131
28   -7.28349 -1.17659
29   -7.28349 -1.21187
30   -7.28349 -1.24715
31   -7.28349 -1.28242
32   -7.28349 -1.3177
33   -7.28349 -1.35298
34   -7.28349 -1.38826
35   -7.28349 -1.42353
36   -7.28349 -1.45881
37   -7.28349 -1.49409
38   -7.28349 -1.52937
39   -7.28349 -1.56465
40   -7.28349 -1.59992
41   -7.28349 -1.6352
42   -7.28349 -1.67048
43   -7.24821 -1.70576
44   -7.24821 -1.74103
45   -7.24821 -1.77631
46   -7.24821 -1.81159
47   -7.24821 -1.84687
48   -7.24821 -1.88215
49   -7.24821 -1.91742
50   -7.24821 -1.9527
51   -7.24821 -1.98798
52   -7.24821 -2.02326
53   -7.24821 -2.05853
54   -7.24821 -2.09381
55   -7.24821 -2.12909
56   -7.24821 -2.16437
57   -7.24821 -2.19965
58   -7.24821 -2.23492
59   -7.24821 -2.2702
60   -7.24821 -2.30548
61   -7.24821 -2.34076
62   -7.24821 -2.37603
63   -7.24821 -2.41131
64   -7.24821 -2.44659
65   -7.24821 -2.48187
66   -7.24821 -2.51715
67   -7.21293 -2.55242
68   -7.17765 -2.5877
69   -7.14238 -2.62298
70   -7.14238 -2.65826
71   -7.14238 -2.69353
72   -7.14238 -2.72881
73   -7.14238 -2.76409
74   -7.14238 -2.79937
75   -7.14238 -2.83465
76   -7.14238 -2.86992
77   -7.14238 -2.9052
78   -7.14238 -2.94048
79   -7.1071 -2.97576
80   -7.1071 -3.01103
81   -7.1071 -3.04631
82   -7.1071 -3.08159
83   -7.1071 -3.11687
84   -7.1071 -3.15215
85   -7.1071 -3.18742
86   -7.1071 -3.2227
87   -7.1071 -3.25798
88   -7.1071 -3.29326
89   -7.1071 -3.32853
90   -7.1071 -3.36381
91   -7.1071 -3.39909
92   -7.07182 -3.43437
93   -7.03654 -3.46965
94   -7.00126 -3.50492
95   -7.00126 -3.5402
96   -6.96599 -3.57548
97   -6.96599 -3.61076
98   -6.96599 -3.64603
99   -6.96599 -3.68131
100  -6.96599 -3.71659
101  -6.96599 -3.75187
102  -6.93071 -3.78715
103  -6.93071 -3.82242
104  -6.93071 -3.8577
105  -6.93071 -3.89298
106  -6.93071 -3.92826
107  -6.89543 -3.96353
108  -6.89543 -3.99881
109  -6.89543 -4.03409
110  -6.89543 -4.06937
111  -6.89543 -4.10465
112  -6.86015 -4.13992
113  -6.86015 -4.1752
114  -6.86015 -4.21048
115  -6.86015 -4.24576
116  -6.86015 -4.28103
117  -6.86015 -4.31631
118  -6.82488 -4.35159
119  -6.82488 -4.38687
120  -6.82488 -4.42215
121  -6.82488 -4.45742
122  -6.82488 -4.4927
123  -6.7896 -4.52798
124  -6.7896 -4.56326
125  -6.75432 -4.59853
126  -6.75432 -4.63381
127  -6.75432 -4.66909
128  -6.75432 -4.70437
129  -6.75432 -4.73965
130  -6.71904 -4.77492
131  -6.71904 -4.8102
132  -6.68376 -4.84548
133  -6.68376 -4.88076
134  -6.68376 -4.91603
135  -6.68376 -4.95131
136  -6.64849 -4.98659
137  -6.61321 -5.02187
138  -6.61321 -5.05715
139  -6.61321 -5.09242
140  -6.61321 -5.1277
141  -6.57793 -5.16298
142  -6.57793 -5.19826
143  -6.57793 -5.23353
144  -6.54265 -5.26881
145  -6.54265 -5.30409
146  -6.54265 -5.33937
147  -6.54265 -5.37465
148  -6.54265 -5.40992
149  -6.50738 -5.4452
150  -6.4721 -5.48048
151  -6.4721 -5.51576
152  -6.4721 -5.55103
153  -6.43682 -5.58631
154  -6.43682 -5.62159
155  -6.43682 -5.65687
156  -6.43682 -5.69215
157  -6.43682 -5.72742
158  -6.43682 -5.7627
159  -6.40154 -5.79798
160  -6.36626 -5.83326
161  -6.33099 -5.86853
162  -6.29571 -5.90381
163  -6.29571 -5.93909
164  -6.29571 -5.97437
165  -6.26043 -6.00965
166  -6.26043 -6.04492
167  -6.22515 -6.0802
168  -6.22515 -6.11548
169  -6.18988 -6.15076
170  -6.18988 -6.18603
171  -6.1546 -6.22131
172  -6.1546 -6.25659
173  -6.11932 -6.29187
174  -6.11932 -6.32715
175  -6.08404 -6.36242
176  -6.04876 -6.3977
177  -6.04876 -6.43298
178  -6.04876 -6.46826
179  -6.04876 -6.50353
180  -6.01349 -6.53881
181  -6.01349 -6.57409
182  -5.97821 -6.60937
183  -5.97821 -6.64465
184  -5.94293 -6.67992
185  -5.90765 -6.7152
186  -5.90765 -6.75048
187  -5.87238 -6.78576
188  -5.87238 -6.82103
189  -5.8371 -6.85631
190  -5.8371 -6.89159
191  -5.8371 -6.92687
192  -5.80182 -6.96215
193  -5.76654 -6.99742
194  -5.76654 -7.0327
195  -5.73126 -7.06798
196  -5.73126 -7.10326
197  -5.73126 -7.13853
198  -5.69599 -7.17381
199  -5.66071 -7.20909
200  -5.62543 -7.24437
201  -5.62543 -7.27965
202  -5.59015 -7.31492
203  -5.55488 -7.3502
204  -5.55488 -7.38548
205  -5.55488 -7.42076
206  -5.5196 -7.45603
207  -5.5196 -7.49131
208  -5.48432 -7.52659
209  -5.44904 -7.56187
210  -5.44904 -7.59715
211  -5.41376 -7.63242
212  -5.41376 -7.6677
213  -5.37849 -7.70298
214  -5.34321 -7.73826
215  -5.30793 -7.77353
216  -5.27265 -7.80881
217  -5.23738 -7.84409
218  -5.2021 -7.87937
219  -5.16682 -7.91465
220  -5.13154 -7.94992
221  -5.09626 -7.9852
222  -5.06099 -8.02048
223  -5.02571 -8.05576
224  -4.99043 -8.05576
225  -4.95515 -8.05576
226  -4.91988 -8.05576
227  -4.8846 -8.05576
228  -4.84932 -8.05576
229  -4.81404 -8.05576
230  -4.77876 -8.05576
231  -4.74349 -8.05576
232  -4.70821 -8.05576
233  -4.67293 -8.05576
234  -4.63765 -8.05576
235  -4.60238 -8.05576
236  -4.5671 -8.05576
237  -4.53182 -8.05576
238  -4.49654 -8.05576
239  -4.46126 -8.05576
240  -4.42599 -8.02048
241  -4.39071 -7.9852
242  -4.35543 -7.94992
243  -4.32015 -7.91465
244  -4.28488 -7.87937
245  -4.2496 -7.84409
246  -4.21432 -7.84409
247  -4.17904 -7.84409
248  -4.14376 -7.84409
249  -4.10849 -7.84409
250  -4.07321 -7.80881
251  -4.03793 -7.77353
252  -4.00265 -7.77353
253  -3.96738 -7.77353
254  -3.9321 -7.73826
255  -3.89682 -7.73826
256  -3.86154 -7.70298
257  -3.82626 -7.6677
258  -3.79099 -7.63242
259  -3.75571 -7.59715
260  -3.72043 -7.59715
261  -3.68515 -7.59715
262  -3.64988 -7.59715
263  -3.6146 -7.59715
264  -3.57932 -7.59715
265  -3.54404 -7.59715
266  -3.50876 -7.59715
267  -3.47349 -7.59715
268  -3.43821 -7.59715
269  -3.40293 -7.59715
270  -3.36765 -7.59715
271  -3.33238 -7.59715
272  -3.2971 -7.59715
273  -3.26182 -7.59715
274  -3.22654 -7.59715
275  -3.19126 -7.56187
276  -3.15599 -7.52659
277  -3.12071 -7.49131
278  -3.08543 -7.45603
279  -3.05015 -7.42076
280  -3.01488 -7.38548
281  -2.9796 -7.3502
282  -2.94432 -7.31492
283  -2.90904 -7.27965
284  -2.90904 -7.24437
285  -2.90904 -7.20909
286  -2.87376 -7.17381
287  -2.83849 -7.13853
288  -2.80321 -7.10326
289  -2.76793 -7.06798
290  -2.73265 -7.0327
291  -2.69738 -6.99742
292  -2.6621 -6.96215
293  -2.62682 -6.92687
294  -2.59154 -6.89159
295  -2.55626 -6.85631
296  -2.52099 -6.82103
297  -2.48571 -6.82103
298  -2.45043 -6.82103
299  -2.41515 -6.82103
300  -2.37988 -6.82103
301  -2.3446 -6.82103
302  -2.30932 -6.82103
303  -2.27404 -6.82103
304  -2.23876 -6.82103
305  -2.20349 -6.82103
306  -2.16821 -6.82103
307  -2.13293 -6.82103
308  -2.09765 -6.82103
309  -2.06238 -6.82103
310  -2.0271 -6.82103
311  -1.99182 -6.82103
312  -1.95654 -6.78576
313  -1.92126 -6.75048
314  -1.88599 -6.75048
315  -1.85071 -6.7152
316  -1.81543 -6.67992
317  -1.78015 -6.67992
318  -1.74488 -6.64465
319  -1.7096 -6.60937
320  -1.67432 -6.57409
321  -1.63904 -6.53881
322  -1.60376 -6.50353
323  -1.56849 -6.50353
324  -1.53321 -6.50353
325  -1.49793 -6.46826
326  -1.46265 -6.46826
327  -1.42738 -6.46826
328  -1.3921 -6.43298
329  -1.35682 -6.3977
330  -1.32154 -6.3977
331  -1.28626 -6.3977
332  -1.25099 -6.3977
333  -1.21571 -6.36242
334  -1.18043 -6.32715
335  -1.14515 -6.32715
336  -1.10988 -6.32715
337  -1.0746 -6.32715
338  -1.03932 -6.29187
339  -1.00404 -6.29187
340  -0.968764 -6.25659
341  -0.933486 -6.25659
342  -0.898209 -6.22131
343  -0.862931 -6.22131
344  -0.827653 -6.22131
345  -0.792375 -6.22131
346  -0.757097 -6.22131
347  -0.72182 -6.18603
348  -0.686542 -6.18603
349  -0.651264 -6.18603
350  -0.615986 -6.15076
351  -0.580709 -6.15076
352  -0.545431 -6.15076
353  -0.510153 -6.11548
354  -0.474875 -6.11548
355  -0.439597 -6.11548
356  -0.40432 -6.11548
357  -0.369042 -6.0802
358  -0.333764 -6.0802
359  -0.298486 -6.0802
360  -0.263209 -6.0802
361  -0.227931 -6.0802
362  -0.192653 -6.04492
363  -0.157375 -6.04492
364  -0.122097 -6.00965
365  -0.0868197 -5.97437
366  -0.0515419 -5.97437
367  -0.0162642 -5.97437
368  0.0190136 -5.97437
369  0.0542914 -5.97437
370  0.0895692 -5.97437
371  0.124847 -5.97437
372  0.160125 -5.97437
373  0.195403 -5.97437
374  0.23068 -5.97437
375  0.265958 -5.97437
376  0.301236 -5.97437
377  0.336514 -5.97437
378  0.371791 -5.97437
379  0.407069 -5.97437
380  0.442347 -5.97437
381  0.477625 -5.97437
382  0.512903 -5.97437
383  0.54818 -5.97437
384  0.583458 -5.97437
385  0.618736 -5.97437
386  0.654014 -5.97437
387  0.689291 -5.97437
388  0.724569 -5.97437
389  0.759847 -5.97437
390  0.795125 -5.97437
391  0.830403 -5.97437
392  0.86568 -5.97437
393  0.900958 -6.00965
394  0.936236 -6.00965
395  0.971514 -6.04492
396  1.00679 -6.0802
397  1.04207 -6.11548
398  1.07735 -6.15076
399  1.11262 -6.18603
400  1.1479 -6.22131
401  1.18318 -6.25659
402  1.21846 -6.29187
403  1.25374 -6.32715
404  1.28901 -6.36242
405  1.32429 -6.3977
406  1.35957 -6.43298
407  1.39485 -6.46826
408  1.43012 -6.50353
409  1.4654 -6.53881
410  1.50068 -6.53881
411  1.53596 -6.53881
412  1.57124 -6.53881
413  1.60651 -6.53881
414  1.64179 -6.57409
415  1.67707 -6.60937
416  1.71235 -6.64465
417  1.74762 -6.67992
418  1.7829 -6.7152
419  1.81818 -6.75048
420  1.85346 -6.78576
421  1.88874 -6.82103
422  1.92401 -6.85631
423  1.95929 -6.89159
424  1.99457 -6.92687
425  2.02985 -6.96215
426  2.06512 -6.99742
427  2.1004 -7.0327
428  2.1004 -7.06798
429  2.1004 -7.10326
430  2.13568 -7.13853
431  2.17096 -7.17381
432  2.20624 -7.20909
433  2.24151 -7.24437
434  2.27679 -7.27965
435  2.31207 -7.31492
436  2.34735 -7.3502
437  2.38262 -7.38548
438  2.4179 -7.38548
439  2.45318 -7.38548
440  2.48846 -7.42076
441  2.52374 -7.45603
442  2.55901 -7.45603
443  2.59429 -7.45603
444  2.62957 -7.49131
445  2.66485 -7.52659
446  2.70012 -7.56187
447  2.7354 -7.59715
448  2.77068 -7.59715
449  2.80596 -7.63242
450  2.84124 -7.6677
451  2.87651 -7.70298
452  2.91179 -7.73826
453  2.94707 -7.77353
454  2.98235 -7.80881
455  3.01762 -7.84409
456  3.0529 -7.87937
457  3.08818 -7.91465
458  3.12346 -7.91465
459  3.15874 -7.94992
460  3.19401 -7.94992
461  3.22929 -7.9852
462  3.26457 -7.9852
463  3.29985 -7.9852
464  3.33512 -7.9852
465  3.3704 -7.9852
466  3.40568 -7.9852
467  3.44096 -7.9852
468  3.47624 -7.9852
469  3.51151 -7.9852
470  3.54679 -7.9852
471  3.58207 -7.9852
472  3.61735 -7.9852
473  3.65262 -7.9852
474  3.6879 -7.94992
475  3.72318 -7.91465
476  3.75846 -7.87937
477  3.79374 -7.84409
478  3.82901 -7.80881
479  3.86429 -7.80881
480  3.89957 -7.80881
481  3.93485 -7.80881
482  3.97012 -7.80881
483  4.0054 -7.80881
484  4.04068 -7.80881
485  4.07596 -7.80881
486  4.11124 -7.80881
487  4.14651 -7.80881
488  4.18179 -7.80881
489  4.21707 -7.80881
490  4.25235 -7.80881
491  4.28762 -7.84409
492  4.3229 -7.87937
493  4.35818 -7.91465
494  4.39346 -7.91465
495  4.42874 -7.91465
496  4.46401 -7.91465
497  4.49929 -7.91465
498  4.53457 -7.91465
499  4.56985 -7.91465
500  4.60512 -7.91465
501  4.6404 -7.91465
502  4.67568 -7.91465
503  4.71096 -7.91465
504  4.74624 -7.91465
505  4.78151 -7.91465
506  4.81679 -7.91465
507  4.85207 -7.91465
508  4.88735 -7.91465
509  4.92262 -7.91465
510  4.9579 -7.91465
511  4.99318 -7.91465
512  5.02846 -7.91465
513  5.06374 -7.91465
514  5.09901 -7.91465
515  5.13429 -7.91465
516  5.16957 -7.91465
517  5.20485 -7.91465
518  5.24012 -7.87937
519  5.2754 -7.87937
520  5.31068 -7.87937
521  5.34596 -7.87937
522  5.38124 -7.87937
523  5.41651 -7.87937
524  5.45179 -7.87937
525  5.48707 -7.84409
526  5.52235 -7.80881
527  5.55762 -7.77353
528  5.5929 -7.73826
529  5.62818 -7.70298
530  5.66346 -7.6677
531  5.69874 -7.63242
532  5.73401 -7.59715
533  5.73401 -7.56187
534  5.73401 -7.52659
535  5.73401 -7.49131
536  5.76929 -7.45603
537  5.76929 -7.42076
538  5.76929 -7.38548
539  5.80457 -7.3502
540  5.80457 -7.31492
541  5.80457 -7.27965
542  5.83985 -7.24437
543  5.83985 -7.20909
544  5.87512 -7.17381
545  5.87512 -7.13853
546  5.9104 -7.10326
547  5.9104 -7.06798
548  5.94568 -7.0327
549  5.94568 -6.99742
550  5.94568 -6.96215
551  5.98096 -6.92687
552  5.98096 -6.89159
553  5.98096 -6.85631
554  6.01624 -6.82103
555  6.01624 -6.78576
556  6.05151 -6.75048
557  6.05151 -6.7152
558  6.08679 -6.67992
559  6.08679 -6.64465
560  6.08679 -6.60937
561  6.12207 -6.57409
562  6.12207 -6.53881
563  6.12207 -6.50353
564  6.15735 -6.46826
565  6.15735 -6.43298
566  6.15735 -6.3977
567  6.19262 -6.36242
568  6.19262 -6.32715
569  6.19262 -6.29187
570  6.2279 -6.25659
571  6.2279 -6.22131
572  6.2279 -6.18603
573  6.26318 -6.15076
574  6.26318 -6.11548
575  6.26318 -6.0802
576  6.29846 -6.04492
577  6.33374 -6.00965
578  6.33374 -5.97437
579  6.33374 -5.93909
580  6.33374 -5.90381
581  6.33374 -5.86853
582  6.36901 -5.83326
583  6.36901 -5.79798
584  6.40429 -5.7627
585  6.40429 -5.72742
586  6.40429 -5.69215
587  6.43957 -5.65687
588  6.43957 -5.62159
589  6.43957 -5.58631
590  6.43957 -5.55103
591  6.43957 -5.51576
592  6.47485 -5.48048
593  6.47485 -5.4452
594  6.47485 -5.40992
595  6.51012 -5.37465
596  6.5454 -5.33937
597  6.58068 -5.30409
598  6.61596 -5.26881
599  6.61596 -5.23353
600  6.61596 -5.19826
601  6.61596 -5.16298
602  6.65124 -5.1277
603  6.65124 -5.09242
604  6.65124 -5.05715
605  6.65124 -5.02187
606  6.65124 -4.98659
607  6.65124 -4.95131
608  6.68651 -4.91603
609  6.68651 -4.88076
610  6.68651 -4.84548
611  6.68651 -4.8102
612  6.68651 -4.77492
613  6.68651 -4.73965
614  6.72179 -4.70437
615  6.72179 -4.66909
616  6.72179 -4.63381
617  6.72179 -4.59853
618  6.75707 -4.56326
619  6.75707 -4.52798
620  6.75707 -4.4927
621  6.75707 -4.45742
622  6.75707 -4.42215
623  6.75707 -4.38687
624  6.75707 -4.35159
625  6.75707 -4.31631
626  6.79235 -4.28103
627  6.79235 -4.24576
628  6.79235 -4.21048
629  6.79235 -4.1752
630  6.79235 -4.13992
631  6.79235 -4.10465
632  6.79235 -4.06937
633  6.82762 -4.03409
634  6.82762 -3.99881
635  6.82762 -3.96353
636  6.82762 -3.92826
637  6.82762 -3.89298
638  6.82762 -3.8577
639  6.82762 -3.82242
640  6.82762 -3.78715
641  6.82762 -3.75187
642  6.82762 -3.71659
643  6.82762 -3.68131
644  6.82762 -3.64603
645  6.82762 -3.61076
646  6.82762 -3.57548
647  6.8629 -3.5402
648  6.8629 -3.50492
649  6.8629 -3.46965
650  6.8629 -3.43437
651  6.8629 -3.39909
652  6.8629 -3.36381
653  6.8629 -3.32853
654  6.8629 -3.29326
655  6.8629 -3.25798
656  6.8629 -3.2227
657  6.8629 -3.18742
658  6.8629 -3.15215
659  6.89818 -3.11687
660  6.89818 -3.08159
661  6.89818 -3.04631
662  6.89818 -3.01103
663  6.89818 -2.97576
664  6.89818 -2.94048
665  6.93346 -2.9052
666  6.93346 -2.86992
667  6.93346 -2.83465
668  6.93346 -2.79937
669  6.93346 -2.76409
670  6.96874 -2.72881
671  6.96874 -2.69353
672  7.00401 -2.65826
673  7.00401 -2.62298
674  7.03929 -2.5877
675  7.03929 -2.55242
676  7.07457 -2.51715
677  7.10985 -2.48187
678  7.10985 -2.44659
679  7.10985 -2.41131
680  7.14512 -2.37603
681  7.14512 -2.34076
682  7.14512 -2.30548
683  7.14512 -2.2702
684  7.1804 -2.23492
685  7.21568 -2.19965
686  7.25096 -2.16437
687  7.28624 -2.12909
688  7.32151 -2.09381
689  7.35679 -2.05853
690  7.39207 -2.02326
691  7.42735 -1.98798
692  7.46262 -1.9527
693  7.4979 -1.91742
694  7.53318 -1.88215
695  7.56846 -1.84687
696  7.60374 -1.81159
697  7.60374 -1.77631
698  7.60374 -1.74103
699  7.60374 -1.70576
700  7.63901 -1.67048
701  7.63901 -1.6352
702  7.63901 -1.59992
703  7.63901 -1.56465
704  7.63901 -1.52937
705  7.63901 -1.49409
706  7.63901 -1.45881
707  7.63901 -1.42353
708  7.63901 -1.38826
709  7.63901 -1.35298
710  7.63901 -1.3177
711  7.63901 -1.28242
712  7.63901 -1.24715
713  7.63901 -1.21187
714  7.63901 -1.17659
715  7.63901 -1.14131
716  7.63901 -1.10603
717  7.63901 -1.07076
718  7.63901 -1.03548
719  7.63901 -1.0002
720  7.63901 -0.964924
721  7.63901 -0.929646
722  7.63901 -0.894368
723  7.63901 -0.85909
724  7.63901 -0.823812
725  7.63901 -0.788535
726  7.63901 -0.753257
727  7.63901 -0.717979
728  7.63901 -0.682701
729  7.63901 -0.647424
730  7.63901 -0.612146
731  7.63901 -0.576868
732  7.63901 -0.54159
733  7.63901 -0.506312
734  7.63901 -0.471035
735  7.63901 -0.435757
736  7.63901 -0.400479
737  7.63901 -0.365201
738  7.63901 -0.329924
739  7.63901 -0.294646
740  7.63901 -0.259368
741  7.63901 -0.22409
742  7.63901 -0.188812
743  7.60374 -0.153535
744  7.60374 -0.118257
745  7.60374 -0.0829792
746  7.60374 -0.0477014
747  7.60374 -0.0124236
748  7.60374 0.0228542
749  7.56846 0.0581319
750  7.56846 0.0934097
751  7.56846 0.128688
752  7.56846 0.163965
753  7.56846 0.199243
754  7.56846 0.234521
755  7.56846 0.269799
756  7.56846 0.305076
757  7.56846 0.340354
758  7.56846 0.375632
759  7.56846 0.41091
760  7.56846 0.446188
761  7.56846 0.481465
762  7.56846 0.516743
763  7.56846 0.552021
764  7.56846 0.587299
765  7.56846 0.622576
766  7.56846 0.657854
767  7.56846 0.693132
768  7.56846 0.72841
769  7.56846 0.763688
770  7.53318 0.798965
771  7.53318 0.834243
772  7.53318 0.869521
773  7.53318 0.904799
774  7.53318 0.940076
775  7.4979 0.975354
776  7.4979 1.01063
777  7.4979 1.04591
778  7.4979 1.08119
779  7.46262 1.11647
780  7.42735 1.15174
781  7.39207 1.18702
782  7.39207 1.2223
783  7.35679 1.25758
784  7.35679 1.29285
785  7.35679 1.32813
786  7.35679 1.36341
787  7.35679 1.39869
788  7.35679 1.43397
789  7.35679 1.46924
790  7.32151 1.50452
791  7.32151 1.5398
792  7.28624 1.57508
793  7.28624 1.61035
794  7.28624 1.64563
795  7.28624 1.68091
796  7.25096 1.71619
797  7.25096 1.75147
798  7.21568 1.78674
799  7.21568 1.82202
800  7.21568 1.8573
801  7.21568 1.89258
802  7.1804 1.92785
803  7.1804 1.96313
804  7.1804 1.99841
805  7.14512 2.03369
806  7.14512 2.06897
807  7.10985 2.10424
808  7.10985 2.13952
809  7.10985 2.1748
810  7.10985 2.21008
811  7.10985 2.24535
812  7.10985 2.28063
813  7.07457 2.31591
814  7.07457 2.35119
815  7.03929 2.38647
816  7.00401 2.42174
817  6.96874 2.45702
818  6.96874 2.4923
819  6.96874 2.52758
820  6.93346 2.56285
821  6.93346 2.59813
822  6.89818 2.63341
823  6.89818 2.66869
824  6.8629 2.70397
825  6.8629 2.73924
826  6.8629 2.77452
827  6.82762 2.8098
828  6.82762 2.84508
829  6.79235 2.88035
830  6.75707 2.91563
831  6.75707 2.95091
832  6.72179 2.98619
833  6.72179 3.02147
834  6.72179 3.05674
835  6.68651 3.09202
836  6.68651 3.1273
837  6.68651 3.16258
838  6.68651 3.19785
839  6.68651 3.23313
840  6.68651 3.26841
841  6.65124 3.30369
842  6.61596 3.33897
843  6.58068 3.37424
844  6.58068 3.40952
845  6.5454 3.4448
846  6.5454 3.48008
847  6.5454 3.51535
848  6.51012 3.55063
849  6.51012 3.58591
850  6.51012 3.62119
851  6.47485 3.65647
852  6.47485 3.69174
853  6.47485 3.72702
854  6.47485 3.7623
855  6.47485 3.79758
856  6.43957 3.83285
857  6.43957 3.86813
858  6.43957 3.90341
859  6.43957 3.93869
860  6.43957 3.97397
861  6.40429 4.00924
862  6.36901 4.04452
863  6.33374 4.0798
864  6.29846 4.11508
865  6.26318 4.15035
866  6.2279 4.18563
867  6.19262 4.22091
868  6.15735 4.25619
869  6.12207 4.29147
870  6.08679 4.32674
871  6.05151 4.36202
872  6.01624 4.3973
873  5.98096 4.43258
874  5.94568 4.46785
875  5.94568 4.50313
876  5.94568 4.53841
877  5.9104 4.57369
878  5.87512 4.60897
879  5.83985 4.64424
880  5.80457 4.67952
881  5.76929 4.7148
882  5.76929 4.75008
883  5.76929 4.78535
884  5.76929 4.82063
885  5.73401 4.85591
886  5.69874 4.89119
887  5.66346 4.92647
888  5.62818 4.96174
889  5.5929 4.99702
890  5.55762 5.0323
891  5.52235 5.06758
892  5.48707 5.10285
893  5.48707 5.13813
894  5.45179 5.17341
895  5.41651 5.20869
896  5.38124 5.24397
897  5.38124 5.27924
898  5.34596 5.31452
899  5.31068 5.3498
900  5.31068 5.38508
901  5.2754 5.42035
902  5.24012 5.45563
903  5.20485 5.49091
904  5.16957 5.52619
905  5.13429 5.56147
906  5.09901 5.59674
907  5.06374 5.63202
908  5.02846 5.6673
909  4.99318 5.70258
910  4.9579 5.73785
911  4.92262 5.77313
912  4.88735 5.80841
913  4.88735 5.84369
914  4.85207 5.87897
915  4.81679 5.91424
916  4.78151 5.94952
917  4.74624 5.9848
918  4.71096 6.02008
919  4.67568 6.05535
920  4.6404 6.09063
921  4.60512 6.12591
922  4.56985 6.16119
923  4.53457 6.19647
924  4.49929 6.23174
925  4.46401 6.26702
926  4.42874 6.3023
927  4.39346 6.33758
928  4.35818 6.33758
929  4.3229 6.37285
930  4.28762 6.40813
931  4.25235 6.44341
932  4.21707 6.47869
933  4.18179 6.51397
934  4.14651 6.51397
935  4.11124 6.54924
936  4.07596 6.58452
937  4.04068 6.6198
938  4.0054 6.65508
939  3.97012 6.69035
940  3.93485 6.69035
941  3.89957 6.72563
942  3.86429 6.76091
943  3.82901 6.76091
944  3.79374 6.79619
945  3.75846 6.83147
946  3.72318 6.86674
947  3.6879 6.86674
948  3.65262 6.86674
949  3.61735 6.86674
950  3.58207 6.90202
951  3.54679 6.90202
952  3.51151 6.9373
953  3.47624 6.97258
954  3.44096 6.97258
955  3.40568 7.00785
956  3.3704 7.00785
957  3.33512 7.04313
958  3.29985 7.04313
959  3.26457 7.07841
960  3.22929 7.07841
961  3.19401 7.11369
962  3.15874 7.11369
963  3.12346 7.11369
964  3.08818 7.14897
965  3.0529 7.14897
966  3.01762 7.18424
967  2.98235 7.21952
968  2.94707 7.21952
969  2.91179 7.21952
970  2.87651 7.2548
971  2.84124 7.2548
972  2.80596 7.29008
973  2.77068 7.29008
974  2.7354 7.32535
975  2.70012 7.32535
976  2.66485 7.36063
977  2.62957 7.36063
978  2.59429 7.39591
979  2.55901 7.39591
980  2.52374 7.43119
981  2.48846 7.43119
982  2.45318 7.46647
983  2.4179 7.46647
984  2.38262 7.50174
985  2.34735 7.50174
986  2.31207 7.53702
987  2.27679 7.53702
988  2.24151 7.53702
989  2.20624 7.5723
990  2.17096 7.5723
991  2.13568 7.60758
992  2.1004 7.60758
993  2.06512 7.60758
994  2.02985 7.60758
995  1.99457 7.60758
996  1.95929 7.60758
997  1.92401 7.60758
998  1.88874 7.60758
999  1.85346 7.64285
1000 1.81818 7.64285
1001 1.7829 7.64285
1002 1.74762 7.64285
1003 1.71235 7.67813
1004 1.67707 7.67813
1005 1.64179 7.67813
1006 1.60651 7.71341
1007 1.57124 7.71341
1008 1.53596 7.71341
1009 1.50068 7.71341
1010 1.4654 7.74869
1011 1.43012 7.74869
1012 1.39485 7.74869
1013 1.35957 7.74869
1014 1.32429 7.74869
1015 1.28901 7.78397
1016 1.25374 7.81924
1017 1.21846 7.81924
1018 1.18318 7.81924
1019 1.1479 7.85452
1020 1.11262 7.85452
1021 1.07735 7.85452
1022 1.04207 7.85452
1023 1.00679 7.8898
1024 0.971514 7.8898
1025 0.936236 7.8898
1026 0.900958 7.8898
1027 0.86568 7.92508
1028 0.830403 7.92508
1029 0.795125 7.92508
1030 0.759847 7.92508
1031 0.724569 7.92508
1032 0.689291 7.96035
1033 0.654014 7.96035
1034 0.618736 7.99563
1035 0.583458 7.99563
1036 0.54818 7.99563
1037 0.512903 7.99563
1038 0.477625 7.99563
1039 0.442347 7.99563
1040 0.407069 7.99563
1041 0.371791 7.99563
1042 0.336514 8.03091
1043 0.301236 8.06619
1044 0.265958 8.10147
1045 0.23068 8.13674
1046 0.195403 8.13674
1047 0.160125 8.13674
1048 0.124847 8.13674
1049 0.0895692 8.13674
1050 0.0542914 8.13674
1051 0.0190136 8.13674
1052 -0.0162642 8.13674
1053 -0.0515419 8.17202
1054 -0.0868197 8.2073
1055 -0.122097 8.24258
1056 -0.157375 8.27785
1057 -0.192653 8.31313
1058 -0.227931 8.34841
1059 -0.263209 8.38369
1060 -0.298486 8.41897
1061 -0.333764 8.45424
1062 -0.369042 8.45424
1063 -0.40432 8.45424
1064 -0.439597 8.45424
1065 -0.474875 8.45424
1066 -0.510153 8.45424
1067 -0.545431 8.45424
1068 -0.580709 8.45424
1069 -0.615986 8.45424
1070 -0.651264 8.45424
1071 -0.686542 8.45424
1072 -0.72182 8.45424
1073 -0.757097 8.45424
1074 -0.792375 8.45424
1075 -0.827653 8.45424
1076 -0.862931 8.41897
1077 -0.898209 8.38369
1078 -0.933486 8.34841
1079 -0.968764 8.31313
1080 -1.00404 8.27785
1081 -1.03932 8.27785
1082 -1.0746 8.27785
1083 -1.10988 8.27785
1084 -1.14515 8.27785
1085 -1.18043 8.27785
1086 -1.21571 8.27785
1087 -1.25099 8.27785
1088 -1.28626 8.27785
1089 -1.32154 8.27785
1090 -1.35682 8.27785
1091 -1.3921 8.27785
1092 -1.42738 8.27785
1093 -1.46265 8.27785
1094 -1.49793 8.31313
1095 -1.53321 8.31313
1096 -1.56849 8.34841
1097 -1.60376 8.38369
1098 -1.63904 8.41897
1099 -1.67432 8.45424
1100 -1.7096 8.48952
1101 -1.74488 8.5248
1102 -1.78015 8.56008
1103 -1.81543 8.56008
1104 -1.85071 8.56008
1105 -1.88599 8.56008
1106 -1.92126 8.56008
1107 -1.95654 8.56008
1108 -1.99182 8.56008
1109 -2.0271 8.56008
1110 -2.06238 8.56008
1111 -2.09765 8.56008
1112 -2.13293 8.56008
1113 -2.16821 8.56008
1114 -2.20349 8.56008
1115 -2.23876 8.56008
1116 -2.27404 8.56008
1117 -2.30932 8.56008
1118 -2.3446 8.5248
1119 -2.37988 8.48952
1120 -2.41515 8.45424
1121 -2.45043 8.45424
1122 -2.48571 8.45424
1123 -2.52099 8.45424
1124 -2.55626 8.45424
1125 -2.59154 8.45424
1126 -2.62682 8.45424
1127 -2.6621 8.45424
1128 -2.69738 8.45424
1129 -2.73265 8.45424
1130 -2.76793 8.45424
1131 -2.80321 8.45424
1132 -2.83849 8.45424
1133 -2.87376 8.45424
1134 -2.90904 8.45424
1135 -2.94432 8.45424
1136 -2.9796 8.45424
1137 -3.01488 8.45424
1138 -3.05015 8.45424
1139 -3.08543 8.45424
1140 -3.12071 8.45424
1141 -3.15599 8.45424
1142 -3.19126 8.45424
1143 -3.22654 8.45424
1144 -3.26182 8.45424
1145 -3.2971 8.45424
1146 -3.33238 8.45424
1147 -3.36765 8.41897
1148 -3.40293 8.38369
1149 -3.43821 8.34841
1150 -3.47349 8.31313
1151 -3.50876 8.27785
1152 -3.54404 8.24258
1153 -3.57932 8.2073
1154 -3.6146 8.17202
1155 -3.64988 8.13674
1156 -3.64988 8.10147
1157 -3.64988 8.06619
1158 -3.64988 8.03091
1159 -3.64988 7.99563
1160 -3.64988 7.96035
1161 -3.64988 7.92508
1162 -3.64988 7.8898
1163 -3.64988 7.85452
1164 -3.64988 7.81924
1165 -3.64988 7.78397
1166 -3.68515 7.74869
1167 -3.72043 7.71341
1168 -3.75571 7.67813
1169 -3.79099 7.64285
1170 -3.82626 7.60758
1171 -3.86154 7.5723
1172 -3.89682 7.53702
1173 -3.9321 7.50174
1174 -3.96738 7.46647
1175 -4.00265 7.43119
1176 -4.03793 7.39591
1177 -4.07321 7.39591
1178 -4.10849 7.39591
1179 -4.14376 7.39591
1180 -4.17904 7.39591
1181 -4.21432 7.39591
1182 -4.2496 7.39591
1183 -4.28488 7.39591
1184 -4.32015 7.39591
1185 -4.35543 7.39591
1186 -4.39071 7.39591
1187 -4.42599 7.39591
1188 -4.46126 7.39591
1189 -4.49654 7.39591
1190 -4.53182 7.39591
1191 -4.5671 7.39591
1192 -4.60238 7.39591
1193 -4.63765 7.39591
1194 -4.67293 7.39591
1195 -4.70821 7.39591
1196 -4.74349 7.39591
1197 -4.77876 7.39591
1198 -4.81404 7.36063
1199 -4.84932 7.32535
1200 -4.8846 7.29008
1201 -4.91988 7.2548
1202 -4.95515 7.21952
1203 -4.99043 7.18424
1204 -5.02571 7.14897
1205 -5.06099 7.11369
1206 -5.06099 7.07841
1207 -5.06099 7.04313
1208 -5.06099 7.00785
1209 -5.06099 6.97258
1210 -5.06099 6.9373
1211 -5.06099 6.90202
1212 -5.06099 6.86674
1213 -5.06099 6.83147
1214 -5.09626 6.79619
1215 -5.09626 6.76091
1216 -5.09626 6.72563
1217 -5.13154 6.69035
1218 -5.16682 6.65508
1219 -5.2021 6.6198
1220 -5.23738 6.58452
1221 -5.27265 6.54924
1222 -5.30793 6.51397
1223 -5.34321 6.47869
1224 -5.37849 6.44341
1225 -5.41376 6.40813
1226 -5.44904 6.37285
1227 -5.44904 6.33758
1228 -5.44904 6.3023
1229 -5.48432 6.26702
1230 -5.48432 6.23174
1231 -5.5196 6.19647
1232 -5.55488 6.16119
1233 -5.59015 6.12591
1234 -5.62543 6.09063
1235 -5.66071 6.05535
1236 -5.69599 6.02008
1237 -5.73126 5.9848
1238 -5.76654 5.94952
1239 -5.76654 5.91424
1240 -5.76654 5.87897
1241 -5.76654 5.84369
1242 -5.80182 5.80841
1243 -5.80182 5.77313
1244 -5.8371 5.73785
1245 -5.87238 5.70258
1246 -5.90765 5.6673
1247 -5.90765 5.63202
1248 -5.94293 5.59674
1249 -5.97821 5.56147
1250 -5.97821 5.52619
1251 -5.97821 5.49091
1252 -5.97821 5.45563
1253 -5.97821 5.42035
1254 -5.97821 5.38508
1255 -5.97821 5.3498
1256 -5.97821 5.31452
1257 -5.97821 5.27924
1258 -5.97821 5.24397
1259 -5.97821 5.20869
1260 -6.01349 5.17341
1261 -6.01349 5.13813
1262 -6.04876 5.10285
1263 -6.08404 5.06758
1264 -6.11932 5.0323
1265 -6.11932 4.99702
1266 -6.11932 4.96174
1267 -6.11932 4.92647
1268 -6.11932 4.89119
1269 -6.11932 4.85591
1270 -6.11932 4.82063
1271 -6.11932 4.78535
1272 -6.11932 4.75008
1273 -6.11932 4.7148
1274 -6.11932 4.67952
1275 -6.11932 4.64424
1276 -6.11932 4.60897
1277 -6.11932 4.57369
1278 -6.08404 4.53841
1279 -6.04876 4.50313
1280 -6.01349 4.46785
1281 -5.97821 4.43258
1282 -5.94293 4.3973
1283 -5.90765 4.36202
1284 -5.87238 4.32674
1285 -5.8371 4.29147
1286 -5.80182 4.25619
1287 -5.80182 4.22091
1288 -5.80182 4.18563
1289 -5.80182 4.15035
1290 -5.80182 4.11508
1291 -5.80182 4.0798
1292 -5.80182 4.04452
1293 -5.80182 4.00924
1294 -5.80182 3.97397
1295 -5.80182 3.93869
1296 -5.80182 3.90341
1297 -5.80182 3.86813
1298 -5.80182 3.83285
1299 -5.8371 3.79758
1300 -5.87238 3.7623
1301 -5.90765 3.72702
1302 -5.94293 3.69174
1303 -5.94293 3.65647
1304 -5.94293 3.62119
1305 -5.94293 3.58591
1306 -5.97821 3.55063
1307 -6.01349 3.51535
1308 -6.04876 3.48008
1309 -6.08404 3.4448
1310 -6.11932 3.40952
1311 -6.11932 3.37424
1312 -6.11932 3.33897
1313 -6.1546 3.30369
1314 -6.18988 3.26841
1315 -6.18988 3.23313
1316 -6.18988 3.19785
1317 -6.18988 3.16258
1318 -6.18988 3.1273
1319 -6.18988 3.09202
1320 -6.22515 3.05674
1321 -6.26043 3.02147
1322 -6.26043 2.98619
1323 -6.26043 2.95091
1324 -6.26043 2.91563
1325 -6.29571 2.88035
1326 -6.33099 2.84508
1327 -6.36626 2.8098
1328 -6.36626 2.77452
1329 -6.36626 2.73924
1330 -6.36626 2.70397
1331 -6.36626 2.66869
1332 -6.40154 2.63341
1333 -6.40154 2.59813
1334 -6.43682 2.56285
1335 -6.43682 2.52758
1336 -6.43682 2.4923
1337 -6.43682 2.45702
1338 -6.4721 2.42174
1339 -6.4721 2.38647
1340 -6.4721 2.35119
1341 -6.50738 2.31591
1342 -6.50738 2.28063
1343 -6.50738 2.24535
1344 -6.54265 2.21008
1345 -6.54265 2.1748
1346 -6.54265 2.13952
1347 -6.57793 2.10424
1348 -6.57793 2.06897
1349 -6.57793 2.03369
1350 -6.61321 1.99841
1351 -6.64849 1.96313
1352 -6.68376 1.92785
1353 -6.68376 1.89258
1354 -6.68376 1.8573
1355 -6.68376 1.82202
1356 -6.71904 1.78674
1357 -6.75432 1.75147
1358 -6.75432 1.71619
1359 -6.7896 1.68091
1360 -6.7896 1.64563
1361 -6.7896 1.61035
1362 -6.7896 1.57508
1363 -6.82488 1.5398
1364 -6.82488 1.50452
1365 -6.82488 1.46924
1366 -6.82488 1.43397
1367 -6.82488 1.39869
1368 -6.86015 1.36341
1369 -6.89543 1.32813
1370 -6.93071 1.29285
1371 -6.96599 1.25758
1372 -7.00126 1.2223
1373 -7.00126 1.18702
1374 -7.00126 1.15174
1375 -7.00126 1.11647
1376 -7.00126 1.08119
1377 -7.00126 1.04591
1378 -7.00126 1.01063
1379 -7.00126 0.975354
1380 -7.03654 0.940076
1381 -7.03654 0.904799
1382 -7.03654 0.869521
1383 -7.03654 0.834243
1384 -7.03654 0.798965
1385 -7.03654 0.763688
1386 -7.03654 0.72841
1387 -7.03654 0.693132
1388 -7.03654 0.657854
1389 -7.03654 0.622576
1390 -7.03654 0.587299
1391 -7.03654 0.552021
1392 -7.03654 0.516743
1393 -7.07182 0.481465
1394 -7.07182 0.446188
1395 -7.07182 0.41091
1396 -7.07182 0.375632
1397 -7.1071 0.340354
1398 -7.1071 0.305076
1399 -7.1071 0.269799
1400 -7.14238 0.234521
1401 -7.17765 0.199243
1402 -7.21293 0.163965
1403 -7.24821 0.128688
1404 -7.24821 0.0934097
1405 -7.24821 0.0581319
1406 -7.24821 0.0228542
1407 -7.28349 -0.0124236
1408 -7.31876 -0.0477014
1409 -7.35404 -0.0829792
1410 -7.38932 -0.118257
1411 -7.4246 -0.153535
1412 -7.45988 -0.188812
