# Supplementary material for: Statistical Mapping of Maize Bundle Intensity at the Stem Scale Using Spatial Normalisation of Replicated Images
Source: PLoS One. 2014 Mar 12;9(3):e90673. doi: 10.1371/journal.pone.0090673 (PMC3951278; doi:10.1371/journal.pone.0090673)
Supplement: File S2 — Data files containing bundle positions and slice contours. (ZIP) [file pone.0090673.s002.zip › data/slabs/tables/contoursMm/m09arCntMm.txt]

name   x   y
1    -8.01178 1.31722
2    -8.01178 1.28194
3    -8.01178 1.24666
4    -8.01178 1.21139
5    -8.01178 1.17611
6    -8.01178 1.14083
7    -8.01178 1.10555
8    -8.01178 1.07027
9    -8.01178 1.035
10   -8.01178 0.999719
11   -8.01178 0.964441
12   -8.01178 0.929164
13   -8.01178 0.893886
14   -8.01178 0.858608
15   -8.01178 0.82333
16   -8.01178 0.788052
17   -8.01178 0.752775
18   -8.01178 0.717497
19   -7.9765 0.682219
20   -7.9765 0.646941
21   -7.9765 0.611664
22   -7.94122 0.576386
23   -7.94122 0.541108
24   -7.90594 0.50583
25   -7.90594 0.470552
26   -7.90594 0.435275
27   -7.90594 0.399997
28   -7.90594 0.364719
29   -7.90594 0.329441
30   -7.90594 0.294164
31   -7.90594 0.258886
32   -7.90594 0.223608
33   -7.90594 0.18833
34   -7.90594 0.153052
35   -7.90594 0.117775
36   -7.90594 0.0824969
37   -7.90594 0.0472191
38   -7.90594 0.0119413
39   -7.94122 -0.0233365
40   -7.94122 -0.0586142
41   -7.94122 -0.093892
42   -7.94122 -0.12917
43   -7.94122 -0.164448
44   -7.94122 -0.199725
45   -7.94122 -0.235003
46   -7.94122 -0.270281
47   -7.94122 -0.305559
48   -7.94122 -0.340836
49   -7.94122 -0.376114
50   -7.94122 -0.411392
51   -7.94122 -0.44667
52   -7.94122 -0.481948
53   -7.94122 -0.517225
54   -7.9765 -0.552503
55   -8.01178 -0.587781
56   -8.01178 -0.623059
57   -8.01178 -0.658336
58   -8.01178 -0.693614
59   -8.01178 -0.728892
60   -8.01178 -0.76417
61   -8.01178 -0.799448
62   -8.01178 -0.834725
63   -8.01178 -0.870003
64   -8.01178 -0.905281
65   -8.01178 -0.940559
66   -8.01178 -0.975836
67   -8.01178 -1.01111
68   -8.01178 -1.04639
69   -7.9765 -1.08167
70   -7.94122 -1.11695
71   -7.90594 -1.15223
72   -7.87067 -1.1875
73   -7.87067 -1.22278
74   -7.87067 -1.25806
75   -7.87067 -1.29334
76   -7.87067 -1.32861
77   -7.87067 -1.36389
78   -7.87067 -1.39917
79   -7.87067 -1.43445
80   -7.87067 -1.46973
81   -7.87067 -1.505
82   -7.87067 -1.54028
83   -7.87067 -1.57556
84   -7.87067 -1.61084
85   -7.87067 -1.64611
86   -7.87067 -1.68139
87   -7.87067 -1.71667
88   -7.87067 -1.75195
89   -7.83539 -1.78723
90   -7.83539 -1.8225
91   -7.83539 -1.85778
92   -7.83539 -1.89306
93   -7.83539 -1.92834
94   -7.83539 -1.96361
95   -7.83539 -1.99889
96   -7.83539 -2.03417
97   -7.80011 -2.06945
98   -7.76483 -2.10473
99   -7.72955 -2.14
100  -7.72955 -2.17528
101  -7.72955 -2.21056
102  -7.72955 -2.24584
103  -7.69428 -2.28111
104  -7.69428 -2.31639
105  -7.69428 -2.35167
106  -7.69428 -2.38695
107  -7.659 -2.42223
108  -7.659 -2.4575
109  -7.659 -2.49278
110  -7.659 -2.52806
111  -7.659 -2.56334
112  -7.659 -2.59861
113  -7.659 -2.63389
114  -7.62372 -2.66917
115  -7.58844 -2.70445
116  -7.55317 -2.73973
117  -7.51789 -2.775
118  -7.51789 -2.81028
119  -7.51789 -2.84556
120  -7.48261 -2.88084
121  -7.48261 -2.91611
122  -7.48261 -2.95139
123  -7.44733 -2.98667
124  -7.44733 -3.02195
125  -7.44733 -3.05723
126  -7.44733 -3.0925
127  -7.44733 -3.12778
128  -7.44733 -3.16306
129  -7.44733 -3.19834
130  -7.44733 -3.23361
131  -7.44733 -3.26889
132  -7.44733 -3.30417
133  -7.44733 -3.33945
134  -7.44733 -3.37473
135  -7.44733 -3.41
136  -7.44733 -3.44528
137  -7.44733 -3.48056
138  -7.41205 -3.51584
139  -7.41205 -3.55111
140  -7.41205 -3.58639
141  -7.41205 -3.62167
142  -7.41205 -3.65695
143  -7.41205 -3.69223
144  -7.41205 -3.7275
145  -7.41205 -3.76278
146  -7.41205 -3.79806
147  -7.41205 -3.83334
148  -7.41205 -3.86861
149  -7.41205 -3.90389
150  -7.37678 -3.93917
151  -7.3415 -3.97445
152  -7.3415 -4.00973
153  -7.3415 -4.045
154  -7.3415 -4.08028
155  -7.3415 -4.11556
156  -7.30622 -4.15084
157  -7.30622 -4.18611
158  -7.30622 -4.22139
159  -7.30622 -4.25667
160  -7.27094 -4.29195
161  -7.23567 -4.32723
162  -7.20039 -4.3625
163  -7.16511 -4.39778
164  -7.12983 -4.43306
165  -7.09455 -4.46834
166  -7.05928 -4.50361
167  -7.024 -4.53889
168  -7.024 -4.57417
169  -6.98872 -4.60945
170  -6.98872 -4.64473
171  -6.98872 -4.68
172  -6.98872 -4.71528
173  -6.98872 -4.75056
174  -6.98872 -4.78584
175  -6.98872 -4.82111
176  -6.98872 -4.85639
177  -6.98872 -4.89167
178  -6.95344 -4.92695
179  -6.91817 -4.96223
180  -6.91817 -4.9975
181  -6.91817 -5.03278
182  -6.88289 -5.06806
183  -6.88289 -5.10334
184  -6.84761 -5.13861
185  -6.81233 -5.17389
186  -6.77705 -5.20917
187  -6.74178 -5.24445
188  -6.74178 -5.27973
189  -6.74178 -5.315
190  -6.74178 -5.35028
191  -6.7065 -5.38556
192  -6.67122 -5.42084
193  -6.63594 -5.45611
194  -6.60067 -5.49139
195  -6.56539 -5.52667
196  -6.53011 -5.56195
197  -6.49483 -5.59723
198  -6.45955 -5.6325
199  -6.45955 -5.66778
200  -6.42428 -5.70306
201  -6.389 -5.73834
202  -6.389 -5.77361
203  -6.389 -5.80889
204  -6.389 -5.84417
205  -6.389 -5.87945
206  -6.389 -5.91473
207  -6.35372 -5.95
208  -6.31844 -5.98528
209  -6.31844 -6.02056
210  -6.31844 -6.05584
211  -6.31844 -6.09111
212  -6.31844 -6.12639
213  -6.28317 -6.16167
214  -6.24789 -6.19695
215  -6.24789 -6.23223
216  -6.24789 -6.2675
217  -6.21261 -6.30278
218  -6.17733 -6.33806
219  -6.14205 -6.37334
220  -6.10678 -6.40861
221  -6.0715 -6.44389
222  -6.0715 -6.47917
223  -6.03622 -6.51445
224  -6.03622 -6.54973
225  -6.00094 -6.585
226  -6.00094 -6.62028
227  -6.00094 -6.65556
228  -6.00094 -6.69084
229  -6.00094 -6.72611
230  -6.00094 -6.76139
231  -6.00094 -6.79667
232  -6.00094 -6.83195
233  -6.00094 -6.86723
234  -6.00094 -6.9025
235  -6.00094 -6.93778
236  -5.96567 -6.97306
237  -5.93039 -7.00834
238  -5.93039 -7.04361
239  -5.89511 -7.07889
240  -5.85983 -7.11417
241  -5.82455 -7.14945
242  -5.78928 -7.18473
243  -5.754 -7.22
244  -5.71872 -7.25528
245  -5.68344 -7.29056
246  -5.64817 -7.32584
247  -5.61289 -7.36111
248  -5.61289 -7.39639
249  -5.61289 -7.43167
250  -5.57761 -7.46695
251  -5.54233 -7.50223
252  -5.50705 -7.5375
253  -5.47178 -7.57278
254  -5.4365 -7.60806
255  -5.40122 -7.64334
256  -5.36594 -7.67861
257  -5.33067 -7.71389
258  -5.29539 -7.74917
259  -5.26011 -7.78445
260  -5.26011 -7.81973
261  -5.26011 -7.855
262  -5.26011 -7.89028
263  -5.26011 -7.92556
264  -5.26011 -7.96084
265  -5.26011 -7.99611
266  -5.26011 -8.03139
267  -5.22483 -8.06667
268  -5.18955 -8.10195
269  -5.18955 -8.13723
270  -5.18955 -8.1725
271  -5.18955 -8.20778
272  -5.18955 -8.24306
273  -5.15428 -8.27834
274  -5.119 -8.31361
275  -5.08372 -8.34889
276  -5.04844 -8.38417
277  -5.01317 -8.41945
278  -4.97789 -8.45473
279  -4.94261 -8.49
280  -4.90733 -8.52528
281  -4.87205 -8.52528
282  -4.83678 -8.52528
283  -4.8015 -8.52528
284  -4.76622 -8.56056
285  -4.73094 -8.59584
286  -4.69567 -8.63111
287  -4.66039 -8.66639
288  -4.62511 -8.70167
289  -4.58983 -8.70167
290  -4.55455 -8.70167
291  -4.51928 -8.70167
292  -4.484 -8.70167
293  -4.44872 -8.70167
294  -4.41344 -8.70167
295  -4.37817 -8.70167
296  -4.34289 -8.70167
297  -4.30761 -8.70167
298  -4.27233 -8.70167
299  -4.23705 -8.70167
300  -4.20178 -8.70167
301  -4.1665 -8.70167
302  -4.13122 -8.70167
303  -4.09594 -8.66639
304  -4.06067 -8.66639
305  -4.02539 -8.66639
306  -3.99011 -8.63111
307  -3.95483 -8.59584
308  -3.91955 -8.56056
309  -3.88428 -8.52528
310  -3.849 -8.52528
311  -3.81372 -8.49
312  -3.77844 -8.49
313  -3.74317 -8.45473
314  -3.70789 -8.41945
315  -3.67261 -8.41945
316  -3.63733 -8.41945
317  -3.60205 -8.38417
318  -3.56678 -8.34889
319  -3.5315 -8.34889
320  -3.49622 -8.34889
321  -3.46094 -8.31361
322  -3.42567 -8.27834
323  -3.39039 -8.27834
324  -3.35511 -8.24306
325  -3.31983 -8.20778
326  -3.28455 -8.20778
327  -3.24928 -8.20778
328  -3.214 -8.1725
329  -3.17872 -8.13723
330  -3.14344 -8.13723
331  -3.10817 -8.13723
332  -3.07289 -8.10195
333  -3.03761 -8.06667
334  -3.00233 -8.06667
335  -2.96705 -8.06667
336  -2.93178 -8.06667
337  -2.8965 -8.06667
338  -2.86122 -8.03139
339  -2.82594 -8.03139
340  -2.79067 -8.03139
341  -2.75539 -7.99611
342  -2.72011 -7.99611
343  -2.68483 -7.99611
344  -2.64955 -7.96084
345  -2.61428 -7.92556
346  -2.579 -7.92556
347  -2.54372 -7.89028
348  -2.50844 -7.89028
349  -2.47317 -7.855
350  -2.43789 -7.855
351  -2.40261 -7.81973
352  -2.36733 -7.81973
353  -2.33205 -7.78445
354  -2.29678 -7.78445
355  -2.2615 -7.78445
356  -2.22622 -7.78445
357  -2.19094 -7.78445
358  -2.15567 -7.78445
359  -2.12039 -7.78445
360  -2.08511 -7.74917
361  -2.04983 -7.74917
362  -2.01455 -7.71389
363  -1.97928 -7.71389
364  -1.944 -7.67861
365  -1.90872 -7.67861
366  -1.87344 -7.64334
367  -1.83817 -7.64334
368  -1.80289 -7.64334
369  -1.76761 -7.64334
370  -1.73233 -7.64334
371  -1.69705 -7.64334
372  -1.66178 -7.64334
373  -1.6265 -7.64334
374  -1.59122 -7.64334
375  -1.55594 -7.64334
376  -1.52067 -7.64334
377  -1.48539 -7.64334
378  -1.45011 -7.64334
379  -1.41483 -7.64334
380  -1.37955 -7.64334
381  -1.34428 -7.60806
382  -1.309 -7.60806
383  -1.27372 -7.60806
384  -1.23844 -7.60806
385  -1.20317 -7.60806
386  -1.16789 -7.60806
387  -1.13261 -7.60806
388  -1.09733 -7.60806
389  -1.06205 -7.60806
390  -1.02678 -7.60806
391  -0.991499 -7.60806
392  -0.956222 -7.60806
393  -0.920944 -7.60806
394  -0.885666 -7.60806
395  -0.850388 -7.60806
396  -0.81511 -7.60806
397  -0.779833 -7.60806
398  -0.744555 -7.60806
399  -0.709277 -7.57278
400  -0.673999 -7.57278
401  -0.638722 -7.57278
402  -0.603444 -7.57278
403  -0.568166 -7.57278
404  -0.532888 -7.57278
405  -0.49761 -7.57278
406  -0.462333 -7.57278
407  -0.427055 -7.57278
408  -0.391777 -7.5375
409  -0.356499 -7.5375
410  -0.321222 -7.5375
411  -0.285944 -7.5375
412  -0.250666 -7.5375
413  -0.215388 -7.5375
414  -0.18011 -7.5375
415  -0.144833 -7.5375
416  -0.109555 -7.5375
417  -0.0742771 -7.5375
418  -0.0389993 -7.5375
419  -0.00372154 -7.50223
420  0.0315562 -7.50223
421  0.066834 -7.50223
422  0.102112 -7.50223
423  0.13739 -7.50223
424  0.172667 -7.50223
425  0.207945 -7.50223
426  0.243223 -7.50223
427  0.278501 -7.50223
428  0.313778 -7.50223
429  0.349056 -7.50223
430  0.384334 -7.50223
431  0.419612 -7.50223
432  0.45489 -7.50223
433  0.490167 -7.50223
434  0.525445 -7.50223
435  0.560723 -7.50223
436  0.596001 -7.50223
437  0.631278 -7.50223
438  0.666556 -7.50223
439  0.701834 -7.50223
440  0.737112 -7.50223
441  0.77239 -7.50223
442  0.807667 -7.50223
443  0.842945 -7.50223
444  0.878223 -7.50223
445  0.913501 -7.50223
446  0.948778 -7.50223
447  0.984056 -7.50223
448  1.01933 -7.50223
449  1.05461 -7.50223
450  1.08989 -7.50223
451  1.12517 -7.50223
452  1.16045 -7.50223
453  1.19572 -7.50223
454  1.231 -7.5375
455  1.26628 -7.5375
456  1.30156 -7.5375
457  1.33683 -7.5375
458  1.37211 -7.5375
459  1.40739 -7.5375
460  1.44267 -7.57278
461  1.47795 -7.57278
462  1.51322 -7.57278
463  1.5485 -7.57278
464  1.58378 -7.57278
465  1.61906 -7.60806
466  1.65433 -7.60806
467  1.68961 -7.60806
468  1.72489 -7.60806
469  1.76017 -7.60806
470  1.79545 -7.60806
471  1.83072 -7.60806
472  1.866 -7.60806
473  1.90128 -7.60806
474  1.93656 -7.60806
475  1.97183 -7.60806
476  2.00711 -7.60806
477  2.04239 -7.60806
478  2.07767 -7.60806
479  2.11295 -7.60806
480  2.14822 -7.60806
481  2.1835 -7.60806
482  2.21878 -7.60806
483  2.25406 -7.64334
484  2.28933 -7.64334
485  2.32461 -7.67861
486  2.35989 -7.67861
487  2.39517 -7.67861
488  2.43045 -7.71389
489  2.46572 -7.71389
490  2.501 -7.71389
491  2.53628 -7.74917
492  2.57156 -7.74917
493  2.60683 -7.74917
494  2.64211 -7.74917
495  2.67739 -7.78445
496  2.71267 -7.78445
497  2.74795 -7.78445
498  2.78322 -7.81973
499  2.8185 -7.855
500  2.85378 -7.89028
501  2.88906 -7.89028
502  2.92433 -7.89028
503  2.95961 -7.89028
504  2.99489 -7.89028
505  3.03017 -7.89028
506  3.06545 -7.89028
507  3.10072 -7.92556
508  3.136 -7.96084
509  3.17128 -7.96084
510  3.20656 -7.99611
511  3.24183 -7.99611
512  3.27711 -7.99611
513  3.31239 -8.03139
514  3.34767 -8.03139
515  3.38295 -8.03139
516  3.41822 -8.03139
517  3.4535 -8.06667
518  3.48878 -8.06667
519  3.52406 -8.06667
520  3.55933 -8.10195
521  3.59461 -8.10195
522  3.62989 -8.10195
523  3.66517 -8.13723
524  3.70045 -8.13723
525  3.73572 -8.1725
526  3.771 -8.20778
527  3.80628 -8.20778
528  3.84156 -8.20778
529  3.87683 -8.20778
530  3.91211 -8.20778
531  3.94739 -8.20778
532  3.98267 -8.20778
533  4.01795 -8.20778
534  4.05322 -8.20778
535  4.0885 -8.20778
536  4.12378 -8.20778
537  4.15906 -8.20778
538  4.19433 -8.20778
539  4.22961 -8.20778
540  4.26489 -8.20778
541  4.30017 -8.20778
542  4.33545 -8.20778
543  4.37072 -8.20778
544  4.406 -8.20778
545  4.44128 -8.20778
546  4.47656 -8.20778
547  4.51183 -8.20778
548  4.54711 -8.20778
549  4.58239 -8.20778
550  4.61767 -8.20778
551  4.65295 -8.20778
552  4.68822 -8.20778
553  4.7235 -8.24306
554  4.75878 -8.27834
555  4.79406 -8.31361
556  4.82933 -8.34889
557  4.86461 -8.34889
558  4.89989 -8.34889
559  4.93517 -8.34889
560  4.97045 -8.34889
561  5.00572 -8.34889
562  5.041 -8.34889
563  5.07628 -8.34889
564  5.11156 -8.34889
565  5.14683 -8.34889
566  5.18211 -8.34889
567  5.21739 -8.34889
568  5.25267 -8.34889
569  5.28795 -8.34889
570  5.32322 -8.34889
571  5.3585 -8.31361
572  5.39378 -8.27834
573  5.42906 -8.24306
574  5.46433 -8.20778
575  5.49961 -8.1725
576  5.53489 -8.13723
577  5.57017 -8.10195
578  5.60545 -8.06667
579  5.64072 -8.03139
580  5.676 -8.03139
581  5.71128 -8.03139
582  5.74656 -8.03139
583  5.78183 -8.03139
584  5.81711 -8.03139
585  5.85239 -7.99611
586  5.88767 -7.96084
587  5.92295 -7.92556
588  5.95822 -7.89028
589  5.9935 -7.855
590  6.02878 -7.81973
591  6.06406 -7.78445
592  6.09933 -7.74917
593  6.13461 -7.71389
594  6.16989 -7.67861
595  6.16989 -7.64334
596  6.16989 -7.60806
597  6.16989 -7.57278
598  6.16989 -7.5375
599  6.16989 -7.50223
600  6.16989 -7.46695
601  6.16989 -7.43167
602  6.16989 -7.39639
603  6.16989 -7.36111
604  6.16989 -7.32584
605  6.16989 -7.29056
606  6.20517 -7.25528
607  6.24045 -7.22
608  6.27572 -7.18473
609  6.311 -7.14945
610  6.34628 -7.11417
611  6.38156 -7.07889
612  6.41683 -7.04361
613  6.45211 -7.00834
614  6.48739 -6.97306
615  6.52267 -6.97306
616  6.55795 -6.93778
617  6.59322 -6.9025
618  6.6285 -6.86723
619  6.66378 -6.83195
620  6.69906 -6.79667
621  6.73433 -6.76139
622  6.76961 -6.72611
623  6.80489 -6.69084
624  6.80489 -6.65556
625  6.80489 -6.62028
626  6.84017 -6.585
627  6.84017 -6.54973
628  6.87545 -6.51445
629  6.87545 -6.47917
630  6.91072 -6.44389
631  6.91072 -6.40861
632  6.91072 -6.37334
633  6.946 -6.33806
634  6.946 -6.30278
635  6.946 -6.2675
636  6.946 -6.23223
637  6.946 -6.19695
638  6.98128 -6.16167
639  6.98128 -6.12639
640  7.01656 -6.09111
641  7.01656 -6.05584
642  7.01656 -6.02056
643  7.01656 -5.98528
644  7.01656 -5.95
645  7.05183 -5.91473
646  7.08711 -5.87945
647  7.12239 -5.84417
648  7.12239 -5.80889
649  7.12239 -5.77361
650  7.15767 -5.73834
651  7.15767 -5.70306
652  7.15767 -5.66778
653  7.15767 -5.6325
654  7.15767 -5.59723
655  7.15767 -5.56195
656  7.15767 -5.52667
657  7.15767 -5.49139
658  7.15767 -5.45611
659  7.15767 -5.42084
660  7.15767 -5.38556
661  7.15767 -5.35028
662  7.15767 -5.315
663  7.15767 -5.27973
664  7.15767 -5.24445
665  7.15767 -5.20917
666  7.15767 -5.17389
667  7.15767 -5.13861
668  7.15767 -5.10334
669  7.15767 -5.06806
670  7.15767 -5.03278
671  7.15767 -4.9975
672  7.15767 -4.96223
673  7.15767 -4.92695
674  7.15767 -4.89167
675  7.19295 -4.85639
676  7.22822 -4.82111
677  7.22822 -4.78584
678  7.22822 -4.75056
679  7.2635 -4.71528
680  7.29878 -4.68
681  7.33406 -4.64473
682  7.36933 -4.60945
683  7.36933 -4.57417
684  7.36933 -4.53889
685  7.36933 -4.50361
686  7.36933 -4.46834
687  7.36933 -4.43306
688  7.36933 -4.39778
689  7.36933 -4.3625
690  7.36933 -4.32723
691  7.36933 -4.29195
692  7.36933 -4.25667
693  7.36933 -4.22139
694  7.36933 -4.18611
695  7.36933 -4.15084
696  7.36933 -4.11556
697  7.40461 -4.08028
698  7.43989 -4.045
699  7.47517 -4.00973
700  7.51045 -3.97445
701  7.54572 -3.93917
702  7.581 -3.90389
703  7.61628 -3.86861
704  7.65156 -3.83334
705  7.65156 -3.79806
706  7.65156 -3.76278
707  7.68683 -3.7275
708  7.68683 -3.69223
709  7.72211 -3.65695
710  7.72211 -3.62167
711  7.72211 -3.58639
712  7.72211 -3.55111
713  7.72211 -3.51584
714  7.72211 -3.48056
715  7.72211 -3.44528
716  7.72211 -3.41
717  7.72211 -3.37473
718  7.72211 -3.33945
719  7.72211 -3.30417
720  7.72211 -3.26889
721  7.75739 -3.23361
722  7.75739 -3.19834
723  7.75739 -3.16306
724  7.75739 -3.12778
725  7.79267 -3.0925
726  7.79267 -3.05723
727  7.79267 -3.02195
728  7.79267 -2.98667
729  7.79267 -2.95139
730  7.82795 -2.91611
731  7.82795 -2.88084
732  7.82795 -2.84556
733  7.82795 -2.81028
734  7.82795 -2.775
735  7.82795 -2.73973
736  7.82795 -2.70445
737  7.82795 -2.66917
738  7.82795 -2.63389
739  7.82795 -2.59861
740  7.82795 -2.56334
741  7.82795 -2.52806
742  7.82795 -2.49278
743  7.86322 -2.4575
744  7.86322 -2.42223
745  7.86322 -2.38695
746  7.86322 -2.35167
747  7.86322 -2.31639
748  7.86322 -2.28111
749  7.8985 -2.24584
750  7.8985 -2.21056
751  7.8985 -2.17528
752  7.8985 -2.14
753  7.8985 -2.10473
754  7.8985 -2.06945
755  7.8985 -2.03417
756  7.8985 -1.99889
757  7.8985 -1.96361
758  7.8985 -1.92834
759  7.8985 -1.89306
760  7.8985 -1.85778
761  7.8985 -1.8225
762  7.8985 -1.78723
763  7.8985 -1.75195
764  7.8985 -1.71667
765  7.8985 -1.68139
766  7.8985 -1.64611
767  7.8985 -1.61084
768  7.8985 -1.57556
769  7.8985 -1.54028
770  7.8985 -1.505
771  7.8985 -1.46973
772  7.8985 -1.43445
773  7.8985 -1.39917
774  7.8985 -1.36389
775  7.8985 -1.32861
776  7.8985 -1.29334
777  7.8985 -1.25806
778  7.8985 -1.22278
779  7.8985 -1.1875
780  7.8985 -1.15223
781  7.8985 -1.11695
782  7.8985 -1.08167
783  7.8985 -1.04639
784  7.8985 -1.01111
785  7.8985 -0.975836
786  7.8985 -0.940559
787  7.8985 -0.905281
788  7.8985 -0.870003
789  7.8985 -0.834725
790  7.8985 -0.799448
791  7.8985 -0.76417
792  7.8985 -0.728892
793  7.8985 -0.693614
794  7.8985 -0.658336
795  7.8985 -0.623059
796  7.8985 -0.587781
797  7.8985 -0.552503
798  7.8985 -0.517225
799  7.8985 -0.481948
800  7.8985 -0.44667
801  7.8985 -0.411392
802  7.8985 -0.376114
803  7.8985 -0.340836
804  7.8985 -0.305559
805  7.8985 -0.270281
806  7.8985 -0.235003
807  7.8985 -0.199725
808  7.86322 -0.164448
809  7.86322 -0.12917
810  7.86322 -0.093892
811  7.86322 -0.0586142
812  7.86322 -0.0233365
813  7.86322 0.0119413
814  7.86322 0.0472191
815  7.86322 0.0824969
816  7.86322 0.117775
817  7.86322 0.153052
818  7.86322 0.18833
819  7.86322 0.223608
820  7.86322 0.258886
821  7.86322 0.294164
822  7.86322 0.329441
823  7.86322 0.364719
824  7.82795 0.399997
825  7.82795 0.435275
826  7.82795 0.470552
827  7.82795 0.50583
828  7.82795 0.541108
829  7.82795 0.576386
830  7.82795 0.611664
831  7.82795 0.646941
832  7.79267 0.682219
833  7.79267 0.717497
834  7.79267 0.752775
835  7.79267 0.788052
836  7.79267 0.82333
837  7.79267 0.858608
838  7.79267 0.893886
839  7.75739 0.929164
840  7.75739 0.964441
841  7.75739 0.999719
842  7.75739 1.035
843  7.75739 1.07027
844  7.72211 1.10555
845  7.72211 1.14083
846  7.72211 1.17611
847  7.72211 1.21139
848  7.72211 1.24666
849  7.72211 1.28194
850  7.68683 1.31722
851  7.68683 1.3525
852  7.68683 1.38777
853  7.68683 1.42305
854  7.65156 1.45833
855  7.65156 1.49361
856  7.65156 1.52889
857  7.65156 1.56416
858  7.65156 1.59944
859  7.61628 1.63472
860  7.61628 1.67
861  7.581 1.70527
862  7.581 1.74055
863  7.581 1.77583
864  7.581 1.81111
865  7.581 1.84639
866  7.581 1.88166
867  7.581 1.91694
868  7.54572 1.95222
869  7.54572 1.9875
870  7.51045 2.02277
871  7.51045 2.05805
872  7.51045 2.09333
873  7.51045 2.12861
874  7.51045 2.16389
875  7.51045 2.19916
876  7.51045 2.23444
877  7.51045 2.26972
878  7.51045 2.305
879  7.51045 2.34027
880  7.51045 2.37555
881  7.47517 2.41083
882  7.47517 2.44611
883  7.47517 2.48139
884  7.43989 2.51666
885  7.40461 2.55194
886  7.40461 2.58722
887  7.40461 2.6225
888  7.40461 2.65777
889  7.40461 2.69305
890  7.36933 2.72833
891  7.33406 2.76361
892  7.29878 2.79889
893  7.2635 2.83416
894  7.22822 2.86944
895  7.22822 2.90472
896  7.19295 2.94
897  7.19295 2.97527
898  7.19295 3.01055
899  7.19295 3.04583
900  7.15767 3.08111
901  7.15767 3.11639
902  7.12239 3.15166
903  7.12239 3.18694
904  7.08711 3.22222
905  7.08711 3.2575
906  7.08711 3.29277
907  7.05183 3.32805
908  7.01656 3.36333
909  7.01656 3.39861
910  7.01656 3.43389
911  6.98128 3.46916
912  6.946 3.50444
913  6.946 3.53972
914  6.946 3.575
915  6.91072 3.61027
916  6.91072 3.64555
917  6.91072 3.68083
918  6.91072 3.71611
919  6.87545 3.75139
920  6.84017 3.78666
921  6.80489 3.82194
922  6.80489 3.85722
923  6.76961 3.8925
924  6.73433 3.92777
925  6.73433 3.96305
926  6.73433 3.99833
927  6.69906 4.03361
928  6.66378 4.06889
929  6.66378 4.10416
930  6.6285 4.13944
931  6.59322 4.17472
932  6.59322 4.21
933  6.59322 4.24527
934  6.59322 4.28055
935  6.55795 4.31583
936  6.52267 4.35111
937  6.48739 4.38639
938  6.48739 4.42166
939  6.45211 4.45694
940  6.41683 4.49222
941  6.41683 4.5275
942  6.38156 4.56277
943  6.38156 4.59805
944  6.38156 4.63333
945  6.34628 4.66861
946  6.311 4.70389
947  6.311 4.73916
948  6.27572 4.77444
949  6.24045 4.80972
950  6.24045 4.845
951  6.20517 4.88027
952  6.16989 4.91555
953  6.13461 4.95083
954  6.09933 4.98611
955  6.06406 5.02139
956  6.02878 5.05666
957  5.9935 5.09194
958  5.95822 5.12722
959  5.92295 5.1625
960  5.88767 5.19777
961  5.88767 5.23305
962  5.88767 5.26833
963  5.88767 5.30361
964  5.85239 5.33889
965  5.81711 5.37416
966  5.78183 5.40944
967  5.74656 5.44472
968  5.71128 5.48
969  5.676 5.51527
970  5.64072 5.55055
971  5.60545 5.58583
972  5.57017 5.62111
973  5.53489 5.65639
974  5.49961 5.69166
975  5.46433 5.72694
976  5.42906 5.76222
977  5.42906 5.7975
978  5.42906 5.83277
979  5.42906 5.86805
980  5.42906 5.90333
981  5.42906 5.93861
982  5.42906 5.97389
983  5.42906 6.00916
984  5.42906 6.04444
985  5.42906 6.07972
986  5.42906 6.115
987  5.42906 6.15027
988  5.42906 6.18555
989  5.42906 6.22083
990  5.42906 6.25611
991  5.42906 6.29139
992  5.42906 6.32666
993  5.42906 6.36194
994  5.42906 6.39722
995  5.42906 6.4325
996  5.42906 6.46777
997  5.42906 6.50305
998  5.42906 6.53833
999  5.42906 6.57361
1000 5.42906 6.60889
1001 5.39378 6.64416
1002 5.3585 6.67944
1003 5.32322 6.71472
1004 5.28795 6.75
1005 5.25267 6.78527
1006 5.21739 6.82055
1007 5.18211 6.85583
1008 5.14683 6.89111
1009 5.11156 6.89111
1010 5.07628 6.92639
1011 5.041 6.96166
1012 5.00572 6.99694
1013 4.97045 7.03222
1014 4.93517 7.0675
1015 4.89989 7.10277
1016 4.86461 7.10277
1017 4.82933 7.13805
1018 4.79406 7.17333
1019 4.75878 7.20861
1020 4.7235 7.24389
1021 4.68822 7.27916
1022 4.65295 7.31444
1023 4.61767 7.34972
1024 4.58239 7.385
1025 4.54711 7.42027
1026 4.51183 7.45555
1027 4.47656 7.49083
1028 4.44128 7.52611
1029 4.406 7.56139
1030 4.37072 7.59666
1031 4.33545 7.59666
1032 4.30017 7.63194
1033 4.26489 7.63194
1034 4.22961 7.63194
1035 4.19433 7.63194
1036 4.15906 7.63194
1037 4.12378 7.63194
1038 4.0885 7.63194
1039 4.05322 7.63194
1040 4.01795 7.63194
1041 3.98267 7.63194
1042 3.94739 7.63194
1043 3.91211 7.63194
1044 3.87683 7.63194
1045 3.84156 7.59666
1046 3.80628 7.56139
1047 3.771 7.52611
1048 3.73572 7.49083
1049 3.70045 7.45555
1050 3.66517 7.45555
1051 3.62989 7.45555
1052 3.59461 7.45555
1053 3.55933 7.45555
1054 3.52406 7.45555
1055 3.48878 7.45555
1056 3.4535 7.45555
1057 3.41822 7.45555
1058 3.38295 7.45555
1059 3.34767 7.45555
1060 3.31239 7.45555
1061 3.27711 7.45555
1062 3.24183 7.49083
1063 3.20656 7.52611
1064 3.17128 7.56139
1065 3.136 7.59666
1066 3.10072 7.63194
1067 3.06545 7.66722
1068 3.03017 7.7025
1069 2.99489 7.73777
1070 2.95961 7.77305
1071 2.95961 7.80833
1072 2.92433 7.84361
1073 2.92433 7.87889
1074 2.88906 7.91416
1075 2.88906 7.94944
1076 2.88906 7.98472
1077 2.88906 8.02
1078 2.88906 8.05527
1079 2.85378 8.09055
1080 2.8185 8.12583
1081 2.78322 8.16111
1082 2.74795 8.19639
1083 2.71267 8.23166
1084 2.67739 8.26694
1085 2.64211 8.30222
1086 2.60683 8.3375
1087 2.57156 8.37277
1088 2.53628 8.40805
1089 2.501 8.44333
1090 2.46572 8.47861
1091 2.43045 8.51389
1092 2.39517 8.54916
1093 2.35989 8.58444
1094 2.32461 8.61972
1095 2.28933 8.655
1096 2.25406 8.69027
1097 2.21878 8.69027
1098 2.1835 8.72555
1099 2.14822 8.76083
1100 2.11295 8.79611
1101 2.07767 8.83139
1102 2.04239 8.86666
1103 2.00711 8.90194
1104 1.97183 8.93722
1105 1.93656 8.93722
1106 1.90128 8.93722
1107 1.866 8.9725
1108 1.83072 9.00777
1109 1.79545 9.04305
1110 1.76017 9.04305
1111 1.72489 9.04305
1112 1.68961 9.07833
1113 1.65433 9.11361
1114 1.61906 9.11361
1115 1.58378 9.11361
1116 1.5485 9.14889
1117 1.51322 9.18416
1118 1.47795 9.18416
1119 1.44267 9.18416
1120 1.40739 9.18416
1121 1.37211 9.21944
1122 1.33683 9.21944
1123 1.30156 9.25472
1124 1.26628 9.25472
1125 1.231 9.25472
1126 1.19572 9.29
1127 1.16045 9.29
1128 1.12517 9.29
1129 1.08989 9.29
1130 1.05461 9.32527
1131 1.01933 9.32527
1132 0.984056 9.36055
1133 0.948778 9.36055
1134 0.913501 9.36055
1135 0.878223 9.36055
1136 0.842945 9.36055
1137 0.807667 9.39583
1138 0.77239 9.39583
1139 0.737112 9.39583
1140 0.701834 9.39583
1141 0.666556 9.39583
1142 0.631278 9.39583
1143 0.596001 9.39583
1144 0.560723 9.39583
1145 0.525445 9.39583
1146 0.490167 9.39583
1147 0.45489 9.39583
1148 0.419612 9.39583
1149 0.384334 9.39583
1150 0.349056 9.36055
1151 0.313778 9.36055
1152 0.278501 9.36055
1153 0.243223 9.36055
1154 0.207945 9.36055
1155 0.172667 9.36055
1156 0.13739 9.36055
1157 0.102112 9.36055
1158 0.066834 9.36055
1159 0.0315562 9.36055
1160 -0.00372154 9.36055
1161 -0.0389993 9.36055
1162 -0.0742771 9.36055
1163 -0.109555 9.36055
1164 -0.144833 9.36055
1165 -0.18011 9.36055
1166 -0.215388 9.36055
1167 -0.250666 9.36055
1168 -0.285944 9.36055
1169 -0.321222 9.36055
1170 -0.356499 9.36055
1171 -0.391777 9.36055
1172 -0.427055 9.36055
1173 -0.462333 9.36055
1174 -0.49761 9.36055
1175 -0.532888 9.32527
1176 -0.568166 9.32527
1177 -0.603444 9.32527
1178 -0.638722 9.32527
1179 -0.673999 9.32527
1180 -0.709277 9.32527
1181 -0.744555 9.32527
1182 -0.779833 9.29
1183 -0.81511 9.29
1184 -0.850388 9.29
1185 -0.885666 9.29
1186 -0.920944 9.29
1187 -0.956222 9.25472
1188 -0.991499 9.25472
1189 -1.02678 9.25472
1190 -1.06205 9.25472
1191 -1.09733 9.21944
1192 -1.13261 9.21944
1193 -1.16789 9.21944
1194 -1.20317 9.21944
1195 -1.23844 9.21944
1196 -1.27372 9.21944
1197 -1.309 9.21944
1198 -1.34428 9.21944
1199 -1.37955 9.21944
1200 -1.41483 9.21944
1201 -1.45011 9.18416
1202 -1.48539 9.18416
1203 -1.52067 9.14889
1204 -1.55594 9.14889
1205 -1.59122 9.14889
1206 -1.6265 9.11361
1207 -1.66178 9.11361
1208 -1.69705 9.11361
1209 -1.73233 9.11361
1210 -1.76761 9.11361
1211 -1.80289 9.11361
1212 -1.83817 9.07833
1213 -1.87344 9.07833
1214 -1.90872 9.04305
1215 -1.944 9.04305
1216 -1.97928 9.04305
1217 -2.01455 9.04305
1218 -2.04983 9.00777
1219 -2.08511 9.00777
1220 -2.12039 9.00777
1221 -2.15567 8.9725
1222 -2.19094 8.9725
1223 -2.22622 8.93722
1224 -2.2615 8.93722
1225 -2.29678 8.90194
1226 -2.33205 8.90194
1227 -2.36733 8.86666
1228 -2.40261 8.86666
1229 -2.43789 8.83139
1230 -2.47317 8.83139
1231 -2.50844 8.83139
1232 -2.54372 8.83139
1233 -2.579 8.79611
1234 -2.61428 8.76083
1235 -2.64955 8.76083
1236 -2.68483 8.76083
1237 -2.72011 8.72555
1238 -2.75539 8.69027
1239 -2.79067 8.69027
1240 -2.82594 8.69027
1241 -2.86122 8.655
1242 -2.8965 8.61972
1243 -2.93178 8.58444
1244 -2.96705 8.58444
1245 -3.00233 8.54916
1246 -3.03761 8.54916
1247 -3.07289 8.54916
1248 -3.10817 8.51389
1249 -3.14344 8.47861
1250 -3.17872 8.47861
1251 -3.214 8.44333
1252 -3.24928 8.40805
1253 -3.28455 8.40805
1254 -3.31983 8.37277
1255 -3.35511 8.3375
1256 -3.39039 8.3375
1257 -3.42567 8.30222
1258 -3.46094 8.30222
1259 -3.49622 8.26694
1260 -3.5315 8.23166
1261 -3.56678 8.19639
1262 -3.60205 8.19639
1263 -3.63733 8.16111
1264 -3.67261 8.16111
1265 -3.70789 8.12583
1266 -3.74317 8.09055
1267 -3.77844 8.05527
1268 -3.81372 8.05527
1269 -3.849 8.02
1270 -3.88428 7.98472
1271 -3.91955 7.94944
1272 -3.95483 7.94944
1273 -3.99011 7.91416
1274 -4.02539 7.91416
1275 -4.06067 7.91416
1276 -4.09594 7.87889
1277 -4.13122 7.84361
1278 -4.1665 7.80833
1279 -4.20178 7.77305
1280 -4.23705 7.73777
1281 -4.27233 7.73777
1282 -4.30761 7.7025
1283 -4.34289 7.66722
1284 -4.37817 7.63194
1285 -4.41344 7.59666
1286 -4.44872 7.56139
1287 -4.484 7.52611
1288 -4.51928 7.49083
1289 -4.55455 7.45555
1290 -4.58983 7.42027
1291 -4.62511 7.385
1292 -4.66039 7.34972
1293 -4.69567 7.31444
1294 -4.73094 7.27916
1295 -4.76622 7.27916
1296 -4.8015 7.24389
1297 -4.83678 7.20861
1298 -4.87205 7.17333
1299 -4.90733 7.13805
1300 -4.94261 7.10277
1301 -4.97789 7.0675
1302 -5.01317 7.03222
1303 -5.04844 6.99694
1304 -5.08372 6.96166
1305 -5.119 6.92639
1306 -5.15428 6.89111
1307 -5.18955 6.85583
1308 -5.22483 6.82055
1309 -5.26011 6.78527
1310 -5.29539 6.75
1311 -5.33067 6.71472
1312 -5.36594 6.67944
1313 -5.40122 6.64416
1314 -5.4365 6.60889
1315 -5.4365 6.57361
1316 -5.47178 6.53833
1317 -5.50705 6.50305
1318 -5.54233 6.46777
1319 -5.54233 6.4325
1320 -5.57761 6.39722
1321 -5.61289 6.36194
1322 -5.61289 6.32666
1323 -5.64817 6.29139
1324 -5.68344 6.25611
1325 -5.71872 6.22083
1326 -5.754 6.18555
1327 -5.78928 6.15027
1328 -5.78928 6.115
1329 -5.82455 6.07972
1330 -5.85983 6.04444
1331 -5.85983 6.00916
1332 -5.89511 5.97389
1333 -5.93039 5.93861
1334 -5.96567 5.90333
1335 -5.96567 5.86805
1336 -6.00094 5.83277
1337 -6.00094 5.7975
1338 -6.03622 5.76222
1339 -6.0715 5.72694
1340 -6.10678 5.69166
1341 -6.10678 5.65639
1342 -6.14205 5.62111
1343 -6.17733 5.58583
1344 -6.17733 5.55055
1345 -6.21261 5.51527
1346 -6.21261 5.48
1347 -6.24789 5.44472
1348 -6.28317 5.40944
1349 -6.28317 5.37416
1350 -6.31844 5.33889
1351 -6.35372 5.30361
1352 -6.35372 5.26833
1353 -6.389 5.23305
1354 -6.389 5.19777
1355 -6.42428 5.1625
1356 -6.42428 5.12722
1357 -6.42428 5.09194
1358 -6.45955 5.05666
1359 -6.49483 5.02139
1360 -6.49483 4.98611
1361 -6.53011 4.95083
1362 -6.56539 4.91555
1363 -6.60067 4.88027
1364 -6.63594 4.845
1365 -6.67122 4.80972
1366 -6.7065 4.77444
1367 -6.74178 4.73916
1368 -6.74178 4.70389
1369 -6.77705 4.66861
1370 -6.77705 4.63333
1371 -6.81233 4.59805
1372 -6.81233 4.56277
1373 -6.84761 4.5275
1374 -6.84761 4.49222
1375 -6.84761 4.45694
1376 -6.88289 4.42166
1377 -6.91817 4.38639
1378 -6.91817 4.35111
1379 -6.95344 4.31583
1380 -6.95344 4.28055
1381 -6.95344 4.24527
1382 -6.98872 4.21
1383 -6.98872 4.17472
1384 -7.024 4.13944
1385 -7.024 4.10416
1386 -7.05928 4.06889
1387 -7.05928 4.03361
1388 -7.09455 3.99833
1389 -7.12983 3.96305
1390 -7.12983 3.92777
1391 -7.12983 3.8925
1392 -7.12983 3.85722
1393 -7.12983 3.82194
1394 -7.12983 3.78666
1395 -7.16511 3.75139
1396 -7.16511 3.71611
1397 -7.16511 3.68083
1398 -7.16511 3.64555
1399 -7.16511 3.61027
1400 -7.16511 3.575
1401 -7.16511 3.53972
1402 -7.16511 3.50444
1403 -7.16511 3.46916
1404 -7.16511 3.43389
1405 -7.16511 3.39861
1406 -7.16511 3.36333
1407 -7.16511 3.32805
1408 -7.16511 3.29277
1409 -7.16511 3.2575
1410 -7.16511 3.22222
1411 -7.16511 3.18694
1412 -7.16511 3.15166
1413 -7.16511 3.11639
1414 -7.16511 3.08111
1415 -7.16511 3.04583
1416 -7.16511 3.01055
1417 -7.20039 2.97527
1418 -7.23567 2.94
1419 -7.27094 2.90472
1420 -7.30622 2.86944
1421 -7.3415 2.83416
1422 -7.37678 2.79889
1423 -7.37678 2.76361
1424 -7.37678 2.72833
1425 -7.37678 2.69305
1426 -7.37678 2.65777
1427 -7.37678 2.6225
1428 -7.37678 2.58722
1429 -7.37678 2.55194
1430 -7.37678 2.51666
1431 -7.37678 2.48139
1432 -7.41205 2.44611
1433 -7.44733 2.41083
1434 -7.44733 2.37555
1435 -7.44733 2.34027
1436 -7.44733 2.305
1437 -7.44733 2.26972
1438 -7.48261 2.23444
1439 -7.51789 2.19916
1440 -7.55317 2.16389
1441 -7.55317 2.12861
1442 -7.55317 2.09333
1443 -7.55317 2.05805
1444 -7.55317 2.02277
1445 -7.55317 1.9875
1446 -7.58844 1.95222
1447 -7.62372 1.91694
1448 -7.62372 1.88166
1449 -7.62372 1.84639
1450 -7.62372 1.81111
1451 -7.62372 1.77583
1452 -7.62372 1.74055
1453 -7.62372 1.70527
1454 -7.659 1.67
1455 -7.69428 1.63472
1456 -7.72955 1.59944
1457 -7.76483 1.56416
1458 -7.80011 1.52889
1459 -7.83539 1.49361
1460 -7.87067 1.45833
1461 -7.90594 1.42305
1462 -7.94122 1.38777
1463 -7.9765 1.3525
