# Supplementary material for: Statistical Mapping of Maize Bundle Intensity at the Stem Scale Using Spatial Normalisation of Replicated Images
Source: PLoS One. 2014 Mar 12;9(3):e90673. doi: 10.1371/journal.pone.0090673 (PMC3951278; doi:10.1371/journal.pone.0090673)
Supplement: File S2 — Data files containing bundle positions and slice contours. (ZIP) [file pone.0090673.s002.zip › data/slabs/tables/contoursMm/m09avCntMm.txt]

name   x   y
1    -7.46305 -1.07851
2    -7.46305 -1.11379
3    -7.46305 -1.14907
4    -7.46305 -1.18435
5    -7.46305 -1.21962
6    -7.46305 -1.2549
7    -7.46305 -1.29018
8    -7.46305 -1.32546
9    -7.46305 -1.36073
10   -7.46305 -1.39601
11   -7.46305 -1.43129
12   -7.46305 -1.46657
13   -7.46305 -1.50185
14   -7.42777 -1.53712
15   -7.3925 -1.5724
16   -7.35722 -1.60768
17   -7.32194 -1.64296
18   -7.28666 -1.67823
19   -7.25139 -1.71351
20   -7.21611 -1.74879
21   -7.18083 -1.78407
22   -7.18083 -1.81935
23   -7.18083 -1.85462
24   -7.18083 -1.8899
25   -7.18083 -1.92518
26   -7.18083 -1.96046
27   -7.18083 -1.99573
28   -7.18083 -2.03101
29   -7.18083 -2.06629
30   -7.14555 -2.10157
31   -7.11027 -2.13685
32   -7.075 -2.17212
33   -7.075 -2.2074
34   -7.075 -2.24268
35   -7.075 -2.27796
36   -7.075 -2.31323
37   -7.075 -2.34851
38   -7.075 -2.38379
39   -7.075 -2.41907
40   -7.075 -2.45435
41   -7.075 -2.48962
42   -7.075 -2.5249
43   -7.075 -2.56018
44   -7.075 -2.59546
45   -7.075 -2.63073
46   -7.075 -2.66601
47   -7.075 -2.70129
48   -7.075 -2.73657
49   -7.075 -2.77185
50   -7.075 -2.80712
51   -7.075 -2.8424
52   -7.075 -2.87768
53   -7.075 -2.91296
54   -7.075 -2.94823
55   -7.075 -2.98351
56   -7.075 -3.01879
57   -7.075 -3.05407
58   -7.075 -3.08935
59   -7.075 -3.12462
60   -7.075 -3.1599
61   -7.075 -3.19518
62   -7.075 -3.23046
63   -7.03972 -3.26573
64   -7.00444 -3.30101
65   -6.96916 -3.33629
66   -6.93389 -3.37157
67   -6.89861 -3.40685
68   -6.86333 -3.44212
69   -6.82805 -3.4774
70   -6.82805 -3.51268
71   -6.79277 -3.54796
72   -6.79277 -3.58323
73   -6.79277 -3.61851
74   -6.79277 -3.65379
75   -6.79277 -3.68907
76   -6.79277 -3.72435
77   -6.79277 -3.75962
78   -6.79277 -3.7949
79   -6.79277 -3.83018
80   -6.79277 -3.86546
81   -6.79277 -3.90073
82   -6.79277 -3.93601
83   -6.79277 -3.97129
84   -6.7575 -4.00657
85   -6.7575 -4.04185
86   -6.7575 -4.07712
87   -6.7575 -4.1124
88   -6.7575 -4.14768
89   -6.7575 -4.18296
90   -6.7575 -4.21823
91   -6.7575 -4.25351
92   -6.72222 -4.28879
93   -6.68694 -4.32407
94   -6.65166 -4.35935
95   -6.65166 -4.39462
96   -6.65166 -4.4299
97   -6.61639 -4.46518
98   -6.58111 -4.50046
99   -6.54583 -4.53573
100  -6.51055 -4.57101
101  -6.51055 -4.60629
102  -6.51055 -4.64157
103  -6.47527 -4.67685
104  -6.44 -4.71212
105  -6.40472 -4.7474
106  -6.40472 -4.78268
107  -6.40472 -4.81796
108  -6.40472 -4.85323
109  -6.40472 -4.88851
110  -6.40472 -4.92379
111  -6.40472 -4.95907
112  -6.40472 -4.99435
113  -6.40472 -5.02962
114  -6.40472 -5.0649
115  -6.40472 -5.10018
116  -6.40472 -5.13546
117  -6.40472 -5.17073
118  -6.40472 -5.20601
119  -6.40472 -5.24129
120  -6.40472 -5.27657
121  -6.40472 -5.31185
122  -6.40472 -5.34712
123  -6.40472 -5.3824
124  -6.40472 -5.41768
125  -6.40472 -5.45296
126  -6.40472 -5.48823
127  -6.36944 -5.52351
128  -6.33416 -5.55879
129  -6.29889 -5.59407
130  -6.26361 -5.62935
131  -6.22833 -5.66462
132  -6.19305 -5.6999
133  -6.15777 -5.73518
134  -6.15777 -5.77046
135  -6.15777 -5.80573
136  -6.15777 -5.84101
137  -6.15777 -5.87629
138  -6.15777 -5.91157
139  -6.15777 -5.94685
140  -6.15777 -5.98212
141  -6.15777 -6.0174
142  -6.15777 -6.05268
143  -6.1225 -6.08796
144  -6.08722 -6.12323
145  -6.05194 -6.15851
146  -6.01666 -6.19379
147  -5.98139 -6.22907
148  -5.94611 -6.26435
149  -5.91083 -6.29962
150  -5.87555 -6.3349
151  -5.84027 -6.37018
152  -5.84027 -6.40546
153  -5.84027 -6.44073
154  -5.805 -6.47601
155  -5.76972 -6.51129
156  -5.73444 -6.54657
157  -5.69916 -6.58185
158  -5.69916 -6.61712
159  -5.69916 -6.6524
160  -5.69916 -6.68768
161  -5.69916 -6.72296
162  -5.66389 -6.75823
163  -5.62861 -6.79351
164  -5.59333 -6.82879
165  -5.55805 -6.86407
166  -5.52277 -6.89935
167  -5.4875 -6.93462
168  -5.45222 -6.9699
169  -5.41694 -7.00518
170  -5.38166 -7.04046
171  -5.34639 -7.07573
172  -5.31111 -7.11101
173  -5.27583 -7.14629
174  -5.24055 -7.18157
175  -5.20527 -7.21685
176  -5.17 -7.25212
177  -5.13472 -7.2874
178  -5.09944 -7.32268
179  -5.06416 -7.35796
180  -5.02889 -7.39323
181  -4.99361 -7.42851
182  -4.95833 -7.46379
183  -4.95833 -7.49907
184  -4.92305 -7.53435
185  -4.92305 -7.56962
186  -4.88777 -7.6049
187  -4.8525 -7.64018
188  -4.81722 -7.67546
189  -4.78194 -7.71073
190  -4.74666 -7.74601
191  -4.71139 -7.78129
192  -4.67611 -7.81657
193  -4.64083 -7.85185
194  -4.60555 -7.88712
195  -4.57027 -7.9224
196  -4.535 -7.95768
197  -4.49972 -7.99296
198  -4.46444 -8.02823
199  -4.46444 -8.06351
200  -4.46444 -8.09879
201  -4.46444 -8.13407
202  -4.46444 -8.16935
203  -4.46444 -8.20462
204  -4.42916 -8.2399
205  -4.39389 -8.27518
206  -4.35861 -8.31046
207  -4.32333 -8.34573
208  -4.28805 -8.38101
209  -4.25277 -8.41629
210  -4.2175 -8.45157
211  -4.18222 -8.48685
212  -4.14694 -8.52212
213  -4.11166 -8.52212
214  -4.07639 -8.52212
215  -4.04111 -8.52212
216  -4.00583 -8.52212
217  -3.97055 -8.52212
218  -3.93527 -8.52212
219  -3.9 -8.52212
220  -3.86472 -8.52212
221  -3.82944 -8.52212
222  -3.79416 -8.52212
223  -3.75889 -8.52212
224  -3.72361 -8.52212
225  -3.68833 -8.52212
226  -3.65305 -8.52212
227  -3.61777 -8.52212
228  -3.5825 -8.52212
229  -3.54722 -8.52212
230  -3.51194 -8.52212
231  -3.47666 -8.52212
232  -3.44139 -8.52212
233  -3.40611 -8.52212
234  -3.37083 -8.52212
235  -3.33555 -8.52212
236  -3.30027 -8.52212
237  -3.265 -8.52212
238  -3.22972 -8.52212
239  -3.19444 -8.52212
240  -3.15916 -8.52212
241  -3.12389 -8.52212
242  -3.08861 -8.52212
243  -3.05333 -8.52212
244  -3.01805 -8.52212
245  -2.98277 -8.52212
246  -2.9475 -8.52212
247  -2.91222 -8.48685
248  -2.87694 -8.48685
249  -2.84166 -8.45157
250  -2.80639 -8.45157
251  -2.77111 -8.41629
252  -2.73583 -8.41629
253  -2.70055 -8.38101
254  -2.66527 -8.34573
255  -2.63 -8.34573
256  -2.59472 -8.31046
257  -2.55944 -8.27518
258  -2.52416 -8.27518
259  -2.48889 -8.2399
260  -2.45361 -8.2399
261  -2.41833 -8.2399
262  -2.38305 -8.20462
263  -2.34777 -8.16935
264  -2.3125 -8.16935
265  -2.27722 -8.13407
266  -2.24194 -8.13407
267  -2.20666 -8.09879
268  -2.17139 -8.09879
269  -2.13611 -8.09879
270  -2.10083 -8.06351
271  -2.06555 -8.06351
272  -2.03027 -8.02823
273  -1.995 -8.02823
274  -1.95972 -8.02823
275  -1.92444 -7.99296
276  -1.88916 -7.95768
277  -1.85389 -7.95768
278  -1.81861 -7.9224
279  -1.78333 -7.9224
280  -1.74805 -7.88712
281  -1.71277 -7.88712
282  -1.6775 -7.88712
283  -1.64222 -7.85185
284  -1.60694 -7.85185
285  -1.57166 -7.81657
286  -1.53639 -7.81657
287  -1.50111 -7.81657
288  -1.46583 -7.78129
289  -1.43055 -7.74601
290  -1.39527 -7.74601
291  -1.36 -7.71073
292  -1.32472 -7.71073
293  -1.28944 -7.71073
294  -1.25416 -7.67546
295  -1.21889 -7.67546
296  -1.18361 -7.64018
297  -1.14833 -7.64018
298  -1.11305 -7.6049
299  -1.07777 -7.6049
300  -1.0425 -7.6049
301  -1.00722 -7.6049
302  -0.971941 -7.56962
303  -0.936663 -7.56962
304  -0.901385 -7.53435
305  -0.866107 -7.53435
306  -0.83083 -7.53435
307  -0.795552 -7.53435
308  -0.760274 -7.53435
309  -0.724996 -7.53435
310  -0.689718 -7.53435
311  -0.654441 -7.49907
312  -0.619163 -7.49907
313  -0.583885 -7.49907
314  -0.548607 -7.46379
315  -0.51333 -7.46379
316  -0.478052 -7.46379
317  -0.442774 -7.46379
318  -0.407496 -7.42851
319  -0.372218 -7.42851
320  -0.336941 -7.42851
321  -0.301663 -7.39323
322  -0.266385 -7.39323
323  -0.231107 -7.39323
324  -0.19583 -7.39323
325  -0.160552 -7.35796
326  -0.125274 -7.35796
327  -0.0899962 -7.35796
328  -0.0547185 -7.35796
329  -0.0194407 -7.35796
330  0.0158371 -7.35796
331  0.0511149 -7.32268
332  0.0863926 -7.32268
333  0.12167 -7.32268
334  0.156948 -7.32268
335  0.192226 -7.32268
336  0.227504 -7.2874
337  0.262782 -7.2874
338  0.298059 -7.2874
339  0.333337 -7.2874
340  0.368615 -7.2874
341  0.403893 -7.2874
342  0.43917 -7.2874
343  0.474448 -7.2874
344  0.509726 -7.2874
345  0.545004 -7.2874
346  0.580282 -7.2874
347  0.615559 -7.25212
348  0.650837 -7.25212
349  0.686115 -7.25212
350  0.721393 -7.25212
351  0.75667 -7.25212
352  0.791948 -7.25212
353  0.827226 -7.25212
354  0.862504 -7.25212
355  0.897782 -7.21685
356  0.933059 -7.21685
357  0.968337 -7.21685
358  1.00361 -7.21685
359  1.03889 -7.21685
360  1.07417 -7.21685
361  1.10945 -7.21685
362  1.14473 -7.18157
363  1.18 -7.18157
364  1.21528 -7.18157
365  1.25056 -7.18157
366  1.28584 -7.18157
367  1.32111 -7.18157
368  1.35639 -7.18157
369  1.39167 -7.18157
370  1.42695 -7.18157
371  1.46223 -7.14629
372  1.4975 -7.14629
373  1.53278 -7.14629
374  1.56806 -7.14629
375  1.60334 -7.14629
376  1.63861 -7.14629
377  1.67389 -7.14629
378  1.70917 -7.14629
379  1.74445 -7.14629
380  1.77973 -7.14629
381  1.815 -7.14629
382  1.85028 -7.14629
383  1.88556 -7.14629
384  1.92084 -7.14629
385  1.95611 -7.11101
386  1.99139 -7.11101
387  2.02667 -7.11101
388  2.06195 -7.11101
389  2.09723 -7.11101
390  2.1325 -7.11101
391  2.16778 -7.11101
392  2.20306 -7.11101
393  2.23834 -7.11101
394  2.27361 -7.11101
395  2.30889 -7.11101
396  2.34417 -7.11101
397  2.37945 -7.11101
398  2.41473 -7.11101
399  2.45 -7.11101
400  2.48528 -7.11101
401  2.52056 -7.11101
402  2.55584 -7.11101
403  2.59111 -7.11101
404  2.62639 -7.11101
405  2.66167 -7.11101
406  2.69695 -7.11101
407  2.73223 -7.11101
408  2.7675 -7.11101
409  2.80278 -7.11101
410  2.83806 -7.11101
411  2.87334 -7.11101
412  2.90861 -7.11101
413  2.94389 -7.11101
414  2.97917 -7.14629
415  3.01445 -7.14629
416  3.04973 -7.14629
417  3.085 -7.14629
418  3.12028 -7.18157
419  3.15556 -7.18157
420  3.19084 -7.18157
421  3.22611 -7.18157
422  3.26139 -7.18157
423  3.29667 -7.18157
424  3.33195 -7.18157
425  3.36723 -7.18157
426  3.4025 -7.18157
427  3.43778 -7.18157
428  3.47306 -7.18157
429  3.50834 -7.18157
430  3.54361 -7.18157
431  3.57889 -7.18157
432  3.61417 -7.18157
433  3.64945 -7.18157
434  3.68473 -7.18157
435  3.72 -7.18157
436  3.75528 -7.18157
437  3.79056 -7.18157
438  3.82584 -7.18157
439  3.86111 -7.18157
440  3.89639 -7.18157
441  3.93167 -7.18157
442  3.96695 -7.18157
443  4.00223 -7.18157
444  4.0375 -7.18157
445  4.07278 -7.18157
446  4.10806 -7.18157
447  4.14334 -7.18157
448  4.17861 -7.18157
449  4.21389 -7.18157
450  4.24917 -7.18157
451  4.28445 -7.18157
452  4.31973 -7.18157
453  4.355 -7.18157
454  4.39028 -7.18157
455  4.42556 -7.18157
456  4.46084 -7.18157
457  4.49611 -7.18157
458  4.53139 -7.18157
459  4.56667 -7.21685
460  4.60195 -7.25212
461  4.63723 -7.2874
462  4.6725 -7.32268
463  4.70778 -7.35796
464  4.74306 -7.39323
465  4.77834 -7.42851
466  4.81361 -7.42851
467  4.84889 -7.42851
468  4.88417 -7.42851
469  4.91945 -7.42851
470  4.95473 -7.42851
471  4.99 -7.46379
472  5.02528 -7.49907
473  5.06056 -7.49907
474  5.09584 -7.49907
475  5.13111 -7.49907
476  5.16639 -7.49907
477  5.20167 -7.53435
478  5.23695 -7.53435
479  5.27223 -7.53435
480  5.3075 -7.53435
481  5.34278 -7.53435
482  5.37806 -7.53435
483  5.41334 -7.53435
484  5.44861 -7.53435
485  5.48389 -7.53435
486  5.51917 -7.53435
487  5.55445 -7.53435
488  5.58973 -7.53435
489  5.625 -7.53435
490  5.66028 -7.49907
491  5.69556 -7.46379
492  5.73084 -7.42851
493  5.76611 -7.39323
494  5.80139 -7.35796
495  5.83667 -7.32268
496  5.87195 -7.2874
497  5.90723 -7.25212
498  5.90723 -7.21685
499  5.9425 -7.18157
500  5.97778 -7.14629
501  6.01306 -7.11101
502  6.04834 -7.07573
503  6.08361 -7.04046
504  6.11889 -7.00518
505  6.15417 -6.9699
506  6.15417 -6.93462
507  6.15417 -6.89935
508  6.15417 -6.86407
509  6.15417 -6.82879
510  6.15417 -6.79351
511  6.15417 -6.75823
512  6.15417 -6.72296
513  6.15417 -6.68768
514  6.15417 -6.6524
515  6.15417 -6.61712
516  6.15417 -6.58185
517  6.15417 -6.54657
518  6.15417 -6.51129
519  6.15417 -6.47601
520  6.15417 -6.44073
521  6.15417 -6.40546
522  6.15417 -6.37018
523  6.15417 -6.3349
524  6.15417 -6.29962
525  6.15417 -6.26435
526  6.15417 -6.22907
527  6.15417 -6.19379
528  6.15417 -6.15851
529  6.15417 -6.12323
530  6.18945 -6.08796
531  6.22473 -6.05268
532  6.26 -6.0174
533  6.29528 -5.98212
534  6.33056 -5.94685
535  6.36584 -5.91157
536  6.40111 -5.87629
537  6.43639 -5.84101
538  6.47167 -5.80573
539  6.47167 -5.77046
540  6.47167 -5.73518
541  6.47167 -5.6999
542  6.47167 -5.66462
543  6.47167 -5.62935
544  6.47167 -5.59407
545  6.47167 -5.55879
546  6.47167 -5.52351
547  6.47167 -5.48823
548  6.47167 -5.45296
549  6.47167 -5.41768
550  6.47167 -5.3824
551  6.47167 -5.34712
552  6.50695 -5.31185
553  6.54223 -5.27657
554  6.5775 -5.24129
555  6.61278 -5.20601
556  6.64806 -5.17073
557  6.68334 -5.13546
558  6.71861 -5.10018
559  6.75389 -5.0649
560  6.78917 -5.02962
561  6.82445 -4.99435
562  6.85973 -4.95907
563  6.85973 -4.92379
564  6.85973 -4.88851
565  6.85973 -4.85323
566  6.85973 -4.81796
567  6.85973 -4.78268
568  6.85973 -4.7474
569  6.85973 -4.71212
570  6.85973 -4.67685
571  6.85973 -4.64157
572  6.85973 -4.60629
573  6.85973 -4.57101
574  6.895 -4.53573
575  6.93028 -4.50046
576  6.93028 -4.46518
577  6.93028 -4.4299
578  6.93028 -4.39462
579  6.93028 -4.35935
580  6.93028 -4.32407
581  6.93028 -4.28879
582  6.93028 -4.25351
583  6.93028 -4.21823
584  6.93028 -4.18296
585  6.93028 -4.14768
586  6.93028 -4.1124
587  6.93028 -4.07712
588  6.93028 -4.04185
589  6.93028 -4.00657
590  6.93028 -3.97129
591  6.93028 -3.93601
592  6.93028 -3.90073
593  6.96556 -3.86546
594  7.00084 -3.83018
595  7.00084 -3.7949
596  7.00084 -3.75962
597  7.00084 -3.72435
598  7.00084 -3.68907
599  7.00084 -3.65379
600  7.00084 -3.61851
601  7.00084 -3.58323
602  7.00084 -3.54796
603  7.00084 -3.51268
604  7.00084 -3.4774
605  7.00084 -3.44212
606  7.00084 -3.40685
607  7.00084 -3.37157
608  7.00084 -3.33629
609  7.00084 -3.30101
610  7.00084 -3.26573
611  7.00084 -3.23046
612  7.00084 -3.19518
613  7.00084 -3.1599
614  7.00084 -3.12462
615  7.00084 -3.08935
616  7.03611 -3.05407
617  7.03611 -3.01879
618  7.03611 -2.98351
619  7.03611 -2.94823
620  7.03611 -2.91296
621  7.03611 -2.87768
622  7.03611 -2.8424
623  7.07139 -2.80712
624  7.10667 -2.77185
625  7.14195 -2.73657
626  7.17723 -2.70129
627  7.2125 -2.66601
628  7.24778 -2.63073
629  7.24778 -2.59546
630  7.24778 -2.56018
631  7.24778 -2.5249
632  7.24778 -2.48962
633  7.24778 -2.45435
634  7.24778 -2.41907
635  7.24778 -2.38379
636  7.24778 -2.34851
637  7.24778 -2.31323
638  7.24778 -2.27796
639  7.28306 -2.24268
640  7.28306 -2.2074
641  7.28306 -2.17212
642  7.28306 -2.13685
643  7.28306 -2.10157
644  7.28306 -2.06629
645  7.28306 -2.03101
646  7.28306 -1.99573
647  7.28306 -1.96046
648  7.28306 -1.92518
649  7.28306 -1.8899
650  7.28306 -1.85462
651  7.28306 -1.81935
652  7.28306 -1.78407
653  7.28306 -1.74879
654  7.28306 -1.71351
655  7.28306 -1.67823
656  7.28306 -1.64296
657  7.28306 -1.60768
658  7.28306 -1.5724
659  7.28306 -1.53712
660  7.28306 -1.50185
661  7.28306 -1.46657
662  7.28306 -1.43129
663  7.28306 -1.39601
664  7.31834 -1.36073
665  7.35361 -1.32546
666  7.35361 -1.29018
667  7.35361 -1.2549
668  7.35361 -1.21962
669  7.35361 -1.18435
670  7.35361 -1.14907
671  7.35361 -1.11379
672  7.35361 -1.07851
673  7.35361 -1.04323
674  7.35361 -1.00796
675  7.35361 -0.972679
676  7.35361 -0.937402
677  7.35361 -0.902124
678  7.35361 -0.866846
679  7.35361 -0.831568
680  7.35361 -0.796291
681  7.35361 -0.761013
682  7.35361 -0.725735
683  7.35361 -0.690457
684  7.35361 -0.655179
685  7.35361 -0.619902
686  7.35361 -0.584624
687  7.38889 -0.549346
688  7.38889 -0.514068
689  7.38889 -0.478791
690  7.38889 -0.443513
691  7.38889 -0.408235
692  7.38889 -0.372957
693  7.38889 -0.337679
694  7.38889 -0.302402
695  7.38889 -0.267124
696  7.38889 -0.231846
697  7.38889 -0.196568
698  7.38889 -0.161291
699  7.38889 -0.126013
700  7.38889 -0.090735
701  7.35361 -0.0554572
702  7.31834 -0.0201794
703  7.28306 0.0150984
704  7.24778 0.0503762
705  7.2125 0.0856539
706  7.2125 0.120932
707  7.2125 0.156209
708  7.2125 0.191487
709  7.2125 0.226765
710  7.2125 0.262043
711  7.2125 0.297321
712  7.2125 0.332598
713  7.2125 0.367876
714  7.2125 0.403154
715  7.2125 0.438432
716  7.2125 0.473709
717  7.2125 0.508987
718  7.2125 0.544265
719  7.2125 0.579543
720  7.2125 0.614821
721  7.2125 0.650098
722  7.2125 0.685376
723  7.2125 0.720654
724  7.2125 0.755932
725  7.2125 0.791209
726  7.2125 0.826487
727  7.24778 0.861765
728  7.24778 0.897043
729  7.24778 0.932321
730  7.24778 0.967598
731  7.24778 1.00288
732  7.24778 1.03815
733  7.24778 1.07343
734  7.24778 1.10871
735  7.24778 1.14399
736  7.24778 1.17927
737  7.24778 1.21454
738  7.24778 1.24982
739  7.24778 1.2851
740  7.2125 1.32038
741  7.2125 1.35565
742  7.2125 1.39093
743  7.2125 1.42621
744  7.2125 1.46149
745  7.2125 1.49677
746  7.2125 1.53204
747  7.2125 1.56732
748  7.2125 1.6026
749  7.2125 1.63788
750  7.2125 1.67315
751  7.2125 1.70843
752  7.2125 1.74371
753  7.2125 1.77899
754  7.2125 1.81427
755  7.2125 1.84954
756  7.2125 1.88482
757  7.2125 1.9201
758  7.2125 1.95538
759  7.2125 1.99065
760  7.2125 2.02593
761  7.2125 2.06121
762  7.2125 2.09649
763  7.2125 2.13177
764  7.2125 2.16704
765  7.2125 2.20232
766  7.2125 2.2376
767  7.17723 2.27288
768  7.17723 2.30815
769  7.17723 2.34343
770  7.14195 2.37871
771  7.14195 2.41399
772  7.10667 2.44927
773  7.10667 2.48454
774  7.07139 2.51982
775  7.07139 2.5551
776  7.07139 2.59038
777  7.03611 2.62565
778  7.03611 2.66093
779  7.00084 2.69621
780  6.96556 2.73149
781  6.96556 2.76677
782  6.96556 2.80204
783  6.96556 2.83732
784  6.96556 2.8726
785  6.93028 2.90788
786  6.93028 2.94315
787  6.895 2.97843
788  6.895 3.01371
789  6.85973 3.04899
790  6.85973 3.08427
791  6.85973 3.11954
792  6.82445 3.15482
793  6.78917 3.1901
794  6.78917 3.22538
795  6.78917 3.26065
796  6.78917 3.29593
797  6.75389 3.33121
798  6.71861 3.36649
799  6.71861 3.40177
800  6.71861 3.43704
801  6.68334 3.47232
802  6.64806 3.5076
803  6.61278 3.54288
804  6.61278 3.57815
805  6.61278 3.61343
806  6.61278 3.64871
807  6.5775 3.68399
808  6.5775 3.71927
809  6.54223 3.75454
810  6.54223 3.78982
811  6.54223 3.8251
812  6.50695 3.86038
813  6.47167 3.89565
814  6.47167 3.93093
815  6.43639 3.96621
816  6.43639 4.00149
817  6.40111 4.03677
818  6.40111 4.07204
819  6.36584 4.10732
820  6.33056 4.1426
821  6.29528 4.17788
822  6.29528 4.21315
823  6.29528 4.24843
824  6.26 4.28371
825  6.22473 4.31899
826  6.18945 4.35427
827  6.15417 4.38954
828  6.11889 4.42482
829  6.08361 4.4601
830  6.04834 4.49538
831  6.01306 4.53065
832  5.97778 4.56593
833  5.9425 4.60121
834  5.90723 4.63649
835  5.87195 4.67177
836  5.83667 4.70704
837  5.83667 4.74232
838  5.83667 4.7776
839  5.83667 4.81288
840  5.83667 4.84815
841  5.83667 4.88343
842  5.83667 4.91871
843  5.83667 4.95399
844  5.83667 4.98927
845  5.83667 5.02454
846  5.80139 5.05982
847  5.76611 5.0951
848  5.73084 5.13038
849  5.73084 5.16565
850  5.73084 5.20093
851  5.69556 5.23621
852  5.66028 5.27149
853  5.625 5.30677
854  5.625 5.34204
855  5.58973 5.37732
856  5.55445 5.4126
857  5.55445 5.44788
858  5.51917 5.48315
859  5.48389 5.51843
860  5.48389 5.55371
861  5.44861 5.58899
862  5.41334 5.62427
863  5.37806 5.65954
864  5.34278 5.69482
865  5.34278 5.7301
866  5.3075 5.76538
867  5.27223 5.80065
868  5.23695 5.83593
869  5.20167 5.87121
870  5.20167 5.90649
871  5.16639 5.94177
872  5.16639 5.97704
873  5.13111 6.01232
874  5.09584 6.0476
875  5.06056 6.08288
876  5.02528 6.11815
877  5.02528 6.15343
878  4.99 6.18871
879  4.95473 6.22399
880  4.91945 6.25927
881  4.88417 6.29454
882  4.84889 6.32982
883  4.81361 6.3651
884  4.77834 6.40038
885  4.77834 6.43565
886  4.74306 6.47093
887  4.70778 6.50621
888  4.6725 6.54149
889  4.6725 6.57677
890  4.63723 6.61204
891  4.60195 6.64732
892  4.56667 6.6826
893  4.53139 6.71788
894  4.49611 6.75315
895  4.46084 6.78843
896  4.42556 6.82371
897  4.39028 6.85899
898  4.355 6.89427
899  4.31973 6.92954
900  4.28445 6.96482
901  4.24917 7.0001
902  4.21389 7.03538
903  4.17861 7.07065
904  4.14334 7.10593
905  4.10806 7.14121
906  4.07278 7.17649
907  4.0375 7.21177
908  4.00223 7.21177
909  3.96695 7.24704
910  3.93167 7.28232
911  3.89639 7.28232
912  3.86111 7.3176
913  3.82584 7.35288
914  3.79056 7.38815
915  3.75528 7.42343
916  3.72 7.42343
917  3.68473 7.45871
918  3.64945 7.49399
919  3.61417 7.49399
920  3.57889 7.52927
921  3.54361 7.56454
922  3.50834 7.59982
923  3.47306 7.6351
924  3.43778 7.6351
925  3.4025 7.67038
926  3.36723 7.70565
927  3.33195 7.74093
928  3.29667 7.74093
929  3.26139 7.77621
930  3.22611 7.77621
931  3.19084 7.81149
932  3.15556 7.84677
933  3.12028 7.88204
934  3.085 7.88204
935  3.04973 7.91732
936  3.01445 7.9526
937  2.97917 7.9526
938  2.94389 7.98788
939  2.90861 8.02315
940  2.87334 8.02315
941  2.83806 8.05843
942  2.80278 8.09371
943  2.7675 8.09371
944  2.73223 8.12899
945  2.69695 8.12899
946  2.66167 8.16427
947  2.62639 8.19954
948  2.59111 8.19954
949  2.55584 8.19954
950  2.52056 8.23482
951  2.48528 8.23482
952  2.45 8.2701
953  2.41473 8.2701
954  2.37945 8.30538
955  2.34417 8.30538
956  2.30889 8.34065
957  2.27361 8.34065
958  2.23834 8.37593
959  2.20306 8.37593
960  2.16778 8.41121
961  2.1325 8.41121
962  2.09723 8.44649
963  2.06195 8.48177
964  2.02667 8.48177
965  1.99139 8.48177
966  1.95611 8.51704
967  1.92084 8.51704
968  1.88556 8.51704
969  1.85028 8.55232
970  1.815 8.5876
971  1.77973 8.5876
972  1.74445 8.5876
973  1.70917 8.62288
974  1.67389 8.62288
975  1.63861 8.65815
976  1.60334 8.65815
977  1.56806 8.65815
978  1.53278 8.69343
979  1.4975 8.69343
980  1.46223 8.69343
981  1.42695 8.72871
982  1.39167 8.72871
983  1.35639 8.72871
984  1.32111 8.76399
985  1.28584 8.76399
986  1.25056 8.76399
987  1.21528 8.79927
988  1.18 8.79927
989  1.14473 8.79927
990  1.10945 8.79927
991  1.07417 8.83454
992  1.03889 8.83454
993  1.00361 8.83454
994  0.968337 8.83454
995  0.933059 8.83454
996  0.897782 8.83454
997  0.862504 8.86982
998  0.827226 8.86982
999  0.791948 8.86982
1000 0.75667 8.86982
1001 0.721393 8.9051
1002 0.686115 8.9051
1003 0.650837 8.9051
1004 0.615559 8.9051
1005 0.580282 8.9051
1006 0.545004 8.9051
1007 0.509726 8.9051
1008 0.474448 8.9051
1009 0.43917 8.94038
1010 0.403893 8.94038
1011 0.368615 8.94038
1012 0.333337 8.94038
1013 0.298059 8.94038
1014 0.262782 8.94038
1015 0.227504 8.94038
1016 0.192226 8.94038
1017 0.156948 8.94038
1018 0.12167 8.97565
1019 0.0863926 8.97565
1020 0.0511149 8.97565
1021 0.0158371 8.97565
1022 -0.0194407 8.97565
1023 -0.0547185 8.97565
1024 -0.0899962 8.97565
1025 -0.125274 8.97565
1026 -0.160552 8.97565
1027 -0.19583 8.97565
1028 -0.231107 8.97565
1029 -0.266385 8.97565
1030 -0.301663 8.97565
1031 -0.336941 8.97565
1032 -0.372218 8.97565
1033 -0.407496 8.94038
1034 -0.442774 8.94038
1035 -0.478052 8.94038
1036 -0.51333 8.94038
1037 -0.548607 8.94038
1038 -0.583885 8.94038
1039 -0.619163 8.94038
1040 -0.654441 8.94038
1041 -0.689718 8.94038
1042 -0.724996 8.94038
1043 -0.760274 8.94038
1044 -0.795552 8.94038
1045 -0.83083 8.94038
1046 -0.866107 8.94038
1047 -0.901385 8.94038
1048 -0.936663 8.94038
1049 -0.971941 8.94038
1050 -1.00722 8.94038
1051 -1.0425 8.94038
1052 -1.07777 8.94038
1053 -1.11305 8.94038
1054 -1.14833 8.94038
1055 -1.18361 8.94038
1056 -1.21889 8.94038
1057 -1.25416 8.94038
1058 -1.28944 8.94038
1059 -1.32472 8.94038
1060 -1.36 8.94038
1061 -1.39527 8.94038
1062 -1.43055 8.94038
1063 -1.46583 8.94038
1064 -1.50111 8.94038
1065 -1.53639 8.94038
1066 -1.57166 8.94038
1067 -1.60694 8.94038
1068 -1.64222 8.94038
1069 -1.6775 8.94038
1070 -1.71277 8.9051
1071 -1.74805 8.9051
1072 -1.78333 8.9051
1073 -1.81861 8.86982
1074 -1.85389 8.86982
1075 -1.88916 8.86982
1076 -1.92444 8.86982
1077 -1.95972 8.83454
1078 -1.995 8.83454
1079 -2.03027 8.83454
1080 -2.06555 8.79927
1081 -2.10083 8.79927
1082 -2.13611 8.76399
1083 -2.17139 8.72871
1084 -2.20666 8.72871
1085 -2.24194 8.72871
1086 -2.27722 8.69343
1087 -2.3125 8.69343
1088 -2.34777 8.65815
1089 -2.38305 8.65815
1090 -2.41833 8.65815
1091 -2.45361 8.62288
1092 -2.48889 8.62288
1093 -2.52416 8.5876
1094 -2.55944 8.5876
1095 -2.59472 8.55232
1096 -2.63 8.51704
1097 -2.66527 8.51704
1098 -2.70055 8.51704
1099 -2.73583 8.48177
1100 -2.77111 8.44649
1101 -2.80639 8.41121
1102 -2.84166 8.37593
1103 -2.87694 8.34065
1104 -2.91222 8.30538
1105 -2.9475 8.2701
1106 -2.98277 8.23482
1107 -3.01805 8.19954
1108 -3.01805 8.16427
1109 -3.01805 8.12899
1110 -3.01805 8.09371
1111 -3.01805 8.05843
1112 -3.01805 8.02315
1113 -3.01805 7.98788
1114 -3.01805 7.9526
1115 -3.05333 7.91732
1116 -3.08861 7.88204
1117 -3.12389 7.84677
1118 -3.15916 7.81149
1119 -3.19444 7.77621
1120 -3.22972 7.74093
1121 -3.265 7.70565
1122 -3.30027 7.67038
1123 -3.33555 7.6351
1124 -3.37083 7.6351
1125 -3.40611 7.59982
1126 -3.44139 7.56454
1127 -3.47666 7.52927
1128 -3.51194 7.52927
1129 -3.54722 7.52927
1130 -3.5825 7.52927
1131 -3.61777 7.52927
1132 -3.65305 7.52927
1133 -3.68833 7.52927
1134 -3.72361 7.52927
1135 -3.75889 7.52927
1136 -3.79416 7.52927
1137 -3.82944 7.52927
1138 -3.86472 7.52927
1139 -3.9 7.52927
1140 -3.93527 7.49399
1141 -3.97055 7.45871
1142 -4.00583 7.42343
1143 -4.04111 7.38815
1144 -4.07639 7.35288
1145 -4.11166 7.3176
1146 -4.14694 7.28232
1147 -4.18222 7.24704
1148 -4.18222 7.21177
1149 -4.18222 7.17649
1150 -4.18222 7.14121
1151 -4.18222 7.10593
1152 -4.18222 7.07065
1153 -4.18222 7.03538
1154 -4.18222 7.0001
1155 -4.18222 6.96482
1156 -4.18222 6.92954
1157 -4.18222 6.89427
1158 -4.18222 6.85899
1159 -4.18222 6.82371
1160 -4.2175 6.78843
1161 -4.25277 6.75315
1162 -4.28805 6.71788
1163 -4.28805 6.6826
1164 -4.28805 6.64732
1165 -4.28805 6.61204
1166 -4.32333 6.57677
1167 -4.35861 6.54149
1168 -4.39389 6.50621
1169 -4.39389 6.47093
1170 -4.39389 6.43565
1171 -4.39389 6.40038
1172 -4.39389 6.3651
1173 -4.39389 6.32982
1174 -4.39389 6.29454
1175 -4.39389 6.25927
1176 -4.42916 6.22399
1177 -4.46444 6.18871
1178 -4.49972 6.15343
1179 -4.535 6.11815
1180 -4.57027 6.08288
1181 -4.60555 6.0476
1182 -4.64083 6.01232
1183 -4.67611 5.97704
1184 -4.67611 5.94177
1185 -4.67611 5.90649
1186 -4.67611 5.87121
1187 -4.67611 5.83593
1188 -4.67611 5.80065
1189 -4.67611 5.76538
1190 -4.71139 5.7301
1191 -4.74666 5.69482
1192 -4.78194 5.65954
1193 -4.81722 5.62427
1194 -4.8525 5.58899
1195 -4.88777 5.55371
1196 -4.92305 5.51843
1197 -4.95833 5.48315
1198 -4.99361 5.44788
1199 -5.02889 5.4126
1200 -5.06416 5.37732
1201 -5.09944 5.34204
1202 -5.13472 5.30677
1203 -5.17 5.27149
1204 -5.20527 5.23621
1205 -5.24055 5.20093
1206 -5.27583 5.20093
1207 -5.31111 5.20093
1208 -5.34639 5.16565
1209 -5.38166 5.13038
1210 -5.41694 5.0951
1211 -5.45222 5.05982
1212 -5.4875 5.02454
1213 -5.52277 4.98927
1214 -5.55805 4.95399
1215 -5.59333 4.91871
1216 -5.59333 4.88343
1217 -5.59333 4.84815
1218 -5.62861 4.81288
1219 -5.66389 4.7776
1220 -5.69916 4.74232
1221 -5.73444 4.70704
1222 -5.76972 4.67177
1223 -5.805 4.63649
1224 -5.84027 4.60121
1225 -5.87555 4.56593
1226 -5.91083 4.53065
1227 -5.94611 4.49538
1228 -5.98139 4.4601
1229 -6.01666 4.4601
1230 -6.05194 4.4601
1231 -6.08722 4.4601
1232 -6.1225 4.4601
1233 -6.15777 4.4601
1234 -6.19305 4.42482
1235 -6.22833 4.38954
1236 -6.26361 4.35427
1237 -6.29889 4.31899
1238 -6.33416 4.28371
1239 -6.36944 4.24843
1240 -6.40472 4.21315
1241 -6.44 4.17788
1242 -6.47527 4.1426
1243 -6.51055 4.10732
1244 -6.54583 4.07204
1245 -6.58111 4.03677
1246 -6.61639 4.00149
1247 -6.65166 3.96621
1248 -6.68694 3.93093
1249 -6.68694 3.89565
1250 -6.68694 3.86038
1251 -6.68694 3.8251
1252 -6.68694 3.78982
1253 -6.68694 3.75454
1254 -6.68694 3.71927
1255 -6.68694 3.68399
1256 -6.68694 3.64871
1257 -6.68694 3.61343
1258 -6.68694 3.57815
1259 -6.72222 3.54288
1260 -6.7575 3.5076
1261 -6.79277 3.47232
1262 -6.82805 3.43704
1263 -6.82805 3.40177
1264 -6.82805 3.36649
1265 -6.82805 3.33121
1266 -6.82805 3.29593
1267 -6.82805 3.26065
1268 -6.82805 3.22538
1269 -6.82805 3.1901
1270 -6.82805 3.15482
1271 -6.82805 3.11954
1272 -6.82805 3.08427
1273 -6.82805 3.04899
1274 -6.82805 3.01371
1275 -6.82805 2.97843
1276 -6.86333 2.94315
1277 -6.89861 2.90788
1278 -6.93389 2.8726
1279 -6.96916 2.83732
1280 -7.00444 2.80204
1281 -7.00444 2.76677
1282 -7.00444 2.73149
1283 -7.00444 2.69621
1284 -7.00444 2.66093
1285 -7.00444 2.62565
1286 -7.00444 2.59038
1287 -7.00444 2.5551
1288 -7.00444 2.51982
1289 -7.00444 2.48454
1290 -7.00444 2.44927
1291 -7.00444 2.41399
1292 -7.00444 2.37871
1293 -7.00444 2.34343
1294 -7.00444 2.30815
1295 -7.00444 2.27288
1296 -7.00444 2.2376
1297 -7.00444 2.20232
1298 -7.00444 2.16704
1299 -7.03972 2.13177
1300 -7.03972 2.09649
1301 -7.03972 2.06121
1302 -7.03972 2.02593
1303 -7.03972 1.99065
1304 -7.03972 1.95538
1305 -7.03972 1.9201
1306 -7.03972 1.88482
1307 -7.03972 1.84954
1308 -7.03972 1.81427
1309 -7.03972 1.77899
1310 -7.03972 1.74371
1311 -7.075 1.70843
1312 -7.11027 1.67315
1313 -7.14555 1.63788
1314 -7.18083 1.6026
1315 -7.21611 1.56732
1316 -7.25139 1.53204
1317 -7.28666 1.49677
1318 -7.32194 1.46149
1319 -7.32194 1.42621
1320 -7.32194 1.39093
1321 -7.32194 1.35565
1322 -7.32194 1.32038
1323 -7.32194 1.2851
1324 -7.32194 1.24982
1325 -7.32194 1.21454
1326 -7.32194 1.17927
1327 -7.32194 1.14399
1328 -7.32194 1.10871
1329 -7.32194 1.07343
1330 -7.32194 1.03815
1331 -7.32194 1.00288
1332 -7.32194 0.967598
1333 -7.32194 0.932321
1334 -7.32194 0.897043
1335 -7.32194 0.861765
1336 -7.32194 0.826487
1337 -7.32194 0.791209
1338 -7.32194 0.755932
1339 -7.28666 0.720654
1340 -7.28666 0.685376
1341 -7.28666 0.650098
1342 -7.28666 0.614821
1343 -7.28666 0.579543
1344 -7.28666 0.544265
1345 -7.28666 0.508987
1346 -7.28666 0.473709
1347 -7.28666 0.438432
1348 -7.28666 0.403154
1349 -7.28666 0.367876
1350 -7.28666 0.332598
1351 -7.28666 0.297321
1352 -7.25139 0.262043
1353 -7.21611 0.226765
1354 -7.18083 0.191487
1355 -7.18083 0.156209
1356 -7.18083 0.120932
1357 -7.18083 0.0856539
1358 -7.18083 0.0503762
1359 -7.18083 0.0150984
1360 -7.18083 -0.0201794
1361 -7.18083 -0.0554572
1362 -7.18083 -0.090735
1363 -7.18083 -0.126013
1364 -7.18083 -0.161291
1365 -7.18083 -0.196568
1366 -7.18083 -0.231846
1367 -7.18083 -0.267124
1368 -7.18083 -0.302402
1369 -7.21611 -0.337679
1370 -7.25139 -0.372957
1371 -7.25139 -0.408235
1372 -7.25139 -0.443513
1373 -7.25139 -0.478791
1374 -7.25139 -0.514068
1375 -7.25139 -0.549346
1376 -7.25139 -0.584624
1377 -7.25139 -0.619902
1378 -7.25139 -0.655179
1379 -7.28666 -0.690457
1380 -7.32194 -0.725735
1381 -7.35722 -0.761013
1382 -7.3925 -0.796291
1383 -7.42777 -0.831568
1384 -7.42777 -0.866846
1385 -7.42777 -0.902124
1386 -7.42777 -0.937402
1387 -7.42777 -0.972679
1388 -7.42777 -1.00796
1389 -7.42777 -1.04323
