# Supplementary material for: Statistical Mapping of Maize Bundle Intensity at the Stem Scale Using Spatial Normalisation of Replicated Images
Source: PLoS One. 2014 Mar 12;9(3):e90673. doi: 10.1371/journal.pone.0090673 (PMC3951278; doi:10.1371/journal.pone.0090673)
Supplement: File S2 — Data files containing bundle positions and slice contours. (ZIP) [file pone.0090673.s002.zip › data/slabs/tables/contoursMm/m09brCntMm.txt]

name   x   y
1    -7.17368 0.455354
2    -7.17368 0.420077
3    -7.17368 0.384799
4    -7.17368 0.349521
5    -7.17368 0.314243
6    -7.17368 0.278965
7    -7.17368 0.243688
8    -7.17368 0.20841
9    -7.17368 0.173132
10   -7.17368 0.137854
11   -7.17368 0.102577
12   -7.17368 0.0672987
13   -7.17368 0.032021
14   -7.17368 -0.00325683
15   -7.1384 -0.0385346
16   -7.10312 -0.0738124
17   -7.10312 -0.10909
18   -7.10312 -0.144368
19   -7.10312 -0.179646
20   -7.10312 -0.214923
21   -7.10312 -0.250201
22   -7.10312 -0.285479
23   -7.10312 -0.320757
24   -7.10312 -0.356035
25   -7.10312 -0.391312
26   -7.10312 -0.42659
27   -7.10312 -0.461868
28   -7.10312 -0.497146
29   -7.10312 -0.532423
30   -7.10312 -0.567701
31   -7.10312 -0.602979
32   -7.10312 -0.638257
33   -7.10312 -0.673535
34   -7.10312 -0.708812
35   -7.10312 -0.74409
36   -7.10312 -0.779368
37   -7.10312 -0.814646
38   -7.10312 -0.849923
39   -7.10312 -0.885201
40   -7.1384 -0.920479
41   -7.1384 -0.955757
42   -7.1384 -0.991035
43   -7.1384 -1.02631
44   -7.1384 -1.06159
45   -7.1384 -1.09687
46   -7.1384 -1.13215
47   -7.1384 -1.16742
48   -7.1384 -1.2027
49   -7.1384 -1.23798
50   -7.1384 -1.27326
51   -7.1384 -1.30853
52   -7.1384 -1.34381
53   -7.1384 -1.37909
54   -7.10312 -1.41437
55   -7.06784 -1.44965
56   -7.03257 -1.48492
57   -7.03257 -1.5202
58   -6.99729 -1.55548
59   -6.99729 -1.59076
60   -6.99729 -1.62603
61   -6.99729 -1.66131
62   -6.99729 -1.69659
63   -6.99729 -1.73187
64   -6.99729 -1.76715
65   -6.96201 -1.80242
66   -6.92673 -1.8377
67   -6.89145 -1.87298
68   -6.85618 -1.90826
69   -6.85618 -1.94353
70   -6.85618 -1.97881
71   -6.85618 -2.01409
72   -6.85618 -2.04937
73   -6.85618 -2.08465
74   -6.85618 -2.11992
75   -6.85618 -2.1552
76   -6.85618 -2.19048
77   -6.85618 -2.22576
78   -6.85618 -2.26103
79   -6.85618 -2.29631
80   -6.85618 -2.33159
81   -6.8209 -2.36687
82   -6.8209 -2.40215
83   -6.8209 -2.43742
84   -6.8209 -2.4727
85   -6.8209 -2.50798
86   -6.8209 -2.54326
87   -6.8209 -2.57853
88   -6.8209 -2.61381
89   -6.8209 -2.64909
90   -6.8209 -2.68437
91   -6.8209 -2.71965
92   -6.8209 -2.75492
93   -6.8209 -2.7902
94   -6.8209 -2.82548
95   -6.8209 -2.86076
96   -6.8209 -2.89603
97   -6.8209 -2.93131
98   -6.78562 -2.96659
99   -6.75034 -3.00187
100  -6.75034 -3.03715
101  -6.75034 -3.07242
102  -6.75034 -3.1077
103  -6.71507 -3.14298
104  -6.71507 -3.17826
105  -6.71507 -3.21353
106  -6.67979 -3.24881
107  -6.64451 -3.28409
108  -6.64451 -3.31937
109  -6.64451 -3.35465
110  -6.64451 -3.38992
111  -6.64451 -3.4252
112  -6.64451 -3.46048
113  -6.60923 -3.49576
114  -6.57395 -3.53103
115  -6.53868 -3.56631
116  -6.5034 -3.60159
117  -6.46812 -3.63687
118  -6.46812 -3.67215
119  -6.43284 -3.70742
120  -6.43284 -3.7427
121  -6.43284 -3.77798
122  -6.43284 -3.81326
123  -6.43284 -3.84853
124  -6.39757 -3.88381
125  -6.36229 -3.91909
126  -6.32701 -3.95437
127  -6.32701 -3.98965
128  -6.32701 -4.02492
129  -6.29173 -4.0602
130  -6.29173 -4.09548
131  -6.29173 -4.13076
132  -6.29173 -4.16603
133  -6.29173 -4.20131
134  -6.29173 -4.23659
135  -6.29173 -4.27187
136  -6.25645 -4.30715
137  -6.25645 -4.34242
138  -6.25645 -4.3777
139  -6.25645 -4.41298
140  -6.25645 -4.44826
141  -6.25645 -4.48353
142  -6.25645 -4.51881
143  -6.25645 -4.55409
144  -6.25645 -4.58937
145  -6.22118 -4.62465
146  -6.1859 -4.65992
147  -6.1859 -4.6952
148  -6.1859 -4.73048
149  -6.1859 -4.76576
150  -6.1859 -4.80103
151  -6.1859 -4.83631
152  -6.1859 -4.87159
153  -6.1859 -4.90687
154  -6.1859 -4.94215
155  -6.1859 -4.97742
156  -6.1859 -5.0127
157  -6.1859 -5.04798
158  -6.1859 -5.08326
159  -6.1859 -5.11853
160  -6.1859 -5.15381
161  -6.1859 -5.18909
162  -6.1859 -5.22437
163  -6.15062 -5.25965
164  -6.11534 -5.29492
165  -6.08007 -5.3302
166  -6.04479 -5.36548
167  -6.00951 -5.40076
168  -5.97423 -5.43603
169  -5.93895 -5.47131
170  -5.90368 -5.50659
171  -5.8684 -5.54187
172  -5.83312 -5.57715
173  -5.79784 -5.61242
174  -5.76257 -5.6477
175  -5.72729 -5.68298
176  -5.69201 -5.71826
177  -5.65673 -5.75353
178  -5.62145 -5.78881
179  -5.58618 -5.82409
180  -5.5509 -5.85937
181  -5.51562 -5.89465
182  -5.48034 -5.92992
183  -5.48034 -5.9652
184  -5.44507 -6.00048
185  -5.44507 -6.03576
186  -5.44507 -6.07103
187  -5.44507 -6.10631
188  -5.44507 -6.14159
189  -5.44507 -6.17687
190  -5.44507 -6.21215
191  -5.44507 -6.24742
192  -5.44507 -6.2827
193  -5.44507 -6.31798
194  -5.40979 -6.35326
195  -5.37451 -6.38853
196  -5.37451 -6.42381
197  -5.33923 -6.45909
198  -5.30395 -6.49437
199  -5.26868 -6.52965
200  -5.2334 -6.56492
201  -5.19812 -6.6002
202  -5.16284 -6.63548
203  -5.12757 -6.67076
204  -5.09229 -6.70603
205  -5.09229 -6.74131
206  -5.05701 -6.77659
207  -5.05701 -6.81187
208  -5.05701 -6.84715
209  -5.05701 -6.88242
210  -5.05701 -6.9177
211  -5.05701 -6.95298
212  -5.05701 -6.98826
213  -5.02173 -7.02353
214  -5.02173 -7.05881
215  -4.98645 -7.09409
216  -4.98645 -7.12937
217  -4.95118 -7.16465
218  -4.9159 -7.19992
219  -4.88062 -7.2352
220  -4.88062 -7.27048
221  -4.88062 -7.30576
222  -4.88062 -7.34103
223  -4.88062 -7.37631
224  -4.88062 -7.41159
225  -4.88062 -7.44687
226  -4.88062 -7.48215
227  -4.84534 -7.51742
228  -4.81007 -7.5527
229  -4.77479 -7.58798
230  -4.73951 -7.62326
231  -4.70423 -7.65853
232  -4.66895 -7.69381
233  -4.63368 -7.72909
234  -4.63368 -7.76437
235  -4.63368 -7.79965
236  -4.5984 -7.83492
237  -4.56312 -7.8702
238  -4.52784 -7.90548
239  -4.49257 -7.94076
240  -4.45729 -7.97603
241  -4.42201 -8.01131
242  -4.38673 -8.04659
243  -4.35145 -8.08187
244  -4.31618 -8.11715
245  -4.2809 -8.15242
246  -4.24562 -8.1877
247  -4.21034 -8.22298
248  -4.17507 -8.22298
249  -4.13979 -8.22298
250  -4.10451 -8.22298
251  -4.06923 -8.25826
252  -4.03395 -8.25826
253  -3.99868 -8.25826
254  -3.9634 -8.25826
255  -3.92812 -8.25826
256  -3.89284 -8.25826
257  -3.85757 -8.25826
258  -3.82229 -8.25826
259  -3.78701 -8.25826
260  -3.75173 -8.25826
261  -3.71645 -8.25826
262  -3.68118 -8.25826
263  -3.6459 -8.25826
264  -3.61062 -8.25826
265  -3.57534 -8.25826
266  -3.54007 -8.25826
267  -3.50479 -8.22298
268  -3.46951 -8.1877
269  -3.43423 -8.15242
270  -3.39895 -8.15242
271  -3.36368 -8.15242
272  -3.3284 -8.15242
273  -3.29312 -8.15242
274  -3.25784 -8.15242
275  -3.22257 -8.15242
276  -3.18729 -8.15242
277  -3.15201 -8.15242
278  -3.11673 -8.15242
279  -3.08145 -8.15242
280  -3.04618 -8.15242
281  -3.0109 -8.15242
282  -2.97562 -8.15242
283  -2.94034 -8.15242
284  -2.90507 -8.15242
285  -2.86979 -8.11715
286  -2.83451 -8.08187
287  -2.79923 -8.08187
288  -2.76395 -8.04659
289  -2.72868 -8.04659
290  -2.6934 -8.04659
291  -2.65812 -8.04659
292  -2.62284 -8.01131
293  -2.58757 -7.97603
294  -2.55229 -7.97603
295  -2.51701 -7.97603
296  -2.48173 -7.94076
297  -2.44645 -7.94076
298  -2.41118 -7.90548
299  -2.3759 -7.90548
300  -2.34062 -7.90548
301  -2.30534 -7.8702
302  -2.27007 -7.8702
303  -2.23479 -7.83492
304  -2.19951 -7.83492
305  -2.16423 -7.79965
306  -2.12895 -7.76437
307  -2.09368 -7.76437
308  -2.0584 -7.72909
309  -2.02312 -7.72909
310  -1.98784 -7.69381
311  -1.95257 -7.69381
312  -1.91729 -7.69381
313  -1.88201 -7.69381
314  -1.84673 -7.69381
315  -1.81145 -7.69381
316  -1.77618 -7.69381
317  -1.7409 -7.69381
318  -1.70562 -7.69381
319  -1.67034 -7.65853
320  -1.63507 -7.65853
321  -1.59979 -7.62326
322  -1.56451 -7.62326
323  -1.52923 -7.58798
324  -1.49395 -7.58798
325  -1.45868 -7.5527
326  -1.4234 -7.5527
327  -1.38812 -7.5527
328  -1.35284 -7.51742
329  -1.31757 -7.51742
330  -1.28229 -7.51742
331  -1.24701 -7.51742
332  -1.21173 -7.48215
333  -1.17645 -7.48215
334  -1.14118 -7.48215
335  -1.1059 -7.48215
336  -1.07062 -7.44687
337  -1.03534 -7.41159
338  -1.00007 -7.37631
339  -0.964787 -7.34103
340  -0.92951 -7.30576
341  -0.894232 -7.30576
342  -0.858954 -7.30576
343  -0.823676 -7.30576
344  -0.788398 -7.30576
345  -0.753121 -7.30576
346  -0.717843 -7.30576
347  -0.682565 -7.30576
348  -0.647287 -7.30576
349  -0.61201 -7.30576
350  -0.576732 -7.30576
351  -0.541454 -7.30576
352  -0.506176 -7.30576
353  -0.470898 -7.30576
354  -0.435621 -7.30576
355  -0.400343 -7.30576
356  -0.365065 -7.30576
357  -0.329787 -7.30576
358  -0.29451 -7.30576
359  -0.259232 -7.27048
360  -0.223954 -7.2352
361  -0.188676 -7.19992
362  -0.153398 -7.16465
363  -0.118121 -7.12937
364  -0.0828429 -7.12937
365  -0.0475651 -7.12937
366  -0.0122874 -7.12937
367  0.0229904 -7.12937
368  0.0582682 -7.12937
369  0.093546 -7.12937
370  0.128824 -7.12937
371  0.164102 -7.12937
372  0.199379 -7.12937
373  0.234657 -7.12937
374  0.269935 -7.12937
375  0.305213 -7.12937
376  0.34049 -7.12937
377  0.375768 -7.12937
378  0.411046 -7.12937
379  0.446324 -7.12937
380  0.481602 -7.12937
381  0.516879 -7.12937
382  0.552157 -7.12937
383  0.587435 -7.12937
384  0.622713 -7.12937
385  0.65799 -7.12937
386  0.693268 -7.12937
387  0.728546 -7.12937
388  0.763824 -7.12937
389  0.799102 -7.12937
390  0.834379 -7.12937
391  0.869657 -7.12937
392  0.904935 -7.12937
393  0.940213 -7.12937
394  0.97549 -7.12937
395  1.01077 -7.12937
396  1.04605 -7.12937
397  1.08132 -7.12937
398  1.1166 -7.12937
399  1.15188 -7.12937
400  1.18716 -7.12937
401  1.22243 -7.12937
402  1.25771 -7.12937
403  1.29299 -7.16465
404  1.32827 -7.16465
405  1.36355 -7.19992
406  1.39882 -7.19992
407  1.4341 -7.19992
408  1.46938 -7.19992
409  1.50466 -7.19992
410  1.53993 -7.19992
411  1.57521 -7.19992
412  1.61049 -7.19992
413  1.64577 -7.19992
414  1.68105 -7.19992
415  1.71632 -7.19992
416  1.7516 -7.19992
417  1.78688 -7.19992
418  1.82216 -7.19992
419  1.85743 -7.19992
420  1.89271 -7.19992
421  1.92799 -7.19992
422  1.96327 -7.19992
423  1.99855 -7.19992
424  2.03382 -7.19992
425  2.0691 -7.19992
426  2.10438 -7.19992
427  2.13966 -7.19992
428  2.17493 -7.19992
429  2.21021 -7.19992
430  2.24549 -7.19992
431  2.28077 -7.19992
432  2.31605 -7.19992
433  2.35132 -7.19992
434  2.3866 -7.19992
435  2.42188 -7.19992
436  2.45716 -7.19992
437  2.49243 -7.19992
438  2.52771 -7.19992
439  2.56299 -7.19992
440  2.59827 -7.19992
441  2.63355 -7.19992
442  2.66882 -7.19992
443  2.7041 -7.19992
444  2.73938 -7.19992
445  2.77466 -7.2352
446  2.80993 -7.2352
447  2.84521 -7.27048
448  2.88049 -7.30576
449  2.91577 -7.34103
450  2.95105 -7.34103
451  2.98632 -7.34103
452  3.0216 -7.37631
453  3.05688 -7.37631
454  3.09216 -7.41159
455  3.12743 -7.41159
456  3.16271 -7.41159
457  3.19799 -7.41159
458  3.23327 -7.41159
459  3.26855 -7.41159
460  3.30382 -7.41159
461  3.3391 -7.44687
462  3.37438 -7.44687
463  3.40966 -7.48215
464  3.44493 -7.48215
465  3.48021 -7.48215
466  3.51549 -7.48215
467  3.55077 -7.48215
468  3.58605 -7.48215
469  3.62132 -7.48215
470  3.6566 -7.48215
471  3.69188 -7.48215
472  3.72716 -7.51742
473  3.76243 -7.5527
474  3.79771 -7.5527
475  3.83299 -7.58798
476  3.86827 -7.58798
477  3.90355 -7.62326
478  3.93882 -7.65853
479  3.9741 -7.69381
480  4.00938 -7.72909
481  4.04466 -7.76437
482  4.07993 -7.76437
483  4.11521 -7.76437
484  4.15049 -7.76437
485  4.18577 -7.76437
486  4.22105 -7.79965
487  4.25632 -7.83492
488  4.2916 -7.8702
489  4.32688 -7.90548
490  4.36216 -7.94076
491  4.39743 -7.97603
492  4.43271 -8.01131
493  4.46799 -8.04659
494  4.50327 -8.08187
495  4.53855 -8.08187
496  4.57382 -8.08187
497  4.6091 -8.08187
498  4.64438 -8.08187
499  4.67966 -8.08187
500  4.71493 -8.08187
501  4.75021 -8.08187
502  4.78549 -8.08187
503  4.82077 -8.08187
504  4.85605 -8.08187
505  4.89132 -8.08187
506  4.9266 -8.08187
507  4.96188 -8.08187
508  4.99716 -8.08187
509  5.03243 -8.08187
510  5.06771 -8.08187
511  5.10299 -8.08187
512  5.13827 -8.04659
513  5.17355 -8.01131
514  5.20882 -7.97603
515  5.2441 -7.97603
516  5.27938 -7.94076
517  5.31466 -7.90548
518  5.34993 -7.8702
519  5.38521 -7.8702
520  5.42049 -7.8702
521  5.45577 -7.8702
522  5.49105 -7.8702
523  5.52632 -7.83492
524  5.5616 -7.79965
525  5.59688 -7.76437
526  5.63216 -7.76437
527  5.66743 -7.72909
528  5.70271 -7.69381
529  5.73799 -7.65853
530  5.77327 -7.62326
531  5.80855 -7.58798
532  5.84382 -7.5527
533  5.8791 -7.51742
534  5.91438 -7.48215
535  5.94966 -7.44687
536  5.94966 -7.41159
537  5.94966 -7.37631
538  5.94966 -7.34103
539  5.94966 -7.30576
540  5.94966 -7.27048
541  5.94966 -7.2352
542  5.94966 -7.19992
543  5.94966 -7.16465
544  5.94966 -7.12937
545  5.98493 -7.09409
546  6.02021 -7.05881
547  6.05549 -7.02353
548  6.09077 -6.98826
549  6.09077 -6.95298
550  6.09077 -6.9177
551  6.09077 -6.88242
552  6.09077 -6.84715
553  6.12605 -6.81187
554  6.16132 -6.77659
555  6.1966 -6.74131
556  6.23188 -6.70603
557  6.23188 -6.67076
558  6.26716 -6.63548
559  6.30243 -6.6002
560  6.33771 -6.56492
561  6.37299 -6.52965
562  6.40827 -6.49437
563  6.44355 -6.45909
564  6.47882 -6.42381
565  6.5141 -6.38853
566  6.54938 -6.35326
567  6.54938 -6.31798
568  6.58466 -6.2827
569  6.61993 -6.24742
570  6.61993 -6.21215
571  6.61993 -6.17687
572  6.61993 -6.14159
573  6.61993 -6.10631
574  6.61993 -6.07103
575  6.61993 -6.03576
576  6.61993 -6.00048
577  6.61993 -5.9652
578  6.61993 -5.92992
579  6.65521 -5.89465
580  6.69049 -5.85937
581  6.72577 -5.82409
582  6.76105 -5.78881
583  6.79632 -5.75353
584  6.8316 -5.71826
585  6.8316 -5.68298
586  6.8316 -5.6477
587  6.86688 -5.61242
588  6.86688 -5.57715
589  6.86688 -5.54187
590  6.86688 -5.50659
591  6.86688 -5.47131
592  6.86688 -5.43603
593  6.86688 -5.40076
594  6.86688 -5.36548
595  6.86688 -5.3302
596  6.90216 -5.29492
597  6.93743 -5.25965
598  6.97271 -5.22437
599  7.00799 -5.18909
600  7.04327 -5.15381
601  7.07855 -5.11853
602  7.07855 -5.08326
603  7.07855 -5.04798
604  7.07855 -5.0127
605  7.07855 -4.97742
606  7.07855 -4.94215
607  7.07855 -4.90687
608  7.07855 -4.87159
609  7.07855 -4.83631
610  7.07855 -4.80103
611  7.07855 -4.76576
612  7.07855 -4.73048
613  7.11382 -4.6952
614  7.1491 -4.65992
615  7.18438 -4.62465
616  7.21966 -4.58937
617  7.25493 -4.55409
618  7.29021 -4.51881
619  7.29021 -4.48353
620  7.29021 -4.44826
621  7.29021 -4.41298
622  7.29021 -4.3777
623  7.29021 -4.34242
624  7.32549 -4.30715
625  7.36077 -4.27187
626  7.39605 -4.23659
627  7.39605 -4.20131
628  7.39605 -4.16603
629  7.39605 -4.13076
630  7.39605 -4.09548
631  7.39605 -4.0602
632  7.39605 -4.02492
633  7.39605 -3.98965
634  7.39605 -3.95437
635  7.39605 -3.91909
636  7.39605 -3.88381
637  7.39605 -3.84853
638  7.39605 -3.81326
639  7.39605 -3.77798
640  7.39605 -3.7427
641  7.39605 -3.70742
642  7.39605 -3.67215
643  7.39605 -3.63687
644  7.39605 -3.60159
645  7.39605 -3.56631
646  7.43132 -3.53103
647  7.4666 -3.49576
648  7.50188 -3.46048
649  7.53716 -3.4252
650  7.57243 -3.38992
651  7.60771 -3.35465
652  7.64299 -3.31937
653  7.67827 -3.28409
654  7.67827 -3.24881
655  7.67827 -3.21353
656  7.67827 -3.17826
657  7.67827 -3.14298
658  7.67827 -3.1077
659  7.67827 -3.07242
660  7.67827 -3.03715
661  7.67827 -3.00187
662  7.71355 -2.96659
663  7.71355 -2.93131
664  7.71355 -2.89603
665  7.71355 -2.86076
666  7.71355 -2.82548
667  7.71355 -2.7902
668  7.71355 -2.75492
669  7.71355 -2.71965
670  7.71355 -2.68437
671  7.71355 -2.64909
672  7.74882 -2.61381
673  7.74882 -2.57853
674  7.7841 -2.54326
675  7.7841 -2.50798
676  7.7841 -2.4727
677  7.7841 -2.43742
678  7.7841 -2.40215
679  7.7841 -2.36687
680  7.7841 -2.33159
681  7.7841 -2.29631
682  7.7841 -2.26103
683  7.81938 -2.22576
684  7.81938 -2.19048
685  7.81938 -2.1552
686  7.81938 -2.11992
687  7.81938 -2.08465
688  7.81938 -2.04937
689  7.81938 -2.01409
690  7.81938 -1.97881
691  7.81938 -1.94353
692  7.81938 -1.90826
693  7.81938 -1.87298
694  7.81938 -1.8377
695  7.81938 -1.80242
696  7.81938 -1.76715
697  7.81938 -1.73187
698  7.7841 -1.69659
699  7.74882 -1.66131
700  7.71355 -1.62603
701  7.67827 -1.59076
702  7.67827 -1.55548
703  7.67827 -1.5202
704  7.67827 -1.48492
705  7.64299 -1.44965
706  7.60771 -1.41437
707  7.57243 -1.37909
708  7.57243 -1.34381
709  7.53716 -1.30853
710  7.53716 -1.27326
711  7.50188 -1.23798
712  7.50188 -1.2027
713  7.4666 -1.16742
714  7.4666 -1.13215
715  7.43132 -1.09687
716  7.39605 -1.06159
717  7.36077 -1.02631
718  7.32549 -0.991035
719  7.29021 -0.955757
720  7.25493 -0.920479
721  7.21966 -0.885201
722  7.18438 -0.849923
723  7.1491 -0.814646
724  7.11382 -0.779368
725  7.07855 -0.74409
726  7.04327 -0.708812
727  7.00799 -0.673535
728  6.97271 -0.638257
729  6.93743 -0.602979
730  6.90216 -0.567701
731  6.86688 -0.532423
732  6.86688 -0.497146
733  6.86688 -0.461868
734  6.86688 -0.42659
735  6.86688 -0.391312
736  6.86688 -0.356035
737  6.86688 -0.320757
738  6.86688 -0.285479
739  6.86688 -0.250201
740  6.86688 -0.214923
741  6.8316 -0.179646
742  6.8316 -0.144368
743  6.8316 -0.10909
744  6.8316 -0.0738124
745  6.8316 -0.0385346
746  6.8316 -0.00325683
747  6.8316 0.032021
748  6.8316 0.0672987
749  6.79632 0.102577
750  6.79632 0.137854
751  6.79632 0.173132
752  6.79632 0.20841
753  6.79632 0.243688
754  6.79632 0.278965
755  6.79632 0.314243
756  6.79632 0.349521
757  6.79632 0.384799
758  6.79632 0.420077
759  6.79632 0.455354
760  6.79632 0.490632
761  6.79632 0.52591
762  6.79632 0.561188
763  6.79632 0.596465
764  6.79632 0.631743
765  6.79632 0.667021
766  6.79632 0.702299
767  6.79632 0.737577
768  6.79632 0.772854
769  6.79632 0.808132
770  6.79632 0.84341
771  6.79632 0.878688
772  6.79632 0.913965
773  6.76105 0.949243
774  6.72577 0.984521
775  6.69049 1.0198
776  6.65521 1.05508
777  6.61993 1.09035
778  6.58466 1.12563
779  6.54938 1.16091
780  6.5141 1.19619
781  6.47882 1.23147
782  6.47882 1.26674
783  6.47882 1.30202
784  6.47882 1.3373
785  6.47882 1.37258
786  6.47882 1.40785
787  6.47882 1.44313
788  6.47882 1.47841
789  6.47882 1.51369
790  6.47882 1.54897
791  6.47882 1.58424
792  6.47882 1.61952
793  6.47882 1.6548
794  6.47882 1.69008
795  6.47882 1.72535
796  6.47882 1.76063
797  6.47882 1.79591
798  6.47882 1.83119
799  6.47882 1.86647
800  6.47882 1.90174
801  6.47882 1.93702
802  6.47882 1.9723
803  6.47882 2.00758
804  6.44355 2.04285
805  6.44355 2.07813
806  6.44355 2.11341
807  6.44355 2.14869
808  6.44355 2.18397
809  6.44355 2.21924
810  6.40827 2.25452
811  6.37299 2.2898
812  6.33771 2.32508
813  6.30243 2.36035
814  6.26716 2.39563
815  6.23188 2.43091
816  6.1966 2.46619
817  6.16132 2.50147
818  6.12605 2.53674
819  6.09077 2.57202
820  6.05549 2.6073
821  6.05549 2.64258
822  6.05549 2.67785
823  6.05549 2.71313
824  6.05549 2.74841
825  6.05549 2.78369
826  6.05549 2.81897
827  6.05549 2.85424
828  6.05549 2.88952
829  6.05549 2.9248
830  6.05549 2.96008
831  6.05549 2.99535
832  6.05549 3.03063
833  6.05549 3.06591
834  6.05549 3.10119
835  6.05549 3.13647
836  6.05549 3.17174
837  6.05549 3.20702
838  6.02021 3.2423
839  6.02021 3.27758
840  5.98493 3.31285
841  5.94966 3.34813
842  5.94966 3.38341
843  5.91438 3.41869
844  5.8791 3.45397
845  5.8791 3.48924
846  5.84382 3.52452
847  5.80855 3.5598
848  5.80855 3.59508
849  5.80855 3.63035
850  5.80855 3.66563
851  5.80855 3.70091
852  5.80855 3.73619
853  5.80855 3.77147
854  5.80855 3.80674
855  5.80855 3.84202
856  5.80855 3.8773
857  5.80855 3.91258
858  5.80855 3.94785
859  5.80855 3.98313
860  5.80855 4.01841
861  5.80855 4.05369
862  5.80855 4.08897
863  5.80855 4.12424
864  5.80855 4.15952
865  5.80855 4.1948
866  5.80855 4.23008
867  5.77327 4.26535
868  5.73799 4.30063
869  5.70271 4.33591
870  5.66743 4.37119
871  5.63216 4.40647
872  5.59688 4.44174
873  5.5616 4.47702
874  5.52632 4.5123
875  5.49105 4.54758
876  5.45577 4.58285
877  5.42049 4.61813
878  5.38521 4.65341
879  5.34993 4.68869
880  5.31466 4.72397
881  5.27938 4.75924
882  5.2441 4.79452
883  5.20882 4.8298
884  5.17355 4.86508
885  5.13827 4.90035
886  5.10299 4.93563
887  5.06771 4.97091
888  5.03243 5.00619
889  5.03243 5.04147
890  5.03243 5.07674
891  5.03243 5.11202
892  5.03243 5.1473
893  4.99716 5.18258
894  4.96188 5.21785
895  4.96188 5.25313
896  4.9266 5.28841
897  4.9266 5.32369
898  4.9266 5.35897
899  4.9266 5.39424
900  4.9266 5.42952
901  4.9266 5.4648
902  4.89132 5.50008
903  4.85605 5.53535
904  4.82077 5.57063
905  4.78549 5.60591
906  4.75021 5.64119
907  4.71493 5.67647
908  4.67966 5.71174
909  4.64438 5.74702
910  4.6091 5.74702
911  4.57382 5.74702
912  4.53855 5.74702
913  4.50327 5.74702
914  4.46799 5.74702
915  4.43271 5.7823
916  4.39743 5.81758
917  4.36216 5.85285
918  4.32688 5.88813
919  4.2916 5.92341
920  4.25632 5.95869
921  4.22105 5.99397
922  4.18577 6.02924
923  4.15049 6.06452
924  4.11521 6.0998
925  4.07993 6.13508
926  4.04466 6.17035
927  4.04466 6.20563
928  4.04466 6.24091
929  4.00938 6.27619
930  3.9741 6.31147
931  3.93882 6.34674
932  3.90355 6.38202
933  3.86827 6.4173
934  3.83299 6.45258
935  3.79771 6.48785
936  3.76243 6.52313
937  3.72716 6.55841
938  3.69188 6.59369
939  3.6566 6.62897
940  3.62132 6.66424
941  3.58605 6.69952
942  3.55077 6.7348
943  3.55077 6.77008
944  3.51549 6.80535
945  3.51549 6.84063
946  3.51549 6.87591
947  3.51549 6.91119
948  3.48021 6.94647
949  3.48021 6.98174
950  3.44493 7.01702
951  3.40966 7.0523
952  3.37438 7.08758
953  3.3391 7.12285
954  3.30382 7.15813
955  3.26855 7.19341
956  3.23327 7.22869
957  3.19799 7.26397
958  3.19799 7.29924
959  3.19799 7.33452
960  3.19799 7.3698
961  3.19799 7.40508
962  3.19799 7.44035
963  3.19799 7.47563
964  3.19799 7.51091
965  3.19799 7.54619
966  3.19799 7.58147
967  3.16271 7.61674
968  3.16271 7.65202
969  3.16271 7.6873
970  3.12743 7.72258
971  3.12743 7.75785
972  3.12743 7.79313
973  3.12743 7.82841
974  3.12743 7.86369
975  3.12743 7.89897
976  3.12743 7.93424
977  3.09216 7.96952
978  3.05688 8.0048
979  3.0216 8.04008
980  2.98632 8.07535
981  2.95105 8.11063
982  2.91577 8.14591
983  2.88049 8.18119
984  2.84521 8.21647
985  2.80993 8.25174
986  2.77466 8.28702
987  2.73938 8.28702
988  2.7041 8.28702
989  2.66882 8.3223
990  2.63355 8.3223
991  2.59827 8.35758
992  2.56299 8.35758
993  2.52771 8.39285
994  2.49243 8.39285
995  2.45716 8.42813
996  2.42188 8.42813
997  2.3866 8.46341
998  2.35132 8.46341
999  2.31605 8.49869
1000 2.28077 8.49869
1001 2.24549 8.49869
1002 2.21021 8.49869
1003 2.17493 8.49869
1004 2.13966 8.53397
1005 2.10438 8.53397
1006 2.0691 8.56924
1007 2.03382 8.56924
1008 1.99855 8.56924
1009 1.96327 8.56924
1010 1.92799 8.60452
1011 1.89271 8.60452
1012 1.85743 8.60452
1013 1.82216 8.6398
1014 1.78688 8.6398
1015 1.7516 8.6398
1016 1.71632 8.6398
1017 1.68105 8.67508
1018 1.64577 8.67508
1019 1.61049 8.71035
1020 1.57521 8.71035
1021 1.53993 8.71035
1022 1.50466 8.71035
1023 1.46938 8.74563
1024 1.4341 8.74563
1025 1.39882 8.74563
1026 1.36355 8.78091
1027 1.32827 8.78091
1028 1.29299 8.78091
1029 1.25771 8.78091
1030 1.22243 8.78091
1031 1.18716 8.78091
1032 1.15188 8.78091
1033 1.1166 8.78091
1034 1.08132 8.81619
1035 1.04605 8.81619
1036 1.01077 8.81619
1037 0.97549 8.81619
1038 0.940213 8.81619
1039 0.904935 8.81619
1040 0.869657 8.85147
1041 0.834379 8.85147
1042 0.799102 8.88674
1043 0.763824 8.88674
1044 0.728546 8.92202
1045 0.693268 8.92202
1046 0.65799 8.92202
1047 0.622713 8.92202
1048 0.587435 8.92202
1049 0.552157 8.9573
1050 0.516879 8.9573
1051 0.481602 8.9573
1052 0.446324 8.9573
1053 0.411046 8.99258
1054 0.375768 8.99258
1055 0.34049 8.99258
1056 0.305213 8.99258
1057 0.269935 9.02785
1058 0.234657 9.02785
1059 0.199379 9.02785
1060 0.164102 9.02785
1061 0.128824 9.06313
1062 0.093546 9.06313
1063 0.0582682 9.06313
1064 0.0229904 9.06313
1065 -0.0122874 9.09841
1066 -0.0475651 9.09841
1067 -0.0828429 9.09841
1068 -0.118121 9.09841
1069 -0.153398 9.09841
1070 -0.188676 9.13369
1071 -0.223954 9.13369
1072 -0.259232 9.13369
1073 -0.29451 9.13369
1074 -0.329787 9.13369
1075 -0.365065 9.13369
1076 -0.400343 9.13369
1077 -0.435621 9.13369
1078 -0.470898 9.13369
1079 -0.506176 9.13369
1080 -0.541454 9.13369
1081 -0.576732 9.13369
1082 -0.61201 9.13369
1083 -0.647287 9.13369
1084 -0.682565 9.13369
1085 -0.717843 9.13369
1086 -0.753121 9.13369
1087 -0.788398 9.09841
1088 -0.823676 9.09841
1089 -0.858954 9.09841
1090 -0.894232 9.09841
1091 -0.92951 9.09841
1092 -0.964787 9.09841
1093 -1.00007 9.09841
1094 -1.03534 9.09841
1095 -1.07062 9.09841
1096 -1.1059 9.09841
1097 -1.14118 9.09841
1098 -1.17645 9.06313
1099 -1.21173 9.06313
1100 -1.24701 9.06313
1101 -1.28229 9.06313
1102 -1.31757 9.06313
1103 -1.35284 9.06313
1104 -1.38812 9.02785
1105 -1.4234 9.02785
1106 -1.45868 9.02785
1107 -1.49395 9.02785
1108 -1.52923 8.99258
1109 -1.56451 8.99258
1110 -1.59979 8.99258
1111 -1.63507 8.99258
1112 -1.67034 8.99258
1113 -1.70562 8.99258
1114 -1.7409 8.9573
1115 -1.77618 8.9573
1116 -1.81145 8.9573
1117 -1.84673 8.92202
1118 -1.88201 8.92202
1119 -1.91729 8.88674
1120 -1.95257 8.88674
1121 -1.98784 8.88674
1122 -2.02312 8.88674
1123 -2.0584 8.85147
1124 -2.09368 8.85147
1125 -2.12895 8.85147
1126 -2.16423 8.85147
1127 -2.19951 8.81619
1128 -2.23479 8.81619
1129 -2.27007 8.81619
1130 -2.30534 8.78091
1131 -2.34062 8.78091
1132 -2.3759 8.74563
1133 -2.41118 8.74563
1134 -2.44645 8.74563
1135 -2.48173 8.74563
1136 -2.51701 8.74563
1137 -2.55229 8.74563
1138 -2.58757 8.71035
1139 -2.62284 8.67508
1140 -2.65812 8.6398
1141 -2.6934 8.60452
1142 -2.72868 8.56924
1143 -2.76395 8.53397
1144 -2.79923 8.49869
1145 -2.83451 8.46341
1146 -2.86979 8.42813
1147 -2.90507 8.39285
1148 -2.94034 8.39285
1149 -2.97562 8.39285
1150 -3.0109 8.39285
1151 -3.04618 8.39285
1152 -3.08145 8.39285
1153 -3.11673 8.39285
1154 -3.15201 8.39285
1155 -3.18729 8.35758
1156 -3.22257 8.3223
1157 -3.25784 8.28702
1158 -3.29312 8.25174
1159 -3.3284 8.21647
1160 -3.36368 8.18119
1161 -3.39895 8.18119
1162 -3.43423 8.18119
1163 -3.46951 8.14591
1164 -3.50479 8.14591
1165 -3.54007 8.11063
1166 -3.57534 8.11063
1167 -3.61062 8.11063
1168 -3.6459 8.07535
1169 -3.68118 8.04008
1170 -3.71645 8.0048
1171 -3.75173 7.96952
1172 -3.78701 7.93424
1173 -3.82229 7.89897
1174 -3.85757 7.86369
1175 -3.89284 7.82841
1176 -3.92812 7.79313
1177 -3.9634 7.75785
1178 -3.99868 7.72258
1179 -4.03395 7.6873
1180 -4.06923 7.65202
1181 -4.10451 7.61674
1182 -4.13979 7.58147
1183 -4.17507 7.54619
1184 -4.21034 7.51091
1185 -4.24562 7.47563
1186 -4.2809 7.44035
1187 -4.31618 7.40508
1188 -4.35145 7.3698
1189 -4.38673 7.33452
1190 -4.42201 7.29924
1191 -4.45729 7.26397
1192 -4.49257 7.22869
1193 -4.52784 7.19341
1194 -4.56312 7.15813
1195 -4.5984 7.12285
1196 -4.63368 7.08758
1197 -4.66895 7.0523
1198 -4.70423 7.01702
1199 -4.73951 6.98174
1200 -4.77479 6.94647
1201 -4.81007 6.91119
1202 -4.84534 6.87591
1203 -4.88062 6.84063
1204 -4.9159 6.80535
1205 -4.95118 6.77008
1206 -4.98645 6.7348
1207 -5.02173 6.69952
1208 -5.02173 6.66424
1209 -5.02173 6.62897
1210 -5.05701 6.59369
1211 -5.05701 6.55841
1212 -5.09229 6.52313
1213 -5.09229 6.48785
1214 -5.12757 6.45258
1215 -5.16284 6.4173
1216 -5.19812 6.38202
1217 -5.2334 6.34674
1218 -5.2334 6.31147
1219 -5.26868 6.27619
1220 -5.26868 6.24091
1221 -5.26868 6.20563
1222 -5.30395 6.17035
1223 -5.33923 6.13508
1224 -5.37451 6.0998
1225 -5.40979 6.06452
1226 -5.44507 6.02924
1227 -5.48034 5.99397
1228 -5.51562 5.95869
1229 -5.51562 5.92341
1230 -5.51562 5.88813
1231 -5.5509 5.85285
1232 -5.58618 5.81758
1233 -5.58618 5.7823
1234 -5.62145 5.74702
1235 -5.65673 5.71174
1236 -5.69201 5.67647
1237 -5.72729 5.64119
1238 -5.76257 5.60591
1239 -5.79784 5.57063
1240 -5.79784 5.53535
1241 -5.79784 5.50008
1242 -5.79784 5.4648
1243 -5.83312 5.42952
1244 -5.83312 5.39424
1245 -5.83312 5.35897
1246 -5.8684 5.32369
1247 -5.90368 5.28841
1248 -5.93895 5.25313
1249 -5.93895 5.21785
1250 -5.93895 5.18258
1251 -5.97423 5.1473
1252 -6.00951 5.11202
1253 -6.00951 5.07674
1254 -6.00951 5.04147
1255 -6.04479 5.00619
1256 -6.04479 4.97091
1257 -6.04479 4.93563
1258 -6.08007 4.90035
1259 -6.11534 4.86508
1260 -6.15062 4.8298
1261 -6.1859 4.79452
1262 -6.1859 4.75924
1263 -6.22118 4.72397
1264 -6.25645 4.68869
1265 -6.25645 4.65341
1266 -6.25645 4.61813
1267 -6.29173 4.58285
1268 -6.29173 4.54758
1269 -6.29173 4.5123
1270 -6.29173 4.47702
1271 -6.29173 4.44174
1272 -6.32701 4.40647
1273 -6.36229 4.37119
1274 -6.36229 4.33591
1275 -6.39757 4.30063
1276 -6.43284 4.26535
1277 -6.43284 4.23008
1278 -6.43284 4.1948
1279 -6.43284 4.15952
1280 -6.43284 4.12424
1281 -6.46812 4.08897
1282 -6.5034 4.05369
1283 -6.5034 4.01841
1284 -6.5034 3.98313
1285 -6.53868 3.94785
1286 -6.57395 3.91258
1287 -6.57395 3.8773
1288 -6.60923 3.84202
1289 -6.60923 3.80674
1290 -6.64451 3.77147
1291 -6.67979 3.73619
1292 -6.67979 3.70091
1293 -6.67979 3.66563
1294 -6.67979 3.63035
1295 -6.71507 3.59508
1296 -6.71507 3.5598
1297 -6.71507 3.52452
1298 -6.71507 3.48924
1299 -6.75034 3.45397
1300 -6.75034 3.41869
1301 -6.75034 3.38341
1302 -6.75034 3.34813
1303 -6.78562 3.31285
1304 -6.78562 3.27758
1305 -6.8209 3.2423
1306 -6.8209 3.20702
1307 -6.8209 3.17174
1308 -6.8209 3.13647
1309 -6.85618 3.10119
1310 -6.85618 3.06591
1311 -6.85618 3.03063
1312 -6.85618 2.99535
1313 -6.85618 2.96008
1314 -6.85618 2.9248
1315 -6.85618 2.88952
1316 -6.85618 2.85424
1317 -6.85618 2.81897
1318 -6.85618 2.78369
1319 -6.85618 2.74841
1320 -6.85618 2.71313
1321 -6.85618 2.67785
1322 -6.85618 2.64258
1323 -6.85618 2.6073
1324 -6.85618 2.57202
1325 -6.85618 2.53674
1326 -6.85618 2.50147
1327 -6.85618 2.46619
1328 -6.85618 2.43091
1329 -6.85618 2.39563
1330 -6.85618 2.36035
1331 -6.85618 2.32508
1332 -6.85618 2.2898
1333 -6.85618 2.25452
1334 -6.85618 2.21924
1335 -6.85618 2.18397
1336 -6.85618 2.14869
1337 -6.85618 2.11341
1338 -6.85618 2.07813
1339 -6.85618 2.04285
1340 -6.85618 2.00758
1341 -6.85618 1.9723
1342 -6.85618 1.93702
1343 -6.85618 1.90174
1344 -6.85618 1.86647
1345 -6.85618 1.83119
1346 -6.85618 1.79591
1347 -6.85618 1.76063
1348 -6.89145 1.72535
1349 -6.92673 1.69008
1350 -6.96201 1.6548
1351 -6.99729 1.61952
1352 -7.03257 1.58424
1353 -7.06784 1.54897
1354 -7.06784 1.51369
1355 -7.06784 1.47841
1356 -7.06784 1.44313
1357 -7.06784 1.40785
1358 -7.06784 1.37258
1359 -7.06784 1.3373
1360 -7.06784 1.30202
1361 -7.06784 1.26674
1362 -7.06784 1.23147
1363 -7.06784 1.19619
1364 -7.06784 1.16091
1365 -7.06784 1.12563
1366 -7.06784 1.09035
1367 -7.06784 1.05508
1368 -7.06784 1.0198
1369 -7.06784 0.984521
1370 -7.06784 0.949243
1371 -7.06784 0.913965
1372 -7.06784 0.878688
1373 -7.06784 0.84341
1374 -7.06784 0.808132
1375 -7.06784 0.772854
1376 -7.06784 0.737577
1377 -7.06784 0.702299
1378 -7.06784 0.667021
1379 -7.06784 0.631743
1380 -7.06784 0.596465
1381 -7.06784 0.561188
1382 -7.10312 0.52591
1383 -7.1384 0.490632
