# Supplementary material for: Statistical Mapping of Maize Bundle Intensity at the Stem Scale Using Spatial Normalisation of Replicated Images
Source: PLoS One. 2014 Mar 12;9(3):e90673. doi: 10.1371/journal.pone.0090673 (PMC3951278; doi:10.1371/journal.pone.0090673)
Supplement: File S2 — Data files containing bundle positions and slice contours. (ZIP) [file pone.0090673.s002.zip › data/slabs/tables/contoursMm/m09bvCntMm.txt]

name   x   y
1    -7.60435 -1.31903
2    -7.60435 -1.35431
3    -7.60435 -1.38959
4    -7.60435 -1.42486
5    -7.60435 -1.46014
6    -7.60435 -1.49542
7    -7.60435 -1.5307
8    -7.60435 -1.56597
9    -7.60435 -1.60125
10   -7.60435 -1.63653
11   -7.60435 -1.67181
12   -7.60435 -1.70709
13   -7.60435 -1.74236
14   -7.60435 -1.77764
15   -7.56907 -1.81292
16   -7.53379 -1.8482
17   -7.49852 -1.88347
18   -7.46324 -1.91875
19   -7.42796 -1.95403
20   -7.39268 -1.98931
21   -7.3574 -2.02459
22   -7.32213 -2.05986
23   -7.28685 -2.09514
24   -7.25157 -2.13042
25   -7.21629 -2.1657
26   -7.21629 -2.20097
27   -7.21629 -2.23625
28   -7.21629 -2.27153
29   -7.21629 -2.30681
30   -7.21629 -2.34209
31   -7.21629 -2.37736
32   -7.21629 -2.41264
33   -7.21629 -2.44792
34   -7.21629 -2.4832
35   -7.21629 -2.51847
36   -7.21629 -2.55375
37   -7.21629 -2.58903
38   -7.21629 -2.62431
39   -7.18102 -2.65959
40   -7.18102 -2.69486
41   -7.18102 -2.73014
42   -7.18102 -2.76542
43   -7.18102 -2.8007
44   -7.18102 -2.83597
45   -7.18102 -2.87125
46   -7.18102 -2.90653
47   -7.18102 -2.94181
48   -7.18102 -2.97709
49   -7.18102 -3.01236
50   -7.18102 -3.04764
51   -7.18102 -3.08292
52   -7.18102 -3.1182
53   -7.18102 -3.15347
54   -7.14574 -3.18875
55   -7.11046 -3.22403
56   -7.07518 -3.25931
57   -7.0399 -3.29459
58   -7.00463 -3.32986
59   -6.96935 -3.36514
60   -6.96935 -3.40042
61   -6.96935 -3.4357
62   -6.96935 -3.47097
63   -6.96935 -3.50625
64   -6.96935 -3.54153
65   -6.96935 -3.57681
66   -6.96935 -3.61209
67   -6.96935 -3.64736
68   -6.96935 -3.68264
69   -6.96935 -3.71792
70   -6.96935 -3.7532
71   -6.96935 -3.78847
72   -6.96935 -3.82375
73   -6.96935 -3.85903
74   -6.96935 -3.89431
75   -6.96935 -3.92959
76   -6.93407 -3.96486
77   -6.89879 -4.00014
78   -6.89879 -4.03542
79   -6.89879 -4.0707
80   -6.86352 -4.10597
81   -6.82824 -4.14125
82   -6.82824 -4.17653
83   -6.82824 -4.21181
84   -6.79296 -4.24709
85   -6.79296 -4.28236
86   -6.79296 -4.31764
87   -6.79296 -4.35292
88   -6.75768 -4.3882
89   -6.7224 -4.42347
90   -6.68713 -4.45875
91   -6.65185 -4.49403
92   -6.65185 -4.52931
93   -6.65185 -4.56459
94   -6.65185 -4.59986
95   -6.65185 -4.63514
96   -6.65185 -4.67042
97   -6.65185 -4.7057
98   -6.65185 -4.74097
99   -6.61657 -4.77625
100  -6.58129 -4.81153
101  -6.54602 -4.84681
102  -6.51074 -4.88209
103  -6.47546 -4.91736
104  -6.44018 -4.95264
105  -6.44018 -4.98792
106  -6.44018 -5.0232
107  -6.44018 -5.05847
108  -6.44018 -5.09375
109  -6.44018 -5.12903
110  -6.44018 -5.16431
111  -6.44018 -5.19959
112  -6.44018 -5.23486
113  -6.44018 -5.27014
114  -6.44018 -5.30542
115  -6.44018 -5.3407
116  -6.44018 -5.37597
117  -6.44018 -5.41125
118  -6.4049 -5.44653
119  -6.36963 -5.48181
120  -6.33435 -5.51709
121  -6.29907 -5.55236
122  -6.26379 -5.58764
123  -6.26379 -5.62292
124  -6.26379 -5.6582
125  -6.26379 -5.69347
126  -6.26379 -5.72875
127  -6.26379 -5.76403
128  -6.26379 -5.79931
129  -6.26379 -5.83459
130  -6.26379 -5.86986
131  -6.22852 -5.90514
132  -6.19324 -5.94042
133  -6.15796 -5.9757
134  -6.12268 -6.01097
135  -6.12268 -6.04625
136  -6.0874 -6.08153
137  -6.0874 -6.11681
138  -6.0874 -6.15209
139  -6.0874 -6.18736
140  -6.0874 -6.22264
141  -6.0874 -6.25792
142  -6.05213 -6.2932
143  -6.01685 -6.32847
144  -5.98157 -6.36375
145  -5.94629 -6.39903
146  -5.94629 -6.43431
147  -5.94629 -6.46959
148  -5.94629 -6.50486
149  -5.91102 -6.54014
150  -5.87574 -6.57542
151  -5.84046 -6.6107
152  -5.80518 -6.64597
153  -5.7699 -6.68125
154  -5.73463 -6.71653
155  -5.69935 -6.75181
156  -5.66407 -6.78709
157  -5.62879 -6.78709
158  -5.59352 -6.78709
159  -5.55824 -6.82236
160  -5.52296 -6.85764
161  -5.48768 -6.89292
162  -5.4524 -6.9282
163  -5.41713 -6.96347
164  -5.38185 -6.99875
165  -5.34657 -7.03403
166  -5.31129 -7.06931
167  -5.27602 -7.10459
168  -5.24074 -7.13986
169  -5.20546 -7.17514
170  -5.17018 -7.21042
171  -5.1349 -7.2457
172  -5.09963 -7.28097
173  -5.06435 -7.31625
174  -5.02907 -7.35153
175  -4.99379 -7.38681
176  -4.95852 -7.38681
177  -4.92324 -7.38681
178  -4.88796 -7.38681
179  -4.85268 -7.38681
180  -4.8174 -7.38681
181  -4.78213 -7.38681
182  -4.74685 -7.38681
183  -4.71157 -7.38681
184  -4.67629 -7.38681
185  -4.64102 -7.38681
186  -4.60574 -7.38681
187  -4.57046 -7.38681
188  -4.53518 -7.38681
189  -4.4999 -7.42209
190  -4.46463 -7.45736
191  -4.42935 -7.45736
192  -4.39407 -7.45736
193  -4.35879 -7.45736
194  -4.32352 -7.45736
195  -4.28824 -7.45736
196  -4.25296 -7.45736
197  -4.21768 -7.45736
198  -4.1824 -7.45736
199  -4.14713 -7.45736
200  -4.11185 -7.45736
201  -4.07657 -7.45736
202  -4.04129 -7.45736
203  -4.00602 -7.42209
204  -3.97074 -7.42209
205  -3.93546 -7.42209
206  -3.90018 -7.42209
207  -3.8649 -7.42209
208  -3.82963 -7.42209
209  -3.79435 -7.42209
210  -3.75907 -7.42209
211  -3.72379 -7.42209
212  -3.68852 -7.42209
213  -3.65324 -7.42209
214  -3.61796 -7.42209
215  -3.58268 -7.42209
216  -3.5474 -7.38681
217  -3.51213 -7.38681
218  -3.47685 -7.38681
219  -3.44157 -7.38681
220  -3.40629 -7.38681
221  -3.37102 -7.38681
222  -3.33574 -7.38681
223  -3.30046 -7.38681
224  -3.26518 -7.35153
225  -3.2299 -7.35153
226  -3.19463 -7.35153
227  -3.15935 -7.35153
228  -3.12407 -7.35153
229  -3.08879 -7.35153
230  -3.05352 -7.35153
231  -3.01824 -7.31625
232  -2.98296 -7.31625
233  -2.94768 -7.28097
234  -2.9124 -7.28097
235  -2.87713 -7.28097
236  -2.84185 -7.28097
237  -2.80657 -7.28097
238  -2.77129 -7.28097
239  -2.73602 -7.2457
240  -2.70074 -7.2457
241  -2.66546 -7.2457
242  -2.63018 -7.2457
243  -2.5949 -7.2457
244  -2.55963 -7.2457
245  -2.52435 -7.2457
246  -2.48907 -7.2457
247  -2.45379 -7.2457
248  -2.41852 -7.2457
249  -2.38324 -7.2457
250  -2.34796 -7.2457
251  -2.31268 -7.2457
252  -2.2774 -7.2457
253  -2.24213 -7.2457
254  -2.20685 -7.2457
255  -2.17157 -7.2457
256  -2.13629 -7.2457
257  -2.10102 -7.2457
258  -2.06574 -7.2457
259  -2.03046 -7.2457
260  -1.99518 -7.2457
261  -1.9599 -7.2457
262  -1.92463 -7.2457
263  -1.88935 -7.2457
264  -1.85407 -7.2457
265  -1.81879 -7.2457
266  -1.78352 -7.2457
267  -1.74824 -7.2457
268  -1.71296 -7.2457
269  -1.67768 -7.2457
270  -1.6424 -7.2457
271  -1.60713 -7.2457
272  -1.57185 -7.2457
273  -1.53657 -7.2457
274  -1.50129 -7.2457
275  -1.46602 -7.2457
276  -1.43074 -7.2457
277  -1.39546 -7.2457
278  -1.36018 -7.2457
279  -1.3249 -7.2457
280  -1.28963 -7.2457
281  -1.25435 -7.2457
282  -1.21907 -7.2457
283  -1.18379 -7.2457
284  -1.14852 -7.2457
285  -1.11324 -7.2457
286  -1.07796 -7.2457
287  -1.04268 -7.2457
288  -1.0074 -7.28097
289  -0.972127 -7.28097
290  -0.936849 -7.28097
291  -0.901571 -7.28097
292  -0.866293 -7.28097
293  -0.831015 -7.28097
294  -0.795738 -7.28097
295  -0.76046 -7.28097
296  -0.725182 -7.28097
297  -0.689904 -7.28097
298  -0.654627 -7.28097
299  -0.619349 -7.28097
300  -0.584071 -7.28097
301  -0.548793 -7.28097
302  -0.513515 -7.31625
303  -0.478238 -7.31625
304  -0.44296 -7.31625
305  -0.407682 -7.35153
306  -0.372404 -7.35153
307  -0.337127 -7.35153
308  -0.301849 -7.35153
309  -0.266571 -7.35153
310  -0.231293 -7.35153
311  -0.196015 -7.35153
312  -0.160738 -7.35153
313  -0.12546 -7.35153
314  -0.0901821 -7.35153
315  -0.0549043 -7.35153
316  -0.0196265 -7.35153
317  0.0156512 -7.35153
318  0.050929 -7.38681
319  0.0862068 -7.38681
320  0.121485 -7.38681
321  0.156762 -7.38681
322  0.19204 -7.38681
323  0.227318 -7.38681
324  0.262596 -7.38681
325  0.297873 -7.38681
326  0.333151 -7.38681
327  0.368429 -7.42209
328  0.403707 -7.42209
329  0.438985 -7.42209
330  0.474262 -7.42209
331  0.50954 -7.42209
332  0.544818 -7.42209
333  0.580096 -7.42209
334  0.615373 -7.42209
335  0.650651 -7.45736
336  0.685929 -7.45736
337  0.721207 -7.45736
338  0.756485 -7.45736
339  0.791762 -7.45736
340  0.82704 -7.45736
341  0.862318 -7.49264
342  0.897596 -7.49264
343  0.932873 -7.49264
344  0.968151 -7.49264
345  1.00343 -7.49264
346  1.03871 -7.49264
347  1.07398 -7.49264
348  1.10926 -7.49264
349  1.14454 -7.49264
350  1.17982 -7.52792
351  1.2151 -7.52792
352  1.25037 -7.52792
353  1.28565 -7.5632
354  1.32093 -7.5632
355  1.35621 -7.5632
356  1.39148 -7.59847
357  1.42676 -7.59847
358  1.46204 -7.59847
359  1.49732 -7.63375
360  1.5326 -7.63375
361  1.56787 -7.63375
362  1.60315 -7.66903
363  1.63843 -7.66903
364  1.67371 -7.66903
365  1.70898 -7.70431
366  1.74426 -7.70431
367  1.77954 -7.70431
368  1.81482 -7.73959
369  1.8501 -7.73959
370  1.88537 -7.77486
371  1.92065 -7.77486
372  1.95593 -7.77486
373  1.99121 -7.81014
374  2.02648 -7.81014
375  2.06176 -7.84542
376  2.09704 -7.84542
377  2.13232 -7.8807
378  2.1676 -7.8807
379  2.20287 -7.91597
380  2.23815 -7.91597
381  2.27343 -7.91597
382  2.30871 -7.95125
383  2.34398 -7.98653
384  2.37926 -7.98653
385  2.41454 -7.98653
386  2.44982 -7.98653
387  2.4851 -8.02181
388  2.52037 -8.05709
389  2.55565 -8.09236
390  2.59093 -8.09236
391  2.62621 -8.09236
392  2.66148 -8.12764
393  2.69676 -8.16292
394  2.73204 -8.16292
395  2.76732 -8.16292
396  2.8026 -8.16292
397  2.83787 -8.16292
398  2.87315 -8.16292
399  2.90843 -8.16292
400  2.94371 -8.16292
401  2.97898 -8.16292
402  3.01426 -8.16292
403  3.04954 -8.16292
404  3.08482 -8.16292
405  3.1201 -8.16292
406  3.15537 -8.16292
407  3.19065 -8.12764
408  3.22593 -8.09236
409  3.26121 -8.09236
410  3.29648 -8.09236
411  3.33176 -8.09236
412  3.36704 -8.09236
413  3.40232 -8.09236
414  3.4376 -8.09236
415  3.47287 -8.09236
416  3.50815 -8.09236
417  3.54343 -8.09236
418  3.57871 -8.09236
419  3.61398 -8.09236
420  3.64926 -8.09236
421  3.68454 -8.09236
422  3.71982 -8.09236
423  3.7551 -8.09236
424  3.79037 -8.09236
425  3.82565 -8.09236
426  3.86093 -8.09236
427  3.89621 -8.05709
428  3.93148 -8.02181
429  3.96676 -8.02181
430  4.00204 -8.02181
431  4.03732 -8.02181
432  4.0726 -8.02181
433  4.10787 -8.02181
434  4.14315 -8.02181
435  4.17843 -8.02181
436  4.21371 -8.02181
437  4.24898 -7.98653
438  4.28426 -7.95125
439  4.31954 -7.91597
440  4.35482 -7.8807
441  4.3901 -7.84542
442  4.42537 -7.84542
443  4.46065 -7.81014
444  4.49593 -7.77486
445  4.53121 -7.77486
446  4.56648 -7.77486
447  4.60176 -7.77486
448  4.63704 -7.77486
449  4.67232 -7.77486
450  4.7076 -7.73959
451  4.74287 -7.70431
452  4.77815 -7.66903
453  4.81343 -7.63375
454  4.84871 -7.59847
455  4.88398 -7.5632
456  4.91926 -7.52792
457  4.95454 -7.49264
458  4.95454 -7.45736
459  4.95454 -7.42209
460  4.95454 -7.38681
461  4.95454 -7.35153
462  4.95454 -7.31625
463  4.95454 -7.28097
464  4.95454 -7.2457
465  4.95454 -7.21042
466  4.95454 -7.17514
467  4.95454 -7.13986
468  4.95454 -7.10459
469  4.95454 -7.06931
470  4.95454 -7.03403
471  4.95454 -6.99875
472  4.95454 -6.96347
473  4.95454 -6.9282
474  4.95454 -6.89292
475  4.95454 -6.85764
476  4.98982 -6.82236
477  5.0251 -6.78709
478  5.06037 -6.75181
479  5.09565 -6.71653
480  5.13093 -6.68125
481  5.16621 -6.64597
482  5.16621 -6.6107
483  5.16621 -6.57542
484  5.16621 -6.54014
485  5.16621 -6.50486
486  5.20148 -6.46959
487  5.23676 -6.43431
488  5.23676 -6.39903
489  5.23676 -6.36375
490  5.23676 -6.32847
491  5.23676 -6.2932
492  5.23676 -6.25792
493  5.23676 -6.22264
494  5.23676 -6.18736
495  5.23676 -6.15209
496  5.27204 -6.11681
497  5.30732 -6.08153
498  5.3426 -6.04625
499  5.37787 -6.01097
500  5.41315 -5.9757
501  5.44843 -5.94042
502  5.48371 -5.90514
503  5.51898 -5.86986
504  5.55426 -5.83459
505  5.58954 -5.79931
506  5.62482 -5.76403
507  5.6601 -5.72875
508  5.69537 -5.69347
509  5.69537 -5.6582
510  5.69537 -5.62292
511  5.69537 -5.58764
512  5.69537 -5.55236
513  5.73065 -5.51709
514  5.76593 -5.48181
515  5.76593 -5.44653
516  5.76593 -5.41125
517  5.76593 -5.37597
518  5.76593 -5.3407
519  5.76593 -5.30542
520  5.76593 -5.27014
521  5.76593 -5.23486
522  5.76593 -5.19959
523  5.76593 -5.16431
524  5.76593 -5.12903
525  5.80121 -5.09375
526  5.83648 -5.05847
527  5.87176 -5.0232
528  5.90704 -4.98792
529  5.90704 -4.95264
530  5.90704 -4.91736
531  5.90704 -4.88209
532  5.90704 -4.84681
533  5.90704 -4.81153
534  5.90704 -4.77625
535  5.90704 -4.74097
536  5.90704 -4.7057
537  5.90704 -4.67042
538  5.90704 -4.63514
539  5.90704 -4.59986
540  5.90704 -4.56459
541  5.87176 -4.52931
542  5.83648 -4.49403
543  5.80121 -4.45875
544  5.76593 -4.42347
545  5.73065 -4.3882
546  5.69537 -4.35292
547  5.6601 -4.31764
548  5.62482 -4.28236
549  5.58954 -4.24709
550  5.55426 -4.21181
551  5.51898 -4.17653
552  5.48371 -4.14125
553  5.44843 -4.10597
554  5.41315 -4.0707
555  5.37787 -4.03542
556  5.3426 -4.00014
557  5.30732 -3.96486
558  5.30732 -3.92959
559  5.30732 -3.89431
560  5.30732 -3.85903
561  5.30732 -3.82375
562  5.30732 -3.78847
563  5.30732 -3.7532
564  5.30732 -3.71792
565  5.30732 -3.68264
566  5.30732 -3.64736
567  5.30732 -3.61209
568  5.30732 -3.57681
569  5.30732 -3.54153
570  5.30732 -3.50625
571  5.30732 -3.47097
572  5.30732 -3.4357
573  5.30732 -3.40042
574  5.30732 -3.36514
575  5.30732 -3.32986
576  5.30732 -3.29459
577  5.30732 -3.25931
578  5.30732 -3.22403
579  5.30732 -3.18875
580  5.30732 -3.15347
581  5.30732 -3.1182
582  5.30732 -3.08292
583  5.30732 -3.04764
584  5.30732 -3.01236
585  5.30732 -2.97709
586  5.30732 -2.94181
587  5.30732 -2.90653
588  5.30732 -2.87125
589  5.30732 -2.83597
590  5.30732 -2.8007
591  5.30732 -2.76542
592  5.30732 -2.73014
593  5.30732 -2.69486
594  5.30732 -2.65959
595  5.30732 -2.62431
596  5.30732 -2.58903
597  5.30732 -2.55375
598  5.30732 -2.51847
599  5.30732 -2.4832
600  5.30732 -2.44792
601  5.30732 -2.41264
602  5.30732 -2.37736
603  5.30732 -2.34209
604  5.30732 -2.30681
605  5.30732 -2.27153
606  5.30732 -2.23625
607  5.30732 -2.20097
608  5.30732 -2.1657
609  5.3426 -2.13042
610  5.37787 -2.09514
611  5.41315 -2.05986
612  5.44843 -2.02459
613  5.48371 -1.98931
614  5.51898 -1.95403
615  5.51898 -1.91875
616  5.55426 -1.88347
617  5.58954 -1.8482
618  5.62482 -1.81292
619  5.6601 -1.77764
620  5.6601 -1.74236
621  5.6601 -1.70709
622  5.69537 -1.67181
623  5.73065 -1.63653
624  5.76593 -1.60125
625  5.80121 -1.56597
626  5.83648 -1.5307
627  5.87176 -1.49542
628  5.87176 -1.46014
629  5.87176 -1.42486
630  5.87176 -1.38959
631  5.87176 -1.35431
632  5.87176 -1.31903
633  5.87176 -1.28375
634  5.87176 -1.24847
635  5.87176 -1.2132
636  5.87176 -1.17792
637  5.87176 -1.14264
638  5.87176 -1.10736
639  5.87176 -1.07209
640  5.83648 -1.03681
641  5.80121 -1.00153
642  5.76593 -0.966253
643  5.73065 -0.930975
644  5.69537 -0.895697
645  5.6601 -0.860419
646  5.62482 -0.825141
647  5.58954 -0.789864
648  5.58954 -0.754586
649  5.58954 -0.719308
650  5.58954 -0.68403
651  5.58954 -0.648753
652  5.58954 -0.613475
653  5.58954 -0.578197
654  5.58954 -0.542919
655  5.58954 -0.507641
656  5.58954 -0.472364
657  5.58954 -0.437086
658  5.58954 -0.401808
659  5.58954 -0.36653
660  5.58954 -0.331253
661  5.58954 -0.295975
662  5.58954 -0.260697
663  5.62482 -0.225419
664  5.6601 -0.190141
665  5.69537 -0.154864
666  5.73065 -0.119586
667  5.76593 -0.0843081
668  5.76593 -0.0490303
669  5.76593 -0.0137525
670  5.76593 0.0215253
671  5.76593 0.0568031
672  5.76593 0.0920808
673  5.76593 0.127359
674  5.80121 0.162636
675  5.80121 0.197914
676  5.80121 0.233192
677  5.80121 0.26847
678  5.80121 0.303747
679  5.80121 0.339025
680  5.80121 0.374303
681  5.80121 0.409581
682  5.80121 0.444859
683  5.83648 0.480136
684  5.87176 0.515414
685  5.90704 0.550692
686  5.94232 0.58597
687  5.9776 0.621247
688  6.01287 0.656525
689  6.04815 0.691803
690  6.08343 0.727081
691  6.11871 0.762359
692  6.15398 0.797636
693  6.18926 0.832914
694  6.22454 0.868192
695  6.25982 0.90347
696  6.2951 0.938747
697  6.33037 0.974025
698  6.36565 1.0093
699  6.40093 1.04458
700  6.43621 1.07986
701  6.47148 1.11514
702  6.50676 1.15041
703  6.54204 1.15041
704  6.57732 1.15041
705  6.6126 1.15041
706  6.64787 1.15041
707  6.68315 1.15041
708  6.71843 1.18569
709  6.75371 1.22097
710  6.78898 1.25625
711  6.82426 1.29153
712  6.85954 1.3268
713  6.89482 1.36208
714  6.9301 1.39736
715  6.96537 1.43264
716  7.00065 1.46791
717  7.03593 1.50319
718  7.07121 1.53847
719  7.10648 1.57375
720  7.10648 1.60903
721  7.10648 1.6443
722  7.10648 1.67958
723  7.10648 1.71486
724  7.10648 1.75014
725  7.10648 1.78541
726  7.10648 1.82069
727  7.10648 1.85597
728  7.10648 1.89125
729  7.10648 1.92653
730  7.10648 1.9618
731  7.10648 1.99708
732  7.07121 2.03236
733  7.07121 2.06764
734  7.07121 2.10291
735  7.07121 2.13819
736  7.07121 2.17347
737  7.07121 2.20875
738  7.07121 2.24403
739  7.07121 2.2793
740  7.07121 2.31458
741  7.07121 2.34986
742  7.07121 2.38514
743  7.07121 2.42041
744  7.03593 2.45569
745  7.03593 2.49097
746  7.03593 2.52625
747  7.03593 2.56153
748  7.00065 2.5968
749  6.96537 2.63208
750  6.96537 2.66736
751  6.96537 2.70264
752  6.96537 2.73791
753  6.96537 2.77319
754  6.96537 2.80847
755  6.9301 2.84375
756  6.9301 2.87903
757  6.9301 2.9143
758  6.89482 2.94958
759  6.89482 2.98486
760  6.89482 3.02014
761  6.85954 3.05541
762  6.85954 3.09069
763  6.85954 3.12597
764  6.82426 3.16125
765  6.78898 3.19653
766  6.78898 3.2318
767  6.78898 3.26708
768  6.75371 3.30236
769  6.75371 3.33764
770  6.75371 3.37291
771  6.75371 3.40819
772  6.71843 3.44347
773  6.71843 3.47875
774  6.68315 3.51403
775  6.68315 3.5493
776  6.64787 3.58458
777  6.64787 3.61986
778  6.64787 3.65514
779  6.6126 3.69041
780  6.6126 3.72569
781  6.57732 3.76097
782  6.57732 3.79625
783  6.57732 3.83153
784  6.54204 3.8668
785  6.54204 3.90208
786  6.54204 3.93736
787  6.54204 3.97264
788  6.54204 4.00791
789  6.54204 4.04319
790  6.50676 4.07847
791  6.50676 4.11375
792  6.47148 4.14903
793  6.47148 4.1843
794  6.43621 4.21958
795  6.43621 4.25486
796  6.40093 4.29014
797  6.40093 4.32541
798  6.40093 4.36069
799  6.40093 4.39597
800  6.36565 4.43125
801  6.36565 4.46653
802  6.33037 4.5018
803  6.33037 4.53708
804  6.2951 4.57236
805  6.2951 4.60764
806  6.25982 4.64291
807  6.25982 4.67819
808  6.22454 4.71347
809  6.18926 4.74875
810  6.18926 4.78403
811  6.15398 4.8193
812  6.15398 4.85458
813  6.11871 4.88986
814  6.11871 4.92514
815  6.11871 4.96041
816  6.08343 4.99569
817  6.08343 5.03097
818  6.08343 5.06625
819  6.04815 5.10153
820  6.01287 5.1368
821  6.01287 5.17208
822  5.9776 5.20736
823  5.9776 5.24264
824  5.94232 5.27791
825  5.94232 5.31319
826  5.94232 5.34847
827  5.90704 5.38375
828  5.87176 5.41903
829  5.83648 5.4543
830  5.83648 5.48958
831  5.80121 5.52486
832  5.76593 5.56014
833  5.76593 5.59541
834  5.73065 5.63069
835  5.73065 5.66597
836  5.69537 5.70125
837  5.69537 5.73653
838  5.6601 5.7718
839  5.62482 5.80708
840  5.58954 5.84236
841  5.58954 5.87764
842  5.55426 5.91291
843  5.55426 5.94819
844  5.51898 5.98347
845  5.48371 6.01875
846  5.44843 6.05403
847  5.44843 6.0893
848  5.41315 6.12458
849  5.37787 6.15986
850  5.3426 6.19514
851  5.30732 6.23041
852  5.27204 6.26569
853  5.27204 6.30097
854  5.23676 6.33625
855  5.20148 6.37153
856  5.16621 6.4068
857  5.13093 6.44208
858  5.09565 6.47736
859  5.06037 6.51264
860  5.0251 6.54791
861  5.0251 6.58319
862  4.98982 6.61847
863  4.95454 6.65375
864  4.91926 6.68903
865  4.88398 6.7243
866  4.84871 6.75958
867  4.81343 6.79486
868  4.77815 6.83014
869  4.74287 6.86541
870  4.7076 6.90069
871  4.7076 6.93597
872  4.67232 6.97125
873  4.63704 7.00653
874  4.60176 7.0418
875  4.56648 7.07708
876  4.53121 7.11236
877  4.49593 7.14764
878  4.46065 7.18291
879  4.46065 7.21819
880  4.42537 7.25347
881  4.3901 7.28875
882  4.35482 7.32403
883  4.31954 7.3593
884  4.28426 7.39458
885  4.24898 7.42986
886  4.21371 7.46514
887  4.17843 7.50041
888  4.14315 7.53569
889  4.10787 7.57097
890  4.0726 7.60625
891  4.03732 7.64153
892  4.00204 7.6768
893  3.96676 7.71208
894  3.93148 7.71208
895  3.89621 7.71208
896  3.86093 7.74736
897  3.82565 7.78264
898  3.79037 7.81791
899  3.7551 7.85319
900  3.71982 7.88847
901  3.68454 7.88847
902  3.64926 7.92375
903  3.61398 7.95903
904  3.57871 7.95903
905  3.54343 7.9943
906  3.50815 8.02958
907  3.47287 8.06486
908  3.4376 8.10014
909  3.40232 8.10014
910  3.36704 8.13541
911  3.33176 8.13541
912  3.29648 8.17069
913  3.26121 8.17069
914  3.22593 8.20597
915  3.19065 8.24125
916  3.15537 8.24125
917  3.1201 8.24125
918  3.08482 8.24125
919  3.04954 8.27653
920  3.01426 8.27653
921  2.97898 8.27653
922  2.94371 8.27653
923  2.90843 8.3118
924  2.87315 8.34708
925  2.83787 8.38236
926  2.8026 8.38236
927  2.76732 8.38236
928  2.73204 8.41764
929  2.69676 8.41764
930  2.66148 8.41764
931  2.62621 8.45291
932  2.59093 8.45291
933  2.55565 8.48819
934  2.52037 8.48819
935  2.4851 8.48819
936  2.44982 8.52347
937  2.41454 8.52347
938  2.37926 8.52347
939  2.34398 8.52347
940  2.30871 8.55875
941  2.27343 8.55875
942  2.23815 8.59403
943  2.20287 8.59403
944  2.1676 8.59403
945  2.13232 8.6293
946  2.09704 8.6293
947  2.06176 8.6293
948  2.02648 8.6293
949  1.99121 8.6293
950  1.95593 8.6293
951  1.92065 8.6293
952  1.88537 8.66458
953  1.8501 8.66458
954  1.81482 8.66458
955  1.77954 8.69986
956  1.74426 8.69986
957  1.70898 8.69986
958  1.67371 8.69986
959  1.63843 8.69986
960  1.60315 8.69986
961  1.56787 8.69986
962  1.5326 8.69986
963  1.49732 8.69986
964  1.46204 8.73514
965  1.42676 8.73514
966  1.39148 8.73514
967  1.35621 8.73514
968  1.32093 8.73514
969  1.28565 8.73514
970  1.25037 8.77041
971  1.2151 8.77041
972  1.17982 8.77041
973  1.14454 8.77041
974  1.10926 8.77041
975  1.07398 8.77041
976  1.03871 8.77041
977  1.00343 8.77041
978  0.968151 8.77041
979  0.932873 8.77041
980  0.897596 8.77041
981  0.862318 8.77041
982  0.82704 8.77041
983  0.791762 8.77041
984  0.756485 8.77041
985  0.721207 8.77041
986  0.685929 8.77041
987  0.650651 8.77041
988  0.615373 8.77041
989  0.580096 8.77041
990  0.544818 8.77041
991  0.50954 8.77041
992  0.474262 8.77041
993  0.438985 8.77041
994  0.403707 8.77041
995  0.368429 8.77041
996  0.333151 8.77041
997  0.297873 8.77041
998  0.262596 8.77041
999  0.227318 8.77041
1000 0.19204 8.77041
1001 0.156762 8.77041
1002 0.121485 8.77041
1003 0.0862068 8.73514
1004 0.050929 8.73514
1005 0.0156512 8.73514
1006 -0.0196265 8.73514
1007 -0.0549043 8.73514
1008 -0.0901821 8.73514
1009 -0.12546 8.73514
1010 -0.160738 8.73514
1011 -0.196015 8.73514
1012 -0.231293 8.69986
1013 -0.266571 8.69986
1014 -0.301849 8.69986
1015 -0.337127 8.69986
1016 -0.372404 8.69986
1017 -0.407682 8.69986
1018 -0.44296 8.69986
1019 -0.478238 8.66458
1020 -0.513515 8.66458
1021 -0.548793 8.66458
1022 -0.584071 8.66458
1023 -0.619349 8.66458
1024 -0.654627 8.66458
1025 -0.689904 8.6293
1026 -0.725182 8.6293
1027 -0.76046 8.6293
1028 -0.795738 8.6293
1029 -0.831015 8.6293
1030 -0.866293 8.6293
1031 -0.901571 8.6293
1032 -0.936849 8.6293
1033 -0.972127 8.59403
1034 -1.0074 8.55875
1035 -1.04268 8.55875
1036 -1.07796 8.55875
1037 -1.11324 8.55875
1038 -1.14852 8.55875
1039 -1.18379 8.52347
1040 -1.21907 8.52347
1041 -1.25435 8.48819
1042 -1.28963 8.48819
1043 -1.3249 8.48819
1044 -1.36018 8.48819
1045 -1.39546 8.45291
1046 -1.43074 8.45291
1047 -1.46602 8.45291
1048 -1.50129 8.41764
1049 -1.53657 8.38236
1050 -1.57185 8.38236
1051 -1.60713 8.38236
1052 -1.6424 8.34708
1053 -1.67768 8.34708
1054 -1.71296 8.34708
1055 -1.74824 8.3118
1056 -1.78352 8.27653
1057 -1.81879 8.27653
1058 -1.85407 8.24125
1059 -1.88935 8.20597
1060 -1.92463 8.20597
1061 -1.9599 8.20597
1062 -1.99518 8.17069
1063 -2.03046 8.13541
1064 -2.06574 8.10014
1065 -2.10102 8.06486
1066 -2.13629 8.02958
1067 -2.17157 7.9943
1068 -2.20685 7.95903
1069 -2.24213 7.92375
1070 -2.24213 7.88847
1071 -2.2774 7.85319
1072 -2.31268 7.81791
1073 -2.31268 7.78264
1074 -2.31268 7.74736
1075 -2.31268 7.71208
1076 -2.34796 7.6768
1077 -2.38324 7.64153
1078 -2.38324 7.60625
1079 -2.38324 7.57097
1080 -2.41852 7.53569
1081 -2.45379 7.50041
1082 -2.45379 7.46514
1083 -2.48907 7.42986
1084 -2.48907 7.39458
1085 -2.52435 7.3593
1086 -2.55963 7.32403
1087 -2.5949 7.28875
1088 -2.5949 7.25347
1089 -2.5949 7.21819
1090 -2.63018 7.18291
1091 -2.66546 7.14764
1092 -2.70074 7.11236
1093 -2.73602 7.07708
1094 -2.77129 7.0418
1095 -2.80657 7.00653
1096 -2.84185 6.97125
1097 -2.84185 6.93597
1098 -2.84185 6.90069
1099 -2.87713 6.86541
1100 -2.9124 6.83014
1101 -2.94768 6.79486
1102 -2.98296 6.75958
1103 -3.01824 6.7243
1104 -3.05352 6.68903
1105 -3.08879 6.65375
1106 -3.12407 6.61847
1107 -3.15935 6.58319
1108 -3.19463 6.54791
1109 -3.2299 6.51264
1110 -3.26518 6.47736
1111 -3.30046 6.44208
1112 -3.33574 6.4068
1113 -3.37102 6.4068
1114 -3.40629 6.4068
1115 -3.44157 6.4068
1116 -3.47685 6.4068
1117 -3.51213 6.4068
1118 -3.5474 6.4068
1119 -3.58268 6.4068
1120 -3.61796 6.4068
1121 -3.65324 6.4068
1122 -3.68852 6.37153
1123 -3.72379 6.33625
1124 -3.75907 6.30097
1125 -3.79435 6.30097
1126 -3.82963 6.30097
1127 -3.8649 6.30097
1128 -3.90018 6.30097
1129 -3.93546 6.26569
1130 -3.97074 6.23041
1131 -4.00602 6.19514
1132 -4.04129 6.15986
1133 -4.07657 6.12458
1134 -4.11185 6.0893
1135 -4.14713 6.05403
1136 -4.1824 6.01875
1137 -4.1824 5.98347
1138 -4.1824 5.94819
1139 -4.1824 5.91291
1140 -4.1824 5.87764
1141 -4.1824 5.84236
1142 -4.1824 5.80708
1143 -4.1824 5.7718
1144 -4.21768 5.73653
1145 -4.25296 5.70125
1146 -4.28824 5.66597
1147 -4.32352 5.63069
1148 -4.35879 5.59541
1149 -4.39407 5.56014
1150 -4.42935 5.52486
1151 -4.46463 5.48958
1152 -4.4999 5.4543
1153 -4.53518 5.41903
1154 -4.57046 5.38375
1155 -4.60574 5.34847
1156 -4.60574 5.31319
1157 -4.64102 5.27791
1158 -4.64102 5.24264
1159 -4.67629 5.20736
1160 -4.71157 5.17208
1161 -4.71157 5.1368
1162 -4.74685 5.10153
1163 -4.74685 5.06625
1164 -4.78213 5.03097
1165 -4.78213 4.99569
1166 -4.78213 4.96041
1167 -4.8174 4.92514
1168 -4.8174 4.88986
1169 -4.8174 4.85458
1170 -4.8174 4.8193
1171 -4.8174 4.78403
1172 -4.8174 4.74875
1173 -4.85268 4.71347
1174 -4.85268 4.67819
1175 -4.88796 4.64291
1176 -4.88796 4.60764
1177 -4.88796 4.57236
1178 -4.88796 4.53708
1179 -4.88796 4.5018
1180 -4.92324 4.46653
1181 -4.95852 4.43125
1182 -4.99379 4.39597
1183 -5.02907 4.36069
1184 -5.06435 4.32541
1185 -5.06435 4.29014
1186 -5.06435 4.25486
1187 -5.06435 4.21958
1188 -5.06435 4.1843
1189 -5.09963 4.14903
1190 -5.09963 4.11375
1191 -5.09963 4.07847
1192 -5.09963 4.04319
1193 -5.1349 4.00791
1194 -5.1349 3.97264
1195 -5.1349 3.93736
1196 -5.17018 3.90208
1197 -5.20546 3.8668
1198 -5.20546 3.83153
1199 -5.20546 3.79625
1200 -5.24074 3.76097
1201 -5.24074 3.72569
1202 -5.24074 3.69041
1203 -5.24074 3.65514
1204 -5.27602 3.61986
1205 -5.27602 3.58458
1206 -5.27602 3.5493
1207 -5.27602 3.51403
1208 -5.27602 3.47875
1209 -5.27602 3.44347
1210 -5.27602 3.40819
1211 -5.31129 3.37291
1212 -5.31129 3.33764
1213 -5.31129 3.30236
1214 -5.31129 3.26708
1215 -5.31129 3.2318
1216 -5.31129 3.19653
1217 -5.31129 3.16125
1218 -5.31129 3.12597
1219 -5.31129 3.09069
1220 -5.31129 3.05541
1221 -5.31129 3.02014
1222 -5.31129 2.98486
1223 -5.31129 2.94958
1224 -5.31129 2.9143
1225 -5.31129 2.87903
1226 -5.31129 2.84375
1227 -5.34657 2.80847
1228 -5.38185 2.77319
1229 -5.41713 2.73791
1230 -5.4524 2.70264
1231 -5.48768 2.66736
1232 -5.52296 2.63208
1233 -5.52296 2.5968
1234 -5.52296 2.56153
1235 -5.52296 2.52625
1236 -5.52296 2.49097
1237 -5.52296 2.45569
1238 -5.52296 2.42041
1239 -5.52296 2.38514
1240 -5.52296 2.34986
1241 -5.55824 2.31458
1242 -5.59352 2.2793
1243 -5.59352 2.24403
1244 -5.59352 2.20875
1245 -5.62879 2.17347
1246 -5.66407 2.13819
1247 -5.69935 2.10291
1248 -5.69935 2.06764
1249 -5.69935 2.03236
1250 -5.69935 1.99708
1251 -5.73463 1.9618
1252 -5.7699 1.92653
1253 -5.80518 1.89125
1254 -5.84046 1.85597
1255 -5.84046 1.82069
1256 -5.84046 1.78541
1257 -5.87574 1.75014
1258 -5.87574 1.71486
1259 -5.91102 1.67958
1260 -5.91102 1.6443
1261 -5.91102 1.60903
1262 -5.91102 1.57375
1263 -5.94629 1.53847
1264 -5.94629 1.50319
1265 -5.98157 1.46791
1266 -5.98157 1.43264
1267 -6.01685 1.39736
1268 -6.01685 1.36208
1269 -6.01685 1.3268
1270 -6.01685 1.29153
1271 -6.05213 1.25625
1272 -6.05213 1.22097
1273 -6.0874 1.18569
1274 -6.0874 1.15041
1275 -6.0874 1.11514
1276 -6.12268 1.07986
1277 -6.12268 1.04458
1278 -6.15796 1.0093
1279 -6.15796 0.974025
1280 -6.19324 0.938747
1281 -6.19324 0.90347
1282 -6.19324 0.868192
1283 -6.19324 0.832914
1284 -6.22852 0.797636
1285 -6.26379 0.762359
1286 -6.29907 0.727081
1287 -6.29907 0.691803
1288 -6.33435 0.656525
1289 -6.33435 0.621247
1290 -6.36963 0.58597
1291 -6.4049 0.550692
1292 -6.44018 0.515414
1293 -6.47546 0.480136
1294 -6.51074 0.444859
1295 -6.54602 0.409581
1296 -6.54602 0.374303
1297 -6.54602 0.339025
1298 -6.54602 0.303747
1299 -6.54602 0.26847
1300 -6.54602 0.233192
1301 -6.54602 0.197914
1302 -6.54602 0.162636
1303 -6.54602 0.127359
1304 -6.54602 0.0920808
1305 -6.54602 0.0568031
1306 -6.58129 0.0215253
1307 -6.61657 -0.0137525
1308 -6.65185 -0.0490303
1309 -6.68713 -0.0843081
1310 -6.7224 -0.119586
1311 -6.75768 -0.154864
1312 -6.79296 -0.190141
1313 -6.82824 -0.225419
1314 -6.86352 -0.260697
1315 -6.89879 -0.295975
1316 -6.93407 -0.331253
1317 -6.96935 -0.36653
1318 -7.00463 -0.401808
1319 -7.0399 -0.437086
1320 -7.07518 -0.472364
1321 -7.11046 -0.507641
1322 -7.14574 -0.542919
1323 -7.18102 -0.578197
1324 -7.21629 -0.613475
1325 -7.25157 -0.648753
1326 -7.25157 -0.68403
1327 -7.28685 -0.719308
1328 -7.28685 -0.754586
1329 -7.32213 -0.789864
1330 -7.32213 -0.825141
1331 -7.32213 -0.860419
1332 -7.32213 -0.895697
1333 -7.3574 -0.930975
1334 -7.39268 -0.966253
1335 -7.39268 -1.00153
1336 -7.42796 -1.03681
1337 -7.46324 -1.07209
1338 -7.46324 -1.10736
1339 -7.49852 -1.14264
1340 -7.53379 -1.17792
1341 -7.53379 -1.2132
1342 -7.56907 -1.24847
1343 -7.56907 -1.28375
