# Supplementary material for: Statistical Mapping of Maize Bundle Intensity at the Stem Scale Using Spatial Normalisation of Replicated Images
Source: PLoS One. 2014 Mar 12;9(3):e90673. doi: 10.1371/journal.pone.0090673 (PMC3951278; doi:10.1371/journal.pone.0090673)
Supplement: File S2 — Data files containing bundle positions and slice contours. (ZIP) [file pone.0090673.s002.zip › data/slabs/tables/contoursMm/m09crCntMm.txt]

name   x   y
1    -7.05625 0.368597
2    -7.05625 0.333319
3    -7.05625 0.298042
4    -7.05625 0.262764
5    -7.05625 0.227486
6    -7.05625 0.192208
7    -7.05625 0.156931
8    -7.05625 0.121653
9    -7.05625 0.086375
10   -7.05625 0.0510972
11   -7.05625 0.0158194
12   -7.05625 -0.0194583
13   -7.05625 -0.0547361
14   -7.05625 -0.0900139
15   -7.05625 -0.125292
16   -7.05625 -0.160569
17   -7.02097 -0.195847
18   -7.02097 -0.231125
19   -6.98569 -0.266403
20   -6.98569 -0.301681
21   -6.98569 -0.336958
22   -6.98569 -0.372236
23   -6.98569 -0.407514
24   -6.98569 -0.442792
25   -6.98569 -0.478069
26   -6.98569 -0.513347
27   -6.98569 -0.548625
28   -6.98569 -0.583903
29   -6.98569 -0.619181
30   -6.98569 -0.654458
31   -6.98569 -0.689736
32   -6.98569 -0.725014
33   -6.98569 -0.760292
34   -6.98569 -0.795569
35   -6.98569 -0.830847
36   -6.98569 -0.866125
37   -6.98569 -0.901403
38   -6.98569 -0.936681
39   -6.98569 -0.971958
40   -6.98569 -1.00724
41   -6.98569 -1.04251
42   -6.98569 -1.07779
43   -6.98569 -1.11307
44   -6.98569 -1.14835
45   -6.98569 -1.18363
46   -6.98569 -1.2189
47   -6.98569 -1.25418
48   -6.98569 -1.28946
49   -6.98569 -1.32474
50   -6.98569 -1.36001
51   -7.02097 -1.39529
52   -7.02097 -1.43057
53   -7.05625 -1.46585
54   -7.05625 -1.50113
55   -7.05625 -1.5364
56   -7.05625 -1.57168
57   -7.05625 -1.60696
58   -7.05625 -1.64224
59   -7.05625 -1.67751
60   -7.05625 -1.71279
61   -7.05625 -1.74807
62   -7.05625 -1.78335
63   -7.05625 -1.81863
64   -7.05625 -1.8539
65   -7.05625 -1.88918
66   -7.05625 -1.92446
67   -7.05625 -1.95974
68   -7.05625 -1.99501
69   -7.05625 -2.03029
70   -7.05625 -2.06557
71   -7.05625 -2.10085
72   -7.05625 -2.13613
73   -7.05625 -2.1714
74   -7.05625 -2.20668
75   -7.02097 -2.24196
76   -7.02097 -2.27724
77   -7.02097 -2.31251
78   -7.02097 -2.34779
79   -7.02097 -2.38307
80   -6.98569 -2.41835
81   -6.98569 -2.45363
82   -6.98569 -2.4889
83   -6.98569 -2.52418
84   -6.98569 -2.55946
85   -6.98569 -2.59474
86   -6.98569 -2.63001
87   -6.98569 -2.66529
88   -6.98569 -2.70057
89   -6.95042 -2.73585
90   -6.95042 -2.77113
91   -6.91514 -2.8064
92   -6.87986 -2.84168
93   -6.87986 -2.87696
94   -6.87986 -2.91224
95   -6.87986 -2.94751
96   -6.87986 -2.98279
97   -6.87986 -3.01807
98   -6.87986 -3.05335
99   -6.87986 -3.08863
100  -6.84458 -3.1239
101  -6.8093 -3.15918
102  -6.8093 -3.19446
103  -6.77403 -3.22974
104  -6.77403 -3.26501
105  -6.77403 -3.30029
106  -6.77403 -3.33557
107  -6.77403 -3.37085
108  -6.77403 -3.40613
109  -6.77403 -3.4414
110  -6.77403 -3.47668
111  -6.73875 -3.51196
112  -6.70347 -3.54724
113  -6.70347 -3.58251
114  -6.70347 -3.61779
115  -6.70347 -3.65307
116  -6.70347 -3.68835
117  -6.70347 -3.72363
118  -6.70347 -3.7589
119  -6.70347 -3.79418
120  -6.70347 -3.82946
121  -6.70347 -3.86474
122  -6.70347 -3.90001
123  -6.70347 -3.93529
124  -6.70347 -3.97057
125  -6.66819 -4.00585
126  -6.63292 -4.04113
127  -6.59764 -4.0764
128  -6.56236 -4.11168
129  -6.56236 -4.14696
130  -6.56236 -4.18224
131  -6.56236 -4.21751
132  -6.56236 -4.25279
133  -6.52708 -4.28807
134  -6.4918 -4.32335
135  -6.45653 -4.35863
136  -6.42125 -4.3939
137  -6.42125 -4.42918
138  -6.42125 -4.46446
139  -6.42125 -4.49974
140  -6.42125 -4.53501
141  -6.38597 -4.57029
142  -6.35069 -4.60557
143  -6.31542 -4.64085
144  -6.31542 -4.67613
145  -6.31542 -4.7114
146  -6.31542 -4.74668
147  -6.31542 -4.78196
148  -6.31542 -4.81724
149  -6.31542 -4.85251
150  -6.31542 -4.88779
151  -6.31542 -4.92307
152  -6.31542 -4.95835
153  -6.31542 -4.99363
154  -6.31542 -5.0289
155  -6.31542 -5.06418
156  -6.31542 -5.09946
157  -6.28014 -5.13474
158  -6.24486 -5.17001
159  -6.20958 -5.20529
160  -6.1743 -5.24057
161  -6.1743 -5.27585
162  -6.13903 -5.31113
163  -6.13903 -5.3464
164  -6.13903 -5.38168
165  -6.13903 -5.41696
166  -6.10375 -5.45224
167  -6.06847 -5.48751
168  -6.03319 -5.52279
169  -5.99792 -5.55807
170  -5.96264 -5.59335
171  -5.92736 -5.62863
172  -5.92736 -5.6639
173  -5.92736 -5.69918
174  -5.92736 -5.73446
175  -5.92736 -5.76974
176  -5.92736 -5.80501
177  -5.92736 -5.84029
178  -5.92736 -5.87557
179  -5.92736 -5.91085
180  -5.92736 -5.94613
181  -5.89208 -5.9814
182  -5.8568 -6.01668
183  -5.82153 -6.05196
184  -5.78625 -6.08724
185  -5.75097 -6.12251
186  -5.71569 -6.15779
187  -5.68042 -6.19307
188  -5.64514 -6.22835
189  -5.60986 -6.26363
190  -5.57458 -6.2989
191  -5.5393 -6.33418
192  -5.50403 -6.36946
193  -5.46875 -6.40474
194  -5.43347 -6.44001
195  -5.39819 -6.47529
196  -5.36292 -6.51057
197  -5.36292 -6.54585
198  -5.36292 -6.58113
199  -5.36292 -6.6164
200  -5.32764 -6.65168
201  -5.29236 -6.68696
202  -5.25708 -6.72224
203  -5.2218 -6.75751
204  -5.18653 -6.79279
205  -5.15125 -6.82807
206  -5.11597 -6.86335
207  -5.08069 -6.89863
208  -5.04542 -6.9339
209  -5.01014 -6.96918
210  -4.97486 -7.00446
211  -4.93958 -7.03974
212  -4.9043 -7.03974
213  -4.86903 -7.03974
214  -4.83375 -7.03974
215  -4.79847 -7.03974
216  -4.76319 -7.03974
217  -4.72792 -7.03974
218  -4.69264 -7.03974
219  -4.65736 -7.07501
220  -4.62208 -7.11029
221  -4.5868 -7.14557
222  -4.55153 -7.18085
223  -4.51625 -7.21613
224  -4.48097 -7.2514
225  -4.44569 -7.28668
226  -4.41042 -7.32196
227  -4.37514 -7.35724
228  -4.37514 -7.39251
229  -4.33986 -7.42779
230  -4.30458 -7.46307
231  -4.2693 -7.49835
232  -4.23403 -7.53363
233  -4.19875 -7.5689
234  -4.16347 -7.60418
235  -4.12819 -7.63946
236  -4.09292 -7.67474
237  -4.05764 -7.67474
238  -4.02236 -7.67474
239  -3.98708 -7.67474
240  -3.9518 -7.67474
241  -3.91653 -7.67474
242  -3.88125 -7.67474
243  -3.84597 -7.67474
244  -3.81069 -7.67474
245  -3.77542 -7.67474
246  -3.74014 -7.67474
247  -3.70486 -7.67474
248  -3.66958 -7.67474
249  -3.6343 -7.67474
250  -3.59903 -7.67474
251  -3.56375 -7.67474
252  -3.52847 -7.67474
253  -3.49319 -7.67474
254  -3.45792 -7.67474
255  -3.42264 -7.67474
256  -3.38736 -7.67474
257  -3.35208 -7.63946
258  -3.3168 -7.60418
259  -3.28153 -7.5689
260  -3.24625 -7.53363
261  -3.21097 -7.49835
262  -3.17569 -7.46307
263  -3.14042 -7.42779
264  -3.10514 -7.39251
265  -3.06986 -7.35724
266  -3.03458 -7.32196
267  -2.9993 -7.28668
268  -2.96403 -7.2514
269  -2.92875 -7.21613
270  -2.89347 -7.18085
271  -2.85819 -7.18085
272  -2.82292 -7.18085
273  -2.78764 -7.18085
274  -2.75236 -7.18085
275  -2.71708 -7.18085
276  -2.6818 -7.18085
277  -2.64653 -7.18085
278  -2.61125 -7.18085
279  -2.57597 -7.18085
280  -2.54069 -7.18085
281  -2.50542 -7.18085
282  -2.47014 -7.18085
283  -2.43486 -7.18085
284  -2.39958 -7.18085
285  -2.3643 -7.18085
286  -2.32903 -7.18085
287  -2.29375 -7.18085
288  -2.25847 -7.18085
289  -2.22319 -7.18085
290  -2.18792 -7.18085
291  -2.15264 -7.18085
292  -2.11736 -7.18085
293  -2.08208 -7.18085
294  -2.0468 -7.21613
295  -2.01153 -7.2514
296  -1.97625 -7.2514
297  -1.94097 -7.2514
298  -1.90569 -7.2514
299  -1.87042 -7.2514
300  -1.83514 -7.2514
301  -1.79986 -7.2514
302  -1.76458 -7.2514
303  -1.7293 -7.2514
304  -1.69403 -7.2514
305  -1.65875 -7.2514
306  -1.62347 -7.2514
307  -1.58819 -7.2514
308  -1.55292 -7.28668
309  -1.51764 -7.32196
310  -1.48236 -7.32196
311  -1.44708 -7.32196
312  -1.4118 -7.32196
313  -1.37653 -7.32196
314  -1.34125 -7.32196
315  -1.30597 -7.32196
316  -1.27069 -7.32196
317  -1.23542 -7.32196
318  -1.20014 -7.32196
319  -1.16486 -7.32196
320  -1.12958 -7.32196
321  -1.0943 -7.32196
322  -1.05903 -7.32196
323  -1.02375 -7.28668
324  -0.988471 -7.28668
325  -0.953194 -7.28668
326  -0.917916 -7.28668
327  -0.882638 -7.28668
328  -0.84736 -7.28668
329  -0.812083 -7.28668
330  -0.776805 -7.28668
331  -0.741527 -7.28668
332  -0.706249 -7.28668
333  -0.670971 -7.28668
334  -0.635694 -7.28668
335  -0.600416 -7.28668
336  -0.565138 -7.28668
337  -0.52986 -7.28668
338  -0.494583 -7.28668
339  -0.459305 -7.28668
340  -0.424027 -7.28668
341  -0.388749 -7.28668
342  -0.353471 -7.28668
343  -0.318194 -7.28668
344  -0.282916 -7.28668
345  -0.247638 -7.28668
346  -0.21236 -7.28668
347  -0.177083 -7.28668
348  -0.141805 -7.28668
349  -0.106527 -7.28668
350  -0.0712492 -7.32196
351  -0.0359714 -7.32196
352  -0.00069367 -7.32196
353  0.0345841 -7.32196
354  0.0698619 -7.32196
355  0.10514 -7.35724
356  0.140417 -7.39251
357  0.175695 -7.42779
358  0.210973 -7.46307
359  0.246251 -7.46307
360  0.281529 -7.46307
361  0.316806 -7.46307
362  0.352084 -7.46307
363  0.387362 -7.46307
364  0.42264 -7.46307
365  0.457917 -7.49835
366  0.493195 -7.53363
367  0.528473 -7.53363
368  0.563751 -7.53363
369  0.599029 -7.53363
370  0.634306 -7.53363
371  0.669584 -7.53363
372  0.704862 -7.53363
373  0.74014 -7.53363
374  0.775417 -7.53363
375  0.810695 -7.53363
376  0.845973 -7.53363
377  0.881251 -7.53363
378  0.916529 -7.53363
379  0.951806 -7.53363
380  0.987084 -7.53363
381  1.02236 -7.53363
382  1.05764 -7.53363
383  1.09292 -7.53363
384  1.1282 -7.53363
385  1.16347 -7.5689
386  1.19875 -7.60418
387  1.23403 -7.60418
388  1.26931 -7.60418
389  1.30458 -7.60418
390  1.33986 -7.60418
391  1.37514 -7.60418
392  1.41042 -7.63946
393  1.4457 -7.63946
394  1.48097 -7.67474
395  1.51625 -7.71001
396  1.55153 -7.71001
397  1.58681 -7.71001
398  1.62208 -7.74529
399  1.65736 -7.74529
400  1.69264 -7.78057
401  1.72792 -7.81585
402  1.7632 -7.85113
403  1.79847 -7.8864
404  1.83375 -7.8864
405  1.86903 -7.8864
406  1.90431 -7.8864
407  1.93958 -7.8864
408  1.97486 -7.8864
409  2.01014 -7.8864
410  2.04542 -7.8864
411  2.0807 -7.8864
412  2.11597 -7.8864
413  2.15125 -7.92168
414  2.18653 -7.95696
415  2.22181 -7.95696
416  2.25708 -7.95696
417  2.29236 -7.95696
418  2.32764 -7.95696
419  2.36292 -7.95696
420  2.3982 -7.95696
421  2.43347 -7.95696
422  2.46875 -7.99224
423  2.50403 -8.02751
424  2.53931 -8.06279
425  2.57458 -8.09807
426  2.60986 -8.13335
427  2.64514 -8.16863
428  2.68042 -8.2039
429  2.7157 -8.23918
430  2.75097 -8.27446
431  2.78625 -8.30974
432  2.82153 -8.34501
433  2.82153 -8.38029
434  2.82153 -8.41557
435  2.85681 -8.45085
436  2.89208 -8.48613
437  2.92736 -8.5214
438  2.96264 -8.55668
439  2.99792 -8.59196
440  3.0332 -8.62724
441  3.06847 -8.66251
442  3.10375 -8.69779
443  3.13903 -8.69779
444  3.17431 -8.69779
445  3.20958 -8.69779
446  3.24486 -8.69779
447  3.28014 -8.69779
448  3.31542 -8.69779
449  3.3507 -8.69779
450  3.38597 -8.69779
451  3.42125 -8.69779
452  3.45653 -8.69779
453  3.49181 -8.69779
454  3.52708 -8.69779
455  3.56236 -8.69779
456  3.59764 -8.66251
457  3.63292 -8.66251
458  3.6682 -8.66251
459  3.70347 -8.66251
460  3.73875 -8.62724
461  3.77403 -8.59196
462  3.80931 -8.55668
463  3.84458 -8.5214
464  3.87986 -8.48613
465  3.91514 -8.45085
466  3.95042 -8.45085
467  3.9857 -8.41557
468  4.02097 -8.41557
469  4.05625 -8.38029
470  4.09153 -8.34501
471  4.12681 -8.30974
472  4.16208 -8.27446
473  4.19736 -8.23918
474  4.23264 -8.2039
475  4.26792 -8.16863
476  4.3032 -8.13335
477  4.33847 -8.09807
478  4.37375 -8.06279
479  4.40903 -8.02751
480  4.44431 -7.99224
481  4.47958 -7.95696
482  4.51486 -7.92168
483  4.55014 -7.8864
484  4.58542 -7.85113
485  4.6207 -7.81585
486  4.65597 -7.78057
487  4.69125 -7.74529
488  4.72653 -7.71001
489  4.76181 -7.67474
490  4.79708 -7.63946
491  4.79708 -7.60418
492  4.79708 -7.5689
493  4.79708 -7.53363
494  4.79708 -7.49835
495  4.79708 -7.46307
496  4.83236 -7.42779
497  4.83236 -7.39251
498  4.83236 -7.35724
499  4.83236 -7.32196
500  4.86764 -7.28668
501  4.86764 -7.2514
502  4.86764 -7.21613
503  4.90292 -7.18085
504  4.9382 -7.14557
505  4.97347 -7.11029
506  5.00875 -7.07501
507  5.04403 -7.03974
508  5.07931 -7.00446
509  5.07931 -6.96918
510  5.07931 -6.9339
511  5.07931 -6.89863
512  5.11458 -6.86335
513  5.14986 -6.82807
514  5.18514 -6.79279
515  5.22042 -6.75751
516  5.2557 -6.72224
517  5.29097 -6.68696
518  5.29097 -6.65168
519  5.29097 -6.6164
520  5.32625 -6.58113
521  5.36153 -6.54585
522  5.39681 -6.51057
523  5.43208 -6.47529
524  5.46736 -6.44001
525  5.50264 -6.40474
526  5.53792 -6.36946
527  5.5732 -6.33418
528  5.5732 -6.2989
529  5.5732 -6.26363
530  5.5732 -6.22835
531  5.5732 -6.19307
532  5.5732 -6.15779
533  5.5732 -6.12251
534  5.5732 -6.08724
535  5.60847 -6.05196
536  5.60847 -6.01668
537  5.60847 -5.9814
538  5.60847 -5.94613
539  5.60847 -5.91085
540  5.60847 -5.87557
541  5.60847 -5.84029
542  5.60847 -5.80501
543  5.60847 -5.76974
544  5.64375 -5.73446
545  5.67903 -5.69918
546  5.71431 -5.6639
547  5.74958 -5.62863
548  5.78486 -5.59335
549  5.82014 -5.55807
550  5.85542 -5.52279
551  5.85542 -5.48751
552  5.8907 -5.45224
553  5.8907 -5.41696
554  5.92597 -5.38168
555  5.96125 -5.3464
556  5.99653 -5.31113
557  5.99653 -5.27585
558  5.99653 -5.24057
559  5.99653 -5.20529
560  5.99653 -5.17001
561  5.99653 -5.13474
562  5.99653 -5.09946
563  5.99653 -5.06418
564  5.99653 -5.0289
565  5.99653 -4.99363
566  5.99653 -4.95835
567  5.99653 -4.92307
568  5.99653 -4.88779
569  5.99653 -4.85251
570  5.99653 -4.81724
571  5.99653 -4.78196
572  5.99653 -4.74668
573  5.99653 -4.7114
574  5.99653 -4.67613
575  5.99653 -4.64085
576  5.99653 -4.60557
577  5.99653 -4.57029
578  6.03181 -4.53501
579  6.06708 -4.49974
580  6.10236 -4.46446
581  6.13764 -4.42918
582  6.17292 -4.3939
583  6.2082 -4.35863
584  6.24347 -4.32335
585  6.27875 -4.28807
586  6.31403 -4.25279
587  6.34931 -4.21751
588  6.38458 -4.18224
589  6.41986 -4.14696
590  6.45514 -4.11168
591  6.49042 -4.0764
592  6.5257 -4.04113
593  6.56097 -4.00585
594  6.59625 -3.97057
595  6.63153 -3.93529
596  6.66681 -3.90001
597  6.70208 -3.86474
598  6.73736 -3.82946
599  6.77264 -3.79418
600  6.80792 -3.7589
601  6.8432 -3.72363
602  6.8432 -3.68835
603  6.8432 -3.65307
604  6.87847 -3.61779
605  6.87847 -3.58251
606  6.91375 -3.54724
607  6.91375 -3.51196
608  6.94903 -3.47668
609  6.94903 -3.4414
610  6.94903 -3.40613
611  6.98431 -3.37085
612  6.98431 -3.33557
613  6.98431 -3.30029
614  7.01958 -3.26501
615  7.01958 -3.22974
616  7.01958 -3.19446
617  7.01958 -3.15918
618  7.01958 -3.1239
619  7.05486 -3.08863
620  7.05486 -3.05335
621  7.05486 -3.01807
622  7.05486 -2.98279
623  7.05486 -2.94751
624  7.05486 -2.91224
625  7.05486 -2.87696
626  7.05486 -2.84168
627  7.05486 -2.8064
628  7.05486 -2.77113
629  7.09014 -2.73585
630  7.12542 -2.70057
631  7.1607 -2.66529
632  7.1607 -2.63001
633  7.1607 -2.59474
634  7.1607 -2.55946
635  7.1607 -2.52418
636  7.19597 -2.4889
637  7.19597 -2.45363
638  7.19597 -2.41835
639  7.19597 -2.38307
640  7.19597 -2.34779
641  7.19597 -2.31251
642  7.19597 -2.27724
643  7.19597 -2.24196
644  7.19597 -2.20668
645  7.19597 -2.1714
646  7.19597 -2.13613
647  7.19597 -2.10085
648  7.19597 -2.06557
649  7.19597 -2.03029
650  7.19597 -1.99501
651  7.19597 -1.95974
652  7.19597 -1.92446
653  7.19597 -1.88918
654  7.19597 -1.8539
655  7.19597 -1.81863
656  7.19597 -1.78335
657  7.19597 -1.74807
658  7.19597 -1.71279
659  7.19597 -1.67751
660  7.19597 -1.64224
661  7.19597 -1.60696
662  7.19597 -1.57168
663  7.19597 -1.5364
664  7.19597 -1.50113
665  7.19597 -1.46585
666  7.19597 -1.43057
667  7.19597 -1.39529
668  7.19597 -1.36001
669  7.19597 -1.32474
670  7.19597 -1.28946
671  7.19597 -1.25418
672  7.19597 -1.2189
673  7.19597 -1.18363
674  7.19597 -1.14835
675  7.19597 -1.11307
676  7.19597 -1.07779
677  7.19597 -1.04251
678  7.19597 -1.00724
679  7.19597 -0.971958
680  7.23125 -0.936681
681  7.23125 -0.901403
682  7.23125 -0.866125
683  7.23125 -0.830847
684  7.23125 -0.795569
685  7.23125 -0.760292
686  7.23125 -0.725014
687  7.23125 -0.689736
688  7.23125 -0.654458
689  7.23125 -0.619181
690  7.23125 -0.583903
691  7.23125 -0.548625
692  7.23125 -0.513347
693  7.23125 -0.478069
694  7.23125 -0.442792
695  7.23125 -0.407514
696  7.23125 -0.372236
697  7.23125 -0.336958
698  7.19597 -0.301681
699  7.19597 -0.266403
700  7.19597 -0.231125
701  7.19597 -0.195847
702  7.19597 -0.160569
703  7.19597 -0.125292
704  7.19597 -0.0900139
705  7.19597 -0.0547361
706  7.1607 -0.0194583
707  7.1607 0.0158194
708  7.1607 0.0510972
709  7.1607 0.086375
710  7.1607 0.121653
711  7.12542 0.156931
712  7.09014 0.192208
713  7.05486 0.227486
714  7.01958 0.262764
715  7.01958 0.298042
716  7.01958 0.333319
717  7.01958 0.368597
718  7.01958 0.403875
719  7.01958 0.439153
720  7.01958 0.474431
721  7.01958 0.509708
722  7.01958 0.544986
723  7.01958 0.580264
724  7.01958 0.615542
725  7.01958 0.650819
726  7.01958 0.686097
727  7.01958 0.721375
728  7.01958 0.756653
729  7.01958 0.791931
730  7.01958 0.827208
731  7.01958 0.862486
732  7.01958 0.897764
733  7.01958 0.933042
734  6.98431 0.968319
735  6.98431 1.0036
736  6.98431 1.03887
737  6.98431 1.07415
738  6.98431 1.10943
739  6.98431 1.14471
740  6.98431 1.17999
741  6.98431 1.21526
742  6.98431 1.25054
743  6.94903 1.28582
744  6.91375 1.3211
745  6.91375 1.35637
746  6.91375 1.39165
747  6.91375 1.42693
748  6.91375 1.46221
749  6.91375 1.49749
750  6.87847 1.53276
751  6.8432 1.56804
752  6.8432 1.60332
753  6.8432 1.6386
754  6.8432 1.67387
755  6.8432 1.70915
756  6.8432 1.74443
757  6.8432 1.77971
758  6.8432 1.81499
759  6.8432 1.85026
760  6.80792 1.88554
761  6.80792 1.92082
762  6.77264 1.9561
763  6.77264 1.99137
764  6.77264 2.02665
765  6.77264 2.06193
766  6.73736 2.09721
767  6.73736 2.13249
768  6.73736 2.16776
769  6.73736 2.20304
770  6.73736 2.23832
771  6.70208 2.2736
772  6.66681 2.30887
773  6.66681 2.34415
774  6.66681 2.37943
775  6.66681 2.41471
776  6.66681 2.44999
777  6.66681 2.48526
778  6.63153 2.52054
779  6.63153 2.55582
780  6.63153 2.5911
781  6.63153 2.62637
782  6.63153 2.66165
783  6.59625 2.69693
784  6.56097 2.73221
785  6.56097 2.76749
786  6.5257 2.80276
787  6.49042 2.83804
788  6.49042 2.87332
789  6.45514 2.9086
790  6.41986 2.94387
791  6.41986 2.97915
792  6.38458 3.01443
793  6.34931 3.04971
794  6.34931 3.08499
795  6.34931 3.12026
796  6.31403 3.15554
797  6.27875 3.19082
798  6.24347 3.2261
799  6.2082 3.26137
800  6.17292 3.29665
801  6.13764 3.33193
802  6.10236 3.36721
803  6.06708 3.40249
804  6.06708 3.43776
805  6.06708 3.47304
806  6.06708 3.50832
807  6.06708 3.5436
808  6.06708 3.57887
809  6.06708 3.61415
810  6.06708 3.64943
811  6.06708 3.68471
812  6.03181 3.71999
813  5.99653 3.75526
814  5.96125 3.79054
815  5.92597 3.82582
816  5.8907 3.8611
817  5.85542 3.89637
818  5.82014 3.93165
819  5.78486 3.96693
820  5.74958 4.00221
821  5.71431 4.03749
822  5.67903 4.07276
823  5.64375 4.10804
824  5.60847 4.14332
825  5.60847 4.1786
826  5.60847 4.21387
827  5.60847 4.24915
828  5.60847 4.28443
829  5.60847 4.31971
830  5.60847 4.35499
831  5.60847 4.39026
832  5.60847 4.42554
833  5.5732 4.46082
834  5.53792 4.4961
835  5.50264 4.53137
836  5.46736 4.56665
837  5.43208 4.60193
838  5.39681 4.63721
839  5.36153 4.67249
840  5.32625 4.70776
841  5.29097 4.74304
842  5.2557 4.77832
843  5.22042 4.8136
844  5.18514 4.84887
845  5.14986 4.88415
846  5.14986 4.91943
847  5.14986 4.95471
848  5.14986 4.98999
849  5.11458 5.02526
850  5.07931 5.06054
851  5.04403 5.09582
852  5.00875 5.1311
853  4.97347 5.16637
854  4.9382 5.20165
855  4.90292 5.23693
856  4.86764 5.27221
857  4.83236 5.30749
858  4.79708 5.34276
859  4.76181 5.37804
860  4.76181 5.41332
861  4.72653 5.4486
862  4.72653 5.48387
863  4.72653 5.51915
864  4.72653 5.55443
865  4.72653 5.58971
866  4.72653 5.62499
867  4.69125 5.66026
868  4.65597 5.69554
869  4.6207 5.73082
870  4.58542 5.7661
871  4.55014 5.80137
872  4.51486 5.83665
873  4.47958 5.87193
874  4.44431 5.90721
875  4.40903 5.94249
876  4.37375 5.97776
877  4.33847 6.01304
878  4.3032 6.04832
879  4.26792 6.0836
880  4.23264 6.11887
881  4.19736 6.15415
882  4.16208 6.18943
883  4.16208 6.22471
884  4.16208 6.25999
885  4.16208 6.29526
886  4.12681 6.33054
887  4.09153 6.36582
888  4.05625 6.4011
889  4.02097 6.43637
890  3.9857 6.47165
891  3.95042 6.50693
892  3.91514 6.54221
893  3.87986 6.57749
894  3.84458 6.61276
895  3.80931 6.64804
896  3.77403 6.68332
897  3.73875 6.7186
898  3.73875 6.75387
899  3.73875 6.78915
900  3.70347 6.82443
901  3.6682 6.85971
902  3.63292 6.89499
903  3.63292 6.93026
904  3.63292 6.96554
905  3.63292 7.00082
906  3.59764 7.0361
907  3.56236 7.07137
908  3.52708 7.10665
909  3.52708 7.14193
910  3.49181 7.17721
911  3.45653 7.21249
912  3.42125 7.24776
913  3.38597 7.28304
914  3.3507 7.31832
915  3.31542 7.3536
916  3.28014 7.38887
917  3.24486 7.42415
918  3.20958 7.45943
919  3.17431 7.49471
920  3.13903 7.52999
921  3.10375 7.56526
922  3.06847 7.60054
923  3.0332 7.63582
924  2.99792 7.6711
925  2.96264 7.70637
926  2.92736 7.74165
927  2.89208 7.77693
928  2.85681 7.81221
929  2.82153 7.84749
930  2.78625 7.88276
931  2.75097 7.91804
932  2.75097 7.95332
933  2.75097 7.9886
934  2.75097 8.02387
935  2.75097 8.05915
936  2.75097 8.09443
937  2.7157 8.12971
938  2.68042 8.16499
939  2.64514 8.20026
940  2.60986 8.23554
941  2.57458 8.27082
942  2.53931 8.3061
943  2.50403 8.34137
944  2.46875 8.37665
945  2.43347 8.37665
946  2.3982 8.37665
947  2.36292 8.37665
948  2.32764 8.37665
949  2.29236 8.37665
950  2.25708 8.37665
951  2.22181 8.41193
952  2.18653 8.41193
953  2.15125 8.44721
954  2.11597 8.48249
955  2.0807 8.51776
956  2.04542 8.55304
957  2.01014 8.58832
958  1.97486 8.6236
959  1.93958 8.6236
960  1.90431 8.65887
961  1.86903 8.65887
962  1.83375 8.65887
963  1.79847 8.69415
964  1.7632 8.69415
965  1.72792 8.69415
966  1.69264 8.69415
967  1.65736 8.69415
968  1.62208 8.72943
969  1.58681 8.72943
970  1.55153 8.76471
971  1.51625 8.76471
972  1.48097 8.76471
973  1.4457 8.76471
974  1.41042 8.76471
975  1.37514 8.76471
976  1.33986 8.76471
977  1.30458 8.79999
978  1.26931 8.79999
979  1.23403 8.79999
980  1.19875 8.79999
981  1.16347 8.79999
982  1.1282 8.79999
983  1.09292 8.79999
984  1.05764 8.79999
985  1.02236 8.79999
986  0.987084 8.79999
987  0.951806 8.79999
988  0.916529 8.79999
989  0.881251 8.79999
990  0.845973 8.83526
991  0.810695 8.83526
992  0.775417 8.83526
993  0.74014 8.83526
994  0.704862 8.87054
995  0.669584 8.87054
996  0.634306 8.90582
997  0.599029 8.90582
998  0.563751 8.90582
999  0.528473 8.90582
1000 0.493195 8.90582
1001 0.457917 8.90582
1002 0.42264 8.90582
1003 0.387362 8.90582
1004 0.352084 8.90582
1005 0.316806 8.90582
1006 0.281529 8.90582
1007 0.246251 8.90582
1008 0.210973 8.90582
1009 0.175695 8.90582
1010 0.140417 8.90582
1011 0.10514 8.9411
1012 0.0698619 8.9411
1013 0.0345841 8.9411
1014 -0.00069367 8.9411
1015 -0.0359714 8.9411
1016 -0.0712492 8.9411
1017 -0.106527 8.9411
1018 -0.141805 8.9411
1019 -0.177083 8.9411
1020 -0.21236 8.9411
1021 -0.247638 8.9411
1022 -0.282916 8.9411
1023 -0.318194 8.9411
1024 -0.353471 8.9411
1025 -0.388749 8.9411
1026 -0.424027 8.9411
1027 -0.459305 8.9411
1028 -0.494583 8.9411
1029 -0.52986 8.9411
1030 -0.565138 8.9411
1031 -0.600416 8.9411
1032 -0.635694 8.9411
1033 -0.670971 8.9411
1034 -0.706249 8.9411
1035 -0.741527 8.9411
1036 -0.776805 8.9411
1037 -0.812083 8.9411
1038 -0.84736 8.90582
1039 -0.882638 8.90582
1040 -0.917916 8.90582
1041 -0.953194 8.90582
1042 -0.988471 8.90582
1043 -1.02375 8.90582
1044 -1.05903 8.90582
1045 -1.0943 8.90582
1046 -1.12958 8.90582
1047 -1.16486 8.90582
1048 -1.20014 8.90582
1049 -1.23542 8.90582
1050 -1.27069 8.90582
1051 -1.30597 8.90582
1052 -1.34125 8.90582
1053 -1.37653 8.87054
1054 -1.4118 8.87054
1055 -1.44708 8.87054
1056 -1.48236 8.87054
1057 -1.51764 8.87054
1058 -1.55292 8.87054
1059 -1.58819 8.87054
1060 -1.62347 8.83526
1061 -1.65875 8.79999
1062 -1.69403 8.79999
1063 -1.7293 8.76471
1064 -1.76458 8.76471
1065 -1.79986 8.72943
1066 -1.83514 8.72943
1067 -1.87042 8.72943
1068 -1.90569 8.69415
1069 -1.94097 8.69415
1070 -1.97625 8.69415
1071 -2.01153 8.69415
1072 -2.0468 8.69415
1073 -2.08208 8.65887
1074 -2.11736 8.65887
1075 -2.15264 8.6236
1076 -2.18792 8.58832
1077 -2.22319 8.58832
1078 -2.25847 8.58832
1079 -2.29375 8.58832
1080 -2.32903 8.55304
1081 -2.3643 8.51776
1082 -2.39958 8.48249
1083 -2.43486 8.44721
1084 -2.47014 8.41193
1085 -2.50542 8.37665
1086 -2.54069 8.34137
1087 -2.57597 8.3061
1088 -2.61125 8.27082
1089 -2.64653 8.23554
1090 -2.6818 8.23554
1091 -2.71708 8.23554
1092 -2.75236 8.23554
1093 -2.78764 8.23554
1094 -2.82292 8.23554
1095 -2.85819 8.23554
1096 -2.89347 8.23554
1097 -2.92875 8.20026
1098 -2.96403 8.16499
1099 -2.9993 8.12971
1100 -3.03458 8.09443
1101 -3.06986 8.05915
1102 -3.10514 8.02387
1103 -3.14042 8.02387
1104 -3.17569 7.9886
1105 -3.21097 7.95332
1106 -3.24625 7.91804
1107 -3.28153 7.88276
1108 -3.3168 7.84749
1109 -3.35208 7.81221
1110 -3.38736 7.77693
1111 -3.42264 7.74165
1112 -3.45792 7.70637
1113 -3.49319 7.6711
1114 -3.52847 7.63582
1115 -3.56375 7.60054
1116 -3.59903 7.56526
1117 -3.6343 7.52999
1118 -3.66958 7.49471
1119 -3.70486 7.45943
1120 -3.74014 7.42415
1121 -3.77542 7.38887
1122 -3.81069 7.38887
1123 -3.84597 7.38887
1124 -3.88125 7.3536
1125 -3.91653 7.31832
1126 -3.9518 7.28304
1127 -3.98708 7.24776
1128 -4.02236 7.21249
1129 -4.05764 7.17721
1130 -4.09292 7.14193
1131 -4.12819 7.10665
1132 -4.16347 7.07137
1133 -4.19875 7.0361
1134 -4.23403 7.00082
1135 -4.2693 6.96554
1136 -4.30458 6.96554
1137 -4.33986 6.93026
1138 -4.37514 6.89499
1139 -4.41042 6.85971
1140 -4.44569 6.82443
1141 -4.48097 6.78915
1142 -4.51625 6.75387
1143 -4.55153 6.7186
1144 -4.5868 6.68332
1145 -4.62208 6.64804
1146 -4.62208 6.61276
1147 -4.65736 6.57749
1148 -4.69264 6.54221
1149 -4.72792 6.50693
1150 -4.76319 6.47165
1151 -4.79847 6.43637
1152 -4.83375 6.4011
1153 -4.86903 6.36582
1154 -4.9043 6.33054
1155 -4.93958 6.29526
1156 -4.97486 6.25999
1157 -5.01014 6.22471
1158 -5.04542 6.18943
1159 -5.08069 6.15415
1160 -5.08069 6.11887
1161 -5.08069 6.0836
1162 -5.11597 6.04832
1163 -5.15125 6.01304
1164 -5.18653 5.97776
1165 -5.18653 5.94249
1166 -5.2218 5.90721
1167 -5.25708 5.87193
1168 -5.25708 5.83665
1169 -5.29236 5.80137
1170 -5.29236 5.7661
1171 -5.32764 5.73082
1172 -5.36292 5.69554
1173 -5.39819 5.66026
1174 -5.39819 5.62499
1175 -5.43347 5.58971
1176 -5.46875 5.55443
1177 -5.46875 5.51915
1178 -5.50403 5.48387
1179 -5.5393 5.4486
1180 -5.57458 5.41332
1181 -5.57458 5.37804
1182 -5.57458 5.34276
1183 -5.57458 5.30749
1184 -5.57458 5.27221
1185 -5.57458 5.23693
1186 -5.57458 5.20165
1187 -5.57458 5.16637
1188 -5.57458 5.1311
1189 -5.57458 5.09582
1190 -5.57458 5.06054
1191 -5.57458 5.02526
1192 -5.57458 4.98999
1193 -5.57458 4.95471
1194 -5.60986 4.91943
1195 -5.64514 4.88415
1196 -5.68042 4.84887
1197 -5.71569 4.8136
1198 -5.75097 4.77832
1199 -5.75097 4.74304
1200 -5.75097 4.70776
1201 -5.75097 4.67249
1202 -5.75097 4.63721
1203 -5.75097 4.60193
1204 -5.75097 4.56665
1205 -5.75097 4.53137
1206 -5.75097 4.4961
1207 -5.75097 4.46082
1208 -5.75097 4.42554
1209 -5.75097 4.39026
1210 -5.75097 4.35499
1211 -5.75097 4.31971
1212 -5.75097 4.28443
1213 -5.78625 4.24915
1214 -5.82153 4.21387
1215 -5.8568 4.1786
1216 -5.89208 4.14332
1217 -5.92736 4.10804
1218 -5.96264 4.07276
1219 -5.99792 4.03749
1220 -6.03319 4.00221
1221 -6.06847 3.96693
1222 -6.10375 3.93165
1223 -6.13903 3.89637
1224 -6.1743 3.8611
1225 -6.20958 3.82582
1226 -6.24486 3.79054
1227 -6.24486 3.75526
1228 -6.24486 3.71999
1229 -6.24486 3.68471
1230 -6.24486 3.64943
1231 -6.24486 3.61415
1232 -6.24486 3.57887
1233 -6.24486 3.5436
1234 -6.28014 3.50832
1235 -6.28014 3.47304
1236 -6.28014 3.43776
1237 -6.28014 3.40249
1238 -6.31542 3.36721
1239 -6.31542 3.33193
1240 -6.35069 3.29665
1241 -6.35069 3.26137
1242 -6.35069 3.2261
1243 -6.38597 3.19082
1244 -6.42125 3.15554
1245 -6.45653 3.12026
1246 -6.45653 3.08499
1247 -6.45653 3.04971
1248 -6.45653 3.01443
1249 -6.45653 2.97915
1250 -6.4918 2.94387
1251 -6.4918 2.9086
1252 -6.4918 2.87332
1253 -6.4918 2.83804
1254 -6.4918 2.80276
1255 -6.4918 2.76749
1256 -6.4918 2.73221
1257 -6.4918 2.69693
1258 -6.4918 2.66165
1259 -6.4918 2.62637
1260 -6.4918 2.5911
1261 -6.4918 2.55582
1262 -6.4918 2.52054
1263 -6.4918 2.48526
1264 -6.52708 2.44999
1265 -6.56236 2.41471
1266 -6.59764 2.37943
1267 -6.59764 2.34415
1268 -6.59764 2.30887
1269 -6.59764 2.2736
1270 -6.59764 2.23832
1271 -6.59764 2.20304
1272 -6.59764 2.16776
1273 -6.59764 2.13249
1274 -6.63292 2.09721
1275 -6.66819 2.06193
1276 -6.70347 2.02665
1277 -6.73875 1.99137
1278 -6.77403 1.9561
1279 -6.77403 1.92082
1280 -6.77403 1.88554
1281 -6.77403 1.85026
1282 -6.77403 1.81499
1283 -6.77403 1.77971
1284 -6.77403 1.74443
1285 -6.77403 1.70915
1286 -6.8093 1.67387
1287 -6.84458 1.6386
1288 -6.87986 1.60332
1289 -6.87986 1.56804
1290 -6.87986 1.53276
1291 -6.87986 1.49749
1292 -6.87986 1.46221
1293 -6.87986 1.42693
1294 -6.87986 1.39165
1295 -6.87986 1.35637
1296 -6.87986 1.3211
1297 -6.87986 1.28582
1298 -6.87986 1.25054
1299 -6.87986 1.21526
1300 -6.87986 1.17999
1301 -6.87986 1.14471
1302 -6.87986 1.10943
1303 -6.87986 1.07415
1304 -6.87986 1.03887
1305 -6.87986 1.0036
1306 -6.87986 0.968319
1307 -6.87986 0.933042
1308 -6.91514 0.897764
1309 -6.91514 0.862486
1310 -6.91514 0.827208
1311 -6.91514 0.791931
1312 -6.91514 0.756653
1313 -6.91514 0.721375
1314 -6.91514 0.686097
1315 -6.91514 0.650819
1316 -6.91514 0.615542
1317 -6.91514 0.580264
1318 -6.91514 0.544986
1319 -6.91514 0.509708
1320 -6.95042 0.474431
1321 -6.98569 0.439153
1322 -7.02097 0.403875
