# Supplementary material for: Statistical Mapping of Maize Bundle Intensity at the Stem Scale Using Spatial Normalisation of Replicated Images
Source: PLoS One. 2014 Mar 12;9(3):e90673. doi: 10.1371/journal.pone.0090673 (PMC3951278; doi:10.1371/journal.pone.0090673)
Supplement: File S2 — Data files containing bundle positions and slice contours. (ZIP) [file pone.0090673.s002.zip › data/slabs/tables/contoursMm/m09cvCntMm.txt]

name   x   y
1    -6.55144 1.0069
2    -6.55144 0.971627
3    -6.55144 0.936349
4    -6.55144 0.901071
5    -6.55144 0.865794
6    -6.55144 0.830516
7    -6.55144 0.795238
8    -6.55144 0.75996
9    -6.55144 0.724683
10   -6.55144 0.689405
11   -6.55144 0.654127
12   -6.55144 0.618849
13   -6.55144 0.583571
14   -6.55144 0.548294
15   -6.55144 0.513016
16   -6.55144 0.477738
17   -6.55144 0.44246
18   -6.55144 0.407183
19   -6.55144 0.371905
20   -6.55144 0.336627
21   -6.55144 0.301349
22   -6.55144 0.266071
23   -6.55144 0.230794
24   -6.51616 0.195516
25   -6.51616 0.160238
26   -6.51616 0.12496
27   -6.51616 0.0896825
28   -6.51616 0.0544048
29   -6.51616 0.019127
30   -6.51616 -0.0161508
31   -6.51616 -0.0514286
32   -6.51616 -0.0867064
33   -6.51616 -0.121984
34   -6.51616 -0.157262
35   -6.51616 -0.19254
36   -6.51616 -0.227817
37   -6.51616 -0.263095
38   -6.51616 -0.298373
39   -6.51616 -0.333651
40   -6.51616 -0.368929
41   -6.51616 -0.404206
42   -6.48088 -0.439484
43   -6.48088 -0.474762
44   -6.48088 -0.51004
45   -6.48088 -0.545317
46   -6.48088 -0.580595
47   -6.48088 -0.615873
48   -6.48088 -0.651151
49   -6.48088 -0.686429
50   -6.48088 -0.721706
51   -6.48088 -0.756984
52   -6.48088 -0.792262
53   -6.48088 -0.82754
54   -6.48088 -0.862817
55   -6.48088 -0.898095
56   -6.48088 -0.933373
57   -6.48088 -0.968651
58   -6.48088 -1.00393
59   -6.4456 -1.03921
60   -6.4456 -1.07448
61   -6.41033 -1.10976
62   -6.41033 -1.14504
63   -6.41033 -1.18032
64   -6.41033 -1.2156
65   -6.37505 -1.25087
66   -6.37505 -1.28615
67   -6.37505 -1.32143
68   -6.37505 -1.35671
69   -6.37505 -1.39198
70   -6.37505 -1.42726
71   -6.37505 -1.46254
72   -6.37505 -1.49782
73   -6.37505 -1.5331
74   -6.37505 -1.56837
75   -6.33977 -1.60365
76   -6.33977 -1.63893
77   -6.30449 -1.67421
78   -6.30449 -1.70948
79   -6.30449 -1.74476
80   -6.30449 -1.78004
81   -6.30449 -1.81532
82   -6.30449 -1.8506
83   -6.30449 -1.88587
84   -6.30449 -1.92115
85   -6.26922 -1.95643
86   -6.26922 -1.99171
87   -6.26922 -2.02698
88   -6.26922 -2.06226
89   -6.23394 -2.09754
90   -6.23394 -2.13282
91   -6.23394 -2.1681
92   -6.23394 -2.20337
93   -6.23394 -2.23865
94   -6.19866 -2.27393
95   -6.19866 -2.30921
96   -6.19866 -2.34448
97   -6.16338 -2.37976
98   -6.16338 -2.41504
99   -6.16338 -2.45032
100  -6.16338 -2.4856
101  -6.1281 -2.52087
102  -6.1281 -2.55615
103  -6.1281 -2.59143
104  -6.09283 -2.62671
105  -6.05755 -2.66198
106  -6.05755 -2.69726
107  -6.05755 -2.73254
108  -6.05755 -2.76782
109  -6.02227 -2.8031
110  -6.02227 -2.83837
111  -6.02227 -2.87365
112  -6.02227 -2.90893
113  -5.98699 -2.94421
114  -5.98699 -2.97948
115  -5.95172 -3.01476
116  -5.91644 -3.05004
117  -5.88116 -3.08532
118  -5.84588 -3.1206
119  -5.8106 -3.15587
120  -5.8106 -3.19115
121  -5.8106 -3.22643
122  -5.8106 -3.26171
123  -5.8106 -3.29698
124  -5.8106 -3.33226
125  -5.8106 -3.36754
126  -5.8106 -3.40282
127  -5.8106 -3.4381
128  -5.8106 -3.47337
129  -5.77533 -3.50865
130  -5.74005 -3.54393
131  -5.70477 -3.57921
132  -5.66949 -3.61448
133  -5.63422 -3.64976
134  -5.59894 -3.68504
135  -5.56366 -3.72032
136  -5.52838 -3.7556
137  -5.4931 -3.7556
138  -5.45783 -3.79087
139  -5.42255 -3.82615
140  -5.38727 -3.86143
141  -5.35199 -3.89671
142  -5.31672 -3.93198
143  -5.28144 -3.96726
144  -5.24616 -4.00254
145  -5.21088 -4.03782
146  -5.1756 -4.0731
147  -5.1756 -4.10837
148  -5.1756 -4.14365
149  -5.1756 -4.17893
150  -5.1756 -4.21421
151  -5.1756 -4.24948
152  -5.1756 -4.28476
153  -5.14033 -4.32004
154  -5.10505 -4.35532
155  -5.06977 -4.3906
156  -5.03449 -4.42587
157  -4.99922 -4.46115
158  -4.96394 -4.49643
159  -4.92866 -4.53171
160  -4.89338 -4.56698
161  -4.8581 -4.60226
162  -4.82283 -4.63754
163  -4.78755 -4.67282
164  -4.75227 -4.7081
165  -4.75227 -4.74337
166  -4.71699 -4.77865
167  -4.71699 -4.81393
168  -4.71699 -4.84921
169  -4.71699 -4.88448
170  -4.71699 -4.91976
171  -4.71699 -4.95504
172  -4.71699 -4.99032
173  -4.71699 -5.0256
174  -4.71699 -5.06087
175  -4.68172 -5.09615
176  -4.64644 -5.13143
177  -4.61116 -5.16671
178  -4.57588 -5.20198
179  -4.5406 -5.23726
180  -4.50533 -5.27254
181  -4.47005 -5.30782
182  -4.43477 -5.3431
183  -4.39949 -5.37837
184  -4.36422 -5.41365
185  -4.32894 -5.44893
186  -4.29366 -5.48421
187  -4.29366 -5.51948
188  -4.29366 -5.55476
189  -4.29366 -5.59004
190  -4.29366 -5.62532
191  -4.29366 -5.6606
192  -4.29366 -5.69587
193  -4.29366 -5.73115
194  -4.29366 -5.76643
195  -4.29366 -5.80171
196  -4.29366 -5.83698
197  -4.25838 -5.87226
198  -4.2231 -5.90754
199  -4.18783 -5.94282
200  -4.15255 -5.9781
201  -4.11727 -6.01337
202  -4.08199 -6.04865
203  -4.04672 -6.08393
204  -4.01144 -6.11921
205  -3.97616 -6.11921
206  -3.94088 -6.15448
207  -3.9056 -6.18976
208  -3.87033 -6.22504
209  -3.83505 -6.26032
210  -3.79977 -6.2956
211  -3.76449 -6.33087
212  -3.72922 -6.36615
213  -3.69394 -6.40143
214  -3.65866 -6.43671
215  -3.62338 -6.47198
216  -3.5881 -6.50726
217  -3.55283 -6.50726
218  -3.51755 -6.50726
219  -3.48227 -6.50726
220  -3.44699 -6.50726
221  -3.41172 -6.54254
222  -3.37644 -6.57782
223  -3.34116 -6.6131
224  -3.30588 -6.64837
225  -3.2706 -6.68365
226  -3.23533 -6.71893
227  -3.20005 -6.75421
228  -3.16477 -6.78948
229  -3.12949 -6.82476
230  -3.12949 -6.86004
231  -3.12949 -6.89532
232  -3.12949 -6.9306
233  -3.12949 -6.96587
234  -3.12949 -7.00115
235  -3.09422 -7.03643
236  -3.05894 -7.07171
237  -3.02366 -7.10698
238  -2.98838 -7.14226
239  -2.9531 -7.17754
240  -2.91783 -7.21282
241  -2.88255 -7.2481
242  -2.84727 -7.28337
243  -2.81199 -7.28337
244  -2.77672 -7.28337
245  -2.74144 -7.28337
246  -2.70616 -7.31865
247  -2.67088 -7.35393
248  -2.6356 -7.38921
249  -2.60033 -7.42448
250  -2.56505 -7.45976
251  -2.52977 -7.49504
252  -2.49449 -7.53032
253  -2.45922 -7.5656
254  -2.42394 -7.60087
255  -2.38866 -7.60087
256  -2.35338 -7.60087
257  -2.3181 -7.60087
258  -2.28283 -7.63615
259  -2.24755 -7.67143
260  -2.21227 -7.70671
261  -2.17699 -7.74198
262  -2.14172 -7.77726
263  -2.10644 -7.81254
264  -2.07116 -7.84782
265  -2.03588 -7.8831
266  -2.0006 -7.91837
267  -1.96533 -7.95365
268  -1.93005 -7.98893
269  -1.89477 -8.02421
270  -1.85949 -8.05948
271  -1.82422 -8.09476
272  -1.78894 -8.13004
273  -1.75366 -8.16532
274  -1.71838 -8.2006
275  -1.6831 -8.2006
276  -1.64783 -8.2006
277  -1.61255 -8.2006
278  -1.57727 -8.2006
279  -1.54199 -8.2006
280  -1.50672 -8.2006
281  -1.47144 -8.2006
282  -1.43616 -8.23587
283  -1.40088 -8.27115
284  -1.3656 -8.30643
285  -1.33033 -8.34171
286  -1.29505 -8.37698
287  -1.25977 -8.41226
288  -1.22449 -8.41226
289  -1.18922 -8.41226
290  -1.15394 -8.41226
291  -1.11866 -8.41226
292  -1.08338 -8.41226
293  -1.0481 -8.41226
294  -1.01283 -8.41226
295  -0.977549 -8.44754
296  -0.942272 -8.44754
297  -0.906994 -8.48282
298  -0.871716 -8.5181
299  -0.836438 -8.55337
300  -0.80116 -8.58865
301  -0.765883 -8.62393
302  -0.730605 -8.65921
303  -0.695327 -8.69448
304  -0.660049 -8.72976
305  -0.624772 -8.76504
306  -0.589494 -8.76504
307  -0.554216 -8.80032
308  -0.518938 -8.80032
309  -0.48366 -8.80032
310  -0.448383 -8.80032
311  -0.413105 -8.80032
312  -0.377827 -8.80032
313  -0.342549 -8.80032
314  -0.307272 -8.80032
315  -0.271994 -8.80032
316  -0.236716 -8.80032
317  -0.201438 -8.80032
318  -0.16616 -8.80032
319  -0.130883 -8.80032
320  -0.0956049 -8.80032
321  -0.0603271 -8.80032
322  -0.0250493 -8.80032
323  0.0102285 -8.80032
324  0.0455063 -8.80032
325  0.080784 -8.80032
326  0.116062 -8.80032
327  0.15134 -8.8356
328  0.186617 -8.87087
329  0.221895 -8.87087
330  0.257173 -8.87087
331  0.292451 -8.87087
332  0.327728 -8.87087
333  0.363006 -8.87087
334  0.398284 -8.87087
335  0.433562 -8.87087
336  0.46884 -8.87087
337  0.504117 -8.87087
338  0.539395 -8.87087
339  0.574673 -8.87087
340  0.609951 -8.87087
341  0.645228 -8.8356
342  0.680506 -8.8356
343  0.715784 -8.8356
344  0.751062 -8.8356
345  0.78634 -8.8356
346  0.821617 -8.8356
347  0.856895 -8.80032
348  0.892173 -8.76504
349  0.927451 -8.72976
350  0.962728 -8.69448
351  0.998006 -8.65921
352  1.03328 -8.62393
353  1.06856 -8.58865
354  1.10384 -8.55337
355  1.13912 -8.5181
356  1.1744 -8.48282
357  1.20967 -8.44754
358  1.24495 -8.41226
359  1.28023 -8.37698
360  1.31551 -8.34171
361  1.35078 -8.30643
362  1.38606 -8.27115
363  1.42134 -8.23587
364  1.45662 -8.2006
365  1.4919 -8.2006
366  1.52717 -8.16532
367  1.56245 -8.13004
368  1.59773 -8.09476
369  1.63301 -8.05948
370  1.66828 -8.02421
371  1.70356 -7.98893
372  1.73884 -7.95365
373  1.77412 -7.91837
374  1.8094 -7.8831
375  1.84467 -7.84782
376  1.87995 -7.81254
377  1.91523 -7.77726
378  1.95051 -7.74198
379  1.98578 -7.70671
380  2.02106 -7.67143
381  2.05634 -7.63615
382  2.09162 -7.63615
383  2.1269 -7.63615
384  2.16217 -7.60087
385  2.19745 -7.5656
386  2.23273 -7.53032
387  2.26801 -7.49504
388  2.30328 -7.45976
389  2.33856 -7.42448
390  2.37384 -7.38921
391  2.40912 -7.38921
392  2.4444 -7.38921
393  2.47967 -7.38921
394  2.51495 -7.38921
395  2.55023 -7.38921
396  2.58551 -7.38921
397  2.62078 -7.38921
398  2.65606 -7.38921
399  2.69134 -7.38921
400  2.72662 -7.38921
401  2.7619 -7.35393
402  2.79717 -7.31865
403  2.83245 -7.28337
404  2.86773 -7.28337
405  2.90301 -7.28337
406  2.93828 -7.2481
407  2.97356 -7.2481
408  3.00884 -7.21282
409  3.04412 -7.21282
410  3.0794 -7.17754
411  3.11467 -7.14226
412  3.14995 -7.14226
413  3.18523 -7.10698
414  3.22051 -7.10698
415  3.25578 -7.10698
416  3.29106 -7.10698
417  3.32634 -7.10698
418  3.36162 -7.10698
419  3.3969 -7.07171
420  3.43217 -7.07171
421  3.46745 -7.07171
422  3.50273 -7.03643
423  3.53801 -7.03643
424  3.57328 -7.03643
425  3.60856 -7.03643
426  3.64384 -7.00115
427  3.67912 -7.00115
428  3.7144 -6.96587
429  3.74967 -6.9306
430  3.78495 -6.9306
431  3.82023 -6.89532
432  3.85551 -6.89532
433  3.89078 -6.86004
434  3.92606 -6.86004
435  3.96134 -6.82476
436  3.99662 -6.78948
437  4.0319 -6.78948
438  4.06717 -6.78948
439  4.10245 -6.78948
440  4.13773 -6.78948
441  4.17301 -6.75421
442  4.20828 -6.71893
443  4.24356 -6.68365
444  4.27884 -6.64837
445  4.31412 -6.6131
446  4.3494 -6.57782
447  4.38467 -6.54254
448  4.41995 -6.50726
449  4.45523 -6.47198
450  4.45523 -6.43671
451  4.49051 -6.40143
452  4.52578 -6.36615
453  4.56106 -6.33087
454  4.59634 -6.2956
455  4.63162 -6.26032
456  4.6669 -6.22504
457  4.70217 -6.18976
458  4.73745 -6.15448
459  4.77273 -6.11921
460  4.80801 -6.08393
461  4.84328 -6.04865
462  4.84328 -6.01337
463  4.84328 -5.9781
464  4.84328 -5.94282
465  4.84328 -5.90754
466  4.84328 -5.87226
467  4.84328 -5.83698
468  4.84328 -5.80171
469  4.84328 -5.76643
470  4.84328 -5.73115
471  4.84328 -5.69587
472  4.84328 -5.6606
473  4.84328 -5.62532
474  4.80801 -5.59004
475  4.77273 -5.55476
476  4.73745 -5.51948
477  4.70217 -5.48421
478  4.6669 -5.44893
479  4.63162 -5.41365
480  4.59634 -5.37837
481  4.56106 -5.3431
482  4.52578 -5.30782
483  4.49051 -5.27254
484  4.45523 -5.23726
485  4.41995 -5.20198
486  4.38467 -5.16671
487  4.3494 -5.13143
488  4.31412 -5.09615
489  4.27884 -5.06087
490  4.24356 -5.0256
491  4.24356 -4.99032
492  4.24356 -4.95504
493  4.24356 -4.91976
494  4.24356 -4.88448
495  4.24356 -4.84921
496  4.24356 -4.81393
497  4.24356 -4.77865
498  4.24356 -4.74337
499  4.24356 -4.7081
500  4.24356 -4.67282
501  4.24356 -4.63754
502  4.24356 -4.60226
503  4.27884 -4.56698
504  4.31412 -4.53171
505  4.3494 -4.49643
506  4.38467 -4.46115
507  4.41995 -4.42587
508  4.45523 -4.3906
509  4.49051 -4.35532
510  4.52578 -4.32004
511  4.56106 -4.28476
512  4.59634 -4.28476
513  4.63162 -4.28476
514  4.6669 -4.28476
515  4.70217 -4.28476
516  4.73745 -4.28476
517  4.77273 -4.28476
518  4.80801 -4.28476
519  4.84328 -4.28476
520  4.87856 -4.28476
521  4.91384 -4.28476
522  4.94912 -4.28476
523  4.9844 -4.28476
524  5.01967 -4.28476
525  5.05495 -4.28476
526  5.09023 -4.28476
527  5.12551 -4.28476
528  5.16078 -4.24948
529  5.19606 -4.21421
530  5.23134 -4.17893
531  5.26662 -4.14365
532  5.3019 -4.10837
533  5.33717 -4.0731
534  5.37245 -4.03782
535  5.40773 -4.00254
536  5.44301 -3.96726
537  5.47828 -3.93198
538  5.51356 -3.89671
539  5.54884 -3.86143
540  5.58412 -3.86143
541  5.6194 -3.86143
542  5.65467 -3.86143
543  5.68995 -3.86143
544  5.72523 -3.86143
545  5.76051 -3.86143
546  5.79578 -3.86143
547  5.83106 -3.86143
548  5.86634 -3.86143
549  5.90162 -3.86143
550  5.9369 -3.86143
551  5.97217 -3.86143
552  6.00745 -3.86143
553  6.04273 -3.89671
554  6.07801 -3.93198
555  6.11328 -3.96726
556  6.14856 -4.00254
557  6.18384 -4.03782
558  6.21912 -4.0731
559  6.2544 -4.10837
560  6.28967 -4.14365
561  6.32495 -4.17893
562  6.36023 -4.21421
563  6.39551 -4.24948
564  6.43078 -4.28476
565  6.46606 -4.32004
566  6.50134 -4.35532
567  6.53662 -4.35532
568  6.5719 -4.35532
569  6.60717 -4.35532
570  6.64245 -4.35532
571  6.67773 -4.35532
572  6.71301 -4.35532
573  6.74828 -4.35532
574  6.78356 -4.35532
575  6.81884 -4.35532
576  6.85412 -4.35532
577  6.8894 -4.35532
578  6.92467 -4.35532
579  6.95995 -4.32004
580  6.99523 -4.28476
581  7.03051 -4.24948
582  7.06578 -4.21421
583  7.10106 -4.17893
584  7.13634 -4.14365
585  7.17162 -4.10837
586  7.2069 -4.0731
587  7.2069 -4.03782
588  7.2069 -4.00254
589  7.2069 -3.96726
590  7.2069 -3.93198
591  7.2069 -3.89671
592  7.2069 -3.86143
593  7.2069 -3.82615
594  7.2069 -3.79087
595  7.2069 -3.7556
596  7.2069 -3.72032
597  7.2069 -3.68504
598  7.2069 -3.64976
599  7.17162 -3.61448
600  7.17162 -3.57921
601  7.17162 -3.54393
602  7.17162 -3.50865
603  7.17162 -3.47337
604  7.17162 -3.4381
605  7.17162 -3.40282
606  7.17162 -3.36754
607  7.17162 -3.33226
608  7.17162 -3.29698
609  7.17162 -3.26171
610  7.17162 -3.22643
611  7.17162 -3.19115
612  7.17162 -3.15587
613  7.2069 -3.1206
614  7.24217 -3.08532
615  7.27745 -3.05004
616  7.31273 -3.01476
617  7.34801 -2.97948
618  7.38328 -2.94421
619  7.41856 -2.90893
620  7.45384 -2.87365
621  7.48912 -2.83837
622  7.5244 -2.8031
623  7.5244 -2.76782
624  7.5244 -2.73254
625  7.5244 -2.69726
626  7.5244 -2.66198
627  7.5244 -2.62671
628  7.5244 -2.59143
629  7.5244 -2.55615
630  7.5244 -2.52087
631  7.5244 -2.4856
632  7.5244 -2.45032
633  7.5244 -2.41504
634  7.5244 -2.37976
635  7.5244 -2.34448
636  7.5244 -2.30921
637  7.5244 -2.27393
638  7.5244 -2.23865
639  7.5244 -2.20337
640  7.48912 -2.1681
641  7.45384 -2.13282
642  7.41856 -2.09754
643  7.38328 -2.06226
644  7.34801 -2.02698
645  7.31273 -1.99171
646  7.27745 -1.95643
647  7.24217 -1.92115
648  7.2069 -1.88587
649  7.17162 -1.8506
650  7.13634 -1.81532
651  7.10106 -1.78004
652  7.06578 -1.74476
653  7.03051 -1.70948
654  7.03051 -1.67421
655  7.03051 -1.63893
656  7.03051 -1.60365
657  7.03051 -1.56837
658  6.99523 -1.5331
659  6.95995 -1.49782
660  6.92467 -1.46254
661  6.92467 -1.42726
662  6.92467 -1.39198
663  6.92467 -1.35671
664  6.92467 -1.32143
665  6.92467 -1.28615
666  6.92467 -1.25087
667  6.92467 -1.2156
668  6.92467 -1.18032
669  6.92467 -1.14504
670  6.92467 -1.10976
671  6.92467 -1.07448
672  6.92467 -1.03921
673  6.92467 -1.00393
674  6.92467 -0.968651
675  6.92467 -0.933373
676  6.8894 -0.898095
677  6.85412 -0.862817
678  6.81884 -0.82754
679  6.78356 -0.792262
680  6.74828 -0.756984
681  6.71301 -0.721706
682  6.67773 -0.686429
683  6.67773 -0.651151
684  6.67773 -0.615873
685  6.67773 -0.580595
686  6.64245 -0.545317
687  6.60717 -0.51004
688  6.5719 -0.474762
689  6.5719 -0.439484
690  6.5719 -0.404206
691  6.5719 -0.368929
692  6.5719 -0.333651
693  6.5719 -0.298373
694  6.5719 -0.263095
695  6.5719 -0.227817
696  6.5719 -0.19254
697  6.5719 -0.157262
698  6.5719 -0.121984
699  6.5719 -0.0867064
700  6.5719 -0.0514286
701  6.5719 -0.0161508
702  6.5719 0.019127
703  6.5719 0.0544048
704  6.60717 0.0896825
705  6.64245 0.12496
706  6.67773 0.160238
707  6.67773 0.195516
708  6.67773 0.230794
709  6.67773 0.266071
710  6.67773 0.301349
711  6.67773 0.336627
712  6.67773 0.371905
713  6.67773 0.407183
714  6.67773 0.44246
715  6.67773 0.477738
716  6.67773 0.513016
717  6.67773 0.548294
718  6.67773 0.583571
719  6.64245 0.618849
720  6.60717 0.654127
721  6.5719 0.689405
722  6.53662 0.724683
723  6.50134 0.75996
724  6.46606 0.795238
725  6.46606 0.830516
726  6.46606 0.865794
727  6.46606 0.901071
728  6.46606 0.936349
729  6.46606 0.971627
730  6.46606 1.0069
731  6.46606 1.04218
732  6.46606 1.07746
733  6.46606 1.11274
734  6.46606 1.14802
735  6.46606 1.18329
736  6.46606 1.21857
737  6.50134 1.25385
738  6.53662 1.28913
739  6.53662 1.3244
740  6.53662 1.35968
741  6.53662 1.39496
742  6.53662 1.43024
743  6.53662 1.46552
744  6.53662 1.50079
745  6.53662 1.53607
746  6.53662 1.57135
747  6.53662 1.60663
748  6.53662 1.6419
749  6.53662 1.67718
750  6.53662 1.71246
751  6.53662 1.74774
752  6.50134 1.78302
753  6.46606 1.81829
754  6.43078 1.85357
755  6.39551 1.88885
756  6.36023 1.92413
757  6.36023 1.9594
758  6.36023 1.99468
759  6.36023 2.02996
760  6.36023 2.06524
761  6.36023 2.10052
762  6.36023 2.13579
763  6.36023 2.17107
764  6.36023 2.20635
765  6.36023 2.24163
766  6.32495 2.2769
767  6.28967 2.31218
768  6.2544 2.34746
769  6.21912 2.38274
770  6.18384 2.41802
771  6.14856 2.45329
772  6.11328 2.48857
773  6.07801 2.52385
774  6.04273 2.52385
775  6.00745 2.52385
776  5.97217 2.52385
777  5.9369 2.52385
778  5.90162 2.52385
779  5.86634 2.52385
780  5.83106 2.52385
781  5.79578 2.52385
782  5.76051 2.52385
783  5.72523 2.52385
784  5.68995 2.52385
785  5.65467 2.52385
786  5.6194 2.52385
787  5.58412 2.55913
788  5.54884 2.5944
789  5.51356 2.62968
790  5.47828 2.66496
791  5.44301 2.70024
792  5.40773 2.73552
793  5.37245 2.77079
794  5.33717 2.80607
795  5.3019 2.84135
796  5.26662 2.87663
797  5.26662 2.9119
798  5.26662 2.94718
799  5.26662 2.98246
800  5.26662 3.01774
801  5.26662 3.05302
802  5.26662 3.08829
803  5.23134 3.12357
804  5.19606 3.15885
805  5.16078 3.19413
806  5.16078 3.2294
807  5.16078 3.26468
808  5.16078 3.29996
809  5.16078 3.33524
810  5.16078 3.37052
811  5.16078 3.40579
812  5.16078 3.44107
813  5.16078 3.47635
814  5.12551 3.51163
815  5.09023 3.5469
816  5.05495 3.58218
817  5.01967 3.61746
818  4.9844 3.65274
819  4.94912 3.68802
820  4.91384 3.72329
821  4.87856 3.75857
822  4.84328 3.79385
823  4.80801 3.82913
824  4.77273 3.8644
825  4.73745 3.89968
826  4.70217 3.93496
827  4.70217 3.97024
828  4.70217 4.00552
829  4.6669 4.04079
830  4.63162 4.07607
831  4.59634 4.11135
832  4.56106 4.14663
833  4.52578 4.1819
834  4.49051 4.21718
835  4.45523 4.25246
836  4.41995 4.28774
837  4.38467 4.32302
838  4.38467 4.35829
839  4.38467 4.39357
840  4.38467 4.42885
841  4.38467 4.46413
842  4.38467 4.4994
843  4.38467 4.53468
844  4.38467 4.56996
845  4.3494 4.60524
846  4.31412 4.64052
847  4.27884 4.67579
848  4.24356 4.71107
849  4.20828 4.74635
850  4.17301 4.78163
851  4.13773 4.8169
852  4.10245 4.85218
853  4.06717 4.88746
854  4.0319 4.92274
855  3.99662 4.95802
856  3.96134 4.99329
857  3.96134 5.02857
858  3.96134 5.06385
859  3.96134 5.09913
860  3.96134 5.1344
861  3.96134 5.16968
862  3.96134 5.20496
863  3.96134 5.24024
864  3.96134 5.27552
865  3.96134 5.31079
866  3.96134 5.34607
867  3.96134 5.38135
868  3.96134 5.41663
869  3.99662 5.4519
870  4.0319 5.48718
871  4.06717 5.52246
872  4.10245 5.55774
873  4.13773 5.59302
874  4.17301 5.62829
875  4.17301 5.66357
876  4.17301 5.69885
877  4.17301 5.73413
878  4.17301 5.7694
879  4.17301 5.80468
880  4.17301 5.83996
881  4.17301 5.87524
882  4.17301 5.91052
883  4.17301 5.94579
884  4.17301 5.98107
885  4.17301 6.01635
886  4.17301 6.05163
887  4.13773 6.0869
888  4.10245 6.12218
889  4.06717 6.15746
890  4.0319 6.19274
891  3.99662 6.22802
892  3.96134 6.26329
893  3.92606 6.29857
894  3.89078 6.33385
895  3.85551 6.36913
896  3.82023 6.36913
897  3.78495 6.36913
898  3.74967 6.4044
899  3.7144 6.43968
900  3.67912 6.47496
901  3.64384 6.51024
902  3.60856 6.54552
903  3.57328 6.58079
904  3.53801 6.61607
905  3.50273 6.65135
906  3.46745 6.68663
907  3.43217 6.7219
908  3.3969 6.75718
909  3.36162 6.79246
910  3.32634 6.82774
911  3.29106 6.86302
912  3.25578 6.89829
913  3.22051 6.93357
914  3.18523 6.96885
915  3.14995 7.00413
916  3.11467 7.0394
917  3.0794 7.0394
918  3.04412 7.0394
919  3.00884 7.0394
920  2.97356 7.0394
921  2.93828 7.07468
922  2.90301 7.10996
923  2.86773 7.14524
924  2.83245 7.18052
925  2.79717 7.21579
926  2.7619 7.25107
927  2.72662 7.28635
928  2.69134 7.32163
929  2.65606 7.3569
930  2.62078 7.39218
931  2.58551 7.42746
932  2.55023 7.46274
933  2.51495 7.49802
934  2.47967 7.53329
935  2.4444 7.56857
936  2.40912 7.60385
937  2.37384 7.63913
938  2.33856 7.6744
939  2.30328 7.70968
940  2.26801 7.74496
941  2.23273 7.78024
942  2.19745 7.78024
943  2.16217 7.81552
944  2.1269 7.85079
945  2.09162 7.88607
946  2.05634 7.88607
947  2.02106 7.92135
948  1.98578 7.92135
949  1.95051 7.95663
950  1.91523 7.9919
951  1.87995 8.02718
952  1.84467 8.06246
953  1.8094 8.06246
954  1.77412 8.09774
955  1.73884 8.09774
956  1.70356 8.09774
957  1.66828 8.13302
958  1.63301 8.16829
959  1.59773 8.20357
960  1.56245 8.20357
961  1.52717 8.20357
962  1.4919 8.20357
963  1.45662 8.23885
964  1.42134 8.23885
965  1.38606 8.23885
966  1.35078 8.27413
967  1.31551 8.27413
968  1.28023 8.3094
969  1.24495 8.3094
970  1.20967 8.3094
971  1.1744 8.3094
972  1.13912 8.3094
973  1.10384 8.3094
974  1.06856 8.3094
975  1.03328 8.3094
976  0.998006 8.3094
977  0.962728 8.3094
978  0.927451 8.3094
979  0.892173 8.3094
980  0.856895 8.3094
981  0.821617 8.3094
982  0.78634 8.3094
983  0.751062 8.3094
984  0.715784 8.3094
985  0.680506 8.3094
986  0.645228 8.3094
987  0.609951 8.3094
988  0.574673 8.34468
989  0.539395 8.34468
990  0.504117 8.34468
991  0.46884 8.34468
992  0.433562 8.37996
993  0.398284 8.37996
994  0.363006 8.41524
995  0.327728 8.41524
996  0.292451 8.41524
997  0.257173 8.41524
998  0.221895 8.45052
999  0.186617 8.45052
1000 0.15134 8.45052
1001 0.116062 8.45052
1002 0.080784 8.45052
1003 0.0455063 8.48579
1004 0.0102285 8.48579
1005 -0.0250493 8.48579
1006 -0.0603271 8.48579
1007 -0.0956049 8.48579
1008 -0.130883 8.48579
1009 -0.16616 8.48579
1010 -0.201438 8.48579
1011 -0.236716 8.48579
1012 -0.271994 8.48579
1013 -0.307272 8.48579
1014 -0.342549 8.48579
1015 -0.377827 8.48579
1016 -0.413105 8.48579
1017 -0.448383 8.48579
1018 -0.48366 8.48579
1019 -0.518938 8.48579
1020 -0.554216 8.48579
1021 -0.589494 8.48579
1022 -0.624772 8.48579
1023 -0.660049 8.48579
1024 -0.695327 8.48579
1025 -0.730605 8.48579
1026 -0.765883 8.48579
1027 -0.80116 8.48579
1028 -0.836438 8.45052
1029 -0.871716 8.45052
1030 -0.906994 8.45052
1031 -0.942272 8.45052
1032 -0.977549 8.45052
1033 -1.01283 8.45052
1034 -1.0481 8.45052
1035 -1.08338 8.45052
1036 -1.11866 8.45052
1037 -1.15394 8.45052
1038 -1.18922 8.45052
1039 -1.22449 8.45052
1040 -1.25977 8.45052
1041 -1.29505 8.45052
1042 -1.33033 8.45052
1043 -1.3656 8.45052
1044 -1.40088 8.41524
1045 -1.43616 8.41524
1046 -1.47144 8.41524
1047 -1.50672 8.37996
1048 -1.54199 8.37996
1049 -1.57727 8.37996
1050 -1.61255 8.37996
1051 -1.64783 8.37996
1052 -1.6831 8.34468
1053 -1.71838 8.34468
1054 -1.75366 8.34468
1055 -1.78894 8.3094
1056 -1.82422 8.3094
1057 -1.85949 8.3094
1058 -1.89477 8.27413
1059 -1.93005 8.27413
1060 -1.96533 8.27413
1061 -2.0006 8.23885
1062 -2.03588 8.23885
1063 -2.07116 8.23885
1064 -2.10644 8.20357
1065 -2.14172 8.20357
1066 -2.17699 8.20357
1067 -2.21227 8.20357
1068 -2.24755 8.20357
1069 -2.28283 8.20357
1070 -2.3181 8.16829
1071 -2.35338 8.13302
1072 -2.38866 8.13302
1073 -2.42394 8.13302
1074 -2.45922 8.13302
1075 -2.49449 8.13302
1076 -2.52977 8.09774
1077 -2.56505 8.09774
1078 -2.60033 8.06246
1079 -2.6356 8.06246
1080 -2.67088 8.02718
1081 -2.70616 8.02718
1082 -2.74144 8.02718
1083 -2.77672 7.9919
1084 -2.81199 7.9919
1085 -2.84727 7.95663
1086 -2.88255 7.92135
1087 -2.91783 7.92135
1088 -2.9531 7.92135
1089 -2.98838 7.92135
1090 -3.02366 7.92135
1091 -3.05894 7.88607
1092 -3.09422 7.85079
1093 -3.12949 7.85079
1094 -3.16477 7.85079
1095 -3.20005 7.81552
1096 -3.23533 7.78024
1097 -3.2706 7.78024
1098 -3.30588 7.74496
1099 -3.34116 7.70968
1100 -3.37644 7.70968
1101 -3.41172 7.70968
1102 -3.44699 7.70968
1103 -3.48227 7.6744
1104 -3.51755 7.63913
1105 -3.55283 7.63913
1106 -3.5881 7.63913
1107 -3.62338 7.60385
1108 -3.65866 7.56857
1109 -3.69394 7.53329
1110 -3.72922 7.49802
1111 -3.76449 7.46274
1112 -3.79977 7.42746
1113 -3.83505 7.39218
1114 -3.87033 7.3569
1115 -3.9056 7.32163
1116 -3.94088 7.28635
1117 -3.97616 7.25107
1118 -4.01144 7.21579
1119 -4.04672 7.18052
1120 -4.08199 7.14524
1121 -4.08199 7.10996
1122 -4.11727 7.07468
1123 -4.15255 7.0394
1124 -4.18783 7.00413
1125 -4.2231 6.96885
1126 -4.25838 6.93357
1127 -4.29366 6.89829
1128 -4.32894 6.86302
1129 -4.36422 6.82774
1130 -4.39949 6.79246
1131 -4.43477 6.75718
1132 -4.47005 6.7219
1133 -4.50533 6.7219
1134 -4.5406 6.7219
1135 -4.57588 6.68663
1136 -4.61116 6.65135
1137 -4.64644 6.61607
1138 -4.68172 6.58079
1139 -4.71699 6.54552
1140 -4.75227 6.51024
1141 -4.78755 6.47496
1142 -4.82283 6.43968
1143 -4.82283 6.4044
1144 -4.82283 6.36913
1145 -4.82283 6.33385
1146 -4.82283 6.29857
1147 -4.8581 6.26329
1148 -4.8581 6.22802
1149 -4.8581 6.19274
1150 -4.8581 6.15746
1151 -4.89338 6.12218
1152 -4.92866 6.0869
1153 -4.96394 6.05163
1154 -4.99922 6.01635
1155 -4.99922 5.98107
1156 -5.03449 5.94579
1157 -5.06977 5.91052
1158 -5.06977 5.87524
1159 -5.10505 5.83996
1160 -5.14033 5.80468
1161 -5.1756 5.7694
1162 -5.21088 5.73413
1163 -5.24616 5.69885
1164 -5.24616 5.66357
1165 -5.24616 5.62829
1166 -5.24616 5.59302
1167 -5.24616 5.55774
1168 -5.24616 5.52246
1169 -5.24616 5.48718
1170 -5.24616 5.4519
1171 -5.24616 5.41663
1172 -5.24616 5.38135
1173 -5.28144 5.34607
1174 -5.31672 5.31079
1175 -5.35199 5.27552
1176 -5.38727 5.24024
1177 -5.38727 5.20496
1178 -5.42255 5.16968
1179 -5.45783 5.1344
1180 -5.45783 5.09913
1181 -5.45783 5.06385
1182 -5.45783 5.02857
1183 -5.45783 4.99329
1184 -5.4931 4.95802
1185 -5.52838 4.92274
1186 -5.52838 4.88746
1187 -5.56366 4.85218
1188 -5.59894 4.8169
1189 -5.59894 4.78163
1190 -5.59894 4.74635
1191 -5.63422 4.71107
1192 -5.66949 4.67579
1193 -5.66949 4.64052
1194 -5.66949 4.60524
1195 -5.66949 4.56996
1196 -5.66949 4.53468
1197 -5.66949 4.4994
1198 -5.66949 4.46413
1199 -5.70477 4.42885
1200 -5.70477 4.39357
1201 -5.74005 4.35829
1202 -5.74005 4.32302
1203 -5.77533 4.28774
1204 -5.77533 4.25246
1205 -5.77533 4.21718
1206 -5.77533 4.1819
1207 -5.8106 4.14663
1208 -5.84588 4.11135
1209 -5.88116 4.07607
1210 -5.88116 4.04079
1211 -5.88116 4.00552
1212 -5.88116 3.97024
1213 -5.91644 3.93496
1214 -5.95172 3.89968
1215 -5.95172 3.8644
1216 -5.95172 3.82913
1217 -5.95172 3.79385
1218 -5.98699 3.75857
1219 -6.02227 3.72329
1220 -6.05755 3.68802
1221 -6.09283 3.65274
1222 -6.09283 3.61746
1223 -6.09283 3.58218
1224 -6.09283 3.5469
1225 -6.09283 3.51163
1226 -6.09283 3.47635
1227 -6.09283 3.44107
1228 -6.09283 3.40579
1229 -6.09283 3.37052
1230 -6.1281 3.33524
1231 -6.1281 3.29996
1232 -6.1281 3.26468
1233 -6.1281 3.2294
1234 -6.1281 3.19413
1235 -6.1281 3.15885
1236 -6.16338 3.12357
1237 -6.16338 3.08829
1238 -6.19866 3.05302
1239 -6.19866 3.01774
1240 -6.19866 2.98246
1241 -6.19866 2.94718
1242 -6.19866 2.9119
1243 -6.19866 2.87663
1244 -6.19866 2.84135
1245 -6.23394 2.80607
1246 -6.23394 2.77079
1247 -6.26922 2.73552
1248 -6.26922 2.70024
1249 -6.30449 2.66496
1250 -6.33977 2.62968
1251 -6.33977 2.5944
1252 -6.33977 2.55913
1253 -6.33977 2.52385
1254 -6.37505 2.48857
1255 -6.37505 2.45329
1256 -6.37505 2.41802
1257 -6.37505 2.38274
1258 -6.37505 2.34746
1259 -6.37505 2.31218
1260 -6.37505 2.2769
1261 -6.37505 2.24163
1262 -6.37505 2.20635
1263 -6.41033 2.17107
1264 -6.41033 2.13579
1265 -6.41033 2.10052
1266 -6.41033 2.06524
1267 -6.41033 2.02996
1268 -6.41033 1.99468
1269 -6.41033 1.9594
1270 -6.4456 1.92413
1271 -6.4456 1.88885
1272 -6.4456 1.85357
1273 -6.4456 1.81829
1274 -6.4456 1.78302
1275 -6.48088 1.74774
1276 -6.48088 1.71246
1277 -6.48088 1.67718
1278 -6.48088 1.6419
1279 -6.48088 1.60663
1280 -6.48088 1.57135
1281 -6.48088 1.53607
1282 -6.48088 1.50079
1283 -6.48088 1.46552
1284 -6.48088 1.43024
1285 -6.48088 1.39496
1286 -6.48088 1.35968
1287 -6.51616 1.3244
1288 -6.51616 1.28913
1289 -6.51616 1.25385
1290 -6.51616 1.21857
1291 -6.51616 1.18329
1292 -6.51616 1.14802
1293 -6.51616 1.11274
1294 -6.51616 1.07746
1295 -6.51616 1.04218
