# Supplementary material for: Statistical Mapping of Maize Bundle Intensity at the Stem Scale Using Spatial Normalisation of Replicated Images
Source: PLoS One. 2014 Mar 12;9(3):e90673. doi: 10.1371/journal.pone.0090673 (PMC3951278; doi:10.1371/journal.pone.0090673)
Supplement: File S2 — Data files containing bundle positions and slice contours. (ZIP) [file pone.0090673.s002.zip › data/slabs/tables/contoursMm/m09drCntMm.txt]

name   x   y
1    -7.34115 -0.413921
2    -7.34115 -0.449198
3    -7.34115 -0.484476
4    -7.34115 -0.519754
5    -7.34115 -0.555032
6    -7.34115 -0.59031
7    -7.34115 -0.625587
8    -7.34115 -0.660865
9    -7.34115 -0.696143
10   -7.34115 -0.731421
11   -7.34115 -0.766698
12   -7.34115 -0.801976
13   -7.34115 -0.837254
14   -7.34115 -0.872532
15   -7.34115 -0.90781
16   -7.34115 -0.943087
17   -7.34115 -0.978365
18   -7.34115 -1.01364
19   -7.34115 -1.04892
20   -7.34115 -1.0842
21   -7.30587 -1.11948
22   -7.30587 -1.15475
23   -7.30587 -1.19003
24   -7.30587 -1.22531
25   -7.30587 -1.26059
26   -7.30587 -1.29587
27   -7.30587 -1.33114
28   -7.30587 -1.36642
29   -7.30587 -1.4017
30   -7.30587 -1.43698
31   -7.30587 -1.47225
32   -7.30587 -1.50753
33   -7.30587 -1.54281
34   -7.30587 -1.57809
35   -7.30587 -1.61337
36   -7.30587 -1.64864
37   -7.30587 -1.68392
38   -7.30587 -1.7192
39   -7.30587 -1.75448
40   -7.30587 -1.78975
41   -7.30587 -1.82503
42   -7.30587 -1.86031
43   -7.30587 -1.89559
44   -7.30587 -1.93087
45   -7.30587 -1.96614
46   -7.30587 -2.00142
47   -7.30587 -2.0367
48   -7.27059 -2.07198
49   -7.23532 -2.10725
50   -7.20004 -2.14253
51   -7.16476 -2.17781
52   -7.16476 -2.21309
53   -7.16476 -2.24837
54   -7.16476 -2.28364
55   -7.16476 -2.31892
56   -7.16476 -2.3542
57   -7.16476 -2.38948
58   -7.16476 -2.42475
59   -7.16476 -2.46003
60   -7.16476 -2.49531
61   -7.16476 -2.53059
62   -7.16476 -2.56587
63   -7.16476 -2.60114
64   -7.16476 -2.63642
65   -7.16476 -2.6717
66   -7.16476 -2.70698
67   -7.16476 -2.74225
68   -7.12948 -2.77753
69   -7.12948 -2.81281
70   -7.12948 -2.84809
71   -7.09421 -2.88337
72   -7.09421 -2.91864
73   -7.09421 -2.95392
74   -7.09421 -2.9892
75   -7.09421 -3.02448
76   -7.09421 -3.05975
77   -7.09421 -3.09503
78   -7.09421 -3.13031
79   -7.09421 -3.16559
80   -7.09421 -3.20087
81   -7.09421 -3.23614
82   -7.09421 -3.27142
83   -7.09421 -3.3067
84   -7.09421 -3.34198
85   -7.09421 -3.37725
86   -7.09421 -3.41253
87   -7.09421 -3.44781
88   -7.09421 -3.48309
89   -7.09421 -3.51837
90   -7.05893 -3.55364
91   -7.02365 -3.58892
92   -6.98837 -3.6242
93   -6.95309 -3.65948
94   -6.91782 -3.69475
95   -6.88254 -3.73003
96   -6.84726 -3.76531
97   -6.81198 -3.80059
98   -6.77671 -3.83587
99   -6.74143 -3.87114
100  -6.74143 -3.90642
101  -6.74143 -3.9417
102  -6.74143 -3.97698
103  -6.74143 -4.01225
104  -6.74143 -4.04753
105  -6.74143 -4.08281
106  -6.70615 -4.11809
107  -6.67087 -4.15337
108  -6.63559 -4.18864
109  -6.60032 -4.22392
110  -6.56504 -4.2592
111  -6.52976 -4.29448
112  -6.49448 -4.32975
113  -6.45921 -4.36503
114  -6.42393 -4.40031
115  -6.38865 -4.43559
116  -6.35337 -4.47087
117  -6.31809 -4.50614
118  -6.28282 -4.54142
119  -6.28282 -4.5767
120  -6.28282 -4.61198
121  -6.28282 -4.64725
122  -6.28282 -4.68253
123  -6.28282 -4.71781
124  -6.28282 -4.75309
125  -6.28282 -4.78837
126  -6.28282 -4.82364
127  -6.28282 -4.85892
128  -6.28282 -4.8942
129  -6.28282 -4.92948
130  -6.28282 -4.96475
131  -6.31809 -5.00003
132  -6.35337 -5.03531
133  -6.38865 -5.07059
134  -6.38865 -5.10587
135  -6.38865 -5.14114
136  -6.38865 -5.17642
137  -6.38865 -5.2117
138  -6.38865 -5.24698
139  -6.38865 -5.28225
140  -6.38865 -5.31753
141  -6.42393 -5.35281
142  -6.45921 -5.38809
143  -6.49448 -5.42337
144  -6.52976 -5.45864
145  -6.52976 -5.49392
146  -6.52976 -5.5292
147  -6.52976 -5.56448
148  -6.52976 -5.59975
149  -6.52976 -5.63503
150  -6.52976 -5.67031
151  -6.52976 -5.70559
152  -6.52976 -5.74087
153  -6.52976 -5.77614
154  -6.52976 -5.81142
155  -6.52976 -5.8467
156  -6.52976 -5.88198
157  -6.52976 -5.91725
158  -6.49448 -5.95253
159  -6.45921 -5.98781
160  -6.42393 -6.02309
161  -6.38865 -6.05837
162  -6.35337 -6.09364
163  -6.31809 -6.12892
164  -6.28282 -6.1642
165  -6.24754 -6.19948
166  -6.21226 -6.23475
167  -6.17698 -6.27003
168  -6.14171 -6.30531
169  -6.14171 -6.34059
170  -6.14171 -6.37587
171  -6.14171 -6.41114
172  -6.14171 -6.44642
173  -6.10643 -6.4817
174  -6.07115 -6.51698
175  -6.03587 -6.55225
176  -6.00059 -6.58753
177  -5.96532 -6.62281
178  -5.93004 -6.65809
179  -5.89476 -6.69337
180  -5.85948 -6.72864
181  -5.82421 -6.72864
182  -5.78893 -6.76392
183  -5.75365 -6.76392
184  -5.71837 -6.7992
185  -5.68309 -6.83448
186  -5.64782 -6.86975
187  -5.61254 -6.90503
188  -5.57726 -6.94031
189  -5.54198 -6.94031
190  -5.50671 -6.94031
191  -5.47143 -6.94031
192  -5.43615 -6.94031
193  -5.40087 -6.94031
194  -5.36559 -6.94031
195  -5.33032 -6.94031
196  -5.29504 -6.94031
197  -5.25976 -6.94031
198  -5.22448 -6.94031
199  -5.18921 -6.94031
200  -5.15393 -6.94031
201  -5.11865 -6.94031
202  -5.08337 -6.94031
203  -5.04809 -6.94031
204  -5.01282 -6.94031
205  -4.97754 -6.94031
206  -4.94226 -6.94031
207  -4.90698 -6.94031
208  -4.87171 -6.94031
209  -4.83643 -6.94031
210  -4.80115 -6.94031
211  -4.76587 -6.94031
212  -4.73059 -6.94031
213  -4.69532 -6.97559
214  -4.66004 -6.97559
215  -4.62476 -6.97559
216  -4.58948 -6.97559
217  -4.55421 -6.97559
218  -4.51893 -6.97559
219  -4.48365 -6.97559
220  -4.44837 -6.97559
221  -4.41309 -6.97559
222  -4.37782 -6.97559
223  -4.34254 -6.97559
224  -4.30726 -6.97559
225  -4.27198 -7.01087
226  -4.23671 -7.04614
227  -4.20143 -7.08142
228  -4.16615 -7.1167
229  -4.13087 -7.15198
230  -4.09559 -7.15198
231  -4.06032 -7.15198
232  -4.02504 -7.15198
233  -3.98976 -7.15198
234  -3.95448 -7.15198
235  -3.91921 -7.15198
236  -3.88393 -7.15198
237  -3.84865 -7.15198
238  -3.81337 -7.15198
239  -3.77809 -7.15198
240  -3.74282 -7.15198
241  -3.70754 -7.15198
242  -3.67226 -7.15198
243  -3.63698 -7.15198
244  -3.60171 -7.15198
245  -3.56643 -7.15198
246  -3.53115 -7.15198
247  -3.49587 -7.15198
248  -3.46059 -7.15198
249  -3.42532 -7.15198
250  -3.39004 -7.15198
251  -3.35476 -7.15198
252  -3.31948 -7.15198
253  -3.28421 -7.15198
254  -3.24893 -7.15198
255  -3.21365 -7.15198
256  -3.17837 -7.15198
257  -3.14309 -7.15198
258  -3.10782 -7.15198
259  -3.07254 -7.15198
260  -3.03726 -7.15198
261  -3.00198 -7.15198
262  -2.96671 -7.15198
263  -2.93143 -7.15198
264  -2.89615 -7.15198
265  -2.86087 -7.18725
266  -2.82559 -7.22253
267  -2.79032 -7.25781
268  -2.75504 -7.29309
269  -2.71976 -7.32837
270  -2.68448 -7.36364
271  -2.64921 -7.39892
272  -2.61393 -7.4342
273  -2.57865 -7.4342
274  -2.54337 -7.4342
275  -2.50809 -7.46948
276  -2.47282 -7.46948
277  -2.43754 -7.46948
278  -2.40226 -7.46948
279  -2.36698 -7.46948
280  -2.33171 -7.46948
281  -2.29643 -7.50475
282  -2.26115 -7.50475
283  -2.22587 -7.50475
284  -2.19059 -7.54003
285  -2.15532 -7.54003
286  -2.12004 -7.54003
287  -2.08476 -7.54003
288  -2.04948 -7.57531
289  -2.01421 -7.57531
290  -1.97893 -7.57531
291  -1.94365 -7.57531
292  -1.90837 -7.57531
293  -1.87309 -7.57531
294  -1.83782 -7.57531
295  -1.80254 -7.61059
296  -1.76726 -7.61059
297  -1.73198 -7.61059
298  -1.69671 -7.64587
299  -1.66143 -7.64587
300  -1.62615 -7.64587
301  -1.59087 -7.68114
302  -1.55559 -7.68114
303  -1.52032 -7.68114
304  -1.48504 -7.68114
305  -1.44976 -7.68114
306  -1.41448 -7.68114
307  -1.37921 -7.68114
308  -1.34393 -7.68114
309  -1.30865 -7.68114
310  -1.27337 -7.68114
311  -1.23809 -7.68114
312  -1.20282 -7.68114
313  -1.16754 -7.68114
314  -1.13226 -7.68114
315  -1.09698 -7.68114
316  -1.06171 -7.68114
317  -1.02643 -7.68114
318  -0.991151 -7.68114
319  -0.955873 -7.68114
320  -0.920595 -7.68114
321  -0.885317 -7.68114
322  -0.850039 -7.68114
323  -0.814762 -7.68114
324  -0.779484 -7.68114
325  -0.744206 -7.71642
326  -0.708928 -7.71642
327  -0.673651 -7.71642
328  -0.638373 -7.71642
329  -0.603095 -7.7517
330  -0.567817 -7.7517
331  -0.532539 -7.7517
332  -0.497262 -7.7517
333  -0.461984 -7.78698
334  -0.426706 -7.78698
335  -0.391428 -7.78698
336  -0.356151 -7.82225
337  -0.320873 -7.82225
338  -0.285595 -7.82225
339  -0.250317 -7.85753
340  -0.215039 -7.85753
341  -0.179762 -7.85753
342  -0.144484 -7.89281
343  -0.109206 -7.89281
344  -0.0739283 -7.89281
345  -0.0386505 -7.89281
346  -0.00337274 -7.89281
347  0.031905 -7.92809
348  0.0671828 -7.92809
349  0.102461 -7.92809
350  0.137738 -7.92809
351  0.173016 -7.96337
352  0.208294 -7.96337
353  0.243572 -7.99864
354  0.278849 -7.99864
355  0.314127 -7.99864
356  0.349405 -7.99864
357  0.384683 -7.99864
358  0.419961 -7.99864
359  0.455238 -8.03392
360  0.490516 -8.03392
361  0.525794 -8.0692
362  0.561072 -8.10448
363  0.596349 -8.13975
364  0.631627 -8.13975
365  0.666905 -8.17503
366  0.702183 -8.17503
367  0.737461 -8.21031
368  0.772738 -8.21031
369  0.808016 -8.21031
370  0.843294 -8.24559
371  0.878572 -8.24559
372  0.913849 -8.28087
373  0.949127 -8.28087
374  0.984405 -8.31614
375  1.01968 -8.35142
376  1.05496 -8.35142
377  1.09024 -8.3867
378  1.12552 -8.3867
379  1.16079 -8.3867
380  1.19607 -8.3867
381  1.23135 -8.3867
382  1.26663 -8.3867
383  1.30191 -8.3867
384  1.33718 -8.3867
385  1.37246 -8.3867
386  1.40774 -8.3867
387  1.44302 -8.3867
388  1.47829 -8.3867
389  1.51357 -8.3867
390  1.54885 -8.3867
391  1.58413 -8.3867
392  1.61941 -8.3867
393  1.65468 -8.3867
394  1.68996 -8.3867
395  1.72524 -8.3867
396  1.76052 -8.42198
397  1.79579 -8.45725
398  1.83107 -8.49253
399  1.86635 -8.52781
400  1.90163 -8.56309
401  1.93691 -8.56309
402  1.97218 -8.56309
403  2.00746 -8.56309
404  2.04274 -8.56309
405  2.07802 -8.56309
406  2.11329 -8.56309
407  2.14857 -8.56309
408  2.18385 -8.56309
409  2.21913 -8.56309
410  2.25441 -8.56309
411  2.28968 -8.56309
412  2.32496 -8.56309
413  2.36024 -8.56309
414  2.39552 -8.52781
415  2.43079 -8.49253
416  2.46607 -8.45725
417  2.50135 -8.45725
418  2.53663 -8.45725
419  2.57191 -8.45725
420  2.60718 -8.45725
421  2.64246 -8.45725
422  2.67774 -8.45725
423  2.71302 -8.45725
424  2.74829 -8.45725
425  2.78357 -8.45725
426  2.81885 -8.45725
427  2.85413 -8.45725
428  2.88941 -8.45725
429  2.92468 -8.45725
430  2.95996 -8.45725
431  2.99524 -8.42198
432  3.03052 -8.3867
433  3.06579 -8.35142
434  3.10107 -8.31614
435  3.13635 -8.28087
436  3.17163 -8.24559
437  3.20691 -8.21031
438  3.24218 -8.17503
439  3.27746 -8.13975
440  3.31274 -8.10448
441  3.34802 -8.0692
442  3.38329 -8.03392
443  3.41857 -7.99864
444  3.45385 -7.96337
445  3.48913 -7.92809
446  3.52441 -7.92809
447  3.55968 -7.92809
448  3.59496 -7.89281
449  3.63024 -7.85753
450  3.66552 -7.82225
451  3.70079 -7.78698
452  3.73607 -7.7517
453  3.77135 -7.71642
454  3.80663 -7.68114
455  3.84191 -7.64587
456  3.87718 -7.61059
457  3.91246 -7.57531
458  3.94774 -7.57531
459  3.98302 -7.57531
460  4.01829 -7.57531
461  4.05357 -7.54003
462  4.08885 -7.50475
463  4.12413 -7.46948
464  4.15941 -7.4342
465  4.19468 -7.39892
466  4.22996 -7.36364
467  4.26524 -7.32837
468  4.30052 -7.29309
469  4.33579 -7.25781
470  4.33579 -7.22253
471  4.33579 -7.18725
472  4.33579 -7.15198
473  4.33579 -7.1167
474  4.33579 -7.08142
475  4.33579 -7.04614
476  4.33579 -7.01087
477  4.33579 -6.97559
478  4.33579 -6.94031
479  4.33579 -6.90503
480  4.33579 -6.86975
481  4.33579 -6.83448
482  4.33579 -6.7992
483  4.33579 -6.76392
484  4.30052 -6.72864
485  4.30052 -6.69337
486  4.30052 -6.65809
487  4.30052 -6.62281
488  4.30052 -6.58753
489  4.30052 -6.55225
490  4.30052 -6.51698
491  4.30052 -6.4817
492  4.30052 -6.44642
493  4.30052 -6.41114
494  4.30052 -6.37587
495  4.30052 -6.34059
496  4.30052 -6.30531
497  4.33579 -6.27003
498  4.37107 -6.23475
499  4.40635 -6.19948
500  4.44163 -6.1642
501  4.47691 -6.12892
502  4.51218 -6.09364
503  4.54746 -6.05837
504  4.58274 -6.02309
505  4.61802 -5.98781
506  4.65329 -5.95253
507  4.68857 -5.91725
508  4.72385 -5.88198
509  4.75913 -5.88198
510  4.79441 -5.8467
511  4.82968 -5.8467
512  4.86496 -5.81142
513  4.90024 -5.77614
514  4.93552 -5.74087
515  4.97079 -5.70559
516  5.00607 -5.67031
517  5.04135 -5.63503
518  5.07663 -5.59975
519  5.11191 -5.56448
520  5.14718 -5.5292
521  5.14718 -5.49392
522  5.18246 -5.45864
523  5.18246 -5.42337
524  5.18246 -5.38809
525  5.21774 -5.35281
526  5.25302 -5.31753
527  5.28829 -5.28225
528  5.32357 -5.24698
529  5.35885 -5.2117
530  5.39413 -5.17642
531  5.42941 -5.14114
532  5.46468 -5.10587
533  5.49996 -5.07059
534  5.53524 -5.03531
535  5.57052 -5.00003
536  5.60579 -4.96475
537  5.64107 -4.92948
538  5.67635 -4.8942
539  5.71163 -4.85892
540  5.74691 -4.82364
541  5.78218 -4.78837
542  5.81746 -4.75309
543  5.85274 -4.71781
544  5.88802 -4.68253
545  5.92329 -4.64725
546  5.95857 -4.61198
547  5.99385 -4.5767
548  6.02913 -4.54142
549  6.02913 -4.50614
550  6.02913 -4.47087
551  6.02913 -4.43559
552  6.02913 -4.40031
553  6.02913 -4.36503
554  6.02913 -4.32975
555  6.02913 -4.29448
556  6.02913 -4.2592
557  6.02913 -4.22392
558  6.02913 -4.18864
559  6.06441 -4.15337
560  6.09968 -4.11809
561  6.13496 -4.08281
562  6.17024 -4.04753
563  6.20552 -4.01225
564  6.24079 -3.97698
565  6.27607 -3.9417
566  6.31135 -3.90642
567  6.34663 -3.87114
568  6.34663 -3.83587
569  6.34663 -3.80059
570  6.34663 -3.76531
571  6.34663 -3.73003
572  6.34663 -3.69475
573  6.34663 -3.65948
574  6.34663 -3.6242
575  6.34663 -3.58892
576  6.34663 -3.55364
577  6.34663 -3.51837
578  6.34663 -3.48309
579  6.34663 -3.44781
580  6.34663 -3.41253
581  6.34663 -3.37725
582  6.38191 -3.34198
583  6.41718 -3.3067
584  6.45246 -3.27142
585  6.45246 -3.23614
586  6.45246 -3.20087
587  6.45246 -3.16559
588  6.45246 -3.13031
589  6.45246 -3.09503
590  6.45246 -3.05975
591  6.45246 -3.02448
592  6.45246 -2.9892
593  6.45246 -2.95392
594  6.45246 -2.91864
595  6.45246 -2.88337
596  6.45246 -2.84809
597  6.48774 -2.81281
598  6.52302 -2.77753
599  6.55829 -2.74225
600  6.55829 -2.70698
601  6.55829 -2.6717
602  6.55829 -2.63642
603  6.55829 -2.60114
604  6.55829 -2.56587
605  6.55829 -2.53059
606  6.55829 -2.49531
607  6.59357 -2.46003
608  6.62885 -2.42475
609  6.66413 -2.38948
610  6.66413 -2.3542
611  6.66413 -2.31892
612  6.66413 -2.28364
613  6.69941 -2.24837
614  6.73468 -2.21309
615  6.76996 -2.17781
616  6.80524 -2.14253
617  6.80524 -2.10725
618  6.80524 -2.07198
619  6.80524 -2.0367
620  6.80524 -2.00142
621  6.80524 -1.96614
622  6.80524 -1.93087
623  6.80524 -1.89559
624  6.80524 -1.86031
625  6.80524 -1.82503
626  6.80524 -1.78975
627  6.80524 -1.75448
628  6.80524 -1.7192
629  6.80524 -1.68392
630  6.84052 -1.64864
631  6.87579 -1.61337
632  6.91107 -1.57809
633  6.91107 -1.54281
634  6.91107 -1.50753
635  6.91107 -1.47225
636  6.91107 -1.43698
637  6.94635 -1.4017
638  6.94635 -1.36642
639  6.94635 -1.33114
640  6.94635 -1.29587
641  6.94635 -1.26059
642  6.94635 -1.22531
643  6.94635 -1.19003
644  6.94635 -1.15475
645  6.94635 -1.11948
646  6.94635 -1.0842
647  6.98163 -1.04892
648  7.01691 -1.01364
649  7.05218 -0.978365
650  7.05218 -0.943087
651  7.05218 -0.90781
652  7.05218 -0.872532
653  7.05218 -0.837254
654  7.05218 -0.801976
655  7.05218 -0.766698
656  7.05218 -0.731421
657  7.05218 -0.696143
658  7.05218 -0.660865
659  7.05218 -0.625587
660  7.05218 -0.59031
661  7.05218 -0.555032
662  7.05218 -0.519754
663  7.05218 -0.484476
664  7.01691 -0.449198
665  6.98163 -0.413921
666  6.98163 -0.378643
667  6.98163 -0.343365
668  6.98163 -0.308087
669  6.98163 -0.27281
670  6.98163 -0.237532
671  6.98163 -0.202254
672  6.98163 -0.166976
673  6.98163 -0.131698
674  6.98163 -0.0964206
675  6.98163 -0.0611429
676  6.98163 -0.0258651
677  6.98163 0.00941269
678  6.98163 0.0446905
679  7.01691 0.0799683
680  7.05218 0.115246
681  7.08746 0.150524
682  7.12274 0.185802
683  7.15802 0.221079
684  7.15802 0.256357
685  7.15802 0.291635
686  7.15802 0.326913
687  7.15802 0.36219
688  7.15802 0.397468
689  7.15802 0.432746
690  7.15802 0.468024
691  7.15802 0.503302
692  7.15802 0.538579
693  7.15802 0.573857
694  7.15802 0.609135
695  7.15802 0.644413
696  7.15802 0.67969
697  7.12274 0.714968
698  7.08746 0.750246
699  7.05218 0.785524
700  7.01691 0.820802
701  6.98163 0.856079
702  6.94635 0.891357
703  6.91107 0.926635
704  6.91107 0.961913
705  6.91107 0.99719
706  6.91107 1.03247
707  6.91107 1.06775
708  6.91107 1.10302
709  6.91107 1.1383
710  6.91107 1.17358
711  6.91107 1.20886
712  6.91107 1.24413
713  6.91107 1.27941
714  6.91107 1.31469
715  6.91107 1.34997
716  6.94635 1.38525
717  6.98163 1.42052
718  6.98163 1.4558
719  6.98163 1.49108
720  6.98163 1.52636
721  6.98163 1.56163
722  6.98163 1.59691
723  6.98163 1.63219
724  6.98163 1.66747
725  6.98163 1.70275
726  6.98163 1.73802
727  6.98163 1.7733
728  6.98163 1.80858
729  6.98163 1.84386
730  6.94635 1.87913
731  6.94635 1.91441
732  6.94635 1.94969
733  6.94635 1.98497
734  6.94635 2.02025
735  6.91107 2.05552
736  6.91107 2.0908
737  6.91107 2.12608
738  6.91107 2.16136
739  6.91107 2.19663
740  6.87579 2.23191
741  6.87579 2.26719
742  6.87579 2.30247
743  6.84052 2.33775
744  6.84052 2.37302
745  6.84052 2.4083
746  6.84052 2.44358
747  6.84052 2.47886
748  6.84052 2.51413
749  6.80524 2.54941
750  6.80524 2.58469
751  6.80524 2.61997
752  6.76996 2.65525
753  6.76996 2.69052
754  6.73468 2.7258
755  6.73468 2.76108
756  6.73468 2.79636
757  6.69941 2.83163
758  6.69941 2.86691
759  6.69941 2.90219
760  6.69941 2.93747
761  6.66413 2.97275
762  6.62885 3.00802
763  6.62885 3.0433
764  6.62885 3.07858
765  6.62885 3.11386
766  6.59357 3.14913
767  6.59357 3.18441
768  6.59357 3.21969
769  6.55829 3.25497
770  6.55829 3.29025
771  6.52302 3.32552
772  6.52302 3.3608
773  6.48774 3.39608
774  6.48774 3.43136
775  6.48774 3.46663
776  6.45246 3.50191
777  6.45246 3.53719
778  6.45246 3.57247
779  6.41718 3.60775
780  6.41718 3.64302
781  6.41718 3.6783
782  6.38191 3.71358
783  6.38191 3.74886
784  6.34663 3.78413
785  6.34663 3.81941
786  6.34663 3.85469
787  6.31135 3.88997
788  6.31135 3.92525
789  6.27607 3.96052
790  6.27607 3.9958
791  6.24079 4.03108
792  6.24079 4.06636
793  6.20552 4.10163
794  6.20552 4.13691
795  6.17024 4.17219
796  6.17024 4.20747
797  6.13496 4.24275
798  6.13496 4.27802
799  6.09968 4.3133
800  6.09968 4.34858
801  6.09968 4.38386
802  6.09968 4.41913
803  6.06441 4.45441
804  6.02913 4.48969
805  6.02913 4.52497
806  5.99385 4.56025
807  5.99385 4.59552
808  5.95857 4.6308
809  5.92329 4.66608
810  5.92329 4.70136
811  5.92329 4.73663
812  5.88802 4.77191
813  5.85274 4.80719
814  5.85274 4.84247
815  5.81746 4.87775
816  5.81746 4.91302
817  5.78218 4.9483
818  5.78218 4.98358
819  5.74691 5.01886
820  5.74691 5.05413
821  5.71163 5.08941
822  5.67635 5.12469
823  5.67635 5.15997
824  5.64107 5.19525
825  5.64107 5.23052
826  5.60579 5.2658
827  5.57052 5.30108
828  5.57052 5.33636
829  5.57052 5.37163
830  5.53524 5.40691
831  5.49996 5.44219
832  5.46468 5.47747
833  5.46468 5.51275
834  5.42941 5.54802
835  5.42941 5.5833
836  5.39413 5.61858
837  5.35885 5.65386
838  5.32357 5.68913
839  5.32357 5.72441
840  5.28829 5.75969
841  5.28829 5.79497
842  5.25302 5.83025
843  5.21774 5.86552
844  5.21774 5.9008
845  5.21774 5.93608
846  5.18246 5.97136
847  5.14718 6.00663
848  5.11191 6.04191
849  5.07663 6.07719
850  5.07663 6.11247
851  5.04135 6.14775
852  5.00607 6.18302
853  5.00607 6.2183
854  5.00607 6.25358
855  4.97079 6.28886
856  4.97079 6.32413
857  4.97079 6.35941
858  4.93552 6.39469
859  4.90024 6.42997
860  4.90024 6.46525
861  4.86496 6.50052
862  4.82968 6.5358
863  4.79441 6.57108
864  4.79441 6.60636
865  4.75913 6.64163
866  4.72385 6.67691
867  4.68857 6.71219
868  4.65329 6.74747
869  4.61802 6.78275
870  4.58274 6.81802
871  4.54746 6.8533
872  4.51218 6.88858
873  4.47691 6.92386
874  4.44163 6.95913
875  4.40635 6.99441
876  4.37107 7.02969
877  4.33579 7.06497
878  4.30052 7.10025
879  4.26524 7.13552
880  4.22996 7.1708
881  4.19468 7.20608
882  4.15941 7.24136
883  4.12413 7.27663
884  4.08885 7.31191
885  4.05357 7.34719
886  4.01829 7.38247
887  3.98302 7.41775
888  3.94774 7.45302
889  3.91246 7.45302
890  3.87718 7.45302
891  3.84191 7.45302
892  3.80663 7.45302
893  3.77135 7.4883
894  3.73607 7.52358
895  3.70079 7.55886
896  3.66552 7.59413
897  3.63024 7.62941
898  3.59496 7.66469
899  3.55968 7.69997
900  3.52441 7.73525
901  3.48913 7.77052
902  3.45385 7.8058
903  3.41857 7.84108
904  3.38329 7.87636
905  3.34802 7.91163
906  3.31274 7.94691
907  3.27746 7.98219
908  3.24218 8.01747
909  3.20691 8.01747
910  3.17163 8.01747
911  3.13635 8.01747
912  3.10107 8.05275
913  3.06579 8.08802
914  3.03052 8.1233
915  2.99524 8.15858
916  2.95996 8.19386
917  2.92468 8.22913
918  2.88941 8.26441
919  2.85413 8.29969
920  2.81885 8.33497
921  2.78357 8.37025
922  2.74829 8.40552
923  2.71302 8.40552
924  2.67774 8.40552
925  2.64246 8.40552
926  2.60718 8.4408
927  2.57191 8.4408
928  2.53663 8.47608
929  2.50135 8.47608
930  2.46607 8.47608
931  2.43079 8.51136
932  2.39552 8.51136
933  2.36024 8.51136
934  2.32496 8.54663
935  2.28968 8.54663
936  2.25441 8.54663
937  2.21913 8.54663
938  2.18385 8.54663
939  2.14857 8.58191
940  2.11329 8.58191
941  2.07802 8.61719
942  2.04274 8.65247
943  2.00746 8.68775
944  1.97218 8.72302
945  1.93691 8.72302
946  1.90163 8.7583
947  1.86635 8.7583
948  1.83107 8.7583
949  1.79579 8.7583
950  1.76052 8.7583
951  1.72524 8.79358
952  1.68996 8.79358
953  1.65468 8.79358
954  1.61941 8.82886
955  1.58413 8.82886
956  1.54885 8.86413
957  1.51357 8.86413
958  1.47829 8.86413
959  1.44302 8.86413
960  1.40774 8.86413
961  1.37246 8.86413
962  1.33718 8.86413
963  1.30191 8.86413
964  1.26663 8.89941
965  1.23135 8.89941
966  1.19607 8.89941
967  1.16079 8.89941
968  1.12552 8.89941
969  1.09024 8.89941
970  1.05496 8.89941
971  1.01968 8.89941
972  0.984405 8.89941
973  0.949127 8.89941
974  0.913849 8.89941
975  0.878572 8.89941
976  0.843294 8.89941
977  0.808016 8.89941
978  0.772738 8.89941
979  0.737461 8.89941
980  0.702183 8.89941
981  0.666905 8.89941
982  0.631627 8.89941
983  0.596349 8.86413
984  0.561072 8.82886
985  0.525794 8.82886
986  0.490516 8.82886
987  0.455238 8.82886
988  0.419961 8.82886
989  0.384683 8.79358
990  0.349405 8.79358
991  0.314127 8.79358
992  0.278849 8.79358
993  0.243572 8.79358
994  0.208294 8.79358
995  0.173016 8.79358
996  0.137738 8.79358
997  0.102461 8.7583
998  0.0671828 8.7583
999  0.031905 8.7583
1000 -0.00337274 8.7583
1001 -0.0386505 8.7583
1002 -0.0739283 8.7583
1003 -0.109206 8.7583
1004 -0.144484 8.7583
1005 -0.179762 8.7583
1006 -0.215039 8.7583
1007 -0.250317 8.7583
1008 -0.285595 8.7583
1009 -0.320873 8.7583
1010 -0.356151 8.7583
1011 -0.391428 8.7583
1012 -0.426706 8.7583
1013 -0.461984 8.7583
1014 -0.497262 8.7583
1015 -0.532539 8.72302
1016 -0.567817 8.72302
1017 -0.603095 8.72302
1018 -0.638373 8.72302
1019 -0.673651 8.72302
1020 -0.708928 8.68775
1021 -0.744206 8.65247
1022 -0.779484 8.65247
1023 -0.814762 8.65247
1024 -0.850039 8.61719
1025 -0.885317 8.61719
1026 -0.920595 8.58191
1027 -0.955873 8.58191
1028 -0.991151 8.58191
1029 -1.02643 8.54663
1030 -1.06171 8.54663
1031 -1.09698 8.51136
1032 -1.13226 8.51136
1033 -1.16754 8.47608
1034 -1.20282 8.47608
1035 -1.23809 8.47608
1036 -1.27337 8.47608
1037 -1.30865 8.47608
1038 -1.34393 8.47608
1039 -1.37921 8.47608
1040 -1.41448 8.47608
1041 -1.44976 8.47608
1042 -1.48504 8.47608
1043 -1.52032 8.47608
1044 -1.55559 8.47608
1045 -1.59087 8.47608
1046 -1.62615 8.4408
1047 -1.66143 8.40552
1048 -1.69671 8.40552
1049 -1.73198 8.40552
1050 -1.76726 8.37025
1051 -1.80254 8.37025
1052 -1.83782 8.33497
1053 -1.87309 8.29969
1054 -1.90837 8.29969
1055 -1.94365 8.26441
1056 -1.97893 8.22913
1057 -2.01421 8.22913
1058 -2.04948 8.19386
1059 -2.08476 8.15858
1060 -2.12004 8.15858
1061 -2.15532 8.1233
1062 -2.19059 8.1233
1063 -2.22587 8.08802
1064 -2.26115 8.05275
1065 -2.29643 8.01747
1066 -2.33171 8.01747
1067 -2.36698 7.98219
1068 -2.40226 7.94691
1069 -2.43754 7.91163
1070 -2.47282 7.87636
1071 -2.50809 7.87636
1072 -2.54337 7.84108
1073 -2.57865 7.84108
1074 -2.61393 7.8058
1075 -2.64921 7.8058
1076 -2.68448 7.77052
1077 -2.71976 7.73525
1078 -2.75504 7.69997
1079 -2.79032 7.69997
1080 -2.82559 7.66469
1081 -2.86087 7.62941
1082 -2.89615 7.59413
1083 -2.93143 7.59413
1084 -2.96671 7.59413
1085 -3.00198 7.59413
1086 -3.03726 7.55886
1087 -3.07254 7.55886
1088 -3.10782 7.52358
1089 -3.14309 7.4883
1090 -3.17837 7.45302
1091 -3.21365 7.41775
1092 -3.24893 7.41775
1093 -3.28421 7.38247
1094 -3.31948 7.34719
1095 -3.35476 7.31191
1096 -3.39004 7.31191
1097 -3.42532 7.27663
1098 -3.46059 7.27663
1099 -3.49587 7.24136
1100 -3.53115 7.20608
1101 -3.56643 7.1708
1102 -3.60171 7.13552
1103 -3.63698 7.10025
1104 -3.67226 7.06497
1105 -3.70754 7.02969
1106 -3.74282 6.99441
1107 -3.77809 6.95913
1108 -3.81337 6.92386
1109 -3.84865 6.88858
1110 -3.88393 6.8533
1111 -3.91921 6.81802
1112 -3.95448 6.78275
1113 -3.98976 6.74747
1114 -4.02504 6.71219
1115 -4.06032 6.67691
1116 -4.09559 6.64163
1117 -4.09559 6.60636
1118 -4.09559 6.57108
1119 -4.09559 6.5358
1120 -4.09559 6.50052
1121 -4.09559 6.46525
1122 -4.09559 6.42997
1123 -4.09559 6.39469
1124 -4.09559 6.35941
1125 -4.13087 6.32413
1126 -4.16615 6.28886
1127 -4.20143 6.25358
1128 -4.20143 6.2183
1129 -4.23671 6.18302
1130 -4.27198 6.14775
1131 -4.30726 6.11247
1132 -4.30726 6.07719
1133 -4.34254 6.04191
1134 -4.37782 6.00663
1135 -4.41309 5.97136
1136 -4.44837 5.93608
1137 -4.48365 5.9008
1138 -4.51893 5.86552
1139 -4.55421 5.83025
1140 -4.58948 5.79497
1141 -4.62476 5.75969
1142 -4.66004 5.72441
1143 -4.69532 5.68913
1144 -4.73059 5.65386
1145 -4.76587 5.61858
1146 -4.80115 5.5833
1147 -4.83643 5.54802
1148 -4.87171 5.51275
1149 -4.90698 5.47747
1150 -4.94226 5.44219
1151 -4.94226 5.40691
1152 -4.94226 5.37163
1153 -4.94226 5.33636
1154 -4.94226 5.30108
1155 -4.97754 5.2658
1156 -5.01282 5.23052
1157 -5.04809 5.19525
1158 -5.08337 5.15997
1159 -5.11865 5.12469
1160 -5.15393 5.08941
1161 -5.18921 5.05413
1162 -5.22448 5.01886
1163 -5.25976 4.98358
1164 -5.29504 4.9483
1165 -5.29504 4.91302
1166 -5.29504 4.87775
1167 -5.29504 4.84247
1168 -5.29504 4.80719
1169 -5.29504 4.77191
1170 -5.29504 4.73663
1171 -5.29504 4.70136
1172 -5.33032 4.66608
1173 -5.36559 4.6308
1174 -5.36559 4.59552
1175 -5.36559 4.56025
1176 -5.36559 4.52497
1177 -5.40087 4.48969
1178 -5.43615 4.45441
1179 -5.47143 4.41913
1180 -5.50671 4.38386
1181 -5.54198 4.34858
1182 -5.57726 4.3133
1183 -5.61254 4.27802
1184 -5.64782 4.24275
1185 -5.68309 4.20747
1186 -5.71837 4.17219
1187 -5.75365 4.13691
1188 -5.78893 4.10163
1189 -5.82421 4.06636
1190 -5.82421 4.03108
1191 -5.82421 3.9958
1192 -5.85948 3.96052
1193 -5.89476 3.92525
1194 -5.89476 3.88997
1195 -5.89476 3.85469
1196 -5.93004 3.81941
1197 -5.96532 3.78413
1198 -5.96532 3.74886
1199 -6.00059 3.71358
1200 -6.00059 3.6783
1201 -6.00059 3.64302
1202 -6.00059 3.60775
1203 -6.00059 3.57247
1204 -6.00059 3.53719
1205 -6.00059 3.50191
1206 -6.00059 3.46663
1207 -6.00059 3.43136
1208 -6.03587 3.39608
1209 -6.07115 3.3608
1210 -6.10643 3.32552
1211 -6.14171 3.29025
1212 -6.17698 3.25497
1213 -6.21226 3.21969
1214 -6.24754 3.18441
1215 -6.24754 3.14913
1216 -6.24754 3.11386
1217 -6.24754 3.07858
1218 -6.28282 3.0433
1219 -6.28282 3.00802
1220 -6.28282 2.97275
1221 -6.28282 2.93747
1222 -6.31809 2.90219
1223 -6.31809 2.86691
1224 -6.35337 2.83163
1225 -6.38865 2.79636
1226 -6.38865 2.76108
1227 -6.38865 2.7258
1228 -6.38865 2.69052
1229 -6.38865 2.65525
1230 -6.38865 2.61997
1231 -6.38865 2.58469
1232 -6.38865 2.54941
1233 -6.38865 2.51413
1234 -6.38865 2.47886
1235 -6.42393 2.44358
1236 -6.45921 2.4083
1237 -6.49448 2.37302
1238 -6.52976 2.33775
1239 -6.56504 2.30247
1240 -6.60032 2.26719
1241 -6.63559 2.23191
1242 -6.67087 2.19663
1243 -6.70615 2.16136
1244 -6.74143 2.12608
1245 -6.77671 2.0908
1246 -6.77671 2.05552
1247 -6.77671 2.02025
1248 -6.77671 1.98497
1249 -6.77671 1.94969
1250 -6.77671 1.91441
1251 -6.77671 1.87913
1252 -6.77671 1.84386
1253 -6.77671 1.80858
1254 -6.77671 1.7733
1255 -6.77671 1.73802
1256 -6.77671 1.70275
1257 -6.77671 1.66747
1258 -6.74143 1.63219
1259 -6.70615 1.59691
1260 -6.67087 1.56163
1261 -6.63559 1.52636
1262 -6.60032 1.49108
1263 -6.56504 1.4558
1264 -6.52976 1.42052
1265 -6.49448 1.38525
1266 -6.49448 1.34997
1267 -6.49448 1.31469
1268 -6.49448 1.27941
1269 -6.49448 1.24413
1270 -6.49448 1.20886
1271 -6.49448 1.17358
1272 -6.49448 1.1383
1273 -6.49448 1.10302
1274 -6.49448 1.06775
1275 -6.49448 1.03247
1276 -6.49448 0.99719
1277 -6.49448 0.961913
1278 -6.49448 0.926635
1279 -6.49448 0.891357
1280 -6.49448 0.856079
1281 -6.45921 0.820802
1282 -6.45921 0.785524
1283 -6.45921 0.750246
1284 -6.45921 0.714968
1285 -6.45921 0.67969
1286 -6.45921 0.644413
1287 -6.45921 0.609135
1288 -6.45921 0.573857
1289 -6.45921 0.538579
1290 -6.45921 0.503302
1291 -6.45921 0.468024
1292 -6.45921 0.432746
1293 -6.45921 0.397468
1294 -6.45921 0.36219
1295 -6.49448 0.326913
1296 -6.52976 0.291635
1297 -6.56504 0.256357
1298 -6.60032 0.221079
1299 -6.63559 0.185802
1300 -6.67087 0.150524
1301 -6.70615 0.115246
1302 -6.74143 0.0799683
1303 -6.77671 0.0446905
1304 -6.81198 0.0446905
1305 -6.84726 0.0446905
1306 -6.88254 0.0446905
1307 -6.91782 0.0446905
1308 -6.95309 0.0446905
1309 -6.98837 0.0446905
1310 -7.02365 0.00941269
1311 -7.05893 -0.0258651
1312 -7.09421 -0.0611429
1313 -7.12948 -0.0964206
1314 -7.16476 -0.131698
1315 -7.20004 -0.166976
1316 -7.23532 -0.202254
1317 -7.27059 -0.237532
1318 -7.30587 -0.27281
1319 -7.30587 -0.308087
1320 -7.30587 -0.343365
1321 -7.30587 -0.378643
