# Supplementary material for: Statistical Mapping of Maize Bundle Intensity at the Stem Scale Using Spatial Normalisation of Replicated Images
Source: PLoS One. 2014 Mar 12;9(3):e90673. doi: 10.1371/journal.pone.0090673 (PMC3951278; doi:10.1371/journal.pone.0090673)
Supplement: File S2 — Data files containing bundle positions and slice contours. (ZIP) [file pone.0090673.s002.zip › data/slabs/tables/contoursMm/m09dvCntMm.txt]

name   x   y
1    -6.76118 -1.33888
2    -6.76118 -1.37416
3    -6.76118 -1.40944
4    -6.76118 -1.44471
5    -6.76118 -1.47999
6    -6.76118 -1.51527
7    -6.76118 -1.55055
8    -6.76118 -1.58582
9    -6.76118 -1.6211
10   -6.76118 -1.65638
11   -6.76118 -1.69166
12   -6.76118 -1.72694
13   -6.76118 -1.76221
14   -6.76118 -1.79749
15   -6.76118 -1.83277
16   -6.76118 -1.86805
17   -6.76118 -1.90332
18   -6.76118 -1.9386
19   -6.76118 -1.97388
20   -6.76118 -2.00916
21   -6.76118 -2.04444
22   -6.76118 -2.07971
23   -6.76118 -2.11499
24   -6.7259 -2.15027
25   -6.69062 -2.18555
26   -6.65534 -2.22082
27   -6.65534 -2.2561
28   -6.62006 -2.29138
29   -6.58479 -2.32666
30   -6.54951 -2.36194
31   -6.54951 -2.39721
32   -6.51423 -2.43249
33   -6.51423 -2.46777
34   -6.51423 -2.50305
35   -6.51423 -2.53832
36   -6.51423 -2.5736
37   -6.51423 -2.60888
38   -6.51423 -2.64416
39   -6.51423 -2.67944
40   -6.51423 -2.71471
41   -6.51423 -2.74999
42   -6.51423 -2.78527
43   -6.51423 -2.82055
44   -6.51423 -2.85582
45   -6.51423 -2.8911
46   -6.51423 -2.92638
47   -6.47895 -2.96166
48   -6.47895 -2.99694
49   -6.47895 -3.03221
50   -6.44368 -3.06749
51   -6.4084 -3.10277
52   -6.4084 -3.13805
53   -6.4084 -3.17332
54   -6.37312 -3.2086
55   -6.37312 -3.24388
56   -6.33784 -3.27916
57   -6.30256 -3.31444
58   -6.30256 -3.34971
59   -6.30256 -3.38499
60   -6.30256 -3.42027
61   -6.26729 -3.45555
62   -6.23201 -3.49082
63   -6.23201 -3.5261
64   -6.23201 -3.56138
65   -6.19673 -3.59666
66   -6.19673 -3.63194
67   -6.16145 -3.66721
68   -6.16145 -3.70249
69   -6.16145 -3.73777
70   -6.16145 -3.77305
71   -6.16145 -3.80832
72   -6.16145 -3.8436
73   -6.16145 -3.87888
74   -6.12618 -3.91416
75   -6.0909 -3.94944
76   -6.0909 -3.98471
77   -6.0909 -4.01999
78   -6.0909 -4.05527
79   -6.0909 -4.09055
80   -6.0909 -4.12582
81   -6.05562 -4.1611
82   -6.05562 -4.19638
83   -6.02034 -4.23166
84   -5.98506 -4.26694
85   -5.94979 -4.30221
86   -5.91451 -4.33749
87   -5.87923 -4.37277
88   -5.84395 -4.40805
89   -5.84395 -4.44332
90   -5.84395 -4.4786
91   -5.84395 -4.51388
92   -5.84395 -4.54916
93   -5.84395 -4.58444
94   -5.84395 -4.61971
95   -5.84395 -4.65499
96   -5.84395 -4.69027
97   -5.84395 -4.72555
98   -5.84395 -4.76082
99   -5.84395 -4.7961
100  -5.84395 -4.83138
101  -5.84395 -4.86666
102  -5.87923 -4.90194
103  -5.91451 -4.93721
104  -5.94979 -4.97249
105  -5.98506 -5.00777
106  -6.02034 -5.04305
107  -6.05562 -5.07832
108  -6.0909 -5.1136
109  -6.12618 -5.14888
110  -6.16145 -5.18416
111  -6.19673 -5.18416
112  -6.23201 -5.18416
113  -6.26729 -5.18416
114  -6.30256 -5.18416
115  -6.33784 -5.18416
116  -6.37312 -5.18416
117  -6.4084 -5.21944
118  -6.44368 -5.25471
119  -6.47895 -5.28999
120  -6.51423 -5.32527
121  -6.54951 -5.36055
122  -6.58479 -5.39582
123  -6.62006 -5.4311
124  -6.65534 -5.46638
125  -6.65534 -5.50166
126  -6.65534 -5.53694
127  -6.65534 -5.57221
128  -6.65534 -5.60749
129  -6.65534 -5.64277
130  -6.65534 -5.67805
131  -6.65534 -5.71332
132  -6.65534 -5.7486
133  -6.65534 -5.78388
134  -6.65534 -5.81916
135  -6.65534 -5.85444
136  -6.65534 -5.88971
137  -6.65534 -5.92499
138  -6.65534 -5.96027
139  -6.65534 -5.99555
140  -6.65534 -6.03082
141  -6.62006 -6.0661
142  -6.58479 -6.10138
143  -6.58479 -6.13666
144  -6.54951 -6.17194
145  -6.54951 -6.20721
146  -6.54951 -6.24249
147  -6.54951 -6.27777
148  -6.54951 -6.31305
149  -6.54951 -6.34832
150  -6.51423 -6.3836
151  -6.47895 -6.41888
152  -6.44368 -6.45416
153  -6.4084 -6.48944
154  -6.4084 -6.52471
155  -6.4084 -6.55999
156  -6.4084 -6.59527
157  -6.4084 -6.63055
158  -6.4084 -6.66582
159  -6.4084 -6.7011
160  -6.37312 -6.73638
161  -6.33784 -6.77166
162  -6.30256 -6.80694
163  -6.26729 -6.84221
164  -6.23201 -6.87749
165  -6.19673 -6.91277
166  -6.16145 -6.94805
167  -6.12618 -6.98332
168  -6.0909 -7.0186
169  -6.05562 -7.05388
170  -6.02034 -7.08916
171  -5.98506 -7.12444
172  -5.94979 -7.15971
173  -5.91451 -7.19499
174  -5.87923 -7.23027
175  -5.84395 -7.26555
176  -5.80868 -7.30082
177  -5.80868 -7.3361
178  -5.80868 -7.37138
179  -5.80868 -7.40666
180  -5.7734 -7.44194
181  -5.7734 -7.47721
182  -5.73812 -7.51249
183  -5.70284 -7.54777
184  -5.66756 -7.58305
185  -5.63229 -7.61832
186  -5.59701 -7.6536
187  -5.59701 -7.68888
188  -5.59701 -7.72416
189  -5.59701 -7.75944
190  -5.59701 -7.79471
191  -5.59701 -7.82999
192  -5.59701 -7.86527
193  -5.56173 -7.90055
194  -5.52645 -7.93582
195  -5.49118 -7.9711
196  -5.4559 -8.00638
197  -5.42062 -8.04166
198  -5.38534 -8.07694
199  -5.35006 -8.11221
200  -5.31479 -8.14749
201  -5.27951 -8.14749
202  -5.24423 -8.14749
203  -5.20895 -8.14749
204  -5.17368 -8.14749
205  -5.1384 -8.14749
206  -5.10312 -8.14749
207  -5.06784 -8.18277
208  -5.03256 -8.21805
209  -4.99729 -8.25332
210  -4.96201 -8.2886
211  -4.92673 -8.32388
212  -4.89145 -8.35916
213  -4.85618 -8.35916
214  -4.8209 -8.35916
215  -4.78562 -8.35916
216  -4.75034 -8.35916
217  -4.71506 -8.35916
218  -4.67979 -8.35916
219  -4.64451 -8.35916
220  -4.60923 -8.35916
221  -4.57395 -8.35916
222  -4.53868 -8.35916
223  -4.5034 -8.35916
224  -4.46812 -8.35916
225  -4.43284 -8.32388
226  -4.39756 -8.2886
227  -4.36229 -8.25332
228  -4.32701 -8.21805
229  -4.29173 -8.18277
230  -4.25645 -8.14749
231  -4.22118 -8.11221
232  -4.1859 -8.07694
233  -4.15062 -8.04166
234  -4.11534 -8.00638
235  -4.08006 -7.9711
236  -4.04479 -7.93582
237  -4.00951 -7.90055
238  -3.97423 -7.86527
239  -3.93895 -7.86527
240  -3.90368 -7.86527
241  -3.8684 -7.86527
242  -3.83312 -7.86527
243  -3.79784 -7.86527
244  -3.76256 -7.86527
245  -3.72729 -7.86527
246  -3.69201 -7.86527
247  -3.65673 -7.86527
248  -3.62145 -7.86527
249  -3.58618 -7.86527
250  -3.5509 -7.86527
251  -3.51562 -7.90055
252  -3.48034 -7.93582
253  -3.44506 -7.93582
254  -3.40979 -7.93582
255  -3.37451 -7.93582
256  -3.33923 -7.93582
257  -3.30395 -7.93582
258  -3.26868 -7.93582
259  -3.2334 -7.93582
260  -3.19812 -7.93582
261  -3.16284 -7.93582
262  -3.12756 -7.93582
263  -3.09229 -7.93582
264  -3.05701 -7.93582
265  -3.02173 -7.93582
266  -2.98645 -7.93582
267  -2.95118 -7.93582
268  -2.9159 -7.93582
269  -2.88062 -7.90055
270  -2.84534 -7.86527
271  -2.81006 -7.82999
272  -2.77479 -7.82999
273  -2.73951 -7.82999
274  -2.70423 -7.79471
275  -2.66895 -7.75944
276  -2.63368 -7.72416
277  -2.5984 -7.68888
278  -2.56312 -7.6536
279  -2.52784 -7.61832
280  -2.49256 -7.58305
281  -2.45729 -7.54777
282  -2.42201 -7.51249
283  -2.38673 -7.51249
284  -2.35145 -7.51249
285  -2.31618 -7.51249
286  -2.2809 -7.51249
287  -2.24562 -7.51249
288  -2.21034 -7.51249
289  -2.17506 -7.51249
290  -2.13979 -7.51249
291  -2.10451 -7.51249
292  -2.06923 -7.51249
293  -2.03395 -7.51249
294  -1.99868 -7.51249
295  -1.9634 -7.51249
296  -1.92812 -7.51249
297  -1.89284 -7.54777
298  -1.85756 -7.58305
299  -1.82229 -7.58305
300  -1.78701 -7.58305
301  -1.75173 -7.61832
302  -1.71645 -7.61832
303  -1.68118 -7.6536
304  -1.6459 -7.6536
305  -1.61062 -7.6536
306  -1.57534 -7.6536
307  -1.54006 -7.6536
308  -1.50479 -7.6536
309  -1.46951 -7.6536
310  -1.43423 -7.6536
311  -1.39895 -7.6536
312  -1.36368 -7.6536
313  -1.3284 -7.6536
314  -1.29312 -7.6536
315  -1.25784 -7.6536
316  -1.22256 -7.6536
317  -1.18729 -7.6536
318  -1.15201 -7.6536
319  -1.11673 -7.6536
320  -1.08145 -7.6536
321  -1.04618 -7.68888
322  -1.0109 -7.68888
323  -0.97562 -7.68888
324  -0.940343 -7.68888
325  -0.905065 -7.72416
326  -0.869787 -7.72416
327  -0.834509 -7.72416
328  -0.799232 -7.72416
329  -0.763954 -7.72416
330  -0.728676 -7.72416
331  -0.693398 -7.72416
332  -0.65812 -7.72416
333  -0.622843 -7.72416
334  -0.587565 -7.72416
335  -0.552287 -7.72416
336  -0.517009 -7.72416
337  -0.481732 -7.72416
338  -0.446454 -7.72416
339  -0.411176 -7.72416
340  -0.375898 -7.72416
341  -0.34062 -7.72416
342  -0.305343 -7.72416
343  -0.270065 -7.72416
344  -0.234787 -7.72416
345  -0.199509 -7.72416
346  -0.164232 -7.72416
347  -0.128954 -7.72416
348  -0.093676 -7.75944
349  -0.0583982 -7.75944
350  -0.0231204 -7.75944
351  0.0121573 -7.75944
352  0.0474351 -7.75944
353  0.0827129 -7.75944
354  0.117991 -7.75944
355  0.153268 -7.75944
356  0.188546 -7.75944
357  0.223824 -7.75944
358  0.259102 -7.75944
359  0.29438 -7.75944
360  0.329657 -7.75944
361  0.364935 -7.75944
362  0.400213 -7.75944
363  0.435491 -7.75944
364  0.470768 -7.75944
365  0.506046 -7.75944
366  0.541324 -7.75944
367  0.576602 -7.75944
368  0.61188 -7.75944
369  0.647157 -7.75944
370  0.682435 -7.75944
371  0.717713 -7.75944
372  0.752991 -7.75944
373  0.788268 -7.75944
374  0.823546 -7.75944
375  0.858824 -7.75944
376  0.894102 -7.79471
377  0.92938 -7.79471
378  0.964657 -7.79471
379  0.999935 -7.79471
380  1.03521 -7.79471
381  1.07049 -7.79471
382  1.10577 -7.79471
383  1.14105 -7.79471
384  1.17632 -7.79471
385  1.2116 -7.79471
386  1.24688 -7.79471
387  1.28216 -7.79471
388  1.31744 -7.79471
389  1.35271 -7.79471
390  1.38799 -7.79471
391  1.42327 -7.79471
392  1.45855 -7.79471
393  1.49382 -7.79471
394  1.5291 -7.79471
395  1.56438 -7.79471
396  1.59966 -7.79471
397  1.63494 -7.82999
398  1.67021 -7.82999
399  1.70549 -7.86527
400  1.74077 -7.86527
401  1.77605 -7.90055
402  1.81132 -7.90055
403  1.8466 -7.90055
404  1.88188 -7.93582
405  1.91716 -7.93582
406  1.95244 -7.9711
407  1.98771 -7.9711
408  2.02299 -7.9711
409  2.05827 -7.9711
410  2.09355 -7.9711
411  2.12882 -7.9711
412  2.1641 -7.9711
413  2.19938 -7.9711
414  2.23466 -7.9711
415  2.26994 -7.9711
416  2.30521 -7.9711
417  2.34049 -7.9711
418  2.37577 -7.9711
419  2.41105 -7.9711
420  2.44632 -7.93582
421  2.4816 -7.90055
422  2.51688 -7.86527
423  2.55216 -7.82999
424  2.58744 -7.79471
425  2.62271 -7.79471
426  2.65799 -7.79471
427  2.69327 -7.79471
428  2.72855 -7.79471
429  2.76382 -7.79471
430  2.7991 -7.79471
431  2.83438 -7.79471
432  2.86966 -7.79471
433  2.90494 -7.79471
434  2.94021 -7.79471
435  2.97549 -7.79471
436  3.01077 -7.79471
437  3.04605 -7.82999
438  3.08132 -7.86527
439  3.1166 -7.90055
440  3.15188 -7.93582
441  3.18716 -7.9711
442  3.22244 -8.00638
443  3.25771 -8.04166
444  3.29299 -8.07694
445  3.32827 -8.11221
446  3.36355 -8.14749
447  3.39882 -8.14749
448  3.4341 -8.14749
449  3.46938 -8.14749
450  3.50466 -8.14749
451  3.53994 -8.14749
452  3.57521 -8.14749
453  3.61049 -8.14749
454  3.64577 -8.14749
455  3.68105 -8.14749
456  3.71632 -8.14749
457  3.7516 -8.14749
458  3.78688 -8.14749
459  3.82216 -8.14749
460  3.85744 -8.14749
461  3.89271 -8.14749
462  3.92799 -8.14749
463  3.96327 -8.14749
464  3.99855 -8.14749
465  4.03382 -8.14749
466  4.0691 -8.14749
467  4.10438 -8.11221
468  4.13966 -8.07694
469  4.17494 -8.04166
470  4.21021 -8.04166
471  4.24549 -8.04166
472  4.28077 -8.04166
473  4.31605 -8.04166
474  4.35132 -8.00638
475  4.3866 -7.9711
476  4.42188 -7.93582
477  4.45716 -7.90055
478  4.49244 -7.86527
479  4.52771 -7.82999
480  4.56299 -7.79471
481  4.59827 -7.75944
482  4.59827 -7.72416
483  4.59827 -7.68888
484  4.63355 -7.6536
485  4.66882 -7.61832
486  4.66882 -7.58305
487  4.7041 -7.54777
488  4.7041 -7.51249
489  4.7041 -7.47721
490  4.7041 -7.44194
491  4.7041 -7.40666
492  4.7041 -7.37138
493  4.7041 -7.3361
494  4.73938 -7.30082
495  4.77466 -7.26555
496  4.80994 -7.23027
497  4.84521 -7.19499
498  4.88049 -7.15971
499  4.91577 -7.12444
500  4.95105 -7.08916
501  4.98632 -7.05388
502  5.0216 -7.0186
503  5.05688 -7.0186
504  5.09216 -7.0186
505  5.12744 -6.98332
506  5.16271 -6.94805
507  5.19799 -6.91277
508  5.23327 -6.87749
509  5.26855 -6.84221
510  5.30382 -6.80694
511  5.3391 -6.77166
512  5.37438 -6.73638
513  5.37438 -6.7011
514  5.37438 -6.66582
515  5.37438 -6.63055
516  5.37438 -6.59527
517  5.37438 -6.55999
518  5.37438 -6.52471
519  5.37438 -6.48944
520  5.37438 -6.45416
521  5.37438 -6.41888
522  5.37438 -6.3836
523  5.37438 -6.34832
524  5.37438 -6.31305
525  5.37438 -6.27777
526  5.37438 -6.24249
527  5.37438 -6.20721
528  5.37438 -6.17194
529  5.37438 -6.13666
530  5.3391 -6.10138
531  5.30382 -6.0661
532  5.26855 -6.03082
533  5.23327 -5.99555
534  5.19799 -5.96027
535  5.16271 -5.92499
536  5.12744 -5.88971
537  5.09216 -5.85444
538  5.05688 -5.85444
539  5.0216 -5.85444
540  4.98632 -5.85444
541  4.95105 -5.85444
542  4.91577 -5.85444
543  4.88049 -5.85444
544  4.84521 -5.85444
545  4.80994 -5.85444
546  4.77466 -5.85444
547  4.73938 -5.85444
548  4.7041 -5.85444
549  4.66882 -5.85444
550  4.63355 -5.88971
551  4.59827 -5.92499
552  4.56299 -5.96027
553  4.52771 -5.99555
554  4.49244 -6.03082
555  4.45716 -6.0661
556  4.42188 -6.10138
557  4.3866 -6.13666
558  4.35132 -6.17194
559  4.31605 -6.20721
560  4.31605 -6.24249
561  4.31605 -6.27777
562  4.31605 -6.31305
563  4.31605 -6.34832
564  4.31605 -6.3836
565  4.31605 -6.41888
566  4.28077 -6.45416
567  4.24549 -6.48944
568  4.21021 -6.52471
569  4.17494 -6.55999
570  4.13966 -6.59527
571  4.10438 -6.63055
572  4.0691 -6.66582
573  4.03382 -6.7011
574  3.99855 -6.73638
575  3.96327 -6.73638
576  3.92799 -6.73638
577  3.89271 -6.73638
578  3.85744 -6.73638
579  3.82216 -6.73638
580  3.78688 -6.73638
581  3.7516 -6.73638
582  3.71632 -6.73638
583  3.68105 -6.77166
584  3.64577 -6.77166
585  3.61049 -6.80694
586  3.57521 -6.80694
587  3.53994 -6.80694
588  3.50466 -6.80694
589  3.46938 -6.80694
590  3.4341 -6.80694
591  3.39882 -6.80694
592  3.36355 -6.80694
593  3.32827 -6.84221
594  3.29299 -6.87749
595  3.25771 -6.91277
596  3.22244 -6.94805
597  3.18716 -6.98332
598  3.15188 -7.0186
599  3.1166 -7.0186
600  3.08132 -7.0186
601  3.04605 -7.0186
602  3.01077 -7.0186
603  2.97549 -7.0186
604  2.94021 -7.0186
605  2.90494 -7.0186
606  2.86966 -7.0186
607  2.83438 -7.0186
608  2.7991 -7.0186
609  2.76382 -7.0186
610  2.72855 -7.0186
611  2.69327 -6.98332
612  2.65799 -6.94805
613  2.62271 -6.91277
614  2.58744 -6.87749
615  2.55216 -6.84221
616  2.51688 -6.80694
617  2.4816 -6.77166
618  2.44632 -6.73638
619  2.41105 -6.7011
620  2.41105 -6.66582
621  2.41105 -6.63055
622  2.41105 -6.59527
623  2.41105 -6.55999
624  2.41105 -6.52471
625  2.41105 -6.48944
626  2.41105 -6.45416
627  2.41105 -6.41888
628  2.41105 -6.3836
629  2.41105 -6.34832
630  2.41105 -6.31305
631  2.41105 -6.27777
632  2.44632 -6.24249
633  2.4816 -6.20721
634  2.51688 -6.17194
635  2.55216 -6.13666
636  2.58744 -6.10138
637  2.62271 -6.0661
638  2.65799 -6.03082
639  2.69327 -5.99555
640  2.72855 -5.96027
641  2.76382 -5.92499
642  2.7991 -5.92499
643  2.83438 -5.92499
644  2.86966 -5.88971
645  2.90494 -5.85444
646  2.94021 -5.81916
647  2.97549 -5.78388
648  3.01077 -5.7486
649  3.04605 -5.71332
650  3.08132 -5.71332
651  3.1166 -5.71332
652  3.15188 -5.71332
653  3.18716 -5.67805
654  3.22244 -5.64277
655  3.25771 -5.60749
656  3.29299 -5.57221
657  3.32827 -5.53694
658  3.36355 -5.50166
659  3.39882 -5.46638
660  3.4341 -5.4311
661  3.4341 -5.39582
662  3.4341 -5.36055
663  3.4341 -5.32527
664  3.4341 -5.28999
665  3.4341 -5.25471
666  3.4341 -5.21944
667  3.4341 -5.18416
668  3.4341 -5.14888
669  3.4341 -5.1136
670  3.4341 -5.07832
671  3.46938 -5.04305
672  3.50466 -5.00777
673  3.53994 -4.97249
674  3.57521 -4.93721
675  3.61049 -4.90194
676  3.64577 -4.86666
677  3.68105 -4.83138
678  3.71632 -4.7961
679  3.7516 -4.76082
680  3.78688 -4.72555
681  3.82216 -4.69027
682  3.85744 -4.65499
683  3.89271 -4.61971
684  3.92799 -4.58444
685  3.96327 -4.54916
686  3.99855 -4.51388
687  4.03382 -4.4786
688  4.0691 -4.44332
689  4.10438 -4.40805
690  4.13966 -4.37277
691  4.13966 -4.33749
692  4.17494 -4.30221
693  4.21021 -4.26694
694  4.24549 -4.23166
695  4.28077 -4.19638
696  4.31605 -4.1611
697  4.35132 -4.12582
698  4.3866 -4.09055
699  4.42188 -4.05527
700  4.45716 -4.01999
701  4.49244 -3.98471
702  4.52771 -3.98471
703  4.56299 -3.98471
704  4.59827 -3.98471
705  4.63355 -3.98471
706  4.66882 -3.98471
707  4.7041 -3.98471
708  4.73938 -3.98471
709  4.77466 -3.98471
710  4.80994 -3.98471
711  4.84521 -3.98471
712  4.88049 -3.98471
713  4.91577 -3.98471
714  4.95105 -3.94944
715  4.98632 -3.94944
716  5.0216 -3.94944
717  5.05688 -3.94944
718  5.09216 -3.94944
719  5.12744 -3.94944
720  5.16271 -3.91416
721  5.19799 -3.87888
722  5.23327 -3.87888
723  5.26855 -3.87888
724  5.30382 -3.87888
725  5.3391 -3.8436
726  5.37438 -3.80832
727  5.40966 -3.77305
728  5.44494 -3.73777
729  5.48021 -3.70249
730  5.51549 -3.66721
731  5.55077 -3.63194
732  5.58605 -3.59666
733  5.58605 -3.56138
734  5.58605 -3.5261
735  5.58605 -3.49082
736  5.58605 -3.45555
737  5.58605 -3.42027
738  5.58605 -3.38499
739  5.58605 -3.34971
740  5.58605 -3.31444
741  5.58605 -3.27916
742  5.58605 -3.24388
743  5.58605 -3.2086
744  5.58605 -3.17332
745  5.62132 -3.13805
746  5.6566 -3.10277
747  5.69188 -3.06749
748  5.72716 -3.03221
749  5.76244 -2.99694
750  5.79771 -2.96166
751  5.83299 -2.92638
752  5.86827 -2.8911
753  5.90355 -2.85582
754  5.93882 -2.82055
755  5.9741 -2.78527
756  6.00938 -2.74999
757  6.04466 -2.74999
758  6.07994 -2.74999
759  6.11521 -2.74999
760  6.15049 -2.74999
761  6.18577 -2.74999
762  6.22105 -2.74999
763  6.25632 -2.74999
764  6.2916 -2.74999
765  6.32688 -2.74999
766  6.36216 -2.71471
767  6.39744 -2.67944
768  6.43271 -2.64416
769  6.46799 -2.60888
770  6.50327 -2.5736
771  6.53855 -2.53832
772  6.57382 -2.50305
773  6.6091 -2.46777
774  6.64438 -2.43249
775  6.67966 -2.39721
776  6.71494 -2.36194
777  6.75021 -2.32666
778  6.78549 -2.32666
779  6.82077 -2.32666
780  6.85605 -2.29138
781  6.89132 -2.2561
782  6.9266 -2.22082
783  6.96188 -2.18555
784  6.99716 -2.15027
785  7.03244 -2.11499
786  7.06771 -2.07971
787  7.10299 -2.04444
788  7.13827 -2.00916
789  7.17355 -1.97388
790  7.20882 -1.9386
791  7.2441 -1.90332
792  7.2441 -1.86805
793  7.2441 -1.83277
794  7.2441 -1.79749
795  7.2441 -1.76221
796  7.2441 -1.72694
797  7.2441 -1.69166
798  7.2441 -1.65638
799  7.2441 -1.6211
800  7.2441 -1.58582
801  7.2441 -1.55055
802  7.2441 -1.51527
803  7.2441 -1.47999
804  7.2441 -1.44471
805  7.2441 -1.40944
806  7.2441 -1.37416
807  7.20882 -1.33888
808  7.17355 -1.3036
809  7.13827 -1.26832
810  7.10299 -1.23305
811  7.06771 -1.19777
812  7.03244 -1.16249
813  6.99716 -1.12721
814  6.96188 -1.09194
815  6.9266 -1.09194
816  6.89132 -1.09194
817  6.85605 -1.09194
818  6.82077 -1.09194
819  6.78549 -1.09194
820  6.75021 -1.09194
821  6.71494 -1.09194
822  6.67966 -1.09194
823  6.64438 -1.05666
824  6.6091 -1.02138
825  6.57382 -0.986103
826  6.53855 -0.950825
827  6.50327 -0.915547
828  6.46799 -0.880269
829  6.43271 -0.844992
830  6.39744 -0.809714
831  6.36216 -0.774436
832  6.36216 -0.739158
833  6.36216 -0.70388
834  6.36216 -0.668603
835  6.36216 -0.633325
836  6.36216 -0.598047
837  6.36216 -0.562769
838  6.36216 -0.527492
839  6.36216 -0.492214
840  6.36216 -0.456936
841  6.36216 -0.421658
842  6.36216 -0.38638
843  6.36216 -0.351103
844  6.36216 -0.315825
845  6.36216 -0.280547
846  6.36216 -0.245269
847  6.36216 -0.209992
848  6.36216 -0.174714
849  6.36216 -0.139436
850  6.36216 -0.104158
851  6.36216 -0.0688805
852  6.36216 -0.0336027
853  6.36216 0.00167509
854  6.32688 0.0369529
855  6.32688 0.0722307
856  6.32688 0.107508
857  6.32688 0.142786
858  6.32688 0.178064
859  6.32688 0.213342
860  6.32688 0.24862
861  6.32688 0.283897
862  6.32688 0.319175
863  6.32688 0.354453
864  6.32688 0.389731
865  6.32688 0.425008
866  6.32688 0.460286
867  6.32688 0.495564
868  6.36216 0.530842
869  6.39744 0.56612
870  6.39744 0.601397
871  6.39744 0.636675
872  6.39744 0.671953
873  6.39744 0.707231
874  6.39744 0.742508
875  6.39744 0.777786
876  6.39744 0.813064
877  6.39744 0.848342
878  6.43271 0.88362
879  6.46799 0.918897
880  6.50327 0.954175
881  6.53855 0.989453
882  6.57382 1.02473
883  6.6091 1.06001
884  6.64438 1.09529
885  6.67966 1.13056
886  6.71494 1.16584
887  6.75021 1.16584
888  6.78549 1.16584
889  6.82077 1.16584
890  6.85605 1.20112
891  6.89132 1.2364
892  6.9266 1.27168
893  6.96188 1.30695
894  6.99716 1.34223
895  7.03244 1.34223
896  7.06771 1.34223
897  7.10299 1.34223
898  7.13827 1.37751
899  7.17355 1.41279
900  7.20882 1.44806
901  7.2441 1.48334
902  7.27938 1.51862
903  7.31466 1.5539
904  7.34994 1.58918
905  7.38521 1.62445
906  7.38521 1.65973
907  7.38521 1.69501
908  7.38521 1.73029
909  7.38521 1.76556
910  7.38521 1.80084
911  7.38521 1.83612
912  7.38521 1.8714
913  7.38521 1.90668
914  7.38521 1.94195
915  7.38521 1.97723
916  7.38521 2.01251
917  7.38521 2.04779
918  7.38521 2.08306
919  7.38521 2.11834
920  7.38521 2.15362
921  7.34994 2.1889
922  7.34994 2.22418
923  7.31466 2.25945
924  7.27938 2.29473
925  7.27938 2.33001
926  7.27938 2.36529
927  7.27938 2.40056
928  7.27938 2.43584
929  7.27938 2.47112
930  7.27938 2.5064
931  7.27938 2.54168
932  7.27938 2.57695
933  7.27938 2.61223
934  7.2441 2.64751
935  7.20882 2.68279
936  7.20882 2.71806
937  7.17355 2.75334
938  7.17355 2.78862
939  7.17355 2.8239
940  7.17355 2.85918
941  7.17355 2.89445
942  7.13827 2.92973
943  7.13827 2.96501
944  7.10299 3.00029
945  7.06771 3.03556
946  7.06771 3.07084
947  7.03244 3.10612
948  7.03244 3.1414
949  6.99716 3.17668
950  6.96188 3.21195
951  6.9266 3.24723
952  6.89132 3.28251
953  6.85605 3.31779
954  6.82077 3.35306
955  6.78549 3.38834
956  6.75021 3.42362
957  6.71494 3.4589
958  6.67966 3.49418
959  6.64438 3.52945
960  6.6091 3.56473
961  6.57382 3.60001
962  6.53855 3.63529
963  6.53855 3.67056
964  6.53855 3.70584
965  6.53855 3.74112
966  6.53855 3.7764
967  6.53855 3.81168
968  6.53855 3.84695
969  6.53855 3.88223
970  6.53855 3.91751
971  6.53855 3.95279
972  6.53855 3.98806
973  6.53855 4.02334
974  6.53855 4.05862
975  6.50327 4.0939
976  6.46799 4.12918
977  6.46799 4.16445
978  6.46799 4.19973
979  6.46799 4.23501
980  6.46799 4.27029
981  6.46799 4.30556
982  6.46799 4.34084
983  6.46799 4.37612
984  6.46799 4.4114
985  6.46799 4.44668
986  6.46799 4.48195
987  6.46799 4.51723
988  6.46799 4.55251
989  6.46799 4.58779
990  6.46799 4.62306
991  6.46799 4.65834
992  6.43271 4.69362
993  6.43271 4.7289
994  6.39744 4.76418
995  6.36216 4.79945
996  6.32688 4.83473
997  6.32688 4.87001
998  6.32688 4.90529
999  6.2916 4.94056
1000 6.2916 4.97584
1001 6.25632 5.01112
1002 6.22105 5.0464
1003 6.18577 5.08168
1004 6.15049 5.11695
1005 6.15049 5.15223
1006 6.15049 5.18751
1007 6.15049 5.22279
1008 6.11521 5.25806
1009 6.11521 5.29334
1010 6.07994 5.32862
1011 6.07994 5.3639
1012 6.04466 5.39918
1013 6.00938 5.43445
1014 5.9741 5.46973
1015 5.9741 5.50501
1016 5.9741 5.54029
1017 5.9741 5.57556
1018 5.9741 5.61084
1019 5.9741 5.64612
1020 5.93882 5.6814
1021 5.90355 5.71668
1022 5.86827 5.75195
1023 5.83299 5.78723
1024 5.79771 5.82251
1025 5.76244 5.85779
1026 5.72716 5.89306
1027 5.69188 5.92834
1028 5.69188 5.96362
1029 5.6566 5.9989
1030 5.62132 6.03418
1031 5.58605 6.06945
1032 5.55077 6.10473
1033 5.51549 6.14001
1034 5.48021 6.17529
1035 5.44494 6.21056
1036 5.40966 6.24584
1037 5.37438 6.28112
1038 5.3391 6.3164
1039 5.30382 6.35168
1040 5.26855 6.38695
1041 5.26855 6.42223
1042 5.23327 6.45751
1043 5.19799 6.49279
1044 5.16271 6.52806
1045 5.16271 6.56334
1046 5.16271 6.59862
1047 5.12744 6.6339
1048 5.09216 6.66918
1049 5.09216 6.70445
1050 5.05688 6.73973
1051 5.0216 6.77501
1052 4.98632 6.81029
1053 4.95105 6.84556
1054 4.91577 6.88084
1055 4.88049 6.91612
1056 4.84521 6.9514
1057 4.80994 6.98668
1058 4.77466 7.02195
1059 4.73938 7.05723
1060 4.7041 7.05723
1061 4.66882 7.09251
1062 4.63355 7.12779
1063 4.59827 7.16306
1064 4.56299 7.19834
1065 4.52771 7.19834
1066 4.49244 7.23362
1067 4.45716 7.2689
1068 4.42188 7.30418
1069 4.3866 7.33945
1070 4.35132 7.37473
1071 4.31605 7.41001
1072 4.28077 7.44529
1073 4.24549 7.44529
1074 4.21021 7.48056
1075 4.17494 7.51584
1076 4.13966 7.55112
1077 4.10438 7.5864
1078 4.0691 7.62168
1079 4.03382 7.65695
1080 3.99855 7.69223
1081 3.96327 7.72751
1082 3.92799 7.72751
1083 3.89271 7.76279
1084 3.85744 7.76279
1085 3.82216 7.79806
1086 3.78688 7.83334
1087 3.7516 7.83334
1088 3.71632 7.86862
1089 3.68105 7.86862
1090 3.64577 7.9039
1091 3.61049 7.9039
1092 3.57521 7.93918
1093 3.53994 7.93918
1094 3.50466 7.97445
1095 3.46938 8.00973
1096 3.4341 8.00973
1097 3.39882 8.00973
1098 3.36355 8.04501
1099 3.32827 8.04501
1100 3.29299 8.08029
1101 3.25771 8.08029
1102 3.22244 8.11556
1103 3.18716 8.11556
1104 3.15188 8.11556
1105 3.1166 8.15084
1106 3.08132 8.15084
1107 3.04605 8.18612
1108 3.01077 8.18612
1109 2.97549 8.18612
1110 2.94021 8.2214
1111 2.90494 8.2214
1112 2.86966 8.2214
1113 2.83438 8.25668
1114 2.7991 8.25668
1115 2.76382 8.29195
1116 2.72855 8.29195
1117 2.69327 8.29195
1118 2.65799 8.32723
1119 2.62271 8.32723
1120 2.58744 8.32723
1121 2.55216 8.32723
1122 2.51688 8.36251
1123 2.4816 8.36251
1124 2.44632 8.36251
1125 2.41105 8.39779
1126 2.37577 8.39779
1127 2.34049 8.39779
1128 2.30521 8.39779
1129 2.26994 8.43306
1130 2.23466 8.43306
1131 2.19938 8.43306
1132 2.1641 8.43306
1133 2.12882 8.43306
1134 2.09355 8.43306
1135 2.05827 8.43306
1136 2.02299 8.43306
1137 1.98771 8.43306
1138 1.95244 8.43306
1139 1.91716 8.43306
1140 1.88188 8.43306
1141 1.8466 8.43306
1142 1.81132 8.43306
1143 1.77605 8.46834
1144 1.74077 8.46834
1145 1.70549 8.50362
1146 1.67021 8.5389
1147 1.63494 8.57418
1148 1.59966 8.57418
1149 1.56438 8.57418
1150 1.5291 8.57418
1151 1.49382 8.57418
1152 1.45855 8.57418
1153 1.42327 8.57418
1154 1.38799 8.57418
1155 1.35271 8.57418
1156 1.31744 8.57418
1157 1.28216 8.57418
1158 1.24688 8.57418
1159 1.2116 8.57418
1160 1.17632 8.57418
1161 1.14105 8.57418
1162 1.10577 8.57418
1163 1.07049 8.57418
1164 1.03521 8.57418
1165 0.999935 8.57418
1166 0.964657 8.57418
1167 0.92938 8.57418
1168 0.894102 8.57418
1169 0.858824 8.57418
1170 0.823546 8.57418
1171 0.788268 8.57418
1172 0.752991 8.57418
1173 0.717713 8.57418
1174 0.682435 8.57418
1175 0.647157 8.57418
1176 0.61188 8.57418
1177 0.576602 8.57418
1178 0.541324 8.57418
1179 0.506046 8.57418
1180 0.470768 8.57418
1181 0.435491 8.57418
1182 0.400213 8.57418
1183 0.364935 8.57418
1184 0.329657 8.57418
1185 0.29438 8.5389
1186 0.259102 8.5389
1187 0.223824 8.5389
1188 0.188546 8.5389
1189 0.153268 8.5389
1190 0.117991 8.5389
1191 0.0827129 8.5389
1192 0.0474351 8.5389
1193 0.0121573 8.5389
1194 -0.0231204 8.5389
1195 -0.0583982 8.50362
1196 -0.093676 8.50362
1197 -0.128954 8.50362
1198 -0.164232 8.50362
1199 -0.199509 8.46834
1200 -0.234787 8.46834
1201 -0.270065 8.43306
1202 -0.305343 8.43306
1203 -0.34062 8.43306
1204 -0.375898 8.43306
1205 -0.411176 8.39779
1206 -0.446454 8.39779
1207 -0.481732 8.39779
1208 -0.517009 8.39779
1209 -0.552287 8.39779
1210 -0.587565 8.36251
1211 -0.622843 8.36251
1212 -0.65812 8.36251
1213 -0.693398 8.36251
1214 -0.728676 8.36251
1215 -0.763954 8.32723
1216 -0.799232 8.32723
1217 -0.834509 8.32723
1218 -0.869787 8.32723
1219 -0.905065 8.29195
1220 -0.940343 8.25668
1221 -0.97562 8.25668
1222 -1.0109 8.2214
1223 -1.04618 8.2214
1224 -1.08145 8.2214
1225 -1.11673 8.18612
1226 -1.15201 8.18612
1227 -1.18729 8.15084
1228 -1.22256 8.15084
1229 -1.25784 8.11556
1230 -1.29312 8.08029
1231 -1.3284 8.08029
1232 -1.36368 8.04501
1233 -1.39895 8.04501
1234 -1.43423 8.00973
1235 -1.46951 8.00973
1236 -1.50479 8.00973
1237 -1.54006 7.97445
1238 -1.57534 7.93918
1239 -1.61062 7.93918
1240 -1.6459 7.9039
1241 -1.68118 7.86862
1242 -1.71645 7.86862
1243 -1.75173 7.86862
1244 -1.78701 7.86862
1245 -1.82229 7.83334
1246 -1.85756 7.79806
1247 -1.89284 7.79806
1248 -1.92812 7.76279
1249 -1.9634 7.76279
1250 -1.99868 7.76279
1251 -2.03395 7.72751
1252 -2.06923 7.69223
1253 -2.10451 7.65695
1254 -2.13979 7.65695
1255 -2.17506 7.62168
1256 -2.21034 7.5864
1257 -2.24562 7.55112
1258 -2.2809 7.51584
1259 -2.31618 7.48056
1260 -2.35145 7.48056
1261 -2.38673 7.44529
1262 -2.42201 7.41001
1263 -2.45729 7.37473
1264 -2.49256 7.33945
1265 -2.52784 7.33945
1266 -2.56312 7.30418
1267 -2.5984 7.2689
1268 -2.63368 7.2689
1269 -2.66895 7.23362
1270 -2.70423 7.19834
1271 -2.73951 7.16306
1272 -2.77479 7.12779
1273 -2.81006 7.12779
1274 -2.84534 7.09251
1275 -2.88062 7.09251
1276 -2.9159 7.05723
1277 -2.95118 7.02195
1278 -2.98645 6.98668
1279 -3.02173 6.98668
1280 -3.05701 6.9514
1281 -3.09229 6.9514
1282 -3.12756 6.91612
1283 -3.16284 6.88084
1284 -3.19812 6.84556
1285 -3.2334 6.81029
1286 -3.26868 6.77501
1287 -3.30395 6.73973
1288 -3.33923 6.70445
1289 -3.37451 6.66918
1290 -3.40979 6.6339
1291 -3.44506 6.59862
1292 -3.48034 6.59862
1293 -3.51562 6.56334
1294 -3.5509 6.52806
1295 -3.58618 6.49279
1296 -3.62145 6.45751
1297 -3.65673 6.42223
1298 -3.69201 6.38695
1299 -3.72729 6.35168
1300 -3.76256 6.3164
1301 -3.79784 6.28112
1302 -3.83312 6.24584
1303 -3.8684 6.21056
1304 -3.90368 6.17529
1305 -3.93895 6.14001
1306 -3.97423 6.10473
1307 -4.00951 6.06945
1308 -4.04479 6.03418
1309 -4.08006 5.9989
1310 -4.11534 5.96362
1311 -4.15062 5.92834
1312 -4.15062 5.89306
1313 -4.1859 5.85779
1314 -4.22118 5.82251
1315 -4.25645 5.78723
1316 -4.29173 5.75195
1317 -4.32701 5.71668
1318 -4.36229 5.6814
1319 -4.39756 5.64612
1320 -4.43284 5.61084
1321 -4.46812 5.57556
1322 -4.46812 5.54029
1323 -4.5034 5.50501
1324 -4.53868 5.46973
1325 -4.57395 5.43445
1326 -4.60923 5.39918
1327 -4.64451 5.3639
1328 -4.64451 5.32862
1329 -4.67979 5.29334
1330 -4.71506 5.25806
1331 -4.71506 5.22279
1332 -4.75034 5.18751
1333 -4.78562 5.15223
1334 -4.8209 5.11695
1335 -4.8209 5.08168
1336 -4.85618 5.0464
1337 -4.89145 5.01112
1338 -4.92673 4.97584
1339 -4.92673 4.94056
1340 -4.96201 4.90529
1341 -4.96201 4.87001
1342 -4.99729 4.83473
1343 -5.03256 4.79945
1344 -5.03256 4.76418
1345 -5.06784 4.7289
1346 -5.10312 4.69362
1347 -5.10312 4.65834
1348 -5.10312 4.62306
1349 -5.1384 4.58779
1350 -5.17368 4.55251
1351 -5.20895 4.51723
1352 -5.24423 4.48195
1353 -5.27951 4.44668
1354 -5.31479 4.4114
1355 -5.31479 4.37612
1356 -5.35006 4.34084
1357 -5.38534 4.30556
1358 -5.38534 4.27029
1359 -5.42062 4.23501
1360 -5.4559 4.19973
1361 -5.49118 4.16445
1362 -5.49118 4.12918
1363 -5.52645 4.0939
1364 -5.56173 4.05862
1365 -5.56173 4.02334
1366 -5.59701 3.98806
1367 -5.59701 3.95279
1368 -5.63229 3.91751
1369 -5.63229 3.88223
1370 -5.66756 3.84695
1371 -5.66756 3.81168
1372 -5.70284 3.7764
1373 -5.70284 3.74112
1374 -5.70284 3.70584
1375 -5.70284 3.67056
1376 -5.70284 3.63529
1377 -5.70284 3.60001
1378 -5.70284 3.56473
1379 -5.70284 3.52945
1380 -5.70284 3.49418
1381 -5.70284 3.4589
1382 -5.70284 3.42362
1383 -5.70284 3.38834
1384 -5.70284 3.35306
1385 -5.70284 3.31779
1386 -5.70284 3.28251
1387 -5.70284 3.24723
1388 -5.70284 3.21195
1389 -5.73812 3.17668
1390 -5.73812 3.1414
1391 -5.73812 3.10612
1392 -5.73812 3.07084
1393 -5.73812 3.03556
1394 -5.73812 3.00029
1395 -5.73812 2.96501
1396 -5.73812 2.92973
1397 -5.7734 2.89445
1398 -5.80868 2.85918
1399 -5.84395 2.8239
1400 -5.87923 2.78862
1401 -5.91451 2.75334
1402 -5.94979 2.71806
1403 -5.98506 2.68279
1404 -6.02034 2.64751
1405 -6.05562 2.61223
1406 -6.0909 2.57695
1407 -6.12618 2.54168
1408 -6.16145 2.5064
1409 -6.19673 2.47112
1410 -6.23201 2.43584
1411 -6.23201 2.40056
1412 -6.23201 2.36529
1413 -6.23201 2.33001
1414 -6.23201 2.29473
1415 -6.23201 2.25945
1416 -6.23201 2.22418
1417 -6.23201 2.1889
1418 -6.23201 2.15362
1419 -6.26729 2.11834
1420 -6.30256 2.08306
1421 -6.33784 2.04779
1422 -6.37312 2.01251
1423 -6.4084 1.97723
1424 -6.44368 1.94195
1425 -6.47895 1.90668
1426 -6.51423 1.8714
1427 -6.54951 1.83612
1428 -6.58479 1.80084
1429 -6.58479 1.76556
1430 -6.62006 1.73029
1431 -6.62006 1.69501
1432 -6.62006 1.65973
1433 -6.62006 1.62445
1434 -6.65534 1.58918
1435 -6.65534 1.5539
1436 -6.65534 1.51862
1437 -6.65534 1.48334
1438 -6.65534 1.44806
1439 -6.65534 1.41279
1440 -6.65534 1.37751
1441 -6.65534 1.34223
1442 -6.65534 1.30695
1443 -6.65534 1.27168
1444 -6.65534 1.2364
1445 -6.65534 1.20112
1446 -6.65534 1.16584
1447 -6.65534 1.13056
1448 -6.65534 1.09529
1449 -6.62006 1.06001
1450 -6.62006 1.02473
1451 -6.62006 0.989453
1452 -6.62006 0.954175
1453 -6.62006 0.918897
1454 -6.62006 0.88362
1455 -6.62006 0.848342
1456 -6.62006 0.813064
1457 -6.62006 0.777786
1458 -6.62006 0.742508
1459 -6.62006 0.707231
1460 -6.62006 0.671953
1461 -6.62006 0.636675
1462 -6.62006 0.601397
1463 -6.62006 0.56612
1464 -6.62006 0.530842
1465 -6.62006 0.495564
1466 -6.62006 0.460286
1467 -6.62006 0.425008
1468 -6.62006 0.389731
1469 -6.62006 0.354453
1470 -6.62006 0.319175
1471 -6.62006 0.283897
1472 -6.62006 0.24862
1473 -6.62006 0.213342
1474 -6.62006 0.178064
1475 -6.62006 0.142786
1476 -6.62006 0.107508
1477 -6.65534 0.0722307
1478 -6.65534 0.0369529
1479 -6.69062 0.00167509
1480 -6.7259 -0.0336027
1481 -6.7259 -0.0688805
1482 -6.7259 -0.104158
1483 -6.7259 -0.139436
1484 -6.7259 -0.174714
1485 -6.7259 -0.209992
1486 -6.7259 -0.245269
1487 -6.7259 -0.280547
1488 -6.7259 -0.315825
1489 -6.7259 -0.351103
1490 -6.7259 -0.38638
1491 -6.7259 -0.421658
1492 -6.7259 -0.456936
1493 -6.7259 -0.492214
1494 -6.7259 -0.527492
1495 -6.7259 -0.562769
1496 -6.7259 -0.598047
1497 -6.7259 -0.633325
1498 -6.7259 -0.668603
1499 -6.7259 -0.70388
1500 -6.7259 -0.739158
1501 -6.7259 -0.774436
1502 -6.7259 -0.809714
1503 -6.7259 -0.844992
1504 -6.7259 -0.880269
1505 -6.7259 -0.915547
1506 -6.7259 -0.950825
1507 -6.7259 -0.986103
1508 -6.7259 -1.02138
1509 -6.7259 -1.05666
1510 -6.7259 -1.09194
1511 -6.7259 -1.12721
1512 -6.7259 -1.16249
1513 -6.7259 -1.19777
1514 -6.7259 -1.23305
1515 -6.7259 -1.26832
1516 -6.7259 -1.3036
