# Supplementary material for: Statistical Mapping of Maize Bundle Intensity at the Stem Scale Using Spatial Normalisation of Replicated Images
Source: PLoS One. 2014 Mar 12;9(3):e90673. doi: 10.1371/journal.pone.0090673 (PMC3951278; doi:10.1371/journal.pone.0090673)
Supplement: File S2 — Data files containing bundle positions and slice contours. (ZIP) [file pone.0090673.s002.zip › data/slabs/tables/contoursMm/m09erCntMm.txt]

name   x   y
1    -7.43652 1.4904
2    -7.43652 1.45512
3    -7.43652 1.41984
4    -7.43652 1.38456
5    -7.43652 1.34929
6    -7.43652 1.31401
7    -7.43652 1.27873
8    -7.43652 1.24345
9    -7.43652 1.20818
10   -7.43652 1.1729
11   -7.43652 1.13762
12   -7.43652 1.10234
13   -7.43652 1.06706
14   -7.43652 1.03179
15   -7.40124 0.996509
16   -7.36596 0.961231
17   -7.33068 0.925953
18   -7.2954 0.890676
19   -7.26013 0.855398
20   -7.22485 0.82012
21   -7.18957 0.784842
22   -7.15429 0.749565
23   -7.11902 0.714287
24   -7.08374 0.679009
25   -7.04846 0.643731
26   -7.01318 0.608453
27   -7.01318 0.573176
28   -7.01318 0.537898
29   -7.01318 0.50262
30   -7.01318 0.467342
31   -7.01318 0.432065
32   -7.01318 0.396787
33   -7.01318 0.361509
34   -7.01318 0.326231
35   -7.01318 0.290953
36   -7.01318 0.255676
37   -7.01318 0.220398
38   -7.01318 0.18512
39   -7.01318 0.149842
40   -7.01318 0.114565
41   -7.01318 0.0792867
42   -7.01318 0.0440089
43   -7.01318 0.00873117
44   -6.9779 -0.0265466
45   -6.9779 -0.0618244
46   -6.9779 -0.0971022
47   -6.9779 -0.13238
48   -6.9779 -0.167658
49   -6.9779 -0.202935
50   -6.9779 -0.238213
51   -6.9779 -0.273491
52   -6.9779 -0.308769
53   -6.9779 -0.344047
54   -6.9779 -0.379324
55   -6.9779 -0.414602
56   -6.9779 -0.44988
57   -6.9779 -0.485158
58   -7.01318 -0.520435
59   -7.04846 -0.555713
60   -7.08374 -0.590991
61   -7.08374 -0.626269
62   -7.08374 -0.661547
63   -7.08374 -0.696824
64   -7.08374 -0.732102
65   -7.08374 -0.76738
66   -7.08374 -0.802658
67   -7.08374 -0.837935
68   -7.08374 -0.873213
69   -7.08374 -0.908491
70   -7.08374 -0.943769
71   -7.08374 -0.979047
72   -7.08374 -1.01432
73   -7.08374 -1.0496
74   -7.08374 -1.08488
75   -7.08374 -1.12016
76   -7.08374 -1.15544
77   -7.08374 -1.19071
78   -7.08374 -1.22599
79   -7.08374 -1.26127
80   -7.08374 -1.29655
81   -7.04846 -1.33182
82   -7.01318 -1.3671
83   -6.9779 -1.40238
84   -6.9779 -1.43766
85   -6.9779 -1.47294
86   -6.9779 -1.50821
87   -6.9779 -1.54349
88   -6.9779 -1.57877
89   -6.9779 -1.61405
90   -6.9779 -1.64932
91   -6.9779 -1.6846
92   -6.9779 -1.71988
93   -6.9779 -1.75516
94   -6.9779 -1.79044
95   -6.9779 -1.82571
96   -6.94263 -1.86099
97   -6.90735 -1.89627
98   -6.87207 -1.93155
99   -6.83679 -1.96682
100  -6.80152 -2.0021
101  -6.76624 -2.03738
102  -6.76624 -2.07266
103  -6.76624 -2.10794
104  -6.76624 -2.14321
105  -6.76624 -2.17849
106  -6.76624 -2.21377
107  -6.76624 -2.24905
108  -6.76624 -2.28432
109  -6.76624 -2.3196
110  -6.76624 -2.35488
111  -6.76624 -2.39016
112  -6.76624 -2.42544
113  -6.76624 -2.46071
114  -6.76624 -2.49599
115  -6.76624 -2.53127
116  -6.76624 -2.56655
117  -6.76624 -2.60182
118  -6.76624 -2.6371
119  -6.76624 -2.67238
120  -6.76624 -2.70766
121  -6.76624 -2.74294
122  -6.76624 -2.77821
123  -6.76624 -2.81349
124  -6.76624 -2.84877
125  -6.76624 -2.88405
126  -6.76624 -2.91932
127  -6.76624 -2.9546
128  -6.76624 -2.98988
129  -6.80152 -3.02516
130  -6.83679 -3.06044
131  -6.87207 -3.09571
132  -6.90735 -3.13099
133  -6.94263 -3.16627
134  -6.94263 -3.20155
135  -6.94263 -3.23682
136  -6.94263 -3.2721
137  -6.94263 -3.30738
138  -6.94263 -3.34266
139  -6.94263 -3.37794
140  -6.94263 -3.41321
141  -6.94263 -3.44849
142  -6.94263 -3.48377
143  -6.94263 -3.51905
144  -6.94263 -3.55432
145  -6.94263 -3.5896
146  -6.94263 -3.62488
147  -6.90735 -3.66016
148  -6.87207 -3.69544
149  -6.83679 -3.73071
150  -6.83679 -3.76599
151  -6.83679 -3.80127
152  -6.83679 -3.83655
153  -6.80152 -3.87182
154  -6.76624 -3.9071
155  -6.73096 -3.94238
156  -6.69568 -3.97766
157  -6.69568 -4.01294
158  -6.6604 -4.04821
159  -6.6604 -4.08349
160  -6.6604 -4.11877
161  -6.6604 -4.15405
162  -6.62513 -4.18932
163  -6.58985 -4.2246
164  -6.55457 -4.25988
165  -6.51929 -4.29516
166  -6.48402 -4.33044
167  -6.44874 -4.36571
168  -6.41346 -4.40099
169  -6.37818 -4.43627
170  -6.37818 -4.47155
171  -6.3429 -4.50682
172  -6.3429 -4.5421
173  -6.3429 -4.57738
174  -6.3429 -4.61266
175  -6.3429 -4.64794
176  -6.30763 -4.68321
177  -6.27235 -4.71849
178  -6.23707 -4.75377
179  -6.23707 -4.78905
180  -6.23707 -4.82432
181  -6.23707 -4.8596
182  -6.20179 -4.89488
183  -6.20179 -4.93016
184  -6.16652 -4.96544
185  -6.16652 -5.00071
186  -6.13124 -5.03599
187  -6.13124 -5.07127
188  -6.13124 -5.10655
189  -6.13124 -5.14182
190  -6.09596 -5.1771
191  -6.06068 -5.21238
192  -6.0254 -5.24766
193  -6.0254 -5.28294
194  -5.99013 -5.31821
195  -5.99013 -5.35349
196  -5.99013 -5.38877
197  -5.99013 -5.42405
198  -5.99013 -5.45932
199  -5.99013 -5.4946
200  -5.99013 -5.52988
201  -5.99013 -5.56516
202  -5.99013 -5.60044
203  -5.99013 -5.63571
204  -5.95485 -5.67099
205  -5.95485 -5.70627
206  -5.91957 -5.74155
207  -5.88429 -5.77682
208  -5.88429 -5.8121
209  -5.84902 -5.84738
210  -5.81374 -5.88266
211  -5.77846 -5.91794
212  -5.74318 -5.95321
213  -5.7079 -5.98849
214  -5.67263 -6.02377
215  -5.63735 -6.05905
216  -5.60207 -6.09432
217  -5.56679 -6.09432
218  -5.53152 -6.09432
219  -5.49624 -6.09432
220  -5.46096 -6.09432
221  -5.42568 -6.09432
222  -5.3904 -6.09432
223  -5.35513 -6.09432
224  -5.31985 -6.1296
225  -5.28457 -6.1296
226  -5.24929 -6.16488
227  -5.21402 -6.20016
228  -5.17874 -6.23544
229  -5.14346 -6.27071
230  -5.10818 -6.30599
231  -5.0729 -6.34127
232  -5.03763 -6.37655
233  -5.00235 -6.41182
234  -4.96707 -6.4471
235  -4.93179 -6.48238
236  -4.93179 -6.51766
237  -4.93179 -6.55294
238  -4.93179 -6.58821
239  -4.93179 -6.62349
240  -4.93179 -6.65877
241  -4.93179 -6.69405
242  -4.89652 -6.72932
243  -4.86124 -6.7646
244  -4.82596 -6.79988
245  -4.79068 -6.83516
246  -4.7554 -6.87044
247  -4.72013 -6.90571
248  -4.68485 -6.94099
249  -4.64957 -6.97627
250  -4.61429 -7.01155
251  -4.57902 -7.04682
252  -4.54374 -7.0821
253  -4.50846 -7.11738
254  -4.47318 -7.15266
255  -4.47318 -7.18794
256  -4.47318 -7.22321
257  -4.47318 -7.25849
258  -4.4379 -7.29377
259  -4.40263 -7.32905
260  -4.36735 -7.36432
261  -4.33207 -7.3996
262  -4.29679 -7.43488
263  -4.26152 -7.47016
264  -4.22624 -7.50544
265  -4.19096 -7.54071
266  -4.15568 -7.54071
267  -4.1204 -7.54071
268  -4.08513 -7.54071
269  -4.04985 -7.54071
270  -4.01457 -7.54071
271  -3.97929 -7.54071
272  -3.94402 -7.54071
273  -3.90874 -7.54071
274  -3.87346 -7.54071
275  -3.83818 -7.54071
276  -3.8029 -7.54071
277  -3.76763 -7.54071
278  -3.73235 -7.54071
279  -3.69707 -7.54071
280  -3.66179 -7.54071
281  -3.62652 -7.54071
282  -3.59124 -7.54071
283  -3.55596 -7.54071
284  -3.52068 -7.54071
285  -3.4854 -7.54071
286  -3.45013 -7.54071
287  -3.41485 -7.54071
288  -3.37957 -7.50544
289  -3.34429 -7.50544
290  -3.30902 -7.50544
291  -3.27374 -7.50544
292  -3.23846 -7.50544
293  -3.20318 -7.50544
294  -3.1679 -7.50544
295  -3.13263 -7.50544
296  -3.09735 -7.50544
297  -3.06207 -7.50544
298  -3.02679 -7.50544
299  -2.99152 -7.50544
300  -2.95624 -7.50544
301  -2.92096 -7.50544
302  -2.88568 -7.50544
303  -2.8504 -7.50544
304  -2.81513 -7.50544
305  -2.77985 -7.50544
306  -2.74457 -7.50544
307  -2.70929 -7.50544
308  -2.67402 -7.50544
309  -2.63874 -7.50544
310  -2.60346 -7.50544
311  -2.56818 -7.50544
312  -2.5329 -7.50544
313  -2.49763 -7.50544
314  -2.46235 -7.50544
315  -2.42707 -7.50544
316  -2.39179 -7.50544
317  -2.35652 -7.50544
318  -2.32124 -7.50544
319  -2.28596 -7.50544
320  -2.25068 -7.50544
321  -2.2154 -7.50544
322  -2.18013 -7.50544
323  -2.14485 -7.50544
324  -2.10957 -7.50544
325  -2.07429 -7.50544
326  -2.03902 -7.54071
327  -2.00374 -7.54071
328  -1.96846 -7.54071
329  -1.93318 -7.57599
330  -1.8979 -7.57599
331  -1.86263 -7.61127
332  -1.82735 -7.61127
333  -1.79207 -7.61127
334  -1.75679 -7.61127
335  -1.72152 -7.61127
336  -1.68624 -7.61127
337  -1.65096 -7.61127
338  -1.61568 -7.61127
339  -1.5804 -7.61127
340  -1.54513 -7.61127
341  -1.50985 -7.61127
342  -1.47457 -7.61127
343  -1.43929 -7.61127
344  -1.40402 -7.61127
345  -1.36874 -7.61127
346  -1.33346 -7.61127
347  -1.29818 -7.64655
348  -1.2629 -7.64655
349  -1.22763 -7.64655
350  -1.19235 -7.64655
351  -1.15707 -7.64655
352  -1.12179 -7.64655
353  -1.08652 -7.64655
354  -1.05124 -7.68182
355  -1.01596 -7.7171
356  -0.980682 -7.75238
357  -0.945404 -7.75238
358  -0.910127 -7.75238
359  -0.874849 -7.75238
360  -0.839571 -7.75238
361  -0.804293 -7.75238
362  -0.769016 -7.75238
363  -0.733738 -7.75238
364  -0.69846 -7.75238
365  -0.663182 -7.75238
366  -0.627904 -7.75238
367  -0.592627 -7.75238
368  -0.557349 -7.75238
369  -0.522071 -7.75238
370  -0.486793 -7.75238
371  -0.451516 -7.75238
372  -0.416238 -7.75238
373  -0.38096 -7.75238
374  -0.345682 -7.75238
375  -0.310404 -7.75238
376  -0.275127 -7.75238
377  -0.239849 -7.75238
378  -0.204571 -7.78766
379  -0.169293 -7.78766
380  -0.134016 -7.82294
381  -0.0987378 -7.82294
382  -0.06346 -7.82294
383  -0.0281822 -7.85821
384  0.00709555 -7.85821
385  0.0423733 -7.85821
386  0.0776511 -7.89349
387  0.112929 -7.89349
388  0.148207 -7.89349
389  0.183484 -7.89349
390  0.218762 -7.89349
391  0.25404 -7.89349
392  0.289318 -7.89349
393  0.324596 -7.89349
394  0.359873 -7.89349
395  0.395151 -7.89349
396  0.430429 -7.89349
397  0.465707 -7.89349
398  0.500984 -7.89349
399  0.536262 -7.89349
400  0.57154 -7.89349
401  0.606818 -7.89349
402  0.642096 -7.89349
403  0.677373 -7.89349
404  0.712651 -7.89349
405  0.747929 -7.89349
406  0.783207 -7.89349
407  0.818484 -7.92877
408  0.853762 -7.92877
409  0.88904 -7.96405
410  0.924318 -7.96405
411  0.959596 -7.96405
412  0.994873 -7.99932
413  1.03015 -7.99932
414  1.06543 -7.99932
415  1.10071 -8.0346
416  1.13598 -8.0346
417  1.17126 -8.06988
418  1.20654 -8.10516
419  1.24182 -8.10516
420  1.2771 -8.10516
421  1.31237 -8.14044
422  1.34765 -8.17571
423  1.38293 -8.21099
424  1.41821 -8.21099
425  1.45348 -8.21099
426  1.48876 -8.21099
427  1.52404 -8.24627
428  1.55932 -8.24627
429  1.5946 -8.24627
430  1.62987 -8.24627
431  1.66515 -8.28155
432  1.70043 -8.31682
433  1.73571 -8.31682
434  1.77098 -8.31682
435  1.80626 -8.31682
436  1.84154 -8.31682
437  1.87682 -8.31682
438  1.9121 -8.31682
439  1.94737 -8.31682
440  1.98265 -8.31682
441  2.01793 -8.31682
442  2.05321 -8.31682
443  2.08848 -8.31682
444  2.12376 -8.31682
445  2.15904 -8.31682
446  2.19432 -8.28155
447  2.2296 -8.24627
448  2.26487 -8.24627
449  2.30015 -8.24627
450  2.33543 -8.24627
451  2.37071 -8.24627
452  2.40598 -8.24627
453  2.44126 -8.24627
454  2.47654 -8.24627
455  2.51182 -8.24627
456  2.5471 -8.24627
457  2.58237 -8.24627
458  2.61765 -8.24627
459  2.65293 -8.24627
460  2.68821 -8.24627
461  2.72348 -8.24627
462  2.75876 -8.24627
463  2.79404 -8.21099
464  2.82932 -8.21099
465  2.8646 -8.21099
466  2.89987 -8.21099
467  2.93515 -8.21099
468  2.97043 -8.21099
469  3.00571 -8.21099
470  3.04098 -8.21099
471  3.07626 -8.21099
472  3.11154 -8.21099
473  3.14682 -8.17571
474  3.1821 -8.17571
475  3.21737 -8.17571
476  3.25265 -8.17571
477  3.28793 -8.17571
478  3.32321 -8.17571
479  3.35848 -8.17571
480  3.39376 -8.17571
481  3.42904 -8.14044
482  3.46432 -8.10516
483  3.4996 -8.06988
484  3.53487 -8.0346
485  3.57015 -7.99932
486  3.60543 -7.96405
487  3.64071 -7.92877
488  3.67598 -7.89349
489  3.67598 -7.85821
490  3.67598 -7.82294
491  3.71126 -7.78766
492  3.74654 -7.75238
493  3.78182 -7.7171
494  3.78182 -7.68182
495  3.8171 -7.64655
496  3.85237 -7.61127
497  3.88765 -7.57599
498  3.92293 -7.54071
499  3.95821 -7.50544
500  3.99348 -7.47016
501  4.02876 -7.43488
502  4.06404 -7.3996
503  4.06404 -7.36432
504  4.09932 -7.32905
505  4.09932 -7.29377
506  4.09932 -7.25849
507  4.09932 -7.22321
508  4.09932 -7.18794
509  4.09932 -7.15266
510  4.09932 -7.11738
511  4.09932 -7.0821
512  4.09932 -7.04682
513  4.09932 -7.01155
514  4.09932 -6.97627
515  4.1346 -6.94099
516  4.16987 -6.90571
517  4.20515 -6.87044
518  4.24043 -6.83516
519  4.27571 -6.79988
520  4.31098 -6.7646
521  4.34626 -6.72932
522  4.38154 -6.69405
523  4.41682 -6.65877
524  4.4521 -6.62349
525  4.48737 -6.58821
526  4.52265 -6.55294
527  4.55793 -6.51766
528  4.55793 -6.48238
529  4.55793 -6.4471
530  4.55793 -6.41182
531  4.55793 -6.37655
532  4.55793 -6.34127
533  4.55793 -6.30599
534  4.55793 -6.27071
535  4.55793 -6.23544
536  4.55793 -6.20016
537  4.55793 -6.16488
538  4.55793 -6.1296
539  4.59321 -6.09432
540  4.62848 -6.05905
541  4.66376 -6.02377
542  4.69904 -5.98849
543  4.73432 -5.95321
544  4.7696 -5.91794
545  4.80487 -5.88266
546  4.84015 -5.84738
547  4.87543 -5.8121
548  4.91071 -5.77682
549  4.94598 -5.74155
550  4.98126 -5.70627
551  5.01654 -5.67099
552  5.05182 -5.63571
553  5.0871 -5.60044
554  5.12237 -5.56516
555  5.15765 -5.56516
556  5.19293 -5.56516
557  5.22821 -5.56516
558  5.26348 -5.52988
559  5.29876 -5.4946
560  5.33404 -5.45932
561  5.36932 -5.42405
562  5.4046 -5.38877
563  5.43987 -5.35349
564  5.47515 -5.31821
565  5.51043 -5.28294
566  5.54571 -5.24766
567  5.58098 -5.21238
568  5.61626 -5.1771
569  5.65154 -5.14182
570  5.68682 -5.10655
571  5.68682 -5.07127
572  5.68682 -5.03599
573  5.68682 -5.00071
574  5.7221 -4.96544
575  5.75737 -4.93016
576  5.79265 -4.89488
577  5.82793 -4.8596
578  5.86321 -4.82432
579  5.86321 -4.78905
580  5.86321 -4.75377
581  5.86321 -4.71849
582  5.86321 -4.68321
583  5.86321 -4.64794
584  5.86321 -4.61266
585  5.89848 -4.57738
586  5.89848 -4.5421
587  5.93376 -4.50682
588  5.93376 -4.47155
589  5.96904 -4.43627
590  6.00432 -4.40099
591  6.0396 -4.36571
592  6.0396 -4.33044
593  6.0396 -4.29516
594  6.07487 -4.25988
595  6.11015 -4.2246
596  6.14543 -4.18932
597  6.18071 -4.15405
598  6.21598 -4.11877
599  6.25126 -4.08349
600  6.25126 -4.04821
601  6.25126 -4.01294
602  6.25126 -3.97766
603  6.25126 -3.94238
604  6.28654 -3.9071
605  6.32182 -3.87182
606  6.3571 -3.83655
607  6.39237 -3.80127
608  6.42765 -3.76599
609  6.42765 -3.73071
610  6.46293 -3.69544
611  6.46293 -3.66016
612  6.49821 -3.62488
613  6.53348 -3.5896
614  6.53348 -3.55432
615  6.53348 -3.51905
616  6.56876 -3.48377
617  6.56876 -3.44849
618  6.60404 -3.41321
619  6.63932 -3.37794
620  6.6746 -3.34266
621  6.70987 -3.30738
622  6.74515 -3.2721
623  6.74515 -3.23682
624  6.74515 -3.20155
625  6.74515 -3.16627
626  6.74515 -3.13099
627  6.78043 -3.09571
628  6.81571 -3.06044
629  6.81571 -3.02516
630  6.85098 -2.98988
631  6.85098 -2.9546
632  6.85098 -2.91932
633  6.85098 -2.88405
634  6.85098 -2.84877
635  6.85098 -2.81349
636  6.85098 -2.77821
637  6.85098 -2.74294
638  6.88626 -2.70766
639  6.92154 -2.67238
640  6.95682 -2.6371
641  6.9921 -2.60182
642  6.9921 -2.56655
643  6.9921 -2.53127
644  6.9921 -2.49599
645  6.9921 -2.46071
646  6.9921 -2.42544
647  6.9921 -2.39016
648  6.9921 -2.35488
649  6.9921 -2.3196
650  6.9921 -2.28432
651  6.9921 -2.24905
652  6.9921 -2.21377
653  6.9921 -2.17849
654  6.9921 -2.14321
655  6.9921 -2.10794
656  6.9921 -2.07266
657  6.9921 -2.03738
658  6.9921 -2.0021
659  6.9921 -1.96682
660  6.9921 -1.93155
661  6.9921 -1.89627
662  6.9921 -1.86099
663  6.9921 -1.82571
664  6.9921 -1.79044
665  6.9921 -1.75516
666  6.9921 -1.71988
667  6.9921 -1.6846
668  6.9921 -1.64932
669  7.02737 -1.61405
670  7.06265 -1.57877
671  7.06265 -1.54349
672  7.06265 -1.50821
673  7.09793 -1.47294
674  7.13321 -1.43766
675  7.16848 -1.40238
676  7.20376 -1.3671
677  7.23904 -1.33182
678  7.27432 -1.29655
679  7.3096 -1.26127
680  7.3096 -1.22599
681  7.3096 -1.19071
682  7.3096 -1.15544
683  7.3096 -1.12016
684  7.3096 -1.08488
685  7.3096 -1.0496
686  7.3096 -1.01432
687  7.3096 -0.979047
688  7.3096 -0.943769
689  7.3096 -0.908491
690  7.34487 -0.873213
691  7.34487 -0.837935
692  7.34487 -0.802658
693  7.34487 -0.76738
694  7.34487 -0.732102
695  7.34487 -0.696824
696  7.34487 -0.661547
697  7.34487 -0.626269
698  7.38015 -0.590991
699  7.38015 -0.555713
700  7.38015 -0.520435
701  7.38015 -0.485158
702  7.38015 -0.44988
703  7.41543 -0.414602
704  7.41543 -0.379324
705  7.41543 -0.344047
706  7.41543 -0.308769
707  7.41543 -0.273491
708  7.41543 -0.238213
709  7.41543 -0.202935
710  7.41543 -0.167658
711  7.41543 -0.13238
712  7.41543 -0.0971022
713  7.41543 -0.0618244
714  7.41543 -0.0265466
715  7.41543 0.00873117
716  7.41543 0.0440089
717  7.41543 0.0792867
718  7.41543 0.114565
719  7.41543 0.149842
720  7.41543 0.18512
721  7.41543 0.220398
722  7.41543 0.255676
723  7.41543 0.290953
724  7.38015 0.326231
725  7.38015 0.361509
726  7.38015 0.396787
727  7.38015 0.432065
728  7.38015 0.467342
729  7.38015 0.50262
730  7.38015 0.537898
731  7.38015 0.573176
732  7.38015 0.608453
733  7.38015 0.643731
734  7.38015 0.679009
735  7.38015 0.714287
736  7.38015 0.749565
737  7.38015 0.784842
738  7.38015 0.82012
739  7.34487 0.855398
740  7.34487 0.890676
741  7.34487 0.925953
742  7.34487 0.961231
743  7.3096 0.996509
744  7.3096 1.03179
745  7.3096 1.06706
746  7.3096 1.10234
747  7.3096 1.13762
748  7.3096 1.1729
749  7.3096 1.20818
750  7.27432 1.24345
751  7.23904 1.27873
752  7.20376 1.31401
753  7.16848 1.34929
754  7.13321 1.38456
755  7.09793 1.41984
756  7.06265 1.45512
757  7.02737 1.4904
758  7.02737 1.52568
759  7.02737 1.56095
760  7.02737 1.59623
761  7.02737 1.63151
762  7.02737 1.66679
763  7.02737 1.70206
764  7.02737 1.73734
765  7.02737 1.77262
766  7.02737 1.8079
767  7.02737 1.84318
768  7.02737 1.87845
769  7.02737 1.91373
770  7.02737 1.94901
771  7.02737 1.98429
772  7.02737 2.01956
773  7.02737 2.05484
774  7.02737 2.09012
775  7.02737 2.1254
776  7.02737 2.16068
777  7.02737 2.19595
778  7.02737 2.23123
779  7.02737 2.26651
780  7.02737 2.30179
781  7.02737 2.33706
782  6.9921 2.37234
783  6.95682 2.40762
784  6.95682 2.4429
785  6.95682 2.47818
786  6.95682 2.51345
787  6.95682 2.54873
788  6.95682 2.58401
789  6.92154 2.61929
790  6.88626 2.65456
791  6.85098 2.68984
792  6.81571 2.72512
793  6.78043 2.7604
794  6.74515 2.79568
795  6.70987 2.83095
796  6.6746 2.86623
797  6.63932 2.90151
798  6.60404 2.93679
799  6.56876 2.97206
800  6.53348 3.00734
801  6.53348 3.04262
802  6.49821 3.0779
803  6.49821 3.11318
804  6.49821 3.14845
805  6.46293 3.18373
806  6.46293 3.21901
807  6.46293 3.25429
808  6.46293 3.28956
809  6.42765 3.32484
810  6.42765 3.36012
811  6.42765 3.3954
812  6.39237 3.43068
813  6.39237 3.46595
814  6.3571 3.50123
815  6.3571 3.53651
816  6.3571 3.57179
817  6.3571 3.60706
818  6.3571 3.64234
819  6.3571 3.67762
820  6.3571 3.7129
821  6.3571 3.74818
822  6.3571 3.78345
823  6.3571 3.81873
824  6.32182 3.85401
825  6.28654 3.88929
826  6.25126 3.92456
827  6.21598 3.95984
828  6.18071 3.99512
829  6.14543 4.0304
830  6.11015 4.06568
831  6.07487 4.10095
832  6.0396 4.13623
833  6.0396 4.17151
834  6.0396 4.20679
835  6.0396 4.24206
836  6.00432 4.27734
837  5.96904 4.31262
838  5.93376 4.3479
839  5.89848 4.38318
840  5.89848 4.41845
841  5.86321 4.45373
842  5.86321 4.48901
843  5.82793 4.52429
844  5.79265 4.55956
845  5.79265 4.59484
846  5.75737 4.63012
847  5.7221 4.6654
848  5.68682 4.70068
849  5.68682 4.73595
850  5.68682 4.77123
851  5.68682 4.80651
852  5.68682 4.84179
853  5.68682 4.87706
854  5.68682 4.91234
855  5.68682 4.94762
856  5.68682 4.9829
857  5.68682 5.01818
858  5.65154 5.05345
859  5.61626 5.08873
860  5.58098 5.12401
861  5.54571 5.15929
862  5.51043 5.19456
863  5.47515 5.22984
864  5.47515 5.26512
865  5.43987 5.3004
866  5.4046 5.33568
867  5.36932 5.37095
868  5.33404 5.40623
869  5.29876 5.44151
870  5.26348 5.47679
871  5.22821 5.51206
872  5.19293 5.54734
873  5.15765 5.58262
874  5.15765 5.6179
875  5.15765 5.65318
876  5.12237 5.68845
877  5.0871 5.72373
878  5.05182 5.75901
879  5.01654 5.79429
880  5.01654 5.82956
881  4.98126 5.86484
882  4.98126 5.90012
883  4.94598 5.9354
884  4.91071 5.97068
885  4.87543 6.00595
886  4.84015 6.04123
887  4.80487 6.07651
888  4.7696 6.11179
889  4.73432 6.14706
890  4.69904 6.18234
891  4.66376 6.21762
892  4.62848 6.2529
893  4.59321 6.28818
894  4.55793 6.32345
895  4.52265 6.35873
896  4.48737 6.39401
897  4.48737 6.42929
898  4.48737 6.46456
899  4.4521 6.49984
900  4.41682 6.53512
901  4.38154 6.5704
902  4.34626 6.60568
903  4.31098 6.64095
904  4.27571 6.67623
905  4.24043 6.71151
906  4.20515 6.74679
907  4.16987 6.78206
908  4.1346 6.81734
909  4.09932 6.85262
910  4.06404 6.8879
911  4.02876 6.92318
912  3.99348 6.95845
913  3.95821 6.99373
914  3.92293 7.02901
915  3.88765 7.06429
916  3.85237 7.09956
917  3.8171 7.13484
918  3.78182 7.17012
919  3.74654 7.2054
920  3.71126 7.2054
921  3.67598 7.24068
922  3.64071 7.27595
923  3.60543 7.31123
924  3.57015 7.34651
925  3.53487 7.38179
926  3.4996 7.38179
927  3.46432 7.41706
928  3.42904 7.45234
929  3.39376 7.48762
930  3.35848 7.5229
931  3.32321 7.55818
932  3.28793 7.59345
933  3.25265 7.62873
934  3.21737 7.66401
935  3.1821 7.69929
936  3.14682 7.69929
937  3.11154 7.73456
938  3.07626 7.76984
939  3.04098 7.76984
940  3.00571 7.80512
941  2.97043 7.80512
942  2.93515 7.8404
943  2.89987 7.87568
944  2.8646 7.87568
945  2.82932 7.91095
946  2.79404 7.94623
947  2.75876 7.94623
948  2.72348 7.98151
949  2.68821 7.98151
950  2.65293 8.01679
951  2.61765 8.01679
952  2.58237 8.05206
953  2.5471 8.05206
954  2.51182 8.08734
955  2.47654 8.08734
956  2.44126 8.08734
957  2.40598 8.12262
958  2.37071 8.12262
959  2.33543 8.1579
960  2.30015 8.1579
961  2.26487 8.19318
962  2.2296 8.19318
963  2.19432 8.19318
964  2.15904 8.22845
965  2.12376 8.22845
966  2.08848 8.26373
967  2.05321 8.26373
968  2.01793 8.26373
969  1.98265 8.29901
970  1.94737 8.29901
971  1.9121 8.33429
972  1.87682 8.33429
973  1.84154 8.33429
974  1.80626 8.33429
975  1.77098 8.36956
976  1.73571 8.36956
977  1.70043 8.36956
978  1.66515 8.40484
979  1.62987 8.40484
980  1.5946 8.44012
981  1.55932 8.44012
982  1.52404 8.44012
983  1.48876 8.44012
984  1.45348 8.44012
985  1.41821 8.4754
986  1.38293 8.4754
987  1.34765 8.4754
988  1.31237 8.4754
989  1.2771 8.4754
990  1.24182 8.51068
991  1.20654 8.51068
992  1.17126 8.51068
993  1.13598 8.51068
994  1.10071 8.51068
995  1.06543 8.54595
996  1.03015 8.54595
997  0.994873 8.54595
998  0.959596 8.58123
999  0.924318 8.58123
1000 0.88904 8.58123
1001 0.853762 8.58123
1002 0.818484 8.58123
1003 0.783207 8.58123
1004 0.747929 8.61651
1005 0.712651 8.61651
1006 0.677373 8.61651
1007 0.642096 8.61651
1008 0.606818 8.61651
1009 0.57154 8.61651
1010 0.536262 8.61651
1011 0.500984 8.61651
1012 0.465707 8.61651
1013 0.430429 8.61651
1014 0.395151 8.61651
1015 0.359873 8.61651
1016 0.324596 8.61651
1017 0.289318 8.61651
1018 0.25404 8.61651
1019 0.218762 8.61651
1020 0.183484 8.61651
1021 0.148207 8.61651
1022 0.112929 8.61651
1023 0.0776511 8.61651
1024 0.0423733 8.61651
1025 0.00709555 8.61651
1026 -0.0281822 8.61651
1027 -0.06346 8.61651
1028 -0.0987378 8.61651
1029 -0.134016 8.61651
1030 -0.169293 8.61651
1031 -0.204571 8.61651
1032 -0.239849 8.61651
1033 -0.275127 8.61651
1034 -0.310404 8.61651
1035 -0.345682 8.61651
1036 -0.38096 8.61651
1037 -0.416238 8.61651
1038 -0.451516 8.61651
1039 -0.486793 8.61651
1040 -0.522071 8.61651
1041 -0.557349 8.61651
1042 -0.592627 8.61651
1043 -0.627904 8.61651
1044 -0.663182 8.61651
1045 -0.69846 8.61651
1046 -0.733738 8.61651
1047 -0.769016 8.61651
1048 -0.804293 8.58123
1049 -0.839571 8.58123
1050 -0.874849 8.58123
1051 -0.910127 8.58123
1052 -0.945404 8.58123
1053 -0.980682 8.58123
1054 -1.01596 8.54595
1055 -1.05124 8.54595
1056 -1.08652 8.54595
1057 -1.12179 8.54595
1058 -1.15707 8.51068
1059 -1.19235 8.51068
1060 -1.22763 8.51068
1061 -1.2629 8.51068
1062 -1.29818 8.51068
1063 -1.33346 8.51068
1064 -1.36874 8.51068
1065 -1.40402 8.51068
1066 -1.43929 8.51068
1067 -1.47457 8.51068
1068 -1.50985 8.4754
1069 -1.54513 8.4754
1070 -1.5804 8.44012
1071 -1.61568 8.40484
1072 -1.65096 8.40484
1073 -1.68624 8.36956
1074 -1.72152 8.36956
1075 -1.75679 8.36956
1076 -1.79207 8.36956
1077 -1.82735 8.33429
1078 -1.86263 8.33429
1079 -1.8979 8.29901
1080 -1.93318 8.29901
1081 -1.96846 8.26373
1082 -2.00374 8.22845
1083 -2.03902 8.22845
1084 -2.07429 8.22845
1085 -2.10957 8.22845
1086 -2.14485 8.19318
1087 -2.18013 8.1579
1088 -2.2154 8.12262
1089 -2.25068 8.12262
1090 -2.28596 8.08734
1091 -2.32124 8.05206
1092 -2.35652 8.05206
1093 -2.39179 8.01679
1094 -2.42707 8.01679
1095 -2.46235 7.98151
1096 -2.49763 7.98151
1097 -2.5329 7.98151
1098 -2.56818 7.98151
1099 -2.60346 7.94623
1100 -2.63874 7.91095
1101 -2.67402 7.87568
1102 -2.70929 7.8404
1103 -2.74457 7.80512
1104 -2.77985 7.76984
1105 -2.81513 7.73456
1106 -2.8504 7.73456
1107 -2.88568 7.69929
1108 -2.92096 7.66401
1109 -2.95624 7.62873
1110 -2.99152 7.62873
1111 -3.02679 7.59345
1112 -3.06207 7.55818
1113 -3.09735 7.5229
1114 -3.13263 7.48762
1115 -3.1679 7.48762
1116 -3.20318 7.45234
1117 -3.23846 7.41706
1118 -3.27374 7.38179
1119 -3.30902 7.34651
1120 -3.34429 7.31123
1121 -3.37957 7.27595
1122 -3.41485 7.24068
1123 -3.45013 7.2054
1124 -3.4854 7.2054
1125 -3.52068 7.17012
1126 -3.55596 7.17012
1127 -3.59124 7.17012
1128 -3.62652 7.13484
1129 -3.66179 7.09956
1130 -3.69707 7.06429
1131 -3.73235 7.02901
1132 -3.76763 6.99373
1133 -3.8029 6.95845
1134 -3.83818 6.92318
1135 -3.87346 6.8879
1136 -3.90874 6.85262
1137 -3.94402 6.81734
1138 -3.97929 6.78206
1139 -4.01457 6.74679
1140 -4.04985 6.74679
1141 -4.08513 6.71151
1142 -4.1204 6.67623
1143 -4.15568 6.64095
1144 -4.19096 6.60568
1145 -4.22624 6.5704
1146 -4.26152 6.53512
1147 -4.29679 6.49984
1148 -4.33207 6.46456
1149 -4.36735 6.42929
1150 -4.40263 6.39401
1151 -4.4379 6.35873
1152 -4.47318 6.32345
1153 -4.50846 6.28818
1154 -4.54374 6.2529
1155 -4.57902 6.21762
1156 -4.61429 6.18234
1157 -4.64957 6.14706
1158 -4.68485 6.11179
1159 -4.72013 6.07651
1160 -4.7554 6.04123
1161 -4.7554 6.00595
1162 -4.7554 5.97068
1163 -4.79068 5.9354
1164 -4.79068 5.90012
1165 -4.82596 5.86484
1166 -4.86124 5.82956
1167 -4.89652 5.79429
1168 -4.89652 5.75901
1169 -4.93179 5.72373
1170 -4.93179 5.68845
1171 -4.96707 5.65318
1172 -5.00235 5.6179
1173 -5.03763 5.58262
1174 -5.03763 5.54734
1175 -5.0729 5.51206
1176 -5.0729 5.47679
1177 -5.10818 5.44151
1178 -5.14346 5.40623
1179 -5.17874 5.37095
1180 -5.21402 5.33568
1181 -5.24929 5.3004
1182 -5.24929 5.26512
1183 -5.24929 5.22984
1184 -5.28457 5.19456
1185 -5.31985 5.15929
1186 -5.31985 5.12401
1187 -5.31985 5.08873
1188 -5.31985 5.05345
1189 -5.31985 5.01818
1190 -5.31985 4.9829
1191 -5.31985 4.94762
1192 -5.31985 4.91234
1193 -5.35513 4.87706
1194 -5.3904 4.84179
1195 -5.42568 4.80651
1196 -5.46096 4.77123
1197 -5.49624 4.73595
1198 -5.53152 4.70068
1199 -5.56679 4.6654
1200 -5.60207 4.63012
1201 -5.63735 4.59484
1202 -5.67263 4.59484
1203 -5.7079 4.59484
1204 -5.74318 4.59484
1205 -5.77846 4.59484
1206 -5.81374 4.55956
1207 -5.84902 4.52429
1208 -5.88429 4.48901
1209 -5.91957 4.45373
1210 -5.95485 4.41845
1211 -5.99013 4.38318
1212 -6.0254 4.3479
1213 -6.06068 4.31262
1214 -6.09596 4.27734
1215 -6.09596 4.24206
1216 -6.13124 4.20679
1217 -6.16652 4.17151
1218 -6.16652 4.13623
1219 -6.16652 4.10095
1220 -6.16652 4.06568
1221 -6.16652 4.0304
1222 -6.16652 3.99512
1223 -6.20179 3.95984
1224 -6.23707 3.92456
1225 -6.27235 3.88929
1226 -6.27235 3.85401
1227 -6.27235 3.81873
1228 -6.27235 3.78345
1229 -6.27235 3.74818
1230 -6.27235 3.7129
1231 -6.30763 3.67762
1232 -6.3429 3.64234
1233 -6.3429 3.60706
1234 -6.37818 3.57179
1235 -6.37818 3.53651
1236 -6.37818 3.50123
1237 -6.37818 3.46595
1238 -6.41346 3.43068
1239 -6.41346 3.3954
1240 -6.41346 3.36012
1241 -6.41346 3.32484
1242 -6.44874 3.28956
1243 -6.48402 3.25429
1244 -6.51929 3.21901
1245 -6.55457 3.18373
1246 -6.58985 3.14845
1247 -6.62513 3.11318
1248 -6.6604 3.0779
1249 -6.6604 3.04262
1250 -6.6604 3.00734
1251 -6.6604 2.97206
1252 -6.6604 2.93679
1253 -6.6604 2.90151
1254 -6.69568 2.86623
1255 -6.69568 2.83095
1256 -6.73096 2.79568
1257 -6.73096 2.7604
1258 -6.73096 2.72512
1259 -6.73096 2.68984
1260 -6.76624 2.65456
1261 -6.80152 2.61929
1262 -6.83679 2.58401
1263 -6.83679 2.54873
1264 -6.83679 2.51345
1265 -6.87207 2.47818
1266 -6.90735 2.4429
1267 -6.90735 2.40762
1268 -6.90735 2.37234
1269 -6.90735 2.33706
1270 -6.94263 2.30179
1271 -6.9779 2.26651
1272 -6.9779 2.23123
1273 -6.9779 2.19595
1274 -6.9779 2.16068
1275 -7.01318 2.1254
1276 -7.04846 2.09012
1277 -7.04846 2.05484
1278 -7.08374 2.01956
1279 -7.08374 1.98429
1280 -7.11902 1.94901
1281 -7.15429 1.91373
1282 -7.18957 1.87845
1283 -7.22485 1.84318
1284 -7.26013 1.8079
1285 -7.2954 1.77262
1286 -7.33068 1.73734
1287 -7.36596 1.70206
1288 -7.36596 1.66679
1289 -7.36596 1.63151
1290 -7.36596 1.59623
1291 -7.36596 1.56095
1292 -7.40124 1.52568
