# Supplementary material for: Statistical Mapping of Maize Bundle Intensity at the Stem Scale Using Spatial Normalisation of Replicated Images
Source: PLoS One. 2014 Mar 12;9(3):e90673. doi: 10.1371/journal.pone.0090673 (PMC3951278; doi:10.1371/journal.pone.0090673)
Supplement: File S2 — Data files containing bundle positions and slice contours. (ZIP) [file pone.0090673.s002.zip › data/slabs/tables/contoursMm/m09evCntMm.txt]

name   x   y
1    -7.16149 -0.23576
2    -7.16149 -0.271038
3    -7.16149 -0.306315
4    -7.16149 -0.341593
5    -7.16149 -0.376871
6    -7.16149 -0.412149
7    -7.16149 -0.447427
8    -7.16149 -0.482704
9    -7.16149 -0.517982
10   -7.16149 -0.55326
11   -7.16149 -0.588538
12   -7.16149 -0.623815
13   -7.16149 -0.659093
14   -7.16149 -0.694371
15   -7.16149 -0.729649
16   -7.16149 -0.764927
17   -7.16149 -0.800204
18   -7.16149 -0.835482
19   -7.16149 -0.87076
20   -7.16149 -0.906038
21   -7.16149 -0.941315
22   -7.12621 -0.976593
23   -7.12621 -1.01187
24   -7.09093 -1.04715
25   -7.09093 -1.08243
26   -7.09093 -1.1177
27   -7.09093 -1.15298
28   -7.09093 -1.18826
29   -7.09093 -1.22354
30   -7.09093 -1.25882
31   -7.09093 -1.29409
32   -7.09093 -1.32937
33   -7.09093 -1.36465
34   -7.09093 -1.39993
35   -7.09093 -1.4352
36   -7.05565 -1.47048
37   -7.05565 -1.50576
38   -7.05565 -1.54104
39   -7.05565 -1.57632
40   -7.05565 -1.61159
41   -7.05565 -1.64687
42   -7.05565 -1.68215
43   -7.05565 -1.71743
44   -7.02038 -1.7527
45   -7.02038 -1.78798
46   -6.9851 -1.82326
47   -6.9851 -1.85854
48   -6.9851 -1.89382
49   -6.9851 -1.92909
50   -6.9851 -1.96437
51   -6.9851 -1.99965
52   -6.9851 -2.03493
53   -6.9851 -2.0702
54   -6.9851 -2.10548
55   -6.9851 -2.14076
56   -6.9851 -2.17604
57   -6.9851 -2.21132
58   -6.94982 -2.24659
59   -6.91454 -2.28187
60   -6.87927 -2.31715
61   -6.84399 -2.35243
62   -6.80871 -2.3877
63   -6.77343 -2.42298
64   -6.73815 -2.45826
65   -6.70288 -2.49354
66   -6.70288 -2.52882
67   -6.70288 -2.56409
68   -6.70288 -2.59937
69   -6.70288 -2.63465
70   -6.70288 -2.66993
71   -6.70288 -2.7052
72   -6.70288 -2.74048
73   -6.70288 -2.77576
74   -6.70288 -2.81104
75   -6.6676 -2.84632
76   -6.63232 -2.88159
77   -6.59704 -2.91687
78   -6.56177 -2.95215
79   -6.52649 -2.98743
80   -6.49121 -3.0227
81   -6.45593 -3.05798
82   -6.42065 -3.09326
83   -6.38538 -3.12854
84   -6.38538 -3.16382
85   -6.38538 -3.19909
86   -6.38538 -3.23437
87   -6.38538 -3.26965
88   -6.38538 -3.30493
89   -6.38538 -3.3402
90   -6.38538 -3.37548
91   -6.38538 -3.41076
92   -6.38538 -3.44604
93   -6.38538 -3.48132
94   -6.38538 -3.51659
95   -6.38538 -3.55187
96   -6.38538 -3.58715
97   -6.3501 -3.62243
98   -6.3501 -3.6577
99   -6.3501 -3.69298
100  -6.3501 -3.72826
101  -6.3501 -3.76354
102  -6.3501 -3.79882
103  -6.3501 -3.83409
104  -6.31482 -3.86937
105  -6.27954 -3.90465
106  -6.24427 -3.93993
107  -6.24427 -3.9752
108  -6.24427 -4.01048
109  -6.24427 -4.04576
110  -6.24427 -4.08104
111  -6.24427 -4.11632
112  -6.24427 -4.15159
113  -6.24427 -4.18687
114  -6.20899 -4.22215
115  -6.17371 -4.25743
116  -6.13843 -4.2927
117  -6.10315 -4.32798
118  -6.06788 -4.36326
119  -6.0326 -4.39854
120  -5.99732 -4.43382
121  -5.96204 -4.46909
122  -5.92677 -4.50437
123  -5.89149 -4.53965
124  -5.89149 -4.57493
125  -5.89149 -4.6102
126  -5.89149 -4.64548
127  -5.89149 -4.68076
128  -5.89149 -4.71604
129  -5.89149 -4.75132
130  -5.89149 -4.78659
131  -5.89149 -4.82187
132  -5.89149 -4.85715
133  -5.89149 -4.89243
134  -5.89149 -4.9277
135  -5.89149 -4.96298
136  -5.89149 -4.99826
137  -5.89149 -5.03354
138  -5.89149 -5.06882
139  -5.89149 -5.10409
140  -5.89149 -5.13937
141  -5.85621 -5.17465
142  -5.82093 -5.20993
143  -5.78565 -5.2452
144  -5.75038 -5.28048
145  -5.7151 -5.31576
146  -5.67982 -5.35104
147  -5.64454 -5.38632
148  -5.60927 -5.42159
149  -5.57399 -5.45687
150  -5.53871 -5.49215
151  -5.50343 -5.52743
152  -5.46815 -5.5627
153  -5.46815 -5.59798
154  -5.46815 -5.63326
155  -5.46815 -5.66854
156  -5.46815 -5.70382
157  -5.46815 -5.73909
158  -5.46815 -5.77437
159  -5.46815 -5.80965
160  -5.46815 -5.84493
161  -5.46815 -5.8802
162  -5.43288 -5.91548
163  -5.3976 -5.95076
164  -5.3976 -5.98604
165  -5.3976 -6.02132
166  -5.3976 -6.05659
167  -5.3976 -6.09187
168  -5.36232 -6.12715
169  -5.32704 -6.16243
170  -5.29177 -6.1977
171  -5.29177 -6.23298
172  -5.29177 -6.26826
173  -5.25649 -6.30354
174  -5.22121 -6.33882
175  -5.18593 -6.37409
176  -5.15065 -6.40937
177  -5.11538 -6.44465
178  -5.0801 -6.47993
179  -5.04482 -6.5152
180  -5.00954 -6.55048
181  -4.97427 -6.58576
182  -4.93899 -6.62104
183  -4.90371 -6.65632
184  -4.86843 -6.69159
185  -4.83315 -6.72687
186  -4.79788 -6.76215
187  -4.79788 -6.79743
188  -4.7626 -6.8327
189  -4.72732 -6.86798
190  -4.69204 -6.90326
191  -4.65677 -6.93854
192  -4.62149 -6.97382
193  -4.58621 -7.00909
194  -4.55093 -7.04437
195  -4.51565 -7.07965
196  -4.51565 -7.11493
197  -4.51565 -7.1502
198  -4.51565 -7.18548
199  -4.48038 -7.22076
200  -4.4451 -7.25604
201  -4.40982 -7.29132
202  -4.37454 -7.32659
203  -4.33927 -7.36187
204  -4.30399 -7.39715
205  -4.26871 -7.43243
206  -4.23343 -7.4677
207  -4.19815 -7.4677
208  -4.16288 -7.4677
209  -4.1276 -7.4677
210  -4.09232 -7.4677
211  -4.05704 -7.4677
212  -4.02177 -7.50298
213  -3.98649 -7.53826
214  -3.95121 -7.57354
215  -3.91593 -7.60882
216  -3.88065 -7.64409
217  -3.84538 -7.67937
218  -3.8101 -7.71465
219  -3.77482 -7.74993
220  -3.73954 -7.7852
221  -3.70427 -7.82048
222  -3.66899 -7.85576
223  -3.63371 -7.89104
224  -3.59843 -7.92632
225  -3.56315 -7.96159
226  -3.52788 -7.99687
227  -3.4926 -8.03215
228  -3.45732 -8.03215
229  -3.42204 -8.03215
230  -3.38677 -8.03215
231  -3.35149 -8.03215
232  -3.31621 -8.03215
233  -3.28093 -8.06743
234  -3.24565 -8.1027
235  -3.21038 -8.1027
236  -3.1751 -8.1027
237  -3.13982 -8.1027
238  -3.10454 -8.13798
239  -3.06927 -8.13798
240  -3.03399 -8.13798
241  -2.99871 -8.13798
242  -2.96343 -8.13798
243  -2.92815 -8.13798
244  -2.89288 -8.13798
245  -2.8576 -8.13798
246  -2.82232 -8.13798
247  -2.78704 -8.13798
248  -2.75177 -8.13798
249  -2.71649 -8.13798
250  -2.68121 -8.13798
251  -2.64593 -8.13798
252  -2.61065 -8.1027
253  -2.57538 -8.06743
254  -2.5401 -8.03215
255  -2.50482 -7.99687
256  -2.46954 -7.99687
257  -2.43427 -7.99687
258  -2.39899 -7.99687
259  -2.36371 -7.99687
260  -2.32843 -7.99687
261  -2.29315 -7.99687
262  -2.25788 -7.99687
263  -2.2226 -7.99687
264  -2.18732 -7.99687
265  -2.15204 -7.99687
266  -2.11677 -7.99687
267  -2.08149 -7.99687
268  -2.04621 -7.99687
269  -2.01093 -7.99687
270  -1.97565 -7.99687
271  -1.94038 -7.99687
272  -1.9051 -7.99687
273  -1.86982 -7.99687
274  -1.83454 -7.99687
275  -1.79927 -7.99687
276  -1.76399 -7.99687
277  -1.72871 -7.96159
278  -1.69343 -7.96159
279  -1.65815 -7.92632
280  -1.62288 -7.92632
281  -1.5876 -7.89104
282  -1.55232 -7.89104
283  -1.51704 -7.89104
284  -1.48177 -7.89104
285  -1.44649 -7.89104
286  -1.41121 -7.89104
287  -1.37593 -7.89104
288  -1.34065 -7.85576
289  -1.30538 -7.85576
290  -1.2701 -7.82048
291  -1.23482 -7.82048
292  -1.19954 -7.82048
293  -1.16427 -7.82048
294  -1.12899 -7.7852
295  -1.09371 -7.7852
296  -1.05843 -7.7852
297  -1.02315 -7.7852
298  -0.987877 -7.74993
299  -0.952599 -7.74993
300  -0.917322 -7.74993
301  -0.882044 -7.74993
302  -0.846766 -7.74993
303  -0.811488 -7.74993
304  -0.77621 -7.74993
305  -0.740933 -7.74993
306  -0.705655 -7.71465
307  -0.670377 -7.71465
308  -0.635099 -7.71465
309  -0.599822 -7.71465
310  -0.564544 -7.71465
311  -0.529266 -7.71465
312  -0.493988 -7.71465
313  -0.45871 -7.71465
314  -0.423433 -7.71465
315  -0.388155 -7.71465
316  -0.352877 -7.71465
317  -0.317599 -7.71465
318  -0.282322 -7.71465
319  -0.247044 -7.71465
320  -0.211766 -7.71465
321  -0.176488 -7.67937
322  -0.14121 -7.67937
323  -0.105933 -7.67937
324  -0.0706549 -7.67937
325  -0.0353771 -7.67937
326  -9.93575e-005 -7.67937
327  0.0351784 -7.67937
328  0.0704562 -7.67937
329  0.105734 -7.67937
330  0.141012 -7.67937
331  0.17629 -7.67937
332  0.211567 -7.67937
333  0.246845 -7.67937
334  0.282123 -7.67937
335  0.317401 -7.67937
336  0.352678 -7.71465
337  0.387956 -7.71465
338  0.423234 -7.71465
339  0.458512 -7.71465
340  0.49379 -7.71465
341  0.529067 -7.71465
342  0.564345 -7.71465
343  0.599623 -7.71465
344  0.634901 -7.71465
345  0.670178 -7.71465
346  0.705456 -7.71465
347  0.740734 -7.71465
348  0.776012 -7.71465
349  0.81129 -7.71465
350  0.846567 -7.71465
351  0.881845 -7.67937
352  0.917123 -7.67937
353  0.952401 -7.67937
354  0.987678 -7.67937
355  1.02296 -7.67937
356  1.05823 -7.67937
357  1.09351 -7.67937
358  1.12879 -7.67937
359  1.16407 -7.67937
360  1.19935 -7.67937
361  1.23462 -7.67937
362  1.2699 -7.64409
363  1.30518 -7.64409
364  1.34046 -7.64409
365  1.37573 -7.64409
366  1.41101 -7.64409
367  1.44629 -7.64409
368  1.48157 -7.64409
369  1.51685 -7.64409
370  1.55212 -7.64409
371  1.5874 -7.64409
372  1.62268 -7.64409
373  1.65796 -7.60882
374  1.69323 -7.60882
375  1.72851 -7.60882
376  1.76379 -7.57354
377  1.79907 -7.57354
378  1.83435 -7.57354
379  1.86962 -7.57354
380  1.9049 -7.57354
381  1.94018 -7.57354
382  1.97546 -7.57354
383  2.01073 -7.57354
384  2.04601 -7.57354
385  2.08129 -7.57354
386  2.11657 -7.57354
387  2.15185 -7.57354
388  2.18712 -7.57354
389  2.2224 -7.57354
390  2.25768 -7.57354
391  2.29296 -7.57354
392  2.32823 -7.57354
393  2.36351 -7.57354
394  2.39879 -7.57354
395  2.43407 -7.57354
396  2.46935 -7.57354
397  2.50462 -7.57354
398  2.5399 -7.57354
399  2.57518 -7.57354
400  2.61046 -7.57354
401  2.64573 -7.57354
402  2.68101 -7.57354
403  2.71629 -7.57354
404  2.75157 -7.57354
405  2.78685 -7.60882
406  2.82212 -7.60882
407  2.8574 -7.60882
408  2.89268 -7.60882
409  2.92796 -7.64409
410  2.96323 -7.64409
411  2.99851 -7.64409
412  3.03379 -7.64409
413  3.06907 -7.64409
414  3.10435 -7.64409
415  3.13962 -7.64409
416  3.1749 -7.64409
417  3.21018 -7.64409
418  3.24546 -7.64409
419  3.28073 -7.64409
420  3.31601 -7.64409
421  3.35129 -7.64409
422  3.38657 -7.64409
423  3.42185 -7.64409
424  3.45712 -7.64409
425  3.4924 -7.67937
426  3.52768 -7.67937
427  3.56296 -7.67937
428  3.59823 -7.67937
429  3.63351 -7.67937
430  3.66879 -7.67937
431  3.70407 -7.67937
432  3.73935 -7.67937
433  3.77462 -7.67937
434  3.8099 -7.67937
435  3.84518 -7.67937
436  3.88046 -7.67937
437  3.91573 -7.67937
438  3.95101 -7.67937
439  3.98629 -7.67937
440  4.02157 -7.67937
441  4.05685 -7.64409
442  4.09212 -7.60882
443  4.1274 -7.57354
444  4.16268 -7.53826
445  4.19796 -7.50298
446  4.23323 -7.4677
447  4.26851 -7.43243
448  4.30379 -7.39715
449  4.33907 -7.36187
450  4.33907 -7.32659
451  4.33907 -7.29132
452  4.33907 -7.25604
453  4.33907 -7.22076
454  4.33907 -7.18548
455  4.33907 -7.1502
456  4.37435 -7.11493
457  4.37435 -7.07965
458  4.37435 -7.04437
459  4.40962 -7.00909
460  4.40962 -6.97382
461  4.40962 -6.93854
462  4.40962 -6.90326
463  4.40962 -6.86798
464  4.40962 -6.8327
465  4.40962 -6.79743
466  4.40962 -6.76215
467  4.40962 -6.72687
468  4.40962 -6.69159
469  4.40962 -6.65632
470  4.40962 -6.62104
471  4.40962 -6.58576
472  4.4449 -6.55048
473  4.48018 -6.5152
474  4.51546 -6.47993
475  4.55073 -6.44465
476  4.58601 -6.40937
477  4.62129 -6.37409
478  4.65657 -6.33882
479  4.69185 -6.30354
480  4.72712 -6.26826
481  4.7624 -6.23298
482  4.79768 -6.1977
483  4.83296 -6.16243
484  4.86823 -6.12715
485  4.90351 -6.09187
486  4.93879 -6.05659
487  4.93879 -6.02132
488  4.93879 -5.98604
489  4.93879 -5.95076
490  4.93879 -5.91548
491  4.93879 -5.8802
492  4.93879 -5.84493
493  4.93879 -5.80965
494  4.97407 -5.77437
495  5.00935 -5.73909
496  5.04462 -5.70382
497  5.0799 -5.66854
498  5.11518 -5.63326
499  5.15046 -5.59798
500  5.18573 -5.5627
501  5.22101 -5.52743
502  5.25629 -5.49215
503  5.29157 -5.45687
504  5.32685 -5.45687
505  5.36212 -5.42159
506  5.3974 -5.38632
507  5.43268 -5.38632
508  5.46796 -5.35104
509  5.50323 -5.35104
510  5.53851 -5.35104
511  5.57379 -5.35104
512  5.60907 -5.35104
513  5.64435 -5.35104
514  5.67962 -5.35104
515  5.7149 -5.35104
516  5.75018 -5.35104
517  5.78546 -5.35104
518  5.82073 -5.35104
519  5.85601 -5.31576
520  5.89129 -5.28048
521  5.92657 -5.2452
522  5.96185 -5.20993
523  5.99712 -5.17465
524  6.0324 -5.13937
525  6.06768 -5.10409
526  6.10296 -5.06882
527  6.10296 -5.03354
528  6.10296 -4.99826
529  6.10296 -4.96298
530  6.10296 -4.9277
531  6.13823 -4.89243
532  6.17351 -4.85715
533  6.20879 -4.82187
534  6.24407 -4.78659
535  6.24407 -4.75132
536  6.24407 -4.71604
537  6.27935 -4.68076
538  6.27935 -4.64548
539  6.31462 -4.6102
540  6.3499 -4.57493
541  6.38518 -4.53965
542  6.42046 -4.50437
543  6.45573 -4.46909
544  6.49101 -4.43382
545  6.52629 -4.39854
546  6.56157 -4.36326
547  6.59685 -4.32798
548  6.63212 -4.2927
549  6.63212 -4.25743
550  6.6674 -4.22215
551  6.6674 -4.18687
552  6.6674 -4.15159
553  6.70268 -4.11632
554  6.70268 -4.08104
555  6.70268 -4.04576
556  6.70268 -4.01048
557  6.70268 -3.9752
558  6.70268 -3.93993
559  6.70268 -3.90465
560  6.70268 -3.86937
561  6.70268 -3.83409
562  6.70268 -3.79882
563  6.70268 -3.76354
564  6.70268 -3.72826
565  6.70268 -3.69298
566  6.70268 -3.6577
567  6.70268 -3.62243
568  6.70268 -3.58715
569  6.6674 -3.55187
570  6.6674 -3.51659
571  6.6674 -3.48132
572  6.6674 -3.44604
573  6.6674 -3.41076
574  6.6674 -3.37548
575  6.6674 -3.3402
576  6.6674 -3.30493
577  6.6674 -3.26965
578  6.6674 -3.23437
579  6.6674 -3.19909
580  6.6674 -3.16382
581  6.6674 -3.12854
582  6.6674 -3.09326
583  6.6674 -3.05798
584  6.6674 -3.0227
585  6.6674 -2.98743
586  6.6674 -2.95215
587  6.70268 -2.91687
588  6.73796 -2.88159
589  6.77323 -2.84632
590  6.80851 -2.81104
591  6.80851 -2.77576
592  6.80851 -2.74048
593  6.80851 -2.7052
594  6.80851 -2.66993
595  6.80851 -2.63465
596  6.80851 -2.59937
597  6.80851 -2.56409
598  6.80851 -2.52882
599  6.80851 -2.49354
600  6.80851 -2.45826
601  6.80851 -2.42298
602  6.80851 -2.3877
603  6.80851 -2.35243
604  6.80851 -2.31715
605  6.80851 -2.28187
606  6.80851 -2.24659
607  6.80851 -2.21132
608  6.80851 -2.17604
609  6.80851 -2.14076
610  6.80851 -2.10548
611  6.80851 -2.0702
612  6.80851 -2.03493
613  6.80851 -1.99965
614  6.84379 -1.96437
615  6.87907 -1.92909
616  6.91435 -1.89382
617  6.94962 -1.85854
618  6.94962 -1.82326
619  6.94962 -1.78798
620  6.94962 -1.7527
621  6.94962 -1.71743
622  6.94962 -1.68215
623  6.94962 -1.64687
624  6.9849 -1.61159
625  6.9849 -1.57632
626  6.9849 -1.54104
627  6.9849 -1.50576
628  6.9849 -1.47048
629  7.02018 -1.4352
630  7.05546 -1.39993
631  7.09073 -1.36465
632  7.12601 -1.32937
633  7.16129 -1.29409
634  7.19657 -1.25882
635  7.23185 -1.22354
636  7.26712 -1.18826
637  7.26712 -1.15298
638  7.26712 -1.1177
639  7.26712 -1.08243
640  7.26712 -1.04715
641  7.26712 -1.01187
642  7.3024 -0.976593
643  7.33768 -0.941315
644  7.37296 -0.906038
645  7.37296 -0.87076
646  7.37296 -0.835482
647  7.37296 -0.800204
648  7.37296 -0.764927
649  7.37296 -0.729649
650  7.37296 -0.694371
651  7.40823 -0.659093
652  7.40823 -0.623815
653  7.44351 -0.588538
654  7.47879 -0.55326
655  7.47879 -0.517982
656  7.47879 -0.482704
657  7.47879 -0.447427
658  7.47879 -0.412149
659  7.47879 -0.376871
660  7.47879 -0.341593
661  7.47879 -0.306315
662  7.47879 -0.271038
663  7.47879 -0.23576
664  7.47879 -0.200482
665  7.47879 -0.165204
666  7.47879 -0.129927
667  7.47879 -0.0946488
668  7.47879 -0.059371
669  7.47879 -0.0240932
670  7.47879 0.0111845
671  7.47879 0.0464623
672  7.47879 0.0817401
673  7.47879 0.117018
674  7.47879 0.152296
675  7.47879 0.187573
676  7.47879 0.222851
677  7.47879 0.258129
678  7.44351 0.293407
679  7.44351 0.328685
680  7.44351 0.363962
681  7.44351 0.39924
682  7.44351 0.434518
683  7.40823 0.469796
684  7.37296 0.505073
685  7.33768 0.540351
686  7.3024 0.575629
687  7.26712 0.610907
688  7.23185 0.646185
689  7.19657 0.681462
690  7.16129 0.71674
691  7.12601 0.752018
692  7.09073 0.787296
693  7.05546 0.822573
694  7.02018 0.857851
695  6.9849 0.893129
696  6.94962 0.928407
697  6.91435 0.963685
698  6.87907 0.998962
699  6.84379 1.03424
700  6.84379 1.06952
701  6.84379 1.1048
702  6.84379 1.14007
703  6.84379 1.17535
704  6.84379 1.21063
705  6.84379 1.24591
706  6.84379 1.28118
707  6.84379 1.31646
708  6.84379 1.35174
709  6.84379 1.38702
710  6.84379 1.4223
711  6.84379 1.45757
712  6.84379 1.49285
713  6.84379 1.52813
714  6.84379 1.56341
715  6.84379 1.59868
716  6.84379 1.63396
717  6.84379 1.66924
718  6.84379 1.70452
719  6.84379 1.7398
720  6.84379 1.77507
721  6.84379 1.81035
722  6.84379 1.84563
723  6.84379 1.88091
724  6.80851 1.91618
725  6.77323 1.95146
726  6.73796 1.98674
727  6.70268 2.02202
728  6.70268 2.0573
729  6.70268 2.09257
730  6.70268 2.12785
731  6.70268 2.16313
732  6.70268 2.19841
733  6.70268 2.23368
734  6.6674 2.26896
735  6.63212 2.30424
736  6.59685 2.33952
737  6.56157 2.3748
738  6.52629 2.41007
739  6.49101 2.44535
740  6.45573 2.48063
741  6.42046 2.51591
742  6.42046 2.55118
743  6.42046 2.58646
744  6.42046 2.62174
745  6.42046 2.65702
746  6.42046 2.6923
747  6.42046 2.72757
748  6.42046 2.76285
749  6.38518 2.79813
750  6.3499 2.83341
751  6.3499 2.86868
752  6.3499 2.90396
753  6.3499 2.93924
754  6.3499 2.97452
755  6.3499 3.0098
756  6.3499 3.04507
757  6.3499 3.08035
758  6.3499 3.11563
759  6.3499 3.15091
760  6.3499 3.18618
761  6.3499 3.22146
762  6.3499 3.25674
763  6.31462 3.29202
764  6.27935 3.3273
765  6.24407 3.36257
766  6.20879 3.39785
767  6.17351 3.43313
768  6.13823 3.46841
769  6.10296 3.50368
770  6.10296 3.53896
771  6.10296 3.57424
772  6.10296 3.60952
773  6.10296 3.6448
774  6.10296 3.68007
775  6.10296 3.71535
776  6.10296 3.75063
777  6.10296 3.78591
778  6.10296 3.82118
779  6.10296 3.85646
780  6.06768 3.89174
781  6.06768 3.92702
782  6.0324 3.9623
783  5.99712 3.99757
784  5.96185 4.03285
785  5.92657 4.06813
786  5.89129 4.10341
787  5.85601 4.13868
788  5.82073 4.17396
789  5.78546 4.20924
790  5.75018 4.24452
791  5.7149 4.2798
792  5.7149 4.31507
793  5.7149 4.35035
794  5.7149 4.38563
795  5.7149 4.42091
796  5.7149 4.45618
797  5.7149 4.49146
798  5.7149 4.52674
799  5.7149 4.56202
800  5.7149 4.5973
801  5.67962 4.63257
802  5.64435 4.66785
803  5.60907 4.70313
804  5.57379 4.73841
805  5.53851 4.77368
806  5.50323 4.80896
807  5.50323 4.84424
808  5.50323 4.87952
809  5.46796 4.9148
810  5.43268 4.95007
811  5.3974 4.98535
812  5.36212 5.02063
813  5.32685 5.05591
814  5.29157 5.09118
815  5.25629 5.12646
816  5.22101 5.16174
817  5.22101 5.19702
818  5.22101 5.2323
819  5.22101 5.26757
820  5.22101 5.30285
821  5.22101 5.33813
822  5.22101 5.37341
823  5.22101 5.40868
824  5.22101 5.44396
825  5.22101 5.47924
826  5.22101 5.51452
827  5.22101 5.5498
828  5.22101 5.58507
829  5.22101 5.62035
830  5.22101 5.65563
831  5.18573 5.69091
832  5.18573 5.72618
833  5.15046 5.76146
834  5.11518 5.79674
835  5.0799 5.83202
836  5.04462 5.8673
837  5.04462 5.90257
838  5.00935 5.93785
839  4.97407 5.97313
840  4.97407 6.00841
841  4.93879 6.04368
842  4.90351 6.07896
843  4.86823 6.11424
844  4.83296 6.14952
845  4.79768 6.1848
846  4.7624 6.22007
847  4.7624 6.25535
848  4.72712 6.29063
849  4.69185 6.32591
850  4.65657 6.36118
851  4.62129 6.39646
852  4.58601 6.43174
853  4.55073 6.46702
854  4.51546 6.5023
855  4.48018 6.53757
856  4.4449 6.57285
857  4.40962 6.60813
858  4.37435 6.64341
859  4.33907 6.64341
860  4.30379 6.67868
861  4.26851 6.71396
862  4.23323 6.74924
863  4.19796 6.78452
864  4.16268 6.8198
865  4.1274 6.8198
866  4.09212 6.85507
867  4.05685 6.89035
868  4.02157 6.92563
869  3.98629 6.96091
870  3.95101 6.99618
871  3.91573 7.03146
872  3.88046 7.06674
873  3.84518 7.10202
874  3.8099 7.1373
875  3.77462 7.17257
876  3.73935 7.20785
877  3.70407 7.24313
878  3.66879 7.27841
879  3.63351 7.31368
880  3.59823 7.34896
881  3.56296 7.34896
882  3.52768 7.38424
883  3.4924 7.41952
884  3.45712 7.4548
885  3.42185 7.4548
886  3.38657 7.4548
887  3.35129 7.49007
888  3.31601 7.52535
889  3.28073 7.52535
890  3.24546 7.56063
891  3.21018 7.59591
892  3.1749 7.63118
893  3.13962 7.66646
894  3.10435 7.70174
895  3.06907 7.70174
896  3.03379 7.73702
897  2.99851 7.7723
898  2.96323 7.80757
899  2.92796 7.84285
900  2.89268 7.84285
901  2.8574 7.87813
902  2.82212 7.87813
903  2.78685 7.87813
904  2.75157 7.91341
905  2.71629 7.94868
906  2.68101 7.94868
907  2.64573 7.98396
908  2.61046 8.01924
909  2.57518 8.05452
910  2.5399 8.0898
911  2.50462 8.0898
912  2.46935 8.12507
913  2.43407 8.16035
914  2.39879 8.16035
915  2.36351 8.16035
916  2.32823 8.19563
917  2.29296 8.19563
918  2.25768 8.23091
919  2.2224 8.23091
920  2.18712 8.23091
921  2.15185 8.26618
922  2.11657 8.26618
923  2.08129 8.30146
924  2.04601 8.30146
925  2.01073 8.30146
926  1.97546 8.30146
927  1.94018 8.30146
928  1.9049 8.33674
929  1.86962 8.33674
930  1.83435 8.33674
931  1.79907 8.37202
932  1.76379 8.37202
933  1.72851 8.37202
934  1.69323 8.4073
935  1.65796 8.4073
936  1.62268 8.4073
937  1.5874 8.44257
938  1.55212 8.44257
939  1.51685 8.47785
940  1.48157 8.47785
941  1.44629 8.47785
942  1.41101 8.47785
943  1.37573 8.47785
944  1.34046 8.47785
945  1.30518 8.47785
946  1.2699 8.47785
947  1.23462 8.47785
948  1.19935 8.47785
949  1.16407 8.47785
950  1.12879 8.47785
951  1.09351 8.47785
952  1.05823 8.47785
953  1.02296 8.47785
954  0.987678 8.47785
955  0.952401 8.47785
956  0.917123 8.47785
957  0.881845 8.47785
958  0.846567 8.47785
959  0.81129 8.51313
960  0.776012 8.54841
961  0.740734 8.58368
962  0.705456 8.58368
963  0.670178 8.58368
964  0.634901 8.58368
965  0.599623 8.58368
966  0.564345 8.58368
967  0.529067 8.61896
968  0.49379 8.65424
969  0.458512 8.65424
970  0.423234 8.65424
971  0.387956 8.65424
972  0.352678 8.65424
973  0.317401 8.65424
974  0.282123 8.65424
975  0.246845 8.65424
976  0.211567 8.65424
977  0.17629 8.65424
978  0.141012 8.65424
979  0.105734 8.65424
980  0.0704562 8.65424
981  0.0351784 8.65424
982  -9.93575e-005 8.65424
983  -0.0353771 8.65424
984  -0.0706549 8.65424
985  -0.105933 8.65424
986  -0.14121 8.65424
987  -0.176488 8.61896
988  -0.211766 8.61896
989  -0.247044 8.61896
990  -0.282322 8.61896
991  -0.317599 8.58368
992  -0.352877 8.58368
993  -0.388155 8.58368
994  -0.423433 8.58368
995  -0.45871 8.58368
996  -0.493988 8.58368
997  -0.529266 8.58368
998  -0.564544 8.58368
999  -0.599822 8.58368
1000 -0.635099 8.58368
1001 -0.670377 8.58368
1002 -0.705655 8.54841
1003 -0.740933 8.51313
1004 -0.77621 8.47785
1005 -0.811488 8.44257
1006 -0.846766 8.44257
1007 -0.882044 8.44257
1008 -0.917322 8.44257
1009 -0.952599 8.44257
1010 -0.987877 8.44257
1011 -1.02315 8.44257
1012 -1.05843 8.44257
1013 -1.09371 8.44257
1014 -1.12899 8.44257
1015 -1.16427 8.44257
1016 -1.19954 8.44257
1017 -1.23482 8.4073
1018 -1.2701 8.37202
1019 -1.30538 8.37202
1020 -1.34065 8.37202
1021 -1.37593 8.37202
1022 -1.41121 8.37202
1023 -1.44649 8.33674
1024 -1.48177 8.30146
1025 -1.51704 8.30146
1026 -1.55232 8.30146
1027 -1.5876 8.30146
1028 -1.62288 8.30146
1029 -1.65815 8.30146
1030 -1.69343 8.30146
1031 -1.72871 8.26618
1032 -1.76399 8.26618
1033 -1.79927 8.26618
1034 -1.83454 8.26618
1035 -1.86982 8.26618
1036 -1.9051 8.26618
1037 -1.94038 8.26618
1038 -1.97565 8.23091
1039 -2.01093 8.19563
1040 -2.04621 8.16035
1041 -2.08149 8.12507
1042 -2.11677 8.12507
1043 -2.15204 8.0898
1044 -2.18732 8.0898
1045 -2.2226 8.05452
1046 -2.25788 8.05452
1047 -2.29315 8.01924
1048 -2.32843 8.01924
1049 -2.36371 8.01924
1050 -2.39899 8.01924
1051 -2.43427 7.98396
1052 -2.46954 7.94868
1053 -2.50482 7.91341
1054 -2.5401 7.91341
1055 -2.57538 7.87813
1056 -2.61065 7.84285
1057 -2.64593 7.84285
1058 -2.68121 7.80757
1059 -2.71649 7.7723
1060 -2.75177 7.7723
1061 -2.78704 7.7723
1062 -2.82232 7.73702
1063 -2.8576 7.70174
1064 -2.89288 7.70174
1065 -2.92815 7.70174
1066 -2.96343 7.66646
1067 -2.99871 7.63118
1068 -3.03399 7.59591
1069 -3.06927 7.56063
1070 -3.10454 7.52535
1071 -3.13982 7.49007
1072 -3.1751 7.49007
1073 -3.21038 7.4548
1074 -3.24565 7.4548
1075 -3.28093 7.41952
1076 -3.31621 7.38424
1077 -3.35149 7.34896
1078 -3.38677 7.31368
1079 -3.42204 7.27841
1080 -3.45732 7.24313
1081 -3.4926 7.20785
1082 -3.52788 7.17257
1083 -3.56315 7.1373
1084 -3.59843 7.10202
1085 -3.63371 7.06674
1086 -3.66899 7.03146
1087 -3.70427 6.99618
1088 -3.73954 6.96091
1089 -3.77482 6.92563
1090 -3.8101 6.89035
1091 -3.84538 6.85507
1092 -3.88065 6.8198
1093 -3.91593 6.78452
1094 -3.95121 6.74924
1095 -3.98649 6.71396
1096 -4.02177 6.67868
1097 -4.05704 6.67868
1098 -4.09232 6.64341
1099 -4.1276 6.60813
1100 -4.16288 6.57285
1101 -4.19815 6.53757
1102 -4.23343 6.53757
1103 -4.26871 6.5023
1104 -4.30399 6.46702
1105 -4.33927 6.43174
1106 -4.37454 6.39646
1107 -4.40982 6.39646
1108 -4.4451 6.36118
1109 -4.48038 6.32591
1110 -4.51565 6.29063
1111 -4.55093 6.25535
1112 -4.58621 6.22007
1113 -4.62149 6.1848
1114 -4.65677 6.14952
1115 -4.69204 6.11424
1116 -4.72732 6.07896
1117 -4.7626 6.04368
1118 -4.79788 6.00841
1119 -4.83315 5.97313
1120 -4.86843 5.93785
1121 -4.90371 5.90257
1122 -4.93899 5.8673
1123 -4.97427 5.83202
1124 -5.00954 5.79674
1125 -5.04482 5.76146
1126 -5.0801 5.72618
1127 -5.0801 5.69091
1128 -5.11538 5.65563
1129 -5.11538 5.62035
1130 -5.15065 5.58507
1131 -5.15065 5.5498
1132 -5.15065 5.51452
1133 -5.18593 5.47924
1134 -5.22121 5.44396
1135 -5.25649 5.40868
1136 -5.29177 5.37341
1137 -5.32704 5.33813
1138 -5.32704 5.30285
1139 -5.32704 5.26757
1140 -5.36232 5.2323
1141 -5.36232 5.19702
1142 -5.3976 5.16174
1143 -5.43288 5.12646
1144 -5.46815 5.09118
1145 -5.46815 5.05591
1146 -5.50343 5.02063
1147 -5.53871 4.98535
1148 -5.53871 4.95007
1149 -5.53871 4.9148
1150 -5.53871 4.87952
1151 -5.57399 4.84424
1152 -5.60927 4.80896
1153 -5.60927 4.77368
1154 -5.64454 4.73841
1155 -5.64454 4.70313
1156 -5.67982 4.66785
1157 -5.7151 4.63257
1158 -5.75038 4.5973
1159 -5.75038 4.56202
1160 -5.78565 4.52674
1161 -5.82093 4.49146
1162 -5.85621 4.45618
1163 -5.85621 4.42091
1164 -5.89149 4.38563
1165 -5.92677 4.35035
1166 -5.92677 4.31507
1167 -5.92677 4.2798
1168 -5.92677 4.24452
1169 -5.92677 4.20924
1170 -5.96204 4.17396
1171 -5.99732 4.13868
1172 -5.99732 4.10341
1173 -6.0326 4.06813
1174 -6.06788 4.03285
1175 -6.10315 3.99757
1176 -6.10315 3.9623
1177 -6.13843 3.92702
1178 -6.17371 3.89174
1179 -6.17371 3.85646
1180 -6.17371 3.82118
1181 -6.20899 3.78591
1182 -6.20899 3.75063
1183 -6.24427 3.71535
1184 -6.27954 3.68007
1185 -6.31482 3.6448
1186 -6.31482 3.60952
1187 -6.3501 3.57424
1188 -6.3501 3.53896
1189 -6.3501 3.50368
1190 -6.38538 3.46841
1191 -6.38538 3.43313
1192 -6.42065 3.39785
1193 -6.42065 3.36257
1194 -6.42065 3.3273
1195 -6.45593 3.29202
1196 -6.49121 3.25674
1197 -6.49121 3.22146
1198 -6.52649 3.18618
1199 -6.56177 3.15091
1200 -6.56177 3.11563
1201 -6.56177 3.08035
1202 -6.56177 3.04507
1203 -6.59704 3.0098
1204 -6.63232 2.97452
1205 -6.63232 2.93924
1206 -6.63232 2.90396
1207 -6.63232 2.86868
1208 -6.63232 2.83341
1209 -6.63232 2.79813
1210 -6.63232 2.76285
1211 -6.63232 2.72757
1212 -6.6676 2.6923
1213 -6.70288 2.65702
1214 -6.70288 2.62174
1215 -6.70288 2.58646
1216 -6.70288 2.55118
1217 -6.70288 2.51591
1218 -6.70288 2.48063
1219 -6.73815 2.44535
1220 -6.77343 2.41007
1221 -6.77343 2.3748
1222 -6.80871 2.33952
1223 -6.84399 2.30424
1224 -6.87927 2.26896
1225 -6.91454 2.23368
1226 -6.91454 2.19841
1227 -6.91454 2.16313
1228 -6.91454 2.12785
1229 -6.91454 2.09257
1230 -6.91454 2.0573
1231 -6.91454 2.02202
1232 -6.91454 1.98674
1233 -6.91454 1.95146
1234 -6.91454 1.91618
1235 -6.91454 1.88091
1236 -6.91454 1.84563
1237 -6.91454 1.81035
1238 -6.91454 1.77507
1239 -6.91454 1.7398
1240 -6.91454 1.70452
1241 -6.91454 1.66924
1242 -6.91454 1.63396
1243 -6.91454 1.59868
1244 -6.91454 1.56341
1245 -6.91454 1.52813
1246 -6.91454 1.49285
1247 -6.94982 1.45757
1248 -6.9851 1.4223
1249 -7.02038 1.38702
1250 -7.02038 1.35174
1251 -7.02038 1.31646
1252 -7.02038 1.28118
1253 -7.05565 1.24591
1254 -7.05565 1.21063
1255 -7.05565 1.17535
1256 -7.05565 1.14007
1257 -7.05565 1.1048
1258 -7.05565 1.06952
1259 -7.09093 1.03424
1260 -7.09093 0.998962
1261 -7.09093 0.963685
1262 -7.09093 0.928407
1263 -7.09093 0.893129
1264 -7.09093 0.857851
1265 -7.09093 0.822573
1266 -7.09093 0.787296
1267 -7.09093 0.752018
1268 -7.09093 0.71674
1269 -7.09093 0.681462
1270 -7.12621 0.646185
1271 -7.12621 0.610907
1272 -7.12621 0.575629
1273 -7.12621 0.540351
1274 -7.12621 0.505073
1275 -7.12621 0.469796
1276 -7.12621 0.434518
1277 -7.12621 0.39924
1278 -7.12621 0.363962
1279 -7.12621 0.328685
1280 -7.12621 0.293407
1281 -7.12621 0.258129
1282 -7.12621 0.222851
1283 -7.12621 0.187573
1284 -7.12621 0.152296
1285 -7.12621 0.117018
1286 -7.12621 0.0817401
1287 -7.12621 0.0464623
1288 -7.12621 0.0111845
1289 -7.12621 -0.0240932
1290 -7.12621 -0.059371
1291 -7.12621 -0.0946488
1292 -7.12621 -0.129927
1293 -7.12621 -0.165204
1294 -7.12621 -0.200482
