# Supplementary material for: Statistical Mapping of Maize Bundle Intensity at the Stem Scale Using Spatial Normalisation of Replicated Images
Source: PLoS One. 2014 Mar 12;9(3):e90673. doi: 10.1371/journal.pone.0090673 (PMC3951278; doi:10.1371/journal.pone.0090673)
Supplement: File S2 — Data files containing bundle positions and slice contours. (ZIP) [file pone.0090673.s002.zip › data/slabs/tables/contoursMm/m09frCntMm.txt]

name   x   y
1    -7.51425 1.02977
2    -7.51425 0.994495
3    -7.51425 0.959218
4    -7.51425 0.92394
5    -7.51425 0.888662
6    -7.51425 0.853384
7    -7.51425 0.818106
8    -7.51425 0.782829
9    -7.51425 0.747551
10   -7.51425 0.712273
11   -7.51425 0.676995
12   -7.51425 0.641718
13   -7.51425 0.60644
14   -7.51425 0.571162
15   -7.51425 0.535884
16   -7.51425 0.500606
17   -7.51425 0.465329
18   -7.51425 0.430051
19   -7.47897 0.394773
20   -7.44369 0.359495
21   -7.44369 0.324218
22   -7.44369 0.28894
23   -7.44369 0.253662
24   -7.44369 0.218384
25   -7.44369 0.183106
26   -7.44369 0.147829
27   -7.44369 0.112551
28   -7.44369 0.0772731
29   -7.44369 0.0419953
30   -7.44369 0.00671757
31   -7.44369 -0.0285602
32   -7.44369 -0.063838
33   -7.44369 -0.0991158
34   -7.44369 -0.134394
35   -7.47897 -0.169671
36   -7.51425 -0.204949
37   -7.51425 -0.240227
38   -7.51425 -0.275505
39   -7.51425 -0.310782
40   -7.51425 -0.34606
41   -7.51425 -0.381338
42   -7.51425 -0.416616
43   -7.51425 -0.451894
44   -7.51425 -0.487171
45   -7.51425 -0.522449
46   -7.51425 -0.557727
47   -7.51425 -0.593005
48   -7.51425 -0.628282
49   -7.51425 -0.66356
50   -7.51425 -0.698838
51   -7.51425 -0.734116
52   -7.51425 -0.769394
53   -7.51425 -0.804671
54   -7.51425 -0.839949
55   -7.51425 -0.875227
56   -7.51425 -0.910505
57   -7.51425 -0.945782
58   -7.51425 -0.98106
59   -7.51425 -1.01634
60   -7.51425 -1.05162
61   -7.51425 -1.08689
62   -7.51425 -1.12217
63   -7.51425 -1.15745
64   -7.51425 -1.19273
65   -7.51425 -1.228
66   -7.51425 -1.26328
67   -7.51425 -1.29856
68   -7.51425 -1.33384
69   -7.47897 -1.36912
70   -7.47897 -1.40439
71   -7.47897 -1.43967
72   -7.44369 -1.47495
73   -7.40842 -1.51023
74   -7.37314 -1.5455
75   -7.37314 -1.58078
76   -7.33786 -1.61606
77   -7.30258 -1.65134
78   -7.2673 -1.68662
79   -7.23203 -1.72189
80   -7.23203 -1.75717
81   -7.23203 -1.79245
82   -7.23203 -1.82773
83   -7.19675 -1.863
84   -7.16147 -1.89828
85   -7.12619 -1.93356
86   -7.12619 -1.96884
87   -7.12619 -2.00412
88   -7.09092 -2.03939
89   -7.09092 -2.07467
90   -7.09092 -2.10995
91   -7.09092 -2.14523
92   -7.09092 -2.1805
93   -7.09092 -2.21578
94   -7.05564 -2.25106
95   -7.05564 -2.28634
96   -7.05564 -2.32162
97   -7.05564 -2.35689
98   -7.05564 -2.39217
99   -7.05564 -2.42745
100  -7.02036 -2.46273
101  -7.02036 -2.498
102  -6.98508 -2.53328
103  -6.98508 -2.56856
104  -6.9498 -2.60384
105  -6.91453 -2.63912
106  -6.87925 -2.67439
107  -6.84397 -2.70967
108  -6.80869 -2.74495
109  -6.77342 -2.78023
110  -6.73814 -2.8155
111  -6.70286 -2.85078
112  -6.66758 -2.85078
113  -6.6323 -2.85078
114  -6.59703 -2.85078
115  -6.56175 -2.85078
116  -6.52647 -2.85078
117  -6.49119 -2.85078
118  -6.45592 -2.85078
119  -6.42064 -2.85078
120  -6.38536 -2.85078
121  -6.35008 -2.85078
122  -6.3148 -2.85078
123  -6.27953 -2.85078
124  -6.24425 -2.85078
125  -6.20897 -2.85078
126  -6.17369 -2.85078
127  -6.13842 -2.85078
128  -6.10314 -2.88606
129  -6.06786 -2.92134
130  -6.03258 -2.95662
131  -5.9973 -2.99189
132  -5.96203 -3.02717
133  -5.92675 -3.06245
134  -5.89147 -3.09773
135  -5.85619 -3.133
136  -5.82092 -3.16828
137  -5.82092 -3.20356
138  -5.82092 -3.23884
139  -5.78564 -3.27412
140  -5.78564 -3.30939
141  -5.75036 -3.34467
142  -5.71508 -3.37995
143  -5.6798 -3.41523
144  -5.64453 -3.4505
145  -5.60925 -3.48578
146  -5.57397 -3.52106
147  -5.53869 -3.55634
148  -5.50342 -3.59162
149  -5.46814 -3.62689
150  -5.43286 -3.66217
151  -5.39758 -3.69745
152  -5.39758 -3.73273
153  -5.39758 -3.768
154  -5.39758 -3.80328
155  -5.39758 -3.83856
156  -5.39758 -3.87384
157  -5.39758 -3.90912
158  -5.39758 -3.94439
159  -5.39758 -3.97967
160  -5.39758 -4.01495
161  -5.39758 -4.05023
162  -5.39758 -4.0855
163  -5.39758 -4.12078
164  -5.39758 -4.15606
165  -5.39758 -4.19134
166  -5.39758 -4.22662
167  -5.39758 -4.26189
168  -5.39758 -4.29717
169  -5.39758 -4.33245
170  -5.39758 -4.36773
171  -5.39758 -4.403
172  -5.39758 -4.43828
173  -5.39758 -4.47356
174  -5.39758 -4.50884
175  -5.39758 -4.54412
176  -5.39758 -4.57939
177  -5.39758 -4.61467
178  -5.39758 -4.64995
179  -5.39758 -4.68523
180  -5.39758 -4.7205
181  -5.39758 -4.75578
182  -5.39758 -4.79106
183  -5.39758 -4.82634
184  -5.3623 -4.86162
185  -5.32703 -4.89689
186  -5.29175 -4.93217
187  -5.25647 -4.96745
188  -5.22119 -5.00273
189  -5.22119 -5.038
190  -5.22119 -5.07328
191  -5.18592 -5.10856
192  -5.15064 -5.14384
193  -5.11536 -5.17912
194  -5.08008 -5.21439
195  -5.0448 -5.24967
196  -5.00953 -5.28495
197  -4.97425 -5.32023
198  -4.93897 -5.3555
199  -4.90369 -5.39078
200  -4.86842 -5.42606
201  -4.86842 -5.46134
202  -4.86842 -5.49662
203  -4.86842 -5.53189
204  -4.86842 -5.56717
205  -4.86842 -5.60245
206  -4.86842 -5.63773
207  -4.86842 -5.673
208  -4.86842 -5.70828
209  -4.83314 -5.74356
210  -4.79786 -5.77884
211  -4.76258 -5.81412
212  -4.7273 -5.84939
213  -4.69203 -5.88467
214  -4.65675 -5.91995
215  -4.62147 -5.95523
216  -4.58619 -5.9905
217  -4.55092 -6.02578
218  -4.51564 -6.06106
219  -4.48036 -6.09634
220  -4.44508 -6.13162
221  -4.4098 -6.16689
222  -4.37453 -6.20217
223  -4.33925 -6.23745
224  -4.33925 -6.27273
225  -4.33925 -6.308
226  -4.33925 -6.34328
227  -4.33925 -6.37856
228  -4.33925 -6.41384
229  -4.33925 -6.44912
230  -4.33925 -6.48439
231  -4.33925 -6.51967
232  -4.30397 -6.55495
233  -4.26869 -6.59023
234  -4.23342 -6.6255
235  -4.19814 -6.66078
236  -4.16286 -6.69606
237  -4.12758 -6.73134
238  -4.0923 -6.76662
239  -4.05703 -6.80189
240  -4.02175 -6.83717
241  -3.98647 -6.87245
242  -3.95119 -6.90773
243  -3.91592 -6.943
244  -3.88064 -6.97828
245  -3.84536 -7.01356
246  -3.81008 -7.04884
247  -3.7748 -7.08412
248  -3.73953 -7.11939
249  -3.70425 -7.15467
250  -3.70425 -7.18995
251  -3.70425 -7.22523
252  -3.70425 -7.2605
253  -3.70425 -7.29578
254  -3.70425 -7.33106
255  -3.70425 -7.36634
256  -3.70425 -7.40162
257  -3.70425 -7.43689
258  -3.70425 -7.47217
259  -3.70425 -7.50745
260  -3.70425 -7.54273
261  -3.66897 -7.578
262  -3.63369 -7.61328
263  -3.59842 -7.64856
264  -3.56314 -7.68384
265  -3.52786 -7.71912
266  -3.49258 -7.75439
267  -3.4573 -7.78967
268  -3.42203 -7.82495
269  -3.38675 -7.86023
270  -3.35147 -7.8955
271  -3.31619 -7.93078
272  -3.28092 -7.96606
273  -3.24564 -7.96606
274  -3.21036 -7.96606
275  -3.17508 -7.96606
276  -3.1398 -7.96606
277  -3.10453 -7.96606
278  -3.06925 -8.00134
279  -3.03397 -8.03662
280  -2.99869 -8.07189
281  -2.96342 -8.10717
282  -2.92814 -8.10717
283  -2.89286 -8.10717
284  -2.85758 -8.10717
285  -2.8223 -8.10717
286  -2.78703 -8.10717
287  -2.75175 -8.10717
288  -2.71647 -8.10717
289  -2.68119 -8.10717
290  -2.64592 -8.10717
291  -2.61064 -8.10717
292  -2.57536 -8.10717
293  -2.54008 -8.10717
294  -2.5048 -8.10717
295  -2.46953 -8.07189
296  -2.43425 -8.07189
297  -2.39897 -8.07189
298  -2.36369 -8.07189
299  -2.32842 -8.07189
300  -2.29314 -8.07189
301  -2.25786 -8.07189
302  -2.22258 -8.07189
303  -2.1873 -8.03662
304  -2.15203 -8.00134
305  -2.11675 -8.00134
306  -2.08147 -7.96606
307  -2.04619 -7.96606
308  -2.01092 -7.96606
309  -1.97564 -7.96606
310  -1.94036 -7.96606
311  -1.90508 -7.96606
312  -1.8698 -7.96606
313  -1.83453 -7.96606
314  -1.79925 -7.96606
315  -1.76397 -7.93078
316  -1.72869 -7.93078
317  -1.69342 -7.93078
318  -1.65814 -7.8955
319  -1.62286 -7.86023
320  -1.58758 -7.86023
321  -1.5523 -7.86023
322  -1.51703 -7.86023
323  -1.48175 -7.86023
324  -1.44647 -7.82495
325  -1.41119 -7.82495
326  -1.37592 -7.82495
327  -1.34064 -7.82495
328  -1.30536 -7.82495
329  -1.27008 -7.82495
330  -1.2348 -7.82495
331  -1.19953 -7.82495
332  -1.16425 -7.82495
333  -1.12897 -7.82495
334  -1.09369 -7.82495
335  -1.05842 -7.82495
336  -1.02314 -7.82495
337  -0.98786 -7.86023
338  -0.952582 -7.86023
339  -0.917305 -7.86023
340  -0.882027 -7.86023
341  -0.846749 -7.86023
342  -0.811471 -7.86023
343  -0.776193 -7.86023
344  -0.740916 -7.86023
345  -0.705638 -7.86023
346  -0.67036 -7.86023
347  -0.635082 -7.86023
348  -0.599805 -7.86023
349  -0.564527 -7.86023
350  -0.529249 -7.86023
351  -0.493971 -7.86023
352  -0.458693 -7.86023
353  -0.423416 -7.86023
354  -0.388138 -7.86023
355  -0.35286 -7.86023
356  -0.317582 -7.86023
357  -0.282305 -7.86023
358  -0.247027 -7.86023
359  -0.211749 -7.86023
360  -0.176471 -7.86023
361  -0.141193 -7.82495
362  -0.105916 -7.82495
363  -0.0706379 -7.82495
364  -0.0353601 -7.82495
365  -8.23354e-005 -7.82495
366  0.0351954 -7.82495
367  0.0704732 -7.82495
368  0.105751 -7.78967
369  0.141029 -7.78967
370  0.176307 -7.78967
371  0.211584 -7.78967
372  0.246862 -7.78967
373  0.28214 -7.78967
374  0.317418 -7.78967
375  0.352695 -7.78967
376  0.387973 -7.78967
377  0.423251 -7.78967
378  0.458529 -7.78967
379  0.493807 -7.78967
380  0.529084 -7.75439
381  0.564362 -7.75439
382  0.59964 -7.75439
383  0.634918 -7.75439
384  0.670195 -7.75439
385  0.705473 -7.75439
386  0.740751 -7.75439
387  0.776029 -7.75439
388  0.811307 -7.75439
389  0.846584 -7.75439
390  0.881862 -7.75439
391  0.91714 -7.75439
392  0.952418 -7.75439
393  0.987695 -7.75439
394  1.02297 -7.75439
395  1.05825 -7.75439
396  1.09353 -7.75439
397  1.12881 -7.75439
398  1.16408 -7.75439
399  1.19936 -7.75439
400  1.23464 -7.75439
401  1.26992 -7.75439
402  1.3052 -7.75439
403  1.34047 -7.78967
404  1.37575 -7.78967
405  1.41103 -7.78967
406  1.44631 -7.78967
407  1.48158 -7.78967
408  1.51686 -7.78967
409  1.55214 -7.78967
410  1.58742 -7.78967
411  1.6227 -7.78967
412  1.65797 -7.78967
413  1.69325 -7.82495
414  1.72853 -7.82495
415  1.76381 -7.82495
416  1.79908 -7.82495
417  1.83436 -7.82495
418  1.86964 -7.82495
419  1.90492 -7.86023
420  1.9402 -7.86023
421  1.97547 -7.86023
422  2.01075 -7.86023
423  2.04603 -7.86023
424  2.08131 -7.86023
425  2.11658 -7.86023
426  2.15186 -7.86023
427  2.18714 -7.8955
428  2.22242 -7.8955
429  2.2577 -7.8955
430  2.29297 -7.8955
431  2.32825 -7.8955
432  2.36353 -7.8955
433  2.39881 -7.8955
434  2.43408 -7.8955
435  2.46936 -7.8955
436  2.50464 -7.8955
437  2.53992 -7.8955
438  2.5752 -7.8955
439  2.61047 -7.8955
440  2.64575 -7.8955
441  2.68103 -7.8955
442  2.71631 -7.93078
443  2.75158 -7.96606
444  2.78686 -8.00134
445  2.82214 -8.00134
446  2.85742 -8.00134
447  2.8927 -8.00134
448  2.92797 -8.00134
449  2.96325 -8.00134
450  2.99853 -8.03662
451  3.03381 -8.03662
452  3.06908 -8.07189
453  3.10436 -8.10717
454  3.13964 -8.14245
455  3.17492 -8.17773
456  3.2102 -8.17773
457  3.24547 -8.17773
458  3.28075 -8.17773
459  3.31603 -8.17773
460  3.35131 -8.17773
461  3.38658 -8.17773
462  3.42186 -8.17773
463  3.45714 -8.17773
464  3.49242 -8.213
465  3.5277 -8.213
466  3.56297 -8.213
467  3.59825 -8.213
468  3.63353 -8.213
469  3.66881 -8.213
470  3.70408 -8.213
471  3.73936 -8.213
472  3.77464 -8.213
473  3.80992 -8.213
474  3.8452 -8.213
475  3.88047 -8.213
476  3.91575 -8.213
477  3.95103 -8.213
478  3.98631 -8.17773
479  4.02158 -8.14245
480  4.05686 -8.10717
481  4.09214 -8.10717
482  4.12742 -8.07189
483  4.1627 -8.03662
484  4.19797 -8.00134
485  4.23325 -7.96606
486  4.26853 -7.93078
487  4.30381 -7.8955
488  4.33908 -7.86023
489  4.37436 -7.82495
490  4.37436 -7.78967
491  4.37436 -7.75439
492  4.37436 -7.71912
493  4.37436 -7.68384
494  4.37436 -7.64856
495  4.37436 -7.61328
496  4.37436 -7.578
497  4.37436 -7.54273
498  4.40964 -7.50745
499  4.44492 -7.47217
500  4.4802 -7.43689
501  4.51547 -7.40162
502  4.55075 -7.36634
503  4.58603 -7.33106
504  4.62131 -7.29578
505  4.65658 -7.2605
506  4.69186 -7.22523
507  4.72714 -7.22523
508  4.76242 -7.18995
509  4.7977 -7.15467
510  4.83297 -7.15467
511  4.86825 -7.15467
512  4.90353 -7.11939
513  4.93881 -7.08412
514  4.97408 -7.04884
515  5.00936 -7.01356
516  5.04464 -6.97828
517  5.07992 -6.943
518  5.1152 -6.90773
519  5.15047 -6.87245
520  5.15047 -6.83717
521  5.18575 -6.80189
522  5.22103 -6.76662
523  5.25631 -6.73134
524  5.25631 -6.69606
525  5.25631 -6.66078
526  5.25631 -6.6255
527  5.25631 -6.59023
528  5.25631 -6.55495
529  5.25631 -6.51967
530  5.29158 -6.48439
531  5.32686 -6.44912
532  5.36214 -6.41384
533  5.39742 -6.37856
534  5.4327 -6.34328
535  5.4327 -6.308
536  5.4327 -6.27273
537  5.4327 -6.23745
538  5.4327 -6.20217
539  5.46797 -6.16689
540  5.50325 -6.13162
541  5.53853 -6.09634
542  5.57381 -6.06106
543  5.60908 -6.02578
544  5.64436 -5.9905
545  5.67964 -5.95523
546  5.71492 -5.91995
547  5.7502 -5.88467
548  5.78547 -5.84939
549  5.82075 -5.81412
550  5.85603 -5.77884
551  5.89131 -5.74356
552  5.92658 -5.70828
553  5.96186 -5.673
554  5.96186 -5.63773
555  5.96186 -5.60245
556  5.96186 -5.56717
557  5.96186 -5.53189
558  5.96186 -5.49662
559  5.96186 -5.46134
560  5.96186 -5.42606
561  5.96186 -5.39078
562  5.99714 -5.3555
563  6.03242 -5.32023
564  6.0677 -5.28495
565  6.10297 -5.24967
566  6.13825 -5.21439
567  6.17353 -5.17912
568  6.20881 -5.14384
569  6.24408 -5.10856
570  6.24408 -5.07328
571  6.24408 -5.038
572  6.24408 -5.00273
573  6.24408 -4.96745
574  6.24408 -4.93217
575  6.24408 -4.89689
576  6.24408 -4.86162
577  6.24408 -4.82634
578  6.24408 -4.79106
579  6.24408 -4.75578
580  6.24408 -4.7205
581  6.24408 -4.68523
582  6.27936 -4.64995
583  6.31464 -4.61467
584  6.34992 -4.57939
585  6.34992 -4.54412
586  6.34992 -4.50884
587  6.34992 -4.47356
588  6.34992 -4.43828
589  6.34992 -4.403
590  6.34992 -4.36773
591  6.34992 -4.33245
592  6.34992 -4.29717
593  6.34992 -4.26189
594  6.34992 -4.22662
595  6.34992 -4.19134
596  6.34992 -4.15606
597  6.34992 -4.12078
598  6.34992 -4.0855
599  6.34992 -4.05023
600  6.34992 -4.01495
601  6.34992 -3.97967
602  6.34992 -3.94439
603  6.34992 -3.90912
604  6.34992 -3.87384
605  6.3852 -3.83856
606  6.42047 -3.80328
607  6.45575 -3.768
608  6.49103 -3.73273
609  6.52631 -3.69745
610  6.56158 -3.66217
611  6.59686 -3.62689
612  6.63214 -3.59162
613  6.63214 -3.55634
614  6.66742 -3.52106
615  6.7027 -3.48578
616  6.73797 -3.4505
617  6.77325 -3.41523
618  6.80853 -3.37995
619  6.84381 -3.34467
620  6.87908 -3.30939
621  6.91436 -3.27412
622  6.91436 -3.23884
623  6.91436 -3.20356
624  6.91436 -3.16828
625  6.91436 -3.133
626  6.91436 -3.09773
627  6.91436 -3.06245
628  6.91436 -3.02717
629  6.91436 -2.99189
630  6.91436 -2.95662
631  6.91436 -2.92134
632  6.91436 -2.88606
633  6.91436 -2.85078
634  6.91436 -2.8155
635  6.91436 -2.78023
636  6.91436 -2.74495
637  6.91436 -2.70967
638  6.91436 -2.67439
639  6.91436 -2.63912
640  6.91436 -2.60384
641  6.91436 -2.56856
642  6.91436 -2.53328
643  6.91436 -2.498
644  6.91436 -2.46273
645  6.91436 -2.42745
646  6.91436 -2.39217
647  6.91436 -2.35689
648  6.94964 -2.32162
649  6.98492 -2.28634
650  7.0202 -2.25106
651  7.05547 -2.21578
652  7.09075 -2.1805
653  7.12603 -2.14523
654  7.16131 -2.10995
655  7.16131 -2.07467
656  7.16131 -2.03939
657  7.16131 -2.00412
658  7.16131 -1.96884
659  7.16131 -1.93356
660  7.16131 -1.89828
661  7.16131 -1.863
662  7.16131 -1.82773
663  7.16131 -1.79245
664  7.16131 -1.75717
665  7.16131 -1.72189
666  7.16131 -1.68662
667  7.16131 -1.65134
668  7.16131 -1.61606
669  7.16131 -1.58078
670  7.16131 -1.5455
671  7.16131 -1.51023
672  7.16131 -1.47495
673  7.16131 -1.43967
674  7.16131 -1.40439
675  7.16131 -1.36912
676  7.16131 -1.33384
677  7.16131 -1.29856
678  7.16131 -1.26328
679  7.16131 -1.228
680  7.16131 -1.19273
681  7.16131 -1.15745
682  7.16131 -1.12217
683  7.16131 -1.08689
684  7.16131 -1.05162
685  7.16131 -1.01634
686  7.12603 -0.98106
687  7.09075 -0.945782
688  7.05547 -0.910505
689  7.05547 -0.875227
690  7.05547 -0.839949
691  7.05547 -0.804671
692  7.05547 -0.769394
693  7.05547 -0.734116
694  7.05547 -0.698838
695  7.05547 -0.66356
696  7.05547 -0.628282
697  7.05547 -0.593005
698  7.05547 -0.557727
699  7.05547 -0.522449
700  7.05547 -0.487171
701  7.09075 -0.451894
702  7.12603 -0.416616
703  7.16131 -0.381338
704  7.16131 -0.34606
705  7.16131 -0.310782
706  7.16131 -0.275505
707  7.16131 -0.240227
708  7.16131 -0.204949
709  7.16131 -0.169671
710  7.16131 -0.134394
711  7.16131 -0.0991158
712  7.16131 -0.063838
713  7.16131 -0.0285602
714  7.16131 0.00671757
715  7.16131 0.0419953
716  7.16131 0.0772731
717  7.16131 0.112551
718  7.16131 0.147829
719  7.12603 0.183106
720  7.12603 0.218384
721  7.12603 0.253662
722  7.12603 0.28894
723  7.12603 0.324218
724  7.12603 0.359495
725  7.12603 0.394773
726  7.09075 0.430051
727  7.09075 0.465329
728  7.09075 0.500606
729  7.09075 0.535884
730  7.09075 0.571162
731  7.05547 0.60644
732  7.05547 0.641718
733  7.05547 0.676995
734  7.05547 0.712273
735  7.05547 0.747551
736  7.05547 0.782829
737  7.05547 0.818106
738  7.05547 0.853384
739  7.05547 0.888662
740  7.0202 0.92394
741  7.0202 0.959218
742  7.0202 0.994495
743  7.0202 1.02977
744  6.98492 1.06505
745  6.98492 1.10033
746  6.98492 1.13561
747  6.98492 1.17088
748  6.98492 1.20616
749  6.98492 1.24144
750  6.98492 1.27672
751  6.94964 1.312
752  6.94964 1.34727
753  6.94964 1.38255
754  6.91436 1.41783
755  6.91436 1.45311
756  6.91436 1.48838
757  6.91436 1.52366
758  6.87908 1.55894
759  6.87908 1.59422
760  6.87908 1.6295
761  6.87908 1.66477
762  6.84381 1.70005
763  6.84381 1.73533
764  6.80853 1.77061
765  6.80853 1.80588
766  6.80853 1.84116
767  6.77325 1.87644
768  6.77325 1.91172
769  6.77325 1.947
770  6.73797 1.98227
771  6.73797 2.01755
772  6.73797 2.05283
773  6.73797 2.08811
774  6.7027 2.12338
775  6.7027 2.15866
776  6.7027 2.19394
777  6.66742 2.22922
778  6.66742 2.2645
779  6.66742 2.29977
780  6.63214 2.33505
781  6.63214 2.37033
782  6.63214 2.40561
783  6.59686 2.44088
784  6.59686 2.47616
785  6.59686 2.51144
786  6.56158 2.54672
787  6.52631 2.582
788  6.52631 2.61727
789  6.52631 2.65255
790  6.49103 2.68783
791  6.49103 2.72311
792  6.45575 2.75838
793  6.42047 2.79366
794  6.42047 2.82894
795  6.42047 2.86422
796  6.3852 2.8995
797  6.3852 2.93477
798  6.34992 2.97005
799  6.31464 3.00533
800  6.31464 3.04061
801  6.31464 3.07588
802  6.27936 3.11116
803  6.24408 3.14644
804  6.24408 3.18172
805  6.24408 3.217
806  6.20881 3.25227
807  6.20881 3.28755
808  6.17353 3.32283
809  6.17353 3.35811
810  6.13825 3.39338
811  6.13825 3.42866
812  6.13825 3.46394
813  6.10297 3.49922
814  6.0677 3.5345
815  6.0677 3.56977
816  6.0677 3.60505
817  6.03242 3.64033
818  6.03242 3.67561
819  5.99714 3.71088
820  5.96186 3.74616
821  5.96186 3.78144
822  5.92658 3.81672
823  5.89131 3.852
824  5.89131 3.88727
825  5.85603 3.92255
826  5.82075 3.95783
827  5.82075 3.99311
828  5.82075 4.02838
829  5.78547 4.06366
830  5.78547 4.09894
831  5.7502 4.13422
832  5.7502 4.1695
833  5.71492 4.20477
834  5.67964 4.24005
835  5.64436 4.27533
836  5.60908 4.31061
837  5.57381 4.34588
838  5.53853 4.38116
839  5.53853 4.41644
840  5.50325 4.45172
841  5.50325 4.487
842  5.46797 4.52227
843  5.4327 4.55755
844  5.39742 4.59283
845  5.36214 4.62811
846  5.32686 4.66338
847  5.29158 4.69866
848  5.25631 4.73394
849  5.22103 4.76922
850  5.18575 4.8045
851  5.15047 4.83977
852  5.1152 4.87505
853  5.1152 4.91033
854  5.07992 4.94561
855  5.07992 4.98088
856  5.04464 5.01616
857  5.00936 5.05144
858  5.00936 5.08672
859  5.00936 5.122
860  5.00936 5.15727
861  5.00936 5.19255
862  4.97408 5.22783
863  4.93881 5.26311
864  4.90353 5.29838
865  4.86825 5.33366
866  4.83297 5.36894
867  4.7977 5.40422
868  4.76242 5.4395
869  4.76242 5.47477
870  4.72714 5.51005
871  4.69186 5.54533
872  4.69186 5.58061
873  4.65658 5.61588
874  4.62131 5.65116
875  4.58603 5.68644
876  4.58603 5.72172
877  4.55075 5.757
878  4.51547 5.79227
879  4.4802 5.82755
880  4.44492 5.86283
881  4.40964 5.89811
882  4.37436 5.93338
883  4.33908 5.96866
884  4.30381 6.00394
885  4.26853 6.03922
886  4.26853 6.0745
887  4.23325 6.10977
888  4.19797 6.14505
889  4.1627 6.18033
890  4.12742 6.21561
891  4.09214 6.25088
892  4.05686 6.28616
893  4.02158 6.32144
894  3.98631 6.35672
895  3.95103 6.392
896  3.91575 6.42727
897  3.88047 6.46255
898  3.8452 6.46255
899  3.80992 6.49783
900  3.77464 6.53311
901  3.73936 6.56838
902  3.70408 6.60366
903  3.66881 6.63894
904  3.63353 6.67422
905  3.59825 6.7095
906  3.56297 6.74477
907  3.5277 6.78005
908  3.49242 6.81533
909  3.45714 6.81533
910  3.42186 6.85061
911  3.38658 6.85061
912  3.35131 6.88588
913  3.31603 6.92116
914  3.28075 6.95644
915  3.24547 6.99172
916  3.2102 7.027
917  3.17492 7.06227
918  3.13964 7.06227
919  3.10436 7.06227
920  3.06908 7.09755
921  3.03381 7.13283
922  2.99853 7.16811
923  2.96325 7.20338
924  2.92797 7.23866
925  2.8927 7.27394
926  2.85742 7.30922
927  2.82214 7.3445
928  2.78686 7.37977
929  2.75158 7.41505
930  2.71631 7.45033
931  2.68103 7.48561
932  2.64575 7.52088
933  2.61047 7.55616
934  2.5752 7.59144
935  2.53992 7.62672
936  2.53992 7.662
937  2.50464 7.69727
938  2.46936 7.73255
939  2.43408 7.76783
940  2.39881 7.80311
941  2.36353 7.83838
942  2.32825 7.87366
943  2.29297 7.90894
944  2.2577 7.94422
945  2.22242 7.94422
946  2.18714 7.9795
947  2.15186 7.9795
948  2.11658 7.9795
949  2.08131 7.9795
950  2.04603 8.01477
951  2.01075 8.01477
952  1.97547 8.05005
953  1.9402 8.05005
954  1.90492 8.08533
955  1.86964 8.12061
956  1.83436 8.15588
957  1.79908 8.19116
958  1.76381 8.22644
959  1.72853 8.26172
960  1.69325 8.297
961  1.65797 8.33227
962  1.6227 8.33227
963  1.58742 8.36755
964  1.55214 8.36755
965  1.51686 8.36755
966  1.48158 8.40283
967  1.44631 8.40283
968  1.41103 8.40283
969  1.37575 8.40283
970  1.34047 8.40283
971  1.3052 8.43811
972  1.26992 8.47338
973  1.23464 8.50866
974  1.19936 8.50866
975  1.16408 8.50866
976  1.12881 8.54394
977  1.09353 8.57922
978  1.05825 8.6145
979  1.02297 8.6145
980  0.987695 8.6145
981  0.952418 8.6145
982  0.91714 8.6145
983  0.881862 8.6145
984  0.846584 8.6145
985  0.811307 8.6145
986  0.776029 8.6145
987  0.740751 8.6145
988  0.705473 8.6145
989  0.670195 8.6145
990  0.634918 8.6145
991  0.59964 8.6145
992  0.564362 8.6145
993  0.529084 8.6145
994  0.493807 8.6145
995  0.458529 8.6145
996  0.423251 8.6145
997  0.387973 8.64977
998  0.352695 8.64977
999  0.317418 8.64977
1000 0.28214 8.64977
1001 0.246862 8.64977
1002 0.211584 8.64977
1003 0.176307 8.64977
1004 0.141029 8.64977
1005 0.105751 8.64977
1006 0.0704732 8.64977
1007 0.0351954 8.64977
1008 -8.23354e-005 8.64977
1009 -0.0353601 8.64977
1010 -0.0706379 8.64977
1011 -0.105916 8.64977
1012 -0.141193 8.68505
1013 -0.176471 8.68505
1014 -0.211749 8.68505
1015 -0.247027 8.68505
1016 -0.282305 8.68505
1017 -0.317582 8.68505
1018 -0.35286 8.68505
1019 -0.388138 8.68505
1020 -0.423416 8.68505
1021 -0.458693 8.68505
1022 -0.493971 8.68505
1023 -0.529249 8.68505
1024 -0.564527 8.68505
1025 -0.599805 8.68505
1026 -0.635082 8.68505
1027 -0.67036 8.68505
1028 -0.705638 8.68505
1029 -0.740916 8.68505
1030 -0.776193 8.68505
1031 -0.811471 8.68505
1032 -0.846749 8.68505
1033 -0.882027 8.68505
1034 -0.917305 8.68505
1035 -0.952582 8.68505
1036 -0.98786 8.64977
1037 -1.02314 8.64977
1038 -1.05842 8.6145
1039 -1.09369 8.6145
1040 -1.12897 8.6145
1041 -1.16425 8.6145
1042 -1.19953 8.6145
1043 -1.2348 8.6145
1044 -1.27008 8.6145
1045 -1.30536 8.6145
1046 -1.34064 8.6145
1047 -1.37592 8.6145
1048 -1.41119 8.6145
1049 -1.44647 8.6145
1050 -1.48175 8.57922
1051 -1.51703 8.54394
1052 -1.5523 8.50866
1053 -1.58758 8.50866
1054 -1.62286 8.50866
1055 -1.65814 8.50866
1056 -1.69342 8.50866
1057 -1.72869 8.50866
1058 -1.76397 8.47338
1059 -1.79925 8.47338
1060 -1.83453 8.47338
1061 -1.8698 8.43811
1062 -1.90508 8.43811
1063 -1.94036 8.40283
1064 -1.97564 8.40283
1065 -2.01092 8.40283
1066 -2.04619 8.40283
1067 -2.08147 8.40283
1068 -2.11675 8.40283
1069 -2.15203 8.40283
1070 -2.1873 8.40283
1071 -2.22258 8.36755
1072 -2.25786 8.33227
1073 -2.29314 8.33227
1074 -2.32842 8.33227
1075 -2.36369 8.33227
1076 -2.39897 8.33227
1077 -2.43425 8.33227
1078 -2.46953 8.33227
1079 -2.5048 8.297
1080 -2.54008 8.297
1081 -2.57536 8.26172
1082 -2.61064 8.22644
1083 -2.64592 8.22644
1084 -2.68119 8.19116
1085 -2.71647 8.19116
1086 -2.75175 8.19116
1087 -2.78703 8.19116
1088 -2.8223 8.19116
1089 -2.85758 8.19116
1090 -2.89286 8.15588
1091 -2.92814 8.12061
1092 -2.96342 8.08533
1093 -2.99869 8.05005
1094 -3.03397 8.05005
1095 -3.06925 8.05005
1096 -3.10453 8.05005
1097 -3.1398 8.05005
1098 -3.17508 8.05005
1099 -3.21036 8.05005
1100 -3.24564 8.01477
1101 -3.28092 8.01477
1102 -3.31619 7.9795
1103 -3.35147 7.94422
1104 -3.38675 7.90894
1105 -3.42203 7.87366
1106 -3.4573 7.83838
1107 -3.49258 7.80311
1108 -3.52786 7.76783
1109 -3.56314 7.76783
1110 -3.59842 7.73255
1111 -3.63369 7.69727
1112 -3.66897 7.662
1113 -3.70425 7.62672
1114 -3.73953 7.62672
1115 -3.7748 7.59144
1116 -3.81008 7.55616
1117 -3.84536 7.52088
1118 -3.88064 7.48561
1119 -3.91592 7.45033
1120 -3.95119 7.41505
1121 -3.98647 7.37977
1122 -4.02175 7.3445
1123 -4.05703 7.30922
1124 -4.0923 7.27394
1125 -4.12758 7.23866
1126 -4.16286 7.20338
1127 -4.19814 7.16811
1128 -4.23342 7.13283
1129 -4.26869 7.09755
1130 -4.30397 7.06227
1131 -4.33925 7.027
1132 -4.37453 6.99172
1133 -4.4098 6.95644
1134 -4.4098 6.92116
1135 -4.44508 6.88588
1136 -4.48036 6.85061
1137 -4.48036 6.81533
1138 -4.48036 6.78005
1139 -4.51564 6.74477
1140 -4.55092 6.7095
1141 -4.58619 6.67422
1142 -4.62147 6.63894
1143 -4.65675 6.60366
1144 -4.69203 6.56838
1145 -4.7273 6.53311
1146 -4.76258 6.49783
1147 -4.79786 6.46255
1148 -4.83314 6.42727
1149 -4.86842 6.392
1150 -4.90369 6.35672
1151 -4.93897 6.32144
1152 -4.97425 6.28616
1153 -4.97425 6.25088
1154 -5.00953 6.21561
1155 -5.0448 6.18033
1156 -5.08008 6.14505
1157 -5.11536 6.10977
1158 -5.15064 6.0745
1159 -5.18592 6.03922
1160 -5.22119 6.00394
1161 -5.25647 5.96866
1162 -5.29175 5.93338
1163 -5.32703 5.89811
1164 -5.3623 5.86283
1165 -5.39758 5.82755
1166 -5.43286 5.79227
1167 -5.46814 5.757
1168 -5.50342 5.72172
1169 -5.50342 5.68644
1170 -5.53869 5.65116
1171 -5.57397 5.61588
1172 -5.57397 5.58061
1173 -5.60925 5.54533
1174 -5.60925 5.51005
1175 -5.64453 5.47477
1176 -5.64453 5.4395
1177 -5.6798 5.40422
1178 -5.71508 5.36894
1179 -5.71508 5.33366
1180 -5.71508 5.29838
1181 -5.75036 5.26311
1182 -5.78564 5.22783
1183 -5.82092 5.19255
1184 -5.82092 5.15727
1185 -5.82092 5.122
1186 -5.85619 5.08672
1187 -5.89147 5.05144
1188 -5.89147 5.01616
1189 -5.89147 4.98088
1190 -5.92675 4.94561
1191 -5.92675 4.91033
1192 -5.92675 4.87505
1193 -5.92675 4.83977
1194 -5.92675 4.8045
1195 -5.92675 4.76922
1196 -5.92675 4.73394
1197 -5.92675 4.69866
1198 -5.92675 4.66338
1199 -5.92675 4.62811
1200 -5.92675 4.59283
1201 -5.92675 4.55755
1202 -5.92675 4.52227
1203 -5.92675 4.487
1204 -5.96203 4.45172
1205 -5.96203 4.41644
1206 -5.96203 4.38116
1207 -5.9973 4.34588
1208 -5.9973 4.31061
1209 -6.03258 4.27533
1210 -6.06786 4.24005
1211 -6.10314 4.20477
1212 -6.13842 4.1695
1213 -6.17369 4.13422
1214 -6.17369 4.09894
1215 -6.17369 4.06366
1216 -6.17369 4.02838
1217 -6.17369 3.99311
1218 -6.17369 3.95783
1219 -6.17369 3.92255
1220 -6.17369 3.88727
1221 -6.17369 3.852
1222 -6.20897 3.81672
1223 -6.24425 3.78144
1224 -6.27953 3.74616
1225 -6.27953 3.71088
1226 -6.27953 3.67561
1227 -6.27953 3.64033
1228 -6.3148 3.60505
1229 -6.35008 3.56977
1230 -6.38536 3.5345
1231 -6.42064 3.49922
1232 -6.42064 3.46394
1233 -6.42064 3.42866
1234 -6.42064 3.39338
1235 -6.42064 3.35811
1236 -6.42064 3.32283
1237 -6.42064 3.28755
1238 -6.42064 3.25227
1239 -6.42064 3.217
1240 -6.42064 3.18172
1241 -6.42064 3.14644
1242 -6.42064 3.11116
1243 -6.42064 3.07588
1244 -6.42064 3.04061
1245 -6.42064 3.00533
1246 -6.42064 2.97005
1247 -6.42064 2.93477
1248 -6.42064 2.8995
1249 -6.42064 2.86422
1250 -6.42064 2.82894
1251 -6.42064 2.79366
1252 -6.45592 2.75838
1253 -6.49119 2.72311
1254 -6.52647 2.68783
1255 -6.56175 2.65255
1256 -6.59703 2.61727
1257 -6.59703 2.582
1258 -6.59703 2.54672
1259 -6.6323 2.51144
1260 -6.66758 2.47616
1261 -6.70286 2.44088
1262 -6.73814 2.40561
1263 -6.77342 2.37033
1264 -6.80869 2.33505
1265 -6.84397 2.29977
1266 -6.84397 2.2645
1267 -6.84397 2.22922
1268 -6.84397 2.19394
1269 -6.84397 2.15866
1270 -6.87925 2.12338
1271 -6.91453 2.08811
1272 -6.91453 2.05283
1273 -6.91453 2.01755
1274 -6.91453 1.98227
1275 -6.91453 1.947
1276 -6.91453 1.91172
1277 -6.91453 1.87644
1278 -6.91453 1.84116
1279 -6.91453 1.80588
1280 -6.91453 1.77061
1281 -6.91453 1.73533
1282 -6.91453 1.70005
1283 -6.91453 1.66477
1284 -6.91453 1.6295
1285 -6.9498 1.59422
1286 -6.98508 1.55894
1287 -7.02036 1.52366
1288 -7.05564 1.48838
1289 -7.09092 1.45311
1290 -7.12619 1.41783
1291 -7.16147 1.38255
1292 -7.19675 1.34727
1293 -7.23203 1.312
1294 -7.2673 1.27672
1295 -7.30258 1.24144
1296 -7.33786 1.20616
1297 -7.37314 1.17088
1298 -7.40842 1.13561
1299 -7.44369 1.10033
1300 -7.47897 1.06505
