# Supplementary material for: Statistical Mapping of Maize Bundle Intensity at the Stem Scale Using Spatial Normalisation of Replicated Images
Source: PLoS One. 2014 Mar 12;9(3):e90673. doi: 10.1371/journal.pone.0090673 (PMC3951278; doi:10.1371/journal.pone.0090673)
Supplement: File S2 — Data files containing bundle positions and slice contours. (ZIP) [file pone.0090673.s002.zip › data/slabs/tables/contoursMm/m09fvCntMm.txt]

name   x   y
1    -7.21623 0.797386
2    -7.21623 0.762108
3    -7.21623 0.72683
4    -7.21623 0.691553
5    -7.21623 0.656275
6    -7.21623 0.620997
7    -7.21623 0.585719
8    -7.21623 0.550441
9    -7.21623 0.515164
10   -7.21623 0.479886
11   -7.21623 0.444608
12   -7.21623 0.40933
13   -7.21623 0.374053
14   -7.18096 0.338775
15   -7.18096 0.303497
16   -7.18096 0.268219
17   -7.18096 0.232941
18   -7.18096 0.197664
19   -7.18096 0.162386
20   -7.18096 0.127108
21   -7.18096 0.0918304
22   -7.18096 0.0565526
23   -7.18096 0.0212748
24   -7.18096 -0.014003
25   -7.18096 -0.0492808
26   -7.18096 -0.0845585
27   -7.18096 -0.119836
28   -7.18096 -0.155114
29   -7.18096 -0.190392
30   -7.18096 -0.22567
31   -7.18096 -0.260947
32   -7.18096 -0.296225
33   -7.18096 -0.331503
34   -7.14568 -0.366781
35   -7.14568 -0.402059
36   -7.14568 -0.437336
37   -7.14568 -0.472614
38   -7.14568 -0.507892
39   -7.14568 -0.54317
40   -7.14568 -0.578447
41   -7.14568 -0.613725
42   -7.14568 -0.649003
43   -7.14568 -0.684281
44   -7.14568 -0.719559
45   -7.1104 -0.754836
46   -7.1104 -0.790114
47   -7.1104 -0.825392
48   -7.1104 -0.86067
49   -7.1104 -0.895947
50   -7.1104 -0.931225
51   -7.1104 -0.966503
52   -7.1104 -1.00178
53   -7.1104 -1.03706
54   -7.1104 -1.07234
55   -7.1104 -1.10761
56   -7.07512 -1.14289
57   -7.07512 -1.17817
58   -7.07512 -1.21345
59   -7.07512 -1.24873
60   -7.07512 -1.284
61   -7.07512 -1.31928
62   -7.07512 -1.35456
63   -7.07512 -1.38984
64   -7.07512 -1.42511
65   -7.07512 -1.46039
66   -7.07512 -1.49567
67   -7.03985 -1.53095
68   -7.03985 -1.56623
69   -7.03985 -1.6015
70   -7.03985 -1.63678
71   -7.00457 -1.67206
72   -7.00457 -1.70734
73   -7.00457 -1.74261
74   -7.00457 -1.77789
75   -6.96929 -1.81317
76   -6.96929 -1.84845
77   -6.93401 -1.88373
78   -6.93401 -1.919
79   -6.93401 -1.95428
80   -6.93401 -1.98956
81   -6.93401 -2.02484
82   -6.93401 -2.06011
83   -6.93401 -2.09539
84   -6.93401 -2.13067
85   -6.89873 -2.16595
86   -6.89873 -2.20123
87   -6.89873 -2.2365
88   -6.89873 -2.27178
89   -6.89873 -2.30706
90   -6.86346 -2.34234
91   -6.86346 -2.37761
92   -6.86346 -2.41289
93   -6.86346 -2.44817
94   -6.82818 -2.48345
95   -6.82818 -2.51873
96   -6.7929 -2.554
97   -6.75762 -2.58928
98   -6.72235 -2.62456
99   -6.68707 -2.65984
100  -6.68707 -2.69511
101  -6.68707 -2.73039
102  -6.68707 -2.76567
103  -6.68707 -2.80095
104  -6.65179 -2.83623
105  -6.65179 -2.8715
106  -6.65179 -2.90678
107  -6.65179 -2.94206
108  -6.65179 -2.97734
109  -6.65179 -3.01261
110  -6.65179 -3.04789
111  -6.61651 -3.08317
112  -6.61651 -3.11845
113  -6.61651 -3.15373
114  -6.58123 -3.189
115  -6.54596 -3.22428
116  -6.54596 -3.25956
117  -6.54596 -3.29484
118  -6.51068 -3.33011
119  -6.4754 -3.36539
120  -6.44012 -3.40067
121  -6.44012 -3.43595
122  -6.40485 -3.47123
123  -6.36957 -3.5065
124  -6.36957 -3.54178
125  -6.36957 -3.57706
126  -6.36957 -3.61234
127  -6.36957 -3.64761
128  -6.36957 -3.68289
129  -6.36957 -3.71817
130  -6.36957 -3.75345
131  -6.36957 -3.78873
132  -6.33429 -3.824
133  -6.29901 -3.85928
134  -6.26373 -3.89456
135  -6.22846 -3.92984
136  -6.19318 -3.96511
137  -6.1579 -4.00039
138  -6.12262 -4.03567
139  -6.12262 -4.07095
140  -6.12262 -4.10623
141  -6.12262 -4.1415
142  -6.12262 -4.17678
143  -6.12262 -4.21206
144  -6.12262 -4.24734
145  -6.12262 -4.28261
146  -6.08735 -4.31789
147  -6.05207 -4.35317
148  -6.01679 -4.38845
149  -5.98151 -4.42373
150  -5.98151 -4.459
151  -5.98151 -4.49428
152  -5.94623 -4.52956
153  -5.91096 -4.56484
154  -5.87568 -4.60011
155  -5.8404 -4.63539
156  -5.8404 -4.67067
157  -5.8404 -4.70595
158  -5.80512 -4.74123
159  -5.76985 -4.7765
160  -5.76985 -4.81178
161  -5.76985 -4.84706
162  -5.73457 -4.88234
163  -5.69929 -4.91761
164  -5.66401 -4.95289
165  -5.66401 -4.98817
166  -5.66401 -5.02345
167  -5.62873 -5.05873
168  -5.59346 -5.094
169  -5.59346 -5.12928
170  -5.55818 -5.16456
171  -5.5229 -5.19984
172  -5.48762 -5.23511
173  -5.45235 -5.27039
174  -5.41707 -5.30567
175  -5.38179 -5.34095
176  -5.34651 -5.37623
177  -5.31123 -5.4115
178  -5.27596 -5.44678
179  -5.24068 -5.48206
180  -5.2054 -5.51734
181  -5.17012 -5.55261
182  -5.17012 -5.58789
183  -5.17012 -5.62317
184  -5.13485 -5.65845
185  -5.09957 -5.69373
186  -5.06429 -5.729
187  -5.02901 -5.76428
188  -4.99373 -5.79956
189  -4.95846 -5.83484
190  -4.95846 -5.87011
191  -4.95846 -5.90539
192  -4.95846 -5.94067
193  -4.95846 -5.97595
194  -4.92318 -6.01123
195  -4.8879 -6.0465
196  -4.85262 -6.08178
197  -4.81735 -6.11706
198  -4.78207 -6.15234
199  -4.74679 -6.18761
200  -4.71151 -6.22289
201  -4.67623 -6.25817
202  -4.64096 -6.29345
203  -4.60568 -6.32873
204  -4.5704 -6.364
205  -4.53512 -6.39928
206  -4.49985 -6.43456
207  -4.46457 -6.46984
208  -4.42929 -6.50511
209  -4.39401 -6.54039
210  -4.35873 -6.57567
211  -4.32346 -6.61095
212  -4.28818 -6.64623
213  -4.28818 -6.6815
214  -4.28818 -6.71678
215  -4.2529 -6.75206
216  -4.21762 -6.78734
217  -4.18235 -6.82261
218  -4.14707 -6.85789
219  -4.11179 -6.89317
220  -4.07651 -6.92845
221  -4.04123 -6.96373
222  -4.00596 -6.999
223  -3.97068 -7.03428
224  -3.9354 -7.06956
225  -3.90012 -7.06956
226  -3.86485 -7.10484
227  -3.82957 -7.14011
228  -3.79429 -7.17539
229  -3.75901 -7.21067
230  -3.72373 -7.24595
231  -3.68846 -7.28123
232  -3.65318 -7.3165
233  -3.6179 -7.35178
234  -3.58262 -7.38706
235  -3.54735 -7.42234
236  -3.51207 -7.45761
237  -3.47679 -7.49289
238  -3.44151 -7.49289
239  -3.40623 -7.52817
240  -3.37096 -7.56345
241  -3.33568 -7.59873
242  -3.3004 -7.59873
243  -3.26512 -7.59873
244  -3.22985 -7.59873
245  -3.19457 -7.59873
246  -3.15929 -7.634
247  -3.12401 -7.634
248  -3.08873 -7.66928
249  -3.05346 -7.70456
250  -3.01818 -7.73984
251  -2.9829 -7.77511
252  -2.94762 -7.81039
253  -2.91235 -7.84567
254  -2.87707 -7.88095
255  -2.84179 -7.91623
256  -2.80651 -7.9515
257  -2.77123 -7.98678
258  -2.73596 -8.02206
259  -2.70068 -8.05734
260  -2.6654 -8.09261
261  -2.63012 -8.12789
262  -2.59485 -8.16317
263  -2.55957 -8.19845
264  -2.52429 -8.23373
265  -2.48901 -8.269
266  -2.45373 -8.30428
267  -2.41846 -8.33956
268  -2.38318 -8.33956
269  -2.3479 -8.33956
270  -2.31262 -8.33956
271  -2.27735 -8.33956
272  -2.24207 -8.33956
273  -2.20679 -8.33956
274  -2.17151 -8.33956
275  -2.13623 -8.37484
276  -2.10096 -8.41011
277  -2.06568 -8.44539
278  -2.0304 -8.44539
279  -1.99512 -8.44539
280  -1.95985 -8.44539
281  -1.92457 -8.44539
282  -1.88929 -8.48067
283  -1.85401 -8.51595
284  -1.81873 -8.55123
285  -1.78346 -8.5865
286  -1.74818 -8.62178
287  -1.7129 -8.65706
288  -1.67762 -8.65706
289  -1.64235 -8.65706
290  -1.60707 -8.69234
291  -1.57179 -8.72761
292  -1.53651 -8.76289
293  -1.50123 -8.79817
294  -1.46596 -8.83345
295  -1.43068 -8.83345
296  -1.3954 -8.83345
297  -1.36012 -8.83345
298  -1.32485 -8.83345
299  -1.28957 -8.83345
300  -1.25429 -8.83345
301  -1.21901 -8.83345
302  -1.18373 -8.83345
303  -1.14846 -8.83345
304  -1.11318 -8.83345
305  -1.0779 -8.83345
306  -1.04262 -8.83345
307  -1.00735 -8.83345
308  -0.972067 -8.83345
309  -0.93679 -8.83345
310  -0.901512 -8.83345
311  -0.866234 -8.86873
312  -0.830956 -8.904
313  -0.795678 -8.904
314  -0.760401 -8.904
315  -0.725123 -8.904
316  -0.689845 -8.904
317  -0.654567 -8.904
318  -0.61929 -8.904
319  -0.584012 -8.904
320  -0.548734 -8.904
321  -0.513456 -8.904
322  -0.478178 -8.904
323  -0.442901 -8.904
324  -0.407623 -8.904
325  -0.372345 -8.86873
326  -0.337067 -8.83345
327  -0.30179 -8.79817
328  -0.266512 -8.79817
329  -0.231234 -8.76289
330  -0.195956 -8.76289
331  -0.160678 -8.72761
332  -0.125401 -8.69234
333  -0.0901229 -8.69234
334  -0.0548451 -8.65706
335  -0.0195673 -8.62178
336  0.0157104 -8.5865
337  0.0509882 -8.5865
338  0.086266 -8.5865
339  0.121544 -8.55123
340  0.156822 -8.55123
341  0.192099 -8.55123
342  0.227377 -8.51595
343  0.262655 -8.48067
344  0.297933 -8.48067
345  0.33321 -8.48067
346  0.368488 -8.44539
347  0.403766 -8.44539
348  0.439044 -8.41011
349  0.474322 -8.41011
350  0.509599 -8.37484
351  0.544877 -8.33956
352  0.580155 -8.33956
353  0.615433 -8.33956
354  0.65071 -8.30428
355  0.685988 -8.30428
356  0.721266 -8.269
357  0.756544 -8.23373
358  0.791822 -8.19845
359  0.827099 -8.19845
360  0.862377 -8.16317
361  0.897655 -8.16317
362  0.932933 -8.16317
363  0.96821 -8.16317
364  1.00349 -8.16317
365  1.03877 -8.12789
366  1.07404 -8.12789
367  1.10932 -8.09261
368  1.1446 -8.05734
369  1.17988 -8.05734
370  1.21515 -8.02206
371  1.25043 -7.98678
372  1.28571 -7.98678
373  1.32099 -7.9515
374  1.35627 -7.9515
375  1.39154 -7.91623
376  1.42682 -7.91623
377  1.4621 -7.91623
378  1.49738 -7.91623
379  1.53265 -7.91623
380  1.56793 -7.91623
381  1.60321 -7.88095
382  1.63849 -7.88095
383  1.67377 -7.84567
384  1.70904 -7.84567
385  1.74432 -7.84567
386  1.7796 -7.81039
387  1.81488 -7.81039
388  1.85015 -7.81039
389  1.88543 -7.77511
390  1.92071 -7.77511
391  1.95599 -7.77511
392  1.99127 -7.77511
393  2.02654 -7.73984
394  2.06182 -7.73984
395  2.0971 -7.70456
396  2.13238 -7.70456
397  2.16765 -7.70456
398  2.20293 -7.70456
399  2.23821 -7.70456
400  2.27349 -7.66928
401  2.30877 -7.66928
402  2.34404 -7.66928
403  2.37932 -7.66928
404  2.4146 -7.634
405  2.44988 -7.634
406  2.48515 -7.634
407  2.52043 -7.634
408  2.55571 -7.59873
409  2.59099 -7.59873
410  2.62627 -7.59873
411  2.66154 -7.56345
412  2.69682 -7.56345
413  2.7321 -7.56345
414  2.76738 -7.52817
415  2.80265 -7.52817
416  2.83793 -7.49289
417  2.87321 -7.49289
418  2.90849 -7.49289
419  2.94377 -7.49289
420  2.97904 -7.45761
421  3.01432 -7.45761
422  3.0496 -7.45761
423  3.08488 -7.42234
424  3.12015 -7.42234
425  3.15543 -7.38706
426  3.19071 -7.38706
427  3.22599 -7.35178
428  3.26127 -7.35178
429  3.29654 -7.35178
430  3.33182 -7.3165
431  3.3671 -7.28123
432  3.40238 -7.28123
433  3.43765 -7.28123
434  3.47293 -7.24595
435  3.50821 -7.24595
436  3.54349 -7.24595
437  3.57877 -7.21067
438  3.61404 -7.17539
439  3.64932 -7.14011
440  3.6846 -7.10484
441  3.71988 -7.06956
442  3.75515 -7.03428
443  3.79043 -6.999
444  3.82571 -6.96373
445  3.86099 -6.92845
446  3.89627 -6.92845
447  3.93154 -6.92845
448  3.96682 -6.92845
449  4.0021 -6.92845
450  4.03738 -6.92845
451  4.07265 -6.92845
452  4.10793 -6.89317
453  4.14321 -6.89317
454  4.17849 -6.89317
455  4.21377 -6.89317
456  4.24904 -6.89317
457  4.28432 -6.89317
458  4.3196 -6.89317
459  4.35488 -6.85789
460  4.39015 -6.85789
461  4.42543 -6.85789
462  4.46071 -6.85789
463  4.49599 -6.85789
464  4.53127 -6.82261
465  4.56654 -6.82261
466  4.60182 -6.82261
467  4.6371 -6.82261
468  4.67238 -6.82261
469  4.70765 -6.82261
470  4.74293 -6.82261
471  4.77821 -6.78734
472  4.81349 -6.78734
473  4.84877 -6.78734
474  4.88404 -6.78734
475  4.91932 -6.78734
476  4.9546 -6.75206
477  4.98988 -6.71678
478  5.02515 -6.71678
479  5.06043 -6.6815
480  5.09571 -6.6815
481  5.13099 -6.6815
482  5.16627 -6.6815
483  5.20154 -6.6815
484  5.23682 -6.6815
485  5.2721 -6.6815
486  5.30738 -6.6815
487  5.34265 -6.6815
488  5.37793 -6.6815
489  5.41321 -6.6815
490  5.44849 -6.6815
491  5.48377 -6.6815
492  5.51904 -6.64623
493  5.55432 -6.61095
494  5.5896 -6.57567
495  5.62488 -6.54039
496  5.66015 -6.50511
497  5.69543 -6.46984
498  5.73071 -6.43456
499  5.76599 -6.39928
500  5.80127 -6.364
501  5.80127 -6.32873
502  5.80127 -6.29345
503  5.80127 -6.25817
504  5.80127 -6.22289
505  5.80127 -6.18761
506  5.80127 -6.15234
507  5.80127 -6.11706
508  5.80127 -6.08178
509  5.80127 -6.0465
510  5.80127 -6.01123
511  5.80127 -5.97595
512  5.80127 -5.94067
513  5.80127 -5.90539
514  5.80127 -5.87011
515  5.80127 -5.83484
516  5.80127 -5.79956
517  5.80127 -5.76428
518  5.80127 -5.729
519  5.80127 -5.69373
520  5.80127 -5.65845
521  5.80127 -5.62317
522  5.76599 -5.58789
523  5.76599 -5.55261
524  5.76599 -5.51734
525  5.76599 -5.48206
526  5.76599 -5.44678
527  5.76599 -5.4115
528  5.76599 -5.37623
529  5.76599 -5.34095
530  5.76599 -5.30567
531  5.76599 -5.27039
532  5.76599 -5.23511
533  5.76599 -5.19984
534  5.76599 -5.16456
535  5.76599 -5.12928
536  5.76599 -5.094
537  5.76599 -5.05873
538  5.76599 -5.02345
539  5.76599 -4.98817
540  5.76599 -4.95289
541  5.76599 -4.91761
542  5.76599 -4.88234
543  5.76599 -4.84706
544  5.76599 -4.81178
545  5.76599 -4.7765
546  5.80127 -4.74123
547  5.83654 -4.70595
548  5.87182 -4.67067
549  5.9071 -4.63539
550  5.94238 -4.60011
551  5.97765 -4.56484
552  6.01293 -4.52956
553  6.04821 -4.49428
554  6.08349 -4.459
555  6.11877 -4.42373
556  6.15404 -4.38845
557  6.18932 -4.35317
558  6.2246 -4.31789
559  6.25988 -4.31789
560  6.29515 -4.31789
561  6.33043 -4.31789
562  6.36571 -4.31789
563  6.40099 -4.28261
564  6.43627 -4.28261
565  6.47154 -4.24734
566  6.50682 -4.24734
567  6.5421 -4.21206
568  6.57738 -4.21206
569  6.61265 -4.17678
570  6.64793 -4.1415
571  6.68321 -4.10623
572  6.71849 -4.07095
573  6.75377 -4.03567
574  6.78904 -4.00039
575  6.82432 -3.96511
576  6.8596 -3.92984
577  6.89488 -3.89456
578  6.93015 -3.85928
579  6.96543 -3.824
580  7.00071 -3.78873
581  7.00071 -3.75345
582  7.00071 -3.71817
583  7.00071 -3.68289
584  7.00071 -3.64761
585  7.00071 -3.61234
586  7.00071 -3.57706
587  7.00071 -3.54178
588  7.00071 -3.5065
589  7.00071 -3.47123
590  7.00071 -3.43595
591  7.03599 -3.40067
592  7.07127 -3.36539
593  7.07127 -3.33011
594  7.10654 -3.29484
595  7.14182 -3.25956
596  7.14182 -3.22428
597  7.14182 -3.189
598  7.1771 -3.15373
599  7.1771 -3.11845
600  7.1771 -3.08317
601  7.1771 -3.04789
602  7.1771 -3.01261
603  7.1771 -2.97734
604  7.1771 -2.94206
605  7.1771 -2.90678
606  7.1771 -2.8715
607  7.1771 -2.83623
608  7.1771 -2.80095
609  7.1771 -2.76567
610  7.1771 -2.73039
611  7.1771 -2.69511
612  7.1771 -2.65984
613  7.1771 -2.62456
614  7.1771 -2.58928
615  7.1771 -2.554
616  7.1771 -2.51873
617  7.1771 -2.48345
618  7.1771 -2.44817
619  7.1771 -2.41289
620  7.1771 -2.37761
621  7.1771 -2.34234
622  7.1771 -2.30706
623  7.1771 -2.27178
624  7.21238 -2.2365
625  7.24765 -2.20123
626  7.24765 -2.16595
627  7.24765 -2.13067
628  7.24765 -2.09539
629  7.24765 -2.06011
630  7.24765 -2.02484
631  7.24765 -1.98956
632  7.24765 -1.95428
633  7.24765 -1.919
634  7.24765 -1.88373
635  7.24765 -1.84845
636  7.24765 -1.81317
637  7.24765 -1.77789
638  7.24765 -1.74261
639  7.24765 -1.70734
640  7.24765 -1.67206
641  7.24765 -1.63678
642  7.24765 -1.6015
643  7.24765 -1.56623
644  7.24765 -1.53095
645  7.24765 -1.49567
646  7.24765 -1.46039
647  7.24765 -1.42511
648  7.24765 -1.38984
649  7.24765 -1.35456
650  7.24765 -1.31928
651  7.28293 -1.284
652  7.31821 -1.24873
653  7.35349 -1.21345
654  7.38877 -1.17817
655  7.38877 -1.14289
656  7.38877 -1.10761
657  7.38877 -1.07234
658  7.38877 -1.03706
659  7.38877 -1.00178
660  7.38877 -0.966503
661  7.38877 -0.931225
662  7.38877 -0.895947
663  7.38877 -0.86067
664  7.38877 -0.825392
665  7.38877 -0.790114
666  7.38877 -0.754836
667  7.38877 -0.719559
668  7.38877 -0.684281
669  7.38877 -0.649003
670  7.38877 -0.613725
671  7.38877 -0.578447
672  7.38877 -0.54317
673  7.38877 -0.507892
674  7.38877 -0.472614
675  7.38877 -0.437336
676  7.38877 -0.402059
677  7.38877 -0.366781
678  7.38877 -0.331503
679  7.38877 -0.296225
680  7.38877 -0.260947
681  7.42404 -0.22567
682  7.42404 -0.190392
683  7.42404 -0.155114
684  7.42404 -0.119836
685  7.42404 -0.0845585
686  7.42404 -0.0492808
687  7.42404 -0.014003
688  7.42404 0.0212748
689  7.45932 0.0565526
690  7.45932 0.0918304
691  7.45932 0.127108
692  7.45932 0.162386
693  7.45932 0.197664
694  7.45932 0.232941
695  7.45932 0.268219
696  7.45932 0.303497
697  7.45932 0.338775
698  7.45932 0.374053
699  7.45932 0.40933
700  7.45932 0.444608
701  7.45932 0.479886
702  7.42404 0.515164
703  7.42404 0.550441
704  7.42404 0.585719
705  7.42404 0.620997
706  7.42404 0.656275
707  7.42404 0.691553
708  7.42404 0.72683
709  7.42404 0.762108
710  7.42404 0.797386
711  7.42404 0.832664
712  7.42404 0.867941
713  7.42404 0.903219
714  7.38877 0.938497
715  7.38877 0.973775
716  7.38877 1.00905
717  7.38877 1.04433
718  7.38877 1.07961
719  7.38877 1.11489
720  7.38877 1.15016
721  7.38877 1.18544
722  7.38877 1.22072
723  7.38877 1.256
724  7.38877 1.29127
725  7.38877 1.32655
726  7.38877 1.36183
727  7.38877 1.39711
728  7.38877 1.43239
729  7.38877 1.46766
730  7.38877 1.50294
731  7.38877 1.53822
732  7.38877 1.5735
733  7.38877 1.60877
734  7.38877 1.64405
735  7.38877 1.67933
736  7.38877 1.71461
737  7.38877 1.74989
738  7.38877 1.78516
739  7.35349 1.82044
740  7.35349 1.85572
741  7.35349 1.891
742  7.31821 1.92627
743  7.28293 1.96155
744  7.24765 1.99683
745  7.21238 2.03211
746  7.1771 2.06739
747  7.14182 2.10266
748  7.10654 2.13794
749  7.07127 2.17322
750  7.03599 2.17322
751  7.00071 2.17322
752  6.96543 2.17322
753  6.93015 2.17322
754  6.89488 2.17322
755  6.8596 2.17322
756  6.82432 2.17322
757  6.78904 2.17322
758  6.75377 2.17322
759  6.71849 2.17322
760  6.68321 2.17322
761  6.64793 2.2085
762  6.61265 2.24377
763  6.57738 2.27905
764  6.5421 2.31433
765  6.50682 2.34961
766  6.47154 2.38489
767  6.43627 2.42016
768  6.40099 2.45544
769  6.36571 2.49072
770  6.36571 2.526
771  6.33043 2.56127
772  6.29515 2.59655
773  6.25988 2.63183
774  6.2246 2.66711
775  6.18932 2.70239
776  6.15404 2.73766
777  6.11877 2.77294
778  6.08349 2.80822
779  6.04821 2.8435
780  6.04821 2.87877
781  6.01293 2.91405
782  6.01293 2.94933
783  6.01293 2.98461
784  6.01293 3.01989
785  5.97765 3.05516
786  5.94238 3.09044
787  5.9071 3.12572
788  5.9071 3.161
789  5.9071 3.19627
790  5.9071 3.23155
791  5.9071 3.26683
792  5.9071 3.30211
793  5.9071 3.33739
794  5.9071 3.37266
795  5.9071 3.40794
796  5.9071 3.44322
797  5.87182 3.4785
798  5.87182 3.51377
799  5.87182 3.54905
800  5.87182 3.58433
801  5.87182 3.61961
802  5.87182 3.65489
803  5.87182 3.69016
804  5.87182 3.72544
805  5.87182 3.76072
806  5.87182 3.796
807  5.87182 3.83127
808  5.87182 3.86655
809  5.87182 3.90183
810  5.9071 3.93711
811  5.94238 3.97239
812  5.97765 4.00766
813  6.01293 4.04294
814  6.04821 4.07822
815  6.04821 4.1135
816  6.04821 4.14877
817  6.04821 4.18405
818  6.04821 4.21933
819  6.04821 4.25461
820  6.04821 4.28989
821  6.04821 4.32516
822  6.04821 4.36044
823  6.04821 4.39572
824  6.04821 4.431
825  6.04821 4.46627
826  6.04821 4.50155
827  6.04821 4.53683
828  6.04821 4.57211
829  6.01293 4.60739
830  6.01293 4.64266
831  5.97765 4.67794
832  5.94238 4.71322
833  5.94238 4.7485
834  5.9071 4.78377
835  5.87182 4.81905
836  5.87182 4.85433
837  5.83654 4.88961
838  5.80127 4.92489
839  5.76599 4.96016
840  5.76599 4.99544
841  5.73071 5.03072
842  5.69543 5.066
843  5.66015 5.10127
844  5.62488 5.13655
845  5.5896 5.17183
846  5.55432 5.20711
847  5.51904 5.24239
848  5.48377 5.27766
849  5.44849 5.31294
850  5.41321 5.34822
851  5.37793 5.3835
852  5.37793 5.41877
853  5.34265 5.45405
854  5.30738 5.48933
855  5.2721 5.52461
856  5.23682 5.55989
857  5.20154 5.59516
858  5.16627 5.63044
859  5.13099 5.66572
860  5.09571 5.701
861  5.06043 5.73627
862  5.02515 5.77155
863  4.98988 5.80683
864  4.9546 5.84211
865  4.91932 5.87739
866  4.88404 5.91266
867  4.84877 5.94794
868  4.81349 5.98322
869  4.77821 6.0185
870  4.74293 6.05377
871  4.70765 6.08905
872  4.67238 6.12433
873  4.6371 6.15961
874  4.60182 6.19489
875  4.56654 6.23016
876  4.53127 6.26544
877  4.49599 6.26544
878  4.46071 6.30072
879  4.42543 6.336
880  4.39015 6.37127
881  4.35488 6.40655
882  4.3196 6.44183
883  4.28432 6.47711
884  4.24904 6.51239
885  4.21377 6.54766
886  4.17849 6.58294
887  4.14321 6.61822
888  4.10793 6.6535
889  4.07265 6.68877
890  4.03738 6.72405
891  4.0021 6.75933
892  3.96682 6.79461
893  3.93154 6.79461
894  3.89627 6.79461
895  3.86099 6.82989
896  3.82571 6.86516
897  3.79043 6.90044
898  3.75515 6.93572
899  3.71988 6.971
900  3.6846 7.00627
901  3.64932 7.04155
902  3.61404 7.07683
903  3.57877 7.11211
904  3.54349 7.14739
905  3.50821 7.18266
906  3.47293 7.21794
907  3.43765 7.25322
908  3.40238 7.25322
909  3.3671 7.25322
910  3.33182 7.2885
911  3.29654 7.32377
912  3.26127 7.35905
913  3.22599 7.39433
914  3.19071 7.39433
915  3.15543 7.42961
916  3.12015 7.46489
917  3.08488 7.50016
918  3.0496 7.53544
919  3.01432 7.53544
920  2.97904 7.53544
921  2.94377 7.53544
922  2.90849 7.57072
923  2.87321 7.57072
924  2.83793 7.606
925  2.80265 7.606
926  2.76738 7.64127
927  2.7321 7.64127
928  2.69682 7.64127
929  2.66154 7.67655
930  2.62627 7.71183
931  2.59099 7.71183
932  2.55571 7.71183
933  2.52043 7.74711
934  2.48515 7.74711
935  2.44988 7.74711
936  2.4146 7.74711
937  2.37932 7.78239
938  2.34404 7.81766
939  2.30877 7.81766
940  2.27349 7.85294
941  2.23821 7.85294
942  2.20293 7.88822
943  2.16765 7.88822
944  2.13238 7.9235
945  2.0971 7.9235
946  2.06182 7.95877
947  2.02654 7.95877
948  1.99127 7.99405
949  1.95599 8.02933
950  1.92071 8.02933
951  1.88543 8.06461
952  1.85015 8.06461
953  1.81488 8.09989
954  1.7796 8.09989
955  1.74432 8.13516
956  1.70904 8.13516
957  1.67377 8.13516
958  1.63849 8.13516
959  1.60321 8.17044
960  1.56793 8.17044
961  1.53265 8.20572
962  1.49738 8.20572
963  1.4621 8.241
964  1.42682 8.27627
965  1.39154 8.27627
966  1.35627 8.31155
967  1.32099 8.31155
968  1.28571 8.31155
969  1.25043 8.34683
970  1.21515 8.34683
971  1.17988 8.34683
972  1.1446 8.38211
973  1.10932 8.41739
974  1.07404 8.41739
975  1.03877 8.45266
976  1.00349 8.45266
977  0.96821 8.45266
978  0.932933 8.48794
979  0.897655 8.48794
980  0.862377 8.48794
981  0.827099 8.52322
982  0.791822 8.52322
983  0.756544 8.52322
984  0.721266 8.52322
985  0.685988 8.5585
986  0.65071 8.5585
987  0.615433 8.5585
988  0.580155 8.5585
989  0.544877 8.5585
990  0.509599 8.5585
991  0.474322 8.5585
992  0.439044 8.5585
993  0.403766 8.5585
994  0.368488 8.5585
995  0.33321 8.5585
996  0.297933 8.5585
997  0.262655 8.5585
998  0.227377 8.5585
999  0.192099 8.5585
1000 0.156822 8.5585
1001 0.121544 8.52322
1002 0.086266 8.52322
1003 0.0509882 8.52322
1004 0.0157104 8.52322
1005 -0.0195673 8.52322
1006 -0.0548451 8.52322
1007 -0.0901229 8.52322
1008 -0.125401 8.52322
1009 -0.160678 8.52322
1010 -0.195956 8.52322
1011 -0.231234 8.52322
1012 -0.266512 8.52322
1013 -0.30179 8.52322
1014 -0.337067 8.52322
1015 -0.372345 8.5585
1016 -0.407623 8.59377
1017 -0.442901 8.62905
1018 -0.478178 8.62905
1019 -0.513456 8.62905
1020 -0.548734 8.62905
1021 -0.584012 8.62905
1022 -0.61929 8.62905
1023 -0.654567 8.62905
1024 -0.689845 8.62905
1025 -0.725123 8.66433
1026 -0.760401 8.66433
1027 -0.795678 8.66433
1028 -0.830956 8.66433
1029 -0.866234 8.66433
1030 -0.901512 8.66433
1031 -0.93679 8.66433
1032 -0.972067 8.66433
1033 -1.00735 8.66433
1034 -1.04262 8.66433
1035 -1.0779 8.66433
1036 -1.11318 8.66433
1037 -1.14846 8.66433
1038 -1.18373 8.66433
1039 -1.21901 8.66433
1040 -1.25429 8.62905
1041 -1.28957 8.62905
1042 -1.32485 8.62905
1043 -1.36012 8.62905
1044 -1.3954 8.62905
1045 -1.43068 8.62905
1046 -1.46596 8.59377
1047 -1.50123 8.59377
1048 -1.53651 8.59377
1049 -1.57179 8.59377
1050 -1.60707 8.59377
1051 -1.64235 8.59377
1052 -1.67762 8.59377
1053 -1.7129 8.59377
1054 -1.74818 8.5585
1055 -1.78346 8.5585
1056 -1.81873 8.5585
1057 -1.85401 8.5585
1058 -1.88929 8.5585
1059 -1.92457 8.5585
1060 -1.95985 8.5585
1061 -1.99512 8.52322
1062 -2.0304 8.52322
1063 -2.06568 8.52322
1064 -2.10096 8.48794
1065 -2.13623 8.48794
1066 -2.17151 8.45266
1067 -2.20679 8.45266
1068 -2.24207 8.45266
1069 -2.27735 8.41739
1070 -2.31262 8.41739
1071 -2.3479 8.41739
1072 -2.38318 8.41739
1073 -2.41846 8.41739
1074 -2.45373 8.41739
1075 -2.48901 8.38211
1076 -2.52429 8.34683
1077 -2.55957 8.34683
1078 -2.59485 8.31155
1079 -2.63012 8.31155
1080 -2.6654 8.27627
1081 -2.70068 8.27627
1082 -2.73596 8.27627
1083 -2.77123 8.27627
1084 -2.80651 8.241
1085 -2.84179 8.241
1086 -2.87707 8.20572
1087 -2.91235 8.17044
1088 -2.94762 8.17044
1089 -2.9829 8.13516
1090 -3.01818 8.13516
1091 -3.05346 8.13516
1092 -3.08873 8.13516
1093 -3.12401 8.13516
1094 -3.15929 8.09989
1095 -3.19457 8.06461
1096 -3.22985 8.06461
1097 -3.26512 8.02933
1098 -3.3004 7.99405
1099 -3.33568 7.99405
1100 -3.37096 7.95877
1101 -3.40623 7.9235
1102 -3.44151 7.88822
1103 -3.47679 7.88822
1104 -3.51207 7.88822
1105 -3.54735 7.88822
1106 -3.58262 7.88822
1107 -3.6179 7.85294
1108 -3.65318 7.81766
1109 -3.68846 7.78239
1110 -3.72373 7.78239
1111 -3.75901 7.74711
1112 -3.79429 7.71183
1113 -3.82957 7.67655
1114 -3.86485 7.64127
1115 -3.90012 7.64127
1116 -3.9354 7.606
1117 -3.97068 7.57072
1118 -4.00596 7.57072
1119 -4.04123 7.53544
1120 -4.07651 7.50016
1121 -4.11179 7.46489
1122 -4.14707 7.42961
1123 -4.18235 7.39433
1124 -4.21762 7.35905
1125 -4.2529 7.35905
1126 -4.28818 7.32377
1127 -4.32346 7.2885
1128 -4.35873 7.25322
1129 -4.39401 7.21794
1130 -4.42929 7.18266
1131 -4.46457 7.14739
1132 -4.49985 7.11211
1133 -4.53512 7.07683
1134 -4.5704 7.04155
1135 -4.60568 7.00627
1136 -4.64096 6.971
1137 -4.67623 6.93572
1138 -4.71151 6.90044
1139 -4.74679 6.86516
1140 -4.78207 6.82989
1141 -4.81735 6.79461
1142 -4.85262 6.75933
1143 -4.8879 6.72405
1144 -4.92318 6.68877
1145 -4.95846 6.6535
1146 -4.99373 6.61822
1147 -5.02901 6.58294
1148 -5.06429 6.54766
1149 -5.06429 6.51239
1150 -5.09957 6.47711
1151 -5.13485 6.44183
1152 -5.17012 6.40655
1153 -5.17012 6.37127
1154 -5.17012 6.336
1155 -5.2054 6.30072
1156 -5.24068 6.26544
1157 -5.27596 6.23016
1158 -5.31123 6.19489
1159 -5.31123 6.15961
1160 -5.31123 6.12433
1161 -5.34651 6.08905
1162 -5.34651 6.05377
1163 -5.34651 6.0185
1164 -5.38179 5.98322
1165 -5.38179 5.94794
1166 -5.38179 5.91266
1167 -5.41707 5.87739
1168 -5.41707 5.84211
1169 -5.45235 5.80683
1170 -5.48762 5.77155
1171 -5.5229 5.73627
1172 -5.5229 5.701
1173 -5.55818 5.66572
1174 -5.59346 5.63044
1175 -5.62873 5.59516
1176 -5.62873 5.55989
1177 -5.66401 5.52461
1178 -5.66401 5.48933
1179 -5.69929 5.45405
1180 -5.73457 5.41877
1181 -5.76985 5.3835
1182 -5.76985 5.34822
1183 -5.80512 5.31294
1184 -5.80512 5.27766
1185 -5.8404 5.24239
1186 -5.8404 5.20711
1187 -5.87568 5.17183
1188 -5.87568 5.13655
1189 -5.91096 5.10127
1190 -5.94623 5.066
1191 -5.94623 5.03072
1192 -5.94623 4.99544
1193 -5.98151 4.96016
1194 -5.98151 4.92489
1195 -6.01679 4.88961
1196 -6.01679 4.85433
1197 -6.01679 4.81905
1198 -6.05207 4.78377
1199 -6.08735 4.7485
1200 -6.08735 4.71322
1201 -6.12262 4.67794
1202 -6.12262 4.64266
1203 -6.1579 4.60739
1204 -6.1579 4.57211
1205 -6.19318 4.53683
1206 -6.19318 4.50155
1207 -6.19318 4.46627
1208 -6.22846 4.431
1209 -6.22846 4.39572
1210 -6.26373 4.36044
1211 -6.26373 4.32516
1212 -6.29901 4.28989
1213 -6.29901 4.25461
1214 -6.29901 4.21933
1215 -6.33429 4.18405
1216 -6.36957 4.14877
1217 -6.36957 4.1135
1218 -6.36957 4.07822
1219 -6.40485 4.04294
1220 -6.40485 4.00766
1221 -6.44012 3.97239
1222 -6.44012 3.93711
1223 -6.4754 3.90183
1224 -6.4754 3.86655
1225 -6.51068 3.83127
1226 -6.51068 3.796
1227 -6.51068 3.76072
1228 -6.51068 3.72544
1229 -6.54596 3.69016
1230 -6.54596 3.65489
1231 -6.54596 3.61961
1232 -6.58123 3.58433
1233 -6.58123 3.54905
1234 -6.58123 3.51377
1235 -6.61651 3.4785
1236 -6.61651 3.44322
1237 -6.65179 3.40794
1238 -6.65179 3.37266
1239 -6.65179 3.33739
1240 -6.65179 3.30211
1241 -6.68707 3.26683
1242 -6.68707 3.23155
1243 -6.72235 3.19627
1244 -6.72235 3.161
1245 -6.72235 3.12572
1246 -6.72235 3.09044
1247 -6.75762 3.05516
1248 -6.75762 3.01989
1249 -6.75762 2.98461
1250 -6.75762 2.94933
1251 -6.7929 2.91405
1252 -6.7929 2.87877
1253 -6.7929 2.8435
1254 -6.82818 2.80822
1255 -6.82818 2.77294
1256 -6.86346 2.73766
1257 -6.86346 2.70239
1258 -6.86346 2.66711
1259 -6.86346 2.63183
1260 -6.89873 2.59655
1261 -6.89873 2.56127
1262 -6.89873 2.526
1263 -6.89873 2.49072
1264 -6.89873 2.45544
1265 -6.93401 2.42016
1266 -6.93401 2.38489
1267 -6.93401 2.34961
1268 -6.93401 2.31433
1269 -6.93401 2.27905
1270 -6.93401 2.24377
1271 -6.93401 2.2085
1272 -6.96929 2.17322
1273 -7.00457 2.13794
1274 -7.00457 2.10266
1275 -7.00457 2.06739
1276 -7.00457 2.03211
1277 -7.00457 1.99683
1278 -7.00457 1.96155
1279 -7.00457 1.92627
1280 -7.00457 1.891
1281 -7.00457 1.85572
1282 -7.00457 1.82044
1283 -7.00457 1.78516
1284 -7.00457 1.74989
1285 -7.00457 1.71461
1286 -7.00457 1.67933
1287 -7.00457 1.64405
1288 -7.00457 1.60877
1289 -7.00457 1.5735
1290 -7.00457 1.53822
1291 -7.00457 1.50294
1292 -7.00457 1.46766
1293 -7.00457 1.43239
1294 -7.03985 1.39711
1295 -7.03985 1.36183
1296 -7.03985 1.32655
1297 -7.07512 1.29127
1298 -7.07512 1.256
1299 -7.07512 1.22072
1300 -7.07512 1.18544
1301 -7.07512 1.15016
1302 -7.1104 1.11489
1303 -7.1104 1.07961
1304 -7.1104 1.04433
1305 -7.1104 1.00905
1306 -7.1104 0.973775
1307 -7.1104 0.938497
1308 -7.1104 0.903219
1309 -7.14568 0.867941
1310 -7.18096 0.832664
