# Supplementary material for: Statistical Mapping of Maize Bundle Intensity at the Stem Scale Using Spatial Normalisation of Replicated Images
Source: PLoS One. 2014 Mar 12;9(3):e90673. doi: 10.1371/journal.pone.0090673 (PMC3951278; doi:10.1371/journal.pone.0090673)
Supplement: File S2 — Data files containing bundle positions and slice contours. (ZIP) [file pone.0090673.s002.zip › data/slabs/tables/contoursMm/m09grCntMm.txt]

name   x   y
1    -7.38879 0.639723
2    -7.38879 0.604445
3    -7.38879 0.569168
4    -7.38879 0.53389
5    -7.38879 0.498612
6    -7.38879 0.463334
7    -7.38879 0.428056
8    -7.38879 0.392779
9    -7.38879 0.357501
10   -7.38879 0.322223
11   -7.38879 0.286945
12   -7.38879 0.251668
13   -7.38879 0.21639
14   -7.38879 0.181112
15   -7.38879 0.145834
16   -7.38879 0.110556
17   -7.35351 0.0752786
18   -7.31823 0.0400009
19   -7.31823 0.00472309
20   -7.31823 -0.0305547
21   -7.31823 -0.0658325
22   -7.31823 -0.10111
23   -7.31823 -0.136388
24   -7.31823 -0.171666
25   -7.31823 -0.206944
26   -7.28296 -0.242221
27   -7.28296 -0.277499
28   -7.24768 -0.312777
29   -7.24768 -0.348055
30   -7.24768 -0.383332
31   -7.24768 -0.41861
32   -7.24768 -0.453888
33   -7.24768 -0.489166
34   -7.24768 -0.524444
35   -7.24768 -0.559721
36   -7.24768 -0.594999
37   -7.24768 -0.630277
38   -7.24768 -0.665555
39   -7.24768 -0.700832
40   -7.24768 -0.73611
41   -7.2124 -0.771388
42   -7.17712 -0.806666
43   -7.17712 -0.841944
44   -7.17712 -0.877221
45   -7.17712 -0.912499
46   -7.17712 -0.947777
47   -7.14185 -0.983055
48   -7.14185 -1.01833
49   -7.14185 -1.05361
50   -7.14185 -1.08889
51   -7.14185 -1.12417
52   -7.14185 -1.15944
53   -7.10657 -1.19472
54   -7.07129 -1.23
55   -7.03601 -1.26528
56   -7.03601 -1.30055
57   -7.03601 -1.33583
58   -7.03601 -1.37111
59   -7.00073 -1.40639
60   -7.00073 -1.44167
61   -7.00073 -1.47694
62   -7.00073 -1.51222
63   -7.00073 -1.5475
64   -7.00073 -1.58278
65   -7.00073 -1.61805
66   -6.96546 -1.65333
67   -6.96546 -1.68861
68   -6.96546 -1.72389
69   -6.96546 -1.75917
70   -6.96546 -1.79444
71   -6.96546 -1.82972
72   -6.96546 -1.865
73   -6.96546 -1.90028
74   -6.96546 -1.93555
75   -6.96546 -1.97083
76   -6.96546 -2.00611
77   -6.96546 -2.04139
78   -6.96546 -2.07667
79   -6.96546 -2.11194
80   -6.96546 -2.14722
81   -6.96546 -2.1825
82   -6.96546 -2.21778
83   -6.93018 -2.25305
84   -6.93018 -2.28833
85   -6.8949 -2.32361
86   -6.8949 -2.35889
87   -6.8949 -2.39417
88   -6.8949 -2.42944
89   -6.8949 -2.46472
90   -6.8949 -2.5
91   -6.8949 -2.53528
92   -6.8949 -2.57055
93   -6.85962 -2.60583
94   -6.82435 -2.64111
95   -6.78907 -2.67639
96   -6.78907 -2.71167
97   -6.78907 -2.74694
98   -6.78907 -2.78222
99   -6.78907 -2.8175
100  -6.78907 -2.85278
101  -6.78907 -2.88805
102  -6.78907 -2.92333
103  -6.75379 -2.95861
104  -6.75379 -2.99389
105  -6.71851 -3.02917
106  -6.68323 -3.06444
107  -6.68323 -3.09972
108  -6.68323 -3.135
109  -6.68323 -3.17028
110  -6.68323 -3.20555
111  -6.64796 -3.24083
112  -6.64796 -3.27611
113  -6.61268 -3.31139
114  -6.61268 -3.34667
115  -6.61268 -3.38194
116  -6.5774 -3.41722
117  -6.54212 -3.4525
118  -6.50685 -3.48778
119  -6.47157 -3.52305
120  -6.43629 -3.55833
121  -6.43629 -3.59361
122  -6.43629 -3.62889
123  -6.43629 -3.66417
124  -6.43629 -3.69944
125  -6.43629 -3.73472
126  -6.43629 -3.77
127  -6.43629 -3.80528
128  -6.43629 -3.84055
129  -6.40101 -3.87583
130  -6.40101 -3.91111
131  -6.40101 -3.94639
132  -6.40101 -3.98167
133  -6.40101 -4.01694
134  -6.40101 -4.05222
135  -6.40101 -4.0875
136  -6.40101 -4.12278
137  -6.40101 -4.15805
138  -6.40101 -4.19333
139  -6.40101 -4.22861
140  -6.40101 -4.26389
141  -6.40101 -4.29917
142  -6.40101 -4.33444
143  -6.40101 -4.36972
144  -6.40101 -4.405
145  -6.43629 -4.44028
146  -6.43629 -4.47555
147  -6.43629 -4.51083
148  -6.43629 -4.54611
149  -6.43629 -4.58139
150  -6.43629 -4.61667
151  -6.43629 -4.65194
152  -6.43629 -4.68722
153  -6.43629 -4.7225
154  -6.43629 -4.75778
155  -6.43629 -4.79305
156  -6.43629 -4.82833
157  -6.43629 -4.86361
158  -6.40101 -4.89889
159  -6.36573 -4.93417
160  -6.33046 -4.96944
161  -6.29518 -5.00472
162  -6.2599 -5.04
163  -6.22462 -5.07528
164  -6.18935 -5.11055
165  -6.15407 -5.14583
166  -6.11879 -5.14583
167  -6.08351 -5.14583
168  -6.04823 -5.14583
169  -6.01296 -5.14583
170  -5.97768 -5.14583
171  -5.9424 -5.14583
172  -5.90712 -5.18111
173  -5.87185 -5.21639
174  -5.83657 -5.25167
175  -5.80129 -5.28694
176  -5.76601 -5.32222
177  -5.73073 -5.3575
178  -5.69546 -5.39278
179  -5.66018 -5.42805
180  -5.6249 -5.46333
181  -5.58962 -5.49861
182  -5.58962 -5.53389
183  -5.58962 -5.56917
184  -5.58962 -5.60444
185  -5.58962 -5.63972
186  -5.58962 -5.675
187  -5.58962 -5.71028
188  -5.55435 -5.74555
189  -5.51907 -5.78083
190  -5.51907 -5.81611
191  -5.51907 -5.85139
192  -5.48379 -5.88667
193  -5.44851 -5.92194
194  -5.44851 -5.95722
195  -5.44851 -5.9925
196  -5.44851 -6.02778
197  -5.44851 -6.06305
198  -5.44851 -6.09833
199  -5.44851 -6.13361
200  -5.44851 -6.16889
201  -5.44851 -6.20417
202  -5.41323 -6.23944
203  -5.41323 -6.27472
204  -5.37796 -6.31
205  -5.34268 -6.34528
206  -5.3074 -6.38055
207  -5.27212 -6.41583
208  -5.27212 -6.45111
209  -5.27212 -6.48639
210  -5.27212 -6.52167
211  -5.27212 -6.55694
212  -5.27212 -6.59222
213  -5.23685 -6.6275
214  -5.23685 -6.66278
215  -5.20157 -6.69805
216  -5.16629 -6.73333
217  -5.13101 -6.76861
218  -5.13101 -6.80389
219  -5.13101 -6.83917
220  -5.09573 -6.87444
221  -5.06046 -6.90972
222  -5.06046 -6.945
223  -5.02518 -6.98028
224  -4.9899 -7.01555
225  -4.95462 -7.05083
226  -4.91935 -7.08611
227  -4.88407 -7.12139
228  -4.88407 -7.15667
229  -4.88407 -7.19194
230  -4.88407 -7.22722
231  -4.88407 -7.2625
232  -4.88407 -7.29778
233  -4.88407 -7.33305
234  -4.84879 -7.36833
235  -4.81351 -7.40361
236  -4.77823 -7.43889
237  -4.74296 -7.47417
238  -4.70768 -7.50944
239  -4.6724 -7.54472
240  -4.63712 -7.58
241  -4.60185 -7.61528
242  -4.56657 -7.61528
243  -4.53129 -7.61528
244  -4.49601 -7.61528
245  -4.46073 -7.61528
246  -4.42546 -7.61528
247  -4.39018 -7.61528
248  -4.3549 -7.61528
249  -4.31962 -7.61528
250  -4.28435 -7.61528
251  -4.24907 -7.65055
252  -4.21379 -7.65055
253  -4.17851 -7.65055
254  -4.14323 -7.65055
255  -4.10796 -7.65055
256  -4.07268 -7.65055
257  -4.0374 -7.65055
258  -4.00212 -7.65055
259  -3.96685 -7.65055
260  -3.93157 -7.65055
261  -3.89629 -7.65055
262  -3.86101 -7.65055
263  -3.82573 -7.65055
264  -3.79046 -7.65055
265  -3.75518 -7.65055
266  -3.7199 -7.65055
267  -3.68462 -7.65055
268  -3.64935 -7.65055
269  -3.61407 -7.65055
270  -3.57879 -7.65055
271  -3.54351 -7.65055
272  -3.50823 -7.65055
273  -3.47296 -7.65055
274  -3.43768 -7.65055
275  -3.4024 -7.65055
276  -3.36712 -7.65055
277  -3.33185 -7.65055
278  -3.29657 -7.65055
279  -3.26129 -7.65055
280  -3.22601 -7.65055
281  -3.19073 -7.65055
282  -3.15546 -7.65055
283  -3.12018 -7.65055
284  -3.0849 -7.65055
285  -3.04962 -7.65055
286  -3.01435 -7.65055
287  -2.97907 -7.65055
288  -2.94379 -7.65055
289  -2.90851 -7.65055
290  -2.87323 -7.65055
291  -2.83796 -7.65055
292  -2.80268 -7.65055
293  -2.7674 -7.65055
294  -2.73212 -7.65055
295  -2.69685 -7.68583
296  -2.66157 -7.72111
297  -2.62629 -7.72111
298  -2.59101 -7.75639
299  -2.55573 -7.79167
300  -2.52046 -7.79167
301  -2.48518 -7.79167
302  -2.4499 -7.79167
303  -2.41462 -7.79167
304  -2.37935 -7.79167
305  -2.34407 -7.79167
306  -2.30879 -7.82694
307  -2.27351 -7.86222
308  -2.23823 -7.8975
309  -2.20296 -7.93278
310  -2.16768 -7.96805
311  -2.1324 -7.96805
312  -2.09712 -7.96805
313  -2.06185 -7.96805
314  -2.02657 -7.96805
315  -1.99129 -8.00333
316  -1.95601 -8.03861
317  -1.92073 -8.07389
318  -1.88546 -8.07389
319  -1.85018 -8.10917
320  -1.8149 -8.10917
321  -1.77962 -8.10917
322  -1.74435 -8.10917
323  -1.70907 -8.10917
324  -1.67379 -8.10917
325  -1.63851 -8.10917
326  -1.60323 -8.10917
327  -1.56796 -8.10917
328  -1.53268 -8.10917
329  -1.4974 -8.10917
330  -1.46212 -8.10917
331  -1.42685 -8.10917
332  -1.39157 -8.10917
333  -1.35629 -8.10917
334  -1.32101 -8.10917
335  -1.28573 -8.10917
336  -1.25046 -8.14444
337  -1.21518 -8.14444
338  -1.1799 -8.17972
339  -1.14462 -8.215
340  -1.10935 -8.25028
341  -1.07407 -8.25028
342  -1.03879 -8.25028
343  -1.00351 -8.25028
344  -0.968234 -8.25028
345  -0.932956 -8.25028
346  -0.897678 -8.25028
347  -0.862401 -8.25028
348  -0.827123 -8.25028
349  -0.791845 -8.25028
350  -0.756567 -8.25028
351  -0.72129 -8.25028
352  -0.686012 -8.25028
353  -0.650734 -8.25028
354  -0.615456 -8.28555
355  -0.580178 -8.28555
356  -0.544901 -8.28555
357  -0.509623 -8.28555
358  -0.474345 -8.28555
359  -0.439067 -8.32083
360  -0.40379 -8.32083
361  -0.368512 -8.32083
362  -0.333234 -8.32083
363  -0.297956 -8.32083
364  -0.262678 -8.32083
365  -0.227401 -8.32083
366  -0.192123 -8.32083
367  -0.156845 -8.32083
368  -0.121567 -8.32083
369  -0.0862895 -8.32083
370  -0.0510117 -8.32083
371  -0.015734 -8.32083
372  0.0195438 -8.35611
373  0.0548216 -8.35611
374  0.0900994 -8.35611
375  0.125377 -8.35611
376  0.160655 -8.35611
377  0.195933 -8.35611
378  0.23121 -8.35611
379  0.266488 -8.35611
380  0.301766 -8.35611
381  0.337044 -8.35611
382  0.372322 -8.35611
383  0.407599 -8.35611
384  0.442877 -8.35611
385  0.478155 -8.39139
386  0.513433 -8.39139
387  0.54871 -8.39139
388  0.583988 -8.39139
389  0.619266 -8.39139
390  0.654544 -8.39139
391  0.689822 -8.39139
392  0.725099 -8.39139
393  0.760377 -8.39139
394  0.795655 -8.39139
395  0.830933 -8.39139
396  0.86621 -8.39139
397  0.901488 -8.39139
398  0.936766 -8.39139
399  0.972044 -8.39139
400  1.00732 -8.39139
401  1.0426 -8.39139
402  1.07788 -8.39139
403  1.11315 -8.39139
404  1.14843 -8.39139
405  1.18371 -8.39139
406  1.21899 -8.39139
407  1.25427 -8.39139
408  1.28954 -8.39139
409  1.32482 -8.39139
410  1.3601 -8.39139
411  1.39538 -8.39139
412  1.43065 -8.39139
413  1.46593 -8.39139
414  1.50121 -8.39139
415  1.53649 -8.42667
416  1.57177 -8.46194
417  1.60704 -8.49722
418  1.64232 -8.5325
419  1.6776 -8.5325
420  1.71288 -8.5325
421  1.74815 -8.56778
422  1.78343 -8.56778
423  1.81871 -8.60305
424  1.85399 -8.60305
425  1.88927 -8.63833
426  1.92454 -8.67361
427  1.95982 -8.70889
428  1.9951 -8.74417
429  2.03038 -8.74417
430  2.06565 -8.74417
431  2.10093 -8.74417
432  2.13621 -8.74417
433  2.17149 -8.74417
434  2.20677 -8.77944
435  2.24204 -8.81472
436  2.27732 -8.85
437  2.3126 -8.85
438  2.34788 -8.85
439  2.38315 -8.85
440  2.41843 -8.85
441  2.45371 -8.85
442  2.48899 -8.85
443  2.52427 -8.85
444  2.55954 -8.85
445  2.59482 -8.85
446  2.6301 -8.85
447  2.66538 -8.85
448  2.70065 -8.85
449  2.73593 -8.85
450  2.77121 -8.85
451  2.80649 -8.81472
452  2.84177 -8.77944
453  2.87704 -8.74417
454  2.91232 -8.70889
455  2.9476 -8.70889
456  2.98288 -8.70889
457  3.01815 -8.67361
458  3.05343 -8.63833
459  3.08871 -8.60305
460  3.12399 -8.56778
461  3.15927 -8.5325
462  3.19454 -8.49722
463  3.22982 -8.46194
464  3.2651 -8.42667
465  3.30038 -8.39139
466  3.33565 -8.35611
467  3.37093 -8.32083
468  3.37093 -8.28555
469  3.37093 -8.25028
470  3.37093 -8.215
471  3.37093 -8.17972
472  3.40621 -8.14444
473  3.44149 -8.10917
474  3.47677 -8.07389
475  3.51204 -8.03861
476  3.54732 -8.00333
477  3.5826 -7.96805
478  3.61788 -7.93278
479  3.65315 -7.8975
480  3.68843 -7.86222
481  3.72371 -7.82694
482  3.75899 -7.79167
483  3.79427 -7.75639
484  3.82954 -7.72111
485  3.86482 -7.68583
486  3.9001 -7.68583
487  3.93538 -7.68583
488  3.97065 -7.68583
489  4.00593 -7.68583
490  4.04121 -7.68583
491  4.07649 -7.65055
492  4.11177 -7.61528
493  4.14704 -7.58
494  4.18232 -7.54472
495  4.2176 -7.50944
496  4.25288 -7.47417
497  4.28815 -7.43889
498  4.32343 -7.40361
499  4.32343 -7.36833
500  4.32343 -7.33305
501  4.32343 -7.29778
502  4.35871 -7.2625
503  4.39399 -7.22722
504  4.39399 -7.19194
505  4.42927 -7.15667
506  4.46454 -7.12139
507  4.49982 -7.08611
508  4.5351 -7.05083
509  4.57038 -7.01555
510  4.60565 -6.98028
511  4.64093 -6.945
512  4.67621 -6.90972
513  4.71149 -6.87444
514  4.74677 -6.83917
515  4.78204 -6.80389
516  4.81732 -6.76861
517  4.8526 -6.76861
518  4.88788 -6.76861
519  4.92315 -6.73333
520  4.95843 -6.69805
521  4.99371 -6.66278
522  5.02899 -6.6275
523  5.06427 -6.59222
524  5.09954 -6.55694
525  5.13482 -6.52167
526  5.1701 -6.48639
527  5.20538 -6.45111
528  5.24065 -6.41583
529  5.27593 -6.38055
530  5.27593 -6.34528
531  5.27593 -6.31
532  5.27593 -6.27472
533  5.27593 -6.23944
534  5.27593 -6.20417
535  5.27593 -6.16889
536  5.31121 -6.13361
537  5.34649 -6.09833
538  5.34649 -6.06305
539  5.34649 -6.02778
540  5.34649 -5.9925
541  5.34649 -5.95722
542  5.34649 -5.92194
543  5.34649 -5.88667
544  5.34649 -5.85139
545  5.38177 -5.81611
546  5.41704 -5.78083
547  5.45232 -5.74555
548  5.4876 -5.71028
549  5.52288 -5.675
550  5.55815 -5.63972
551  5.59343 -5.60444
552  5.62871 -5.56917
553  5.66399 -5.53389
554  5.69927 -5.49861
555  5.73454 -5.46333
556  5.76982 -5.42805
557  5.8051 -5.39278
558  5.8051 -5.3575
559  5.8051 -5.32222
560  5.8051 -5.28694
561  5.8051 -5.25167
562  5.84038 -5.21639
563  5.87565 -5.18111
564  5.87565 -5.14583
565  5.87565 -5.11055
566  5.87565 -5.07528
567  5.87565 -5.04
568  5.87565 -5.00472
569  5.87565 -4.96944
570  5.87565 -4.93417
571  5.87565 -4.89889
572  5.87565 -4.86361
573  5.87565 -4.82833
574  5.87565 -4.79305
575  5.87565 -4.75778
576  5.91093 -4.7225
577  5.94621 -4.68722
578  5.98149 -4.65194
579  6.01677 -4.61667
580  6.05204 -4.58139
581  6.08732 -4.54611
582  6.1226 -4.51083
583  6.15788 -4.47555
584  6.19315 -4.44028
585  6.22843 -4.405
586  6.26371 -4.36972
587  6.26371 -4.33444
588  6.26371 -4.29917
589  6.26371 -4.26389
590  6.26371 -4.22861
591  6.26371 -4.19333
592  6.29899 -4.15805
593  6.29899 -4.12278
594  6.33427 -4.0875
595  6.36954 -4.05222
596  6.40482 -4.01694
597  6.40482 -3.98167
598  6.40482 -3.94639
599  6.40482 -3.91111
600  6.40482 -3.87583
601  6.40482 -3.84055
602  6.4401 -3.80528
603  6.4401 -3.77
604  6.4401 -3.73472
605  6.4401 -3.69944
606  6.4401 -3.66417
607  6.4401 -3.62889
608  6.4401 -3.59361
609  6.4401 -3.55833
610  6.4401 -3.52305
611  6.4401 -3.48778
612  6.4401 -3.4525
613  6.4401 -3.41722
614  6.47538 -3.38194
615  6.47538 -3.34667
616  6.51065 -3.31139
617  6.54593 -3.27611
618  6.58121 -3.24083
619  6.61649 -3.20555
620  6.65177 -3.17028
621  6.68704 -3.135
622  6.72232 -3.09972
623  6.7576 -3.06444
624  6.79288 -3.02917
625  6.79288 -2.99389
626  6.79288 -2.95861
627  6.79288 -2.92333
628  6.79288 -2.88805
629  6.79288 -2.85278
630  6.79288 -2.8175
631  6.82815 -2.78222
632  6.86343 -2.74694
633  6.89871 -2.71167
634  6.93399 -2.67639
635  6.93399 -2.64111
636  6.93399 -2.60583
637  6.93399 -2.57055
638  6.93399 -2.53528
639  6.93399 -2.5
640  6.93399 -2.46472
641  6.93399 -2.42944
642  6.93399 -2.39417
643  6.93399 -2.35889
644  6.93399 -2.32361
645  6.93399 -2.28833
646  6.93399 -2.25305
647  6.93399 -2.21778
648  6.96927 -2.1825
649  7.00454 -2.14722
650  7.00454 -2.11194
651  7.00454 -2.07667
652  7.00454 -2.04139
653  7.00454 -2.00611
654  7.00454 -1.97083
655  7.00454 -1.93555
656  7.00454 -1.90028
657  7.00454 -1.865
658  7.00454 -1.82972
659  7.00454 -1.79444
660  7.00454 -1.75917
661  7.00454 -1.72389
662  7.00454 -1.68861
663  7.00454 -1.65333
664  7.00454 -1.61805
665  7.00454 -1.58278
666  7.00454 -1.5475
667  7.00454 -1.51222
668  7.00454 -1.47694
669  7.03982 -1.44167
670  7.0751 -1.40639
671  7.11038 -1.37111
672  7.11038 -1.33583
673  7.11038 -1.30055
674  7.11038 -1.26528
675  7.11038 -1.23
676  7.11038 -1.19472
677  7.11038 -1.15944
678  7.11038 -1.12417
679  7.11038 -1.08889
680  7.11038 -1.05361
681  7.11038 -1.01833
682  7.11038 -0.983055
683  7.11038 -0.947777
684  7.11038 -0.912499
685  7.11038 -0.877221
686  7.11038 -0.841944
687  7.11038 -0.806666
688  7.14565 -0.771388
689  7.18093 -0.73611
690  7.21621 -0.700832
691  7.25149 -0.665555
692  7.28677 -0.630277
693  7.32204 -0.594999
694  7.35732 -0.559721
695  7.35732 -0.524444
696  7.35732 -0.489166
697  7.35732 -0.453888
698  7.35732 -0.41861
699  7.35732 -0.383332
700  7.35732 -0.348055
701  7.35732 -0.312777
702  7.35732 -0.277499
703  7.35732 -0.242221
704  7.35732 -0.206944
705  7.35732 -0.171666
706  7.35732 -0.136388
707  7.35732 -0.10111
708  7.35732 -0.0658325
709  7.35732 -0.0305547
710  7.35732 0.00472309
711  7.35732 0.0400009
712  7.35732 0.0752786
713  7.35732 0.110556
714  7.32204 0.145834
715  7.32204 0.181112
716  7.32204 0.21639
717  7.32204 0.251668
718  7.28677 0.286945
719  7.28677 0.322223
720  7.28677 0.357501
721  7.28677 0.392779
722  7.28677 0.428056
723  7.28677 0.463334
724  7.28677 0.498612
725  7.28677 0.53389
726  7.28677 0.569168
727  7.28677 0.604445
728  7.28677 0.639723
729  7.28677 0.675001
730  7.28677 0.710279
731  7.28677 0.745556
732  7.28677 0.780834
733  7.28677 0.816112
734  7.28677 0.85139
735  7.25149 0.886668
736  7.25149 0.921945
737  7.25149 0.957223
738  7.25149 0.992501
739  7.25149 1.02778
740  7.25149 1.06306
741  7.21621 1.09833
742  7.21621 1.13361
743  7.21621 1.16889
744  7.21621 1.20417
745  7.21621 1.23945
746  7.21621 1.27472
747  7.18093 1.31
748  7.18093 1.34528
749  7.18093 1.38056
750  7.18093 1.41583
751  7.18093 1.45111
752  7.18093 1.48639
753  7.14565 1.52167
754  7.14565 1.55695
755  7.14565 1.59222
756  7.11038 1.6275
757  7.11038 1.66278
758  7.11038 1.69806
759  7.11038 1.73333
760  7.0751 1.76861
761  7.03982 1.80389
762  7.00454 1.83917
763  6.96927 1.87445
764  6.93399 1.90972
765  6.89871 1.945
766  6.86343 1.98028
767  6.82815 2.01556
768  6.79288 2.05083
769  6.79288 2.08611
770  6.79288 2.12139
771  6.79288 2.15667
772  6.79288 2.19195
773  6.79288 2.22722
774  6.79288 2.2625
775  6.79288 2.29778
776  6.79288 2.33306
777  6.79288 2.36833
778  6.79288 2.40361
779  6.79288 2.43889
780  6.79288 2.47417
781  6.79288 2.50945
782  6.79288 2.54472
783  6.79288 2.58
784  6.79288 2.61528
785  6.79288 2.65056
786  6.79288 2.68583
787  6.79288 2.72111
788  6.79288 2.75639
789  6.79288 2.79167
790  6.7576 2.82695
791  6.7576 2.86222
792  6.72232 2.8975
793  6.68704 2.93278
794  6.65177 2.96806
795  6.65177 3.00333
796  6.61649 3.03861
797  6.61649 3.07389
798  6.61649 3.10917
799  6.61649 3.14445
800  6.61649 3.17972
801  6.61649 3.215
802  6.61649 3.25028
803  6.58121 3.28556
804  6.58121 3.32083
805  6.54593 3.35611
806  6.51065 3.39139
807  6.51065 3.42667
808  6.51065 3.46195
809  6.47538 3.49722
810  6.47538 3.5325
811  6.4401 3.56778
812  6.4401 3.60306
813  6.40482 3.63833
814  6.40482 3.67361
815  6.36954 3.70889
816  6.33427 3.74417
817  6.29899 3.77945
818  6.29899 3.81472
819  6.29899 3.85
820  6.26371 3.88528
821  6.26371 3.92056
822  6.26371 3.95583
823  6.26371 3.99111
824  6.22843 4.02639
825  6.22843 4.06167
826  6.19315 4.09695
827  6.19315 4.13222
828  6.15788 4.1675
829  6.15788 4.20278
830  6.1226 4.23806
831  6.08732 4.27333
832  6.08732 4.30861
833  6.05204 4.34389
834  6.05204 4.37917
835  6.01677 4.41445
836  5.98149 4.44972
837  5.98149 4.485
838  5.94621 4.52028
839  5.94621 4.55556
840  5.91093 4.59083
841  5.91093 4.62611
842  5.91093 4.66139
843  5.87565 4.69667
844  5.87565 4.73195
845  5.84038 4.76722
846  5.8051 4.8025
847  5.76982 4.83778
848  5.76982 4.87306
849  5.73454 4.90833
850  5.73454 4.94361
851  5.69927 4.97889
852  5.69927 5.01417
853  5.66399 5.04945
854  5.62871 5.08472
855  5.59343 5.12
856  5.59343 5.15528
857  5.59343 5.19056
858  5.55815 5.22583
859  5.52288 5.26111
860  5.4876 5.29639
861  5.4876 5.33167
862  5.4876 5.36695
863  5.45232 5.40222
864  5.41704 5.4375
865  5.38177 5.47278
866  5.38177 5.50806
867  5.38177 5.54333
868  5.34649 5.57861
869  5.31121 5.61389
870  5.31121 5.64917
871  5.27593 5.68445
872  5.24065 5.71972
873  5.20538 5.755
874  5.1701 5.79028
875  5.1701 5.82556
876  5.13482 5.86083
877  5.09954 5.89611
878  5.09954 5.93139
879  5.09954 5.96667
880  5.06427 6.00195
881  5.02899 6.03722
882  4.99371 6.0725
883  4.95843 6.10778
884  4.95843 6.14306
885  4.92315 6.17833
886  4.88788 6.21361
887  4.8526 6.24889
888  4.81732 6.28417
889  4.78204 6.31945
890  4.74677 6.35472
891  4.74677 6.39
892  4.71149 6.42528
893  4.67621 6.46056
894  4.64093 6.49583
895  4.60565 6.53111
896  4.57038 6.56639
897  4.5351 6.60167
898  4.49982 6.63695
899  4.46454 6.67222
900  4.42927 6.7075
901  4.39399 6.74278
902  4.35871 6.77806
903  4.32343 6.81333
904  4.28815 6.84861
905  4.28815 6.88389
906  4.25288 6.91917
907  4.2176 6.95445
908  4.18232 6.98972
909  4.14704 7.025
910  4.11177 7.06028
911  4.07649 7.09556
912  4.07649 7.13083
913  4.04121 7.16611
914  4.00593 7.20139
915  3.97065 7.23667
916  3.93538 7.27195
917  3.9001 7.30722
918  3.86482 7.3425
919  3.82954 7.37778
920  3.79427 7.41306
921  3.75899 7.41306
922  3.72371 7.44833
923  3.68843 7.48361
924  3.65315 7.51889
925  3.61788 7.55417
926  3.5826 7.55417
927  3.54732 7.58945
928  3.51204 7.62472
929  3.47677 7.66
930  3.44149 7.69528
931  3.40621 7.73056
932  3.37093 7.76583
933  3.33565 7.76583
934  3.30038 7.80111
935  3.2651 7.83639
936  3.22982 7.83639
937  3.19454 7.87167
938  3.15927 7.90695
939  3.12399 7.94222
940  3.08871 7.9775
941  3.05343 8.01278
942  3.01815 8.04806
943  2.98288 8.08333
944  2.9476 8.08333
945  2.91232 8.11861
946  2.87704 8.15389
947  2.84177 8.18917
948  2.80649 8.22445
949  2.77121 8.25972
950  2.73593 8.295
951  2.70065 8.33028
952  2.66538 8.36556
953  2.6301 8.40083
954  2.59482 8.43611
955  2.55954 8.47139
956  2.52427 8.50667
957  2.48899 8.54195
958  2.45371 8.57722
959  2.41843 8.6125
960  2.38315 8.64778
961  2.34788 8.68306
962  2.3126 8.68306
963  2.27732 8.68306
964  2.24204 8.68306
965  2.20677 8.68306
966  2.17149 8.68306
967  2.13621 8.71833
968  2.10093 8.71833
969  2.06565 8.71833
970  2.03038 8.75361
971  1.9951 8.78889
972  1.95982 8.82417
973  1.92454 8.85945
974  1.88927 8.89472
975  1.85399 8.93
976  1.81871 8.93
977  1.78343 8.93
978  1.74815 8.93
979  1.71288 8.93
980  1.6776 8.93
981  1.64232 8.93
982  1.60704 8.93
983  1.57177 8.96528
984  1.53649 9.00056
985  1.50121 9.00056
986  1.46593 9.00056
987  1.43065 9.00056
988  1.39538 9.03583
989  1.3601 9.03583
990  1.32482 9.03583
991  1.28954 9.03583
992  1.25427 9.03583
993  1.21899 9.03583
994  1.18371 9.07111
995  1.14843 9.07111
996  1.11315 9.07111
997  1.07788 9.07111
998  1.0426 9.07111
999  1.00732 9.10639
1000 0.972044 9.10639
1001 0.936766 9.10639
1002 0.901488 9.10639
1003 0.86621 9.10639
1004 0.830933 9.10639
1005 0.795655 9.10639
1006 0.760377 9.10639
1007 0.725099 9.10639
1008 0.689822 9.10639
1009 0.654544 9.10639
1010 0.619266 9.10639
1011 0.583988 9.10639
1012 0.54871 9.10639
1013 0.513433 9.10639
1014 0.478155 9.10639
1015 0.442877 9.10639
1016 0.407599 9.10639
1017 0.372322 9.10639
1018 0.337044 9.10639
1019 0.301766 9.10639
1020 0.266488 9.10639
1021 0.23121 9.10639
1022 0.195933 9.10639
1023 0.160655 9.10639
1024 0.125377 9.10639
1025 0.0900994 9.10639
1026 0.0548216 9.10639
1027 0.0195438 9.10639
1028 -0.015734 9.10639
1029 -0.0510117 9.10639
1030 -0.0862895 9.10639
1031 -0.121567 9.10639
1032 -0.156845 9.10639
1033 -0.192123 9.07111
1034 -0.227401 9.03583
1035 -0.262678 9.00056
1036 -0.297956 9.00056
1037 -0.333234 9.00056
1038 -0.368512 8.96528
1039 -0.40379 8.96528
1040 -0.439067 8.96528
1041 -0.474345 8.96528
1042 -0.509623 8.96528
1043 -0.544901 8.96528
1044 -0.580178 8.96528
1045 -0.615456 8.96528
1046 -0.650734 8.93
1047 -0.686012 8.93
1048 -0.72129 8.89472
1049 -0.756567 8.89472
1050 -0.791845 8.89472
1051 -0.827123 8.89472
1052 -0.862401 8.85945
1053 -0.897678 8.82417
1054 -0.932956 8.78889
1055 -0.968234 8.78889
1056 -1.00351 8.78889
1057 -1.03879 8.75361
1058 -1.07407 8.75361
1059 -1.10935 8.75361
1060 -1.14462 8.75361
1061 -1.1799 8.75361
1062 -1.21518 8.75361
1063 -1.25046 8.71833
1064 -1.28573 8.71833
1065 -1.32101 8.71833
1066 -1.35629 8.71833
1067 -1.39157 8.71833
1068 -1.42685 8.68306
1069 -1.46212 8.64778
1070 -1.4974 8.64778
1071 -1.53268 8.64778
1072 -1.56796 8.64778
1073 -1.60323 8.64778
1074 -1.63851 8.64778
1075 -1.67379 8.64778
1076 -1.70907 8.64778
1077 -1.74435 8.64778
1078 -1.77962 8.64778
1079 -1.8149 8.64778
1080 -1.85018 8.6125
1081 -1.88546 8.6125
1082 -1.92073 8.57722
1083 -1.95601 8.54195
1084 -1.99129 8.50667
1085 -2.02657 8.47139
1086 -2.06185 8.47139
1087 -2.09712 8.43611
1088 -2.1324 8.40083
1089 -2.16768 8.36556
1090 -2.20296 8.36556
1091 -2.23823 8.36556
1092 -2.27351 8.36556
1093 -2.30879 8.36556
1094 -2.34407 8.36556
1095 -2.37935 8.36556
1096 -2.41462 8.36556
1097 -2.4499 8.36556
1098 -2.48518 8.36556
1099 -2.52046 8.33028
1100 -2.55573 8.295
1101 -2.59101 8.295
1102 -2.62629 8.25972
1103 -2.66157 8.22445
1104 -2.69685 8.22445
1105 -2.73212 8.18917
1106 -2.7674 8.15389
1107 -2.80268 8.11861
1108 -2.83796 8.08333
1109 -2.87323 8.08333
1110 -2.90851 8.04806
1111 -2.94379 8.01278
1112 -2.97907 8.01278
1113 -3.01435 7.9775
1114 -3.04962 7.94222
1115 -3.0849 7.90695
1116 -3.12018 7.87167
1117 -3.15546 7.83639
1118 -3.19073 7.80111
1119 -3.22601 7.80111
1120 -3.26129 7.76583
1121 -3.29657 7.73056
1122 -3.33185 7.73056
1123 -3.36712 7.69528
1124 -3.4024 7.66
1125 -3.43768 7.62472
1126 -3.47296 7.58945
1127 -3.50823 7.55417
1128 -3.54351 7.51889
1129 -3.57879 7.48361
1130 -3.61407 7.44833
1131 -3.64935 7.41306
1132 -3.68462 7.37778
1133 -3.7199 7.3425
1134 -3.75518 7.30722
1135 -3.79046 7.27195
1136 -3.82573 7.23667
1137 -3.86101 7.20139
1138 -3.89629 7.16611
1139 -3.93157 7.13083
1140 -3.96685 7.09556
1141 -4.00212 7.09556
1142 -4.0374 7.09556
1143 -4.07268 7.09556
1144 -4.10796 7.06028
1145 -4.14323 7.025
1146 -4.17851 6.98972
1147 -4.21379 6.95445
1148 -4.24907 6.91917
1149 -4.28435 6.91917
1150 -4.31962 6.88389
1151 -4.3549 6.84861
1152 -4.39018 6.81333
1153 -4.42546 6.77806
1154 -4.46073 6.74278
1155 -4.49601 6.7075
1156 -4.53129 6.67222
1157 -4.56657 6.63695
1158 -4.60185 6.60167
1159 -4.63712 6.56639
1160 -4.6724 6.53111
1161 -4.6724 6.49583
1162 -4.70768 6.46056
1163 -4.74296 6.42528
1164 -4.77823 6.39
1165 -4.77823 6.35472
1166 -4.81351 6.31945
1167 -4.84879 6.28417
1168 -4.88407 6.24889
1169 -4.91935 6.21361
1170 -4.91935 6.17833
1171 -4.91935 6.14306
1172 -4.91935 6.10778
1173 -4.95462 6.0725
1174 -4.9899 6.03722
1175 -5.02518 6.00195
1176 -5.06046 5.96667
1177 -5.09573 5.93139
1178 -5.13101 5.89611
1179 -5.16629 5.86083
1180 -5.20157 5.82556
1181 -5.23685 5.79028
1182 -5.27212 5.755
1183 -5.3074 5.71972
1184 -5.34268 5.68445
1185 -5.34268 5.64917
1186 -5.34268 5.61389
1187 -5.37796 5.57861
1188 -5.41323 5.54333
1189 -5.44851 5.50806
1190 -5.44851 5.47278
1191 -5.48379 5.4375
1192 -5.48379 5.40222
1193 -5.51907 5.36695
1194 -5.55435 5.33167
1195 -5.55435 5.29639
1196 -5.58962 5.26111
1197 -5.6249 5.22583
1198 -5.66018 5.19056
1199 -5.69546 5.15528
1200 -5.69546 5.12
1201 -5.73073 5.08472
1202 -5.73073 5.04945
1203 -5.76601 5.01417
1204 -5.80129 4.97889
1205 -5.83657 4.94361
1206 -5.83657 4.90833
1207 -5.83657 4.87306
1208 -5.87185 4.83778
1209 -5.87185 4.8025
1210 -5.90712 4.76722
1211 -5.9424 4.73195
1212 -5.9424 4.69667
1213 -5.97768 4.66139
1214 -5.97768 4.62611
1215 -6.01296 4.59083
1216 -6.04823 4.55556
1217 -6.08351 4.52028
1218 -6.11879 4.485
1219 -6.11879 4.44972
1220 -6.15407 4.41445
1221 -6.15407 4.37917
1222 -6.18935 4.34389
1223 -6.18935 4.30861
1224 -6.18935 4.27333
1225 -6.22462 4.23806
1226 -6.2599 4.20278
1227 -6.29518 4.1675
1228 -6.29518 4.13222
1229 -6.33046 4.09695
1230 -6.33046 4.06167
1231 -6.33046 4.02639
1232 -6.36573 3.99111
1233 -6.36573 3.95583
1234 -6.40101 3.92056
1235 -6.40101 3.88528
1236 -6.40101 3.85
1237 -6.40101 3.81472
1238 -6.40101 3.77945
1239 -6.40101 3.74417
1240 -6.40101 3.70889
1241 -6.40101 3.67361
1242 -6.40101 3.63833
1243 -6.43629 3.60306
1244 -6.43629 3.56778
1245 -6.43629 3.5325
1246 -6.43629 3.49722
1247 -6.43629 3.46195
1248 -6.47157 3.42667
1249 -6.47157 3.39139
1250 -6.47157 3.35611
1251 -6.47157 3.32083
1252 -6.50685 3.28556
1253 -6.54212 3.25028
1254 -6.54212 3.215
1255 -6.54212 3.17972
1256 -6.5774 3.14445
1257 -6.61268 3.10917
1258 -6.61268 3.07389
1259 -6.61268 3.03861
1260 -6.64796 3.00333
1261 -6.68323 2.96806
1262 -6.71851 2.93278
1263 -6.71851 2.8975
1264 -6.71851 2.86222
1265 -6.71851 2.82695
1266 -6.71851 2.79167
1267 -6.71851 2.75639
1268 -6.75379 2.72111
1269 -6.75379 2.68583
1270 -6.75379 2.65056
1271 -6.75379 2.61528
1272 -6.75379 2.58
1273 -6.78907 2.54472
1274 -6.82435 2.50945
1275 -6.85962 2.47417
1276 -6.8949 2.43889
1277 -6.93018 2.40361
1278 -6.93018 2.36833
1279 -6.93018 2.33306
1280 -6.93018 2.29778
1281 -6.93018 2.2625
1282 -6.96546 2.22722
1283 -7.00073 2.19195
1284 -7.00073 2.15667
1285 -7.03601 2.12139
1286 -7.03601 2.08611
1287 -7.03601 2.05083
1288 -7.03601 2.01556
1289 -7.03601 1.98028
1290 -7.03601 1.945
1291 -7.03601 1.90972
1292 -7.03601 1.87445
1293 -7.03601 1.83917
1294 -7.07129 1.80389
1295 -7.10657 1.76861
1296 -7.10657 1.73333
1297 -7.10657 1.69806
1298 -7.10657 1.66278
1299 -7.10657 1.6275
1300 -7.10657 1.59222
1301 -7.10657 1.55695
1302 -7.10657 1.52167
1303 -7.14185 1.48639
1304 -7.17712 1.45111
1305 -7.17712 1.41583
1306 -7.2124 1.38056
1307 -7.2124 1.34528
1308 -7.2124 1.31
1309 -7.2124 1.27472
1310 -7.2124 1.23945
1311 -7.2124 1.20417
1312 -7.2124 1.16889
1313 -7.2124 1.13361
1314 -7.2124 1.09833
1315 -7.2124 1.06306
1316 -7.2124 1.02778
1317 -7.2124 0.992501
1318 -7.2124 0.957223
1319 -7.2124 0.921945
1320 -7.2124 0.886668
1321 -7.2124 0.85139
1322 -7.2124 0.816112
1323 -7.24768 0.780834
1324 -7.28296 0.745556
1325 -7.31823 0.710279
1326 -7.35351 0.675001
