# Supplementary material for: Statistical Mapping of Maize Bundle Intensity at the Stem Scale Using Spatial Normalisation of Replicated Images
Source: PLoS One. 2014 Mar 12;9(3):e90673. doi: 10.1371/journal.pone.0090673 (PMC3951278; doi:10.1371/journal.pone.0090673)
Supplement: File S2 — Data files containing bundle positions and slice contours. (ZIP) [file pone.0090673.s002.zip › data/slabs/tables/contoursMm/m09gvCntMm.txt]

name   x   y
1    -7.15187 -0.0623268
2    -7.15187 -0.0976046
3    -7.15187 -0.132882
4    -7.15187 -0.16816
5    -7.15187 -0.203438
6    -7.15187 -0.238716
7    -7.15187 -0.273993
8    -7.15187 -0.309271
9    -7.15187 -0.344549
10   -7.15187 -0.379827
11   -7.15187 -0.415105
12   -7.15187 -0.450382
13   -7.15187 -0.48566
14   -7.15187 -0.520938
15   -7.15187 -0.556216
16   -7.15187 -0.591493
17   -7.15187 -0.626771
18   -7.15187 -0.662049
19   -7.15187 -0.697327
20   -7.15187 -0.732605
21   -7.15187 -0.767882
22   -7.15187 -0.80316
23   -7.15187 -0.838438
24   -7.15187 -0.873716
25   -7.15187 -0.908993
26   -7.15187 -0.944271
27   -7.15187 -0.979549
28   -7.15187 -1.01483
29   -7.11659 -1.0501
30   -7.11659 -1.08538
31   -7.11659 -1.12066
32   -7.11659 -1.15594
33   -7.11659 -1.19122
34   -7.11659 -1.22649
35   -7.11659 -1.26177
36   -7.11659 -1.29705
37   -7.11659 -1.33233
38   -7.11659 -1.3676
39   -7.11659 -1.40288
40   -7.11659 -1.43816
41   -7.11659 -1.47344
42   -7.11659 -1.50872
43   -7.11659 -1.54399
44   -7.11659 -1.57927
45   -7.11659 -1.61455
46   -7.11659 -1.64983
47   -7.11659 -1.6851
48   -7.11659 -1.72038
49   -7.11659 -1.75566
50   -7.11659 -1.79094
51   -7.11659 -1.82622
52   -7.11659 -1.86149
53   -7.08131 -1.89677
54   -7.08131 -1.93205
55   -7.08131 -1.96733
56   -7.08131 -2.0026
57   -7.08131 -2.03788
58   -7.08131 -2.07316
59   -7.08131 -2.10844
60   -7.08131 -2.14372
61   -7.08131 -2.17899
62   -7.08131 -2.21427
63   -7.08131 -2.24955
64   -7.08131 -2.28483
65   -7.08131 -2.3201
66   -7.04603 -2.35538
67   -7.04603 -2.39066
68   -7.04603 -2.42594
69   -7.04603 -2.46122
70   -7.04603 -2.49649
71   -7.01075 -2.53177
72   -7.01075 -2.56705
73   -6.97548 -2.60233
74   -6.9402 -2.6376
75   -6.9402 -2.67288
76   -6.9402 -2.70816
77   -6.9402 -2.74344
78   -6.9402 -2.77872
79   -6.9402 -2.81399
80   -6.90492 -2.84927
81   -6.90492 -2.88455
82   -6.90492 -2.91983
83   -6.90492 -2.9551
84   -6.86964 -2.99038
85   -6.86964 -3.02566
86   -6.86964 -3.06094
87   -6.86964 -3.09622
88   -6.86964 -3.13149
89   -6.83437 -3.16677
90   -6.79909 -3.20205
91   -6.79909 -3.23733
92   -6.79909 -3.2726
93   -6.76381 -3.30788
94   -6.76381 -3.34316
95   -6.76381 -3.37844
96   -6.76381 -3.41372
97   -6.72853 -3.44899
98   -6.72853 -3.48427
99   -6.69325 -3.51955
100  -6.69325 -3.55483
101  -6.69325 -3.5901
102  -6.69325 -3.62538
103  -6.69325 -3.66066
104  -6.69325 -3.69594
105  -6.69325 -3.73122
106  -6.69325 -3.76649
107  -6.69325 -3.80177
108  -6.69325 -3.83705
109  -6.65798 -3.87233
110  -6.65798 -3.9076
111  -6.6227 -3.94288
112  -6.6227 -3.97816
113  -6.58742 -4.01344
114  -6.58742 -4.04872
115  -6.58742 -4.08399
116  -6.58742 -4.11927
117  -6.55214 -4.15455
118  -6.51687 -4.18983
119  -6.48159 -4.2251
120  -6.44631 -4.26038
121  -6.41103 -4.29566
122  -6.37575 -4.33094
123  -6.34048 -4.36622
124  -6.3052 -4.40149
125  -6.26992 -4.43677
126  -6.23464 -4.47205
127  -6.23464 -4.50733
128  -6.23464 -4.5426
129  -6.23464 -4.57788
130  -6.23464 -4.61316
131  -6.23464 -4.64844
132  -6.23464 -4.68372
133  -6.23464 -4.71899
134  -6.23464 -4.75427
135  -6.23464 -4.78955
136  -6.23464 -4.82483
137  -6.23464 -4.8601
138  -6.23464 -4.89538
139  -6.23464 -4.93066
140  -6.23464 -4.96594
141  -6.23464 -5.00122
142  -6.23464 -5.03649
143  -6.23464 -5.07177
144  -6.23464 -5.10705
145  -6.19937 -5.14233
146  -6.16409 -5.1776
147  -6.12881 -5.21288
148  -6.09353 -5.24816
149  -6.05825 -5.28344
150  -6.02298 -5.31872
151  -5.9877 -5.35399
152  -5.95242 -5.38927
153  -5.91714 -5.42455
154  -5.88187 -5.45983
155  -5.84659 -5.4951
156  -5.81131 -5.53038
157  -5.77603 -5.56566
158  -5.74075 -5.60094
159  -5.70548 -5.63622
160  -5.6702 -5.67149
161  -5.6702 -5.70677
162  -5.63492 -5.74205
163  -5.59964 -5.77733
164  -5.56437 -5.8126
165  -5.52909 -5.84788
166  -5.49381 -5.88316
167  -5.45853 -5.91844
168  -5.42325 -5.95372
169  -5.42325 -5.98899
170  -5.38798 -6.02427
171  -5.3527 -6.05955
172  -5.31742 -6.09483
173  -5.28214 -6.1301
174  -5.24687 -6.16538
175  -5.24687 -6.20066
176  -5.24687 -6.23594
177  -5.21159 -6.27122
178  -5.17631 -6.30649
179  -5.14103 -6.34177
180  -5.14103 -6.37705
181  -5.14103 -6.41233
182  -5.10575 -6.4476
183  -5.07048 -6.48288
184  -5.0352 -6.51816
185  -4.99992 -6.55344
186  -4.96464 -6.58872
187  -4.92937 -6.62399
188  -4.89409 -6.65927
189  -4.85881 -6.69455
190  -4.82353 -6.72983
191  -4.78825 -6.7651
192  -4.75298 -6.80038
193  -4.7177 -6.83566
194  -4.68242 -6.87094
195  -4.64714 -6.90622
196  -4.61187 -6.94149
197  -4.57659 -6.97677
198  -4.54131 -7.01205
199  -4.50603 -7.04733
200  -4.47075 -7.0826
201  -4.43548 -7.11788
202  -4.4002 -7.15316
203  -4.36492 -7.18844
204  -4.36492 -7.22372
205  -4.36492 -7.25899
206  -4.36492 -7.29427
207  -4.32964 -7.32955
208  -4.29437 -7.36483
209  -4.25909 -7.4001
210  -4.22381 -7.43538
211  -4.18853 -7.47066
212  -4.15325 -7.50594
213  -4.11798 -7.54122
214  -4.0827 -7.57649
215  -4.04742 -7.61177
216  -4.01214 -7.61177
217  -3.97687 -7.61177
218  -3.94159 -7.61177
219  -3.90631 -7.64705
220  -3.87103 -7.68233
221  -3.83575 -7.7176
222  -3.80048 -7.75288
223  -3.7652 -7.78816
224  -3.72992 -7.82344
225  -3.69464 -7.85872
226  -3.65937 -7.89399
227  -3.62409 -7.92927
228  -3.62409 -7.96455
229  -3.62409 -7.99983
230  -3.62409 -8.0351
231  -3.62409 -8.07038
232  -3.62409 -8.10566
233  -3.58881 -8.14094
234  -3.55353 -8.17622
235  -3.51825 -8.21149
236  -3.48298 -8.24677
237  -3.4477 -8.28205
238  -3.41242 -8.31733
239  -3.37714 -8.3526
240  -3.34187 -8.38788
241  -3.30659 -8.38788
242  -3.27131 -8.38788
243  -3.23603 -8.38788
244  -3.20075 -8.38788
245  -3.16548 -8.38788
246  -3.1302 -8.38788
247  -3.09492 -8.38788
248  -3.05964 -8.38788
249  -3.02437 -8.38788
250  -2.98909 -8.42316
251  -2.95381 -8.45844
252  -2.91853 -8.45844
253  -2.88325 -8.45844
254  -2.84798 -8.45844
255  -2.8127 -8.45844
256  -2.77742 -8.45844
257  -2.74214 -8.45844
258  -2.70687 -8.49372
259  -2.67159 -8.52899
260  -2.63631 -8.56427
261  -2.60103 -8.59955
262  -2.56575 -8.63483
263  -2.53048 -8.6701
264  -2.4952 -8.6701
265  -2.45992 -8.6701
266  -2.42464 -8.6701
267  -2.38937 -8.6701
268  -2.35409 -8.6701
269  -2.31881 -8.6701
270  -2.28353 -8.6701
271  -2.24825 -8.6701
272  -2.21298 -8.6701
273  -2.1777 -8.6701
274  -2.14242 -8.6701
275  -2.10714 -8.6701
276  -2.07187 -8.6701
277  -2.03659 -8.63483
278  -2.00131 -8.63483
279  -1.96603 -8.59955
280  -1.93075 -8.59955
281  -1.89548 -8.59955
282  -1.8602 -8.59955
283  -1.82492 -8.59955
284  -1.78964 -8.59955
285  -1.75437 -8.56427
286  -1.71909 -8.52899
287  -1.68381 -8.52899
288  -1.64853 -8.49372
289  -1.61325 -8.49372
290  -1.57798 -8.49372
291  -1.5427 -8.49372
292  -1.50742 -8.45844
293  -1.47214 -8.45844
294  -1.43687 -8.42316
295  -1.40159 -8.42316
296  -1.36631 -8.42316
297  -1.33103 -8.42316
298  -1.29575 -8.42316
299  -1.26048 -8.42316
300  -1.2252 -8.38788
301  -1.18992 -8.3526
302  -1.15464 -8.3526
303  -1.11937 -8.3526
304  -1.08409 -8.31733
305  -1.04881 -8.31733
306  -1.01353 -8.31733
307  -0.978254 -8.31733
308  -0.942976 -8.28205
309  -0.907698 -8.28205
310  -0.872421 -8.28205
311  -0.837143 -8.28205
312  -0.801865 -8.28205
313  -0.766587 -8.28205
314  -0.73131 -8.28205
315  -0.696032 -8.28205
316  -0.660754 -8.28205
317  -0.625476 -8.28205
318  -0.590198 -8.28205
319  -0.554921 -8.28205
320  -0.519643 -8.28205
321  -0.484365 -8.28205
322  -0.449087 -8.28205
323  -0.41381 -8.28205
324  -0.378532 -8.24677
325  -0.343254 -8.24677
326  -0.307976 -8.24677
327  -0.272698 -8.21149
328  -0.237421 -8.21149
329  -0.202143 -8.21149
330  -0.166865 -8.21149
331  -0.131587 -8.21149
332  -0.0963096 -8.21149
333  -0.0610318 -8.21149
334  -0.025754 -8.21149
335  0.00952378 -8.21149
336  0.0448016 -8.21149
337  0.0800793 -8.21149
338  0.115357 -8.21149
339  0.150635 -8.21149
340  0.185913 -8.21149
341  0.22119 -8.21149
342  0.256468 -8.21149
343  0.291746 -8.21149
344  0.327024 -8.21149
345  0.362302 -8.21149
346  0.397579 -8.21149
347  0.432857 -8.21149
348  0.468135 -8.21149
349  0.503413 -8.21149
350  0.53869 -8.21149
351  0.573968 -8.21149
352  0.609246 -8.21149
353  0.644524 -8.21149
354  0.679802 -8.21149
355  0.715079 -8.21149
356  0.750357 -8.21149
357  0.785635 -8.21149
358  0.820913 -8.21149
359  0.85619 -8.21149
360  0.891468 -8.17622
361  0.926746 -8.17622
362  0.962024 -8.17622
363  0.997302 -8.17622
364  1.03258 -8.17622
365  1.06786 -8.17622
366  1.10313 -8.17622
367  1.13841 -8.17622
368  1.17369 -8.17622
369  1.20897 -8.17622
370  1.24425 -8.17622
371  1.27952 -8.17622
372  1.3148 -8.17622
373  1.35008 -8.17622
374  1.38536 -8.17622
375  1.42063 -8.14094
376  1.45591 -8.14094
377  1.49119 -8.14094
378  1.52647 -8.14094
379  1.56175 -8.14094
380  1.59702 -8.14094
381  1.6323 -8.14094
382  1.66758 -8.14094
383  1.70286 -8.14094
384  1.73813 -8.14094
385  1.77341 -8.14094
386  1.80869 -8.14094
387  1.84397 -8.14094
388  1.87925 -8.10566
389  1.91452 -8.10566
390  1.9498 -8.10566
391  1.98508 -8.10566
392  2.02036 -8.10566
393  2.05563 -8.10566
394  2.09091 -8.10566
395  2.12619 -8.10566
396  2.16147 -8.10566
397  2.19675 -8.10566
398  2.23202 -8.10566
399  2.2673 -8.10566
400  2.30258 -8.10566
401  2.33786 -8.10566
402  2.37313 -8.10566
403  2.40841 -8.10566
404  2.44369 -8.10566
405  2.47897 -8.10566
406  2.51425 -8.10566
407  2.54952 -8.10566
408  2.5848 -8.10566
409  2.62008 -8.10566
410  2.65536 -8.10566
411  2.69063 -8.10566
412  2.72591 -8.10566
413  2.76119 -8.10566
414  2.79647 -8.10566
415  2.83175 -8.10566
416  2.86702 -8.10566
417  2.9023 -8.10566
418  2.93758 -8.10566
419  2.97286 -8.10566
420  3.00813 -8.10566
421  3.04341 -8.10566
422  3.07869 -8.10566
423  3.11397 -8.10566
424  3.14925 -8.07038
425  3.18452 -8.0351
426  3.2198 -8.0351
427  3.25508 -8.0351
428  3.29036 -8.0351
429  3.32563 -8.0351
430  3.36091 -8.0351
431  3.39619 -8.0351
432  3.43147 -8.0351
433  3.46675 -8.0351
434  3.50202 -8.0351
435  3.5373 -8.0351
436  3.57258 -8.0351
437  3.60786 -8.0351
438  3.64313 -8.0351
439  3.67841 -8.0351
440  3.71369 -8.0351
441  3.74897 -8.0351
442  3.78425 -8.0351
443  3.81952 -8.0351
444  3.8548 -8.0351
445  3.89008 -8.0351
446  3.92536 -8.0351
447  3.96063 -8.0351
448  3.99591 -8.0351
449  4.03119 -8.0351
450  4.06647 -8.0351
451  4.10175 -8.0351
452  4.13702 -8.0351
453  4.1723 -8.0351
454  4.20758 -8.0351
455  4.24286 -8.0351
456  4.27813 -8.0351
457  4.31341 -8.0351
458  4.34869 -8.0351
459  4.38397 -7.99983
460  4.41925 -7.99983
461  4.45452 -7.99983
462  4.4898 -7.99983
463  4.52508 -7.99983
464  4.56036 -7.96455
465  4.59563 -7.92927
466  4.63091 -7.89399
467  4.66619 -7.85872
468  4.70147 -7.82344
469  4.73675 -7.78816
470  4.77202 -7.75288
471  4.8073 -7.7176
472  4.8073 -7.68233
473  4.8073 -7.64705
474  4.8073 -7.61177
475  4.8073 -7.57649
476  4.8073 -7.54122
477  4.8073 -7.50594
478  4.8073 -7.47066
479  4.8073 -7.43538
480  4.8073 -7.4001
481  4.8073 -7.36483
482  4.8073 -7.32955
483  4.8073 -7.29427
484  4.8073 -7.25899
485  4.77202 -7.22372
486  4.73675 -7.18844
487  4.70147 -7.15316
488  4.66619 -7.11788
489  4.63091 -7.0826
490  4.59563 -7.04733
491  4.56036 -7.01205
492  4.52508 -6.97677
493  4.4898 -6.94149
494  4.45452 -6.90622
495  4.41925 -6.87094
496  4.38397 -6.83566
497  4.34869 -6.80038
498  4.34869 -6.7651
499  4.34869 -6.72983
500  4.34869 -6.69455
501  4.34869 -6.65927
502  4.34869 -6.62399
503  4.34869 -6.58872
504  4.34869 -6.55344
505  4.34869 -6.51816
506  4.34869 -6.48288
507  4.34869 -6.4476
508  4.34869 -6.41233
509  4.34869 -6.37705
510  4.34869 -6.34177
511  4.38397 -6.30649
512  4.41925 -6.27122
513  4.45452 -6.23594
514  4.4898 -6.20066
515  4.4898 -6.16538
516  4.4898 -6.1301
517  4.4898 -6.09483
518  4.4898 -6.05955
519  4.4898 -6.02427
520  4.4898 -5.98899
521  4.4898 -5.95372
522  4.52508 -5.91844
523  4.52508 -5.88316
524  4.52508 -5.84788
525  4.52508 -5.8126
526  4.52508 -5.77733
527  4.52508 -5.74205
528  4.52508 -5.70677
529  4.52508 -5.67149
530  4.52508 -5.63622
531  4.52508 -5.60094
532  4.52508 -5.56566
533  4.52508 -5.53038
534  4.52508 -5.4951
535  4.4898 -5.45983
536  4.45452 -5.42455
537  4.45452 -5.38927
538  4.45452 -5.35399
539  4.45452 -5.31872
540  4.45452 -5.28344
541  4.45452 -5.24816
542  4.45452 -5.21288
543  4.45452 -5.1776
544  4.45452 -5.14233
545  4.45452 -5.10705
546  4.45452 -5.07177
547  4.45452 -5.03649
548  4.45452 -5.00122
549  4.4898 -4.96594
550  4.52508 -4.93066
551  4.56036 -4.89538
552  4.59563 -4.8601
553  4.63091 -4.82483
554  4.66619 -4.78955
555  4.70147 -4.75427
556  4.73675 -4.71899
557  4.77202 -4.68372
558  4.8073 -4.68372
559  4.84258 -4.68372
560  4.87786 -4.68372
561  4.91313 -4.68372
562  4.94841 -4.64844
563  4.98369 -4.61316
564  5.01897 -4.57788
565  5.05425 -4.5426
566  5.08952 -4.50733
567  5.1248 -4.47205
568  5.16008 -4.43677
569  5.19536 -4.40149
570  5.19536 -4.36622
571  5.19536 -4.33094
572  5.19536 -4.29566
573  5.19536 -4.26038
574  5.19536 -4.2251
575  5.19536 -4.18983
576  5.19536 -4.15455
577  5.19536 -4.11927
578  5.19536 -4.08399
579  5.19536 -4.04872
580  5.19536 -4.01344
581  5.19536 -3.97816
582  5.19536 -3.94288
583  5.19536 -3.9076
584  5.19536 -3.87233
585  5.19536 -3.83705
586  5.19536 -3.80177
587  5.19536 -3.76649
588  5.23063 -3.73122
589  5.26591 -3.69594
590  5.30119 -3.66066
591  5.33647 -3.62538
592  5.37175 -3.5901
593  5.40702 -3.55483
594  5.4423 -3.51955
595  5.47758 -3.48427
596  5.51286 -3.44899
597  5.54813 -3.41372
598  5.58341 -3.37844
599  5.61869 -3.34316
600  5.65397 -3.30788
601  5.68925 -3.2726
602  5.68925 -3.23733
603  5.68925 -3.20205
604  5.68925 -3.16677
605  5.68925 -3.13149
606  5.68925 -3.09622
607  5.68925 -3.06094
608  5.68925 -3.02566
609  5.68925 -2.99038
610  5.68925 -2.9551
611  5.68925 -2.91983
612  5.68925 -2.88455
613  5.68925 -2.84927
614  5.68925 -2.81399
615  5.68925 -2.77872
616  5.68925 -2.74344
617  5.68925 -2.70816
618  5.68925 -2.67288
619  5.68925 -2.6376
620  5.68925 -2.60233
621  5.68925 -2.56705
622  5.68925 -2.53177
623  5.68925 -2.49649
624  5.72452 -2.46122
625  5.7598 -2.42594
626  5.79508 -2.39066
627  5.83036 -2.35538
628  5.86563 -2.3201
629  5.90091 -2.28483
630  5.93619 -2.24955
631  5.97147 -2.21427
632  6.00675 -2.17899
633  6.04202 -2.17899
634  6.0773 -2.17899
635  6.11258 -2.17899
636  6.14786 -2.17899
637  6.18313 -2.17899
638  6.21841 -2.17899
639  6.25369 -2.17899
640  6.28897 -2.17899
641  6.32425 -2.17899
642  6.35952 -2.17899
643  6.3948 -2.17899
644  6.43008 -2.17899
645  6.46536 -2.17899
646  6.50063 -2.17899
647  6.53591 -2.17899
648  6.57119 -2.17899
649  6.60647 -2.21427
650  6.64175 -2.24955
651  6.67702 -2.28483
652  6.7123 -2.3201
653  6.74758 -2.35538
654  6.78286 -2.35538
655  6.81813 -2.35538
656  6.85341 -2.35538
657  6.88869 -2.35538
658  6.92397 -2.35538
659  6.95925 -2.35538
660  6.99452 -2.35538
661  7.0298 -2.35538
662  7.06508 -2.35538
663  7.10036 -2.35538
664  7.13563 -2.35538
665  7.17091 -2.35538
666  7.20619 -2.3201
667  7.24147 -2.28483
668  7.27675 -2.24955
669  7.31202 -2.21427
670  7.3473 -2.17899
671  7.38258 -2.14372
672  7.41786 -2.10844
673  7.45313 -2.07316
674  7.45313 -2.03788
675  7.45313 -2.0026
676  7.48841 -1.96733
677  7.52369 -1.93205
678  7.55897 -1.89677
679  7.55897 -1.86149
680  7.55897 -1.82622
681  7.55897 -1.79094
682  7.55897 -1.75566
683  7.55897 -1.72038
684  7.55897 -1.6851
685  7.55897 -1.64983
686  7.55897 -1.61455
687  7.59425 -1.57927
688  7.59425 -1.54399
689  7.59425 -1.50872
690  7.59425 -1.47344
691  7.59425 -1.43816
692  7.59425 -1.40288
693  7.59425 -1.3676
694  7.59425 -1.33233
695  7.59425 -1.29705
696  7.59425 -1.26177
697  7.59425 -1.22649
698  7.59425 -1.19122
699  7.59425 -1.15594
700  7.59425 -1.12066
701  7.62952 -1.08538
702  7.62952 -1.0501
703  7.6648 -1.01483
704  7.6648 -0.979549
705  7.6648 -0.944271
706  7.6648 -0.908993
707  7.6648 -0.873716
708  7.6648 -0.838438
709  7.6648 -0.80316
710  7.6648 -0.767882
711  7.6648 -0.732605
712  7.6648 -0.697327
713  7.6648 -0.662049
714  7.6648 -0.626771
715  7.6648 -0.591493
716  7.6648 -0.556216
717  7.62952 -0.520938
718  7.62952 -0.48566
719  7.62952 -0.450382
720  7.62952 -0.415105
721  7.62952 -0.379827
722  7.62952 -0.344549
723  7.62952 -0.309271
724  7.62952 -0.273993
725  7.62952 -0.238716
726  7.62952 -0.203438
727  7.62952 -0.16816
728  7.62952 -0.132882
729  7.62952 -0.0976046
730  7.62952 -0.0623268
731  7.62952 -0.027049
732  7.62952 0.00822874
733  7.62952 0.0435065
734  7.62952 0.0787843
735  7.62952 0.114062
736  7.62952 0.14934
737  7.62952 0.184618
738  7.62952 0.219895
739  7.62952 0.255173
740  7.62952 0.290451
741  7.62952 0.325729
742  7.62952 0.361007
743  7.62952 0.396284
744  7.62952 0.431562
745  7.6648 0.46684
746  7.6648 0.502118
747  7.6648 0.537395
748  7.6648 0.572673
749  7.6648 0.607951
750  7.6648 0.643229
751  7.6648 0.678507
752  7.6648 0.713784
753  7.6648 0.749062
754  7.6648 0.78434
755  7.6648 0.819618
756  7.6648 0.854895
757  7.6648 0.890173
758  7.6648 0.925451
759  7.6648 0.960729
760  7.62952 0.996007
761  7.62952 1.03128
762  7.62952 1.06656
763  7.62952 1.10184
764  7.62952 1.13712
765  7.62952 1.1724
766  7.62952 1.20767
767  7.59425 1.24295
768  7.55897 1.27823
769  7.55897 1.31351
770  7.55897 1.34878
771  7.55897 1.38406
772  7.55897 1.41934
773  7.55897 1.45462
774  7.55897 1.4899
775  7.55897 1.52517
776  7.55897 1.56045
777  7.52369 1.59573
778  7.52369 1.63101
779  7.52369 1.66628
780  7.52369 1.70156
781  7.52369 1.73684
782  7.48841 1.77212
783  7.48841 1.8074
784  7.48841 1.84267
785  7.48841 1.87795
786  7.48841 1.91323
787  7.45313 1.94851
788  7.45313 1.98378
789  7.41786 2.01906
790  7.41786 2.05434
791  7.41786 2.08962
792  7.38258 2.1249
793  7.3473 2.16017
794  7.3473 2.19545
795  7.31202 2.23073
796  7.31202 2.26601
797  7.27675 2.30128
798  7.24147 2.33656
799  7.24147 2.37184
800  7.24147 2.40712
801  7.24147 2.4424
802  7.24147 2.47767
803  7.24147 2.51295
804  7.20619 2.54823
805  7.20619 2.58351
806  7.17091 2.61878
807  7.17091 2.65406
808  7.13563 2.68934
809  7.13563 2.72462
810  7.13563 2.7599
811  7.13563 2.79517
812  7.13563 2.83045
813  7.13563 2.86573
814  7.13563 2.90101
815  7.10036 2.93628
816  7.06508 2.97156
817  7.06508 3.00684
818  7.0298 3.04212
819  7.0298 3.0774
820  7.0298 3.11267
821  7.0298 3.14795
822  6.99452 3.18323
823  6.95925 3.21851
824  6.95925 3.25378
825  6.95925 3.28906
826  6.92397 3.32434
827  6.88869 3.35962
828  6.88869 3.3949
829  6.85341 3.43017
830  6.81813 3.46545
831  6.81813 3.50073
832  6.81813 3.53601
833  6.81813 3.57128
834  6.78286 3.60656
835  6.78286 3.64184
836  6.78286 3.67712
837  6.74758 3.7124
838  6.74758 3.74767
839  6.7123 3.78295
840  6.67702 3.81823
841  6.67702 3.85351
842  6.67702 3.88878
843  6.67702 3.92406
844  6.64175 3.95934
845  6.60647 3.99462
846  6.60647 4.0299
847  6.57119 4.06517
848  6.57119 4.10045
849  6.53591 4.13573
850  6.50063 4.17101
851  6.46536 4.20628
852  6.46536 4.24156
853  6.43008 4.27684
854  6.43008 4.31212
855  6.3948 4.3474
856  6.35952 4.38267
857  6.32425 4.41795
858  6.28897 4.45323
859  6.28897 4.48851
860  6.25369 4.52378
861  6.25369 4.55906
862  6.21841 4.59434
863  6.21841 4.62962
864  6.18313 4.6649
865  6.18313 4.70017
866  6.14786 4.73545
867  6.11258 4.77073
868  6.0773 4.80601
869  6.04202 4.84128
870  6.04202 4.87656
871  6.00675 4.91184
872  5.97147 4.94712
873  5.97147 4.9824
874  5.93619 5.01767
875  5.90091 5.05295
876  5.86563 5.08823
877  5.83036 5.12351
878  5.83036 5.15878
879  5.79508 5.19406
880  5.7598 5.22934
881  5.7598 5.26462
882  5.72452 5.2999
883  5.68925 5.33517
884  5.65397 5.37045
885  5.61869 5.40573
886  5.58341 5.44101
887  5.54813 5.47628
888  5.54813 5.51156
889  5.51286 5.54684
890  5.47758 5.58212
891  5.4423 5.6174
892  5.4423 5.65267
893  5.40702 5.68795
894  5.37175 5.72323
895  5.33647 5.75851
896  5.30119 5.79378
897  5.26591 5.82906
898  5.23063 5.86434
899  5.19536 5.89962
900  5.19536 5.9349
901  5.16008 5.97017
902  5.1248 6.00545
903  5.08952 6.04073
904  5.05425 6.07601
905  5.01897 6.11128
906  4.98369 6.14656
907  4.94841 6.18184
908  4.91313 6.21712
909  4.87786 6.2524
910  4.84258 6.28767
911  4.8073 6.32295
912  4.77202 6.35823
913  4.73675 6.39351
914  4.70147 6.42878
915  4.66619 6.46406
916  4.63091 6.49934
917  4.59563 6.53462
918  4.56036 6.5699
919  4.52508 6.60517
920  4.4898 6.64045
921  4.45452 6.67573
922  4.41925 6.71101
923  4.38397 6.74628
924  4.34869 6.78156
925  4.31341 6.78156
926  4.27813 6.81684
927  4.24286 6.85212
928  4.20758 6.8874
929  4.1723 6.92267
930  4.13702 6.95795
931  4.10175 6.99323
932  4.06647 6.99323
933  4.03119 7.02851
934  3.99591 7.06378
935  3.96063 7.09906
936  3.92536 7.13434
937  3.89008 7.16962
938  3.8548 7.2049
939  3.81952 7.24017
940  3.78425 7.27545
941  3.74897 7.31073
942  3.71369 7.34601
943  3.67841 7.34601
944  3.64313 7.38128
945  3.60786 7.38128
946  3.57258 7.41656
947  3.5373 7.45184
948  3.50202 7.45184
949  3.46675 7.48712
950  3.43147 7.5224
951  3.39619 7.55767
952  3.36091 7.59295
953  3.32563 7.59295
954  3.29036 7.62823
955  3.25508 7.66351
956  3.2198 7.69878
957  3.18452 7.69878
958  3.14925 7.73406
959  3.11397 7.76934
960  3.07869 7.80462
961  3.04341 7.80462
962  3.00813 7.8399
963  2.97286 7.87517
964  2.93758 7.87517
965  2.9023 7.91045
966  2.86702 7.94573
967  2.83175 7.98101
968  2.79647 8.01628
969  2.76119 8.05156
970  2.72591 8.08684
971  2.69063 8.12212
972  2.65536 8.1574
973  2.62008 8.19267
974  2.5848 8.19267
975  2.54952 8.22795
976  2.51425 8.26323
977  2.47897 8.26323
978  2.44369 8.29851
979  2.40841 8.29851
980  2.37313 8.33378
981  2.33786 8.33378
982  2.30258 8.33378
983  2.2673 8.36906
984  2.23202 8.36906
985  2.19675 8.40434
986  2.16147 8.40434
987  2.12619 8.40434
988  2.09091 8.40434
989  2.05563 8.43962
990  2.02036 8.43962
991  1.98508 8.4749
992  1.9498 8.4749
993  1.91452 8.4749
994  1.87925 8.4749
995  1.84397 8.4749
996  1.80869 8.51017
997  1.77341 8.51017
998  1.73813 8.54545
999  1.70286 8.54545
1000 1.66758 8.54545
1001 1.6323 8.54545
1002 1.59702 8.58073
1003 1.56175 8.58073
1004 1.52647 8.58073
1005 1.49119 8.58073
1006 1.45591 8.61601
1007 1.42063 8.61601
1008 1.38536 8.61601
1009 1.35008 8.61601
1010 1.3148 8.65128
1011 1.27952 8.65128
1012 1.24425 8.65128
1013 1.20897 8.65128
1014 1.17369 8.65128
1015 1.13841 8.65128
1016 1.10313 8.68656
1017 1.06786 8.68656
1018 1.03258 8.68656
1019 0.997302 8.68656
1020 0.962024 8.68656
1021 0.926746 8.72184
1022 0.891468 8.72184
1023 0.85619 8.72184
1024 0.820913 8.72184
1025 0.785635 8.72184
1026 0.750357 8.72184
1027 0.715079 8.72184
1028 0.679802 8.72184
1029 0.644524 8.72184
1030 0.609246 8.72184
1031 0.573968 8.72184
1032 0.53869 8.72184
1033 0.503413 8.72184
1034 0.468135 8.72184
1035 0.432857 8.72184
1036 0.397579 8.72184
1037 0.362302 8.72184
1038 0.327024 8.72184
1039 0.291746 8.75712
1040 0.256468 8.75712
1041 0.22119 8.75712
1042 0.185913 8.75712
1043 0.150635 8.75712
1044 0.115357 8.75712
1045 0.0800793 8.75712
1046 0.0448016 8.75712
1047 0.00952378 8.75712
1048 -0.025754 8.75712
1049 -0.0610318 8.75712
1050 -0.0963096 8.75712
1051 -0.131587 8.75712
1052 -0.166865 8.72184
1053 -0.202143 8.72184
1054 -0.237421 8.72184
1055 -0.272698 8.72184
1056 -0.307976 8.72184
1057 -0.343254 8.72184
1058 -0.378532 8.72184
1059 -0.41381 8.72184
1060 -0.449087 8.72184
1061 -0.484365 8.72184
1062 -0.519643 8.72184
1063 -0.554921 8.72184
1064 -0.590198 8.68656
1065 -0.625476 8.68656
1066 -0.660754 8.68656
1067 -0.696032 8.68656
1068 -0.73131 8.68656
1069 -0.766587 8.68656
1070 -0.801865 8.68656
1071 -0.837143 8.65128
1072 -0.872421 8.65128
1073 -0.907698 8.65128
1074 -0.942976 8.65128
1075 -0.978254 8.61601
1076 -1.01353 8.61601
1077 -1.04881 8.61601
1078 -1.08409 8.61601
1079 -1.11937 8.61601
1080 -1.15464 8.58073
1081 -1.18992 8.58073
1082 -1.2252 8.58073
1083 -1.26048 8.58073
1084 -1.29575 8.58073
1085 -1.33103 8.54545
1086 -1.36631 8.54545
1087 -1.40159 8.54545
1088 -1.43687 8.54545
1089 -1.47214 8.51017
1090 -1.50742 8.51017
1091 -1.5427 8.51017
1092 -1.57798 8.51017
1093 -1.61325 8.4749
1094 -1.64853 8.4749
1095 -1.68381 8.4749
1096 -1.71909 8.43962
1097 -1.75437 8.43962
1098 -1.78964 8.43962
1099 -1.82492 8.40434
1100 -1.8602 8.40434
1101 -1.89548 8.40434
1102 -1.93075 8.36906
1103 -1.96603 8.36906
1104 -2.00131 8.33378
1105 -2.03659 8.33378
1106 -2.07187 8.33378
1107 -2.10714 8.33378
1108 -2.14242 8.29851
1109 -2.1777 8.29851
1110 -2.21298 8.26323
1111 -2.24825 8.26323
1112 -2.28353 8.26323
1113 -2.31881 8.22795
1114 -2.35409 8.19267
1115 -2.38937 8.19267
1116 -2.42464 8.1574
1117 -2.45992 8.1574
1118 -2.4952 8.12212
1119 -2.53048 8.12212
1120 -2.56575 8.08684
1121 -2.60103 8.05156
1122 -2.63631 8.05156
1123 -2.67159 8.01628
1124 -2.70687 8.01628
1125 -2.74214 7.98101
1126 -2.77742 7.98101
1127 -2.8127 7.94573
1128 -2.84798 7.94573
1129 -2.88325 7.91045
1130 -2.91853 7.91045
1131 -2.95381 7.87517
1132 -2.98909 7.8399
1133 -3.02437 7.80462
1134 -3.05964 7.76934
1135 -3.09492 7.76934
1136 -3.1302 7.73406
1137 -3.16548 7.69878
1138 -3.20075 7.66351
1139 -3.23603 7.62823
1140 -3.27131 7.59295
1141 -3.30659 7.55767
1142 -3.34187 7.5224
1143 -3.37714 7.48712
1144 -3.41242 7.45184
1145 -3.4477 7.41656
1146 -3.48298 7.38128
1147 -3.51825 7.34601
1148 -3.55353 7.31073
1149 -3.58881 7.27545
1150 -3.62409 7.24017
1151 -3.65937 7.2049
1152 -3.69464 7.16962
1153 -3.72992 7.13434
1154 -3.7652 7.09906
1155 -3.80048 7.06378
1156 -3.83575 7.02851
1157 -3.87103 7.02851
1158 -3.90631 6.99323
1159 -3.94159 6.95795
1160 -3.97687 6.92267
1161 -4.01214 6.8874
1162 -4.04742 6.85212
1163 -4.0827 6.81684
1164 -4.11798 6.78156
1165 -4.15325 6.74628
1166 -4.18853 6.71101
1167 -4.22381 6.67573
1168 -4.25909 6.64045
1169 -4.29437 6.64045
1170 -4.32964 6.60517
1171 -4.36492 6.5699
1172 -4.4002 6.53462
1173 -4.43548 6.49934
1174 -4.47075 6.46406
1175 -4.50603 6.42878
1176 -4.54131 6.39351
1177 -4.57659 6.35823
1178 -4.61187 6.32295
1179 -4.64714 6.28767
1180 -4.68242 6.2524
1181 -4.7177 6.21712
1182 -4.75298 6.18184
1183 -4.78825 6.14656
1184 -4.78825 6.11128
1185 -4.82353 6.07601
1186 -4.85881 6.04073
1187 -4.85881 6.00545
1188 -4.89409 5.97017
1189 -4.89409 5.9349
1190 -4.92937 5.89962
1191 -4.96464 5.86434
1192 -4.99992 5.82906
1193 -5.0352 5.79378
1194 -5.0352 5.75851
1195 -5.07048 5.72323
1196 -5.10575 5.68795
1197 -5.14103 5.65267
1198 -5.14103 5.6174
1199 -5.17631 5.58212
1200 -5.17631 5.54684
1201 -5.21159 5.51156
1202 -5.24687 5.47628
1203 -5.24687 5.44101
1204 -5.28214 5.40573
1205 -5.31742 5.37045
1206 -5.3527 5.33517
1207 -5.38798 5.2999
1208 -5.38798 5.26462
1209 -5.38798 5.22934
1210 -5.42325 5.19406
1211 -5.45853 5.15878
1212 -5.45853 5.12351
1213 -5.49381 5.08823
1214 -5.49381 5.05295
1215 -5.52909 5.01767
1216 -5.56437 4.9824
1217 -5.59964 4.94712
1218 -5.63492 4.91184
1219 -5.6702 4.87656
1220 -5.70548 4.84128
1221 -5.70548 4.80601
1222 -5.70548 4.77073
1223 -5.70548 4.73545
1224 -5.74075 4.70017
1225 -5.74075 4.6649
1226 -5.77603 4.62962
1227 -5.81131 4.59434
1228 -5.84659 4.55906
1229 -5.88187 4.52378
1230 -5.88187 4.48851
1231 -5.88187 4.45323
1232 -5.91714 4.41795
1233 -5.91714 4.38267
1234 -5.95242 4.3474
1235 -5.9877 4.31212
1236 -5.9877 4.27684
1237 -5.9877 4.24156
1238 -6.02298 4.20628
1239 -6.05825 4.17101
1240 -6.05825 4.13573
1241 -6.05825 4.10045
1242 -6.05825 4.06517
1243 -6.05825 4.0299
1244 -6.05825 3.99462
1245 -6.05825 3.95934
1246 -6.05825 3.92406
1247 -6.05825 3.88878
1248 -6.05825 3.85351
1249 -6.05825 3.81823
1250 -6.05825 3.78295
1251 -6.05825 3.74767
1252 -6.05825 3.7124
1253 -6.05825 3.67712
1254 -6.05825 3.64184
1255 -6.05825 3.60656
1256 -6.05825 3.57128
1257 -6.09353 3.53601
1258 -6.12881 3.50073
1259 -6.16409 3.46545
1260 -6.19937 3.43017
1261 -6.23464 3.3949
1262 -6.26992 3.35962
1263 -6.3052 3.32434
1264 -6.34048 3.28906
1265 -6.37575 3.25378
1266 -6.41103 3.21851
1267 -6.44631 3.18323
1268 -6.48159 3.14795
1269 -6.51687 3.11267
1270 -6.55214 3.0774
1271 -6.55214 3.04212
1272 -6.55214 3.00684
1273 -6.55214 2.97156
1274 -6.58742 2.93628
1275 -6.58742 2.90101
1276 -6.58742 2.86573
1277 -6.58742 2.83045
1278 -6.58742 2.79517
1279 -6.58742 2.7599
1280 -6.58742 2.72462
1281 -6.58742 2.68934
1282 -6.58742 2.65406
1283 -6.58742 2.61878
1284 -6.58742 2.58351
1285 -6.58742 2.54823
1286 -6.58742 2.51295
1287 -6.6227 2.47767
1288 -6.65798 2.4424
1289 -6.65798 2.40712
1290 -6.65798 2.37184
1291 -6.65798 2.33656
1292 -6.65798 2.30128
1293 -6.65798 2.26601
1294 -6.69325 2.23073
1295 -6.69325 2.19545
1296 -6.72853 2.16017
1297 -6.72853 2.1249
1298 -6.72853 2.08962
1299 -6.76381 2.05434
1300 -6.76381 2.01906
1301 -6.76381 1.98378
1302 -6.76381 1.94851
1303 -6.76381 1.91323
1304 -6.76381 1.87795
1305 -6.79909 1.84267
1306 -6.79909 1.8074
1307 -6.83437 1.77212
1308 -6.83437 1.73684
1309 -6.83437 1.70156
1310 -6.86964 1.66628
1311 -6.86964 1.63101
1312 -6.90492 1.59573
1313 -6.90492 1.56045
1314 -6.9402 1.52517
1315 -6.9402 1.4899
1316 -6.9402 1.45462
1317 -6.9402 1.41934
1318 -6.97548 1.38406
1319 -6.97548 1.34878
1320 -6.97548 1.31351
1321 -6.97548 1.27823
1322 -6.97548 1.24295
1323 -6.97548 1.20767
1324 -6.97548 1.1724
1325 -6.97548 1.13712
1326 -6.97548 1.10184
1327 -6.97548 1.06656
1328 -7.01075 1.03128
1329 -7.01075 0.996007
1330 -7.01075 0.960729
1331 -7.01075 0.925451
1332 -7.04603 0.890173
1333 -7.04603 0.854895
1334 -7.04603 0.819618
1335 -7.04603 0.78434
1336 -7.04603 0.749062
1337 -7.04603 0.713784
1338 -7.04603 0.678507
1339 -7.04603 0.643229
1340 -7.04603 0.607951
1341 -7.04603 0.572673
1342 -7.08131 0.537395
1343 -7.11659 0.502118
1344 -7.11659 0.46684
1345 -7.11659 0.431562
1346 -7.11659 0.396284
1347 -7.11659 0.361007
1348 -7.11659 0.325729
1349 -7.11659 0.290451
1350 -7.11659 0.255173
1351 -7.11659 0.219895
1352 -7.11659 0.184618
1353 -7.11659 0.14934
1354 -7.11659 0.114062
1355 -7.11659 0.0787843
1356 -7.11659 0.0435065
1357 -7.11659 0.00822874
1358 -7.11659 -0.027049
