# Supplementary material for: Statistical Mapping of Maize Bundle Intensity at the Stem Scale Using Spatial Normalisation of Replicated Images
Source: PLoS One. 2014 Mar 12;9(3):e90673. doi: 10.1371/journal.pone.0090673 (PMC3951278; doi:10.1371/journal.pone.0090673)
Supplement: File S2 — Data files containing bundle positions and slice contours. (ZIP) [file pone.0090673.s002.zip › data/slabs/tables/contoursMm/m09XrCntMm.txt]

name   x   y
1    -8.21134 -0.505014
2    -8.21134 -0.540292
3    -8.21134 -0.57557
4    -8.21134 -0.610847
5    -8.21134 -0.646125
6    -8.21134 -0.681403
7    -8.21134 -0.716681
8    -8.21134 -0.751959
9    -8.21134 -0.787236
10   -8.21134 -0.822514
11   -8.21134 -0.857792
12   -8.21134 -0.89307
13   -8.21134 -0.928347
14   -8.21134 -0.963625
15   -8.21134 -0.998903
16   -8.21134 -1.03418
17   -8.21134 -1.06946
18   -8.21134 -1.10474
19   -8.21134 -1.14001
20   -8.21134 -1.17529
21   -8.21134 -1.21057
22   -8.21134 -1.24585
23   -8.21134 -1.28113
24   -8.21134 -1.3164
25   -8.21134 -1.35168
26   -8.21134 -1.38696
27   -8.21134 -1.42224
28   -8.21134 -1.45751
29   -8.17606 -1.49279
30   -8.17606 -1.52807
31   -8.17606 -1.56335
32   -8.17606 -1.59863
33   -8.17606 -1.6339
34   -8.17606 -1.66918
35   -8.17606 -1.70446
36   -8.17606 -1.73974
37   -8.17606 -1.77501
38   -8.17606 -1.81029
39   -8.17606 -1.84557
40   -8.17606 -1.88085
41   -8.17606 -1.91613
42   -8.17606 -1.9514
43   -8.17606 -1.98668
44   -8.14078 -2.02196
45   -8.14078 -2.05724
46   -8.14078 -2.09251
47   -8.14078 -2.12779
48   -8.14078 -2.16307
49   -8.10551 -2.19835
50   -8.10551 -2.23363
51   -8.10551 -2.2689
52   -8.10551 -2.30418
53   -8.10551 -2.33946
54   -8.10551 -2.37474
55   -8.10551 -2.41001
56   -8.10551 -2.44529
57   -8.10551 -2.48057
58   -8.10551 -2.51585
59   -8.10551 -2.55113
60   -8.10551 -2.5864
61   -8.07023 -2.62168
62   -8.07023 -2.65696
63   -8.07023 -2.69224
64   -8.07023 -2.72751
65   -8.07023 -2.76279
66   -8.07023 -2.79807
67   -8.03495 -2.83335
68   -7.99967 -2.86863
69   -7.9644 -2.9039
70   -7.92912 -2.93918
71   -7.89384 -2.97446
72   -7.85856 -3.00974
73   -7.82328 -3.04501
74   -7.78801 -3.08029
75   -7.75273 -3.11557
76   -7.71745 -3.15085
77   -7.68217 -3.18613
78   -7.6469 -3.2214
79   -7.61162 -3.25668
80   -7.61162 -3.29196
81   -7.61162 -3.32724
82   -7.61162 -3.36251
83   -7.61162 -3.39779
84   -7.61162 -3.43307
85   -7.61162 -3.46835
86   -7.61162 -3.50363
87   -7.61162 -3.5389
88   -7.61162 -3.57418
89   -7.61162 -3.60946
90   -7.61162 -3.64474
91   -7.61162 -3.68001
92   -7.61162 -3.71529
93   -7.61162 -3.75057
94   -7.61162 -3.78585
95   -7.61162 -3.82113
96   -7.61162 -3.8564
97   -7.61162 -3.89168
98   -7.61162 -3.92696
99   -7.61162 -3.96224
100  -7.61162 -3.99751
101  -7.61162 -4.03279
102  -7.61162 -4.06807
103  -7.61162 -4.10335
104  -7.61162 -4.13863
105  -7.61162 -4.1739
106  -7.57634 -4.20918
107  -7.54106 -4.24446
108  -7.54106 -4.27974
109  -7.50578 -4.31501
110  -7.50578 -4.35029
111  -7.50578 -4.38557
112  -7.50578 -4.42085
113  -7.50578 -4.45613
114  -7.47051 -4.4914
115  -7.43523 -4.52668
116  -7.39995 -4.56196
117  -7.36467 -4.59724
118  -7.3294 -4.63251
119  -7.29412 -4.66779
120  -7.25884 -4.70307
121  -7.22356 -4.73835
122  -7.18828 -4.77363
123  -7.18828 -4.8089
124  -7.18828 -4.84418
125  -7.18828 -4.87946
126  -7.18828 -4.91474
127  -7.18828 -4.95001
128  -7.18828 -4.98529
129  -7.18828 -5.02057
130  -7.18828 -5.05585
131  -7.18828 -5.09113
132  -7.18828 -5.1264
133  -7.18828 -5.16168
134  -7.18828 -5.19696
135  -7.18828 -5.23224
136  -7.18828 -5.26751
137  -7.18828 -5.30279
138  -7.18828 -5.33807
139  -7.18828 -5.37335
140  -7.18828 -5.40863
141  -7.15301 -5.4439
142  -7.15301 -5.47918
143  -7.15301 -5.51446
144  -7.15301 -5.54974
145  -7.15301 -5.58501
146  -7.15301 -5.62029
147  -7.11773 -5.65557
148  -7.08245 -5.69085
149  -7.04717 -5.72613
150  -7.0119 -5.7614
151  -6.97662 -5.79668
152  -6.94134 -5.83196
153  -6.90606 -5.86724
154  -6.90606 -5.90251
155  -6.90606 -5.93779
156  -6.87078 -5.97307
157  -6.83551 -6.00835
158  -6.80023 -6.04363
159  -6.76495 -6.0789
160  -6.72967 -6.11418
161  -6.6944 -6.14946
162  -6.65912 -6.18474
163  -6.62384 -6.22001
164  -6.62384 -6.25529
165  -6.62384 -6.29057
166  -6.62384 -6.32585
167  -6.62384 -6.36113
168  -6.62384 -6.3964
169  -6.62384 -6.43168
170  -6.62384 -6.46696
171  -6.62384 -6.50224
172  -6.58856 -6.53751
173  -6.55328 -6.57279
174  -6.51801 -6.60807
175  -6.48273 -6.64335
176  -6.44745 -6.67863
177  -6.44745 -6.7139
178  -6.44745 -6.74918
179  -6.44745 -6.78446
180  -6.44745 -6.81974
181  -6.44745 -6.85501
182  -6.44745 -6.89029
183  -6.41217 -6.92557
184  -6.3769 -6.96085
185  -6.34162 -6.99613
186  -6.30634 -7.0314
187  -6.27106 -7.06668
188  -6.23578 -7.10196
189  -6.20051 -7.13724
190  -6.16523 -7.17251
191  -6.12995 -7.17251
192  -6.09467 -7.17251
193  -6.0594 -7.17251
194  -6.02412 -7.20779
195  -5.98884 -7.24307
196  -5.95356 -7.27835
197  -5.91828 -7.31363
198  -5.88301 -7.31363
199  -5.84773 -7.3489
200  -5.81245 -7.38418
201  -5.77717 -7.41946
202  -5.7419 -7.45474
203  -5.70662 -7.49001
204  -5.67134 -7.52529
205  -5.63606 -7.52529
206  -5.60078 -7.56057
207  -5.56551 -7.59585
208  -5.53023 -7.63113
209  -5.49495 -7.63113
210  -5.45967 -7.63113
211  -5.4244 -7.6664
212  -5.38912 -7.70168
213  -5.35384 -7.73696
214  -5.31856 -7.73696
215  -5.28328 -7.73696
216  -5.24801 -7.73696
217  -5.21273 -7.73696
218  -5.17745 -7.73696
219  -5.14217 -7.73696
220  -5.1069 -7.73696
221  -5.07162 -7.77224
222  -5.03634 -7.77224
223  -5.00106 -7.77224
224  -4.96578 -7.77224
225  -4.93051 -7.77224
226  -4.89523 -7.77224
227  -4.85995 -7.80751
228  -4.82467 -7.80751
229  -4.7894 -7.80751
230  -4.75412 -7.80751
231  -4.71884 -7.80751
232  -4.68356 -7.80751
233  -4.64828 -7.80751
234  -4.61301 -7.80751
235  -4.57773 -7.80751
236  -4.54245 -7.80751
237  -4.50717 -7.80751
238  -4.4719 -7.80751
239  -4.43662 -7.80751
240  -4.40134 -7.80751
241  -4.36606 -7.80751
242  -4.33078 -7.80751
243  -4.29551 -7.80751
244  -4.26023 -7.80751
245  -4.22495 -7.80751
246  -4.18967 -7.80751
247  -4.1544 -7.80751
248  -4.11912 -7.80751
249  -4.08384 -7.80751
250  -4.04856 -7.77224
251  -4.01328 -7.73696
252  -3.97801 -7.73696
253  -3.94273 -7.73696
254  -3.90745 -7.73696
255  -3.87217 -7.73696
256  -3.8369 -7.73696
257  -3.80162 -7.70168
258  -3.76634 -7.6664
259  -3.73106 -7.6664
260  -3.69578 -7.63113
261  -3.66051 -7.63113
262  -3.62523 -7.59585
263  -3.58995 -7.59585
264  -3.55467 -7.59585
265  -3.5194 -7.59585
266  -3.48412 -7.59585
267  -3.44884 -7.56057
268  -3.41356 -7.56057
269  -3.37828 -7.56057
270  -3.34301 -7.56057
271  -3.30773 -7.52529
272  -3.27245 -7.52529
273  -3.23717 -7.52529
274  -3.2019 -7.49001
275  -3.16662 -7.45474
276  -3.13134 -7.45474
277  -3.09606 -7.41946
278  -3.06078 -7.41946
279  -3.02551 -7.38418
280  -2.99023 -7.38418
281  -2.95495 -7.38418
282  -2.91967 -7.38418
283  -2.8844 -7.3489
284  -2.84912 -7.3489
285  -2.81384 -7.3489
286  -2.77856 -7.31363
287  -2.74328 -7.31363
288  -2.70801 -7.31363
289  -2.67273 -7.31363
290  -2.63745 -7.31363
291  -2.60217 -7.31363
292  -2.5669 -7.31363
293  -2.53162 -7.31363
294  -2.49634 -7.31363
295  -2.46106 -7.31363
296  -2.42578 -7.31363
297  -2.39051 -7.31363
298  -2.35523 -7.31363
299  -2.31995 -7.27835
300  -2.28467 -7.27835
301  -2.2494 -7.27835
302  -2.21412 -7.27835
303  -2.17884 -7.27835
304  -2.14356 -7.24307
305  -2.10828 -7.24307
306  -2.07301 -7.24307
307  -2.03773 -7.24307
308  -2.00245 -7.24307
309  -1.96717 -7.24307
310  -1.9319 -7.24307
311  -1.89662 -7.24307
312  -1.86134 -7.24307
313  -1.82606 -7.20779
314  -1.79078 -7.20779
315  -1.75551 -7.20779
316  -1.72023 -7.20779
317  -1.68495 -7.20779
318  -1.64967 -7.20779
319  -1.6144 -7.20779
320  -1.57912 -7.20779
321  -1.54384 -7.20779
322  -1.50856 -7.20779
323  -1.47328 -7.20779
324  -1.43801 -7.20779
325  -1.40273 -7.20779
326  -1.36745 -7.20779
327  -1.33217 -7.20779
328  -1.2969 -7.20779
329  -1.26162 -7.20779
330  -1.22634 -7.20779
331  -1.19106 -7.20779
332  -1.15578 -7.20779
333  -1.12051 -7.20779
334  -1.08523 -7.20779
335  -1.04995 -7.20779
336  -1.01467 -7.20779
337  -0.979396 -7.24307
338  -0.944118 -7.24307
339  -0.90884 -7.24307
340  -0.873562 -7.24307
341  -0.838284 -7.24307
342  -0.803007 -7.27835
343  -0.767729 -7.27835
344  -0.732451 -7.27835
345  -0.697173 -7.27835
346  -0.661896 -7.27835
347  -0.626618 -7.27835
348  -0.59134 -7.27835
349  -0.556062 -7.31363
350  -0.520784 -7.31363
351  -0.485507 -7.31363
352  -0.450229 -7.31363
353  -0.414951 -7.31363
354  -0.379673 -7.31363
355  -0.344396 -7.31363
356  -0.309118 -7.31363
357  -0.27384 -7.31363
358  -0.238562 -7.31363
359  -0.203284 -7.3489
360  -0.168007 -7.3489
361  -0.132729 -7.3489
362  -0.0974511 -7.3489
363  -0.0621733 -7.3489
364  -0.0268955 -7.3489
365  0.00838224 -7.3489
366  0.04366 -7.3489
367  0.0789378 -7.3489
368  0.114216 -7.3489
369  0.149493 -7.3489
370  0.184771 -7.3489
371  0.220049 -7.3489
372  0.255327 -7.38418
373  0.290604 -7.38418
374  0.325882 -7.38418
375  0.36116 -7.41946
376  0.396438 -7.41946
377  0.431716 -7.41946
378  0.466993 -7.41946
379  0.502271 -7.41946
380  0.537549 -7.41946
381  0.572827 -7.41946
382  0.608104 -7.41946
383  0.643382 -7.45474
384  0.67866 -7.45474
385  0.713938 -7.45474
386  0.749216 -7.45474
387  0.784493 -7.45474
388  0.819771 -7.49001
389  0.855049 -7.49001
390  0.890327 -7.49001
391  0.925604 -7.49001
392  0.960882 -7.52529
393  0.99616 -7.52529
394  1.03144 -7.52529
395  1.06672 -7.52529
396  1.10199 -7.52529
397  1.13727 -7.52529
398  1.17255 -7.56057
399  1.20783 -7.56057
400  1.2431 -7.56057
401  1.27838 -7.59585
402  1.31366 -7.59585
403  1.34894 -7.59585
404  1.38422 -7.63113
405  1.41949 -7.63113
406  1.45477 -7.6664
407  1.49005 -7.6664
408  1.52533 -7.70168
409  1.5606 -7.70168
410  1.59588 -7.70168
411  1.63116 -7.73696
412  1.66644 -7.73696
413  1.70172 -7.77224
414  1.73699 -7.80751
415  1.77227 -7.84279
416  1.80755 -7.87807
417  1.84283 -7.87807
418  1.8781 -7.87807
419  1.91338 -7.87807
420  1.94866 -7.87807
421  1.98394 -7.91335
422  2.01922 -7.94863
423  2.05449 -7.94863
424  2.08977 -7.94863
425  2.12505 -7.9839
426  2.16033 -7.9839
427  2.1956 -7.9839
428  2.23088 -8.01918
429  2.26616 -8.01918
430  2.30144 -8.05446
431  2.33672 -8.05446
432  2.37199 -8.08974
433  2.40727 -8.08974
434  2.44255 -8.08974
435  2.47783 -8.12501
436  2.5131 -8.16029
437  2.54838 -8.16029
438  2.58366 -8.16029
439  2.61894 -8.19557
440  2.65422 -8.23085
441  2.68949 -8.26613
442  2.72477 -8.3014
443  2.76005 -8.3014
444  2.79533 -8.33668
445  2.8306 -8.33668
446  2.86588 -8.37196
447  2.90116 -8.40724
448  2.93644 -8.40724
449  2.97172 -8.44251
450  3.00699 -8.44251
451  3.04227 -8.47779
452  3.07755 -8.51307
453  3.11283 -8.51307
454  3.1481 -8.51307
455  3.18338 -8.51307
456  3.21866 -8.51307
457  3.25394 -8.51307
458  3.28922 -8.51307
459  3.32449 -8.51307
460  3.35977 -8.51307
461  3.39505 -8.51307
462  3.43033 -8.51307
463  3.4656 -8.51307
464  3.50088 -8.51307
465  3.53616 -8.51307
466  3.57144 -8.51307
467  3.60672 -8.51307
468  3.64199 -8.51307
469  3.67727 -8.51307
470  3.71255 -8.47779
471  3.74783 -8.44251
472  3.7831 -8.40724
473  3.81838 -8.37196
474  3.85366 -8.33668
475  3.88894 -8.3014
476  3.92422 -8.26613
477  3.95949 -8.26613
478  3.99477 -8.26613
479  4.03005 -8.26613
480  4.06533 -8.26613
481  4.1006 -8.26613
482  4.13588 -8.26613
483  4.17116 -8.26613
484  4.20644 -8.26613
485  4.24172 -8.26613
486  4.27699 -8.26613
487  4.31227 -8.26613
488  4.34755 -8.26613
489  4.38283 -8.3014
490  4.4181 -8.33668
491  4.45338 -8.33668
492  4.48866 -8.33668
493  4.52394 -8.33668
494  4.55922 -8.33668
495  4.59449 -8.33668
496  4.62977 -8.33668
497  4.66505 -8.33668
498  4.70033 -8.33668
499  4.7356 -8.33668
500  4.77088 -8.33668
501  4.80616 -8.33668
502  4.84144 -8.33668
503  4.87672 -8.33668
504  4.91199 -8.33668
505  4.94727 -8.33668
506  4.98255 -8.33668
507  5.01783 -8.33668
508  5.0531 -8.33668
509  5.08838 -8.33668
510  5.12366 -8.33668
511  5.15894 -8.33668
512  5.19422 -8.33668
513  5.22949 -8.33668
514  5.26477 -8.37196
515  5.30005 -8.37196
516  5.33533 -8.37196
517  5.3706 -8.37196
518  5.40588 -8.37196
519  5.44116 -8.37196
520  5.47644 -8.37196
521  5.51172 -8.37196
522  5.54699 -8.37196
523  5.58227 -8.37196
524  5.61755 -8.37196
525  5.65283 -8.37196
526  5.6881 -8.37196
527  5.72338 -8.37196
528  5.75866 -8.33668
529  5.79394 -8.3014
530  5.82922 -8.26613
531  5.86449 -8.23085
532  5.89977 -8.19557
533  5.93505 -8.16029
534  5.97033 -8.12501
535  6.0056 -8.08974
536  6.04088 -8.05446
537  6.07616 -8.01918
538  6.11144 -7.9839
539  6.14672 -7.94863
540  6.14672 -7.91335
541  6.18199 -7.87807
542  6.21727 -7.84279
543  6.21727 -7.80751
544  6.25255 -7.77224
545  6.25255 -7.73696
546  6.28783 -7.70168
547  6.3231 -7.6664
548  6.35838 -7.63113
549  6.39366 -7.59585
550  6.42894 -7.56057
551  6.46422 -7.52529
552  6.49949 -7.49001
553  6.53477 -7.45474
554  6.57005 -7.41946
555  6.60533 -7.38418
556  6.60533 -7.3489
557  6.60533 -7.31363
558  6.60533 -7.27835
559  6.60533 -7.24307
560  6.60533 -7.20779
561  6.60533 -7.17251
562  6.60533 -7.13724
563  6.60533 -7.10196
564  6.60533 -7.06668
565  6.60533 -7.0314
566  6.6406 -6.99613
567  6.6406 -6.96085
568  6.67588 -6.92557
569  6.67588 -6.89029
570  6.67588 -6.85501
571  6.67588 -6.81974
572  6.71116 -6.78446
573  6.74644 -6.74918
574  6.74644 -6.7139
575  6.78172 -6.67863
576  6.81699 -6.64335
577  6.81699 -6.60807
578  6.81699 -6.57279
579  6.85227 -6.53751
580  6.85227 -6.50224
581  6.88755 -6.46696
582  6.92283 -6.43168
583  6.9581 -6.3964
584  6.99338 -6.36113
585  6.99338 -6.32585
586  6.99338 -6.29057
587  6.99338 -6.25529
588  6.99338 -6.22001
589  6.99338 -6.18474
590  6.99338 -6.14946
591  7.02866 -6.11418
592  7.02866 -6.0789
593  7.02866 -6.04363
594  7.02866 -6.00835
595  7.02866 -5.97307
596  7.02866 -5.93779
597  7.02866 -5.90251
598  7.06394 -5.86724
599  7.06394 -5.83196
600  7.09922 -5.79668
601  7.09922 -5.7614
602  7.09922 -5.72613
603  7.09922 -5.69085
604  7.09922 -5.65557
605  7.13449 -5.62029
606  7.16977 -5.58501
607  7.16977 -5.54974
608  7.20505 -5.51446
609  7.20505 -5.47918
610  7.20505 -5.4439
611  7.20505 -5.40863
612  7.20505 -5.37335
613  7.20505 -5.33807
614  7.24033 -5.30279
615  7.2756 -5.26751
616  7.2756 -5.23224
617  7.2756 -5.19696
618  7.31088 -5.16168
619  7.31088 -5.1264
620  7.34616 -5.09113
621  7.34616 -5.05585
622  7.34616 -5.02057
623  7.34616 -4.98529
624  7.34616 -4.95001
625  7.38144 -4.91474
626  7.38144 -4.87946
627  7.38144 -4.84418
628  7.41672 -4.8089
629  7.41672 -4.77363
630  7.41672 -4.73835
631  7.41672 -4.70307
632  7.45199 -4.66779
633  7.45199 -4.63251
634  7.48727 -4.59724
635  7.48727 -4.56196
636  7.48727 -4.52668
637  7.48727 -4.4914
638  7.48727 -4.45613
639  7.52255 -4.42085
640  7.52255 -4.38557
641  7.52255 -4.35029
642  7.52255 -4.31501
643  7.52255 -4.27974
644  7.52255 -4.24446
645  7.55783 -4.20918
646  7.55783 -4.1739
647  7.55783 -4.13863
648  7.5931 -4.10335
649  7.62838 -4.06807
650  7.62838 -4.03279
651  7.62838 -3.99751
652  7.66366 -3.96224
653  7.66366 -3.92696
654  7.66366 -3.89168
655  7.66366 -3.8564
656  7.66366 -3.82113
657  7.66366 -3.78585
658  7.66366 -3.75057
659  7.69894 -3.71529
660  7.69894 -3.68001
661  7.69894 -3.64474
662  7.73422 -3.60946
663  7.73422 -3.57418
664  7.73422 -3.5389
665  7.73422 -3.50363
666  7.73422 -3.46835
667  7.76949 -3.43307
668  7.76949 -3.39779
669  7.76949 -3.36251
670  7.76949 -3.32724
671  7.80477 -3.29196
672  7.80477 -3.25668
673  7.80477 -3.2214
674  7.80477 -3.18613
675  7.80477 -3.15085
676  7.80477 -3.11557
677  7.80477 -3.08029
678  7.80477 -3.04501
679  7.80477 -3.00974
680  7.80477 -2.97446
681  7.80477 -2.93918
682  7.80477 -2.9039
683  7.84005 -2.86863
684  7.84005 -2.83335
685  7.84005 -2.79807
686  7.84005 -2.76279
687  7.84005 -2.72751
688  7.84005 -2.69224
689  7.87533 -2.65696
690  7.9106 -2.62168
691  7.94588 -2.5864
692  7.94588 -2.55113
693  7.98116 -2.51585
694  7.98116 -2.48057
695  7.98116 -2.44529
696  8.01644 -2.41001
697  8.01644 -2.37474
698  8.01644 -2.33946
699  8.01644 -2.30418
700  8.01644 -2.2689
701  8.01644 -2.23363
702  8.01644 -2.19835
703  8.01644 -2.16307
704  8.01644 -2.12779
705  8.01644 -2.09251
706  8.01644 -2.05724
707  8.01644 -2.02196
708  8.01644 -1.98668
709  8.01644 -1.9514
710  8.01644 -1.91613
711  8.01644 -1.88085
712  8.01644 -1.84557
713  8.01644 -1.81029
714  8.01644 -1.77501
715  8.01644 -1.73974
716  8.01644 -1.70446
717  8.01644 -1.66918
718  8.01644 -1.6339
719  8.01644 -1.59863
720  8.01644 -1.56335
721  7.98116 -1.52807
722  7.94588 -1.49279
723  7.9106 -1.45751
724  7.87533 -1.42224
725  7.84005 -1.38696
726  7.80477 -1.35168
727  7.76949 -1.3164
728  7.76949 -1.28113
729  7.76949 -1.24585
730  7.76949 -1.21057
731  7.76949 -1.17529
732  7.73422 -1.14001
733  7.73422 -1.10474
734  7.73422 -1.06946
735  7.73422 -1.03418
736  7.73422 -0.998903
737  7.73422 -0.963625
738  7.73422 -0.928347
739  7.73422 -0.89307
740  7.73422 -0.857792
741  7.73422 -0.822514
742  7.73422 -0.787236
743  7.73422 -0.751959
744  7.73422 -0.716681
745  7.73422 -0.681403
746  7.73422 -0.646125
747  7.73422 -0.610847
748  7.73422 -0.57557
749  7.73422 -0.540292
750  7.73422 -0.505014
751  7.73422 -0.469736
752  7.73422 -0.434459
753  7.73422 -0.399181
754  7.73422 -0.363903
755  7.73422 -0.328625
756  7.73422 -0.293347
757  7.73422 -0.25807
758  7.73422 -0.222792
759  7.73422 -0.187514
760  7.73422 -0.152236
761  7.73422 -0.116959
762  7.73422 -0.0816807
763  7.73422 -0.046403
764  7.73422 -0.0111252
765  7.73422 0.0241526
766  7.73422 0.0594304
767  7.73422 0.0947081
768  7.73422 0.129986
769  7.73422 0.165264
770  7.73422 0.200541
771  7.69894 0.235819
772  7.69894 0.271097
773  7.69894 0.306375
774  7.69894 0.341653
775  7.69894 0.37693
776  7.69894 0.412208
777  7.69894 0.447486
778  7.69894 0.482764
779  7.69894 0.518041
780  7.69894 0.553319
781  7.69894 0.588597
782  7.69894 0.623875
783  7.69894 0.659153
784  7.69894 0.69443
785  7.69894 0.729708
786  7.69894 0.764986
787  7.69894 0.800264
788  7.69894 0.835541
789  7.69894 0.870819
790  7.69894 0.906097
791  7.69894 0.941375
792  7.69894 0.976653
793  7.66366 1.01193
794  7.62838 1.04721
795  7.62838 1.08249
796  7.5931 1.11776
797  7.5931 1.15304
798  7.5931 1.18832
799  7.5931 1.2236
800  7.5931 1.25887
801  7.5931 1.29415
802  7.5931 1.32943
803  7.5931 1.36471
804  7.5931 1.39999
805  7.55783 1.43526
806  7.52255 1.47054
807  7.52255 1.50582
808  7.52255 1.5411
809  7.52255 1.57637
810  7.52255 1.61165
811  7.48727 1.64693
812  7.48727 1.68221
813  7.48727 1.71749
814  7.48727 1.75276
815  7.48727 1.78804
816  7.48727 1.82332
817  7.48727 1.8586
818  7.45199 1.89387
819  7.41672 1.92915
820  7.38144 1.96443
821  7.34616 1.99971
822  7.31088 2.03499
823  7.2756 2.07026
824  7.24033 2.10554
825  7.20505 2.14082
826  7.16977 2.1761
827  7.16977 2.21137
828  7.16977 2.24665
829  7.16977 2.28193
830  7.16977 2.31721
831  7.16977 2.35249
832  7.16977 2.38776
833  7.16977 2.42304
834  7.16977 2.45832
835  7.16977 2.4936
836  7.16977 2.52887
837  7.16977 2.56415
838  7.16977 2.59943
839  7.16977 2.63471
840  7.16977 2.66999
841  7.16977 2.70526
842  7.16977 2.74054
843  7.16977 2.77582
844  7.16977 2.8111
845  7.16977 2.84637
846  7.16977 2.88165
847  7.13449 2.91693
848  7.13449 2.95221
849  7.13449 2.98749
850  7.09922 3.02276
851  7.06394 3.05804
852  7.06394 3.09332
853  7.06394 3.1286
854  7.06394 3.16387
855  7.06394 3.19915
856  7.06394 3.23443
857  7.02866 3.26971
858  7.02866 3.30499
859  7.02866 3.34026
860  7.02866 3.37554
861  6.99338 3.41082
862  6.99338 3.4461
863  6.99338 3.48137
864  6.9581 3.51665
865  6.9581 3.55193
866  6.9581 3.58721
867  6.9581 3.62249
868  6.9581 3.65776
869  6.9581 3.69304
870  6.92283 3.72832
871  6.88755 3.7636
872  6.85227 3.79887
873  6.85227 3.83415
874  6.81699 3.86943
875  6.81699 3.90471
876  6.81699 3.93999
877  6.78172 3.97526
878  6.78172 4.01054
879  6.74644 4.04582
880  6.74644 4.0811
881  6.71116 4.11637
882  6.71116 4.15165
883  6.71116 4.18693
884  6.67588 4.22221
885  6.6406 4.25749
886  6.6406 4.29276
887  6.6406 4.32804
888  6.60533 4.36332
889  6.57005 4.3986
890  6.53477 4.43387
891  6.53477 4.46915
892  6.53477 4.50443
893  6.53477 4.53971
894  6.53477 4.57499
895  6.49949 4.61026
896  6.46422 4.64554
897  6.46422 4.68082
898  6.42894 4.7161
899  6.42894 4.75137
900  6.39366 4.78665
901  6.39366 4.82193
902  6.39366 4.85721
903  6.35838 4.89249
904  6.3231 4.92776
905  6.3231 4.96304
906  6.3231 4.99832
907  6.28783 5.0336
908  6.25255 5.06887
909  6.25255 5.10415
910  6.21727 5.13943
911  6.18199 5.17471
912  6.18199 5.20999
913  6.14672 5.24526
914  6.14672 5.28054
915  6.11144 5.31582
916  6.07616 5.3511
917  6.07616 5.38637
918  6.04088 5.42165
919  6.04088 5.45693
920  6.0056 5.49221
921  5.97033 5.52749
922  5.97033 5.56276
923  5.93505 5.59804
924  5.89977 5.63332
925  5.89977 5.6686
926  5.86449 5.70387
927  5.82922 5.73915
928  5.82922 5.77443
929  5.79394 5.80971
930  5.79394 5.84499
931  5.75866 5.88026
932  5.75866 5.91554
933  5.72338 5.95082
934  5.6881 5.9861
935  5.6881 6.02137
936  5.65283 6.05665
937  5.61755 6.09193
938  5.61755 6.12721
939  5.58227 6.16249
940  5.54699 6.19776
941  5.51172 6.23304
942  5.51172 6.26832
943  5.47644 6.3036
944  5.44116 6.33887
945  5.40588 6.37415
946  5.3706 6.40943
947  5.33533 6.44471
948  5.30005 6.47999
949  5.30005 6.51526
950  5.30005 6.55054
951  5.26477 6.58582
952  5.22949 6.6211
953  5.19422 6.65637
954  5.15894 6.69165
955  5.12366 6.72693
956  5.08838 6.76221
957  5.0531 6.79749
958  5.01783 6.83276
959  5.01783 6.86804
960  4.98255 6.90332
961  4.94727 6.9386
962  4.91199 6.97387
963  4.87672 7.00915
964  4.84144 7.04443
965  4.84144 7.07971
966  4.80616 7.11499
967  4.77088 7.15026
968  4.77088 7.18554
969  4.7356 7.22082
970  4.70033 7.2561
971  4.66505 7.29137
972  4.62977 7.32665
973  4.59449 7.36193
974  4.55922 7.39721
975  4.52394 7.43249
976  4.48866 7.46776
977  4.45338 7.50304
978  4.4181 7.53832
979  4.38283 7.5736
980  4.34755 7.5736
981  4.31227 7.60887
982  4.27699 7.64415
983  4.24172 7.67943
984  4.20644 7.67943
985  4.17116 7.71471
986  4.13588 7.74999
987  4.1006 7.78526
988  4.06533 7.82054
989  4.03005 7.82054
990  3.99477 7.85582
991  3.95949 7.8911
992  3.92422 7.92637
993  3.88894 7.92637
994  3.85366 7.96165
995  3.81838 7.96165
996  3.7831 7.99693
997  3.74783 8.03221
998  3.71255 8.06749
999  3.67727 8.10276
1000 3.64199 8.13804
1001 3.60672 8.17332
1002 3.57144 8.2086
1003 3.53616 8.2086
1004 3.50088 8.24387
1005 3.4656 8.24387
1006 3.43033 8.27915
1007 3.39505 8.27915
1008 3.35977 8.31443
1009 3.32449 8.34971
1010 3.28922 8.34971
1011 3.25394 8.38499
1012 3.21866 8.38499
1013 3.18338 8.42026
1014 3.1481 8.45554
1015 3.11283 8.49082
1016 3.07755 8.49082
1017 3.04227 8.49082
1018 3.00699 8.5261
1019 2.97172 8.5261
1020 2.93644 8.56137
1021 2.90116 8.59665
1022 2.86588 8.59665
1023 2.8306 8.63193
1024 2.79533 8.63193
1025 2.76005 8.66721
1026 2.72477 8.66721
1027 2.68949 8.70249
1028 2.65422 8.73776
1029 2.61894 8.73776
1030 2.58366 8.77304
1031 2.54838 8.77304
1032 2.5131 8.77304
1033 2.47783 8.77304
1034 2.44255 8.80832
1035 2.40727 8.80832
1036 2.37199 8.8436
1037 2.33672 8.8436
1038 2.30144 8.87887
1039 2.26616 8.87887
1040 2.23088 8.91415
1041 2.1956 8.91415
1042 2.16033 8.91415
1043 2.12505 8.91415
1044 2.08977 8.94943
1045 2.05449 8.94943
1046 2.01922 8.94943
1047 1.98394 8.98471
1048 1.94866 9.01999
1049 1.91338 9.01999
1050 1.8781 9.01999
1051 1.84283 9.01999
1052 1.80755 9.05526
1053 1.77227 9.05526
1054 1.73699 9.05526
1055 1.70172 9.09054
1056 1.66644 9.09054
1057 1.63116 9.09054
1058 1.59588 9.12582
1059 1.5606 9.12582
1060 1.52533 9.12582
1061 1.49005 9.1611
1062 1.45477 9.1611
1063 1.41949 9.1611
1064 1.38422 9.1611
1065 1.34894 9.1611
1066 1.31366 9.1611
1067 1.27838 9.1611
1068 1.2431 9.19637
1069 1.20783 9.19637
1070 1.17255 9.19637
1071 1.13727 9.19637
1072 1.10199 9.23165
1073 1.06672 9.23165
1074 1.03144 9.23165
1075 0.99616 9.23165
1076 0.960882 9.26693
1077 0.925604 9.26693
1078 0.890327 9.30221
1079 0.855049 9.30221
1080 0.819771 9.33749
1081 0.784493 9.33749
1082 0.749216 9.33749
1083 0.713938 9.33749
1084 0.67866 9.33749
1085 0.643382 9.33749
1086 0.608104 9.33749
1087 0.572827 9.33749
1088 0.537549 9.33749
1089 0.502271 9.33749
1090 0.466993 9.33749
1091 0.431716 9.33749
1092 0.396438 9.33749
1093 0.36116 9.33749
1094 0.325882 9.33749
1095 0.290604 9.33749
1096 0.255327 9.33749
1097 0.220049 9.33749
1098 0.184771 9.33749
1099 0.149493 9.33749
1100 0.114216 9.33749
1101 0.0789378 9.33749
1102 0.04366 9.30221
1103 0.00838224 9.30221
1104 -0.0268955 9.30221
1105 -0.0621733 9.30221
1106 -0.0974511 9.30221
1107 -0.132729 9.30221
1108 -0.168007 9.30221
1109 -0.203284 9.30221
1110 -0.238562 9.30221
1111 -0.27384 9.30221
1112 -0.309118 9.30221
1113 -0.344396 9.30221
1114 -0.379673 9.30221
1115 -0.414951 9.30221
1116 -0.450229 9.30221
1117 -0.485507 9.30221
1118 -0.520784 9.30221
1119 -0.556062 9.30221
1120 -0.59134 9.30221
1121 -0.626618 9.30221
1122 -0.661896 9.26693
1123 -0.697173 9.23165
1124 -0.732451 9.19637
1125 -0.767729 9.19637
1126 -0.803007 9.19637
1127 -0.838284 9.19637
1128 -0.873562 9.19637
1129 -0.90884 9.19637
1130 -0.944118 9.19637
1131 -0.979396 9.19637
1132 -1.01467 9.19637
1133 -1.04995 9.19637
1134 -1.08523 9.19637
1135 -1.12051 9.19637
1136 -1.15578 9.19637
1137 -1.19106 9.19637
1138 -1.22634 9.19637
1139 -1.26162 9.1611
1140 -1.2969 9.12582
1141 -1.33217 9.09054
1142 -1.36745 9.05526
1143 -1.40273 9.01999
1144 -1.43801 9.01999
1145 -1.47328 9.01999
1146 -1.50856 8.98471
1147 -1.54384 8.94943
1148 -1.57912 8.94943
1149 -1.6144 8.94943
1150 -1.64967 8.94943
1151 -1.68495 8.91415
1152 -1.72023 8.91415
1153 -1.75551 8.91415
1154 -1.79078 8.91415
1155 -1.82606 8.87887
1156 -1.86134 8.8436
1157 -1.89662 8.8436
1158 -1.9319 8.80832
1159 -1.96717 8.80832
1160 -2.00245 8.80832
1161 -2.03773 8.77304
1162 -2.07301 8.77304
1163 -2.10828 8.73776
1164 -2.14356 8.73776
1165 -2.17884 8.73776
1166 -2.21412 8.70249
1167 -2.2494 8.66721
1168 -2.28467 8.63193
1169 -2.31995 8.63193
1170 -2.35523 8.59665
1171 -2.39051 8.59665
1172 -2.42578 8.59665
1173 -2.46106 8.56137
1174 -2.49634 8.56137
1175 -2.53162 8.56137
1176 -2.5669 8.56137
1177 -2.60217 8.56137
1178 -2.63745 8.5261
1179 -2.67273 8.49082
1180 -2.70801 8.45554
1181 -2.74328 8.42026
1182 -2.77856 8.42026
1183 -2.81384 8.38499
1184 -2.84912 8.34971
1185 -2.8844 8.34971
1186 -2.91967 8.31443
1187 -2.95495 8.31443
1188 -2.99023 8.31443
1189 -3.02551 8.27915
1190 -3.06078 8.24387
1191 -3.09606 8.24387
1192 -3.13134 8.2086
1193 -3.16662 8.2086
1194 -3.2019 8.17332
1195 -3.23717 8.17332
1196 -3.27245 8.13804
1197 -3.30773 8.10276
1198 -3.34301 8.10276
1199 -3.37828 8.06749
1200 -3.41356 8.03221
1201 -3.44884 7.99693
1202 -3.48412 7.96165
1203 -3.5194 7.92637
1204 -3.55467 7.92637
1205 -3.58995 7.92637
1206 -3.62523 7.8911
1207 -3.66051 7.85582
1208 -3.69578 7.82054
1209 -3.73106 7.82054
1210 -3.76634 7.78526
1211 -3.80162 7.74999
1212 -3.8369 7.74999
1213 -3.87217 7.71471
1214 -3.90745 7.67943
1215 -3.94273 7.67943
1216 -3.97801 7.64415
1217 -4.01328 7.60887
1218 -4.04856 7.5736
1219 -4.08384 7.53832
1220 -4.11912 7.50304
1221 -4.1544 7.50304
1222 -4.18967 7.46776
1223 -4.22495 7.43249
1224 -4.26023 7.43249
1225 -4.29551 7.39721
1226 -4.33078 7.36193
1227 -4.36606 7.36193
1228 -4.40134 7.32665
1229 -4.43662 7.29137
1230 -4.4719 7.2561
1231 -4.50717 7.22082
1232 -4.54245 7.18554
1233 -4.57773 7.15026
1234 -4.61301 7.11499
1235 -4.64828 7.07971
1236 -4.68356 7.04443
1237 -4.71884 7.00915
1238 -4.75412 6.97387
1239 -4.7894 6.9386
1240 -4.82467 6.90332
1241 -4.85995 6.90332
1242 -4.89523 6.86804
1243 -4.93051 6.83276
1244 -4.96578 6.79749
1245 -5.00106 6.76221
1246 -5.03634 6.72693
1247 -5.07162 6.69165
1248 -5.1069 6.65637
1249 -5.14217 6.6211
1250 -5.17745 6.58582
1251 -5.17745 6.55054
1252 -5.21273 6.51526
1253 -5.24801 6.47999
1254 -5.28328 6.44471
1255 -5.31856 6.40943
1256 -5.35384 6.37415
1257 -5.38912 6.33887
1258 -5.4244 6.3036
1259 -5.45967 6.26832
1260 -5.49495 6.23304
1261 -5.53023 6.19776
1262 -5.56551 6.16249
1263 -5.60078 6.12721
1264 -5.63606 6.09193
1265 -5.67134 6.05665
1266 -5.70662 6.02137
1267 -5.70662 5.9861
1268 -5.7419 5.95082
1269 -5.77717 5.91554
1270 -5.81245 5.88026
1271 -5.84773 5.84499
1272 -5.88301 5.80971
1273 -5.91828 5.77443
1274 -5.95356 5.73915
1275 -5.95356 5.70387
1276 -5.95356 5.6686
1277 -5.98884 5.63332
1278 -6.02412 5.59804
1279 -6.0594 5.56276
1280 -6.09467 5.52749
1281 -6.12995 5.49221
1282 -6.16523 5.45693
1283 -6.20051 5.42165
1284 -6.23578 5.38637
1285 -6.27106 5.3511
1286 -6.30634 5.31582
1287 -6.34162 5.28054
1288 -6.34162 5.24526
1289 -6.3769 5.20999
1290 -6.3769 5.17471
1291 -6.41217 5.13943
1292 -6.41217 5.10415
1293 -6.44745 5.06887
1294 -6.48273 5.0336
1295 -6.51801 4.99832
1296 -6.51801 4.96304
1297 -6.55328 4.92776
1298 -6.58856 4.89249
1299 -6.62384 4.85721
1300 -6.65912 4.82193
1301 -6.6944 4.78665
1302 -6.6944 4.75137
1303 -6.6944 4.7161
1304 -6.6944 4.68082
1305 -6.6944 4.64554
1306 -6.72967 4.61026
1307 -6.72967 4.57499
1308 -6.76495 4.53971
1309 -6.80023 4.50443
1310 -6.83551 4.46915
1311 -6.83551 4.43387
1312 -6.87078 4.3986
1313 -6.87078 4.36332
1314 -6.90606 4.32804
1315 -6.90606 4.29276
1316 -6.94134 4.25749
1317 -6.94134 4.22221
1318 -6.97662 4.18693
1319 -6.97662 4.15165
1320 -6.97662 4.11637
1321 -7.0119 4.0811
1322 -7.0119 4.04582
1323 -7.04717 4.01054
1324 -7.04717 3.97526
1325 -7.08245 3.93999
1326 -7.08245 3.90471
1327 -7.11773 3.86943
1328 -7.11773 3.83415
1329 -7.15301 3.79887
1330 -7.18828 3.7636
1331 -7.22356 3.72832
1332 -7.22356 3.69304
1333 -7.22356 3.65776
1334 -7.22356 3.62249
1335 -7.22356 3.58721
1336 -7.25884 3.55193
1337 -7.25884 3.51665
1338 -7.25884 3.48137
1339 -7.29412 3.4461
1340 -7.29412 3.41082
1341 -7.3294 3.37554
1342 -7.3294 3.34026
1343 -7.36467 3.30499
1344 -7.36467 3.26971
1345 -7.36467 3.23443
1346 -7.39995 3.19915
1347 -7.39995 3.16387
1348 -7.39995 3.1286
1349 -7.43523 3.09332
1350 -7.43523 3.05804
1351 -7.47051 3.02276
1352 -7.47051 2.98749
1353 -7.47051 2.95221
1354 -7.47051 2.91693
1355 -7.50578 2.88165
1356 -7.50578 2.84637
1357 -7.54106 2.8111
1358 -7.54106 2.77582
1359 -7.57634 2.74054
1360 -7.57634 2.70526
1361 -7.57634 2.66999
1362 -7.61162 2.63471
1363 -7.61162 2.59943
1364 -7.6469 2.56415
1365 -7.6469 2.52887
1366 -7.6469 2.4936
1367 -7.68217 2.45832
1368 -7.68217 2.42304
1369 -7.68217 2.38776
1370 -7.68217 2.35249
1371 -7.68217 2.31721
1372 -7.71745 2.28193
1373 -7.75273 2.24665
1374 -7.75273 2.21137
1375 -7.78801 2.1761
1376 -7.78801 2.14082
1377 -7.78801 2.10554
1378 -7.82328 2.07026
1379 -7.82328 2.03499
1380 -7.82328 1.99971
1381 -7.82328 1.96443
1382 -7.82328 1.92915
1383 -7.85856 1.89387
1384 -7.85856 1.8586
1385 -7.89384 1.82332
1386 -7.89384 1.78804
1387 -7.89384 1.75276
1388 -7.89384 1.71749
1389 -7.92912 1.68221
1390 -7.92912 1.64693
1391 -7.92912 1.61165
1392 -7.92912 1.57637
1393 -7.92912 1.5411
1394 -7.9644 1.50582
1395 -7.9644 1.47054
1396 -7.9644 1.43526
1397 -7.99967 1.39999
1398 -7.99967 1.36471
1399 -7.99967 1.32943
1400 -7.99967 1.29415
1401 -7.99967 1.25887
1402 -7.99967 1.2236
1403 -7.99967 1.18832
1404 -7.99967 1.15304
1405 -8.03495 1.11776
1406 -8.03495 1.08249
1407 -8.03495 1.04721
1408 -8.03495 1.01193
1409 -8.03495 0.976653
1410 -8.03495 0.941375
1411 -8.07023 0.906097
1412 -8.07023 0.870819
1413 -8.07023 0.835541
1414 -8.07023 0.800264
1415 -8.07023 0.764986
1416 -8.07023 0.729708
1417 -8.07023 0.69443
1418 -8.07023 0.659153
1419 -8.07023 0.623875
1420 -8.10551 0.588597
1421 -8.10551 0.553319
1422 -8.10551 0.518041
1423 -8.10551 0.482764
1424 -8.10551 0.447486
1425 -8.10551 0.412208
1426 -8.10551 0.37693
1427 -8.10551 0.341653
1428 -8.10551 0.306375
1429 -8.10551 0.271097
1430 -8.14078 0.235819
1431 -8.14078 0.200541
1432 -8.14078 0.165264
1433 -8.14078 0.129986
1434 -8.14078 0.0947081
1435 -8.14078 0.0594304
1436 -8.14078 0.0241526
1437 -8.14078 -0.0111252
1438 -8.17606 -0.046403
1439 -8.17606 -0.0816807
1440 -8.17606 -0.116959
1441 -8.17606 -0.152236
1442 -8.17606 -0.187514
1443 -8.17606 -0.222792
1444 -8.17606 -0.25807
1445 -8.17606 -0.293347
1446 -8.17606 -0.328625
1447 -8.17606 -0.363903
1448 -8.17606 -0.399181
1449 -8.17606 -0.434459
1450 -8.17606 -0.469736
