# Supplementary material for: Statistical Mapping of Maize Bundle Intensity at the Stem Scale Using Spatial Normalisation of Replicated Images
Source: PLoS One. 2014 Mar 12;9(3):e90673. doi: 10.1371/journal.pone.0090673 (PMC3951278; doi:10.1371/journal.pone.0090673)
Supplement: File S2 — Data files containing bundle positions and slice contours. (ZIP) [file pone.0090673.s002.zip › data/slabs/tables/contoursMm/m11arCntMm.txt]

name   x   y
1    -8.75112 -0.284292
2    -8.75112 -0.319569
3    -8.75112 -0.354847
4    -8.75112 -0.390125
5    -8.75112 -0.425403
6    -8.75112 -0.46068
7    -8.75112 -0.495958
8    -8.75112 -0.531236
9    -8.75112 -0.566514
10   -8.75112 -0.601792
11   -8.75112 -0.637069
12   -8.75112 -0.672347
13   -8.75112 -0.707625
14   -8.75112 -0.742903
15   -8.75112 -0.77818
16   -8.75112 -0.813458
17   -8.75112 -0.848736
18   -8.75112 -0.884014
19   -8.71584 -0.919292
20   -8.71584 -0.954569
21   -8.71584 -0.989847
22   -8.71584 -1.02512
23   -8.71584 -1.0604
24   -8.71584 -1.09568
25   -8.68057 -1.13096
26   -8.64529 -1.16624
27   -8.61001 -1.20151
28   -8.57473 -1.23679
29   -8.57473 -1.27207
30   -8.57473 -1.30735
31   -8.57473 -1.34262
32   -8.57473 -1.3779
33   -8.57473 -1.41318
34   -8.53945 -1.44846
35   -8.53945 -1.48374
36   -8.53945 -1.51901
37   -8.53945 -1.55429
38   -8.53945 -1.58957
39   -8.53945 -1.62485
40   -8.53945 -1.66012
41   -8.53945 -1.6954
42   -8.53945 -1.73068
43   -8.53945 -1.76596
44   -8.53945 -1.80124
45   -8.50418 -1.83651
46   -8.50418 -1.87179
47   -8.50418 -1.90707
48   -8.50418 -1.94235
49   -8.50418 -1.97762
50   -8.50418 -2.0129
51   -8.50418 -2.04818
52   -8.50418 -2.08346
53   -8.50418 -2.11874
54   -8.50418 -2.15401
55   -8.50418 -2.18929
56   -8.50418 -2.22457
57   -8.50418 -2.25985
58   -8.4689 -2.29512
59   -8.4689 -2.3304
60   -8.4689 -2.36568
61   -8.4689 -2.40096
62   -8.4689 -2.43624
63   -8.4689 -2.47151
64   -8.43362 -2.50679
65   -8.43362 -2.54207
66   -8.43362 -2.57735
67   -8.43362 -2.61262
68   -8.43362 -2.6479
69   -8.39834 -2.68318
70   -8.39834 -2.71846
71   -8.39834 -2.75374
72   -8.39834 -2.78901
73   -8.39834 -2.82429
74   -8.36307 -2.85957
75   -8.36307 -2.89485
76   -8.36307 -2.93012
77   -8.36307 -2.9654
78   -8.36307 -3.00068
79   -8.32779 -3.03596
80   -8.32779 -3.07124
81   -8.32779 -3.10651
82   -8.32779 -3.14179
83   -8.32779 -3.17707
84   -8.29251 -3.21235
85   -8.29251 -3.24762
86   -8.29251 -3.2829
87   -8.29251 -3.31818
88   -8.29251 -3.35346
89   -8.29251 -3.38874
90   -8.29251 -3.42401
91   -8.25723 -3.45929
92   -8.25723 -3.49457
93   -8.25723 -3.52985
94   -8.25723 -3.56512
95   -8.25723 -3.6004
96   -8.22195 -3.63568
97   -8.22195 -3.67096
98   -8.22195 -3.70624
99   -8.22195 -3.74151
100  -8.22195 -3.77679
101  -8.22195 -3.81207
102  -8.22195 -3.84735
103  -8.18668 -3.88262
104  -8.18668 -3.9179
105  -8.1514 -3.95318
106  -8.1514 -3.98846
107  -8.1514 -4.02374
108  -8.1514 -4.05901
109  -8.11612 -4.09429
110  -8.11612 -4.12957
111  -8.08084 -4.16485
112  -8.08084 -4.20012
113  -8.08084 -4.2354
114  -8.08084 -4.27068
115  -8.08084 -4.30596
116  -8.04557 -4.34124
117  -8.04557 -4.37651
118  -8.01029 -4.41179
119  -8.01029 -4.44707
120  -7.97501 -4.48235
121  -7.97501 -4.51762
122  -7.97501 -4.5529
123  -7.93973 -4.58818
124  -7.93973 -4.62346
125  -7.93973 -4.65874
126  -7.93973 -4.69401
127  -7.90445 -4.72929
128  -7.90445 -4.76457
129  -7.90445 -4.79985
130  -7.90445 -4.83512
131  -7.86918 -4.8704
132  -7.86918 -4.90568
133  -7.86918 -4.94096
134  -7.86918 -4.97624
135  -7.86918 -5.01151
136  -7.86918 -5.04679
137  -7.86918 -5.08207
138  -7.86918 -5.11735
139  -7.86918 -5.15262
140  -7.86918 -5.1879
141  -7.8339 -5.22318
142  -7.8339 -5.25846
143  -7.8339 -5.29374
144  -7.79862 -5.32901
145  -7.76334 -5.36429
146  -7.76334 -5.39957
147  -7.72807 -5.43485
148  -7.72807 -5.47012
149  -7.72807 -5.5054
150  -7.69279 -5.54068
151  -7.65751 -5.57596
152  -7.65751 -5.61124
153  -7.62223 -5.64651
154  -7.62223 -5.68179
155  -7.62223 -5.71707
156  -7.58695 -5.75235
157  -7.58695 -5.78762
158  -7.58695 -5.8229
159  -7.55168 -5.85818
160  -7.55168 -5.89346
161  -7.55168 -5.92874
162  -7.5164 -5.96401
163  -7.5164 -5.99929
164  -7.48112 -6.03457
165  -7.48112 -6.06985
166  -7.48112 -6.10512
167  -7.44584 -6.1404
168  -7.44584 -6.17568
169  -7.41057 -6.21096
170  -7.37529 -6.24624
171  -7.37529 -6.28151
172  -7.34001 -6.31679
173  -7.34001 -6.35207
174  -7.34001 -6.38735
175  -7.30473 -6.42262
176  -7.30473 -6.4579
177  -7.26945 -6.49318
178  -7.26945 -6.52846
179  -7.23418 -6.56374
180  -7.23418 -6.59901
181  -7.1989 -6.63429
182  -7.1989 -6.66957
183  -7.16362 -6.70485
184  -7.16362 -6.74012
185  -7.12834 -6.7754
186  -7.12834 -6.81068
187  -7.09307 -6.84596
188  -7.09307 -6.88124
189  -7.09307 -6.91651
190  -7.05779 -6.95179
191  -7.02251 -6.98707
192  -7.02251 -7.02235
193  -6.98723 -7.05762
194  -6.98723 -7.0929
195  -6.95195 -7.12818
196  -6.95195 -7.16346
197  -6.91668 -7.19874
198  -6.91668 -7.23401
199  -6.8814 -7.26929
200  -6.8814 -7.30457
201  -6.84612 -7.33985
202  -6.84612 -7.37512
203  -6.81084 -7.4104
204  -6.81084 -7.44568
205  -6.77557 -7.48096
206  -6.77557 -7.51624
207  -6.74029 -7.55151
208  -6.74029 -7.58679
209  -6.70501 -7.62207
210  -6.66973 -7.65735
211  -6.63445 -7.69262
212  -6.59918 -7.7279
213  -6.5639 -7.76318
214  -6.5639 -7.79846
215  -6.52862 -7.83374
216  -6.52862 -7.86901
217  -6.49334 -7.90429
218  -6.49334 -7.93957
219  -6.45807 -7.97485
220  -6.45807 -8.01012
221  -6.42279 -8.0454
222  -6.38751 -8.08068
223  -6.38751 -8.11596
224  -6.35223 -8.15124
225  -6.35223 -8.18651
226  -6.35223 -8.22179
227  -6.31695 -8.25707
228  -6.28168 -8.29235
229  -6.2464 -8.32762
230  -6.21112 -8.3629
231  -6.21112 -8.39818
232  -6.17584 -8.43346
233  -6.14057 -8.46874
234  -6.10529 -8.50401
235  -6.07001 -8.53929
236  -6.03473 -8.57457
237  -5.99945 -8.60985
238  -5.96418 -8.64512
239  -5.9289 -8.6804
240  -5.89362 -8.71568
241  -5.85834 -8.75096
242  -5.82307 -8.78624
243  -5.78779 -8.82151
244  -5.75251 -8.85679
245  -5.71723 -8.89207
246  -5.68195 -8.92735
247  -5.64668 -8.96262
248  -5.6114 -8.9979
249  -5.57612 -9.03318
250  -5.54084 -9.06846
251  -5.50557 -9.10374
252  -5.47029 -9.13901
253  -5.43501 -9.17429
254  -5.39973 -9.17429
255  -5.36445 -9.17429
256  -5.32918 -9.17429
257  -5.2939 -9.17429
258  -5.25862 -9.17429
259  -5.22334 -9.17429
260  -5.18807 -9.17429
261  -5.15279 -9.17429
262  -5.11751 -9.17429
263  -5.08223 -9.17429
264  -5.04695 -9.17429
265  -5.01168 -9.17429
266  -4.9764 -9.17429
267  -4.94112 -9.17429
268  -4.90584 -9.17429
269  -4.87057 -9.17429
270  -4.83529 -9.17429
271  -4.80001 -9.17429
272  -4.76473 -9.13901
273  -4.72945 -9.13901
274  -4.69418 -9.13901
275  -4.6589 -9.10374
276  -4.62362 -9.10374
277  -4.58834 -9.06846
278  -4.55307 -9.06846
279  -4.51779 -9.06846
280  -4.48251 -9.03318
281  -4.44723 -8.9979
282  -4.41195 -8.96262
283  -4.37668 -8.92735
284  -4.3414 -8.89207
285  -4.30612 -8.85679
286  -4.27084 -8.82151
287  -4.23557 -8.78624
288  -4.20029 -8.75096
289  -4.16501 -8.71568
290  -4.12973 -8.6804
291  -4.09445 -8.64512
292  -4.05918 -8.60985
293  -4.0239 -8.57457
294  -3.98862 -8.53929
295  -3.95334 -8.50401
296  -3.91807 -8.46874
297  -3.88279 -8.46874
298  -3.84751 -8.43346
299  -3.81223 -8.39818
300  -3.77695 -8.39818
301  -3.74168 -8.3629
302  -3.7064 -8.3629
303  -3.67112 -8.3629
304  -3.63584 -8.32762
305  -3.60057 -8.29235
306  -3.56529 -8.25707
307  -3.53001 -8.22179
308  -3.49473 -8.18651
309  -3.45945 -8.15124
310  -3.42418 -8.11596
311  -3.3889 -8.08068
312  -3.35362 -8.0454
313  -3.31834 -8.01012
314  -3.28307 -7.97485
315  -3.24779 -7.93957
316  -3.21251 -7.90429
317  -3.17723 -7.90429
318  -3.14195 -7.86901
319  -3.10668 -7.83374
320  -3.0714 -7.79846
321  -3.03612 -7.76318
322  -3.00084 -7.7279
323  -2.96557 -7.69262
324  -2.93029 -7.69262
325  -2.89501 -7.65735
326  -2.85973 -7.65735
327  -2.82445 -7.65735
328  -2.78918 -7.62207
329  -2.7539 -7.62207
330  -2.71862 -7.62207
331  -2.68334 -7.58679
332  -2.64807 -7.55151
333  -2.61279 -7.51624
334  -2.57751 -7.48096
335  -2.54223 -7.44568
336  -2.50695 -7.4104
337  -2.47168 -7.37512
338  -2.4364 -7.37512
339  -2.40112 -7.33985
340  -2.36584 -7.30457
341  -2.33057 -7.26929
342  -2.29529 -7.23401
343  -2.26001 -7.23401
344  -2.22473 -7.19874
345  -2.18945 -7.16346
346  -2.15418 -7.16346
347  -2.1189 -7.16346
348  -2.08362 -7.12818
349  -2.04834 -7.12818
350  -2.01307 -7.12818
351  -1.97779 -7.0929
352  -1.94251 -7.05762
353  -1.90723 -7.02235
354  -1.87195 -6.98707
355  -1.83668 -6.98707
356  -1.8014 -6.98707
357  -1.76612 -6.95179
358  -1.73084 -6.95179
359  -1.69557 -6.95179
360  -1.66029 -6.95179
361  -1.62501 -6.95179
362  -1.58973 -6.95179
363  -1.55445 -6.95179
364  -1.51918 -6.95179
365  -1.4839 -6.95179
366  -1.44862 -6.91651
367  -1.41334 -6.91651
368  -1.37807 -6.91651
369  -1.34279 -6.91651
370  -1.30751 -6.91651
371  -1.27223 -6.88124
372  -1.23695 -6.88124
373  -1.20168 -6.88124
374  -1.1664 -6.88124
375  -1.13112 -6.88124
376  -1.09584 -6.84596
377  -1.06057 -6.84596
378  -1.02529 -6.84596
379  -0.99001 -6.84596
380  -0.954732 -6.84596
381  -0.919455 -6.84596
382  -0.884177 -6.84596
383  -0.848899 -6.84596
384  -0.813621 -6.84596
385  -0.778344 -6.84596
386  -0.743066 -6.84596
387  -0.707788 -6.84596
388  -0.67251 -6.84596
389  -0.637232 -6.84596
390  -0.601955 -6.84596
391  -0.566677 -6.84596
392  -0.531399 -6.84596
393  -0.496121 -6.84596
394  -0.460844 -6.84596
395  -0.425566 -6.84596
396  -0.390288 -6.81068
397  -0.35501 -6.81068
398  -0.319732 -6.7754
399  -0.284455 -6.7754
400  -0.249177 -6.7754
401  -0.213899 -6.7754
402  -0.178621 -6.7754
403  -0.143344 -6.7754
404  -0.108066 -6.7754
405  -0.072788 -6.7754
406  -0.0375102 -6.7754
407  -0.00223244 -6.7754
408  0.0330453 -6.7754
409  0.0683231 -6.7754
410  0.103601 -6.7754
411  0.138879 -6.7754
412  0.174156 -6.7754
413  0.209434 -6.7754
414  0.244712 -6.7754
415  0.27999 -6.7754
416  0.315268 -6.81068
417  0.350545 -6.81068
418  0.385823 -6.81068
419  0.421101 -6.81068
420  0.456379 -6.81068
421  0.491656 -6.81068
422  0.526934 -6.81068
423  0.562212 -6.81068
424  0.59749 -6.81068
425  0.632768 -6.81068
426  0.668045 -6.84596
427  0.703323 -6.84596
428  0.738601 -6.84596
429  0.773879 -6.88124
430  0.809156 -6.88124
431  0.844434 -6.88124
432  0.879712 -6.88124
433  0.91499 -6.88124
434  0.950268 -6.88124
435  0.985545 -6.88124
436  1.02082 -6.91651
437  1.0561 -6.91651
438  1.09138 -6.91651
439  1.12666 -6.91651
440  1.16193 -6.95179
441  1.19721 -6.95179
442  1.23249 -6.95179
443  1.26777 -6.95179
444  1.30305 -6.98707
445  1.33832 -6.98707
446  1.3736 -6.98707
447  1.40888 -7.02235
448  1.44416 -7.05762
449  1.47943 -7.05762
450  1.51471 -7.0929
451  1.54999 -7.0929
452  1.58527 -7.0929
453  1.62055 -7.12818
454  1.65582 -7.12818
455  1.6911 -7.12818
456  1.72638 -7.16346
457  1.76166 -7.16346
458  1.79693 -7.19874
459  1.83221 -7.19874
460  1.86749 -7.23401
461  1.90277 -7.23401
462  1.93805 -7.23401
463  1.97332 -7.26929
464  2.0086 -7.26929
465  2.04388 -7.30457
466  2.07916 -7.30457
467  2.11443 -7.33985
468  2.14971 -7.33985
469  2.18499 -7.37512
470  2.22027 -7.37512
471  2.25555 -7.4104
472  2.29082 -7.4104
473  2.3261 -7.44568
474  2.36138 -7.44568
475  2.39666 -7.48096
476  2.43193 -7.48096
477  2.46721 -7.51624
478  2.50249 -7.55151
479  2.53777 -7.58679
480  2.57305 -7.62207
481  2.60832 -7.62207
482  2.6436 -7.62207
483  2.67888 -7.65735
484  2.71416 -7.69262
485  2.74943 -7.7279
486  2.78471 -7.76318
487  2.81999 -7.79846
488  2.85527 -7.83374
489  2.89055 -7.86901
490  2.92582 -7.90429
491  2.9611 -7.93957
492  2.9611 -7.97485
493  2.99638 -8.01012
494  3.03166 -8.0454
495  3.06693 -8.08068
496  3.10221 -8.11596
497  3.13749 -8.15124
498  3.17277 -8.18651
499  3.20805 -8.22179
500  3.24332 -8.25707
501  3.2786 -8.29235
502  3.31388 -8.32762
503  3.34916 -8.3629
504  3.38443 -8.3629
505  3.41971 -8.3629
506  3.45499 -8.3629
507  3.49027 -8.3629
508  3.52555 -8.3629
509  3.56082 -8.3629
510  3.5961 -8.3629
511  3.63138 -8.3629
512  3.66666 -8.3629
513  3.70193 -8.3629
514  3.73721 -8.3629
515  3.77249 -8.3629
516  3.80777 -8.3629
517  3.84305 -8.39818
518  3.87832 -8.39818
519  3.9136 -8.43346
520  3.94888 -8.43346
521  3.98416 -8.43346
522  4.01943 -8.43346
523  4.05471 -8.43346
524  4.08999 -8.43346
525  4.12527 -8.43346
526  4.16055 -8.43346
527  4.19582 -8.43346
528  4.2311 -8.43346
529  4.26638 -8.43346
530  4.30166 -8.43346
531  4.33693 -8.43346
532  4.37221 -8.43346
533  4.40749 -8.43346
534  4.44277 -8.43346
535  4.47805 -8.43346
536  4.51332 -8.43346
537  4.5486 -8.43346
538  4.58388 -8.43346
539  4.61916 -8.43346
540  4.65443 -8.43346
541  4.68971 -8.43346
542  4.72499 -8.43346
543  4.76027 -8.46874
544  4.79555 -8.50401
545  4.83082 -8.53929
546  4.8661 -8.57457
547  4.90138 -8.60985
548  4.93666 -8.64512
549  4.97193 -8.64512
550  5.00721 -8.64512
551  5.04249 -8.64512
552  5.07777 -8.64512
553  5.11305 -8.64512
554  5.14832 -8.64512
555  5.1836 -8.64512
556  5.21888 -8.64512
557  5.25416 -8.64512
558  5.28943 -8.64512
559  5.32471 -8.64512
560  5.35999 -8.64512
561  5.39527 -8.64512
562  5.43055 -8.64512
563  5.46582 -8.64512
564  5.5011 -8.64512
565  5.53638 -8.60985
566  5.57166 -8.57457
567  5.60693 -8.53929
568  5.64221 -8.50401
569  5.67749 -8.46874
570  5.71277 -8.43346
571  5.74805 -8.39818
572  5.78332 -8.3629
573  5.8186 -8.32762
574  5.85388 -8.29235
575  5.85388 -8.25707
576  5.88916 -8.22179
577  5.88916 -8.18651
578  5.92443 -8.15124
579  5.95971 -8.11596
580  5.99499 -8.08068
581  6.03027 -8.0454
582  6.06555 -8.01012
583  6.10082 -7.97485
584  6.1361 -7.93957
585  6.1361 -7.90429
586  6.17138 -7.86901
587  6.20666 -7.83374
588  6.20666 -7.79846
589  6.24193 -7.76318
590  6.27721 -7.7279
591  6.27721 -7.69262
592  6.31249 -7.65735
593  6.34777 -7.62207
594  6.34777 -7.58679
595  6.34777 -7.55151
596  6.38305 -7.51624
597  6.41832 -7.48096
598  6.4536 -7.44568
599  6.4536 -7.4104
600  6.48888 -7.37512
601  6.48888 -7.33985
602  6.52416 -7.30457
603  6.55943 -7.26929
604  6.59471 -7.23401
605  6.59471 -7.19874
606  6.62999 -7.16346
607  6.62999 -7.12818
608  6.62999 -7.0929
609  6.66527 -7.05762
610  6.66527 -7.02235
611  6.70055 -6.98707
612  6.70055 -6.95179
613  6.73582 -6.91651
614  6.7711 -6.88124
615  6.7711 -6.84596
616  6.80638 -6.81068
617  6.80638 -6.7754
618  6.84166 -6.74012
619  6.84166 -6.70485
620  6.87693 -6.66957
621  6.87693 -6.63429
622  6.87693 -6.59901
623  6.91221 -6.56374
624  6.91221 -6.52846
625  6.94749 -6.49318
626  6.94749 -6.4579
627  6.98277 -6.42262
628  7.01805 -6.38735
629  7.01805 -6.35207
630  7.05332 -6.31679
631  7.0886 -6.28151
632  7.0886 -6.24624
633  7.12388 -6.21096
634  7.12388 -6.17568
635  7.15916 -6.1404
636  7.15916 -6.10512
637  7.19443 -6.06985
638  7.19443 -6.03457
639  7.22971 -5.99929
640  7.22971 -5.96401
641  7.26499 -5.92874
642  7.26499 -5.89346
643  7.26499 -5.85818
644  7.26499 -5.8229
645  7.30027 -5.78762
646  7.33555 -5.75235
647  7.33555 -5.71707
648  7.33555 -5.68179
649  7.37082 -5.64651
650  7.37082 -5.61124
651  7.4061 -5.57596
652  7.4061 -5.54068
653  7.4061 -5.5054
654  7.4061 -5.47012
655  7.4061 -5.43485
656  7.44138 -5.39957
657  7.44138 -5.36429
658  7.44138 -5.32901
659  7.47666 -5.29374
660  7.51193 -5.25846
661  7.51193 -5.22318
662  7.54721 -5.1879
663  7.54721 -5.15262
664  7.54721 -5.11735
665  7.58249 -5.08207
666  7.61777 -5.04679
667  7.61777 -5.01151
668  7.65305 -4.97624
669  7.65305 -4.94096
670  7.65305 -4.90568
671  7.68832 -4.8704
672  7.7236 -4.83512
673  7.7236 -4.79985
674  7.7236 -4.76457
675  7.7236 -4.72929
676  7.7236 -4.69401
677  7.7236 -4.65874
678  7.7236 -4.62346
679  7.75888 -4.58818
680  7.75888 -4.5529
681  7.75888 -4.51762
682  7.79416 -4.48235
683  7.79416 -4.44707
684  7.82943 -4.41179
685  7.82943 -4.37651
686  7.82943 -4.34124
687  7.86471 -4.30596
688  7.89999 -4.27068
689  7.89999 -4.2354
690  7.93527 -4.20012
691  7.93527 -4.16485
692  7.97055 -4.12957
693  7.97055 -4.09429
694  7.97055 -4.05901
695  7.97055 -4.02374
696  7.97055 -3.98846
697  7.97055 -3.95318
698  7.97055 -3.9179
699  7.97055 -3.88262
700  8.00582 -3.84735
701  8.00582 -3.81207
702  8.0411 -3.77679
703  8.0411 -3.74151
704  8.0411 -3.70624
705  8.0411 -3.67096
706  8.07638 -3.63568
707  8.07638 -3.6004
708  8.07638 -3.56512
709  8.07638 -3.52985
710  8.11166 -3.49457
711  8.11166 -3.45929
712  8.11166 -3.42401
713  8.11166 -3.38874
714  8.11166 -3.35346
715  8.11166 -3.31818
716  8.11166 -3.2829
717  8.11166 -3.24762
718  8.11166 -3.21235
719  8.14693 -3.17707
720  8.14693 -3.14179
721  8.14693 -3.10651
722  8.14693 -3.07124
723  8.14693 -3.03596
724  8.14693 -3.00068
725  8.14693 -2.9654
726  8.18221 -2.93012
727  8.18221 -2.89485
728  8.18221 -2.85957
729  8.18221 -2.82429
730  8.21749 -2.78901
731  8.21749 -2.75374
732  8.25277 -2.71846
733  8.25277 -2.68318
734  8.25277 -2.6479
735  8.25277 -2.61262
736  8.25277 -2.57735
737  8.25277 -2.54207
738  8.28805 -2.50679
739  8.28805 -2.47151
740  8.28805 -2.43624
741  8.28805 -2.40096
742  8.32332 -2.36568
743  8.32332 -2.3304
744  8.32332 -2.29512
745  8.32332 -2.25985
746  8.32332 -2.22457
747  8.32332 -2.18929
748  8.32332 -2.15401
749  8.32332 -2.11874
750  8.32332 -2.08346
751  8.32332 -2.04818
752  8.32332 -2.0129
753  8.32332 -1.97762
754  8.32332 -1.94235
755  8.3586 -1.90707
756  8.3586 -1.87179
757  8.3586 -1.83651
758  8.3586 -1.80124
759  8.3586 -1.76596
760  8.39388 -1.73068
761  8.39388 -1.6954
762  8.39388 -1.66012
763  8.39388 -1.62485
764  8.39388 -1.58957
765  8.39388 -1.55429
766  8.39388 -1.51901
767  8.39388 -1.48374
768  8.39388 -1.44846
769  8.39388 -1.41318
770  8.42916 -1.3779
771  8.42916 -1.34262
772  8.42916 -1.30735
773  8.42916 -1.27207
774  8.42916 -1.23679
775  8.42916 -1.20151
776  8.42916 -1.16624
777  8.42916 -1.13096
778  8.42916 -1.09568
779  8.42916 -1.0604
780  8.42916 -1.02512
781  8.42916 -0.989847
782  8.42916 -0.954569
783  8.42916 -0.919292
784  8.46443 -0.884014
785  8.46443 -0.848736
786  8.46443 -0.813458
787  8.46443 -0.77818
788  8.49971 -0.742903
789  8.49971 -0.707625
790  8.49971 -0.672347
791  8.49971 -0.637069
792  8.49971 -0.601792
793  8.49971 -0.566514
794  8.49971 -0.531236
795  8.49971 -0.495958
796  8.49971 -0.46068
797  8.49971 -0.425403
798  8.49971 -0.390125
799  8.49971 -0.354847
800  8.49971 -0.319569
801  8.49971 -0.284292
802  8.49971 -0.249014
803  8.49971 -0.213736
804  8.49971 -0.178458
805  8.49971 -0.14318
806  8.49971 -0.107903
807  8.49971 -0.0726248
808  8.49971 -0.0373471
809  8.49971 -0.00206928
810  8.49971 0.0332085
811  8.49971 0.0684863
812  8.49971 0.103764
813  8.49971 0.139042
814  8.49971 0.17432
815  8.49971 0.209597
816  8.49971 0.244875
817  8.49971 0.280153
818  8.49971 0.315431
819  8.49971 0.350708
820  8.49971 0.385986
821  8.49971 0.421264
822  8.49971 0.456542
823  8.49971 0.49182
824  8.49971 0.527097
825  8.49971 0.562375
826  8.49971 0.597653
827  8.49971 0.632931
828  8.49971 0.668208
829  8.49971 0.703486
830  8.49971 0.738764
831  8.49971 0.774042
832  8.49971 0.80932
833  8.49971 0.844597
834  8.49971 0.879875
835  8.46443 0.915153
836  8.46443 0.950431
837  8.46443 0.985708
838  8.46443 1.02099
839  8.46443 1.05626
840  8.46443 1.09154
841  8.46443 1.12682
842  8.46443 1.1621
843  8.46443 1.19738
844  8.46443 1.23265
845  8.46443 1.26793
846  8.46443 1.30321
847  8.46443 1.33849
848  8.46443 1.37376
849  8.46443 1.40904
850  8.42916 1.44432
851  8.42916 1.4796
852  8.42916 1.51488
853  8.42916 1.55015
854  8.42916 1.58543
855  8.39388 1.62071
856  8.39388 1.65599
857  8.39388 1.69126
858  8.39388 1.72654
859  8.3586 1.76182
860  8.3586 1.7971
861  8.3586 1.83238
862  8.3586 1.86765
863  8.3586 1.90293
864  8.32332 1.93821
865  8.32332 1.97349
866  8.32332 2.00876
867  8.32332 2.04404
868  8.32332 2.07932
869  8.32332 2.1146
870  8.28805 2.14988
871  8.28805 2.18515
872  8.28805 2.22043
873  8.25277 2.25571
874  8.25277 2.29099
875  8.25277 2.32626
876  8.25277 2.36154
877  8.21749 2.39682
878  8.21749 2.4321
879  8.21749 2.46738
880  8.18221 2.50265
881  8.18221 2.53793
882  8.18221 2.57321
883  8.18221 2.60849
884  8.18221 2.64376
885  8.18221 2.67904
886  8.14693 2.71432
887  8.14693 2.7496
888  8.14693 2.78488
889  8.11166 2.82015
890  8.11166 2.85543
891  8.11166 2.89071
892  8.11166 2.92599
893  8.07638 2.96126
894  8.07638 2.99654
895  8.07638 3.03182
896  8.0411 3.0671
897  8.0411 3.10238
898  8.0411 3.13765
899  8.00582 3.17293
900  8.00582 3.20821
901  8.00582 3.24349
902  7.97055 3.27876
903  7.97055 3.31404
904  7.97055 3.34932
905  7.97055 3.3846
906  7.93527 3.41988
907  7.93527 3.45515
908  7.89999 3.49043
909  7.89999 3.52571
910  7.89999 3.56099
911  7.86471 3.59626
912  7.86471 3.63154
913  7.82943 3.66682
914  7.82943 3.7021
915  7.82943 3.73738
916  7.79416 3.77265
917  7.79416 3.80793
918  7.79416 3.84321
919  7.75888 3.87849
920  7.75888 3.91376
921  7.75888 3.94904
922  7.75888 3.98432
923  7.7236 4.0196
924  7.68832 4.05488
925  7.68832 4.09015
926  7.65305 4.12543
927  7.65305 4.16071
928  7.61777 4.19599
929  7.61777 4.23126
930  7.58249 4.26654
931  7.58249 4.30182
932  7.58249 4.3371
933  7.54721 4.37238
934  7.54721 4.40765
935  7.54721 4.44293
936  7.51193 4.47821
937  7.47666 4.51349
938  7.47666 4.54876
939  7.44138 4.58404
940  7.44138 4.61932
941  7.4061 4.6546
942  7.4061 4.68988
943  7.37082 4.72515
944  7.33555 4.76043
945  7.33555 4.79571
946  7.30027 4.83099
947  7.26499 4.86626
948  7.22971 4.90154
949  7.22971 4.93682
950  7.19443 4.9721
951  7.15916 5.00738
952  7.15916 5.04265
953  7.12388 5.07793
954  7.12388 5.11321
955  7.0886 5.14849
956  7.0886 5.18376
957  7.05332 5.21904
958  7.01805 5.25432
959  7.01805 5.2896
960  6.98277 5.32488
961  6.94749 5.36015
962  6.94749 5.39543
963  6.91221 5.43071
964  6.87693 5.46599
965  6.87693 5.50126
966  6.84166 5.53654
967  6.80638 5.57182
968  6.80638 5.6071
969  6.7711 5.64238
970  6.73582 5.67765
971  6.73582 5.71293
972  6.73582 5.74821
973  6.70055 5.78349
974  6.70055 5.81876
975  6.66527 5.85404
976  6.66527 5.88932
977  6.62999 5.9246
978  6.62999 5.95988
979  6.59471 5.99515
980  6.59471 6.03043
981  6.55943 6.06571
982  6.55943 6.10099
983  6.52416 6.13626
984  6.48888 6.17154
985  6.4536 6.20682
986  6.4536 6.2421
987  6.41832 6.27738
988  6.38305 6.31265
989  6.34777 6.34793
990  6.31249 6.38321
991  6.27721 6.41849
992  6.24193 6.45376
993  6.24193 6.48904
994  6.20666 6.52432
995  6.17138 6.5596
996  6.1361 6.59488
997  6.1361 6.63015
998  6.10082 6.66543
999  6.06555 6.70071
1000 6.06555 6.73599
1001 6.03027 6.77126
1002 5.99499 6.80654
1003 5.99499 6.84182
1004 5.95971 6.8771
1005 5.92443 6.91238
1006 5.88916 6.94765
1007 5.88916 6.98293
1008 5.85388 7.01821
1009 5.8186 7.05349
1010 5.78332 7.08876
1011 5.74805 7.12404
1012 5.71277 7.15932
1013 5.67749 7.1946
1014 5.64221 7.22988
1015 5.64221 7.26515
1016 5.60693 7.30043
1017 5.57166 7.33571
1018 5.53638 7.37099
1019 5.5011 7.40626
1020 5.46582 7.44154
1021 5.43055 7.47682
1022 5.39527 7.5121
1023 5.35999 7.54738
1024 5.32471 7.58265
1025 5.28943 7.61793
1026 5.25416 7.65321
1027 5.21888 7.68849
1028 5.1836 7.72376
1029 5.14832 7.75904
1030 5.11305 7.79432
1031 5.07777 7.8296
1032 5.04249 7.8296
1033 5.00721 7.8296
1034 4.97193 7.8296
1035 4.93666 7.86488
1036 4.90138 7.90015
1037 4.8661 7.90015
1038 4.83082 7.93543
1039 4.79555 7.93543
1040 4.76027 7.97071
1041 4.72499 7.97071
1042 4.68971 8.00599
1043 4.65443 8.04126
1044 4.61916 8.04126
1045 4.58388 8.07654
1046 4.5486 8.11182
1047 4.51332 8.11182
1048 4.47805 8.1471
1049 4.44277 8.18238
1050 4.40749 8.18238
1051 4.37221 8.21765
1052 4.33693 8.25293
1053 4.30166 8.25293
1054 4.26638 8.28821
1055 4.2311 8.28821
1056 4.19582 8.32349
1057 4.16055 8.32349
1058 4.12527 8.35876
1059 4.08999 8.39404
1060 4.05471 8.39404
1061 4.01943 8.42932
1062 3.98416 8.42932
1063 3.94888 8.4646
1064 3.9136 8.49988
1065 3.87832 8.49988
1066 3.84305 8.53515
1067 3.80777 8.53515
1068 3.77249 8.57043
1069 3.73721 8.57043
1070 3.70193 8.60571
1071 3.66666 8.60571
1072 3.63138 8.60571
1073 3.5961 8.60571
1074 3.56082 8.60571
1075 3.52555 8.60571
1076 3.49027 8.60571
1077 3.45499 8.60571
1078 3.41971 8.60571
1079 3.38443 8.60571
1080 3.34916 8.60571
1081 3.31388 8.60571
1082 3.2786 8.60571
1083 3.24332 8.60571
1084 3.20805 8.60571
1085 3.17277 8.60571
1086 3.13749 8.60571
1087 3.10221 8.60571
1088 3.06693 8.60571
1089 3.03166 8.60571
1090 2.99638 8.60571
1091 2.9611 8.60571
1092 2.92582 8.60571
1093 2.89055 8.57043
1094 2.85527 8.57043
1095 2.81999 8.57043
1096 2.78471 8.57043
1097 2.74943 8.57043
1098 2.71416 8.57043
1099 2.67888 8.57043
1100 2.6436 8.57043
1101 2.60832 8.57043
1102 2.57305 8.57043
1103 2.53777 8.57043
1104 2.50249 8.57043
1105 2.46721 8.57043
1106 2.43193 8.57043
1107 2.39666 8.57043
1108 2.36138 8.57043
1109 2.3261 8.57043
1110 2.29082 8.57043
1111 2.25555 8.57043
1112 2.22027 8.60571
1113 2.18499 8.60571
1114 2.14971 8.60571
1115 2.11443 8.60571
1116 2.07916 8.60571
1117 2.04388 8.60571
1118 2.0086 8.60571
1119 1.97332 8.60571
1120 1.93805 8.60571
1121 1.90277 8.60571
1122 1.86749 8.60571
1123 1.83221 8.60571
1124 1.79693 8.60571
1125 1.76166 8.60571
1126 1.72638 8.60571
1127 1.6911 8.60571
1128 1.65582 8.60571
1129 1.62055 8.60571
1130 1.58527 8.60571
1131 1.54999 8.60571
1132 1.51471 8.64099
1133 1.47943 8.67626
1134 1.44416 8.71154
1135 1.40888 8.74682
1136 1.3736 8.7821
1137 1.33832 8.81738
1138 1.30305 8.85265
1139 1.26777 8.88793
1140 1.23249 8.88793
1141 1.19721 8.88793
1142 1.16193 8.88793
1143 1.12666 8.92321
1144 1.09138 8.92321
1145 1.0561 8.92321
1146 1.02082 8.92321
1147 0.985545 8.92321
1148 0.950268 8.92321
1149 0.91499 8.92321
1150 0.879712 8.92321
1151 0.844434 8.95849
1152 0.809156 8.95849
1153 0.773879 8.95849
1154 0.738601 8.95849
1155 0.703323 8.95849
1156 0.668045 8.95849
1157 0.632768 8.95849
1158 0.59749 8.95849
1159 0.562212 8.95849
1160 0.526934 8.95849
1161 0.491656 8.95849
1162 0.456379 8.99376
1163 0.421101 8.99376
1164 0.385823 8.99376
1165 0.350545 8.99376
1166 0.315268 8.99376
1167 0.27999 8.99376
1168 0.244712 8.99376
1169 0.209434 9.02904
1170 0.174156 9.02904
1171 0.138879 9.06432
1172 0.103601 9.06432
1173 0.0683231 9.0996
1174 0.0330453 9.13488
1175 -0.00223244 9.17015
1176 -0.0375102 9.20543
1177 -0.072788 9.24071
1178 -0.108066 9.27599
1179 -0.143344 9.31126
1180 -0.178621 9.31126
1181 -0.213899 9.31126
1182 -0.249177 9.31126
1183 -0.284455 9.31126
1184 -0.319732 9.31126
1185 -0.35501 9.31126
1186 -0.390288 9.31126
1187 -0.425566 9.31126
1188 -0.460844 9.31126
1189 -0.496121 9.31126
1190 -0.531399 9.31126
1191 -0.566677 9.31126
1192 -0.601955 9.31126
1193 -0.637232 9.31126
1194 -0.67251 9.31126
1195 -0.707788 9.27599
1196 -0.743066 9.27599
1197 -0.778344 9.27599
1198 -0.813621 9.27599
1199 -0.848899 9.27599
1200 -0.884177 9.24071
1201 -0.919455 9.24071
1202 -0.954732 9.24071
1203 -0.99001 9.24071
1204 -1.02529 9.20543
1205 -1.06057 9.20543
1206 -1.09584 9.20543
1207 -1.13112 9.20543
1208 -1.1664 9.17015
1209 -1.20168 9.17015
1210 -1.23695 9.17015
1211 -1.27223 9.17015
1212 -1.30751 9.13488
1213 -1.34279 9.13488
1214 -1.37807 9.13488
1215 -1.41334 9.0996
1216 -1.44862 9.0996
1217 -1.4839 9.0996
1218 -1.51918 9.06432
1219 -1.55445 9.06432
1220 -1.58973 9.06432
1221 -1.62501 9.06432
1222 -1.66029 9.02904
1223 -1.69557 9.02904
1224 -1.73084 8.99376
1225 -1.76612 8.99376
1226 -1.8014 8.99376
1227 -1.83668 8.95849
1228 -1.87195 8.95849
1229 -1.90723 8.92321
1230 -1.94251 8.92321
1231 -1.97779 8.88793
1232 -2.01307 8.88793
1233 -2.04834 8.88793
1234 -2.08362 8.85265
1235 -2.1189 8.85265
1236 -2.15418 8.81738
1237 -2.18945 8.81738
1238 -2.22473 8.81738
1239 -2.26001 8.7821
1240 -2.29529 8.7821
1241 -2.33057 8.74682
1242 -2.36584 8.74682
1243 -2.40112 8.71154
1244 -2.4364 8.71154
1245 -2.47168 8.67626
1246 -2.50695 8.67626
1247 -2.54223 8.64099
1248 -2.57751 8.64099
1249 -2.61279 8.60571
1250 -2.64807 8.60571
1251 -2.68334 8.57043
1252 -2.71862 8.57043
1253 -2.7539 8.53515
1254 -2.78918 8.53515
1255 -2.82445 8.49988
1256 -2.85973 8.49988
1257 -2.89501 8.4646
1258 -2.93029 8.42932
1259 -2.96557 8.42932
1260 -3.00084 8.39404
1261 -3.03612 8.39404
1262 -3.0714 8.35876
1263 -3.10668 8.32349
1264 -3.14195 8.32349
1265 -3.17723 8.28821
1266 -3.21251 8.28821
1267 -3.24779 8.25293
1268 -3.28307 8.25293
1269 -3.31834 8.21765
1270 -3.35362 8.18238
1271 -3.3889 8.18238
1272 -3.42418 8.1471
1273 -3.45945 8.11182
1274 -3.49473 8.11182
1275 -3.53001 8.07654
1276 -3.56529 8.07654
1277 -3.60057 8.04126
1278 -3.63584 8.00599
1279 -3.67112 7.97071
1280 -3.7064 7.97071
1281 -3.74168 7.97071
1282 -3.77695 7.93543
1283 -3.81223 7.90015
1284 -3.84751 7.86488
1285 -3.88279 7.86488
1286 -3.91807 7.8296
1287 -3.95334 7.79432
1288 -3.98862 7.79432
1289 -4.0239 7.75904
1290 -4.05918 7.75904
1291 -4.09445 7.72376
1292 -4.12973 7.68849
1293 -4.16501 7.68849
1294 -4.20029 7.65321
1295 -4.23557 7.61793
1296 -4.27084 7.58265
1297 -4.30612 7.58265
1298 -4.3414 7.54738
1299 -4.37668 7.5121
1300 -4.41195 7.47682
1301 -4.44723 7.47682
1302 -4.48251 7.44154
1303 -4.51779 7.40626
1304 -4.55307 7.37099
1305 -4.58834 7.37099
1306 -4.62362 7.33571
1307 -4.6589 7.30043
1308 -4.69418 7.26515
1309 -4.72945 7.26515
1310 -4.76473 7.22988
1311 -4.80001 7.1946
1312 -4.83529 7.15932
1313 -4.87057 7.12404
1314 -4.90584 7.08876
1315 -4.94112 7.05349
1316 -4.9764 7.05349
1317 -5.01168 7.01821
1318 -5.04695 6.98293
1319 -5.08223 6.94765
1320 -5.11751 6.91238
1321 -5.15279 6.8771
1322 -5.18807 6.84182
1323 -5.22334 6.80654
1324 -5.25862 6.77126
1325 -5.2939 6.73599
1326 -5.32918 6.70071
1327 -5.36445 6.66543
1328 -5.39973 6.63015
1329 -5.43501 6.59488
1330 -5.47029 6.5596
1331 -5.50557 6.52432
1332 -5.54084 6.48904
1333 -5.54084 6.45376
1334 -5.57612 6.41849
1335 -5.6114 6.38321
1336 -5.64668 6.34793
1337 -5.68195 6.31265
1338 -5.71723 6.27738
1339 -5.75251 6.2421
1340 -5.78779 6.20682
1341 -5.82307 6.17154
1342 -5.82307 6.13626
1343 -5.85834 6.10099
1344 -5.89362 6.06571
1345 -5.9289 6.03043
1346 -5.96418 5.99515
1347 -5.96418 5.95988
1348 -5.99945 5.9246
1349 -6.03473 5.88932
1350 -6.07001 5.85404
1351 -6.10529 5.81876
1352 -6.14057 5.78349
1353 -6.17584 5.74821
1354 -6.17584 5.71293
1355 -6.21112 5.67765
1356 -6.2464 5.64238
1357 -6.28168 5.6071
1358 -6.31695 5.57182
1359 -6.31695 5.53654
1360 -6.35223 5.50126
1361 -6.38751 5.46599
1362 -6.42279 5.43071
1363 -6.42279 5.39543
1364 -6.45807 5.36015
1365 -6.49334 5.32488
1366 -6.52862 5.2896
1367 -6.52862 5.25432
1368 -6.5639 5.21904
1369 -6.59918 5.18376
1370 -6.59918 5.14849
1371 -6.63445 5.11321
1372 -6.66973 5.07793
1373 -6.70501 5.04265
1374 -6.74029 5.00738
1375 -6.74029 4.9721
1376 -6.77557 4.93682
1377 -6.81084 4.90154
1378 -6.81084 4.86626
1379 -6.84612 4.83099
1380 -6.8814 4.79571
1381 -6.91668 4.76043
1382 -6.91668 4.72515
1383 -6.95195 4.68988
1384 -6.95195 4.6546
1385 -6.98723 4.61932
1386 -7.02251 4.58404
1387 -7.02251 4.54876
1388 -7.05779 4.51349
1389 -7.09307 4.47821
1390 -7.09307 4.44293
1391 -7.12834 4.40765
1392 -7.16362 4.37238
1393 -7.16362 4.3371
1394 -7.1989 4.30182
1395 -7.1989 4.26654
1396 -7.23418 4.23126
1397 -7.23418 4.19599
1398 -7.26945 4.16071
1399 -7.30473 4.12543
1400 -7.30473 4.09015
1401 -7.30473 4.05488
1402 -7.34001 4.0196
1403 -7.34001 3.98432
1404 -7.37529 3.94904
1405 -7.37529 3.91376
1406 -7.41057 3.87849
1407 -7.41057 3.84321
1408 -7.44584 3.80793
1409 -7.44584 3.77265
1410 -7.48112 3.73738
1411 -7.48112 3.7021
1412 -7.48112 3.66682
1413 -7.5164 3.63154
1414 -7.5164 3.59626
1415 -7.55168 3.56099
1416 -7.58695 3.52571
1417 -7.58695 3.49043
1418 -7.58695 3.45515
1419 -7.62223 3.41988
1420 -7.62223 3.3846
1421 -7.65751 3.34932
1422 -7.65751 3.31404
1423 -7.69279 3.27876
1424 -7.69279 3.24349
1425 -7.72807 3.20821
1426 -7.76334 3.17293
1427 -7.76334 3.13765
1428 -7.79862 3.10238
1429 -7.79862 3.0671
1430 -7.8339 3.03182
1431 -7.86918 2.99654
1432 -7.86918 2.96126
1433 -7.90445 2.92599
1434 -7.90445 2.89071
1435 -7.93973 2.85543
1436 -7.97501 2.82015
1437 -7.97501 2.78488
1438 -7.97501 2.7496
1439 -8.01029 2.71432
1440 -8.04557 2.67904
1441 -8.04557 2.64376
1442 -8.08084 2.60849
1443 -8.08084 2.57321
1444 -8.08084 2.53793
1445 -8.11612 2.50265
1446 -8.11612 2.46738
1447 -8.1514 2.4321
1448 -8.1514 2.39682
1449 -8.1514 2.36154
1450 -8.18668 2.32626
1451 -8.18668 2.29099
1452 -8.18668 2.25571
1453 -8.22195 2.22043
1454 -8.22195 2.18515
1455 -8.22195 2.14988
1456 -8.25723 2.1146
1457 -8.25723 2.07932
1458 -8.29251 2.04404
1459 -8.29251 2.00876
1460 -8.29251 1.97349
1461 -8.29251 1.93821
1462 -8.32779 1.90293
1463 -8.32779 1.86765
1464 -8.32779 1.83238
1465 -8.32779 1.7971
1466 -8.36307 1.76182
1467 -8.36307 1.72654
1468 -8.36307 1.69126
1469 -8.39834 1.65599
1470 -8.39834 1.62071
1471 -8.39834 1.58543
1472 -8.39834 1.55015
1473 -8.39834 1.51488
1474 -8.39834 1.4796
1475 -8.39834 1.44432
1476 -8.39834 1.40904
1477 -8.39834 1.37376
1478 -8.39834 1.33849
1479 -8.39834 1.30321
1480 -8.39834 1.26793
1481 -8.39834 1.23265
1482 -8.39834 1.19738
1483 -8.39834 1.1621
1484 -8.39834 1.12682
1485 -8.39834 1.09154
1486 -8.43362 1.05626
1487 -8.43362 1.02099
1488 -8.43362 0.985708
1489 -8.4689 0.950431
1490 -8.4689 0.915153
1491 -8.4689 0.879875
1492 -8.50418 0.844597
1493 -8.50418 0.80932
1494 -8.53945 0.774042
1495 -8.57473 0.738764
1496 -8.57473 0.703486
1497 -8.61001 0.668208
1498 -8.61001 0.632931
1499 -8.61001 0.597653
1500 -8.61001 0.562375
1501 -8.61001 0.527097
1502 -8.61001 0.49182
1503 -8.61001 0.456542
1504 -8.61001 0.421264
1505 -8.61001 0.385986
1506 -8.61001 0.350708
1507 -8.61001 0.315431
1508 -8.64529 0.280153
1509 -8.64529 0.244875
1510 -8.64529 0.209597
1511 -8.64529 0.17432
1512 -8.68057 0.139042
1513 -8.68057 0.103764
1514 -8.68057 0.0684863
1515 -8.68057 0.0332085
1516 -8.68057 -0.00206928
1517 -8.68057 -0.0373471
1518 -8.71584 -0.0726248
1519 -8.71584 -0.107903
1520 -8.71584 -0.14318
1521 -8.71584 -0.178458
1522 -8.71584 -0.213736
1523 -8.71584 -0.249014
