# Supplementary material for: Statistical Mapping of Maize Bundle Intensity at the Stem Scale Using Spatial Normalisation of Replicated Images
Source: PLoS One. 2014 Mar 12;9(3):e90673. doi: 10.1371/journal.pone.0090673 (PMC3951278; doi:10.1371/journal.pone.0090673)
Supplement: File S2 — Data files containing bundle positions and slice contours. (ZIP) [file pone.0090673.s002.zip › data/slabs/tables/contoursMm/m11avCntMm.txt]

name   x   y
1    -8.04174 0.835345
2    -8.04174 0.800067
3    -8.04174 0.764789
4    -8.04174 0.729511
5    -8.04174 0.694233
6    -8.04174 0.658956
7    -8.04174 0.623678
8    -8.04174 0.5884
9    -8.04174 0.553122
10   -8.04174 0.517845
11   -8.04174 0.482567
12   -8.04174 0.447289
13   -8.04174 0.412011
14   -8.04174 0.376733
15   -8.04174 0.341456
16   -8.04174 0.306178
17   -8.04174 0.2709
18   -8.04174 0.235622
19   -8.04174 0.200345
20   -8.04174 0.165067
21   -8.04174 0.129789
22   -8.04174 0.0945112
23   -8.04174 0.0592335
24   -8.04174 0.0239557
25   -8.04174 -0.0113221
26   -8.04174 -0.0465999
27   -8.04174 -0.0818777
28   -8.04174 -0.117155
29   -8.04174 -0.152433
30   -8.04174 -0.187711
31   -8.04174 -0.222989
32   -8.04174 -0.258267
33   -8.04174 -0.293544
34   -8.04174 -0.328822
35   -8.04174 -0.3641
36   -8.04174 -0.399378
37   -8.04174 -0.434655
38   -8.04174 -0.469933
39   -8.04174 -0.505211
40   -8.04174 -0.540489
41   -8.04174 -0.575767
42   -8.04174 -0.611044
43   -8.04174 -0.646322
44   -8.04174 -0.6816
45   -8.04174 -0.716878
46   -8.04174 -0.752155
47   -8.04174 -0.787433
48   -8.04174 -0.822711
49   -8.04174 -0.857989
50   -8.04174 -0.893267
51   -8.00646 -0.928544
52   -8.00646 -0.963822
53   -8.00646 -0.9991
54   -8.00646 -1.03438
55   -8.00646 -1.06966
56   -8.00646 -1.10493
57   -8.00646 -1.14021
58   -8.00646 -1.17549
59   -8.00646 -1.21077
60   -8.00646 -1.24604
61   -8.00646 -1.28132
62   -8.00646 -1.3166
63   -8.00646 -1.35188
64   -8.00646 -1.38716
65   -8.00646 -1.42243
66   -8.00646 -1.45771
67   -8.00646 -1.49299
68   -8.00646 -1.52827
69   -7.97118 -1.56354
70   -7.97118 -1.59882
71   -7.97118 -1.6341
72   -7.97118 -1.66938
73   -7.97118 -1.70466
74   -7.97118 -1.73993
75   -7.97118 -1.77521
76   -7.97118 -1.81049
77   -7.97118 -1.84577
78   -7.97118 -1.88104
79   -7.97118 -1.91632
80   -7.97118 -1.9516
81   -7.97118 -1.98688
82   -7.97118 -2.02216
83   -7.97118 -2.05743
84   -7.97118 -2.09271
85   -7.97118 -2.12799
86   -7.97118 -2.16327
87   -7.97118 -2.19854
88   -7.97118 -2.23382
89   -7.97118 -2.2691
90   -7.97118 -2.30438
91   -7.9359 -2.33966
92   -7.9359 -2.37493
93   -7.9359 -2.41021
94   -7.9359 -2.44549
95   -7.9359 -2.48077
96   -7.90062 -2.51604
97   -7.90062 -2.55132
98   -7.90062 -2.5866
99   -7.90062 -2.62188
100  -7.90062 -2.65716
101  -7.90062 -2.69243
102  -7.86535 -2.72771
103  -7.86535 -2.76299
104  -7.86535 -2.79827
105  -7.86535 -2.83354
106  -7.83007 -2.86882
107  -7.83007 -2.9041
108  -7.83007 -2.93938
109  -7.83007 -2.97466
110  -7.83007 -3.00993
111  -7.79479 -3.04521
112  -7.79479 -3.08049
113  -7.79479 -3.11577
114  -7.79479 -3.15104
115  -7.75951 -3.18632
116  -7.75951 -3.2216
117  -7.75951 -3.25688
118  -7.75951 -3.29216
119  -7.72424 -3.32743
120  -7.72424 -3.36271
121  -7.72424 -3.39799
122  -7.72424 -3.43327
123  -7.72424 -3.46854
124  -7.72424 -3.50382
125  -7.72424 -3.5391
126  -7.72424 -3.57438
127  -7.72424 -3.60966
128  -7.72424 -3.64493
129  -7.72424 -3.68021
130  -7.72424 -3.71549
131  -7.72424 -3.75077
132  -7.72424 -3.78604
133  -7.68896 -3.82132
134  -7.65368 -3.8566
135  -7.6184 -3.89188
136  -7.58312 -3.92716
137  -7.54785 -3.96243
138  -7.51257 -3.99771
139  -7.47729 -4.03299
140  -7.44201 -4.06827
141  -7.40674 -4.10354
142  -7.37146 -4.13882
143  -7.33618 -4.1741
144  -7.3009 -4.20938
145  -7.26562 -4.24466
146  -7.23035 -4.27993
147  -7.19507 -4.31521
148  -7.19507 -4.35049
149  -7.19507 -4.38577
150  -7.19507 -4.42104
151  -7.19507 -4.45632
152  -7.19507 -4.4916
153  -7.19507 -4.52688
154  -7.19507 -4.56216
155  -7.19507 -4.59743
156  -7.19507 -4.63271
157  -7.15979 -4.66799
158  -7.15979 -4.70327
159  -7.15979 -4.73854
160  -7.15979 -4.77382
161  -7.15979 -4.8091
162  -7.15979 -4.84438
163  -7.15979 -4.87966
164  -7.15979 -4.91493
165  -7.15979 -4.95021
166  -7.15979 -4.98549
167  -7.15979 -5.02077
168  -7.15979 -5.05604
169  -7.15979 -5.09132
170  -7.15979 -5.1266
171  -7.15979 -5.16188
172  -7.15979 -5.19716
173  -7.15979 -5.23243
174  -7.15979 -5.26771
175  -7.15979 -5.30299
176  -7.15979 -5.33827
177  -7.15979 -5.37354
178  -7.15979 -5.40882
179  -7.15979 -5.4441
180  -7.15979 -5.47938
181  -7.12451 -5.51466
182  -7.12451 -5.54993
183  -7.08924 -5.58521
184  -7.08924 -5.62049
185  -7.08924 -5.65577
186  -7.08924 -5.69104
187  -7.05396 -5.72632
188  -7.05396 -5.7616
189  -7.01868 -5.79688
190  -7.01868 -5.83216
191  -6.9834 -5.86743
192  -6.9834 -5.90271
193  -6.94812 -5.93799
194  -6.94812 -5.97327
195  -6.94812 -6.00854
196  -6.91285 -6.04382
197  -6.91285 -6.0791
198  -6.87757 -6.11438
199  -6.87757 -6.14966
200  -6.87757 -6.18493
201  -6.84229 -6.22021
202  -6.84229 -6.25549
203  -6.80701 -6.29077
204  -6.77174 -6.32604
205  -6.73646 -6.36132
206  -6.70118 -6.3966
207  -6.6659 -6.43188
208  -6.63062 -6.46716
209  -6.59535 -6.50243
210  -6.56007 -6.53771
211  -6.52479 -6.57299
212  -6.48951 -6.60827
213  -6.45424 -6.64354
214  -6.41896 -6.67882
215  -6.38368 -6.7141
216  -6.3484 -6.74938
217  -6.31312 -6.78466
218  -6.27785 -6.81993
219  -6.24257 -6.85521
220  -6.20729 -6.89049
221  -6.17201 -6.92577
222  -6.13674 -6.96104
223  -6.10146 -6.99632
224  -6.06618 -7.0316
225  -6.06618 -7.06688
226  -6.06618 -7.10216
227  -6.0309 -7.13743
228  -5.99562 -7.17271
229  -5.96035 -7.20799
230  -5.92507 -7.24327
231  -5.88979 -7.27854
232  -5.85451 -7.31382
233  -5.81924 -7.3491
234  -5.78396 -7.38438
235  -5.78396 -7.41966
236  -5.78396 -7.45493
237  -5.78396 -7.49021
238  -5.78396 -7.52549
239  -5.78396 -7.56077
240  -5.78396 -7.59604
241  -5.78396 -7.63132
242  -5.78396 -7.6666
243  -5.78396 -7.70188
244  -5.78396 -7.73716
245  -5.78396 -7.77243
246  -5.78396 -7.80771
247  -5.78396 -7.84299
248  -5.78396 -7.87827
249  -5.78396 -7.91354
250  -5.74868 -7.94882
251  -5.7134 -7.9841
252  -5.67812 -8.01938
253  -5.64285 -8.05466
254  -5.60757 -8.08993
255  -5.57229 -8.12521
256  -5.53701 -8.16049
257  -5.50174 -8.19577
258  -5.46646 -8.19577
259  -5.43118 -8.23104
260  -5.3959 -8.23104
261  -5.36062 -8.26632
262  -5.32535 -8.26632
263  -5.29007 -8.26632
264  -5.25479 -8.26632
265  -5.21951 -8.26632
266  -5.18424 -8.26632
267  -5.14896 -8.26632
268  -5.11368 -8.26632
269  -5.0784 -8.26632
270  -5.04312 -8.26632
271  -5.00785 -8.26632
272  -4.97257 -8.26632
273  -4.93729 -8.26632
274  -4.90201 -8.26632
275  -4.86674 -8.26632
276  -4.83146 -8.23104
277  -4.79618 -8.19577
278  -4.7609 -8.16049
279  -4.72562 -8.12521
280  -4.69035 -8.08993
281  -4.65507 -8.05466
282  -4.61979 -8.05466
283  -4.58451 -8.05466
284  -4.54924 -8.05466
285  -4.51396 -8.05466
286  -4.47868 -8.05466
287  -4.4434 -8.05466
288  -4.40812 -8.05466
289  -4.37285 -8.05466
290  -4.33757 -8.05466
291  -4.30229 -8.05466
292  -4.26701 -8.01938
293  -4.23174 -8.01938
294  -4.19646 -8.01938
295  -4.16118 -8.01938
296  -4.1259 -7.9841
297  -4.09062 -7.94882
298  -4.05535 -7.91354
299  -4.02007 -7.87827
300  -3.98479 -7.87827
301  -3.94951 -7.87827
302  -3.91424 -7.87827
303  -3.87896 -7.87827
304  -3.84368 -7.87827
305  -3.8084 -7.87827
306  -3.77312 -7.87827
307  -3.73785 -7.87827
308  -3.70257 -7.87827
309  -3.66729 -7.87827
310  -3.63201 -7.87827
311  -3.59674 -7.87827
312  -3.56146 -7.87827
313  -3.52618 -7.87827
314  -3.4909 -7.87827
315  -3.45562 -7.87827
316  -3.42035 -7.84299
317  -3.38507 -7.84299
318  -3.34979 -7.80771
319  -3.31451 -7.80771
320  -3.27924 -7.77243
321  -3.24396 -7.73716
322  -3.20868 -7.73716
323  -3.1734 -7.70188
324  -3.13812 -7.6666
325  -3.10285 -7.63132
326  -3.06757 -7.63132
327  -3.03229 -7.59604
328  -2.99701 -7.59604
329  -2.96174 -7.56077
330  -2.92646 -7.56077
331  -2.89118 -7.52549
332  -2.8559 -7.52549
333  -2.82062 -7.49021
334  -2.78535 -7.49021
335  -2.75007 -7.45493
336  -2.71479 -7.41966
337  -2.67951 -7.41966
338  -2.64424 -7.38438
339  -2.60896 -7.38438
340  -2.57368 -7.38438
341  -2.5384 -7.3491
342  -2.50312 -7.3491
343  -2.46785 -7.3491
344  -2.43257 -7.3491
345  -2.39729 -7.31382
346  -2.36201 -7.31382
347  -2.32674 -7.27854
348  -2.29146 -7.27854
349  -2.25618 -7.27854
350  -2.2209 -7.24327
351  -2.18562 -7.24327
352  -2.15035 -7.24327
353  -2.11507 -7.24327
354  -2.07979 -7.20799
355  -2.04451 -7.20799
356  -2.00924 -7.20799
357  -1.97396 -7.17271
358  -1.93868 -7.17271
359  -1.9034 -7.17271
360  -1.86812 -7.13743
361  -1.83285 -7.13743
362  -1.79757 -7.13743
363  -1.76229 -7.13743
364  -1.72701 -7.10216
365  -1.69174 -7.10216
366  -1.65646 -7.10216
367  -1.62118 -7.10216
368  -1.5859 -7.06688
369  -1.55062 -7.06688
370  -1.51535 -7.06688
371  -1.48007 -7.06688
372  -1.44479 -7.0316
373  -1.40951 -7.0316
374  -1.37424 -7.0316
375  -1.33896 -7.0316
376  -1.30368 -6.99632
377  -1.2684 -6.99632
378  -1.23312 -6.99632
379  -1.19785 -6.96104
380  -1.16257 -6.96104
381  -1.12729 -6.96104
382  -1.09201 -6.96104
383  -1.05674 -6.96104
384  -1.02146 -6.96104
385  -0.98618 -6.92577
386  -0.950902 -6.92577
387  -0.915624 -6.92577
388  -0.880347 -6.92577
389  -0.845069 -6.92577
390  -0.809791 -6.89049
391  -0.774513 -6.89049
392  -0.739236 -6.89049
393  -0.703958 -6.89049
394  -0.66868 -6.89049
395  -0.633402 -6.89049
396  -0.598124 -6.89049
397  -0.562847 -6.89049
398  -0.527569 -6.89049
399  -0.492291 -6.89049
400  -0.457013 -6.85521
401  -0.421736 -6.85521
402  -0.386458 -6.85521
403  -0.35118 -6.85521
404  -0.315902 -6.85521
405  -0.280624 -6.85521
406  -0.245347 -6.85521
407  -0.210069 -6.85521
408  -0.174791 -6.85521
409  -0.139513 -6.85521
410  -0.104236 -6.85521
411  -0.0689578 -6.85521
412  -0.03368 -6.85521
413  0.00159779 -6.81993
414  0.0368756 -6.81993
415  0.0721533 -6.81993
416  0.107431 -6.81993
417  0.142709 -6.81993
418  0.177987 -6.81993
419  0.213264 -6.81993
420  0.248542 -6.81993
421  0.28382 -6.81993
422  0.319098 -6.81993
423  0.354376 -6.81993
424  0.389653 -6.81993
425  0.424931 -6.81993
426  0.460209 -6.81993
427  0.495487 -6.81993
428  0.530764 -6.81993
429  0.566042 -6.81993
430  0.60132 -6.81993
431  0.636598 -6.81993
432  0.671876 -6.81993
433  0.707153 -6.81993
434  0.742431 -6.81993
435  0.777709 -6.81993
436  0.812987 -6.81993
437  0.848264 -6.81993
438  0.883542 -6.81993
439  0.91882 -6.81993
440  0.954098 -6.81993
441  0.989376 -6.81993
442  1.02465 -6.81993
443  1.05993 -6.81993
444  1.09521 -6.81993
445  1.13049 -6.81993
446  1.16576 -6.81993
447  1.20104 -6.81993
448  1.23632 -6.81993
449  1.2716 -6.81993
450  1.30688 -6.85521
451  1.34215 -6.85521
452  1.37743 -6.85521
453  1.41271 -6.85521
454  1.44799 -6.85521
455  1.48326 -6.85521
456  1.51854 -6.89049
457  1.55382 -6.89049
458  1.5891 -6.89049
459  1.62438 -6.89049
460  1.65965 -6.89049
461  1.69493 -6.89049
462  1.73021 -6.89049
463  1.76549 -6.89049
464  1.80076 -6.89049
465  1.83604 -6.92577
466  1.87132 -6.92577
467  1.9066 -6.92577
468  1.94188 -6.96104
469  1.97715 -6.96104
470  2.01243 -6.96104
471  2.04771 -6.96104
472  2.08299 -6.96104
473  2.11826 -6.96104
474  2.15354 -6.99632
475  2.18882 -6.99632
476  2.2241 -6.99632
477  2.25938 -6.99632
478  2.29465 -7.0316
479  2.32993 -7.0316
480  2.36521 -7.06688
481  2.40049 -7.06688
482  2.43576 -7.06688
483  2.47104 -7.06688
484  2.50632 -7.06688
485  2.5416 -7.10216
486  2.57688 -7.10216
487  2.61215 -7.10216
488  2.64743 -7.13743
489  2.68271 -7.13743
490  2.71799 -7.17271
491  2.75326 -7.17271
492  2.78854 -7.17271
493  2.82382 -7.17271
494  2.8591 -7.20799
495  2.89438 -7.20799
496  2.92965 -7.24327
497  2.96493 -7.24327
498  3.00021 -7.27854
499  3.03549 -7.27854
500  3.07076 -7.31382
501  3.10604 -7.31382
502  3.14132 -7.3491
503  3.1766 -7.3491
504  3.21188 -7.38438
505  3.24715 -7.38438
506  3.28243 -7.38438
507  3.31771 -7.38438
508  3.35299 -7.41966
509  3.38826 -7.41966
510  3.42354 -7.45493
511  3.45882 -7.45493
512  3.4941 -7.49021
513  3.52938 -7.49021
514  3.56465 -7.52549
515  3.59993 -7.52549
516  3.63521 -7.56077
517  3.67049 -7.56077
518  3.70576 -7.59604
519  3.74104 -7.59604
520  3.77632 -7.63132
521  3.8116 -7.63132
522  3.84688 -7.6666
523  3.88215 -7.6666
524  3.91743 -7.70188
525  3.95271 -7.73716
526  3.98799 -7.73716
527  4.02326 -7.77243
528  4.05854 -7.80771
529  4.09382 -7.80771
530  4.1291 -7.84299
531  4.16438 -7.87827
532  4.19965 -7.87827
533  4.23493 -7.91354
534  4.27021 -7.94882
535  4.30549 -7.94882
536  4.34076 -7.9841
537  4.37604 -8.01938
538  4.41132 -8.01938
539  4.4466 -8.05466
540  4.48188 -8.08993
541  4.51715 -8.08993
542  4.55243 -8.12521
543  4.58771 -8.12521
544  4.62299 -8.16049
545  4.65826 -8.16049
546  4.69354 -8.19577
547  4.72882 -8.19577
548  4.7641 -8.23104
549  4.79938 -8.26632
550  4.83465 -8.26632
551  4.86993 -8.3016
552  4.90521 -8.3016
553  4.94049 -8.33688
554  4.97576 -8.37216
555  5.01104 -8.40743
556  5.04632 -8.44271
557  5.0816 -8.47799
558  5.11688 -8.47799
559  5.15215 -8.47799
560  5.18743 -8.47799
561  5.22271 -8.47799
562  5.25799 -8.47799
563  5.29326 -8.47799
564  5.32854 -8.47799
565  5.36382 -8.47799
566  5.3991 -8.47799
567  5.43438 -8.47799
568  5.46965 -8.47799
569  5.50493 -8.47799
570  5.54021 -8.47799
571  5.57549 -8.47799
572  5.61076 -8.47799
573  5.64604 -8.47799
574  5.68132 -8.47799
575  5.7166 -8.47799
576  5.75188 -8.47799
577  5.78715 -8.44271
578  5.82243 -8.44271
579  5.85771 -8.44271
580  5.89299 -8.40743
581  5.92826 -8.40743
582  5.96354 -8.40743
583  5.99882 -8.40743
584  6.0341 -8.37216
585  6.06938 -8.33688
586  6.10465 -8.3016
587  6.13993 -8.26632
588  6.17521 -8.23104
589  6.21049 -8.19577
590  6.24576 -8.16049
591  6.28104 -8.12521
592  6.31632 -8.08993
593  6.3516 -8.05466
594  6.38688 -8.01938
595  6.42215 -7.9841
596  6.45743 -7.94882
597  6.45743 -7.91354
598  6.49271 -7.87827
599  6.49271 -7.84299
600  6.49271 -7.80771
601  6.52799 -7.77243
602  6.56326 -7.73716
603  6.59854 -7.70188
604  6.63382 -7.6666
605  6.63382 -7.63132
606  6.63382 -7.59604
607  6.63382 -7.56077
608  6.63382 -7.52549
609  6.6691 -7.49021
610  6.70438 -7.45493
611  6.70438 -7.41966
612  6.70438 -7.38438
613  6.73965 -7.3491
614  6.73965 -7.31382
615  6.73965 -7.27854
616  6.73965 -7.24327
617  6.73965 -7.20799
618  6.73965 -7.17271
619  6.73965 -7.13743
620  6.73965 -7.10216
621  6.73965 -7.06688
622  6.73965 -7.0316
623  6.73965 -6.99632
624  6.73965 -6.96104
625  6.73965 -6.92577
626  6.73965 -6.89049
627  6.73965 -6.85521
628  6.73965 -6.81993
629  6.73965 -6.78466
630  6.73965 -6.74938
631  6.73965 -6.7141
632  6.73965 -6.67882
633  6.73965 -6.64354
634  6.73965 -6.60827
635  6.73965 -6.57299
636  6.73965 -6.53771
637  6.73965 -6.50243
638  6.77493 -6.46716
639  6.81021 -6.43188
640  6.84549 -6.3966
641  6.84549 -6.36132
642  6.88076 -6.32604
643  6.91604 -6.29077
644  6.95132 -6.25549
645  6.9866 -6.22021
646  7.02188 -6.18493
647  7.05715 -6.14966
648  7.09243 -6.11438
649  7.12771 -6.0791
650  7.12771 -6.04382
651  7.12771 -6.00854
652  7.12771 -5.97327
653  7.12771 -5.93799
654  7.12771 -5.90271
655  7.12771 -5.86743
656  7.12771 -5.83216
657  7.12771 -5.79688
658  7.12771 -5.7616
659  7.16299 -5.72632
660  7.19826 -5.69104
661  7.23354 -5.65577
662  7.26882 -5.62049
663  7.3041 -5.58521
664  7.33938 -5.54993
665  7.37465 -5.51466
666  7.40993 -5.47938
667  7.44521 -5.4441
668  7.48049 -5.4441
669  7.51576 -5.40882
670  7.55104 -5.37354
671  7.58632 -5.33827
672  7.6216 -5.30299
673  7.65688 -5.26771
674  7.69215 -5.23243
675  7.72743 -5.19716
676  7.76271 -5.16188
677  7.76271 -5.1266
678  7.76271 -5.09132
679  7.79799 -5.05604
680  7.79799 -5.02077
681  7.79799 -4.98549
682  7.79799 -4.95021
683  7.83326 -4.91493
684  7.83326 -4.87966
685  7.86854 -4.84438
686  7.86854 -4.8091
687  7.86854 -4.77382
688  7.86854 -4.73854
689  7.86854 -4.70327
690  7.86854 -4.66799
691  7.86854 -4.63271
692  7.90382 -4.59743
693  7.90382 -4.56216
694  7.90382 -4.52688
695  7.90382 -4.4916
696  7.90382 -4.45632
697  7.9391 -4.42104
698  7.9391 -4.38577
699  7.9391 -4.35049
700  7.9391 -4.31521
701  7.97438 -4.27993
702  7.97438 -4.24466
703  7.97438 -4.20938
704  7.97438 -4.1741
705  7.97438 -4.13882
706  8.00965 -4.10354
707  8.00965 -4.06827
708  8.00965 -4.03299
709  8.00965 -3.99771
710  8.04493 -3.96243
711  8.04493 -3.92716
712  8.04493 -3.89188
713  8.04493 -3.8566
714  8.04493 -3.82132
715  8.04493 -3.78604
716  8.08021 -3.75077
717  8.08021 -3.71549
718  8.08021 -3.68021
719  8.08021 -3.64493
720  8.08021 -3.60966
721  8.08021 -3.57438
722  8.11549 -3.5391
723  8.11549 -3.50382
724  8.11549 -3.46854
725  8.11549 -3.43327
726  8.11549 -3.39799
727  8.11549 -3.36271
728  8.11549 -3.32743
729  8.15076 -3.29216
730  8.15076 -3.25688
731  8.15076 -3.2216
732  8.15076 -3.18632
733  8.15076 -3.15104
734  8.15076 -3.11577
735  8.15076 -3.08049
736  8.18604 -3.04521
737  8.18604 -3.00993
738  8.18604 -2.97466
739  8.18604 -2.93938
740  8.18604 -2.9041
741  8.18604 -2.86882
742  8.18604 -2.83354
743  8.18604 -2.79827
744  8.18604 -2.76299
745  8.18604 -2.72771
746  8.18604 -2.69243
747  8.18604 -2.65716
748  8.18604 -2.62188
749  8.18604 -2.5866
750  8.18604 -2.55132
751  8.18604 -2.51604
752  8.18604 -2.48077
753  8.22132 -2.44549
754  8.22132 -2.41021
755  8.22132 -2.37493
756  8.22132 -2.33966
757  8.22132 -2.30438
758  8.22132 -2.2691
759  8.22132 -2.23382
760  8.22132 -2.19854
761  8.22132 -2.16327
762  8.22132 -2.12799
763  8.22132 -2.09271
764  8.22132 -2.05743
765  8.22132 -2.02216
766  8.22132 -1.98688
767  8.22132 -1.9516
768  8.22132 -1.91632
769  8.22132 -1.88104
770  8.22132 -1.84577
771  8.22132 -1.81049
772  8.2566 -1.77521
773  8.2566 -1.73993
774  8.2566 -1.70466
775  8.2566 -1.66938
776  8.2566 -1.6341
777  8.2566 -1.59882
778  8.2566 -1.56354
779  8.2566 -1.52827
780  8.2566 -1.49299
781  8.2566 -1.45771
782  8.2566 -1.42243
783  8.2566 -1.38716
784  8.2566 -1.35188
785  8.2566 -1.3166
786  8.2566 -1.28132
787  8.2566 -1.24604
788  8.2566 -1.21077
789  8.2566 -1.17549
790  8.22132 -1.14021
791  8.22132 -1.10493
792  8.22132 -1.06966
793  8.22132 -1.03438
794  8.22132 -0.9991
795  8.22132 -0.963822
796  8.22132 -0.928544
797  8.22132 -0.893267
798  8.22132 -0.857989
799  8.22132 -0.822711
800  8.22132 -0.787433
801  8.22132 -0.752155
802  8.18604 -0.716878
803  8.18604 -0.6816
804  8.18604 -0.646322
805  8.18604 -0.611044
806  8.18604 -0.575767
807  8.18604 -0.540489
808  8.18604 -0.505211
809  8.18604 -0.469933
810  8.18604 -0.434655
811  8.18604 -0.399378
812  8.15076 -0.3641
813  8.15076 -0.328822
814  8.15076 -0.293544
815  8.15076 -0.258267
816  8.15076 -0.222989
817  8.15076 -0.187711
818  8.15076 -0.152433
819  8.15076 -0.117155
820  8.15076 -0.0818777
821  8.11549 -0.0465999
822  8.11549 -0.0113221
823  8.11549 0.0239557
824  8.11549 0.0592335
825  8.11549 0.0945112
826  8.11549 0.129789
827  8.11549 0.165067
828  8.11549 0.200345
829  8.08021 0.235622
830  8.08021 0.2709
831  8.08021 0.306178
832  8.08021 0.341456
833  8.08021 0.376733
834  8.04493 0.412011
835  8.04493 0.447289
836  8.04493 0.482567
837  8.04493 0.517845
838  8.04493 0.553122
839  8.04493 0.5884
840  8.04493 0.623678
841  8.04493 0.658956
842  8.00965 0.694233
843  8.00965 0.729511
844  8.00965 0.764789
845  8.00965 0.800067
846  7.97438 0.835345
847  7.97438 0.870622
848  7.97438 0.9059
849  7.97438 0.941178
850  7.9391 0.976456
851  7.9391 1.01173
852  7.9391 1.04701
853  7.9391 1.08229
854  7.90382 1.11757
855  7.90382 1.15284
856  7.90382 1.18812
857  7.86854 1.2234
858  7.86854 1.25868
859  7.86854 1.29396
860  7.86854 1.32923
861  7.83326 1.36451
862  7.83326 1.39979
863  7.83326 1.43507
864  7.83326 1.47034
865  7.79799 1.50562
866  7.79799 1.5409
867  7.79799 1.57618
868  7.79799 1.61146
869  7.79799 1.64673
870  7.76271 1.68201
871  7.76271 1.71729
872  7.76271 1.75257
873  7.72743 1.78784
874  7.72743 1.82312
875  7.72743 1.8584
876  7.72743 1.89368
877  7.69215 1.92896
878  7.69215 1.96423
879  7.69215 1.99951
880  7.65688 2.03479
881  7.65688 2.07007
882  7.6216 2.10534
883  7.6216 2.14062
884  7.6216 2.1759
885  7.58632 2.21118
886  7.58632 2.24646
887  7.58632 2.28173
888  7.58632 2.31701
889  7.55104 2.35229
890  7.55104 2.38757
891  7.51576 2.42284
892  7.51576 2.45812
893  7.48049 2.4934
894  7.48049 2.52868
895  7.48049 2.56396
896  7.44521 2.59923
897  7.44521 2.63451
898  7.44521 2.66979
899  7.40993 2.70507
900  7.40993 2.74034
901  7.40993 2.77562
902  7.40993 2.8109
903  7.37465 2.84618
904  7.37465 2.88146
905  7.33938 2.91673
906  7.33938 2.95201
907  7.3041 2.98729
908  7.3041 3.02257
909  7.26882 3.05784
910  7.26882 3.09312
911  7.23354 3.1284
912  7.23354 3.16368
913  7.23354 3.19896
914  7.23354 3.23423
915  7.19826 3.26951
916  7.19826 3.30479
917  7.16299 3.34007
918  7.16299 3.37534
919  7.12771 3.41062
920  7.12771 3.4459
921  7.12771 3.48118
922  7.09243 3.51646
923  7.05715 3.55173
924  7.05715 3.58701
925  7.02188 3.62229
926  7.02188 3.65757
927  6.9866 3.69284
928  6.9866 3.72812
929  6.95132 3.7634
930  6.95132 3.79868
931  6.91604 3.83396
932  6.88076 3.86923
933  6.88076 3.90451
934  6.84549 3.93979
935  6.81021 3.97507
936  6.77493 4.01034
937  6.77493 4.04562
938  6.73965 4.0809
939  6.73965 4.11618
940  6.70438 4.15146
941  6.70438 4.18673
942  6.6691 4.22201
943  6.63382 4.25729
944  6.59854 4.29257
945  6.56326 4.32784
946  6.56326 4.36312
947  6.52799 4.3984
948  6.52799 4.43368
949  6.49271 4.46896
950  6.45743 4.50423
951  6.45743 4.53951
952  6.42215 4.57479
953  6.38688 4.61007
954  6.38688 4.64534
955  6.3516 4.68062
956  6.31632 4.7159
957  6.28104 4.75118
958  6.24576 4.78646
959  6.21049 4.82173
960  6.21049 4.85701
961  6.17521 4.89229
962  6.13993 4.92757
963  6.10465 4.96284
964  6.10465 4.99812
965  6.06938 5.0334
966  6.0341 5.06868
967  5.99882 5.10396
968  5.99882 5.13923
969  5.96354 5.17451
970  5.92826 5.20979
971  5.92826 5.24507
972  5.89299 5.28034
973  5.85771 5.31562
974  5.82243 5.3509
975  5.78715 5.38618
976  5.78715 5.42146
977  5.75188 5.45673
978  5.7166 5.49201
979  5.68132 5.52729
980  5.64604 5.56257
981  5.64604 5.59784
982  5.61076 5.63312
983  5.57549 5.6684
984  5.54021 5.70368
985  5.50493 5.73896
986  5.46965 5.77423
987  5.43438 5.80951
988  5.3991 5.84479
989  5.3991 5.88007
990  5.36382 5.91534
991  5.32854 5.95062
992  5.29326 5.9859
993  5.25799 6.02118
994  5.22271 6.05646
995  5.18743 6.09173
996  5.15215 6.12701
997  5.11688 6.16229
998  5.0816 6.19757
999  5.04632 6.23284
1000 5.01104 6.26812
1001 4.97576 6.3034
1002 4.94049 6.33868
1003 4.90521 6.37396
1004 4.86993 6.40923
1005 4.83465 6.44451
1006 4.79938 6.47979
1007 4.7641 6.51507
1008 4.72882 6.55034
1009 4.69354 6.58562
1010 4.65826 6.6209
1011 4.62299 6.6209
1012 4.58771 6.65618
1013 4.55243 6.69146
1014 4.51715 6.72673
1015 4.48188 6.76201
1016 4.4466 6.79729
1017 4.41132 6.83257
1018 4.37604 6.86784
1019 4.34076 6.86784
1020 4.30549 6.90312
1021 4.27021 6.9384
1022 4.23493 6.97368
1023 4.19965 7.00896
1024 4.16438 7.04423
1025 4.1291 7.07951
1026 4.09382 7.11479
1027 4.05854 7.15007
1028 4.02326 7.15007
1029 3.98799 7.18534
1030 3.95271 7.18534
1031 3.91743 7.22062
1032 3.88215 7.2559
1033 3.84688 7.29118
1034 3.8116 7.29118
1035 3.77632 7.32646
1036 3.74104 7.36173
1037 3.70576 7.36173
1038 3.67049 7.39701
1039 3.63521 7.43229
1040 3.59993 7.46757
1041 3.56465 7.46757
1042 3.52938 7.50284
1043 3.4941 7.53812
1044 3.45882 7.53812
1045 3.42354 7.5734
1046 3.38826 7.60868
1047 3.35299 7.60868
1048 3.31771 7.64396
1049 3.28243 7.67923
1050 3.24715 7.71451
1051 3.21188 7.71451
1052 3.1766 7.74979
1053 3.14132 7.74979
1054 3.10604 7.78507
1055 3.07076 7.82034
1056 3.03549 7.85562
1057 3.00021 7.85562
1058 2.96493 7.8909
1059 2.92965 7.8909
1060 2.89438 7.92618
1061 2.8591 7.92618
1062 2.82382 7.96146
1063 2.78854 7.99673
1064 2.75326 7.99673
1065 2.71799 8.03201
1066 2.68271 8.06729
1067 2.64743 8.06729
1068 2.61215 8.10257
1069 2.57688 8.10257
1070 2.5416 8.13784
1071 2.50632 8.17312
1072 2.47104 8.17312
1073 2.43576 8.17312
1074 2.40049 8.2084
1075 2.36521 8.24368
1076 2.32993 8.24368
1077 2.29465 8.24368
1078 2.25938 8.27896
1079 2.2241 8.27896
1080 2.18882 8.31423
1081 2.15354 8.31423
1082 2.11826 8.34951
1083 2.08299 8.34951
1084 2.04771 8.34951
1085 2.01243 8.38479
1086 1.97715 8.38479
1087 1.94188 8.42007
1088 1.9066 8.45534
1089 1.87132 8.45534
1090 1.83604 8.49062
1091 1.80076 8.49062
1092 1.76549 8.49062
1093 1.73021 8.5259
1094 1.69493 8.5259
1095 1.65965 8.5259
1096 1.62438 8.56118
1097 1.5891 8.56118
1098 1.55382 8.56118
1099 1.51854 8.59646
1100 1.48326 8.59646
1101 1.44799 8.59646
1102 1.41271 8.63173
1103 1.37743 8.63173
1104 1.34215 8.63173
1105 1.30688 8.66701
1106 1.2716 8.66701
1107 1.23632 8.66701
1108 1.20104 8.66701
1109 1.16576 8.66701
1110 1.13049 8.70229
1111 1.09521 8.70229
1112 1.05993 8.70229
1113 1.02465 8.73757
1114 0.989376 8.73757
1115 0.954098 8.77284
1116 0.91882 8.77284
1117 0.883542 8.77284
1118 0.848264 8.77284
1119 0.812987 8.77284
1120 0.777709 8.80812
1121 0.742431 8.80812
1122 0.707153 8.8434
1123 0.671876 8.8434
1124 0.636598 8.87868
1125 0.60132 8.87868
1126 0.566042 8.87868
1127 0.530764 8.87868
1128 0.495487 8.87868
1129 0.460209 8.87868
1130 0.424931 8.87868
1131 0.389653 8.87868
1132 0.354376 8.87868
1133 0.319098 8.91396
1134 0.28382 8.94923
1135 0.248542 8.94923
1136 0.213264 8.94923
1137 0.177987 8.94923
1138 0.142709 8.94923
1139 0.107431 8.94923
1140 0.0721533 8.94923
1141 0.0368756 8.94923
1142 0.00159779 8.98451
1143 -0.03368 8.98451
1144 -0.0689578 9.01979
1145 -0.104236 9.01979
1146 -0.139513 9.01979
1147 -0.174791 9.01979
1148 -0.210069 9.01979
1149 -0.245347 9.01979
1150 -0.280624 9.01979
1151 -0.315902 9.05507
1152 -0.35118 9.05507
1153 -0.386458 9.05507
1154 -0.421736 9.09034
1155 -0.457013 9.09034
1156 -0.492291 9.09034
1157 -0.527569 9.09034
1158 -0.562847 9.09034
1159 -0.598124 9.09034
1160 -0.633402 9.09034
1161 -0.66868 9.09034
1162 -0.703958 9.09034
1163 -0.739236 9.09034
1164 -0.774513 9.09034
1165 -0.809791 9.09034
1166 -0.845069 9.09034
1167 -0.880347 9.09034
1168 -0.915624 9.09034
1169 -0.950902 9.09034
1170 -0.98618 9.05507
1171 -1.02146 9.05507
1172 -1.05674 9.05507
1173 -1.09201 9.05507
1174 -1.12729 9.05507
1175 -1.16257 9.05507
1176 -1.19785 9.05507
1177 -1.23312 9.05507
1178 -1.2684 9.05507
1179 -1.30368 9.05507
1180 -1.33896 9.05507
1181 -1.37424 9.05507
1182 -1.40951 9.05507
1183 -1.44479 9.05507
1184 -1.48007 9.05507
1185 -1.51535 9.05507
1186 -1.55062 9.01979
1187 -1.5859 8.98451
1188 -1.62118 8.94923
1189 -1.65646 8.91396
1190 -1.69174 8.87868
1191 -1.72701 8.87868
1192 -1.76229 8.87868
1193 -1.79757 8.87868
1194 -1.83285 8.8434
1195 -1.86812 8.80812
1196 -1.9034 8.77284
1197 -1.93868 8.73757
1198 -1.97396 8.70229
1199 -2.00924 8.66701
1200 -2.04451 8.63173
1201 -2.07979 8.63173
1202 -2.11507 8.59646
1203 -2.15035 8.59646
1204 -2.18562 8.59646
1205 -2.2209 8.59646
1206 -2.25618 8.56118
1207 -2.29146 8.5259
1208 -2.32674 8.5259
1209 -2.36201 8.5259
1210 -2.39729 8.5259
1211 -2.43257 8.5259
1212 -2.46785 8.49062
1213 -2.50312 8.49062
1214 -2.5384 8.49062
1215 -2.57368 8.49062
1216 -2.60896 8.49062
1217 -2.64424 8.49062
1218 -2.67951 8.49062
1219 -2.71479 8.49062
1220 -2.75007 8.49062
1221 -2.78535 8.49062
1222 -2.82062 8.49062
1223 -2.8559 8.49062
1224 -2.89118 8.49062
1225 -2.92646 8.49062
1226 -2.96174 8.5259
1227 -2.99701 8.5259
1228 -3.03229 8.5259
1229 -3.06757 8.5259
1230 -3.10285 8.5259
1231 -3.13812 8.5259
1232 -3.1734 8.5259
1233 -3.20868 8.5259
1234 -3.24396 8.5259
1235 -3.27924 8.5259
1236 -3.31451 8.5259
1237 -3.34979 8.5259
1238 -3.38507 8.5259
1239 -3.42035 8.5259
1240 -3.45562 8.5259
1241 -3.4909 8.5259
1242 -3.52618 8.5259
1243 -3.56146 8.49062
1244 -3.59674 8.45534
1245 -3.63201 8.45534
1246 -3.66729 8.42007
1247 -3.70257 8.38479
1248 -3.73785 8.34951
1249 -3.77312 8.31423
1250 -3.8084 8.27896
1251 -3.84368 8.27896
1252 -3.87896 8.24368
1253 -3.91424 8.2084
1254 -3.94951 8.17312
1255 -3.98479 8.13784
1256 -4.02007 8.10257
1257 -4.05535 8.06729
1258 -4.09062 8.03201
1259 -4.1259 8.03201
1260 -4.16118 7.99673
1261 -4.19646 7.96146
1262 -4.23174 7.92618
1263 -4.26701 7.8909
1264 -4.30229 7.8909
1265 -4.33757 7.85562
1266 -4.37285 7.82034
1267 -4.40812 7.78507
1268 -4.4434 7.74979
1269 -4.47868 7.71451
1270 -4.51396 7.67923
1271 -4.54924 7.64396
1272 -4.58451 7.60868
1273 -4.61979 7.5734
1274 -4.65507 7.53812
1275 -4.69035 7.50284
1276 -4.72562 7.46757
1277 -4.7609 7.46757
1278 -4.79618 7.43229
1279 -4.83146 7.39701
1280 -4.86674 7.36173
1281 -4.90201 7.32646
1282 -4.93729 7.29118
1283 -4.97257 7.2559
1284 -5.00785 7.22062
1285 -5.04312 7.18534
1286 -5.0784 7.15007
1287 -5.11368 7.11479
1288 -5.14896 7.07951
1289 -5.18424 7.04423
1290 -5.21951 7.00896
1291 -5.25479 6.97368
1292 -5.29007 6.9384
1293 -5.32535 6.90312
1294 -5.36062 6.86784
1295 -5.3959 6.83257
1296 -5.43118 6.79729
1297 -5.46646 6.76201
1298 -5.50174 6.72673
1299 -5.53701 6.69146
1300 -5.53701 6.65618
1301 -5.57229 6.6209
1302 -5.60757 6.58562
1303 -5.64285 6.55034
1304 -5.67812 6.51507
1305 -5.7134 6.47979
1306 -5.74868 6.44451
1307 -5.78396 6.40923
1308 -5.78396 6.37396
1309 -5.81924 6.33868
1310 -5.81924 6.3034
1311 -5.85451 6.26812
1312 -5.88979 6.23284
1313 -5.92507 6.19757
1314 -5.92507 6.16229
1315 -5.96035 6.12701
1316 -5.99562 6.09173
1317 -5.99562 6.05646
1318 -6.0309 6.02118
1319 -6.06618 5.9859
1320 -6.06618 5.95062
1321 -6.10146 5.91534
1322 -6.13674 5.88007
1323 -6.17201 5.84479
1324 -6.17201 5.80951
1325 -6.20729 5.77423
1326 -6.24257 5.73896
1327 -6.27785 5.70368
1328 -6.27785 5.6684
1329 -6.31312 5.63312
1330 -6.31312 5.59784
1331 -6.3484 5.56257
1332 -6.3484 5.52729
1333 -6.38368 5.49201
1334 -6.38368 5.45673
1335 -6.41896 5.42146
1336 -6.45424 5.38618
1337 -6.48951 5.3509
1338 -6.48951 5.31562
1339 -6.52479 5.28034
1340 -6.56007 5.24507
1341 -6.56007 5.20979
1342 -6.59535 5.17451
1343 -6.59535 5.13923
1344 -6.59535 5.10396
1345 -6.63062 5.06868
1346 -6.6659 5.0334
1347 -6.6659 4.99812
1348 -6.70118 4.96284
1349 -6.73646 4.92757
1350 -6.73646 4.89229
1351 -6.77174 4.85701
1352 -6.77174 4.82173
1353 -6.80701 4.78646
1354 -6.80701 4.75118
1355 -6.80701 4.7159
1356 -6.84229 4.68062
1357 -6.87757 4.64534
1358 -6.87757 4.61007
1359 -6.91285 4.57479
1360 -6.94812 4.53951
1361 -6.94812 4.50423
1362 -6.94812 4.46896
1363 -6.9834 4.43368
1364 -6.9834 4.3984
1365 -7.01868 4.36312
1366 -7.01868 4.32784
1367 -7.01868 4.29257
1368 -7.01868 4.25729
1369 -7.05396 4.22201
1370 -7.05396 4.18673
1371 -7.05396 4.15146
1372 -7.08924 4.11618
1373 -7.12451 4.0809
1374 -7.12451 4.04562
1375 -7.12451 4.01034
1376 -7.15979 3.97507
1377 -7.15979 3.93979
1378 -7.15979 3.90451
1379 -7.19507 3.86923
1380 -7.19507 3.83396
1381 -7.19507 3.79868
1382 -7.23035 3.7634
1383 -7.23035 3.72812
1384 -7.26562 3.69284
1385 -7.26562 3.65757
1386 -7.26562 3.62229
1387 -7.3009 3.58701
1388 -7.3009 3.55173
1389 -7.33618 3.51646
1390 -7.33618 3.48118
1391 -7.33618 3.4459
1392 -7.37146 3.41062
1393 -7.37146 3.37534
1394 -7.37146 3.34007
1395 -7.40674 3.30479
1396 -7.40674 3.26951
1397 -7.40674 3.23423
1398 -7.44201 3.19896
1399 -7.44201 3.16368
1400 -7.47729 3.1284
1401 -7.47729 3.09312
1402 -7.47729 3.05784
1403 -7.51257 3.02257
1404 -7.51257 2.98729
1405 -7.51257 2.95201
1406 -7.51257 2.91673
1407 -7.54785 2.88146
1408 -7.54785 2.84618
1409 -7.58312 2.8109
1410 -7.58312 2.77562
1411 -7.58312 2.74034
1412 -7.58312 2.70507
1413 -7.58312 2.66979
1414 -7.58312 2.63451
1415 -7.6184 2.59923
1416 -7.6184 2.56396
1417 -7.6184 2.52868
1418 -7.65368 2.4934
1419 -7.65368 2.45812
1420 -7.65368 2.42284
1421 -7.65368 2.38757
1422 -7.68896 2.35229
1423 -7.68896 2.31701
1424 -7.68896 2.28173
1425 -7.72424 2.24646
1426 -7.72424 2.21118
1427 -7.72424 2.1759
1428 -7.72424 2.14062
1429 -7.75951 2.10534
1430 -7.75951 2.07007
1431 -7.75951 2.03479
1432 -7.75951 1.99951
1433 -7.75951 1.96423
1434 -7.79479 1.92896
1435 -7.79479 1.89368
1436 -7.79479 1.8584
1437 -7.79479 1.82312
1438 -7.79479 1.78784
1439 -7.83007 1.75257
1440 -7.83007 1.71729
1441 -7.83007 1.68201
1442 -7.83007 1.64673
1443 -7.83007 1.61146
1444 -7.86535 1.57618
1445 -7.86535 1.5409
1446 -7.86535 1.50562
1447 -7.86535 1.47034
1448 -7.86535 1.43507
1449 -7.90062 1.39979
1450 -7.90062 1.36451
1451 -7.90062 1.32923
1452 -7.90062 1.29396
1453 -7.9359 1.25868
1454 -7.9359 1.2234
1455 -7.9359 1.18812
1456 -7.9359 1.15284
1457 -7.9359 1.11757
1458 -7.9359 1.08229
1459 -7.9359 1.04701
1460 -7.9359 1.01173
1461 -7.9359 0.976456
1462 -7.97118 0.941178
1463 -7.97118 0.9059
1464 -8.00646 0.870622
