# Supplementary material for: Statistical Mapping of Maize Bundle Intensity at the Stem Scale Using Spatial Normalisation of Replicated Images
Source: PLoS One. 2014 Mar 12;9(3):e90673. doi: 10.1371/journal.pone.0090673 (PMC3951278; doi:10.1371/journal.pone.0090673)
Supplement: File S2 — Data files containing bundle positions and slice contours. (ZIP) [file pone.0090673.s002.zip › data/slabs/tables/contoursMm/m11brCntMm.txt]

name   x   y
1    -7.90769 -1.24001
2    -7.90769 -1.27529
3    -7.90769 -1.31056
4    -7.90769 -1.34584
5    -7.90769 -1.38112
6    -7.90769 -1.4164
7    -7.90769 -1.45168
8    -7.90769 -1.48695
9    -7.90769 -1.52223
10   -7.90769 -1.55751
11   -7.90769 -1.59279
12   -7.90769 -1.62806
13   -7.90769 -1.66334
14   -7.90769 -1.69862
15   -7.90769 -1.7339
16   -7.90769 -1.76918
17   -7.90769 -1.80445
18   -7.90769 -1.83973
19   -7.90769 -1.87501
20   -7.90769 -1.91029
21   -7.90769 -1.94556
22   -7.90769 -1.98084
23   -7.90769 -2.01612
24   -7.90769 -2.0514
25   -7.90769 -2.08668
26   -7.90769 -2.12195
27   -7.90769 -2.15723
28   -7.90769 -2.19251
29   -7.90769 -2.22779
30   -7.90769 -2.26306
31   -7.90769 -2.29834
32   -7.90769 -2.33362
33   -7.90769 -2.3689
34   -7.90769 -2.40418
35   -7.87241 -2.43945
36   -7.83713 -2.47473
37   -7.80185 -2.51001
38   -7.80185 -2.54529
39   -7.80185 -2.58056
40   -7.80185 -2.61584
41   -7.80185 -2.65112
42   -7.80185 -2.6864
43   -7.80185 -2.72168
44   -7.80185 -2.75695
45   -7.80185 -2.79223
46   -7.80185 -2.82751
47   -7.80185 -2.86279
48   -7.80185 -2.89806
49   -7.80185 -2.93334
50   -7.80185 -2.96862
51   -7.76658 -3.0039
52   -7.7313 -3.03918
53   -7.69602 -3.07445
54   -7.69602 -3.10973
55   -7.69602 -3.14501
56   -7.69602 -3.18029
57   -7.69602 -3.21556
58   -7.69602 -3.25084
59   -7.69602 -3.28612
60   -7.69602 -3.3214
61   -7.69602 -3.35668
62   -7.69602 -3.39195
63   -7.69602 -3.42723
64   -7.66074 -3.46251
65   -7.62547 -3.49779
66   -7.62547 -3.53306
67   -7.62547 -3.56834
68   -7.62547 -3.60362
69   -7.62547 -3.6389
70   -7.62547 -3.67418
71   -7.62547 -3.70945
72   -7.62547 -3.74473
73   -7.62547 -3.78001
74   -7.62547 -3.81529
75   -7.62547 -3.85056
76   -7.62547 -3.88584
77   -7.62547 -3.92112
78   -7.62547 -3.9564
79   -7.62547 -3.99168
80   -7.62547 -4.02695
81   -7.62547 -4.06223
82   -7.62547 -4.09751
83   -7.62547 -4.13279
84   -7.62547 -4.16806
85   -7.62547 -4.20334
86   -7.62547 -4.23862
87   -7.62547 -4.2739
88   -7.62547 -4.30918
89   -7.62547 -4.34445
90   -7.62547 -4.37973
91   -7.59019 -4.41501
92   -7.55491 -4.45029
93   -7.55491 -4.48556
94   -7.55491 -4.52084
95   -7.55491 -4.55612
96   -7.55491 -4.5914
97   -7.51963 -4.62668
98   -7.48435 -4.66195
99   -7.48435 -4.69723
100  -7.48435 -4.73251
101  -7.48435 -4.76779
102  -7.48435 -4.80306
103  -7.48435 -4.83834
104  -7.48435 -4.87362
105  -7.48435 -4.9089
106  -7.48435 -4.94418
107  -7.48435 -4.97945
108  -7.44908 -5.01473
109  -7.4138 -5.05001
110  -7.4138 -5.08529
111  -7.37852 -5.12056
112  -7.37852 -5.15584
113  -7.37852 -5.19112
114  -7.37852 -5.2264
115  -7.37852 -5.26168
116  -7.37852 -5.29695
117  -7.37852 -5.33223
118  -7.37852 -5.36751
119  -7.37852 -5.40279
120  -7.34324 -5.43806
121  -7.30797 -5.47334
122  -7.27269 -5.50862
123  -7.27269 -5.5439
124  -7.27269 -5.57918
125  -7.27269 -5.61445
126  -7.27269 -5.64973
127  -7.27269 -5.68501
128  -7.27269 -5.72029
129  -7.23741 -5.75556
130  -7.23741 -5.79084
131  -7.23741 -5.82612
132  -7.23741 -5.8614
133  -7.23741 -5.89668
134  -7.20213 -5.93195
135  -7.20213 -5.96723
136  -7.20213 -6.00251
137  -7.16685 -6.03779
138  -7.13158 -6.07306
139  -7.0963 -6.10834
140  -7.0963 -6.14362
141  -7.0963 -6.1789
142  -7.0963 -6.21418
143  -7.0963 -6.24945
144  -7.0963 -6.28473
145  -7.0963 -6.32001
146  -7.0963 -6.35529
147  -7.0963 -6.39056
148  -7.0963 -6.42584
149  -7.0963 -6.46112
150  -7.0963 -6.4964
151  -7.0963 -6.53168
152  -7.0963 -6.56695
153  -7.0963 -6.60223
154  -7.0963 -6.63751
155  -7.0963 -6.67279
156  -7.0963 -6.70806
157  -7.0963 -6.74334
158  -7.0963 -6.77862
159  -7.0963 -6.8139
160  -7.0963 -6.84918
161  -7.0963 -6.88445
162  -7.06102 -6.91973
163  -7.06102 -6.95501
164  -7.06102 -6.99029
165  -7.06102 -7.02556
166  -7.06102 -7.06084
167  -7.06102 -7.09612
168  -7.06102 -7.1314
169  -7.06102 -7.16668
170  -7.06102 -7.20195
171  -7.06102 -7.23723
172  -7.06102 -7.27251
173  -7.06102 -7.30779
174  -7.06102 -7.34306
175  -7.06102 -7.37834
176  -7.06102 -7.41362
177  -7.06102 -7.4489
178  -7.06102 -7.48418
179  -7.02574 -7.51945
180  -6.99047 -7.55473
181  -6.99047 -7.59001
182  -6.95519 -7.62529
183  -6.91991 -7.66056
184  -6.91991 -7.69584
185  -6.91991 -7.73112
186  -6.88463 -7.7664
187  -6.88463 -7.80168
188  -6.88463 -7.83695
189  -6.84935 -7.87223
190  -6.81408 -7.90751
191  -6.7788 -7.94279
192  -6.74352 -7.97806
193  -6.70824 -8.01334
194  -6.67297 -8.04862
195  -6.67297 -8.0839
196  -6.63769 -8.11918
197  -6.63769 -8.15445
198  -6.60241 -8.18973
199  -6.56713 -8.22501
200  -6.53185 -8.26029
201  -6.49658 -8.29556
202  -6.4613 -8.33084
203  -6.42602 -8.36612
204  -6.39074 -8.4014
205  -6.35547 -8.43668
206  -6.32019 -8.43668
207  -6.28491 -8.47195
208  -6.24963 -8.47195
209  -6.21435 -8.47195
210  -6.17908 -8.50723
211  -6.1438 -8.50723
212  -6.10852 -8.50723
213  -6.07324 -8.54251
214  -6.03797 -8.54251
215  -6.00269 -8.57779
216  -5.96741 -8.57779
217  -5.93213 -8.57779
218  -5.89685 -8.61306
219  -5.86158 -8.61306
220  -5.8263 -8.61306
221  -5.79102 -8.61306
222  -5.75574 -8.61306
223  -5.72047 -8.61306
224  -5.68519 -8.61306
225  -5.64991 -8.61306
226  -5.61463 -8.61306
227  -5.57935 -8.61306
228  -5.54408 -8.61306
229  -5.5088 -8.61306
230  -5.47352 -8.61306
231  -5.43824 -8.61306
232  -5.40297 -8.61306
233  -5.36769 -8.61306
234  -5.33241 -8.57779
235  -5.29713 -8.57779
236  -5.26185 -8.54251
237  -5.22658 -8.54251
238  -5.1913 -8.50723
239  -5.15602 -8.50723
240  -5.12074 -8.47195
241  -5.08547 -8.47195
242  -5.05019 -8.47195
243  -5.01491 -8.47195
244  -4.97963 -8.47195
245  -4.94435 -8.43668
246  -4.90908 -8.4014
247  -4.8738 -8.36612
248  -4.83852 -8.33084
249  -4.80324 -8.29556
250  -4.76797 -8.26029
251  -4.73269 -8.22501
252  -4.69741 -8.18973
253  -4.66213 -8.18973
254  -4.62685 -8.18973
255  -4.59158 -8.15445
256  -4.5563 -8.11918
257  -4.52102 -8.0839
258  -4.48574 -8.04862
259  -4.45047 -8.04862
260  -4.41519 -8.01334
261  -4.37991 -7.97806
262  -4.34463 -7.94279
263  -4.30935 -7.94279
264  -4.27408 -7.94279
265  -4.2388 -7.90751
266  -4.20352 -7.87223
267  -4.16824 -7.87223
268  -4.13297 -7.83695
269  -4.09769 -7.83695
270  -4.06241 -7.80168
271  -4.02713 -7.7664
272  -3.99185 -7.7664
273  -3.95658 -7.73112
274  -3.9213 -7.69584
275  -3.88602 -7.69584
276  -3.85074 -7.66056
277  -3.81547 -7.66056
278  -3.78019 -7.62529
279  -3.74491 -7.62529
280  -3.70963 -7.59001
281  -3.67435 -7.55473
282  -3.63908 -7.51945
283  -3.6038 -7.51945
284  -3.56852 -7.48418
285  -3.53324 -7.48418
286  -3.49797 -7.48418
287  -3.46269 -7.4489
288  -3.42741 -7.4489
289  -3.39213 -7.4489
290  -3.35685 -7.41362
291  -3.32158 -7.41362
292  -3.2863 -7.41362
293  -3.25102 -7.41362
294  -3.21574 -7.41362
295  -3.18047 -7.41362
296  -3.14519 -7.41362
297  -3.10991 -7.37834
298  -3.07463 -7.37834
299  -3.03935 -7.34306
300  -3.00408 -7.34306
301  -2.9688 -7.30779
302  -2.93352 -7.30779
303  -2.89824 -7.27251
304  -2.86297 -7.27251
305  -2.82769 -7.27251
306  -2.79241 -7.27251
307  -2.75713 -7.23723
308  -2.72185 -7.20195
309  -2.68658 -7.16668
310  -2.6513 -7.16668
311  -2.61602 -7.16668
312  -2.58074 -7.16668
313  -2.54547 -7.1314
314  -2.51019 -7.1314
315  -2.47491 -7.09612
316  -2.43963 -7.09612
317  -2.40435 -7.09612
318  -2.36908 -7.09612
319  -2.3338 -7.06084
320  -2.29852 -7.06084
321  -2.26324 -7.06084
322  -2.22797 -7.06084
323  -2.19269 -7.06084
324  -2.15741 -7.06084
325  -2.12213 -7.06084
326  -2.08685 -7.02556
327  -2.05158 -7.02556
328  -2.0163 -7.02556
329  -1.98102 -6.99029
330  -1.94574 -6.99029
331  -1.91047 -6.99029
332  -1.87519 -6.99029
333  -1.83991 -6.99029
334  -1.80463 -6.99029
335  -1.76935 -6.99029
336  -1.73408 -6.99029
337  -1.6988 -6.95501
338  -1.66352 -6.95501
339  -1.62824 -6.95501
340  -1.59297 -6.95501
341  -1.55769 -6.95501
342  -1.52241 -6.91973
343  -1.48713 -6.91973
344  -1.45185 -6.91973
345  -1.41658 -6.91973
346  -1.3813 -6.91973
347  -1.34602 -6.91973
348  -1.31074 -6.91973
349  -1.27547 -6.91973
350  -1.24019 -6.91973
351  -1.20491 -6.91973
352  -1.16963 -6.91973
353  -1.13435 -6.91973
354  -1.09908 -6.91973
355  -1.0638 -6.91973
356  -1.02852 -6.91973
357  -0.993243 -6.91973
358  -0.957965 -6.91973
359  -0.922688 -6.91973
360  -0.88741 -6.91973
361  -0.852132 -6.91973
362  -0.816854 -6.91973
363  -0.781576 -6.91973
364  -0.746299 -6.91973
365  -0.711021 -6.91973
366  -0.675743 -6.91973
367  -0.640465 -6.91973
368  -0.605188 -6.91973
369  -0.56991 -6.91973
370  -0.534632 -6.91973
371  -0.499354 -6.91973
372  -0.464076 -6.91973
373  -0.428799 -6.95501
374  -0.393521 -6.95501
375  -0.358243 -6.95501
376  -0.322965 -6.95501
377  -0.287688 -6.95501
378  -0.25241 -6.95501
379  -0.217132 -6.95501
380  -0.181854 -6.95501
381  -0.146576 -6.95501
382  -0.111299 -6.95501
383  -0.0760209 -6.95501
384  -0.0407432 -6.95501
385  -0.00546538 -6.95501
386  0.0298124 -6.91973
387  0.0650902 -6.88445
388  0.100368 -6.88445
389  0.135646 -6.88445
390  0.170924 -6.88445
391  0.206201 -6.88445
392  0.241479 -6.88445
393  0.276757 -6.88445
394  0.312035 -6.88445
395  0.347312 -6.88445
396  0.38259 -6.88445
397  0.417868 -6.88445
398  0.453146 -6.88445
399  0.488424 -6.88445
400  0.523701 -6.88445
401  0.558979 -6.88445
402  0.594257 -6.88445
403  0.629535 -6.91973
404  0.664812 -6.91973
405  0.70009 -6.91973
406  0.735368 -6.91973
407  0.770646 -6.91973
408  0.805924 -6.91973
409  0.841201 -6.91973
410  0.876479 -6.91973
411  0.911757 -6.95501
412  0.947035 -6.95501
413  0.982312 -6.99029
414  1.01759 -6.99029
415  1.05287 -6.99029
416  1.08815 -6.99029
417  1.12342 -6.99029
418  1.1587 -6.99029
419  1.19398 -6.99029
420  1.22926 -6.99029
421  1.26453 -6.99029
422  1.29981 -6.99029
423  1.33509 -7.02556
424  1.37037 -7.02556
425  1.40565 -7.02556
426  1.44092 -7.06084
427  1.4762 -7.06084
428  1.51148 -7.09612
429  1.54676 -7.09612
430  1.58203 -7.1314
431  1.61731 -7.16668
432  1.65259 -7.16668
433  1.68787 -7.16668
434  1.72315 -7.20195
435  1.75842 -7.20195
436  1.7937 -7.20195
437  1.82898 -7.20195
438  1.86426 -7.20195
439  1.89953 -7.20195
440  1.93481 -7.23723
441  1.97009 -7.23723
442  2.00537 -7.23723
443  2.04065 -7.27251
444  2.07592 -7.27251
445  2.1112 -7.30779
446  2.14648 -7.30779
447  2.18176 -7.30779
448  2.21703 -7.30779
449  2.25231 -7.30779
450  2.28759 -7.34306
451  2.32287 -7.34306
452  2.35815 -7.37834
453  2.39342 -7.37834
454  2.4287 -7.37834
455  2.46398 -7.41362
456  2.49926 -7.41362
457  2.53453 -7.41362
458  2.56981 -7.41362
459  2.60509 -7.4489
460  2.64037 -7.4489
461  2.67565 -7.48418
462  2.71092 -7.48418
463  2.7462 -7.48418
464  2.78148 -7.51945
465  2.81676 -7.51945
466  2.85203 -7.55473
467  2.88731 -7.55473
468  2.92259 -7.55473
469  2.95787 -7.59001
470  2.99315 -7.62529
471  3.02842 -7.62529
472  3.0637 -7.66056
473  3.09898 -7.69584
474  3.13426 -7.73112
475  3.16953 -7.7664
476  3.20481 -7.80168
477  3.24009 -7.83695
478  3.27537 -7.87223
479  3.31065 -7.90751
480  3.34592 -7.94279
481  3.3812 -7.97806
482  3.41648 -7.97806
483  3.45176 -8.01334
484  3.48703 -8.01334
485  3.52231 -8.01334
486  3.55759 -8.01334
487  3.59287 -8.01334
488  3.62815 -8.04862
489  3.66342 -8.04862
490  3.6987 -8.04862
491  3.73398 -8.04862
492  3.76926 -8.04862
493  3.80453 -8.04862
494  3.83981 -8.04862
495  3.87509 -8.0839
496  3.91037 -8.11918
497  3.94565 -8.15445
498  3.98092 -8.15445
499  4.0162 -8.15445
500  4.05148 -8.15445
501  4.08676 -8.15445
502  4.12203 -8.15445
503  4.15731 -8.15445
504  4.19259 -8.15445
505  4.22787 -8.15445
506  4.26315 -8.15445
507  4.29842 -8.15445
508  4.3337 -8.15445
509  4.36898 -8.15445
510  4.40426 -8.15445
511  4.43953 -8.15445
512  4.47481 -8.15445
513  4.51009 -8.15445
514  4.54537 -8.15445
515  4.58065 -8.15445
516  4.61592 -8.15445
517  4.6512 -8.15445
518  4.68648 -8.11918
519  4.72176 -8.11918
520  4.75703 -8.11918
521  4.79231 -8.11918
522  4.82759 -8.11918
523  4.86287 -8.11918
524  4.89815 -8.11918
525  4.93342 -8.11918
526  4.9687 -8.11918
527  5.00398 -8.11918
528  5.03926 -8.11918
529  5.07453 -8.11918
530  5.10981 -8.11918
531  5.14509 -8.11918
532  5.18037 -8.0839
533  5.21565 -8.04862
534  5.25092 -8.01334
535  5.2862 -7.97806
536  5.32148 -7.94279
537  5.35676 -7.90751
538  5.39203 -7.87223
539  5.42731 -7.83695
540  5.46259 -7.80168
541  5.49787 -7.7664
542  5.49787 -7.73112
543  5.49787 -7.69584
544  5.49787 -7.66056
545  5.53315 -7.62529
546  5.56842 -7.59001
547  5.56842 -7.55473
548  5.56842 -7.51945
549  5.56842 -7.48418
550  5.56842 -7.4489
551  5.56842 -7.41362
552  5.56842 -7.37834
553  5.56842 -7.34306
554  5.56842 -7.30779
555  5.56842 -7.27251
556  5.6037 -7.23723
557  5.6037 -7.20195
558  5.63898 -7.16668
559  5.67426 -7.1314
560  5.70953 -7.09612
561  5.74481 -7.06084
562  5.78009 -7.02556
563  5.78009 -6.99029
564  5.78009 -6.95501
565  5.78009 -6.91973
566  5.78009 -6.88445
567  5.78009 -6.84918
568  5.78009 -6.8139
569  5.81537 -6.77862
570  5.85065 -6.74334
571  5.88592 -6.70806
572  5.9212 -6.67279
573  5.95648 -6.63751
574  5.99176 -6.60223
575  6.02703 -6.56695
576  6.06231 -6.53168
577  6.06231 -6.4964
578  6.06231 -6.46112
579  6.09759 -6.42584
580  6.13287 -6.39056
581  6.16815 -6.35529
582  6.20342 -6.32001
583  6.2387 -6.28473
584  6.27398 -6.24945
585  6.30926 -6.21418
586  6.34453 -6.1789
587  6.37981 -6.14362
588  6.41509 -6.10834
589  6.45037 -6.07306
590  6.48565 -6.03779
591  6.48565 -6.00251
592  6.48565 -5.96723
593  6.52092 -5.93195
594  6.5562 -5.89668
595  6.59148 -5.8614
596  6.62676 -5.82612
597  6.62676 -5.79084
598  6.66203 -5.75556
599  6.66203 -5.72029
600  6.66203 -5.68501
601  6.66203 -5.64973
602  6.69731 -5.61445
603  6.73259 -5.57918
604  6.76787 -5.5439
605  6.76787 -5.50862
606  6.76787 -5.47334
607  6.76787 -5.43806
608  6.76787 -5.40279
609  6.80315 -5.36751
610  6.83842 -5.33223
611  6.83842 -5.29695
612  6.83842 -5.26168
613  6.83842 -5.2264
614  6.83842 -5.19112
615  6.83842 -5.15584
616  6.83842 -5.12056
617  6.83842 -5.08529
618  6.8737 -5.05001
619  6.8737 -5.01473
620  6.8737 -4.97945
621  6.90898 -4.94418
622  6.94426 -4.9089
623  6.94426 -4.87362
624  6.94426 -4.83834
625  6.97953 -4.80306
626  6.97953 -4.76779
627  7.01481 -4.73251
628  7.05009 -4.69723
629  7.08537 -4.66195
630  7.12065 -4.62668
631  7.12065 -4.5914
632  7.12065 -4.55612
633  7.12065 -4.52084
634  7.12065 -4.48556
635  7.12065 -4.45029
636  7.12065 -4.41501
637  7.12065 -4.37973
638  7.12065 -4.34445
639  7.15592 -4.30918
640  7.15592 -4.2739
641  7.15592 -4.23862
642  7.15592 -4.20334
643  7.1912 -4.16806
644  7.22648 -4.13279
645  7.22648 -4.09751
646  7.22648 -4.06223
647  7.22648 -4.02695
648  7.26176 -3.99168
649  7.29703 -3.9564
650  7.33231 -3.92112
651  7.36759 -3.88584
652  7.36759 -3.85056
653  7.36759 -3.81529
654  7.36759 -3.78001
655  7.36759 -3.74473
656  7.36759 -3.70945
657  7.36759 -3.67418
658  7.36759 -3.6389
659  7.36759 -3.60362
660  7.36759 -3.56834
661  7.40287 -3.53306
662  7.43815 -3.49779
663  7.43815 -3.46251
664  7.47342 -3.42723
665  7.47342 -3.39195
666  7.5087 -3.35668
667  7.54398 -3.3214
668  7.57926 -3.28612
669  7.61453 -3.25084
670  7.64981 -3.21556
671  7.68509 -3.18029
672  7.72037 -3.14501
673  7.75565 -3.10973
674  7.79092 -3.07445
675  7.79092 -3.03918
676  7.79092 -3.0039
677  7.79092 -2.96862
678  7.8262 -2.93334
679  7.8262 -2.89806
680  7.8262 -2.86279
681  7.86148 -2.82751
682  7.86148 -2.79223
683  7.86148 -2.75695
684  7.86148 -2.72168
685  7.86148 -2.6864
686  7.86148 -2.65112
687  7.86148 -2.61584
688  7.86148 -2.58056
689  7.89676 -2.54529
690  7.89676 -2.51001
691  7.89676 -2.47473
692  7.89676 -2.43945
693  7.93203 -2.40418
694  7.93203 -2.3689
695  7.96731 -2.33362
696  7.96731 -2.29834
697  7.96731 -2.26306
698  7.96731 -2.22779
699  7.96731 -2.19251
700  7.96731 -2.15723
701  7.96731 -2.12195
702  7.96731 -2.08668
703  7.96731 -2.0514
704  7.96731 -2.01612
705  7.96731 -1.98084
706  8.00259 -1.94556
707  8.00259 -1.91029
708  8.03787 -1.87501
709  8.03787 -1.83973
710  8.03787 -1.80445
711  8.07315 -1.76918
712  8.07315 -1.7339
713  8.07315 -1.69862
714  8.07315 -1.66334
715  8.07315 -1.62806
716  8.07315 -1.59279
717  8.07315 -1.55751
718  8.07315 -1.52223
719  8.07315 -1.48695
720  8.07315 -1.45168
721  8.07315 -1.4164
722  8.07315 -1.38112
723  8.07315 -1.34584
724  8.07315 -1.31056
725  8.07315 -1.27529
726  8.07315 -1.24001
727  8.07315 -1.20473
728  8.07315 -1.16945
729  8.07315 -1.13418
730  8.07315 -1.0989
731  8.07315 -1.06362
732  8.07315 -1.02834
733  8.07315 -0.993065
734  8.07315 -0.957787
735  8.07315 -0.922509
736  8.07315 -0.887232
737  8.07315 -0.851954
738  8.07315 -0.816676
739  8.07315 -0.781398
740  8.07315 -0.74612
741  8.07315 -0.710843
742  8.07315 -0.675565
743  8.07315 -0.640287
744  8.07315 -0.605009
745  8.07315 -0.569732
746  8.07315 -0.534454
747  8.07315 -0.499176
748  8.07315 -0.463898
749  8.07315 -0.42862
750  8.07315 -0.393343
751  8.07315 -0.358065
752  8.07315 -0.322787
753  8.07315 -0.287509
754  8.07315 -0.252232
755  8.07315 -0.216954
756  8.07315 -0.181676
757  8.07315 -0.146398
758  8.07315 -0.11112
759  8.07315 -0.0758426
760  8.07315 -0.0405648
761  8.07315 -0.00528706
762  8.07315 0.0299907
763  8.03787 0.0652685
764  8.03787 0.100546
765  8.03787 0.135824
766  8.03787 0.171102
767  8.03787 0.20638
768  8.03787 0.241657
769  8.03787 0.276935
770  8.03787 0.312213
771  8.03787 0.347491
772  8.03787 0.382768
773  8.03787 0.418046
774  8.03787 0.453324
775  8.03787 0.488602
776  8.03787 0.52388
777  8.03787 0.559157
778  8.03787 0.594435
779  8.03787 0.629713
780  8.03787 0.664991
781  8.00259 0.700268
782  8.00259 0.735546
783  8.00259 0.770824
784  8.00259 0.806102
785  8.00259 0.84138
786  8.00259 0.876657
787  8.00259 0.911935
788  8.00259 0.947213
789  8.00259 0.982491
790  8.00259 1.01777
791  8.00259 1.05305
792  8.00259 1.08832
793  8.00259 1.1236
794  8.00259 1.15888
795  7.96731 1.19416
796  7.96731 1.22944
797  7.96731 1.26471
798  7.96731 1.29999
799  7.96731 1.33527
800  7.96731 1.37055
801  7.96731 1.40582
802  7.93203 1.4411
803  7.93203 1.47638
804  7.93203 1.51166
805  7.89676 1.54694
806  7.89676 1.58221
807  7.89676 1.61749
808  7.89676 1.65277
809  7.89676 1.68805
810  7.89676 1.72332
811  7.89676 1.7586
812  7.89676 1.79388
813  7.86148 1.82916
814  7.86148 1.86444
815  7.8262 1.89971
816  7.79092 1.93499
817  7.79092 1.97027
818  7.79092 2.00555
819  7.79092 2.04082
820  7.79092 2.0761
821  7.75565 2.11138
822  7.75565 2.14666
823  7.75565 2.18194
824  7.75565 2.21721
825  7.75565 2.25249
826  7.72037 2.28777
827  7.72037 2.32305
828  7.72037 2.35832
829  7.68509 2.3936
830  7.68509 2.42888
831  7.68509 2.46416
832  7.68509 2.49944
833  7.64981 2.53471
834  7.64981 2.56999
835  7.64981 2.60527
836  7.64981 2.64055
837  7.61453 2.67582
838  7.61453 2.7111
839  7.61453 2.74638
840  7.57926 2.78166
841  7.54398 2.81694
842  7.54398 2.85221
843  7.54398 2.88749
844  7.54398 2.92277
845  7.54398 2.95805
846  7.5087 2.99332
847  7.5087 3.0286
848  7.5087 3.06388
849  7.5087 3.09916
850  7.47342 3.13444
851  7.47342 3.16971
852  7.47342 3.20499
853  7.47342 3.24027
854  7.43815 3.27555
855  7.43815 3.31082
856  7.43815 3.3461
857  7.40287 3.38138
858  7.40287 3.41666
859  7.36759 3.45194
860  7.36759 3.48721
861  7.36759 3.52249
862  7.33231 3.55777
863  7.33231 3.59305
864  7.33231 3.62832
865  7.33231 3.6636
866  7.29703 3.69888
867  7.26176 3.73416
868  7.26176 3.76944
869  7.22648 3.80471
870  7.1912 3.83999
871  7.15592 3.87527
872  7.15592 3.91055
873  7.12065 3.94582
874  7.12065 3.9811
875  7.08537 4.01638
876  7.08537 4.05166
877  7.08537 4.08694
878  7.05009 4.12221
879  7.05009 4.15749
880  7.05009 4.19277
881  7.01481 4.22805
882  7.01481 4.26332
883  6.97953 4.2986
884  6.97953 4.33388
885  6.94426 4.36916
886  6.90898 4.40444
887  6.90898 4.43971
888  6.8737 4.47499
889  6.8737 4.51027
890  6.8737 4.54555
891  6.8737 4.58082
892  6.83842 4.6161
893  6.80315 4.65138
894  6.80315 4.68666
895  6.80315 4.72194
896  6.80315 4.75721
897  6.76787 4.79249
898  6.73259 4.82777
899  6.69731 4.86305
900  6.66203 4.89832
901  6.66203 4.9336
902  6.66203 4.96888
903  6.66203 5.00416
904  6.66203 5.03944
905  6.66203 5.07471
906  6.66203 5.10999
907  6.62676 5.14527
908  6.59148 5.18055
909  6.5562 5.21582
910  6.52092 5.2511
911  6.52092 5.28638
912  6.48565 5.32166
913  6.48565 5.35694
914  6.48565 5.39221
915  6.45037 5.42749
916  6.41509 5.46277
917  6.41509 5.49805
918  6.37981 5.53332
919  6.34453 5.5686
920  6.34453 5.60388
921  6.30926 5.63916
922  6.30926 5.67444
923  6.27398 5.70971
924  6.2387 5.74499
925  6.20342 5.78027
926  6.20342 5.81555
927  6.16815 5.85082
928  6.16815 5.8861
929  6.13287 5.92138
930  6.09759 5.95666
931  6.06231 5.99194
932  6.06231 6.02721
933  6.02703 6.06249
934  5.99176 6.09777
935  5.95648 6.13305
936  5.95648 6.16832
937  5.9212 6.2036
938  5.88592 6.23888
939  5.85065 6.27416
940  5.81537 6.30944
941  5.81537 6.34471
942  5.78009 6.37999
943  5.74481 6.41527
944  5.70953 6.45055
945  5.67426 6.48582
946  5.63898 6.5211
947  5.6037 6.55638
948  5.56842 6.59166
949  5.53315 6.62694
950  5.49787 6.66221
951  5.46259 6.69749
952  5.42731 6.69749
953  5.39203 6.73277
954  5.35676 6.73277
955  5.32148 6.73277
956  5.2862 6.76805
957  5.25092 6.80332
958  5.21565 6.8386
959  5.18037 6.87388
960  5.14509 6.87388
961  5.10981 6.90916
962  5.07453 6.94444
963  5.03926 6.94444
964  5.00398 6.97971
965  4.9687 7.01499
966  4.93342 7.05027
967  4.89815 7.08555
968  4.86287 7.12082
969  4.82759 7.1561
970  4.79231 7.19138
971  4.75703 7.22666
972  4.72176 7.26194
973  4.68648 7.29721
974  4.6512 7.29721
975  4.61592 7.33249
976  4.58065 7.36777
977  4.54537 7.40305
978  4.51009 7.40305
979  4.47481 7.43832
980  4.43953 7.4736
981  4.40426 7.50888
982  4.36898 7.54416
983  4.3337 7.57944
984  4.29842 7.61471
985  4.26315 7.64999
986  4.22787 7.68527
987  4.19259 7.68527
988  4.15731 7.72055
989  4.12203 7.72055
990  4.08676 7.75582
991  4.05148 7.7911
992  4.0162 7.7911
993  3.98092 7.82638
994  3.94565 7.82638
995  3.91037 7.82638
996  3.87509 7.86166
997  3.83981 7.89694
998  3.80453 7.93221
999  3.76926 7.93221
1000 3.73398 7.96749
1001 3.6987 7.96749
1002 3.66342 8.00277
1003 3.62815 8.03805
1004 3.59287 8.03805
1005 3.55759 8.07332
1006 3.52231 8.07332
1007 3.48703 8.1086
1008 3.45176 8.1086
1009 3.41648 8.14388
1010 3.3812 8.14388
1011 3.34592 8.17916
1012 3.31065 8.17916
1013 3.27537 8.21444
1014 3.24009 8.21444
1015 3.20481 8.24971
1016 3.16953 8.24971
1017 3.13426 8.28499
1018 3.09898 8.32027
1019 3.0637 8.35555
1020 3.02842 8.39082
1021 2.99315 8.39082
1022 2.95787 8.39082
1023 2.92259 8.39082
1024 2.88731 8.39082
1025 2.85203 8.39082
1026 2.81676 8.39082
1027 2.78148 8.39082
1028 2.7462 8.39082
1029 2.71092 8.39082
1030 2.67565 8.39082
1031 2.64037 8.39082
1032 2.60509 8.39082
1033 2.56981 8.39082
1034 2.53453 8.39082
1035 2.49926 8.39082
1036 2.46398 8.39082
1037 2.4287 8.39082
1038 2.39342 8.39082
1039 2.35815 8.39082
1040 2.32287 8.39082
1041 2.28759 8.39082
1042 2.25231 8.39082
1043 2.21703 8.39082
1044 2.18176 8.39082
1045 2.14648 8.39082
1046 2.1112 8.39082
1047 2.07592 8.39082
1048 2.04065 8.39082
1049 2.00537 8.4261
1050 1.97009 8.46138
1051 1.93481 8.49666
1052 1.89953 8.49666
1053 1.86426 8.49666
1054 1.82898 8.49666
1055 1.7937 8.49666
1056 1.75842 8.49666
1057 1.72315 8.49666
1058 1.68787 8.49666
1059 1.65259 8.49666
1060 1.61731 8.49666
1061 1.58203 8.49666
1062 1.54676 8.49666
1063 1.51148 8.49666
1064 1.4762 8.53194
1065 1.44092 8.53194
1066 1.40565 8.56721
1067 1.37037 8.60249
1068 1.33509 8.60249
1069 1.29981 8.63777
1070 1.26453 8.63777
1071 1.22926 8.67305
1072 1.19398 8.67305
1073 1.1587 8.70832
1074 1.12342 8.70832
1075 1.08815 8.7436
1076 1.05287 8.7436
1077 1.01759 8.77888
1078 0.982312 8.77888
1079 0.947035 8.77888
1080 0.911757 8.77888
1081 0.876479 8.81416
1082 0.841201 8.84944
1083 0.805924 8.84944
1084 0.770646 8.88471
1085 0.735368 8.88471
1086 0.70009 8.88471
1087 0.664812 8.91999
1088 0.629535 8.91999
1089 0.594257 8.91999
1090 0.558979 8.95527
1091 0.523701 8.95527
1092 0.488424 8.95527
1093 0.453146 8.95527
1094 0.417868 8.95527
1095 0.38259 8.95527
1096 0.347312 8.95527
1097 0.312035 8.95527
1098 0.276757 8.95527
1099 0.241479 8.95527
1100 0.206201 8.95527
1101 0.170924 8.95527
1102 0.135646 8.95527
1103 0.100368 8.95527
1104 0.0650902 8.95527
1105 0.0298124 8.95527
1106 -0.00546538 8.91999
1107 -0.0407432 8.91999
1108 -0.0760209 8.91999
1109 -0.111299 8.91999
1110 -0.146576 8.91999
1111 -0.181854 8.91999
1112 -0.217132 8.91999
1113 -0.25241 8.91999
1114 -0.287688 8.91999
1115 -0.322965 8.91999
1116 -0.358243 8.91999
1117 -0.393521 8.88471
1118 -0.428799 8.88471
1119 -0.464076 8.88471
1120 -0.499354 8.88471
1121 -0.534632 8.88471
1122 -0.56991 8.88471
1123 -0.605188 8.88471
1124 -0.640465 8.84944
1125 -0.675743 8.84944
1126 -0.711021 8.84944
1127 -0.746299 8.84944
1128 -0.781576 8.84944
1129 -0.816854 8.84944
1130 -0.852132 8.81416
1131 -0.88741 8.81416
1132 -0.922688 8.81416
1133 -0.957965 8.81416
1134 -0.993243 8.81416
1135 -1.02852 8.77888
1136 -1.0638 8.77888
1137 -1.09908 8.77888
1138 -1.13435 8.77888
1139 -1.16963 8.7436
1140 -1.20491 8.7436
1141 -1.24019 8.7436
1142 -1.27547 8.7436
1143 -1.31074 8.7436
1144 -1.34602 8.70832
1145 -1.3813 8.70832
1146 -1.41658 8.70832
1147 -1.45185 8.67305
1148 -1.48713 8.67305
1149 -1.52241 8.67305
1150 -1.55769 8.63777
1151 -1.59297 8.63777
1152 -1.62824 8.63777
1153 -1.66352 8.63777
1154 -1.6988 8.60249
1155 -1.73408 8.60249
1156 -1.76935 8.60249
1157 -1.80463 8.56721
1158 -1.83991 8.56721
1159 -1.87519 8.56721
1160 -1.91047 8.53194
1161 -1.94574 8.53194
1162 -1.98102 8.49666
1163 -2.0163 8.49666
1164 -2.05158 8.49666
1165 -2.08685 8.46138
1166 -2.12213 8.46138
1167 -2.15741 8.4261
1168 -2.19269 8.4261
1169 -2.22797 8.4261
1170 -2.26324 8.39082
1171 -2.29852 8.39082
1172 -2.3338 8.35555
1173 -2.36908 8.35555
1174 -2.40435 8.35555
1175 -2.43963 8.32027
1176 -2.47491 8.32027
1177 -2.51019 8.28499
1178 -2.54547 8.28499
1179 -2.58074 8.24971
1180 -2.61602 8.24971
1181 -2.6513 8.21444
1182 -2.68658 8.21444
1183 -2.72185 8.17916
1184 -2.75713 8.17916
1185 -2.79241 8.14388
1186 -2.82769 8.14388
1187 -2.86297 8.1086
1188 -2.89824 8.1086
1189 -2.93352 8.07332
1190 -2.9688 8.07332
1191 -3.00408 8.03805
1192 -3.03935 8.03805
1193 -3.07463 8.00277
1194 -3.10991 8.00277
1195 -3.14519 7.96749
1196 -3.18047 7.96749
1197 -3.21574 7.93221
1198 -3.25102 7.93221
1199 -3.2863 7.89694
1200 -3.32158 7.86166
1201 -3.35685 7.86166
1202 -3.39213 7.82638
1203 -3.42741 7.7911
1204 -3.46269 7.7911
1205 -3.49797 7.75582
1206 -3.53324 7.75582
1207 -3.56852 7.72055
1208 -3.6038 7.68527
1209 -3.63908 7.68527
1210 -3.67435 7.64999
1211 -3.70963 7.61471
1212 -3.74491 7.61471
1213 -3.78019 7.57944
1214 -3.81547 7.54416
1215 -3.85074 7.50888
1216 -3.88602 7.50888
1217 -3.9213 7.4736
1218 -3.95658 7.43832
1219 -3.99185 7.43832
1220 -4.02713 7.40305
1221 -4.06241 7.36777
1222 -4.09769 7.33249
1223 -4.13297 7.29721
1224 -4.16824 7.29721
1225 -4.20352 7.26194
1226 -4.2388 7.22666
1227 -4.27408 7.19138
1228 -4.30935 7.1561
1229 -4.34463 7.1561
1230 -4.37991 7.12082
1231 -4.41519 7.08555
1232 -4.45047 7.05027
1233 -4.48574 7.05027
1234 -4.52102 7.01499
1235 -4.5563 6.97971
1236 -4.59158 6.94444
1237 -4.62685 6.90916
1238 -4.66213 6.87388
1239 -4.69741 6.8386
1240 -4.73269 6.80332
1241 -4.76797 6.80332
1242 -4.80324 6.76805
1243 -4.83852 6.73277
1244 -4.8738 6.69749
1245 -4.90908 6.66221
1246 -4.94435 6.62694
1247 -4.97963 6.59166
1248 -5.01491 6.55638
1249 -5.05019 6.5211
1250 -5.08547 6.48582
1251 -5.12074 6.45055
1252 -5.15602 6.41527
1253 -5.1913 6.37999
1254 -5.22658 6.34471
1255 -5.26185 6.30944
1256 -5.29713 6.27416
1257 -5.33241 6.23888
1258 -5.36769 6.2036
1259 -5.40297 6.16832
1260 -5.43824 6.13305
1261 -5.47352 6.09777
1262 -5.5088 6.06249
1263 -5.54408 6.02721
1264 -5.57935 5.99194
1265 -5.61463 5.95666
1266 -5.64991 5.92138
1267 -5.68519 5.8861
1268 -5.72047 5.85082
1269 -5.75574 5.81555
1270 -5.79102 5.78027
1271 -5.8263 5.74499
1272 -5.86158 5.70971
1273 -5.89685 5.67444
1274 -5.93213 5.63916
1275 -5.96741 5.60388
1276 -6.00269 5.5686
1277 -6.03797 5.53332
1278 -6.07324 5.49805
1279 -6.10852 5.46277
1280 -6.10852 5.42749
1281 -6.1438 5.39221
1282 -6.17908 5.35694
1283 -6.21435 5.32166
1284 -6.24963 5.28638
1285 -6.24963 5.2511
1286 -6.24963 5.21582
1287 -6.24963 5.18055
1288 -6.28491 5.14527
1289 -6.32019 5.10999
1290 -6.35547 5.07471
1291 -6.39074 5.03944
1292 -6.39074 5.00416
1293 -6.42602 4.96888
1294 -6.4613 4.9336
1295 -6.49658 4.89832
1296 -6.49658 4.86305
1297 -6.49658 4.82777
1298 -6.53185 4.79249
1299 -6.56713 4.75721
1300 -6.60241 4.72194
1301 -6.60241 4.68666
1302 -6.60241 4.65138
1303 -6.60241 4.6161
1304 -6.60241 4.58082
1305 -6.60241 4.54555
1306 -6.60241 4.51027
1307 -6.60241 4.47499
1308 -6.60241 4.43971
1309 -6.60241 4.40444
1310 -6.60241 4.36916
1311 -6.60241 4.33388
1312 -6.60241 4.2986
1313 -6.60241 4.26332
1314 -6.60241 4.22805
1315 -6.63769 4.19277
1316 -6.63769 4.15749
1317 -6.67297 4.12221
1318 -6.67297 4.08694
1319 -6.70824 4.05166
1320 -6.70824 4.01638
1321 -6.70824 3.9811
1322 -6.70824 3.94582
1323 -6.70824 3.91055
1324 -6.70824 3.87527
1325 -6.70824 3.83999
1326 -6.70824 3.80471
1327 -6.74352 3.76944
1328 -6.7788 3.73416
1329 -6.81408 3.69888
1330 -6.81408 3.6636
1331 -6.84935 3.62832
1332 -6.88463 3.59305
1333 -6.91991 3.55777
1334 -6.95519 3.52249
1335 -6.95519 3.48721
1336 -6.95519 3.45194
1337 -6.95519 3.41666
1338 -6.95519 3.38138
1339 -6.95519 3.3461
1340 -6.95519 3.31082
1341 -6.95519 3.27555
1342 -6.95519 3.24027
1343 -6.95519 3.20499
1344 -6.95519 3.16971
1345 -6.99047 3.13444
1346 -7.02574 3.09916
1347 -7.06102 3.06388
1348 -7.0963 3.0286
1349 -7.0963 2.99332
1350 -7.0963 2.95805
1351 -7.0963 2.92277
1352 -7.0963 2.88749
1353 -7.0963 2.85221
1354 -7.0963 2.81694
1355 -7.0963 2.78166
1356 -7.13158 2.74638
1357 -7.13158 2.7111
1358 -7.13158 2.67582
1359 -7.13158 2.64055
1360 -7.16685 2.60527
1361 -7.20213 2.56999
1362 -7.23741 2.53471
1363 -7.27269 2.49944
1364 -7.30797 2.46416
1365 -7.34324 2.42888
1366 -7.34324 2.3936
1367 -7.34324 2.35832
1368 -7.34324 2.32305
1369 -7.34324 2.28777
1370 -7.34324 2.25249
1371 -7.34324 2.21721
1372 -7.34324 2.18194
1373 -7.34324 2.14666
1374 -7.34324 2.11138
1375 -7.34324 2.0761
1376 -7.34324 2.04082
1377 -7.34324 2.00555
1378 -7.34324 1.97027
1379 -7.37852 1.93499
1380 -7.4138 1.89971
1381 -7.44908 1.86444
1382 -7.48435 1.82916
1383 -7.48435 1.79388
1384 -7.51963 1.7586
1385 -7.55491 1.72332
1386 -7.59019 1.68805
1387 -7.62547 1.65277
1388 -7.62547 1.61749
1389 -7.62547 1.58221
1390 -7.62547 1.54694
1391 -7.62547 1.51166
1392 -7.62547 1.47638
1393 -7.62547 1.4411
1394 -7.62547 1.40582
1395 -7.62547 1.37055
1396 -7.62547 1.33527
1397 -7.62547 1.29999
1398 -7.62547 1.26471
1399 -7.62547 1.22944
1400 -7.62547 1.19416
1401 -7.59019 1.15888
1402 -7.59019 1.1236
1403 -7.59019 1.08832
1404 -7.59019 1.05305
1405 -7.59019 1.01777
1406 -7.59019 0.982491
1407 -7.59019 0.947213
1408 -7.59019 0.911935
1409 -7.59019 0.876657
1410 -7.59019 0.84138
1411 -7.59019 0.806102
1412 -7.59019 0.770824
1413 -7.59019 0.735546
1414 -7.62547 0.700268
1415 -7.66074 0.664991
1416 -7.69602 0.629713
1417 -7.7313 0.594435
1418 -7.76658 0.559157
1419 -7.76658 0.52388
1420 -7.76658 0.488602
1421 -7.76658 0.453324
1422 -7.76658 0.418046
1423 -7.76658 0.382768
1424 -7.76658 0.347491
1425 -7.76658 0.312213
1426 -7.76658 0.276935
1427 -7.76658 0.241657
1428 -7.76658 0.20638
1429 -7.76658 0.171102
1430 -7.76658 0.135824
1431 -7.76658 0.100546
1432 -7.76658 0.0652685
1433 -7.7313 0.0299907
1434 -7.69602 -0.00528706
1435 -7.69602 -0.0405648
1436 -7.69602 -0.0758426
1437 -7.69602 -0.11112
1438 -7.69602 -0.146398
1439 -7.69602 -0.181676
1440 -7.69602 -0.216954
1441 -7.69602 -0.252232
1442 -7.69602 -0.287509
1443 -7.69602 -0.322787
1444 -7.69602 -0.358065
1445 -7.69602 -0.393343
1446 -7.69602 -0.42862
1447 -7.69602 -0.463898
1448 -7.69602 -0.499176
1449 -7.69602 -0.534454
1450 -7.69602 -0.569732
1451 -7.69602 -0.605009
1452 -7.69602 -0.640287
1453 -7.69602 -0.675565
1454 -7.69602 -0.710843
1455 -7.69602 -0.74612
1456 -7.69602 -0.781398
1457 -7.69602 -0.816676
1458 -7.69602 -0.851954
1459 -7.69602 -0.887232
1460 -7.69602 -0.922509
1461 -7.69602 -0.957787
1462 -7.69602 -0.993065
1463 -7.69602 -1.02834
1464 -7.7313 -1.06362
1465 -7.76658 -1.0989
1466 -7.80185 -1.13418
1467 -7.83713 -1.16945
1468 -7.87241 -1.20473
