# Supplementary material for: Statistical Mapping of Maize Bundle Intensity at the Stem Scale Using Spatial Normalisation of Replicated Images
Source: PLoS One. 2014 Mar 12;9(3):e90673. doi: 10.1371/journal.pone.0090673 (PMC3951278; doi:10.1371/journal.pone.0090673)
Supplement: File S2 — Data files containing bundle positions and slice contours. (ZIP) [file pone.0090673.s002.zip › data/slabs/tables/contoursMm/m11bvCntMm.txt]

name   x   y
1    -7.37176 0.593545
2    -7.37176 0.558268
3    -7.37176 0.52299
4    -7.37176 0.487712
5    -7.37176 0.452434
6    -7.37176 0.417156
7    -7.37176 0.381879
8    -7.37176 0.346601
9    -7.37176 0.311323
10   -7.37176 0.276045
11   -7.37176 0.240768
12   -7.37176 0.20549
13   -7.37176 0.170212
14   -7.37176 0.134934
15   -7.37176 0.0996564
16   -7.37176 0.0643786
17   -7.37176 0.0291009
18   -7.37176 -0.00617692
19   -7.37176 -0.0414547
20   -7.37176 -0.0767325
21   -7.37176 -0.11201
22   -7.37176 -0.147288
23   -7.37176 -0.182566
24   -7.37176 -0.217844
25   -7.37176 -0.253121
26   -7.37176 -0.288399
27   -7.37176 -0.323677
28   -7.37176 -0.358955
29   -7.37176 -0.394232
30   -7.37176 -0.42951
31   -7.37176 -0.464788
32   -7.37176 -0.500066
33   -7.37176 -0.535344
34   -7.37176 -0.570621
35   -7.37176 -0.605899
36   -7.37176 -0.641177
37   -7.37176 -0.676455
38   -7.37176 -0.711732
39   -7.37176 -0.74701
40   -7.37176 -0.782288
41   -7.37176 -0.817566
42   -7.37176 -0.852844
43   -7.37176 -0.888121
44   -7.37176 -0.923399
45   -7.37176 -0.958677
46   -7.37176 -0.993955
47   -7.37176 -1.02923
48   -7.37176 -1.06451
49   -7.37176 -1.09979
50   -7.33649 -1.13507
51   -7.33649 -1.17034
52   -7.33649 -1.20562
53   -7.33649 -1.2409
54   -7.33649 -1.27618
55   -7.33649 -1.31145
56   -7.33649 -1.34673
57   -7.33649 -1.38201
58   -7.33649 -1.41729
59   -7.33649 -1.45257
60   -7.33649 -1.48784
61   -7.33649 -1.52312
62   -7.33649 -1.5584
63   -7.33649 -1.59368
64   -7.33649 -1.62895
65   -7.33649 -1.66423
66   -7.33649 -1.69951
67   -7.33649 -1.73479
68   -7.33649 -1.77007
69   -7.33649 -1.80534
70   -7.30121 -1.84062
71   -7.30121 -1.8759
72   -7.30121 -1.91118
73   -7.30121 -1.94645
74   -7.30121 -1.98173
75   -7.30121 -2.01701
76   -7.26593 -2.05229
77   -7.26593 -2.08757
78   -7.23065 -2.12284
79   -7.23065 -2.15812
80   -7.23065 -2.1934
81   -7.23065 -2.22868
82   -7.19537 -2.26395
83   -7.19537 -2.29923
84   -7.19537 -2.33451
85   -7.19537 -2.36979
86   -7.19537 -2.40507
87   -7.19537 -2.44034
88   -7.19537 -2.47562
89   -7.19537 -2.5109
90   -7.19537 -2.54618
91   -7.1601 -2.58145
92   -7.1601 -2.61673
93   -7.1601 -2.65201
94   -7.1601 -2.68729
95   -7.1601 -2.72257
96   -7.1601 -2.75784
97   -7.1601 -2.79312
98   -7.1601 -2.8284
99   -7.12482 -2.86368
100  -7.12482 -2.89895
101  -7.12482 -2.93423
102  -7.12482 -2.96951
103  -7.08954 -3.00479
104  -7.08954 -3.04007
105  -7.08954 -3.07534
106  -7.08954 -3.11062
107  -7.05426 -3.1459
108  -7.05426 -3.18118
109  -7.05426 -3.21645
110  -7.05426 -3.25173
111  -7.01899 -3.28701
112  -7.01899 -3.32229
113  -6.98371 -3.35757
114  -6.98371 -3.39284
115  -6.98371 -3.42812
116  -6.94843 -3.4634
117  -6.94843 -3.49868
118  -6.94843 -3.53395
119  -6.91315 -3.56923
120  -6.91315 -3.60451
121  -6.91315 -3.63979
122  -6.91315 -3.67507
123  -6.87787 -3.71034
124  -6.87787 -3.74562
125  -6.8426 -3.7809
126  -6.8426 -3.81618
127  -6.80732 -3.85145
128  -6.77204 -3.88673
129  -6.73676 -3.92201
130  -6.70149 -3.95729
131  -6.66621 -3.99257
132  -6.66621 -4.02784
133  -6.66621 -4.06312
134  -6.66621 -4.0984
135  -6.66621 -4.13368
136  -6.66621 -4.16895
137  -6.66621 -4.20423
138  -6.66621 -4.23951
139  -6.66621 -4.27479
140  -6.66621 -4.31007
141  -6.66621 -4.34534
142  -6.66621 -4.38062
143  -6.66621 -4.4159
144  -6.66621 -4.45118
145  -6.66621 -4.48645
146  -6.63093 -4.52173
147  -6.63093 -4.55701
148  -6.63093 -4.59229
149  -6.59565 -4.62757
150  -6.59565 -4.66284
151  -6.56037 -4.69812
152  -6.56037 -4.7334
153  -6.56037 -4.76868
154  -6.56037 -4.80395
155  -6.5251 -4.83923
156  -6.48982 -4.87451
157  -6.48982 -4.90979
158  -6.48982 -4.94507
159  -6.48982 -4.98034
160  -6.45454 -5.01562
161  -6.41926 -5.0509
162  -6.41926 -5.08618
163  -6.38399 -5.12145
164  -6.38399 -5.15673
165  -6.34871 -5.19201
166  -6.34871 -5.22729
167  -6.34871 -5.26257
168  -6.31343 -5.29784
169  -6.31343 -5.33312
170  -6.27815 -5.3684
171  -6.27815 -5.40368
172  -6.27815 -5.43895
173  -6.24287 -5.47423
174  -6.24287 -5.50951
175  -6.24287 -5.54479
176  -6.24287 -5.58007
177  -6.24287 -5.61534
178  -6.2076 -5.65062
179  -6.17232 -5.6859
180  -6.17232 -5.72118
181  -6.13704 -5.75645
182  -6.13704 -5.79173
183  -6.13704 -5.82701
184  -6.13704 -5.86229
185  -6.10176 -5.89757
186  -6.06649 -5.93284
187  -6.06649 -5.96812
188  -6.06649 -6.0034
189  -6.03121 -6.03868
190  -6.03121 -6.07395
191  -6.03121 -6.10923
192  -5.99593 -6.14451
193  -5.96065 -6.17979
194  -5.96065 -6.21507
195  -5.92537 -6.25034
196  -5.92537 -6.28562
197  -5.8901 -6.3209
198  -5.8901 -6.35618
199  -5.85482 -6.39145
200  -5.85482 -6.42673
201  -5.85482 -6.46201
202  -5.85482 -6.49729
203  -5.85482 -6.53257
204  -5.81954 -6.56784
205  -5.78426 -6.60312
206  -5.74899 -6.6384
207  -5.74899 -6.67368
208  -5.71371 -6.70895
209  -5.71371 -6.74423
210  -5.67843 -6.77951
211  -5.67843 -6.81479
212  -5.64315 -6.85007
213  -5.64315 -6.88534
214  -5.60787 -6.92062
215  -5.60787 -6.9559
216  -5.5726 -6.99118
217  -5.53732 -7.02645
218  -5.53732 -7.06173
219  -5.50204 -7.09701
220  -5.50204 -7.13229
221  -5.46676 -7.16757
222  -5.46676 -7.20284
223  -5.43149 -7.23812
224  -5.39621 -7.2734
225  -5.39621 -7.30868
226  -5.36093 -7.34395
227  -5.36093 -7.37923
228  -5.32565 -7.41451
229  -5.32565 -7.44979
230  -5.29037 -7.48507
231  -5.2551 -7.52034
232  -5.21982 -7.55562
233  -5.18454 -7.5909
234  -5.14926 -7.62618
235  -5.11399 -7.66145
236  -5.07871 -7.69673
237  -5.04343 -7.73201
238  -5.00815 -7.76729
239  -4.97287 -7.80257
240  -4.9376 -7.83784
241  -4.90232 -7.83784
242  -4.86704 -7.87312
243  -4.83176 -7.9084
244  -4.79649 -7.9084
245  -4.76121 -7.94368
246  -4.72593 -7.94368
247  -4.69065 -7.97895
248  -4.65537 -7.97895
249  -4.6201 -8.01423
250  -4.58482 -8.04951
251  -4.54954 -8.04951
252  -4.51426 -8.08479
253  -4.47899 -8.08479
254  -4.44371 -8.12007
255  -4.40843 -8.15534
256  -4.37315 -8.15534
257  -4.33787 -8.15534
258  -4.3026 -8.15534
259  -4.26732 -8.15534
260  -4.23204 -8.15534
261  -4.19676 -8.15534
262  -4.16149 -8.15534
263  -4.12621 -8.15534
264  -4.09093 -8.15534
265  -4.05565 -8.15534
266  -4.02037 -8.15534
267  -3.9851 -8.15534
268  -3.94982 -8.12007
269  -3.91454 -8.08479
270  -3.87926 -8.04951
271  -3.84399 -8.04951
272  -3.80871 -8.04951
273  -3.77343 -8.01423
274  -3.73815 -7.97895
275  -3.70287 -7.94368
276  -3.6676 -7.9084
277  -3.63232 -7.9084
278  -3.59704 -7.9084
279  -3.56176 -7.87312
280  -3.52649 -7.87312
281  -3.49121 -7.87312
282  -3.45593 -7.83784
283  -3.42065 -7.83784
284  -3.38537 -7.83784
285  -3.3501 -7.83784
286  -3.31482 -7.83784
287  -3.27954 -7.83784
288  -3.24426 -7.83784
289  -3.20899 -7.80257
290  -3.17371 -7.76729
291  -3.13843 -7.76729
292  -3.10315 -7.73201
293  -3.06787 -7.73201
294  -3.0326 -7.73201
295  -2.99732 -7.73201
296  -2.96204 -7.73201
297  -2.92676 -7.73201
298  -2.89149 -7.73201
299  -2.85621 -7.73201
300  -2.82093 -7.73201
301  -2.78565 -7.73201
302  -2.75037 -7.69673
303  -2.7151 -7.69673
304  -2.67982 -7.69673
305  -2.64454 -7.66145
306  -2.60926 -7.66145
307  -2.57399 -7.62618
308  -2.53871 -7.62618
309  -2.50343 -7.5909
310  -2.46815 -7.55562
311  -2.43287 -7.55562
312  -2.3976 -7.52034
313  -2.36232 -7.52034
314  -2.32704 -7.48507
315  -2.29176 -7.48507
316  -2.25649 -7.48507
317  -2.22121 -7.44979
318  -2.18593 -7.44979
319  -2.15065 -7.41451
320  -2.11537 -7.41451
321  -2.0801 -7.41451
322  -2.04482 -7.37923
323  -2.00954 -7.37923
324  -1.97426 -7.34395
325  -1.93899 -7.34395
326  -1.90371 -7.34395
327  -1.86843 -7.30868
328  -1.83315 -7.30868
329  -1.79787 -7.30868
330  -1.7626 -7.30868
331  -1.72732 -7.2734
332  -1.69204 -7.2734
333  -1.65676 -7.2734
334  -1.62149 -7.23812
335  -1.58621 -7.23812
336  -1.55093 -7.23812
337  -1.51565 -7.20284
338  -1.48037 -7.20284
339  -1.4451 -7.20284
340  -1.40982 -7.20284
341  -1.37454 -7.20284
342  -1.33926 -7.16757
343  -1.30399 -7.16757
344  -1.26871 -7.16757
345  -1.23343 -7.16757
346  -1.19815 -7.13229
347  -1.16287 -7.13229
348  -1.1276 -7.13229
349  -1.09232 -7.13229
350  -1.05704 -7.09701
351  -1.02176 -7.09701
352  -0.986486 -7.09701
353  -0.951208 -7.06173
354  -0.91593 -7.06173
355  -0.880652 -7.06173
356  -0.845375 -7.02645
357  -0.810097 -7.02645
358  -0.774819 -7.02645
359  -0.739541 -7.02645
360  -0.704263 -6.99118
361  -0.668986 -6.99118
362  -0.633708 -6.99118
363  -0.59843 -6.99118
364  -0.563152 -6.99118
365  -0.527875 -6.99118
366  -0.492597 -6.9559
367  -0.457319 -6.9559
368  -0.422041 -6.9559
369  -0.386763 -6.9559
370  -0.351486 -6.9559
371  -0.316208 -6.9559
372  -0.28093 -6.92062
373  -0.245652 -6.92062
374  -0.210375 -6.92062
375  -0.175097 -6.92062
376  -0.139819 -6.92062
377  -0.104541 -6.92062
378  -0.0692634 -6.92062
379  -0.0339856 -6.88534
380  0.00129215 -6.88534
381  0.0365699 -6.88534
382  0.0718477 -6.88534
383  0.107125 -6.88534
384  0.142403 -6.88534
385  0.177681 -6.88534
386  0.212959 -6.88534
387  0.248237 -6.85007
388  0.283514 -6.85007
389  0.318792 -6.85007
390  0.35407 -6.85007
391  0.389348 -6.85007
392  0.424625 -6.85007
393  0.459903 -6.85007
394  0.495181 -6.85007
395  0.530459 -6.85007
396  0.565737 -6.85007
397  0.601014 -6.85007
398  0.636292 -6.85007
399  0.67157 -6.85007
400  0.706848 -6.85007
401  0.742125 -6.85007
402  0.777403 -6.85007
403  0.812681 -6.85007
404  0.847959 -6.85007
405  0.883237 -6.85007
406  0.918514 -6.81479
407  0.953792 -6.81479
408  0.98907 -6.81479
409  1.02435 -6.81479
410  1.05963 -6.81479
411  1.0949 -6.81479
412  1.13018 -6.81479
413  1.16546 -6.81479
414  1.20074 -6.81479
415  1.23601 -6.81479
416  1.27129 -6.81479
417  1.30657 -6.81479
418  1.34185 -6.81479
419  1.37713 -6.81479
420  1.4124 -6.81479
421  1.44768 -6.81479
422  1.48296 -6.81479
423  1.51824 -6.81479
424  1.55351 -6.81479
425  1.58879 -6.81479
426  1.62407 -6.81479
427  1.65935 -6.81479
428  1.69463 -6.81479
429  1.7299 -6.81479
430  1.76518 -6.81479
431  1.80046 -6.81479
432  1.83574 -6.81479
433  1.87101 -6.81479
434  1.90629 -6.81479
435  1.94157 -6.81479
436  1.97685 -6.81479
437  2.01213 -6.81479
438  2.0474 -6.81479
439  2.08268 -6.81479
440  2.11796 -6.81479
441  2.15324 -6.81479
442  2.18851 -6.81479
443  2.22379 -6.85007
444  2.25907 -6.85007
445  2.29435 -6.85007
446  2.32963 -6.85007
447  2.3649 -6.85007
448  2.40018 -6.85007
449  2.43546 -6.85007
450  2.47074 -6.85007
451  2.50601 -6.85007
452  2.54129 -6.88534
453  2.57657 -6.88534
454  2.61185 -6.88534
455  2.64713 -6.88534
456  2.6824 -6.88534
457  2.71768 -6.88534
458  2.75296 -6.88534
459  2.78824 -6.88534
460  2.82351 -6.92062
461  2.85879 -6.92062
462  2.89407 -6.92062
463  2.92935 -6.92062
464  2.96463 -6.92062
465  2.9999 -6.9559
466  3.03518 -6.9559
467  3.07046 -6.9559
468  3.10574 -6.9559
469  3.14101 -6.9559
470  3.17629 -6.99118
471  3.21157 -6.99118
472  3.24685 -6.99118
473  3.28213 -6.99118
474  3.3174 -6.99118
475  3.35268 -7.02645
476  3.38796 -7.02645
477  3.42324 -7.02645
478  3.45851 -7.02645
479  3.49379 -7.02645
480  3.52907 -7.06173
481  3.56435 -7.06173
482  3.59963 -7.06173
483  3.6349 -7.09701
484  3.67018 -7.09701
485  3.70546 -7.13229
486  3.74074 -7.13229
487  3.77601 -7.13229
488  3.81129 -7.13229
489  3.84657 -7.13229
490  3.88185 -7.13229
491  3.91713 -7.16757
492  3.9524 -7.16757
493  3.98768 -7.16757
494  4.02296 -7.20284
495  4.05824 -7.20284
496  4.09351 -7.20284
497  4.12879 -7.23812
498  4.16407 -7.23812
499  4.19935 -7.23812
500  4.23463 -7.23812
501  4.2699 -7.23812
502  4.30518 -7.2734
503  4.34046 -7.2734
504  4.37574 -7.30868
505  4.41101 -7.30868
506  4.44629 -7.30868
507  4.48157 -7.30868
508  4.51685 -7.30868
509  4.55213 -7.30868
510  4.5874 -7.30868
511  4.62268 -7.30868
512  4.65796 -7.30868
513  4.69324 -7.30868
514  4.72851 -7.30868
515  4.76379 -7.30868
516  4.79907 -7.30868
517  4.83435 -7.30868
518  4.86963 -7.30868
519  4.9049 -7.30868
520  4.94018 -7.30868
521  4.97546 -7.30868
522  5.01074 -7.30868
523  5.04601 -7.30868
524  5.08129 -7.34395
525  5.11657 -7.37923
526  5.15185 -7.41451
527  5.18713 -7.41451
528  5.2224 -7.41451
529  5.25768 -7.41451
530  5.29296 -7.41451
531  5.32824 -7.41451
532  5.36351 -7.41451
533  5.39879 -7.44979
534  5.43407 -7.44979
535  5.46935 -7.44979
536  5.50463 -7.44979
537  5.5399 -7.44979
538  5.57518 -7.44979
539  5.61046 -7.44979
540  5.64574 -7.44979
541  5.68101 -7.44979
542  5.71629 -7.44979
543  5.75157 -7.44979
544  5.78685 -7.44979
545  5.82213 -7.44979
546  5.8574 -7.41451
547  5.89268 -7.37923
548  5.92796 -7.34395
549  5.96324 -7.34395
550  5.99851 -7.34395
551  6.03379 -7.34395
552  6.06907 -7.34395
553  6.10435 -7.34395
554  6.13963 -7.34395
555  6.1749 -7.34395
556  6.21018 -7.34395
557  6.24546 -7.30868
558  6.28074 -7.2734
559  6.31601 -7.23812
560  6.35129 -7.20284
561  6.38657 -7.16757
562  6.42185 -7.13229
563  6.45713 -7.09701
564  6.4924 -7.06173
565  6.52768 -7.02645
566  6.56296 -6.99118
567  6.59824 -6.9559
568  6.63351 -6.92062
569  6.63351 -6.88534
570  6.63351 -6.85007
571  6.63351 -6.81479
572  6.63351 -6.77951
573  6.66879 -6.74423
574  6.70407 -6.70895
575  6.73935 -6.67368
576  6.77463 -6.6384
577  6.8099 -6.60312
578  6.84518 -6.56784
579  6.88046 -6.53257
580  6.91574 -6.49729
581  6.91574 -6.46201
582  6.91574 -6.42673
583  6.91574 -6.39145
584  6.91574 -6.35618
585  6.91574 -6.3209
586  6.95101 -6.28562
587  6.98629 -6.25034
588  7.02157 -6.21507
589  7.05685 -6.17979
590  7.09213 -6.14451
591  7.09213 -6.10923
592  7.09213 -6.07395
593  7.09213 -6.03868
594  7.09213 -6.0034
595  7.1274 -5.96812
596  7.1274 -5.93284
597  7.16268 -5.89757
598  7.16268 -5.86229
599  7.19796 -5.82701
600  7.23324 -5.79173
601  7.23324 -5.75645
602  7.23324 -5.72118
603  7.23324 -5.6859
604  7.23324 -5.65062
605  7.23324 -5.61534
606  7.23324 -5.58007
607  7.23324 -5.54479
608  7.23324 -5.50951
609  7.23324 -5.47423
610  7.23324 -5.43895
611  7.23324 -5.40368
612  7.23324 -5.3684
613  7.23324 -5.33312
614  7.23324 -5.29784
615  7.23324 -5.26257
616  7.23324 -5.22729
617  7.23324 -5.19201
618  7.23324 -5.15673
619  7.26851 -5.12145
620  7.26851 -5.08618
621  7.26851 -5.0509
622  7.26851 -5.01562
623  7.26851 -4.98034
624  7.26851 -4.94507
625  7.30379 -4.90979
626  7.33907 -4.87451
627  7.33907 -4.83923
628  7.33907 -4.80395
629  7.33907 -4.76868
630  7.33907 -4.7334
631  7.33907 -4.69812
632  7.33907 -4.66284
633  7.33907 -4.62757
634  7.33907 -4.59229
635  7.33907 -4.55701
636  7.33907 -4.52173
637  7.33907 -4.48645
638  7.33907 -4.45118
639  7.33907 -4.4159
640  7.33907 -4.38062
641  7.33907 -4.34534
642  7.37435 -4.31007
643  7.37435 -4.27479
644  7.37435 -4.23951
645  7.37435 -4.20423
646  7.37435 -4.16895
647  7.37435 -4.13368
648  7.40963 -4.0984
649  7.40963 -4.06312
650  7.40963 -4.02784
651  7.40963 -3.99257
652  7.40963 -3.95729
653  7.40963 -3.92201
654  7.40963 -3.88673
655  7.40963 -3.85145
656  7.40963 -3.81618
657  7.40963 -3.7809
658  7.40963 -3.74562
659  7.40963 -3.71034
660  7.40963 -3.67507
661  7.40963 -3.63979
662  7.40963 -3.60451
663  7.40963 -3.56923
664  7.40963 -3.53395
665  7.40963 -3.49868
666  7.40963 -3.4634
667  7.40963 -3.42812
668  7.40963 -3.39284
669  7.40963 -3.35757
670  7.40963 -3.32229
671  7.40963 -3.28701
672  7.40963 -3.25173
673  7.40963 -3.21645
674  7.40963 -3.18118
675  7.40963 -3.1459
676  7.40963 -3.11062
677  7.40963 -3.07534
678  7.40963 -3.04007
679  7.4449 -3.00479
680  7.48018 -2.96951
681  7.51546 -2.93423
682  7.55074 -2.89895
683  7.55074 -2.86368
684  7.58601 -2.8284
685  7.58601 -2.79312
686  7.58601 -2.75784
687  7.58601 -2.72257
688  7.58601 -2.68729
689  7.58601 -2.65201
690  7.58601 -2.61673
691  7.58601 -2.58145
692  7.58601 -2.54618
693  7.58601 -2.5109
694  7.58601 -2.47562
695  7.58601 -2.44034
696  7.58601 -2.40507
697  7.58601 -2.36979
698  7.58601 -2.33451
699  7.58601 -2.29923
700  7.58601 -2.26395
701  7.58601 -2.22868
702  7.58601 -2.1934
703  7.58601 -2.15812
704  7.58601 -2.12284
705  7.58601 -2.08757
706  7.58601 -2.05229
707  7.58601 -2.01701
708  7.58601 -1.98173
709  7.58601 -1.94645
710  7.58601 -1.91118
711  7.58601 -1.8759
712  7.58601 -1.84062
713  7.58601 -1.80534
714  7.58601 -1.77007
715  7.58601 -1.73479
716  7.58601 -1.69951
717  7.58601 -1.66423
718  7.58601 -1.62895
719  7.58601 -1.59368
720  7.58601 -1.5584
721  7.55074 -1.52312
722  7.51546 -1.48784
723  7.51546 -1.45257
724  7.48018 -1.41729
725  7.48018 -1.38201
726  7.48018 -1.34673
727  7.48018 -1.31145
728  7.48018 -1.27618
729  7.48018 -1.2409
730  7.4449 -1.20562
731  7.4449 -1.17034
732  7.40963 -1.13507
733  7.37435 -1.09979
734  7.33907 -1.06451
735  7.30379 -1.02923
736  7.26851 -0.993955
737  7.26851 -0.958677
738  7.23324 -0.923399
739  7.23324 -0.888121
740  7.19796 -0.852844
741  7.19796 -0.817566
742  7.19796 -0.782288
743  7.16268 -0.74701
744  7.16268 -0.711732
745  7.1274 -0.676455
746  7.09213 -0.641177
747  7.09213 -0.605899
748  7.09213 -0.570621
749  7.09213 -0.535344
750  7.09213 -0.500066
751  7.09213 -0.464788
752  7.09213 -0.42951
753  7.09213 -0.394232
754  7.09213 -0.358955
755  7.09213 -0.323677
756  7.09213 -0.288399
757  7.09213 -0.253121
758  7.09213 -0.217844
759  7.09213 -0.182566
760  7.05685 -0.147288
761  7.02157 -0.11201
762  6.98629 -0.0767325
763  6.98629 -0.0414547
764  6.95101 -0.00617692
765  6.91574 0.0291009
766  6.91574 0.0643786
767  6.91574 0.0996564
768  6.91574 0.134934
769  6.91574 0.170212
770  6.91574 0.20549
771  6.91574 0.240768
772  6.91574 0.276045
773  6.91574 0.311323
774  6.91574 0.346601
775  6.91574 0.381879
776  6.91574 0.417156
777  6.91574 0.452434
778  6.91574 0.487712
779  6.95101 0.52299
780  6.98629 0.558268
781  6.98629 0.593545
782  6.98629 0.628823
783  6.98629 0.664101
784  6.98629 0.699379
785  6.98629 0.734656
786  6.98629 0.769934
787  6.98629 0.805212
788  6.98629 0.84049
789  6.98629 0.875768
790  6.98629 0.911045
791  6.98629 0.946323
792  6.98629 0.981601
793  6.95101 1.01688
794  6.91574 1.05216
795  6.88046 1.08743
796  6.88046 1.12271
797  6.88046 1.15799
798  6.88046 1.19327
799  6.88046 1.22855
800  6.88046 1.26382
801  6.88046 1.2991
802  6.88046 1.33438
803  6.88046 1.36966
804  6.88046 1.40493
805  6.88046 1.44021
806  6.88046 1.47549
807  6.88046 1.51077
808  6.88046 1.54605
809  6.88046 1.58132
810  6.88046 1.6166
811  6.88046 1.65188
812  6.88046 1.68716
813  6.88046 1.72243
814  6.88046 1.75771
815  6.88046 1.79299
816  6.88046 1.82827
817  6.88046 1.86355
818  6.88046 1.89882
819  6.88046 1.9341
820  6.84518 1.96938
821  6.84518 2.00466
822  6.84518 2.03993
823  6.84518 2.07521
824  6.8099 2.11049
825  6.77463 2.14577
826  6.73935 2.18105
827  6.70407 2.21632
828  6.70407 2.2516
829  6.70407 2.28688
830  6.70407 2.32216
831  6.70407 2.35743
832  6.70407 2.39271
833  6.70407 2.42799
834  6.70407 2.46327
835  6.70407 2.49855
836  6.70407 2.53382
837  6.70407 2.5691
838  6.70407 2.60438
839  6.70407 2.63966
840  6.70407 2.67493
841  6.70407 2.71021
842  6.70407 2.74549
843  6.66879 2.78077
844  6.63351 2.81605
845  6.59824 2.85132
846  6.56296 2.8866
847  6.52768 2.92188
848  6.52768 2.95716
849  6.52768 2.99243
850  6.52768 3.02771
851  6.52768 3.06299
852  6.52768 3.09827
853  6.52768 3.13355
854  6.52768 3.16882
855  6.52768 3.2041
856  6.52768 3.23938
857  6.52768 3.27466
858  6.52768 3.30993
859  6.52768 3.34521
860  6.4924 3.38049
861  6.4924 3.41577
862  6.4924 3.45105
863  6.45713 3.48632
864  6.45713 3.5216
865  6.45713 3.55688
866  6.42185 3.59216
867  6.42185 3.62743
868  6.42185 3.66271
869  6.42185 3.69799
870  6.42185 3.73327
871  6.42185 3.76855
872  6.42185 3.80382
873  6.42185 3.8391
874  6.38657 3.87438
875  6.35129 3.90966
876  6.35129 3.94493
877  6.31601 3.98021
878  6.28074 4.01549
879  6.24546 4.05077
880  6.21018 4.08605
881  6.1749 4.12132
882  6.13963 4.1566
883  6.13963 4.19188
884  6.13963 4.22716
885  6.13963 4.26243
886  6.13963 4.29771
887  6.13963 4.33299
888  6.13963 4.36827
889  6.13963 4.40355
890  6.13963 4.43882
891  6.13963 4.4741
892  6.13963 4.50938
893  6.13963 4.54466
894  6.13963 4.57993
895  6.13963 4.61521
896  6.13963 4.65049
897  6.13963 4.68577
898  6.13963 4.72105
899  6.13963 4.75632
900  6.10435 4.7916
901  6.10435 4.82688
902  6.10435 4.86216
903  6.10435 4.89743
904  6.10435 4.93271
905  6.10435 4.96799
906  6.10435 5.00327
907  6.10435 5.03855
908  6.06907 5.07382
909  6.06907 5.1091
910  6.03379 5.14438
911  5.99851 5.17966
912  5.96324 5.21493
913  5.92796 5.25021
914  5.89268 5.28549
915  5.8574 5.32077
916  5.82213 5.35605
917  5.78685 5.39132
918  5.75157 5.4266
919  5.71629 5.46188
920  5.71629 5.49716
921  5.68101 5.53243
922  5.64574 5.56771
923  5.61046 5.60299
924  5.57518 5.63827
925  5.5399 5.67355
926  5.50463 5.70882
927  5.46935 5.7441
928  5.43407 5.77938
929  5.39879 5.81466
930  5.36351 5.81466
931  5.32824 5.84993
932  5.29296 5.88521
933  5.25768 5.92049
934  5.2224 5.95577
935  5.18713 5.99105
936  5.15185 6.02632
937  5.11657 6.0616
938  5.08129 6.0616
939  5.04601 6.09688
940  5.01074 6.13216
941  4.97546 6.16743
942  4.94018 6.20271
943  4.9049 6.23799
944  4.86963 6.27327
945  4.83435 6.30855
946  4.79907 6.30855
947  4.76379 6.34382
948  4.72851 6.3791
949  4.69324 6.41438
950  4.65796 6.41438
951  4.62268 6.44966
952  4.5874 6.48493
953  4.55213 6.52021
954  4.51685 6.55549
955  4.48157 6.59077
956  4.44629 6.62605
957  4.41101 6.66132
958  4.37574 6.6966
959  4.34046 6.73188
960  4.30518 6.73188
961  4.2699 6.73188
962  4.23463 6.73188
963  4.19935 6.76716
964  4.16407 6.80243
965  4.12879 6.83771
966  4.09351 6.87299
967  4.05824 6.90827
968  4.02296 6.94355
969  3.98768 6.97882
970  3.9524 7.0141
971  3.91713 7.04938
972  3.88185 7.08466
973  3.84657 7.11993
974  3.81129 7.11993
975  3.77601 7.15521
976  3.74074 7.19049
977  3.70546 7.22577
978  3.67018 7.22577
979  3.6349 7.26105
980  3.59963 7.26105
981  3.56435 7.29632
982  3.52907 7.3316
983  3.49379 7.36688
984  3.45851 7.36688
985  3.42324 7.40216
986  3.38796 7.40216
987  3.35268 7.43743
988  3.3174 7.47271
989  3.28213 7.47271
990  3.24685 7.50799
991  3.21157 7.54327
992  3.17629 7.54327
993  3.14101 7.57855
994  3.10574 7.57855
995  3.07046 7.61382
996  3.03518 7.61382
997  2.9999 7.6491
998  2.96463 7.6491
999  2.92935 7.68438
1000 2.89407 7.68438
1001 2.85879 7.71966
1002 2.82351 7.71966
1003 2.78824 7.75493
1004 2.75296 7.75493
1005 2.71768 7.75493
1006 2.6824 7.79021
1007 2.64713 7.82549
1008 2.61185 7.82549
1009 2.57657 7.82549
1010 2.54129 7.86077
1011 2.50601 7.86077
1012 2.47074 7.89605
1013 2.43546 7.89605
1014 2.40018 7.93132
1015 2.3649 7.93132
1016 2.32963 7.9666
1017 2.29435 7.9666
1018 2.25907 7.9666
1019 2.22379 8.00188
1020 2.18851 8.00188
1021 2.15324 8.03716
1022 2.11796 8.03716
1023 2.08268 8.03716
1024 2.0474 8.07243
1025 2.01213 8.07243
1026 1.97685 8.07243
1027 1.94157 8.10771
1028 1.90629 8.10771
1029 1.87101 8.10771
1030 1.83574 8.14299
1031 1.80046 8.14299
1032 1.76518 8.17827
1033 1.7299 8.17827
1034 1.69463 8.17827
1035 1.65935 8.21355
1036 1.62407 8.21355
1037 1.58879 8.21355
1038 1.55351 8.21355
1039 1.51824 8.24882
1040 1.48296 8.24882
1041 1.44768 8.24882
1042 1.4124 8.24882
1043 1.37713 8.2841
1044 1.34185 8.31938
1045 1.30657 8.35466
1046 1.27129 8.38993
1047 1.23601 8.42521
1048 1.20074 8.46049
1049 1.16546 8.49577
1050 1.13018 8.53105
1051 1.0949 8.56632
1052 1.05963 8.56632
1053 1.02435 8.56632
1054 0.98907 8.56632
1055 0.953792 8.56632
1056 0.918514 8.56632
1057 0.883237 8.56632
1058 0.847959 8.56632
1059 0.812681 8.56632
1060 0.777403 8.56632
1061 0.742125 8.56632
1062 0.706848 8.56632
1063 0.67157 8.6016
1064 0.636292 8.6016
1065 0.601014 8.6016
1066 0.565737 8.6016
1067 0.530459 8.6016
1068 0.495181 8.6016
1069 0.459903 8.6016
1070 0.424625 8.6016
1071 0.389348 8.6016
1072 0.35407 8.6016
1073 0.318792 8.6016
1074 0.283514 8.6016
1075 0.248237 8.6016
1076 0.212959 8.6016
1077 0.177681 8.6016
1078 0.142403 8.6016
1079 0.107125 8.6016
1080 0.0718477 8.6016
1081 0.0365699 8.6016
1082 0.00129215 8.6016
1083 -0.0339856 8.6016
1084 -0.0692634 8.6016
1085 -0.104541 8.63688
1086 -0.139819 8.63688
1087 -0.175097 8.63688
1088 -0.210375 8.63688
1089 -0.245652 8.63688
1090 -0.28093 8.63688
1091 -0.316208 8.63688
1092 -0.351486 8.63688
1093 -0.386763 8.63688
1094 -0.422041 8.63688
1095 -0.457319 8.63688
1096 -0.492597 8.63688
1097 -0.527875 8.63688
1098 -0.563152 8.63688
1099 -0.59843 8.63688
1100 -0.633708 8.63688
1101 -0.668986 8.63688
1102 -0.704263 8.63688
1103 -0.739541 8.63688
1104 -0.774819 8.6016
1105 -0.810097 8.56632
1106 -0.845375 8.53105
1107 -0.880652 8.49577
1108 -0.91593 8.49577
1109 -0.951208 8.49577
1110 -0.986486 8.49577
1111 -1.02176 8.49577
1112 -1.05704 8.49577
1113 -1.09232 8.49577
1114 -1.1276 8.49577
1115 -1.16287 8.46049
1116 -1.19815 8.46049
1117 -1.23343 8.46049
1118 -1.26871 8.46049
1119 -1.30399 8.46049
1120 -1.33926 8.46049
1121 -1.37454 8.46049
1122 -1.40982 8.46049
1123 -1.4451 8.46049
1124 -1.48037 8.46049
1125 -1.51565 8.42521
1126 -1.55093 8.42521
1127 -1.58621 8.42521
1128 -1.62149 8.42521
1129 -1.65676 8.42521
1130 -1.69204 8.38993
1131 -1.72732 8.38993
1132 -1.7626 8.38993
1133 -1.79787 8.38993
1134 -1.83315 8.38993
1135 -1.86843 8.38993
1136 -1.90371 8.38993
1137 -1.93899 8.38993
1138 -1.97426 8.38993
1139 -2.00954 8.38993
1140 -2.04482 8.38993
1141 -2.0801 8.38993
1142 -2.11537 8.38993
1143 -2.15065 8.38993
1144 -2.18593 8.38993
1145 -2.22121 8.38993
1146 -2.25649 8.38993
1147 -2.29176 8.38993
1148 -2.32704 8.38993
1149 -2.36232 8.35466
1150 -2.3976 8.31938
1151 -2.43287 8.2841
1152 -2.46815 8.24882
1153 -2.50343 8.21355
1154 -2.53871 8.17827
1155 -2.57399 8.14299
1156 -2.60926 8.10771
1157 -2.64454 8.07243
1158 -2.67982 8.07243
1159 -2.7151 8.07243
1160 -2.75037 8.03716
1161 -2.78565 8.00188
1162 -2.82093 7.9666
1163 -2.85621 7.93132
1164 -2.89149 7.93132
1165 -2.92676 7.93132
1166 -2.96204 7.93132
1167 -2.99732 7.93132
1168 -3.0326 7.93132
1169 -3.06787 7.93132
1170 -3.10315 7.93132
1171 -3.13843 7.93132
1172 -3.17371 7.93132
1173 -3.20899 7.93132
1174 -3.24426 7.89605
1175 -3.27954 7.89605
1176 -3.31482 7.89605
1177 -3.3501 7.89605
1178 -3.38537 7.89605
1179 -3.42065 7.89605
1180 -3.45593 7.89605
1181 -3.49121 7.86077
1182 -3.52649 7.82549
1183 -3.56176 7.82549
1184 -3.59704 7.82549
1185 -3.63232 7.79021
1186 -3.6676 7.79021
1187 -3.70287 7.75493
1188 -3.73815 7.71966
1189 -3.77343 7.68438
1190 -3.80871 7.6491
1191 -3.84399 7.61382
1192 -3.87926 7.57855
1193 -3.91454 7.54327
1194 -3.94982 7.50799
1195 -3.9851 7.47271
1196 -4.02037 7.43743
1197 -4.05565 7.40216
1198 -4.09093 7.36688
1199 -4.12621 7.3316
1200 -4.16149 7.29632
1201 -4.19676 7.26105
1202 -4.23204 7.22577
1203 -4.26732 7.19049
1204 -4.3026 7.15521
1205 -4.33787 7.11993
1206 -4.37315 7.08466
1207 -4.40843 7.04938
1208 -4.44371 7.0141
1209 -4.47899 6.97882
1210 -4.51426 6.94355
1211 -4.54954 6.90827
1212 -4.58482 6.87299
1213 -4.6201 6.87299
1214 -4.65537 6.83771
1215 -4.69065 6.80243
1216 -4.72593 6.76716
1217 -4.76121 6.73188
1218 -4.79649 6.6966
1219 -4.83176 6.66132
1220 -4.86704 6.62605
1221 -4.90232 6.59077
1222 -4.9376 6.55549
1223 -4.97287 6.52021
1224 -5.00815 6.52021
1225 -5.04343 6.52021
1226 -5.07871 6.52021
1227 -5.11399 6.48493
1228 -5.14926 6.44966
1229 -5.18454 6.41438
1230 -5.21982 6.3791
1231 -5.2551 6.34382
1232 -5.29037 6.30855
1233 -5.32565 6.27327
1234 -5.36093 6.23799
1235 -5.39621 6.20271
1236 -5.43149 6.16743
1237 -5.43149 6.13216
1238 -5.46676 6.09688
1239 -5.50204 6.0616
1240 -5.50204 6.02632
1241 -5.53732 5.99105
1242 -5.53732 5.95577
1243 -5.5726 5.92049
1244 -5.60787 5.88521
1245 -5.64315 5.84993
1246 -5.67843 5.81466
1247 -5.67843 5.77938
1248 -5.71371 5.7441
1249 -5.71371 5.70882
1250 -5.74899 5.67355
1251 -5.74899 5.63827
1252 -5.78426 5.60299
1253 -5.78426 5.56771
1254 -5.81954 5.53243
1255 -5.81954 5.49716
1256 -5.85482 5.46188
1257 -5.8901 5.4266
1258 -5.8901 5.39132
1259 -5.92537 5.35605
1260 -5.96065 5.32077
1261 -5.99593 5.28549
1262 -5.99593 5.25021
1263 -5.99593 5.21493
1264 -6.03121 5.17966
1265 -6.06649 5.14438
1266 -6.06649 5.1091
1267 -6.06649 5.07382
1268 -6.10176 5.03855
1269 -6.13704 5.00327
1270 -6.13704 4.96799
1271 -6.13704 4.93271
1272 -6.13704 4.89743
1273 -6.17232 4.86216
1274 -6.2076 4.82688
1275 -6.2076 4.7916
1276 -6.24287 4.75632
1277 -6.27815 4.72105
1278 -6.31343 4.68577
1279 -6.31343 4.65049
1280 -6.31343 4.61521
1281 -6.31343 4.57993
1282 -6.31343 4.54466
1283 -6.34871 4.50938
1284 -6.34871 4.4741
1285 -6.38399 4.43882
1286 -6.41926 4.40355
1287 -6.45454 4.36827
1288 -6.45454 4.33299
1289 -6.48982 4.29771
1290 -6.48982 4.26243
1291 -6.48982 4.22716
1292 -6.48982 4.19188
1293 -6.5251 4.1566
1294 -6.5251 4.12132
1295 -6.5251 4.08605
1296 -6.56037 4.05077
1297 -6.56037 4.01549
1298 -6.56037 3.98021
1299 -6.56037 3.94493
1300 -6.56037 3.90966
1301 -6.56037 3.87438
1302 -6.59565 3.8391
1303 -6.59565 3.80382
1304 -6.63093 3.76855
1305 -6.63093 3.73327
1306 -6.63093 3.69799
1307 -6.66621 3.66271
1308 -6.66621 3.62743
1309 -6.70149 3.59216
1310 -6.70149 3.55688
1311 -6.70149 3.5216
1312 -6.73676 3.48632
1313 -6.73676 3.45105
1314 -6.73676 3.41577
1315 -6.77204 3.38049
1316 -6.77204 3.34521
1317 -6.77204 3.30993
1318 -6.77204 3.27466
1319 -6.80732 3.23938
1320 -6.80732 3.2041
1321 -6.80732 3.16882
1322 -6.8426 3.13355
1323 -6.8426 3.09827
1324 -6.87787 3.06299
1325 -6.87787 3.02771
1326 -6.87787 2.99243
1327 -6.91315 2.95716
1328 -6.91315 2.92188
1329 -6.94843 2.8866
1330 -6.94843 2.85132
1331 -6.94843 2.81605
1332 -6.94843 2.78077
1333 -6.94843 2.74549
1334 -6.94843 2.71021
1335 -6.98371 2.67493
1336 -6.98371 2.63966
1337 -7.01899 2.60438
1338 -7.01899 2.5691
1339 -7.05426 2.53382
1340 -7.05426 2.49855
1341 -7.05426 2.46327
1342 -7.05426 2.42799
1343 -7.05426 2.39271
1344 -7.05426 2.35743
1345 -7.08954 2.32216
1346 -7.08954 2.28688
1347 -7.08954 2.2516
1348 -7.08954 2.21632
1349 -7.08954 2.18105
1350 -7.08954 2.14577
1351 -7.08954 2.11049
1352 -7.12482 2.07521
1353 -7.12482 2.03993
1354 -7.12482 2.00466
1355 -7.1601 1.96938
1356 -7.1601 1.9341
1357 -7.1601 1.89882
1358 -7.19537 1.86355
1359 -7.19537 1.82827
1360 -7.19537 1.79299
1361 -7.19537 1.75771
1362 -7.19537 1.72243
1363 -7.19537 1.68716
1364 -7.19537 1.65188
1365 -7.19537 1.6166
1366 -7.19537 1.58132
1367 -7.19537 1.54605
1368 -7.23065 1.51077
1369 -7.23065 1.47549
1370 -7.23065 1.44021
1371 -7.23065 1.40493
1372 -7.23065 1.36966
1373 -7.26593 1.33438
1374 -7.26593 1.2991
1375 -7.26593 1.26382
1376 -7.26593 1.22855
1377 -7.26593 1.19327
1378 -7.30121 1.15799
1379 -7.30121 1.12271
1380 -7.30121 1.08743
1381 -7.30121 1.05216
1382 -7.30121 1.01688
1383 -7.30121 0.981601
1384 -7.30121 0.946323
1385 -7.30121 0.911045
1386 -7.30121 0.875768
1387 -7.33649 0.84049
1388 -7.33649 0.805212
1389 -7.33649 0.769934
1390 -7.33649 0.734656
1391 -7.33649 0.699379
1392 -7.33649 0.664101
1393 -7.33649 0.628823
