# Supplementary material for: Statistical Mapping of Maize Bundle Intensity at the Stem Scale Using Spatial Normalisation of Replicated Images
Source: PLoS One. 2014 Mar 12;9(3):e90673. doi: 10.1371/journal.pone.0090673 (PMC3951278; doi:10.1371/journal.pone.0090673)
Supplement: File S2 — Data files containing bundle positions and slice contours. (ZIP) [file pone.0090673.s002.zip › data/slabs/tables/contoursMm/m11crCntMm.txt]

name   x   y
1    -7.55984 0.608821
2    -7.55984 0.573543
3    -7.55984 0.538265
4    -7.55984 0.502987
5    -7.55984 0.46771
6    -7.55984 0.432432
7    -7.55984 0.397154
8    -7.55984 0.361876
9    -7.55984 0.326599
10   -7.55984 0.291321
11   -7.55984 0.256043
12   -7.55984 0.220765
13   -7.55984 0.185487
14   -7.52457 0.15021
15   -7.52457 0.114932
16   -7.52457 0.0796541
17   -7.52457 0.0443763
18   -7.52457 0.00909855
19   -7.52457 -0.0261792
20   -7.52457 -0.061457
21   -7.52457 -0.0967348
22   -7.52457 -0.132013
23   -7.52457 -0.16729
24   -7.52457 -0.202568
25   -7.52457 -0.237846
26   -7.52457 -0.273124
27   -7.52457 -0.308401
28   -7.52457 -0.343679
29   -7.52457 -0.378957
30   -7.52457 -0.414235
31   -7.52457 -0.449513
32   -7.52457 -0.48479
33   -7.52457 -0.520068
34   -7.48929 -0.555346
35   -7.48929 -0.590624
36   -7.48929 -0.625901
37   -7.48929 -0.661179
38   -7.48929 -0.696457
39   -7.48929 -0.731735
40   -7.48929 -0.767013
41   -7.48929 -0.80229
42   -7.48929 -0.837568
43   -7.48929 -0.872846
44   -7.48929 -0.908124
45   -7.48929 -0.943401
46   -7.48929 -0.978679
47   -7.48929 -1.01396
48   -7.48929 -1.04923
49   -7.48929 -1.08451
50   -7.48929 -1.11979
51   -7.48929 -1.15507
52   -7.48929 -1.19035
53   -7.48929 -1.22562
54   -7.48929 -1.2609
55   -7.48929 -1.29618
56   -7.45401 -1.33146
57   -7.41873 -1.36673
58   -7.38345 -1.40201
59   -7.34818 -1.43729
60   -7.34818 -1.47257
61   -7.34818 -1.50785
62   -7.34818 -1.54312
63   -7.34818 -1.5784
64   -7.34818 -1.61368
65   -7.34818 -1.64896
66   -7.34818 -1.68423
67   -7.34818 -1.71951
68   -7.34818 -1.75479
69   -7.34818 -1.79007
70   -7.34818 -1.82535
71   -7.34818 -1.86062
72   -7.34818 -1.8959
73   -7.34818 -1.93118
74   -7.34818 -1.96646
75   -7.34818 -2.00173
76   -7.34818 -2.03701
77   -7.34818 -2.07229
78   -7.34818 -2.10757
79   -7.3129 -2.14285
80   -7.27762 -2.17812
81   -7.24234 -2.2134
82   -7.20707 -2.24868
83   -7.17179 -2.28396
84   -7.13651 -2.31923
85   -7.13651 -2.35451
86   -7.13651 -2.38979
87   -7.13651 -2.42507
88   -7.13651 -2.46035
89   -7.13651 -2.49562
90   -7.13651 -2.5309
91   -7.13651 -2.56618
92   -7.10123 -2.60146
93   -7.06595 -2.63673
94   -7.06595 -2.67201
95   -7.06595 -2.70729
96   -7.06595 -2.74257
97   -7.06595 -2.77785
98   -7.06595 -2.81312
99   -7.06595 -2.8484
100  -7.06595 -2.88368
101  -7.06595 -2.91896
102  -7.06595 -2.95423
103  -7.06595 -2.98951
104  -7.06595 -3.02479
105  -7.06595 -3.06007
106  -7.06595 -3.09535
107  -7.06595 -3.13062
108  -7.06595 -3.1659
109  -7.06595 -3.20118
110  -7.06595 -3.23646
111  -7.03068 -3.27173
112  -7.03068 -3.30701
113  -6.9954 -3.34229
114  -6.96012 -3.37757
115  -6.92484 -3.41285
116  -6.88957 -3.44812
117  -6.85429 -3.4834
118  -6.81901 -3.51868
119  -6.81901 -3.55396
120  -6.81901 -3.58923
121  -6.81901 -3.62451
122  -6.81901 -3.65979
123  -6.81901 -3.69507
124  -6.81901 -3.73035
125  -6.81901 -3.76562
126  -6.78373 -3.8009
127  -6.74845 -3.83618
128  -6.71318 -3.87146
129  -6.6779 -3.90673
130  -6.6779 -3.94201
131  -6.6779 -3.97729
132  -6.6779 -4.01257
133  -6.6779 -4.04785
134  -6.6779 -4.08312
135  -6.6779 -4.1184
136  -6.6779 -4.15368
137  -6.6779 -4.18896
138  -6.64262 -4.22423
139  -6.60734 -4.25951
140  -6.57207 -4.29479
141  -6.57207 -4.33007
142  -6.57207 -4.36535
143  -6.53679 -4.40062
144  -6.53679 -4.4359
145  -6.53679 -4.47118
146  -6.53679 -4.50646
147  -6.53679 -4.54173
148  -6.50151 -4.57701
149  -6.46623 -4.61229
150  -6.46623 -4.64757
151  -6.46623 -4.68285
152  -6.46623 -4.71812
153  -6.43095 -4.7534
154  -6.39568 -4.78868
155  -6.39568 -4.82396
156  -6.39568 -4.85923
157  -6.39568 -4.89451
158  -6.39568 -4.92979
159  -6.39568 -4.96507
160  -6.39568 -5.00035
161  -6.39568 -5.03562
162  -6.39568 -5.0709
163  -6.39568 -5.10618
164  -6.39568 -5.14146
165  -6.39568 -5.17673
166  -6.39568 -5.21201
167  -6.39568 -5.24729
168  -6.3604 -5.28257
169  -6.3604 -5.31785
170  -6.32512 -5.35312
171  -6.28984 -5.3884
172  -6.25457 -5.42368
173  -6.21929 -5.45896
174  -6.18401 -5.49423
175  -6.14873 -5.52951
176  -6.14873 -5.56479
177  -6.14873 -5.60007
178  -6.14873 -5.63535
179  -6.14873 -5.67062
180  -6.11345 -5.7059
181  -6.07818 -5.74118
182  -6.0429 -5.77646
183  -6.0429 -5.81173
184  -6.0429 -5.84701
185  -6.0429 -5.88229
186  -6.0429 -5.91757
187  -6.00762 -5.95285
188  -5.97234 -5.98812
189  -5.93707 -6.0234
190  -5.90179 -6.05868
191  -5.90179 -6.09396
192  -5.86651 -6.12923
193  -5.86651 -6.16451
194  -5.86651 -6.19979
195  -5.86651 -6.23507
196  -5.86651 -6.27035
197  -5.83123 -6.30562
198  -5.79595 -6.3409
199  -5.79595 -6.37618
200  -5.79595 -6.41146
201  -5.79595 -6.44673
202  -5.79595 -6.48201
203  -5.76068 -6.51729
204  -5.7254 -6.55257
205  -5.69012 -6.58785
206  -5.65484 -6.62312
207  -5.61957 -6.6584
208  -5.58429 -6.69368
209  -5.58429 -6.72896
210  -5.58429 -6.76423
211  -5.58429 -6.79951
212  -5.58429 -6.83479
213  -5.54901 -6.87007
214  -5.54901 -6.90535
215  -5.54901 -6.94062
216  -5.54901 -6.9759
217  -5.51373 -7.01118
218  -5.51373 -7.04646
219  -5.47845 -7.08173
220  -5.44318 -7.11701
221  -5.44318 -7.15229
222  -5.44318 -7.18757
223  -5.44318 -7.22285
224  -5.44318 -7.25812
225  -5.44318 -7.2934
226  -5.44318 -7.32868
227  -5.44318 -7.36396
228  -5.44318 -7.39923
229  -5.44318 -7.43451
230  -5.44318 -7.46979
231  -5.44318 -7.50507
232  -5.44318 -7.54035
233  -5.44318 -7.57562
234  -5.44318 -7.6109
235  -5.44318 -7.64618
236  -5.44318 -7.68146
237  -5.44318 -7.71673
238  -5.44318 -7.75201
239  -5.44318 -7.78729
240  -5.44318 -7.82257
241  -5.44318 -7.85785
242  -5.44318 -7.89312
243  -5.44318 -7.9284
244  -5.44318 -7.96368
245  -5.44318 -7.99896
246  -5.44318 -8.03423
247  -5.4079 -8.06951
248  -5.37262 -8.10479
249  -5.37262 -8.14007
250  -5.33734 -8.17535
251  -5.30207 -8.21062
252  -5.30207 -8.2459
253  -5.26679 -8.28118
254  -5.23151 -8.31646
255  -5.19623 -8.35173
256  -5.19623 -8.38701
257  -5.16095 -8.42229
258  -5.12568 -8.45757
259  -5.0904 -8.49285
260  -5.05512 -8.52812
261  -5.01984 -8.5634
262  -4.98457 -8.59868
263  -4.94929 -8.63396
264  -4.91401 -8.66923
265  -4.87873 -8.70451
266  -4.84345 -8.73979
267  -4.80818 -8.77507
268  -4.7729 -8.81035
269  -4.73762 -8.81035
270  -4.70234 -8.84562
271  -4.66707 -8.8809
272  -4.63179 -8.91618
273  -4.59651 -8.91618
274  -4.56123 -8.91618
275  -4.52595 -8.91618
276  -4.49068 -8.95146
277  -4.4554 -8.98673
278  -4.42012 -8.98673
279  -4.38484 -8.98673
280  -4.34957 -8.98673
281  -4.31429 -8.98673
282  -4.27901 -8.98673
283  -4.24373 -8.98673
284  -4.20845 -8.98673
285  -4.17318 -8.98673
286  -4.1379 -8.98673
287  -4.10262 -8.98673
288  -4.06734 -8.98673
289  -4.03207 -8.98673
290  -3.99679 -8.98673
291  -3.96151 -8.98673
292  -3.92623 -8.98673
293  -3.89095 -8.95146
294  -3.85568 -8.91618
295  -3.8204 -8.91618
296  -3.78512 -8.91618
297  -3.74984 -8.8809
298  -3.71457 -8.84562
299  -3.67929 -8.81035
300  -3.64401 -8.77507
301  -3.60873 -8.73979
302  -3.57345 -8.70451
303  -3.53818 -8.70451
304  -3.5029 -8.66923
305  -3.46762 -8.63396
306  -3.43234 -8.59868
307  -3.39707 -8.5634
308  -3.36179 -8.52812
309  -3.32651 -8.49285
310  -3.29123 -8.45757
311  -3.25595 -8.45757
312  -3.22068 -8.42229
313  -3.1854 -8.38701
314  -3.15012 -8.38701
315  -3.11484 -8.35173
316  -3.07957 -8.31646
317  -3.04429 -8.28118
318  -3.00901 -8.2459
319  -2.97373 -8.2459
320  -2.93845 -8.21062
321  -2.90318 -8.17535
322  -2.8679 -8.17535
323  -2.83262 -8.14007
324  -2.79734 -8.10479
325  -2.76207 -8.06951
326  -2.72679 -8.06951
327  -2.69151 -8.03423
328  -2.65623 -7.99896
329  -2.62095 -7.96368
330  -2.58568 -7.96368
331  -2.5504 -7.9284
332  -2.51512 -7.9284
333  -2.47984 -7.89312
334  -2.44457 -7.85785
335  -2.40929 -7.85785
336  -2.37401 -7.82257
337  -2.33873 -7.82257
338  -2.30345 -7.78729
339  -2.26818 -7.75201
340  -2.2329 -7.75201
341  -2.19762 -7.75201
342  -2.16234 -7.71673
343  -2.12707 -7.68146
344  -2.09179 -7.68146
345  -2.05651 -7.64618
346  -2.02123 -7.64618
347  -1.98595 -7.6109
348  -1.95068 -7.57562
349  -1.9154 -7.57562
350  -1.88012 -7.54035
351  -1.84484 -7.54035
352  -1.80957 -7.50507
353  -1.77429 -7.50507
354  -1.73901 -7.46979
355  -1.70373 -7.46979
356  -1.66845 -7.43451
357  -1.63318 -7.43451
358  -1.5979 -7.39923
359  -1.56262 -7.39923
360  -1.52734 -7.39923
361  -1.49207 -7.36396
362  -1.45679 -7.36396
363  -1.42151 -7.32868
364  -1.38623 -7.32868
365  -1.35095 -7.2934
366  -1.31568 -7.2934
367  -1.2804 -7.2934
368  -1.24512 -7.25812
369  -1.20984 -7.25812
370  -1.17457 -7.22285
371  -1.13929 -7.22285
372  -1.10401 -7.22285
373  -1.06873 -7.18757
374  -1.03345 -7.18757
375  -0.998177 -7.18757
376  -0.962899 -7.15229
377  -0.927621 -7.15229
378  -0.892343 -7.15229
379  -0.857066 -7.15229
380  -0.821788 -7.11701
381  -0.78651 -7.11701
382  -0.751232 -7.11701
383  -0.715954 -7.11701
384  -0.680677 -7.11701
385  -0.645399 -7.08173
386  -0.610121 -7.08173
387  -0.574843 -7.08173
388  -0.539566 -7.08173
389  -0.504288 -7.08173
390  -0.46901 -7.08173
391  -0.433732 -7.08173
392  -0.398454 -7.08173
393  -0.363177 -7.08173
394  -0.327899 -7.04646
395  -0.292621 -7.01118
396  -0.257343 -6.9759
397  -0.222066 -6.94062
398  -0.186788 -6.94062
399  -0.15151 -6.94062
400  -0.116232 -6.94062
401  -0.0809545 -6.90535
402  -0.0456767 -6.90535
403  -0.0103989 -6.90535
404  0.0248788 -6.90535
405  0.0601566 -6.90535
406  0.0954344 -6.87007
407  0.130712 -6.87007
408  0.16599 -6.87007
409  0.201268 -6.87007
410  0.236546 -6.87007
411  0.271823 -6.87007
412  0.307101 -6.87007
413  0.342379 -6.83479
414  0.377657 -6.83479
415  0.412934 -6.79951
416  0.448212 -6.79951
417  0.48349 -6.79951
418  0.518768 -6.79951
419  0.554046 -6.79951
420  0.589323 -6.79951
421  0.624601 -6.79951
422  0.659879 -6.79951
423  0.695157 -6.76423
424  0.730434 -6.76423
425  0.765712 -6.76423
426  0.80099 -6.76423
427  0.836268 -6.76423
428  0.871546 -6.76423
429  0.906823 -6.76423
430  0.942101 -6.76423
431  0.977379 -6.72896
432  1.01266 -6.72896
433  1.04793 -6.72896
434  1.08321 -6.72896
435  1.11849 -6.72896
436  1.15377 -6.72896
437  1.18905 -6.69368
438  1.22432 -6.69368
439  1.2596 -6.69368
440  1.29488 -6.69368
441  1.33016 -6.6584
442  1.36543 -6.6584
443  1.40071 -6.6584
444  1.43599 -6.6584
445  1.47127 -6.6584
446  1.50655 -6.6584
447  1.54182 -6.6584
448  1.5771 -6.6584
449  1.61238 -6.6584
450  1.64766 -6.6584
451  1.68293 -6.6584
452  1.71821 -6.6584
453  1.75349 -6.62312
454  1.78877 -6.62312
455  1.82405 -6.62312
456  1.85932 -6.62312
457  1.8946 -6.62312
458  1.92988 -6.62312
459  1.96516 -6.62312
460  2.00043 -6.62312
461  2.03571 -6.62312
462  2.07099 -6.62312
463  2.10627 -6.62312
464  2.14155 -6.62312
465  2.17682 -6.62312
466  2.2121 -6.62312
467  2.24738 -6.6584
468  2.28266 -6.69368
469  2.31793 -6.69368
470  2.35321 -6.69368
471  2.38849 -6.69368
472  2.42377 -6.69368
473  2.45905 -6.69368
474  2.49432 -6.69368
475  2.5296 -6.69368
476  2.56488 -6.69368
477  2.60016 -6.69368
478  2.63543 -6.69368
479  2.67071 -6.69368
480  2.70599 -6.69368
481  2.74127 -6.69368
482  2.77655 -6.69368
483  2.81182 -6.69368
484  2.8471 -6.69368
485  2.88238 -6.69368
486  2.91766 -6.72896
487  2.95293 -6.76423
488  2.98821 -6.76423
489  3.02349 -6.79951
490  3.05877 -6.79951
491  3.09405 -6.79951
492  3.12932 -6.79951
493  3.1646 -6.79951
494  3.19988 -6.79951
495  3.23516 -6.79951
496  3.27043 -6.79951
497  3.30571 -6.79951
498  3.34099 -6.79951
499  3.37627 -6.79951
500  3.41155 -6.79951
501  3.44682 -6.79951
502  3.4821 -6.79951
503  3.51738 -6.79951
504  3.55266 -6.79951
505  3.58793 -6.79951
506  3.62321 -6.83479
507  3.65849 -6.83479
508  3.69377 -6.83479
509  3.72905 -6.83479
510  3.76432 -6.87007
511  3.7996 -6.90535
512  3.83488 -6.90535
513  3.87016 -6.90535
514  3.90543 -6.90535
515  3.94071 -6.90535
516  3.97599 -6.90535
517  4.01127 -6.90535
518  4.04655 -6.90535
519  4.08182 -6.90535
520  4.1171 -6.94062
521  4.15238 -6.94062
522  4.18766 -6.94062
523  4.22293 -6.9759
524  4.25821 -7.01118
525  4.29349 -7.01118
526  4.32877 -7.01118
527  4.36405 -7.01118
528  4.39932 -7.01118
529  4.4346 -7.01118
530  4.46988 -7.01118
531  4.50516 -7.01118
532  4.54043 -7.01118
533  4.57571 -7.01118
534  4.61099 -7.01118
535  4.64627 -7.01118
536  4.68155 -7.01118
537  4.71682 -7.01118
538  4.7521 -7.01118
539  4.78738 -7.01118
540  4.82266 -7.01118
541  4.85793 -6.9759
542  4.89321 -6.9759
543  4.92849 -6.9759
544  4.96377 -6.9759
545  4.99905 -6.9759
546  5.03432 -6.9759
547  5.0696 -6.9759
548  5.10488 -6.9759
549  5.14016 -6.9759
550  5.17543 -6.9759
551  5.21071 -6.9759
552  5.24599 -6.9759
553  5.28127 -6.9759
554  5.31655 -6.9759
555  5.35182 -6.9759
556  5.3871 -6.9759
557  5.42238 -6.9759
558  5.45766 -6.9759
559  5.49293 -6.9759
560  5.52821 -6.9759
561  5.56349 -6.9759
562  5.59877 -6.9759
563  5.63405 -6.9759
564  5.66932 -7.01118
565  5.7046 -7.04646
566  5.73988 -7.08173
567  5.77516 -7.11701
568  5.81043 -7.11701
569  5.84571 -7.11701
570  5.88099 -7.11701
571  5.91627 -7.11701
572  5.95155 -7.11701
573  5.98682 -7.11701
574  6.0221 -7.11701
575  6.05738 -7.11701
576  6.09266 -7.11701
577  6.12793 -7.11701
578  6.16321 -7.11701
579  6.19849 -7.11701
580  6.23377 -7.11701
581  6.26905 -7.08173
582  6.30432 -7.08173
583  6.3396 -7.04646
584  6.37488 -7.04646
585  6.41016 -7.01118
586  6.44543 -6.9759
587  6.48071 -6.94062
588  6.51599 -6.90535
589  6.55127 -6.87007
590  6.58655 -6.83479
591  6.62182 -6.79951
592  6.6571 -6.76423
593  6.69238 -6.72896
594  6.72766 -6.69368
595  6.76293 -6.6584
596  6.79821 -6.62312
597  6.83349 -6.58785
598  6.86877 -6.55257
599  6.86877 -6.51729
600  6.90405 -6.48201
601  6.93932 -6.44673
602  6.93932 -6.41146
603  6.9746 -6.37618
604  7.00988 -6.3409
605  7.04516 -6.30562
606  7.04516 -6.27035
607  7.08043 -6.23507
608  7.08043 -6.19979
609  7.08043 -6.16451
610  7.11571 -6.12923
611  7.11571 -6.09396
612  7.11571 -6.05868
613  7.15099 -6.0234
614  7.15099 -5.98812
615  7.15099 -5.95285
616  7.18627 -5.91757
617  7.18627 -5.88229
618  7.22155 -5.84701
619  7.22155 -5.81173
620  7.22155 -5.77646
621  7.22155 -5.74118
622  7.25682 -5.7059
623  7.25682 -5.67062
624  7.2921 -5.63535
625  7.2921 -5.60007
626  7.2921 -5.56479
627  7.32738 -5.52951
628  7.32738 -5.49423
629  7.32738 -5.45896
630  7.32738 -5.42368
631  7.36266 -5.3884
632  7.36266 -5.35312
633  7.36266 -5.31785
634  7.36266 -5.28257
635  7.36266 -5.24729
636  7.39793 -5.21201
637  7.39793 -5.17673
638  7.39793 -5.14146
639  7.39793 -5.10618
640  7.39793 -5.0709
641  7.39793 -5.03562
642  7.43321 -5.00035
643  7.43321 -4.96507
644  7.43321 -4.92979
645  7.46849 -4.89451
646  7.46849 -4.85923
647  7.46849 -4.82396
648  7.46849 -4.78868
649  7.46849 -4.7534
650  7.50377 -4.71812
651  7.50377 -4.68285
652  7.50377 -4.64757
653  7.50377 -4.61229
654  7.53905 -4.57701
655  7.53905 -4.54173
656  7.53905 -4.50646
657  7.53905 -4.47118
658  7.57432 -4.4359
659  7.57432 -4.40062
660  7.57432 -4.36535
661  7.57432 -4.33007
662  7.57432 -4.29479
663  7.57432 -4.25951
664  7.6096 -4.22423
665  7.6096 -4.18896
666  7.6096 -4.15368
667  7.6096 -4.1184
668  7.6096 -4.08312
669  7.6096 -4.04785
670  7.6096 -4.01257
671  7.64488 -3.97729
672  7.64488 -3.94201
673  7.64488 -3.90673
674  7.64488 -3.87146
675  7.64488 -3.83618
676  7.64488 -3.8009
677  7.68016 -3.76562
678  7.68016 -3.73035
679  7.68016 -3.69507
680  7.68016 -3.65979
681  7.68016 -3.62451
682  7.71543 -3.58923
683  7.71543 -3.55396
684  7.71543 -3.51868
685  7.71543 -3.4834
686  7.71543 -3.44812
687  7.75071 -3.41285
688  7.75071 -3.37757
689  7.75071 -3.34229
690  7.75071 -3.30701
691  7.75071 -3.27173
692  7.75071 -3.23646
693  7.78599 -3.20118
694  7.78599 -3.1659
695  7.78599 -3.13062
696  7.78599 -3.09535
697  7.78599 -3.06007
698  7.78599 -3.02479
699  7.78599 -2.98951
700  7.78599 -2.95423
701  7.78599 -2.91896
702  7.78599 -2.88368
703  7.78599 -2.8484
704  7.78599 -2.81312
705  7.78599 -2.77785
706  7.78599 -2.74257
707  7.78599 -2.70729
708  7.78599 -2.67201
709  7.78599 -2.63673
710  7.78599 -2.60146
711  7.78599 -2.56618
712  7.78599 -2.5309
713  7.78599 -2.49562
714  7.78599 -2.46035
715  7.82127 -2.42507
716  7.82127 -2.38979
717  7.85655 -2.35451
718  7.85655 -2.31923
719  7.89182 -2.28396
720  7.89182 -2.24868
721  7.89182 -2.2134
722  7.89182 -2.17812
723  7.89182 -2.14285
724  7.89182 -2.10757
725  7.89182 -2.07229
726  7.9271 -2.03701
727  7.9271 -2.00173
728  7.9271 -1.96646
729  7.9271 -1.93118
730  7.9271 -1.8959
731  7.9271 -1.86062
732  7.9271 -1.82535
733  7.9271 -1.79007
734  7.9271 -1.75479
735  7.9271 -1.71951
736  7.9271 -1.68423
737  7.9271 -1.64896
738  7.9271 -1.61368
739  7.9271 -1.5784
740  7.9271 -1.54312
741  7.9271 -1.50785
742  7.9271 -1.47257
743  7.9271 -1.43729
744  7.9271 -1.40201
745  7.9271 -1.36673
746  7.9271 -1.33146
747  7.9271 -1.29618
748  7.9271 -1.2609
749  7.9271 -1.22562
750  7.9271 -1.19035
751  7.9271 -1.15507
752  7.9271 -1.11979
753  7.9271 -1.08451
754  7.9271 -1.04923
755  7.9271 -1.01396
756  7.9271 -0.978679
757  7.9271 -0.943401
758  7.9271 -0.908124
759  7.9271 -0.872846
760  7.9271 -0.837568
761  7.9271 -0.80229
762  7.9271 -0.767013
763  7.9271 -0.731735
764  7.9271 -0.696457
765  7.9271 -0.661179
766  7.9271 -0.625901
767  7.9271 -0.590624
768  7.9271 -0.555346
769  7.9271 -0.520068
770  7.9271 -0.48479
771  7.9271 -0.449513
772  7.9271 -0.414235
773  7.9271 -0.378957
774  7.9271 -0.343679
775  7.9271 -0.308401
776  7.9271 -0.273124
777  7.89182 -0.237846
778  7.85655 -0.202568
779  7.82127 -0.16729
780  7.78599 -0.132013
781  7.75071 -0.0967348
782  7.71543 -0.061457
783  7.71543 -0.0261792
784  7.71543 0.00909855
785  7.68016 0.0443763
786  7.64488 0.0796541
787  7.64488 0.114932
788  7.64488 0.15021
789  7.64488 0.185487
790  7.64488 0.220765
791  7.64488 0.256043
792  7.6096 0.291321
793  7.57432 0.326599
794  7.53905 0.361876
795  7.50377 0.397154
796  7.50377 0.432432
797  7.50377 0.46771
798  7.50377 0.502987
799  7.50377 0.538265
800  7.50377 0.573543
801  7.50377 0.608821
802  7.46849 0.644099
803  7.46849 0.679376
804  7.46849 0.714654
805  7.46849 0.749932
806  7.43321 0.78521
807  7.39793 0.820487
808  7.36266 0.855765
809  7.32738 0.891043
810  7.32738 0.926321
811  7.2921 0.961599
812  7.2921 0.996876
813  7.2921 1.03215
814  7.2921 1.06743
815  7.25682 1.10271
816  7.22155 1.13799
817  7.18627 1.17327
818  7.15099 1.20854
819  7.11571 1.24382
820  7.08043 1.2791
821  7.04516 1.31438
822  7.04516 1.34965
823  7.04516 1.38493
824  7.04516 1.42021
825  7.04516 1.45549
826  7.04516 1.49077
827  7.04516 1.52604
828  7.00988 1.56132
829  7.00988 1.5966
830  7.00988 1.63188
831  7.00988 1.66715
832  7.00988 1.70243
833  7.00988 1.73771
834  7.00988 1.77299
835  7.00988 1.80827
836  6.9746 1.84354
837  6.9746 1.87882
838  6.93932 1.9141
839  6.93932 1.94938
840  6.90405 1.98465
841  6.90405 2.01993
842  6.90405 2.05521
843  6.90405 2.09049
844  6.90405 2.12577
845  6.90405 2.16104
846  6.90405 2.19632
847  6.90405 2.2316
848  6.86877 2.26688
849  6.83349 2.30215
850  6.83349 2.33743
851  6.83349 2.37271
852  6.83349 2.40799
853  6.83349 2.44327
854  6.83349 2.47854
855  6.79821 2.51382
856  6.79821 2.5491
857  6.79821 2.58438
858  6.76293 2.61965
859  6.76293 2.65493
860  6.76293 2.69021
861  6.72766 2.72549
862  6.72766 2.76077
863  6.72766 2.79604
864  6.72766 2.83132
865  6.72766 2.8666
866  6.69238 2.90188
867  6.6571 2.93715
868  6.62182 2.97243
869  6.58655 3.00771
870  6.55127 3.04299
871  6.51599 3.07827
872  6.48071 3.11354
873  6.44543 3.14882
874  6.41016 3.1841
875  6.37488 3.21938
876  6.37488 3.25465
877  6.37488 3.28993
878  6.37488 3.32521
879  6.37488 3.36049
880  6.3396 3.39577
881  6.3396 3.43104
882  6.3396 3.46632
883  6.30432 3.5016
884  6.30432 3.53688
885  6.30432 3.57215
886  6.30432 3.60743
887  6.26905 3.64271
888  6.26905 3.67799
889  6.23377 3.71327
890  6.19849 3.74854
891  6.19849 3.78382
892  6.19849 3.8191
893  6.19849 3.85438
894  6.16321 3.88965
895  6.12793 3.92493
896  6.09266 3.96021
897  6.05738 3.99549
898  6.0221 4.03077
899  5.98682 4.06604
900  5.95155 4.10132
901  5.91627 4.1366
902  5.88099 4.17188
903  5.84571 4.20715
904  5.84571 4.24243
905  5.84571 4.27771
906  5.84571 4.31299
907  5.84571 4.34827
908  5.84571 4.38354
909  5.84571 4.41882
910  5.84571 4.4541
911  5.84571 4.48938
912  5.84571 4.52465
913  5.84571 4.55993
914  5.84571 4.59521
915  5.84571 4.63049
916  5.84571 4.66577
917  5.81043 4.70104
918  5.77516 4.73632
919  5.73988 4.7716
920  5.7046 4.80688
921  5.66932 4.84215
922  5.63405 4.87743
923  5.63405 4.91271
924  5.59877 4.94799
925  5.56349 4.98327
926  5.52821 5.01854
927  5.49293 5.05382
928  5.45766 5.0891
929  5.42238 5.12438
930  5.42238 5.15965
931  5.42238 5.19493
932  5.3871 5.23021
933  5.3871 5.26549
934  5.35182 5.30077
935  5.31655 5.33604
936  5.31655 5.37132
937  5.28127 5.4066
938  5.28127 5.44188
939  5.28127 5.47715
940  5.28127 5.51243
941  5.28127 5.54771
942  5.28127 5.58299
943  5.28127 5.61827
944  5.28127 5.65354
945  5.24599 5.68882
946  5.21071 5.7241
947  5.17543 5.75938
948  5.14016 5.79465
949  5.14016 5.82993
950  5.10488 5.86521
951  5.10488 5.90049
952  5.0696 5.93577
953  5.03432 5.97104
954  4.99905 6.00632
955  4.96377 6.0416
956  4.92849 6.07688
957  4.89321 6.11215
958  4.85793 6.14743
959  4.85793 6.18271
960  4.82266 6.21799
961  4.78738 6.25327
962  4.7521 6.28854
963  4.71682 6.32382
964  4.68155 6.3591
965  4.64627 6.39438
966  4.61099 6.42965
967  4.57571 6.46493
968  4.54043 6.50021
969  4.54043 6.53549
970  4.54043 6.57077
971  4.50516 6.60604
972  4.46988 6.64132
973  4.4346 6.6766
974  4.39932 6.71188
975  4.36405 6.74715
976  4.32877 6.78243
977  4.29349 6.81771
978  4.25821 6.85299
979  4.25821 6.88827
980  4.25821 6.92354
981  4.25821 6.95882
982  4.25821 6.9941
983  4.25821 7.02938
984  4.22293 7.06465
985  4.22293 7.09993
986  4.22293 7.13521
987  4.18766 7.17049
988  4.18766 7.20577
989  4.18766 7.24104
990  4.15238 7.27632
991  4.1171 7.3116
992  4.08182 7.34688
993  4.04655 7.38215
994  4.01127 7.41743
995  3.97599 7.45271
996  3.94071 7.48799
997  3.90543 7.52327
998  3.87016 7.55854
999  3.83488 7.59382
1000 3.7996 7.59382
1001 3.76432 7.6291
1002 3.72905 7.66438
1003 3.69377 7.69965
1004 3.65849 7.73493
1005 3.62321 7.73493
1006 3.58793 7.73493
1007 3.55266 7.77021
1008 3.51738 7.80549
1009 3.4821 7.80549
1010 3.44682 7.84077
1011 3.41155 7.87604
1012 3.37627 7.91132
1013 3.34099 7.9466
1014 3.30571 7.98188
1015 3.27043 8.01715
1016 3.23516 8.01715
1017 3.19988 8.05243
1018 3.1646 8.05243
1019 3.12932 8.08771
1020 3.09405 8.08771
1021 3.05877 8.12299
1022 3.02349 8.12299
1023 2.98821 8.15827
1024 2.95293 8.15827
1025 2.91766 8.15827
1026 2.88238 8.19354
1027 2.8471 8.19354
1028 2.81182 8.19354
1029 2.77655 8.22882
1030 2.74127 8.2641
1031 2.70599 8.2641
1032 2.67071 8.29938
1033 2.63543 8.29938
1034 2.60016 8.33465
1035 2.56488 8.33465
1036 2.5296 8.33465
1037 2.49432 8.33465
1038 2.45905 8.36993
1039 2.42377 8.40521
1040 2.38849 8.44049
1041 2.35321 8.47577
1042 2.31793 8.47577
1043 2.28266 8.51104
1044 2.24738 8.54632
1045 2.2121 8.5816
1046 2.17682 8.5816
1047 2.14155 8.5816
1048 2.10627 8.5816
1049 2.07099 8.5816
1050 2.03571 8.5816
1051 2.00043 8.5816
1052 1.96516 8.5816
1053 1.92988 8.5816
1054 1.8946 8.5816
1055 1.85932 8.5816
1056 1.82405 8.5816
1057 1.78877 8.5816
1058 1.75349 8.5816
1059 1.71821 8.54632
1060 1.68293 8.51104
1061 1.64766 8.47577
1062 1.61238 8.44049
1063 1.5771 8.44049
1064 1.54182 8.44049
1065 1.50655 8.44049
1066 1.47127 8.44049
1067 1.43599 8.44049
1068 1.40071 8.44049
1069 1.36543 8.44049
1070 1.33016 8.44049
1071 1.29488 8.44049
1072 1.2596 8.44049
1073 1.22432 8.44049
1074 1.18905 8.44049
1075 1.15377 8.44049
1076 1.11849 8.47577
1077 1.08321 8.51104
1078 1.04793 8.54632
1079 1.01266 8.5816
1080 0.977379 8.61688
1081 0.942101 8.65215
1082 0.906823 8.68743
1083 0.871546 8.72271
1084 0.836268 8.75799
1085 0.80099 8.79327
1086 0.765712 8.79327
1087 0.730434 8.79327
1088 0.695157 8.79327
1089 0.659879 8.79327
1090 0.624601 8.79327
1091 0.589323 8.79327
1092 0.554046 8.82854
1093 0.518768 8.86382
1094 0.48349 8.8991
1095 0.448212 8.93438
1096 0.412934 8.96965
1097 0.377657 9.00493
1098 0.342379 9.00493
1099 0.307101 9.00493
1100 0.271823 9.00493
1101 0.236546 9.00493
1102 0.201268 9.00493
1103 0.16599 9.04021
1104 0.130712 9.04021
1105 0.0954344 9.04021
1106 0.0601566 9.04021
1107 0.0248788 9.04021
1108 -0.0103989 9.04021
1109 -0.0456767 9.04021
1110 -0.0809545 9.04021
1111 -0.116232 9.04021
1112 -0.15151 9.04021
1113 -0.186788 9.04021
1114 -0.222066 9.04021
1115 -0.257343 9.04021
1116 -0.292621 9.00493
1117 -0.327899 9.00493
1118 -0.363177 9.00493
1119 -0.398454 9.00493
1120 -0.433732 8.96965
1121 -0.46901 8.96965
1122 -0.504288 8.93438
1123 -0.539566 8.93438
1124 -0.574843 8.93438
1125 -0.610121 8.8991
1126 -0.645399 8.8991
1127 -0.680677 8.8991
1128 -0.715954 8.8991
1129 -0.751232 8.8991
1130 -0.78651 8.8991
1131 -0.821788 8.86382
1132 -0.857066 8.86382
1133 -0.892343 8.82854
1134 -0.927621 8.82854
1135 -0.962899 8.82854
1136 -0.998177 8.79327
1137 -1.03345 8.79327
1138 -1.06873 8.79327
1139 -1.10401 8.75799
1140 -1.13929 8.75799
1141 -1.17457 8.75799
1142 -1.20984 8.72271
1143 -1.24512 8.72271
1144 -1.2804 8.72271
1145 -1.31568 8.68743
1146 -1.35095 8.68743
1147 -1.38623 8.65215
1148 -1.42151 8.65215
1149 -1.45679 8.65215
1150 -1.49207 8.65215
1151 -1.52734 8.65215
1152 -1.56262 8.61688
1153 -1.5979 8.61688
1154 -1.63318 8.5816
1155 -1.66845 8.5816
1156 -1.70373 8.54632
1157 -1.73901 8.54632
1158 -1.77429 8.51104
1159 -1.80957 8.51104
1160 -1.84484 8.51104
1161 -1.88012 8.51104
1162 -1.9154 8.51104
1163 -1.95068 8.47577
1164 -1.98595 8.47577
1165 -2.02123 8.47577
1166 -2.05651 8.47577
1167 -2.09179 8.44049
1168 -2.12707 8.40521
1169 -2.16234 8.36993
1170 -2.19762 8.36993
1171 -2.2329 8.33465
1172 -2.26818 8.33465
1173 -2.30345 8.33465
1174 -2.33873 8.29938
1175 -2.37401 8.29938
1176 -2.40929 8.29938
1177 -2.44457 8.2641
1178 -2.47984 8.2641
1179 -2.51512 8.2641
1180 -2.5504 8.2641
1181 -2.58568 8.22882
1182 -2.62095 8.22882
1183 -2.65623 8.19354
1184 -2.69151 8.15827
1185 -2.72679 8.15827
1186 -2.76207 8.12299
1187 -2.79734 8.08771
1188 -2.83262 8.08771
1189 -2.8679 8.05243
1190 -2.90318 8.05243
1191 -2.93845 8.01715
1192 -2.97373 8.01715
1193 -3.00901 7.98188
1194 -3.04429 7.9466
1195 -3.07957 7.9466
1196 -3.11484 7.91132
1197 -3.15012 7.87604
1198 -3.1854 7.84077
1199 -3.22068 7.80549
1200 -3.25595 7.80549
1201 -3.29123 7.77021
1202 -3.32651 7.73493
1203 -3.36179 7.73493
1204 -3.39707 7.73493
1205 -3.43234 7.69965
1206 -3.46762 7.69965
1207 -3.5029 7.66438
1208 -3.53818 7.6291
1209 -3.57345 7.59382
1210 -3.60873 7.55854
1211 -3.64401 7.55854
1212 -3.67929 7.55854
1213 -3.71457 7.55854
1214 -3.74984 7.52327
1215 -3.78512 7.48799
1216 -3.8204 7.48799
1217 -3.85568 7.45271
1218 -3.89095 7.41743
1219 -3.92623 7.41743
1220 -3.96151 7.38215
1221 -3.99679 7.34688
1222 -4.03207 7.3116
1223 -4.06734 7.27632
1224 -4.10262 7.24104
1225 -4.1379 7.20577
1226 -4.17318 7.17049
1227 -4.20845 7.13521
1228 -4.24373 7.09993
1229 -4.27901 7.06465
1230 -4.31429 7.02938
1231 -4.34957 7.02938
1232 -4.38484 6.9941
1233 -4.42012 6.95882
1234 -4.4554 6.92354
1235 -4.49068 6.88827
1236 -4.52595 6.85299
1237 -4.56123 6.81771
1238 -4.59651 6.78243
1239 -4.63179 6.74715
1240 -4.63179 6.71188
1241 -4.66707 6.6766
1242 -4.70234 6.64132
1243 -4.73762 6.60604
1244 -4.7729 6.57077
1245 -4.80818 6.53549
1246 -4.84345 6.50021
1247 -4.87873 6.46493
1248 -4.91401 6.42965
1249 -4.94929 6.39438
1250 -4.98457 6.3591
1251 -5.01984 6.32382
1252 -5.05512 6.32382
1253 -5.0904 6.32382
1254 -5.12568 6.28854
1255 -5.16095 6.25327
1256 -5.19623 6.21799
1257 -5.23151 6.18271
1258 -5.26679 6.14743
1259 -5.30207 6.11215
1260 -5.33734 6.07688
1261 -5.37262 6.0416
1262 -5.37262 6.00632
1263 -5.37262 5.97104
1264 -5.4079 5.93577
1265 -5.4079 5.90049
1266 -5.44318 5.86521
1267 -5.44318 5.82993
1268 -5.44318 5.79465
1269 -5.44318 5.75938
1270 -5.47845 5.7241
1271 -5.51373 5.68882
1272 -5.54901 5.65354
1273 -5.58429 5.61827
1274 -5.61957 5.58299
1275 -5.65484 5.54771
1276 -5.69012 5.51243
1277 -5.7254 5.47715
1278 -5.76068 5.44188
1279 -5.79595 5.4066
1280 -5.83123 5.37132
1281 -5.86651 5.33604
1282 -5.90179 5.30077
1283 -5.90179 5.26549
1284 -5.93707 5.23021
1285 -5.97234 5.19493
1286 -5.97234 5.15965
1287 -5.97234 5.12438
1288 -6.00762 5.0891
1289 -6.0429 5.05382
1290 -6.0429 5.01854
1291 -6.07818 4.98327
1292 -6.11345 4.94799
1293 -6.14873 4.91271
1294 -6.18401 4.87743
1295 -6.21929 4.84215
1296 -6.25457 4.80688
1297 -6.28984 4.7716
1298 -6.32512 4.73632
1299 -6.3604 4.70104
1300 -6.39568 4.66577
1301 -6.43095 4.63049
1302 -6.46623 4.59521
1303 -6.50151 4.55993
1304 -6.53679 4.52465
1305 -6.57207 4.48938
1306 -6.57207 4.4541
1307 -6.57207 4.41882
1308 -6.60734 4.38354
1309 -6.64262 4.34827
1310 -6.64262 4.31299
1311 -6.6779 4.27771
1312 -6.6779 4.24243
1313 -6.71318 4.20715
1314 -6.71318 4.17188
1315 -6.74845 4.1366
1316 -6.74845 4.10132
1317 -6.74845 4.06604
1318 -6.74845 4.03077
1319 -6.74845 3.99549
1320 -6.74845 3.96021
1321 -6.74845 3.92493
1322 -6.74845 3.88965
1323 -6.74845 3.85438
1324 -6.78373 3.8191
1325 -6.78373 3.78382
1326 -6.81901 3.74854
1327 -6.81901 3.71327
1328 -6.81901 3.67799
1329 -6.81901 3.64271
1330 -6.85429 3.60743
1331 -6.85429 3.57215
1332 -6.88957 3.53688
1333 -6.92484 3.5016
1334 -6.92484 3.46632
1335 -6.92484 3.43104
1336 -6.96012 3.39577
1337 -6.9954 3.36049
1338 -6.9954 3.32521
1339 -6.9954 3.28993
1340 -7.03068 3.25465
1341 -7.06595 3.21938
1342 -7.10123 3.1841
1343 -7.13651 3.14882
1344 -7.13651 3.11354
1345 -7.17179 3.07827
1346 -7.17179 3.04299
1347 -7.20707 3.00771
1348 -7.20707 2.97243
1349 -7.20707 2.93715
1350 -7.20707 2.90188
1351 -7.20707 2.8666
1352 -7.20707 2.83132
1353 -7.20707 2.79604
1354 -7.20707 2.76077
1355 -7.20707 2.72549
1356 -7.20707 2.69021
1357 -7.20707 2.65493
1358 -7.20707 2.61965
1359 -7.20707 2.58438
1360 -7.20707 2.5491
1361 -7.20707 2.51382
1362 -7.20707 2.47854
1363 -7.20707 2.44327
1364 -7.20707 2.40799
1365 -7.20707 2.37271
1366 -7.20707 2.33743
1367 -7.20707 2.30215
1368 -7.20707 2.26688
1369 -7.20707 2.2316
1370 -7.24234 2.19632
1371 -7.27762 2.16104
1372 -7.3129 2.12577
1373 -7.3129 2.09049
1374 -7.34818 2.05521
1375 -7.34818 2.01993
1376 -7.34818 1.98465
1377 -7.34818 1.94938
1378 -7.34818 1.9141
1379 -7.38345 1.87882
1380 -7.38345 1.84354
1381 -7.38345 1.80827
1382 -7.38345 1.77299
1383 -7.41873 1.73771
1384 -7.41873 1.70243
1385 -7.45401 1.66715
1386 -7.48929 1.63188
1387 -7.52457 1.5966
1388 -7.52457 1.56132
1389 -7.52457 1.52604
1390 -7.52457 1.49077
1391 -7.52457 1.45549
1392 -7.52457 1.42021
1393 -7.52457 1.38493
1394 -7.52457 1.34965
1395 -7.52457 1.31438
1396 -7.52457 1.2791
1397 -7.52457 1.24382
1398 -7.52457 1.20854
1399 -7.52457 1.17327
1400 -7.52457 1.13799
1401 -7.52457 1.10271
1402 -7.52457 1.06743
1403 -7.52457 1.03215
1404 -7.52457 0.996876
1405 -7.52457 0.961599
1406 -7.52457 0.926321
1407 -7.52457 0.891043
1408 -7.52457 0.855765
1409 -7.52457 0.820487
1410 -7.52457 0.78521
1411 -7.52457 0.749932
1412 -7.52457 0.714654
1413 -7.52457 0.679376
1414 -7.52457 0.644099
