# Supplementary material for: Statistical Mapping of Maize Bundle Intensity at the Stem Scale Using Spatial Normalisation of Replicated Images
Source: PLoS One. 2014 Mar 12;9(3):e90673. doi: 10.1371/journal.pone.0090673 (PMC3951278; doi:10.1371/journal.pone.0090673)
Supplement: File S2 — Data files containing bundle positions and slice contours. (ZIP) [file pone.0090673.s002.zip › data/slabs/tables/contoursMm/m11cvCntMm.txt]

name   x   y
1    -7.94813 -1.13146
2    -7.94813 -1.16674
3    -7.94813 -1.20202
4    -7.94813 -1.2373
5    -7.94813 -1.27257
6    -7.94813 -1.30785
7    -7.94813 -1.34313
8    -7.94813 -1.37841
9    -7.94813 -1.41368
10   -7.94813 -1.44896
11   -7.94813 -1.48424
12   -7.94813 -1.51952
13   -7.94813 -1.5548
14   -7.91285 -1.59007
15   -7.87758 -1.62535
16   -7.8423 -1.66063
17   -7.80702 -1.69591
18   -7.77174 -1.73118
19   -7.73646 -1.76646
20   -7.70119 -1.80174
21   -7.66591 -1.83702
22   -7.63063 -1.8723
23   -7.59535 -1.90757
24   -7.56008 -1.94285
25   -7.56008 -1.97813
26   -7.56008 -2.01341
27   -7.56008 -2.04868
28   -7.5248 -2.08396
29   -7.48952 -2.11924
30   -7.45424 -2.15452
31   -7.45424 -2.1898
32   -7.41896 -2.22507
33   -7.41896 -2.26035
34   -7.41896 -2.29563
35   -7.41896 -2.33091
36   -7.41896 -2.36618
37   -7.41896 -2.40146
38   -7.41896 -2.43674
39   -7.41896 -2.47202
40   -7.41896 -2.5073
41   -7.41896 -2.54257
42   -7.41896 -2.57785
43   -7.38369 -2.61313
44   -7.38369 -2.64841
45   -7.34841 -2.68368
46   -7.34841 -2.71896
47   -7.34841 -2.75424
48   -7.34841 -2.78952
49   -7.34841 -2.8248
50   -7.34841 -2.86007
51   -7.34841 -2.89535
52   -7.34841 -2.93063
53   -7.34841 -2.96591
54   -7.31313 -3.00118
55   -7.27785 -3.03646
56   -7.24258 -3.07174
57   -7.2073 -3.10702
58   -7.2073 -3.1423
59   -7.2073 -3.17757
60   -7.2073 -3.21285
61   -7.2073 -3.24813
62   -7.2073 -3.28341
63   -7.17202 -3.31868
64   -7.13674 -3.35396
65   -7.10146 -3.38924
66   -7.10146 -3.42452
67   -7.10146 -3.4598
68   -7.10146 -3.49507
69   -7.10146 -3.53035
70   -7.10146 -3.56563
71   -7.10146 -3.60091
72   -7.10146 -3.63618
73   -7.10146 -3.67146
74   -7.10146 -3.70674
75   -7.06619 -3.74202
76   -7.06619 -3.7773
77   -7.06619 -3.81257
78   -7.06619 -3.84785
79   -7.06619 -3.88313
80   -7.06619 -3.91841
81   -7.06619 -3.95368
82   -7.06619 -3.98896
83   -7.06619 -4.02424
84   -7.06619 -4.05952
85   -7.06619 -4.0948
86   -7.06619 -4.13007
87   -7.06619 -4.16535
88   -7.06619 -4.20063
89   -7.06619 -4.23591
90   -7.06619 -4.27118
91   -7.06619 -4.30646
92   -7.03091 -4.34174
93   -7.03091 -4.37702
94   -7.03091 -4.4123
95   -7.03091 -4.44757
96   -7.03091 -4.48285
97   -7.03091 -4.51813
98   -7.03091 -4.55341
99   -6.99563 -4.58868
100  -6.96035 -4.62396
101  -6.92508 -4.65924
102  -6.8898 -4.69452
103  -6.85452 -4.7298
104  -6.81924 -4.76507
105  -6.81924 -4.80035
106  -6.81924 -4.83563
107  -6.81924 -4.87091
108  -6.81924 -4.90618
109  -6.81924 -4.94146
110  -6.81924 -4.97674
111  -6.81924 -5.01202
112  -6.81924 -5.0473
113  -6.81924 -5.08257
114  -6.81924 -5.11785
115  -6.81924 -5.15313
116  -6.81924 -5.18841
117  -6.81924 -5.22368
118  -6.81924 -5.25896
119  -6.81924 -5.29424
120  -6.81924 -5.32952
121  -6.81924 -5.3648
122  -6.78396 -5.40007
123  -6.74869 -5.43535
124  -6.71341 -5.47063
125  -6.71341 -5.50591
126  -6.67813 -5.54118
127  -6.64285 -5.57646
128  -6.60758 -5.61174
129  -6.5723 -5.64702
130  -6.53702 -5.6823
131  -6.50174 -5.71757
132  -6.50174 -5.75285
133  -6.50174 -5.78813
134  -6.50174 -5.82341
135  -6.50174 -5.85868
136  -6.50174 -5.89396
137  -6.46646 -5.92924
138  -6.46646 -5.96452
139  -6.46646 -5.9998
140  -6.43119 -6.03507
141  -6.43119 -6.07035
142  -6.43119 -6.10563
143  -6.43119 -6.14091
144  -6.43119 -6.17618
145  -6.39591 -6.21146
146  -6.36063 -6.24674
147  -6.32535 -6.28202
148  -6.29008 -6.3173
149  -6.2548 -6.35257
150  -6.21952 -6.38785
151  -6.18424 -6.42313
152  -6.14896 -6.45841
153  -6.11369 -6.49368
154  -6.07841 -6.52896
155  -6.04313 -6.56424
156  -6.00785 -6.59952
157  -5.97258 -6.6348
158  -5.9373 -6.67007
159  -5.90202 -6.70535
160  -5.86674 -6.74063
161  -5.83146 -6.77591
162  -5.79619 -6.81118
163  -5.76091 -6.84646
164  -5.72563 -6.84646
165  -5.69035 -6.84646
166  -5.65508 -6.84646
167  -5.6198 -6.84646
168  -5.58452 -6.84646
169  -5.54924 -6.84646
170  -5.51396 -6.84646
171  -5.47869 -6.84646
172  -5.44341 -6.84646
173  -5.40813 -6.84646
174  -5.37285 -6.84646
175  -5.33758 -6.84646
176  -5.3023 -6.84646
177  -5.26702 -6.84646
178  -5.23174 -6.84646
179  -5.19646 -6.84646
180  -5.16119 -6.84646
181  -5.12591 -6.84646
182  -5.09063 -6.84646
183  -5.05535 -6.84646
184  -5.02008 -6.84646
185  -4.9848 -6.84646
186  -4.94952 -6.84646
187  -4.91424 -6.84646
188  -4.87896 -6.84646
189  -4.84369 -6.84646
190  -4.80841 -6.84646
191  -4.77313 -6.84646
192  -4.73785 -6.84646
193  -4.70258 -6.84646
194  -4.6673 -6.84646
195  -4.63202 -6.84646
196  -4.59674 -6.84646
197  -4.56146 -6.84646
198  -4.52619 -6.84646
199  -4.49091 -6.84646
200  -4.45563 -6.84646
201  -4.42035 -6.84646
202  -4.38508 -6.84646
203  -4.3498 -6.84646
204  -4.31452 -6.84646
205  -4.27924 -6.84646
206  -4.24396 -6.84646
207  -4.20869 -6.84646
208  -4.17341 -6.84646
209  -4.13813 -6.84646
210  -4.10285 -6.84646
211  -4.06758 -6.84646
212  -4.0323 -6.84646
213  -3.99702 -6.84646
214  -3.96174 -6.81118
215  -3.92646 -6.81118
216  -3.89119 -6.81118
217  -3.85591 -6.81118
218  -3.82063 -6.81118
219  -3.78535 -6.81118
220  -3.75008 -6.81118
221  -3.7148 -6.81118
222  -3.67952 -6.81118
223  -3.64424 -6.81118
224  -3.60896 -6.81118
225  -3.57369 -6.81118
226  -3.53841 -6.81118
227  -3.50313 -6.81118
228  -3.46785 -6.81118
229  -3.43258 -6.81118
230  -3.3973 -6.81118
231  -3.36202 -6.81118
232  -3.32674 -6.84646
233  -3.29146 -6.84646
234  -3.25619 -6.84646
235  -3.22091 -6.88174
236  -3.18563 -6.88174
237  -3.15035 -6.88174
238  -3.11508 -6.88174
239  -3.0798 -6.91702
240  -3.04452 -6.91702
241  -3.00924 -6.91702
242  -2.97396 -6.91702
243  -2.93869 -6.9523
244  -2.90341 -6.9523
245  -2.86813 -6.9523
246  -2.83285 -6.9523
247  -2.79758 -6.9523
248  -2.7623 -6.9523
249  -2.72702 -6.9523
250  -2.69174 -6.9523
251  -2.65646 -6.9523
252  -2.62119 -6.9523
253  -2.58591 -6.9523
254  -2.55063 -6.9523
255  -2.51535 -6.9523
256  -2.48008 -6.9523
257  -2.4448 -6.9523
258  -2.40952 -6.9523
259  -2.37424 -6.9523
260  -2.33896 -6.9523
261  -2.30369 -6.9523
262  -2.26841 -6.9523
263  -2.23313 -6.9523
264  -2.19785 -6.9523
265  -2.16258 -6.9523
266  -2.1273 -6.9523
267  -2.09202 -6.9523
268  -2.05674 -6.9523
269  -2.02146 -6.9523
270  -1.98619 -6.9523
271  -1.95091 -6.9523
272  -1.91563 -6.9523
273  -1.88035 -6.9523
274  -1.84508 -6.91702
275  -1.8098 -6.88174
276  -1.77452 -6.88174
277  -1.73924 -6.88174
278  -1.70396 -6.88174
279  -1.66869 -6.88174
280  -1.63341 -6.88174
281  -1.59813 -6.88174
282  -1.56285 -6.88174
283  -1.52758 -6.88174
284  -1.4923 -6.88174
285  -1.45702 -6.88174
286  -1.42174 -6.88174
287  -1.38646 -6.88174
288  -1.35119 -6.88174
289  -1.31591 -6.88174
290  -1.28063 -6.91702
291  -1.24535 -6.91702
292  -1.21008 -6.91702
293  -1.1748 -6.91702
294  -1.13952 -6.91702
295  -1.10424 -6.91702
296  -1.06896 -6.91702
297  -1.03369 -6.91702
298  -0.998409 -6.91702
299  -0.963131 -6.91702
300  -0.927853 -6.91702
301  -0.892575 -6.91702
302  -0.857298 -6.91702
303  -0.82202 -6.91702
304  -0.786742 -6.91702
305  -0.751464 -6.91702
306  -0.716187 -6.91702
307  -0.680909 -6.91702
308  -0.645631 -6.91702
309  -0.610353 -6.91702
310  -0.575075 -6.91702
311  -0.539798 -6.91702
312  -0.50452 -6.91702
313  -0.469242 -6.91702
314  -0.433964 -6.91702
315  -0.398687 -6.91702
316  -0.363409 -6.91702
317  -0.328131 -6.91702
318  -0.292853 -6.91702
319  -0.257575 -6.91702
320  -0.222298 -6.91702
321  -0.18702 -6.91702
322  -0.151742 -6.91702
323  -0.116464 -6.91702
324  -0.0811866 -6.91702
325  -0.0459088 -6.88174
326  -0.010631 -6.84646
327  0.0246468 -6.84646
328  0.0599245 -6.84646
329  0.0952023 -6.81118
330  0.13048 -6.77591
331  0.165758 -6.77591
332  0.201036 -6.77591
333  0.236313 -6.77591
334  0.271591 -6.77591
335  0.306869 -6.77591
336  0.342147 -6.77591
337  0.377425 -6.77591
338  0.412702 -6.77591
339  0.44798 -6.77591
340  0.483258 -6.77591
341  0.518536 -6.77591
342  0.553813 -6.77591
343  0.589091 -6.77591
344  0.624369 -6.77591
345  0.659647 -6.77591
346  0.694925 -6.77591
347  0.730202 -6.77591
348  0.76548 -6.77591
349  0.800758 -6.77591
350  0.836036 -6.77591
351  0.871313 -6.77591
352  0.906591 -6.77591
353  0.941869 -6.81118
354  0.977147 -6.81118
355  1.01242 -6.84646
356  1.0477 -6.84646
357  1.08298 -6.88174
358  1.11826 -6.91702
359  1.15354 -6.91702
360  1.18881 -6.91702
361  1.22409 -6.9523
362  1.25937 -6.98757
363  1.29465 -7.02285
364  1.32992 -7.05813
365  1.3652 -7.09341
366  1.40048 -7.12868
367  1.43576 -7.16396
368  1.47104 -7.19924
369  1.50631 -7.23452
370  1.50631 -7.2698
371  1.50631 -7.30507
372  1.54159 -7.34035
373  1.57687 -7.37563
374  1.61215 -7.41091
375  1.64742 -7.44618
376  1.6827 -7.48146
377  1.71798 -7.51674
378  1.75326 -7.55202
379  1.78854 -7.5873
380  1.82381 -7.62257
381  1.85909 -7.62257
382  1.89437 -7.62257
383  1.92965 -7.62257
384  1.96492 -7.65785
385  2.0002 -7.65785
386  2.03548 -7.65785
387  2.07076 -7.69313
388  2.10604 -7.72841
389  2.14131 -7.72841
390  2.17659 -7.72841
391  2.21187 -7.76368
392  2.24715 -7.76368
393  2.28242 -7.79896
394  2.3177 -7.79896
395  2.35298 -7.83424
396  2.38826 -7.83424
397  2.42354 -7.83424
398  2.45881 -7.86952
399  2.49409 -7.9048
400  2.52937 -7.9048
401  2.56465 -7.9048
402  2.59992 -7.94007
403  2.6352 -7.94007
404  2.67048 -7.94007
405  2.70576 -7.94007
406  2.74104 -7.94007
407  2.77631 -7.94007
408  2.81159 -7.94007
409  2.84687 -7.94007
410  2.88215 -7.94007
411  2.91742 -7.94007
412  2.9527 -7.94007
413  2.98798 -7.94007
414  3.02326 -7.94007
415  3.05854 -7.94007
416  3.09381 -7.94007
417  3.12909 -7.97535
418  3.16437 -8.01063
419  3.19965 -8.04591
420  3.23492 -8.04591
421  3.2702 -8.04591
422  3.30548 -8.04591
423  3.34076 -8.08118
424  3.37604 -8.11646
425  3.41131 -8.15174
426  3.44659 -8.18702
427  3.48187 -8.2223
428  3.51715 -8.25757
429  3.55242 -8.29285
430  3.5877 -8.32813
431  3.62298 -8.36341
432  3.65826 -8.39868
433  3.69354 -8.43396
434  3.72881 -8.46924
435  3.76409 -8.46924
436  3.79937 -8.46924
437  3.83465 -8.46924
438  3.86992 -8.46924
439  3.9052 -8.46924
440  3.94048 -8.46924
441  3.97576 -8.46924
442  4.01104 -8.46924
443  4.04631 -8.46924
444  4.08159 -8.46924
445  4.11687 -8.46924
446  4.15215 -8.46924
447  4.18742 -8.46924
448  4.2227 -8.43396
449  4.25798 -8.39868
450  4.29326 -8.36341
451  4.32854 -8.32813
452  4.36381 -8.29285
453  4.39909 -8.25757
454  4.43437 -8.2223
455  4.46965 -8.18702
456  4.50492 -8.15174
457  4.5402 -8.11646
458  4.57548 -8.08118
459  4.61076 -8.04591
460  4.64604 -8.01063
461  4.68131 -7.97535
462  4.68131 -7.94007
463  4.71659 -7.9048
464  4.75187 -7.86952
465  4.78715 -7.83424
466  4.82242 -7.79896
467  4.82242 -7.76368
468  4.82242 -7.72841
469  4.82242 -7.69313
470  4.82242 -7.65785
471  4.82242 -7.62257
472  4.82242 -7.5873
473  4.82242 -7.55202
474  4.8577 -7.51674
475  4.89298 -7.48146
476  4.92826 -7.44618
477  4.96354 -7.41091
478  4.99881 -7.37563
479  5.03409 -7.34035
480  5.06937 -7.30507
481  5.10465 -7.2698
482  5.13992 -7.23452
483  5.1752 -7.19924
484  5.21048 -7.16396
485  5.21048 -7.12868
486  5.21048 -7.09341
487  5.21048 -7.05813
488  5.21048 -7.02285
489  5.21048 -6.98757
490  5.21048 -6.9523
491  5.24576 -6.91702
492  5.28104 -6.88174
493  5.31631 -6.84646
494  5.35159 -6.81118
495  5.38687 -6.77591
496  5.42215 -6.74063
497  5.45742 -6.70535
498  5.4927 -6.67007
499  5.52798 -6.6348
500  5.56326 -6.59952
501  5.59854 -6.56424
502  5.63381 -6.52896
503  5.66909 -6.49368
504  5.70437 -6.45841
505  5.73965 -6.42313
506  5.77492 -6.38785
507  5.8102 -6.35257
508  5.84548 -6.3173
509  5.84548 -6.28202
510  5.84548 -6.24674
511  5.84548 -6.21146
512  5.84548 -6.17618
513  5.84548 -6.14091
514  5.88076 -6.10563
515  5.91604 -6.07035
516  5.95131 -6.03507
517  5.95131 -5.9998
518  5.95131 -5.96452
519  5.98659 -5.92924
520  6.02187 -5.89396
521  6.02187 -5.85868
522  6.02187 -5.82341
523  6.05715 -5.78813
524  6.05715 -5.75285
525  6.09242 -5.71757
526  6.1277 -5.6823
527  6.1277 -5.64702
528  6.16298 -5.61174
529  6.16298 -5.57646
530  6.19826 -5.54118
531  6.23354 -5.50591
532  6.23354 -5.47063
533  6.23354 -5.43535
534  6.23354 -5.40007
535  6.26881 -5.3648
536  6.26881 -5.32952
537  6.26881 -5.29424
538  6.30409 -5.25896
539  6.33937 -5.22368
540  6.37465 -5.18841
541  6.40992 -5.15313
542  6.40992 -5.11785
543  6.4452 -5.08257
544  6.4452 -5.0473
545  6.48048 -5.01202
546  6.48048 -4.97674
547  6.51576 -4.94146
548  6.51576 -4.90618
549  6.55104 -4.87091
550  6.55104 -4.83563
551  6.55104 -4.80035
552  6.58631 -4.76507
553  6.62159 -4.7298
554  6.62159 -4.69452
555  6.65687 -4.65924
556  6.65687 -4.62396
557  6.65687 -4.58868
558  6.69215 -4.55341
559  6.69215 -4.51813
560  6.72742 -4.48285
561  6.72742 -4.44757
562  6.7627 -4.4123
563  6.7627 -4.37702
564  6.79798 -4.34174
565  6.79798 -4.30646
566  6.79798 -4.27118
567  6.83326 -4.23591
568  6.83326 -4.20063
569  6.86854 -4.16535
570  6.86854 -4.13007
571  6.86854 -4.0948
572  6.86854 -4.05952
573  6.86854 -4.02424
574  6.90381 -3.98896
575  6.90381 -3.95368
576  6.93909 -3.91841
577  6.93909 -3.88313
578  6.93909 -3.84785
579  6.97437 -3.81257
580  6.97437 -3.7773
581  6.97437 -3.74202
582  6.97437 -3.70674
583  6.97437 -3.67146
584  7.00965 -3.63618
585  7.00965 -3.60091
586  7.00965 -3.56563
587  7.04492 -3.53035
588  7.04492 -3.49507
589  7.04492 -3.4598
590  7.04492 -3.42452
591  7.0802 -3.38924
592  7.0802 -3.35396
593  7.0802 -3.31868
594  7.0802 -3.28341
595  7.0802 -3.24813
596  7.0802 -3.21285
597  7.11548 -3.17757
598  7.11548 -3.1423
599  7.15076 -3.10702
600  7.15076 -3.07174
601  7.15076 -3.03646
602  7.15076 -3.00118
603  7.18604 -2.96591
604  7.18604 -2.93063
605  7.18604 -2.89535
606  7.18604 -2.86007
607  7.22131 -2.8248
608  7.22131 -2.78952
609  7.22131 -2.75424
610  7.22131 -2.71896
611  7.22131 -2.68368
612  7.22131 -2.64841
613  7.25659 -2.61313
614  7.25659 -2.57785
615  7.25659 -2.54257
616  7.29187 -2.5073
617  7.29187 -2.47202
618  7.29187 -2.43674
619  7.29187 -2.40146
620  7.29187 -2.36618
621  7.29187 -2.33091
622  7.29187 -2.29563
623  7.32715 -2.26035
624  7.32715 -2.22507
625  7.32715 -2.1898
626  7.32715 -2.15452
627  7.32715 -2.11924
628  7.32715 -2.08396
629  7.32715 -2.04868
630  7.32715 -2.01341
631  7.32715 -1.97813
632  7.32715 -1.94285
633  7.32715 -1.90757
634  7.32715 -1.8723
635  7.32715 -1.83702
636  7.32715 -1.80174
637  7.32715 -1.76646
638  7.32715 -1.73118
639  7.32715 -1.69591
640  7.32715 -1.66063
641  7.32715 -1.62535
642  7.32715 -1.59007
643  7.36242 -1.5548
644  7.3977 -1.51952
645  7.3977 -1.48424
646  7.3977 -1.44896
647  7.3977 -1.41368
648  7.43298 -1.37841
649  7.43298 -1.34313
650  7.43298 -1.30785
651  7.43298 -1.27257
652  7.43298 -1.2373
653  7.43298 -1.20202
654  7.43298 -1.16674
655  7.43298 -1.13146
656  7.43298 -1.09618
657  7.43298 -1.06091
658  7.43298 -1.02563
659  7.43298 -0.990352
660  7.43298 -0.955074
661  7.43298 -0.919796
662  7.43298 -0.884518
663  7.43298 -0.849241
664  7.43298 -0.813963
665  7.43298 -0.778685
666  7.43298 -0.743407
667  7.43298 -0.708129
668  7.43298 -0.672852
669  7.43298 -0.637574
670  7.43298 -0.602296
671  7.43298 -0.567018
672  7.43298 -0.531741
673  7.43298 -0.496463
674  7.43298 -0.461185
675  7.43298 -0.425907
676  7.43298 -0.390629
677  7.43298 -0.355352
678  7.3977 -0.320074
679  7.3977 -0.284796
680  7.3977 -0.249518
681  7.3977 -0.214241
682  7.3977 -0.178963
683  7.3977 -0.143685
684  7.3977 -0.108407
685  7.3977 -0.0731294
686  7.36242 -0.0378516
687  7.36242 -0.00257386
688  7.36242 0.0327039
689  7.36242 0.0679817
690  7.36242 0.103259
691  7.36242 0.138537
692  7.36242 0.173815
693  7.36242 0.209093
694  7.36242 0.244371
695  7.36242 0.279648
696  7.32715 0.314926
697  7.32715 0.350204
698  7.32715 0.385482
699  7.32715 0.420759
700  7.32715 0.456037
701  7.32715 0.491315
702  7.32715 0.526593
703  7.32715 0.561871
704  7.32715 0.597148
705  7.29187 0.632426
706  7.29187 0.667704
707  7.29187 0.702982
708  7.29187 0.738259
709  7.29187 0.773537
710  7.29187 0.808815
711  7.29187 0.844093
712  7.25659 0.879371
713  7.25659 0.914648
714  7.25659 0.949926
715  7.25659 0.985204
716  7.25659 1.02048
717  7.25659 1.05576
718  7.22131 1.09104
719  7.22131 1.12632
720  7.22131 1.16159
721  7.22131 1.19687
722  7.22131 1.23215
723  7.22131 1.26743
724  7.18604 1.3027
725  7.18604 1.33798
726  7.18604 1.37326
727  7.15076 1.40854
728  7.15076 1.44382
729  7.15076 1.47909
730  7.15076 1.51437
731  7.11548 1.54965
732  7.11548 1.58493
733  7.11548 1.6202
734  7.0802 1.65548
735  7.0802 1.69076
736  7.0802 1.72604
737  7.0802 1.76132
738  7.04492 1.79659
739  7.04492 1.83187
740  7.04492 1.86715
741  7.00965 1.90243
742  7.00965 1.9377
743  7.00965 1.97298
744  6.97437 2.00826
745  6.97437 2.04354
746  6.97437 2.07882
747  6.97437 2.11409
748  6.93909 2.14937
749  6.93909 2.18465
750  6.93909 2.21993
751  6.90381 2.2552
752  6.90381 2.29048
753  6.90381 2.32576
754  6.86854 2.36104
755  6.86854 2.39632
756  6.86854 2.43159
757  6.86854 2.46687
758  6.86854 2.50215
759  6.83326 2.53743
760  6.83326 2.5727
761  6.83326 2.60798
762  6.79798 2.64326
763  6.79798 2.67854
764  6.7627 2.71382
765  6.7627 2.74909
766  6.7627 2.78437
767  6.72742 2.81965
768  6.72742 2.85493
769  6.69215 2.8902
770  6.69215 2.92548
771  6.65687 2.96076
772  6.65687 2.99604
773  6.65687 3.03132
774  6.62159 3.06659
775  6.62159 3.10187
776  6.58631 3.13715
777  6.58631 3.17243
778  6.58631 3.2077
779  6.55104 3.24298
780  6.55104 3.27826
781  6.51576 3.31354
782  6.51576 3.34882
783  6.48048 3.38409
784  6.4452 3.41937
785  6.4452 3.45465
786  6.40992 3.48993
787  6.40992 3.5252
788  6.37465 3.56048
789  6.37465 3.59576
790  6.33937 3.63104
791  6.33937 3.66632
792  6.30409 3.70159
793  6.30409 3.73687
794  6.30409 3.77215
795  6.26881 3.80743
796  6.26881 3.8427
797  6.23354 3.87798
798  6.23354 3.91326
799  6.19826 3.94854
800  6.16298 3.98382
801  6.1277 4.01909
802  6.09242 4.05437
803  6.09242 4.08965
804  6.09242 4.12493
805  6.09242 4.1602
806  6.05715 4.19548
807  6.02187 4.23076
808  6.02187 4.26604
809  5.98659 4.30132
810  5.95131 4.33659
811  5.95131 4.37187
812  5.91604 4.40715
813  5.91604 4.44243
814  5.88076 4.4777
815  5.84548 4.51298
816  5.84548 4.54826
817  5.8102 4.58354
818  5.77492 4.61882
819  5.77492 4.65409
820  5.73965 4.68937
821  5.73965 4.72465
822  5.70437 4.75993
823  5.70437 4.7952
824  5.66909 4.83048
825  5.63381 4.86576
826  5.63381 4.90104
827  5.59854 4.93632
828  5.56326 4.97159
829  5.56326 5.00687
830  5.52798 5.04215
831  5.52798 5.07743
832  5.4927 5.1127
833  5.45742 5.14798
834  5.42215 5.18326
835  5.42215 5.21854
836  5.38687 5.25382
837  5.35159 5.28909
838  5.31631 5.32437
839  5.28104 5.35965
840  5.28104 5.39493
841  5.24576 5.4302
842  5.21048 5.46548
843  5.1752 5.50076
844  5.1752 5.53604
845  5.13992 5.57132
846  5.10465 5.60659
847  5.10465 5.64187
848  5.06937 5.67715
849  5.03409 5.71243
850  4.99881 5.7477
851  4.99881 5.78298
852  4.96354 5.81826
853  4.92826 5.85354
854  4.89298 5.88882
855  4.8577 5.92409
856  4.82242 5.95937
857  4.78715 5.99465
858  4.75187 6.02993
859  4.71659 6.0652
860  4.68131 6.10048
861  4.68131 6.13576
862  4.64604 6.17104
863  4.61076 6.20632
864  4.57548 6.24159
865  4.5402 6.27687
866  4.50492 6.31215
867  4.46965 6.34743
868  4.46965 6.3827
869  4.43437 6.41798
870  4.39909 6.45326
871  4.36381 6.48854
872  4.32854 6.52382
873  4.29326 6.55909
874  4.25798 6.59437
875  4.2227 6.62965
876  4.18742 6.66493
877  4.15215 6.7002
878  4.11687 6.73548
879  4.08159 6.77076
880  4.04631 6.80604
881  4.01104 6.84132
882  3.97576 6.87659
883  3.94048 6.91187
884  3.9052 6.91187
885  3.86992 6.94715
886  3.83465 6.98243
887  3.79937 7.0177
888  3.76409 7.0177
889  3.72881 7.05298
890  3.69354 7.08826
891  3.65826 7.12354
892  3.62298 7.12354
893  3.5877 7.15882
894  3.55242 7.19409
895  3.51715 7.22937
896  3.48187 7.22937
897  3.44659 7.26465
898  3.41131 7.29993
899  3.37604 7.3352
900  3.34076 7.37048
901  3.30548 7.40576
902  3.2702 7.44104
903  3.23492 7.47632
904  3.19965 7.51159
905  3.16437 7.51159
906  3.12909 7.54687
907  3.09381 7.54687
908  3.05854 7.58215
909  3.02326 7.58215
910  2.98798 7.61743
911  2.9527 7.61743
912  2.91742 7.6527
913  2.88215 7.68798
914  2.84687 7.68798
915  2.81159 7.72326
916  2.77631 7.72326
917  2.74104 7.75854
918  2.70576 7.75854
919  2.67048 7.79382
920  2.6352 7.79382
921  2.59992 7.82909
922  2.56465 7.86437
923  2.52937 7.89965
924  2.49409 7.89965
925  2.45881 7.89965
926  2.42354 7.89965
927  2.38826 7.93493
928  2.35298 7.93493
929  2.3177 7.9702
930  2.28242 8.00548
931  2.24715 8.04076
932  2.21187 8.04076
933  2.17659 8.04076
934  2.14131 8.07604
935  2.10604 8.11132
936  2.07076 8.11132
937  2.03548 8.11132
938  2.0002 8.11132
939  1.96492 8.14659
940  1.92965 8.14659
941  1.89437 8.18187
942  1.85909 8.21715
943  1.82381 8.21715
944  1.78854 8.21715
945  1.75326 8.25243
946  1.71798 8.2877
947  1.6827 8.2877
948  1.64742 8.2877
949  1.61215 8.32298
950  1.57687 8.32298
951  1.54159 8.32298
952  1.50631 8.32298
953  1.47104 8.35826
954  1.43576 8.39354
955  1.40048 8.39354
956  1.3652 8.39354
957  1.32992 8.39354
958  1.29465 8.42882
959  1.25937 8.42882
960  1.22409 8.42882
961  1.18881 8.42882
962  1.15354 8.46409
963  1.11826 8.46409
964  1.08298 8.46409
965  1.0477 8.46409
966  1.01242 8.49937
967  0.977147 8.49937
968  0.941869 8.49937
969  0.906591 8.49937
970  0.871313 8.53465
971  0.836036 8.53465
972  0.800758 8.53465
973  0.76548 8.53465
974  0.730202 8.53465
975  0.694925 8.56993
976  0.659647 8.56993
977  0.624369 8.56993
978  0.589091 8.56993
979  0.553813 8.56993
980  0.518536 8.6052
981  0.483258 8.6052
982  0.44798 8.6052
983  0.412702 8.6052
984  0.377425 8.64048
985  0.342147 8.64048
986  0.306869 8.64048
987  0.271591 8.64048
988  0.236313 8.64048
989  0.201036 8.64048
990  0.165758 8.64048
991  0.13048 8.64048
992  0.0952023 8.67576
993  0.0599245 8.67576
994  0.0246468 8.67576
995  -0.010631 8.67576
996  -0.0459088 8.67576
997  -0.0811866 8.67576
998  -0.116464 8.67576
999  -0.151742 8.67576
1000 -0.18702 8.67576
1001 -0.222298 8.67576
1002 -0.257575 8.67576
1003 -0.292853 8.67576
1004 -0.328131 8.67576
1005 -0.363409 8.67576
1006 -0.398687 8.67576
1007 -0.433964 8.67576
1008 -0.469242 8.67576
1009 -0.50452 8.67576
1010 -0.539798 8.67576
1011 -0.575075 8.67576
1012 -0.610353 8.67576
1013 -0.645631 8.67576
1014 -0.680909 8.67576
1015 -0.716187 8.67576
1016 -0.751464 8.67576
1017 -0.786742 8.67576
1018 -0.82202 8.67576
1019 -0.857298 8.67576
1020 -0.892575 8.64048
1021 -0.927853 8.64048
1022 -0.963131 8.64048
1023 -0.998409 8.64048
1024 -1.03369 8.6052
1025 -1.06896 8.6052
1026 -1.10424 8.56993
1027 -1.13952 8.53465
1028 -1.1748 8.53465
1029 -1.21008 8.53465
1030 -1.24535 8.53465
1031 -1.28063 8.53465
1032 -1.31591 8.53465
1033 -1.35119 8.53465
1034 -1.38646 8.53465
1035 -1.42174 8.53465
1036 -1.45702 8.53465
1037 -1.4923 8.53465
1038 -1.52758 8.53465
1039 -1.56285 8.53465
1040 -1.59813 8.53465
1041 -1.63341 8.53465
1042 -1.66869 8.53465
1043 -1.70396 8.53465
1044 -1.73924 8.53465
1045 -1.77452 8.53465
1046 -1.8098 8.53465
1047 -1.84508 8.53465
1048 -1.88035 8.53465
1049 -1.91563 8.53465
1050 -1.95091 8.53465
1051 -1.98619 8.53465
1052 -2.02146 8.53465
1053 -2.05674 8.53465
1054 -2.09202 8.53465
1055 -2.1273 8.53465
1056 -2.16258 8.49937
1057 -2.19785 8.46409
1058 -2.23313 8.46409
1059 -2.26841 8.46409
1060 -2.30369 8.46409
1061 -2.33896 8.46409
1062 -2.37424 8.46409
1063 -2.40952 8.46409
1064 -2.4448 8.46409
1065 -2.48008 8.42882
1066 -2.51535 8.39354
1067 -2.55063 8.35826
1068 -2.58591 8.32298
1069 -2.62119 8.2877
1070 -2.65646 8.25243
1071 -2.69174 8.21715
1072 -2.72702 8.21715
1073 -2.7623 8.18187
1074 -2.79758 8.18187
1075 -2.83285 8.18187
1076 -2.86813 8.14659
1077 -2.90341 8.14659
1078 -2.93869 8.11132
1079 -2.97396 8.11132
1080 -3.00924 8.07604
1081 -3.04452 8.07604
1082 -3.0798 8.07604
1083 -3.11508 8.04076
1084 -3.15035 8.04076
1085 -3.18563 8.00548
1086 -3.22091 7.9702
1087 -3.25619 7.9702
1088 -3.29146 7.93493
1089 -3.32674 7.89965
1090 -3.36202 7.89965
1091 -3.3973 7.86437
1092 -3.43258 7.82909
1093 -3.46785 7.82909
1094 -3.50313 7.79382
1095 -3.53841 7.75854
1096 -3.57369 7.75854
1097 -3.60896 7.72326
1098 -3.64424 7.68798
1099 -3.67952 7.68798
1100 -3.7148 7.68798
1101 -3.75008 7.68798
1102 -3.78535 7.68798
1103 -3.82063 7.6527
1104 -3.85591 7.61743
1105 -3.89119 7.58215
1106 -3.92646 7.54687
1107 -3.96174 7.51159
1108 -3.99702 7.47632
1109 -4.0323 7.44104
1110 -4.06758 7.40576
1111 -4.10285 7.37048
1112 -4.13813 7.3352
1113 -4.13813 7.29993
1114 -4.13813 7.26465
1115 -4.17341 7.22937
1116 -4.17341 7.19409
1117 -4.17341 7.15882
1118 -4.17341 7.12354
1119 -4.17341 7.08826
1120 -4.17341 7.05298
1121 -4.20869 7.0177
1122 -4.24396 6.98243
1123 -4.24396 6.94715
1124 -4.27924 6.91187
1125 -4.27924 6.87659
1126 -4.27924 6.84132
1127 -4.27924 6.80604
1128 -4.27924 6.77076
1129 -4.31452 6.73548
1130 -4.31452 6.7002
1131 -4.3498 6.66493
1132 -4.38508 6.62965
1133 -4.42035 6.59437
1134 -4.45563 6.55909
1135 -4.49091 6.52382
1136 -4.52619 6.48854
1137 -4.56146 6.45326
1138 -4.59674 6.41798
1139 -4.63202 6.3827
1140 -4.63202 6.34743
1141 -4.63202 6.31215
1142 -4.6673 6.27687
1143 -4.70258 6.24159
1144 -4.73785 6.20632
1145 -4.77313 6.17104
1146 -4.80841 6.13576
1147 -4.80841 6.10048
1148 -4.80841 6.0652
1149 -4.84369 6.02993
1150 -4.87896 5.99465
1151 -4.91424 5.95937
1152 -4.94952 5.92409
1153 -4.9848 5.88882
1154 -5.02008 5.85354
1155 -5.05535 5.81826
1156 -5.05535 5.78298
1157 -5.09063 5.7477
1158 -5.12591 5.71243
1159 -5.12591 5.67715
1160 -5.12591 5.64187
1161 -5.12591 5.60659
1162 -5.16119 5.57132
1163 -5.19646 5.53604
1164 -5.19646 5.50076
1165 -5.23174 5.46548
1166 -5.23174 5.4302
1167 -5.23174 5.39493
1168 -5.26702 5.35965
1169 -5.26702 5.32437
1170 -5.3023 5.28909
1171 -5.33758 5.25382
1172 -5.37285 5.21854
1173 -5.37285 5.18326
1174 -5.37285 5.14798
1175 -5.40813 5.1127
1176 -5.40813 5.07743
1177 -5.40813 5.04215
1178 -5.44341 5.00687
1179 -5.44341 4.97159
1180 -5.44341 4.93632
1181 -5.44341 4.90104
1182 -5.44341 4.86576
1183 -5.47869 4.83048
1184 -5.51396 4.7952
1185 -5.54924 4.75993
1186 -5.58452 4.72465
1187 -5.6198 4.68937
1188 -5.65508 4.65409
1189 -5.69035 4.61882
1190 -5.72563 4.58354
1191 -5.72563 4.54826
1192 -5.72563 4.51298
1193 -5.72563 4.4777
1194 -5.72563 4.44243
1195 -5.72563 4.40715
1196 -5.72563 4.37187
1197 -5.72563 4.33659
1198 -5.72563 4.30132
1199 -5.72563 4.26604
1200 -5.72563 4.23076
1201 -5.72563 4.19548
1202 -5.76091 4.1602
1203 -5.79619 4.12493
1204 -5.83146 4.08965
1205 -5.86674 4.05437
1206 -5.90202 4.01909
1207 -5.9373 3.98382
1208 -5.97258 3.94854
1209 -6.00785 3.91326
1210 -6.04313 3.87798
1211 -6.07841 3.8427
1212 -6.07841 3.80743
1213 -6.07841 3.77215
1214 -6.11369 3.73687
1215 -6.14896 3.70159
1216 -6.18424 3.66632
1217 -6.21952 3.63104
1218 -6.21952 3.59576
1219 -6.21952 3.56048
1220 -6.21952 3.5252
1221 -6.21952 3.48993
1222 -6.2548 3.45465
1223 -6.2548 3.41937
1224 -6.2548 3.38409
1225 -6.2548 3.34882
1226 -6.2548 3.31354
1227 -6.2548 3.27826
1228 -6.2548 3.24298
1229 -6.2548 3.2077
1230 -6.2548 3.17243
1231 -6.2548 3.13715
1232 -6.29008 3.10187
1233 -6.32535 3.06659
1234 -6.36063 3.03132
1235 -6.39591 2.99604
1236 -6.43119 2.96076
1237 -6.46646 2.92548
1238 -6.50174 2.8902
1239 -6.53702 2.85493
1240 -6.5723 2.81965
1241 -6.5723 2.78437
1242 -6.5723 2.74909
1243 -6.60758 2.71382
1244 -6.60758 2.67854
1245 -6.64285 2.64326
1246 -6.64285 2.60798
1247 -6.64285 2.5727
1248 -6.64285 2.53743
1249 -6.64285 2.50215
1250 -6.64285 2.46687
1251 -6.67813 2.43159
1252 -6.67813 2.39632
1253 -6.67813 2.36104
1254 -6.67813 2.32576
1255 -6.67813 2.29048
1256 -6.71341 2.2552
1257 -6.71341 2.21993
1258 -6.71341 2.18465
1259 -6.74869 2.14937
1260 -6.74869 2.11409
1261 -6.74869 2.07882
1262 -6.78396 2.04354
1263 -6.78396 2.00826
1264 -6.81924 1.97298
1265 -6.81924 1.9377
1266 -6.81924 1.90243
1267 -6.81924 1.86715
1268 -6.85452 1.83187
1269 -6.85452 1.79659
1270 -6.85452 1.76132
1271 -6.85452 1.72604
1272 -6.85452 1.69076
1273 -6.85452 1.65548
1274 -6.85452 1.6202
1275 -6.85452 1.58493
1276 -6.85452 1.54965
1277 -6.85452 1.51437
1278 -6.85452 1.47909
1279 -6.85452 1.44382
1280 -6.85452 1.40854
1281 -6.85452 1.37326
1282 -6.85452 1.33798
1283 -6.85452 1.3027
1284 -6.85452 1.26743
1285 -6.85452 1.23215
1286 -6.85452 1.19687
1287 -6.85452 1.16159
1288 -6.85452 1.12632
1289 -6.8898 1.09104
1290 -6.92508 1.05576
1291 -6.96035 1.02048
1292 -6.99563 0.985204
1293 -7.03091 0.949926
1294 -7.06619 0.914648
1295 -7.10146 0.879371
1296 -7.13674 0.844093
1297 -7.17202 0.808815
1298 -7.2073 0.773537
1299 -7.2073 0.738259
1300 -7.24258 0.702982
1301 -7.24258 0.667704
1302 -7.27785 0.632426
1303 -7.27785 0.597148
1304 -7.31313 0.561871
1305 -7.34841 0.526593
1306 -7.38369 0.491315
1307 -7.38369 0.456037
1308 -7.38369 0.420759
1309 -7.38369 0.385482
1310 -7.41896 0.350204
1311 -7.41896 0.314926
1312 -7.41896 0.279648
1313 -7.45424 0.244371
1314 -7.45424 0.209093
1315 -7.45424 0.173815
1316 -7.45424 0.138537
1317 -7.48952 0.103259
1318 -7.5248 0.0679817
1319 -7.56008 0.0327039
1320 -7.56008 -0.00257386
1321 -7.59535 -0.0378516
1322 -7.59535 -0.0731294
1323 -7.59535 -0.108407
1324 -7.59535 -0.143685
1325 -7.59535 -0.178963
1326 -7.63063 -0.214241
1327 -7.63063 -0.249518
1328 -7.63063 -0.284796
1329 -7.63063 -0.320074
1330 -7.63063 -0.355352
1331 -7.66591 -0.390629
1332 -7.70119 -0.425907
1333 -7.73646 -0.461185
1334 -7.73646 -0.496463
1335 -7.73646 -0.531741
1336 -7.77174 -0.567018
1337 -7.80702 -0.602296
1338 -7.8423 -0.637574
1339 -7.8423 -0.672852
1340 -7.87758 -0.708129
1341 -7.87758 -0.743407
1342 -7.91285 -0.778685
1343 -7.91285 -0.813963
1344 -7.91285 -0.849241
1345 -7.91285 -0.884518
1346 -7.91285 -0.919796
1347 -7.91285 -0.955074
1348 -7.91285 -0.990352
1349 -7.91285 -1.02563
1350 -7.91285 -1.06091
1351 -7.91285 -1.09618
