# Supplementary material for: Statistical Mapping of Maize Bundle Intensity at the Stem Scale Using Spatial Normalisation of Replicated Images
Source: PLoS One. 2014 Mar 12;9(3):e90673. doi: 10.1371/journal.pone.0090673 (PMC3951278; doi:10.1371/journal.pone.0090673)
Supplement: File S2 — Data files containing bundle positions and slice contours. (ZIP) [file pone.0090673.s002.zip › data/slabs/tables/contoursMm/m11drCntMm.txt]

name   x   y
1    -7.73658 -0.674693
2    -7.73658 -0.709971
3    -7.73658 -0.745249
4    -7.73658 -0.780527
5    -7.73658 -0.815804
6    -7.73658 -0.851082
7    -7.73658 -0.88636
8    -7.73658 -0.921638
9    -7.73658 -0.956915
10   -7.73658 -0.992193
11   -7.73658 -1.02747
12   -7.73658 -1.06275
13   -7.73658 -1.09803
14   -7.73658 -1.1333
15   -7.73658 -1.16858
16   -7.73658 -1.20386
17   -7.73658 -1.23914
18   -7.73658 -1.27442
19   -7.73658 -1.30969
20   -7.73658 -1.34497
21   -7.73658 -1.38025
22   -7.73658 -1.41553
23   -7.73658 -1.4508
24   -7.73658 -1.48608
25   -7.73658 -1.52136
26   -7.73658 -1.55664
27   -7.73658 -1.59192
28   -7.73658 -1.62719
29   -7.73658 -1.66247
30   -7.73658 -1.69775
31   -7.73658 -1.73303
32   -7.73658 -1.7683
33   -7.73658 -1.80358
34   -7.73658 -1.83886
35   -7.7013 -1.87414
36   -7.7013 -1.90942
37   -7.7013 -1.94469
38   -7.7013 -1.97997
39   -7.7013 -2.01525
40   -7.7013 -2.05053
41   -7.7013 -2.0858
42   -7.7013 -2.12108
43   -7.7013 -2.15636
44   -7.66602 -2.19164
45   -7.66602 -2.22692
46   -7.66602 -2.26219
47   -7.66602 -2.29747
48   -7.63074 -2.33275
49   -7.63074 -2.36803
50   -7.63074 -2.4033
51   -7.63074 -2.43858
52   -7.63074 -2.47386
53   -7.63074 -2.50914
54   -7.63074 -2.54442
55   -7.63074 -2.57969
56   -7.63074 -2.61497
57   -7.63074 -2.65025
58   -7.63074 -2.68553
59   -7.63074 -2.7208
60   -7.63074 -2.75608
61   -7.63074 -2.79136
62   -7.63074 -2.82664
63   -7.59547 -2.86192
64   -7.59547 -2.89719
65   -7.59547 -2.93247
66   -7.59547 -2.96775
67   -7.59547 -3.00303
68   -7.59547 -3.0383
69   -7.59547 -3.07358
70   -7.59547 -3.10886
71   -7.56019 -3.14414
72   -7.56019 -3.17942
73   -7.56019 -3.21469
74   -7.52491 -3.24997
75   -7.52491 -3.28525
76   -7.52491 -3.32053
77   -7.48963 -3.3558
78   -7.48963 -3.39108
79   -7.48963 -3.42636
80   -7.45436 -3.46164
81   -7.45436 -3.49692
82   -7.41908 -3.53219
83   -7.41908 -3.56747
84   -7.41908 -3.60275
85   -7.41908 -3.63803
86   -7.41908 -3.6733
87   -7.41908 -3.70858
88   -7.3838 -3.74386
89   -7.3838 -3.77914
90   -7.3838 -3.81442
91   -7.34852 -3.84969
92   -7.34852 -3.88497
93   -7.31324 -3.92025
94   -7.31324 -3.95553
95   -7.31324 -3.9908
96   -7.31324 -4.02608
97   -7.31324 -4.06136
98   -7.27797 -4.09664
99   -7.24269 -4.13192
100  -7.20741 -4.16719
101  -7.17213 -4.20247
102  -7.13686 -4.23775
103  -7.10158 -4.27303
104  -7.0663 -4.3083
105  -7.03102 -4.34358
106  -6.99574 -4.37886
107  -6.96047 -4.41414
108  -6.92519 -4.44942
109  -6.88991 -4.48469
110  -6.88991 -4.51997
111  -6.88991 -4.55525
112  -6.85463 -4.59053
113  -6.85463 -4.6258
114  -6.81936 -4.66108
115  -6.81936 -4.69636
116  -6.81936 -4.73164
117  -6.78408 -4.76692
118  -6.7488 -4.80219
119  -6.71352 -4.83747
120  -6.67824 -4.87275
121  -6.64297 -4.90803
122  -6.64297 -4.9433
123  -6.64297 -4.97858
124  -6.64297 -5.01386
125  -6.64297 -5.04914
126  -6.64297 -5.08442
127  -6.64297 -5.11969
128  -6.64297 -5.15497
129  -6.64297 -5.19025
130  -6.64297 -5.22553
131  -6.64297 -5.2608
132  -6.64297 -5.29608
133  -6.64297 -5.33136
134  -6.64297 -5.36664
135  -6.60769 -5.40192
136  -6.57241 -5.43719
137  -6.53713 -5.47247
138  -6.50186 -5.50775
139  -6.46658 -5.54303
140  -6.46658 -5.5783
141  -6.4313 -5.61358
142  -6.39602 -5.64886
143  -6.36074 -5.68414
144  -6.36074 -5.71942
145  -6.36074 -5.75469
146  -6.36074 -5.78997
147  -6.36074 -5.82525
148  -6.36074 -5.86053
149  -6.36074 -5.8958
150  -6.32547 -5.93108
151  -6.32547 -5.96636
152  -6.32547 -6.00164
153  -6.29019 -6.03692
154  -6.25491 -6.07219
155  -6.25491 -6.10747
156  -6.25491 -6.14275
157  -6.21963 -6.17803
158  -6.18436 -6.2133
159  -6.14908 -6.24858
160  -6.1138 -6.28386
161  -6.07852 -6.31914
162  -6.04324 -6.35442
163  -6.00797 -6.38969
164  -6.00797 -6.42497
165  -6.00797 -6.46025
166  -6.00797 -6.49553
167  -5.97269 -6.5308
168  -5.93741 -6.56608
169  -5.90213 -6.60136
170  -5.86686 -6.63664
171  -5.83158 -6.67192
172  -5.7963 -6.70719
173  -5.76102 -6.74247
174  -5.72574 -6.77775
175  -5.69047 -6.81303
176  -5.65519 -6.8483
177  -5.61991 -6.88358
178  -5.58463 -6.91886
179  -5.54936 -6.95414
180  -5.54936 -6.98942
181  -5.54936 -7.02469
182  -5.54936 -7.05997
183  -5.54936 -7.09525
184  -5.54936 -7.13053
185  -5.54936 -7.1658
186  -5.54936 -7.20108
187  -5.54936 -7.23636
188  -5.54936 -7.27164
189  -5.54936 -7.30692
190  -5.54936 -7.34219
191  -5.54936 -7.37747
192  -5.54936 -7.41275
193  -5.58463 -7.44803
194  -5.61991 -7.4833
195  -5.61991 -7.51858
196  -5.61991 -7.55386
197  -5.61991 -7.58914
198  -5.61991 -7.62442
199  -5.61991 -7.65969
200  -5.61991 -7.69497
201  -5.61991 -7.73025
202  -5.61991 -7.76553
203  -5.61991 -7.8008
204  -5.61991 -7.83608
205  -5.61991 -7.87136
206  -5.61991 -7.90664
207  -5.61991 -7.94192
208  -5.61991 -7.97719
209  -5.61991 -8.01247
210  -5.58463 -8.04775
211  -5.54936 -8.08303
212  -5.51408 -8.1183
213  -5.4788 -8.15358
214  -5.44352 -8.18886
215  -5.40824 -8.22414
216  -5.37297 -8.25942
217  -5.33769 -8.29469
218  -5.30241 -8.29469
219  -5.26713 -8.32997
220  -5.23186 -8.32997
221  -5.19658 -8.36525
222  -5.1613 -8.40053
223  -5.12602 -8.4358
224  -5.09074 -8.4358
225  -5.05547 -8.47108
226  -5.02019 -8.47108
227  -4.98491 -8.47108
228  -4.94963 -8.47108
229  -4.91436 -8.47108
230  -4.87908 -8.47108
231  -4.8438 -8.47108
232  -4.80852 -8.47108
233  -4.77324 -8.47108
234  -4.73797 -8.47108
235  -4.70269 -8.47108
236  -4.66741 -8.47108
237  -4.63213 -8.47108
238  -4.59686 -8.47108
239  -4.56158 -8.47108
240  -4.5263 -8.47108
241  -4.49102 -8.47108
242  -4.45574 -8.47108
243  -4.42047 -8.4358
244  -4.38519 -8.4358
245  -4.34991 -8.40053
246  -4.31463 -8.40053
247  -4.27936 -8.40053
248  -4.24408 -8.36525
249  -4.2088 -8.32997
250  -4.17352 -8.29469
251  -4.13824 -8.25942
252  -4.10297 -8.22414
253  -4.06769 -8.18886
254  -4.03241 -8.15358
255  -3.99713 -8.1183
256  -3.99713 -8.08303
257  -3.99713 -8.04775
258  -3.99713 -8.01247
259  -3.99713 -7.97719
260  -3.99713 -7.94192
261  -3.99713 -7.90664
262  -3.99713 -7.87136
263  -3.99713 -7.83608
264  -3.99713 -7.8008
265  -3.99713 -7.76553
266  -3.99713 -7.73025
267  -3.99713 -7.69497
268  -3.99713 -7.65969
269  -3.99713 -7.62442
270  -3.99713 -7.58914
271  -3.99713 -7.55386
272  -3.99713 -7.51858
273  -3.99713 -7.4833
274  -3.99713 -7.44803
275  -3.99713 -7.41275
276  -3.99713 -7.37747
277  -3.99713 -7.34219
278  -3.99713 -7.30692
279  -3.96186 -7.27164
280  -3.92658 -7.23636
281  -3.8913 -7.20108
282  -3.85602 -7.1658
283  -3.82074 -7.13053
284  -3.78547 -7.09525
285  -3.75019 -7.05997
286  -3.71491 -7.02469
287  -3.67963 -6.98942
288  -3.64436 -6.98942
289  -3.60908 -6.95414
290  -3.5738 -6.91886
291  -3.53852 -6.88358
292  -3.50324 -6.8483
293  -3.46797 -6.81303
294  -3.43269 -6.77775
295  -3.39741 -6.74247
296  -3.36213 -6.70719
297  -3.32686 -6.67192
298  -3.29158 -6.67192
299  -3.2563 -6.67192
300  -3.22102 -6.67192
301  -3.18574 -6.67192
302  -3.15047 -6.67192
303  -3.11519 -6.67192
304  -3.07991 -6.67192
305  -3.04463 -6.67192
306  -3.00936 -6.67192
307  -2.97408 -6.67192
308  -2.9388 -6.67192
309  -2.90352 -6.67192
310  -2.86824 -6.67192
311  -2.83297 -6.67192
312  -2.79769 -6.67192
313  -2.76241 -6.67192
314  -2.72713 -6.67192
315  -2.69186 -6.67192
316  -2.65658 -6.67192
317  -2.6213 -6.67192
318  -2.58602 -6.67192
319  -2.55074 -6.67192
320  -2.51547 -6.67192
321  -2.48019 -6.67192
322  -2.44491 -6.67192
323  -2.40963 -6.67192
324  -2.37436 -6.67192
325  -2.33908 -6.67192
326  -2.3038 -6.67192
327  -2.26852 -6.63664
328  -2.23324 -6.63664
329  -2.19797 -6.63664
330  -2.16269 -6.63664
331  -2.12741 -6.63664
332  -2.09213 -6.63664
333  -2.05686 -6.63664
334  -2.02158 -6.63664
335  -1.9863 -6.63664
336  -1.95102 -6.63664
337  -1.91574 -6.63664
338  -1.88047 -6.63664
339  -1.84519 -6.63664
340  -1.80991 -6.63664
341  -1.77463 -6.63664
342  -1.73936 -6.67192
343  -1.70408 -6.67192
344  -1.6688 -6.67192
345  -1.63352 -6.70719
346  -1.59824 -6.70719
347  -1.56297 -6.74247
348  -1.52769 -6.74247
349  -1.49241 -6.74247
350  -1.45713 -6.74247
351  -1.42186 -6.74247
352  -1.38658 -6.77775
353  -1.3513 -6.81303
354  -1.31602 -6.8483
355  -1.28074 -6.8483
356  -1.24547 -6.88358
357  -1.21019 -6.88358
358  -1.17491 -6.88358
359  -1.13963 -6.88358
360  -1.10436 -6.91886
361  -1.06908 -6.91886
362  -1.0338 -6.91886
363  -0.998522 -6.91886
364  -0.963244 -6.91886
365  -0.927967 -6.91886
366  -0.892689 -6.91886
367  -0.857411 -6.91886
368  -0.822133 -6.91886
369  -0.786855 -6.91886
370  -0.751578 -6.91886
371  -0.7163 -6.91886
372  -0.681022 -6.91886
373  -0.645744 -6.95414
374  -0.610467 -6.98942
375  -0.575189 -6.98942
376  -0.539911 -6.98942
377  -0.504633 -6.98942
378  -0.469355 -7.02469
379  -0.434078 -7.05997
380  -0.3988 -7.09525
381  -0.363522 -7.13053
382  -0.328244 -7.1658
383  -0.292967 -7.20108
384  -0.257689 -7.23636
385  -0.222411 -7.23636
386  -0.187133 -7.23636
387  -0.151855 -7.23636
388  -0.116578 -7.23636
389  -0.0812999 -7.23636
390  -0.0460221 -7.23636
391  -0.0107444 -7.23636
392  0.0245334 -7.23636
393  0.0598112 -7.23636
394  0.095089 -7.23636
395  0.130367 -7.23636
396  0.165645 -7.23636
397  0.200922 -7.23636
398  0.2362 -7.23636
399  0.271478 -7.23636
400  0.306756 -7.23636
401  0.342033 -7.23636
402  0.377311 -7.23636
403  0.412589 -7.23636
404  0.447867 -7.23636
405  0.483145 -7.23636
406  0.518422 -7.23636
407  0.5537 -7.23636
408  0.588978 -7.23636
409  0.624256 -7.27164
410  0.659533 -7.27164
411  0.694811 -7.27164
412  0.730089 -7.27164
413  0.765367 -7.27164
414  0.800645 -7.27164
415  0.835922 -7.27164
416  0.8712 -7.30692
417  0.906478 -7.30692
418  0.941756 -7.30692
419  0.977033 -7.34219
420  1.01231 -7.34219
421  1.04759 -7.34219
422  1.08287 -7.34219
423  1.11814 -7.34219
424  1.15342 -7.34219
425  1.1887 -7.34219
426  1.22398 -7.34219
427  1.25926 -7.34219
428  1.29453 -7.34219
429  1.32981 -7.34219
430  1.36509 -7.37747
431  1.40037 -7.37747
432  1.43564 -7.37747
433  1.47092 -7.37747
434  1.5062 -7.37747
435  1.54148 -7.41275
436  1.57676 -7.41275
437  1.61203 -7.41275
438  1.64731 -7.41275
439  1.68259 -7.41275
440  1.71787 -7.41275
441  1.75314 -7.41275
442  1.78842 -7.41275
443  1.8237 -7.41275
444  1.85898 -7.41275
445  1.89426 -7.41275
446  1.92953 -7.41275
447  1.96481 -7.41275
448  2.00009 -7.44803
449  2.03537 -7.4833
450  2.07064 -7.4833
451  2.10592 -7.4833
452  2.1412 -7.4833
453  2.17648 -7.4833
454  2.21176 -7.4833
455  2.24703 -7.4833
456  2.28231 -7.4833
457  2.31759 -7.4833
458  2.35287 -7.4833
459  2.38814 -7.51858
460  2.42342 -7.55386
461  2.4587 -7.58914
462  2.49398 -7.62442
463  2.52926 -7.62442
464  2.56453 -7.65969
465  2.59981 -7.65969
466  2.63509 -7.65969
467  2.67037 -7.65969
468  2.70564 -7.65969
469  2.74092 -7.65969
470  2.7762 -7.65969
471  2.81148 -7.65969
472  2.84676 -7.65969
473  2.88203 -7.65969
474  2.91731 -7.65969
475  2.95259 -7.65969
476  2.98787 -7.65969
477  3.02314 -7.65969
478  3.05842 -7.65969
479  3.0937 -7.65969
480  3.12898 -7.65969
481  3.16426 -7.65969
482  3.19953 -7.65969
483  3.23481 -7.65969
484  3.27009 -7.65969
485  3.30537 -7.65969
486  3.34064 -7.65969
487  3.37592 -7.65969
488  3.4112 -7.65969
489  3.44648 -7.65969
490  3.48176 -7.65969
491  3.51703 -7.65969
492  3.55231 -7.65969
493  3.58759 -7.65969
494  3.62287 -7.65969
495  3.65814 -7.65969
496  3.69342 -7.65969
497  3.7287 -7.65969
498  3.76398 -7.69497
499  3.79926 -7.73025
500  3.83453 -7.73025
501  3.86981 -7.76553
502  3.90509 -7.8008
503  3.94037 -7.83608
504  3.97564 -7.87136
505  4.01092 -7.90664
506  4.0462 -7.90664
507  4.08148 -7.90664
508  4.11676 -7.90664
509  4.15203 -7.90664
510  4.18731 -7.90664
511  4.22259 -7.90664
512  4.25787 -7.90664
513  4.29314 -7.90664
514  4.32842 -7.90664
515  4.3637 -7.90664
516  4.39898 -7.90664
517  4.43426 -7.90664
518  4.46953 -7.90664
519  4.50481 -7.90664
520  4.54009 -7.90664
521  4.57537 -7.87136
522  4.61064 -7.87136
523  4.64592 -7.87136
524  4.6812 -7.87136
525  4.71648 -7.87136
526  4.75176 -7.87136
527  4.78703 -7.87136
528  4.82231 -7.87136
529  4.85759 -7.83608
530  4.89287 -7.8008
531  4.92814 -7.76553
532  4.96342 -7.73025
533  4.9987 -7.69497
534  5.03398 -7.65969
535  5.06926 -7.62442
536  5.10453 -7.58914
537  5.13981 -7.55386
538  5.13981 -7.51858
539  5.17509 -7.4833
540  5.21037 -7.44803
541  5.24564 -7.41275
542  5.28092 -7.37747
543  5.3162 -7.34219
544  5.3162 -7.30692
545  5.3162 -7.27164
546  5.35148 -7.23636
547  5.35148 -7.20108
548  5.35148 -7.1658
549  5.35148 -7.13053
550  5.38676 -7.09525
551  5.42203 -7.05997
552  5.42203 -7.02469
553  5.42203 -6.98942
554  5.42203 -6.95414
555  5.45731 -6.91886
556  5.45731 -6.88358
557  5.45731 -6.8483
558  5.45731 -6.81303
559  5.49259 -6.77775
560  5.52787 -6.74247
561  5.52787 -6.70719
562  5.56314 -6.67192
563  5.56314 -6.63664
564  5.56314 -6.60136
565  5.59842 -6.56608
566  5.6337 -6.5308
567  5.66898 -6.49553
568  5.70426 -6.46025
569  5.73953 -6.42497
570  5.77481 -6.38969
571  5.81009 -6.35442
572  5.84537 -6.31914
573  5.84537 -6.28386
574  5.84537 -6.24858
575  5.84537 -6.2133
576  5.88064 -6.17803
577  5.91592 -6.14275
578  5.9512 -6.10747
579  5.98648 -6.07219
580  6.02176 -6.03692
581  6.02176 -6.00164
582  6.05703 -5.96636
583  6.05703 -5.93108
584  6.09231 -5.8958
585  6.09231 -5.86053
586  6.09231 -5.82525
587  6.09231 -5.78997
588  6.09231 -5.75469
589  6.12759 -5.71942
590  6.16287 -5.68414
591  6.19814 -5.64886
592  6.23342 -5.61358
593  6.2687 -5.5783
594  6.2687 -5.54303
595  6.30398 -5.50775
596  6.33926 -5.47247
597  6.33926 -5.43719
598  6.33926 -5.40192
599  6.33926 -5.36664
600  6.33926 -5.33136
601  6.33926 -5.29608
602  6.37453 -5.2608
603  6.37453 -5.22553
604  6.40981 -5.19025
605  6.40981 -5.15497
606  6.40981 -5.11969
607  6.40981 -5.08442
608  6.40981 -5.04914
609  6.40981 -5.01386
610  6.44509 -4.97858
611  6.48037 -4.9433
612  6.48037 -4.90803
613  6.48037 -4.87275
614  6.48037 -4.83747
615  6.48037 -4.80219
616  6.51564 -4.76692
617  6.51564 -4.73164
618  6.51564 -4.69636
619  6.55092 -4.66108
620  6.55092 -4.6258
621  6.5862 -4.59053
622  6.5862 -4.55525
623  6.5862 -4.51997
624  6.62148 -4.48469
625  6.65676 -4.44942
626  6.65676 -4.41414
627  6.65676 -4.37886
628  6.65676 -4.34358
629  6.69203 -4.3083
630  6.69203 -4.27303
631  6.69203 -4.23775
632  6.69203 -4.20247
633  6.69203 -4.16719
634  6.69203 -4.13192
635  6.69203 -4.09664
636  6.69203 -4.06136
637  6.69203 -4.02608
638  6.69203 -3.9908
639  6.69203 -3.95553
640  6.69203 -3.92025
641  6.69203 -3.88497
642  6.72731 -3.84969
643  6.76259 -3.81442
644  6.79787 -3.77914
645  6.79787 -3.74386
646  6.79787 -3.70858
647  6.79787 -3.6733
648  6.83314 -3.63803
649  6.86842 -3.60275
650  6.86842 -3.56747
651  6.86842 -3.53219
652  6.86842 -3.49692
653  6.86842 -3.46164
654  6.86842 -3.42636
655  6.9037 -3.39108
656  6.9037 -3.3558
657  6.9037 -3.32053
658  6.93898 -3.28525
659  6.93898 -3.24997
660  6.97426 -3.21469
661  7.00953 -3.17942
662  7.04481 -3.14414
663  7.08009 -3.10886
664  7.08009 -3.07358
665  7.08009 -3.0383
666  7.08009 -3.00303
667  7.08009 -2.96775
668  7.08009 -2.93247
669  7.08009 -2.89719
670  7.08009 -2.86192
671  7.08009 -2.82664
672  7.08009 -2.79136
673  7.08009 -2.75608
674  7.08009 -2.7208
675  7.08009 -2.68553
676  7.08009 -2.65025
677  7.08009 -2.61497
678  7.08009 -2.57969
679  7.08009 -2.54442
680  7.08009 -2.50914
681  7.08009 -2.47386
682  7.08009 -2.43858
683  7.08009 -2.4033
684  7.08009 -2.36803
685  7.08009 -2.33275
686  7.08009 -2.29747
687  7.08009 -2.26219
688  7.08009 -2.22692
689  7.08009 -2.19164
690  7.08009 -2.15636
691  7.08009 -2.12108
692  7.08009 -2.0858
693  7.08009 -2.05053
694  7.08009 -2.01525
695  7.08009 -1.97997
696  7.08009 -1.94469
697  7.08009 -1.90942
698  7.08009 -1.87414
699  7.08009 -1.83886
700  7.08009 -1.80358
701  7.08009 -1.7683
702  7.08009 -1.73303
703  7.08009 -1.69775
704  7.08009 -1.66247
705  7.08009 -1.62719
706  7.11537 -1.59192
707  7.15064 -1.55664
708  7.18592 -1.52136
709  7.2212 -1.48608
710  7.25648 -1.4508
711  7.29176 -1.41553
712  7.32703 -1.38025
713  7.36231 -1.34497
714  7.36231 -1.30969
715  7.36231 -1.27442
716  7.36231 -1.23914
717  7.36231 -1.20386
718  7.36231 -1.16858
719  7.36231 -1.1333
720  7.36231 -1.09803
721  7.36231 -1.06275
722  7.36231 -1.02747
723  7.36231 -0.992193
724  7.36231 -0.956915
725  7.36231 -0.921638
726  7.36231 -0.88636
727  7.36231 -0.851082
728  7.36231 -0.815804
729  7.36231 -0.780527
730  7.36231 -0.745249
731  7.36231 -0.709971
732  7.36231 -0.674693
733  7.36231 -0.639415
734  7.36231 -0.604138
735  7.36231 -0.56886
736  7.36231 -0.533582
737  7.36231 -0.498304
738  7.36231 -0.463027
739  7.36231 -0.427749
740  7.36231 -0.392471
741  7.36231 -0.357193
742  7.36231 -0.321915
743  7.36231 -0.286638
744  7.36231 -0.25136
745  7.36231 -0.216082
746  7.36231 -0.180804
747  7.36231 -0.145527
748  7.36231 -0.110249
749  7.36231 -0.074971
750  7.36231 -0.0396932
751  7.36231 -0.0044154
752  7.36231 0.0308624
753  7.36231 0.0661402
754  7.36231 0.101418
755  7.36231 0.136696
756  7.36231 0.171973
757  7.36231 0.207251
758  7.36231 0.242529
759  7.36231 0.277807
760  7.36231 0.313085
761  7.32703 0.348362
762  7.32703 0.38364
763  7.32703 0.418918
764  7.32703 0.454196
765  7.32703 0.489473
766  7.32703 0.524751
767  7.32703 0.560029
768  7.32703 0.595307
769  7.32703 0.630585
770  7.32703 0.665862
771  7.32703 0.70114
772  7.32703 0.736418
773  7.29176 0.771696
774  7.29176 0.806973
775  7.29176 0.842251
776  7.29176 0.877529
777  7.29176 0.912807
778  7.29176 0.948085
779  7.29176 0.983362
780  7.29176 1.01864
781  7.29176 1.05392
782  7.29176 1.0892
783  7.29176 1.12447
784  7.29176 1.15975
785  7.29176 1.19503
786  7.29176 1.23031
787  7.25648 1.26558
788  7.25648 1.30086
789  7.2212 1.33614
790  7.2212 1.37142
791  7.2212 1.4067
792  7.2212 1.44197
793  7.2212 1.47725
794  7.18592 1.51253
795  7.18592 1.54781
796  7.18592 1.58308
797  7.18592 1.61836
798  7.15064 1.65364
799  7.15064 1.68892
800  7.11537 1.7242
801  7.11537 1.75947
802  7.11537 1.79475
803  7.11537 1.83003
804  7.11537 1.86531
805  7.11537 1.90058
806  7.11537 1.93586
807  7.11537 1.97114
808  7.11537 2.00642
809  7.11537 2.0417
810  7.11537 2.07697
811  7.11537 2.11225
812  7.11537 2.14753
813  7.11537 2.18281
814  7.11537 2.21808
815  7.11537 2.25336
816  7.11537 2.28864
817  7.11537 2.32392
818  7.08009 2.3592
819  7.08009 2.39447
820  7.08009 2.42975
821  7.08009 2.46503
822  7.08009 2.50031
823  7.08009 2.53558
824  7.08009 2.57086
825  7.08009 2.60614
826  7.08009 2.64142
827  7.08009 2.6767
828  7.08009 2.71197
829  7.08009 2.74725
830  7.08009 2.78253
831  7.08009 2.81781
832  7.08009 2.85308
833  7.08009 2.88836
834  7.08009 2.92364
835  7.08009 2.95892
836  7.04481 2.9942
837  7.00953 3.02947
838  6.97426 3.06475
839  6.93898 3.10003
840  6.9037 3.13531
841  6.86842 3.17058
842  6.83314 3.20586
843  6.79787 3.24114
844  6.76259 3.27642
845  6.72731 3.3117
846  6.69203 3.34697
847  6.69203 3.38225
848  6.65676 3.41753
849  6.65676 3.45281
850  6.62148 3.48808
851  6.62148 3.52336
852  6.62148 3.55864
853  6.5862 3.59392
854  6.5862 3.6292
855  6.55092 3.66447
856  6.55092 3.69975
857  6.55092 3.73503
858  6.55092 3.77031
859  6.55092 3.80558
860  6.51564 3.84086
861  6.51564 3.87614
862  6.51564 3.91142
863  6.51564 3.9467
864  6.51564 3.98197
865  6.51564 4.01725
866  6.51564 4.05253
867  6.51564 4.08781
868  6.51564 4.12308
869  6.51564 4.15836
870  6.51564 4.19364
871  6.51564 4.22892
872  6.48037 4.2642
873  6.48037 4.29947
874  6.48037 4.33475
875  6.48037 4.37003
876  6.44509 4.40531
877  6.40981 4.44058
878  6.37453 4.47586
879  6.37453 4.51114
880  6.33926 4.54642
881  6.33926 4.5817
882  6.33926 4.61697
883  6.33926 4.65225
884  6.33926 4.68753
885  6.33926 4.72281
886  6.33926 4.75808
887  6.33926 4.79336
888  6.33926 4.82864
889  6.33926 4.86392
890  6.30398 4.8992
891  6.30398 4.93447
892  6.30398 4.96975
893  6.2687 5.00503
894  6.2687 5.04031
895  6.2687 5.07558
896  6.2687 5.11086
897  6.23342 5.14614
898  6.23342 5.18142
899  6.23342 5.2167
900  6.19814 5.25197
901  6.19814 5.28725
902  6.19814 5.32253
903  6.16287 5.35781
904  6.16287 5.39308
905  6.16287 5.42836
906  6.16287 5.46364
907  6.12759 5.49892
908  6.12759 5.5342
909  6.12759 5.56947
910  6.09231 5.60475
911  6.09231 5.64003
912  6.05703 5.67531
913  6.05703 5.71058
914  6.05703 5.74586
915  6.02176 5.78114
916  5.98648 5.81642
917  5.9512 5.8517
918  5.91592 5.88697
919  5.88064 5.92225
920  5.84537 5.95753
921  5.81009 5.99281
922  5.77481 6.02808
923  5.73953 6.06336
924  5.70426 6.09864
925  5.66898 6.13392
926  5.6337 6.1692
927  5.6337 6.20447
928  5.6337 6.23975
929  5.6337 6.27503
930  5.6337 6.31031
931  5.6337 6.34558
932  5.59842 6.38086
933  5.56314 6.41614
934  5.52787 6.45142
935  5.49259 6.4867
936  5.45731 6.52197
937  5.42203 6.55725
938  5.38676 6.59253
939  5.35148 6.62781
940  5.3162 6.62781
941  5.28092 6.62781
942  5.24564 6.62781
943  5.21037 6.62781
944  5.17509 6.62781
945  5.13981 6.62781
946  5.10453 6.62781
947  5.06926 6.66308
948  5.03398 6.69836
949  4.9987 6.73364
950  4.96342 6.76892
951  4.92814 6.8042
952  4.89287 6.83947
953  4.85759 6.87475
954  4.82231 6.91003
955  4.78703 6.94531
956  4.75176 6.98058
957  4.71648 7.01586
958  4.6812 7.05114
959  4.64592 7.08642
960  4.61064 7.1217
961  4.57537 7.15697
962  4.54009 7.19225
963  4.50481 7.22753
964  4.46953 7.26281
965  4.43426 7.29808
966  4.39898 7.33336
967  4.3637 7.36864
968  4.32842 7.40392
969  4.29314 7.4392
970  4.25787 7.47447
971  4.22259 7.50975
972  4.18731 7.54503
973  4.15203 7.58031
974  4.11676 7.61558
975  4.08148 7.65086
976  4.0462 7.68614
977  4.01092 7.72142
978  3.97564 7.7567
979  3.94037 7.79197
980  3.90509 7.79197
981  3.86981 7.79197
982  3.83453 7.79197
983  3.79926 7.79197
984  3.76398 7.82725
985  3.7287 7.82725
986  3.69342 7.86253
987  3.65814 7.89781
988  3.62287 7.89781
989  3.58759 7.89781
990  3.55231 7.89781
991  3.51703 7.93308
992  3.48176 7.96836
993  3.44648 7.96836
994  3.4112 8.00364
995  3.37592 8.00364
996  3.34064 8.03892
997  3.30537 8.03892
998  3.27009 8.03892
999  3.23481 8.03892
1000 3.19953 8.03892
1001 3.16426 8.03892
1002 3.12898 8.03892
1003 3.0937 8.03892
1004 3.05842 8.03892
1005 3.02314 8.03892
1006 2.98787 8.03892
1007 2.95259 8.03892
1008 2.91731 8.03892
1009 2.88203 8.03892
1010 2.84676 8.03892
1011 2.81148 8.03892
1012 2.7762 8.03892
1013 2.74092 8.03892
1014 2.70564 8.03892
1015 2.67037 8.03892
1016 2.63509 8.03892
1017 2.59981 8.03892
1018 2.56453 8.03892
1019 2.52926 8.03892
1020 2.49398 8.03892
1021 2.4587 8.03892
1022 2.42342 8.03892
1023 2.38814 8.0742
1024 2.35287 8.10947
1025 2.31759 8.14475
1026 2.28231 8.18003
1027 2.24703 8.21531
1028 2.21176 8.25058
1029 2.17648 8.28586
1030 2.1412 8.32114
1031 2.10592 8.35642
1032 2.07064 8.3917
1033 2.03537 8.42697
1034 2.00009 8.46225
1035 1.96481 8.49753
1036 1.92953 8.49753
1037 1.89426 8.49753
1038 1.85898 8.49753
1039 1.8237 8.49753
1040 1.78842 8.49753
1041 1.75314 8.49753
1042 1.71787 8.49753
1043 1.68259 8.49753
1044 1.64731 8.49753
1045 1.61203 8.53281
1046 1.57676 8.56808
1047 1.54148 8.56808
1048 1.5062 8.56808
1049 1.47092 8.60336
1050 1.43564 8.60336
1051 1.40037 8.60336
1052 1.36509 8.60336
1053 1.32981 8.60336
1054 1.29453 8.60336
1055 1.25926 8.63864
1056 1.22398 8.63864
1057 1.1887 8.63864
1058 1.15342 8.63864
1059 1.11814 8.63864
1060 1.08287 8.63864
1061 1.04759 8.63864
1062 1.01231 8.63864
1063 0.977033 8.63864
1064 0.941756 8.63864
1065 0.906478 8.63864
1066 0.8712 8.63864
1067 0.835922 8.63864
1068 0.800645 8.63864
1069 0.765367 8.63864
1070 0.730089 8.63864
1071 0.694811 8.63864
1072 0.659533 8.63864
1073 0.624256 8.63864
1074 0.588978 8.63864
1075 0.5537 8.63864
1076 0.518422 8.63864
1077 0.483145 8.63864
1078 0.447867 8.63864
1079 0.412589 8.63864
1080 0.377311 8.63864
1081 0.342033 8.63864
1082 0.306756 8.63864
1083 0.271478 8.63864
1084 0.2362 8.63864
1085 0.200922 8.63864
1086 0.165645 8.63864
1087 0.130367 8.63864
1088 0.095089 8.63864
1089 0.0598112 8.63864
1090 0.0245334 8.63864
1091 -0.0107444 8.63864
1092 -0.0460221 8.63864
1093 -0.0812999 8.63864
1094 -0.116578 8.63864
1095 -0.151855 8.63864
1096 -0.187133 8.60336
1097 -0.222411 8.60336
1098 -0.257689 8.60336
1099 -0.292967 8.56808
1100 -0.328244 8.56808
1101 -0.363522 8.56808
1102 -0.3988 8.56808
1103 -0.434078 8.53281
1104 -0.469355 8.53281
1105 -0.504633 8.53281
1106 -0.539911 8.53281
1107 -0.575189 8.53281
1108 -0.610467 8.53281
1109 -0.645744 8.53281
1110 -0.681022 8.53281
1111 -0.7163 8.53281
1112 -0.751578 8.49753
1113 -0.786855 8.49753
1114 -0.822133 8.46225
1115 -0.857411 8.46225
1116 -0.892689 8.46225
1117 -0.927967 8.42697
1118 -0.963244 8.42697
1119 -0.998522 8.42697
1120 -1.0338 8.3917
1121 -1.06908 8.3917
1122 -1.10436 8.35642
1123 -1.13963 8.35642
1124 -1.17491 8.35642
1125 -1.21019 8.35642
1126 -1.24547 8.35642
1127 -1.28074 8.35642
1128 -1.31602 8.35642
1129 -1.3513 8.32114
1130 -1.38658 8.32114
1131 -1.42186 8.32114
1132 -1.45713 8.28586
1133 -1.49241 8.25058
1134 -1.52769 8.21531
1135 -1.56297 8.18003
1136 -1.59824 8.18003
1137 -1.63352 8.18003
1138 -1.6688 8.14475
1139 -1.70408 8.10947
1140 -1.73936 8.0742
1141 -1.77463 8.0742
1142 -1.80991 8.03892
1143 -1.84519 8.03892
1144 -1.88047 8.00364
1145 -1.91574 7.96836
1146 -1.95102 7.96836
1147 -1.9863 7.93308
1148 -2.02158 7.93308
1149 -2.05686 7.89781
1150 -2.09213 7.89781
1151 -2.12741 7.86253
1152 -2.16269 7.86253
1153 -2.19797 7.82725
1154 -2.23324 7.82725
1155 -2.26852 7.79197
1156 -2.3038 7.7567
1157 -2.33908 7.7567
1158 -2.37436 7.7567
1159 -2.40963 7.72142
1160 -2.44491 7.72142
1161 -2.48019 7.68614
1162 -2.51547 7.68614
1163 -2.55074 7.68614
1164 -2.58602 7.65086
1165 -2.6213 7.61558
1166 -2.65658 7.58031
1167 -2.69186 7.54503
1168 -2.72713 7.50975
1169 -2.76241 7.47447
1170 -2.79769 7.47447
1171 -2.83297 7.4392
1172 -2.86824 7.4392
1173 -2.90352 7.40392
1174 -2.9388 7.40392
1175 -2.97408 7.40392
1176 -3.00936 7.40392
1177 -3.04463 7.36864
1178 -3.07991 7.33336
1179 -3.11519 7.29808
1180 -3.15047 7.26281
1181 -3.18574 7.22753
1182 -3.22102 7.19225
1183 -3.2563 7.19225
1184 -3.29158 7.15697
1185 -3.32686 7.1217
1186 -3.36213 7.08642
1187 -3.39741 7.05114
1188 -3.43269 7.05114
1189 -3.46797 7.01586
1190 -3.50324 6.98058
1191 -3.53852 6.98058
1192 -3.5738 6.94531
1193 -3.60908 6.91003
1194 -3.64436 6.87475
1195 -3.67963 6.83947
1196 -3.71491 6.8042
1197 -3.75019 6.76892
1198 -3.78547 6.73364
1199 -3.82074 6.69836
1200 -3.85602 6.69836
1201 -3.8913 6.66308
1202 -3.92658 6.62781
1203 -3.96186 6.62781
1204 -3.99713 6.59253
1205 -4.03241 6.55725
1206 -4.06769 6.52197
1207 -4.10297 6.4867
1208 -4.13824 6.45142
1209 -4.17352 6.41614
1210 -4.2088 6.38086
1211 -4.24408 6.34558
1212 -4.27936 6.34558
1213 -4.31463 6.31031
1214 -4.34991 6.27503
1215 -4.38519 6.23975
1216 -4.42047 6.20447
1217 -4.45574 6.1692
1218 -4.49102 6.13392
1219 -4.5263 6.09864
1220 -4.56158 6.06336
1221 -4.59686 6.02808
1222 -4.63213 5.99281
1223 -4.66741 5.95753
1224 -4.70269 5.92225
1225 -4.73797 5.88697
1226 -4.77324 5.8517
1227 -4.80852 5.81642
1228 -4.80852 5.78114
1229 -4.8438 5.74586
1230 -4.87908 5.71058
1231 -4.91436 5.67531
1232 -4.94963 5.64003
1233 -4.98491 5.60475
1234 -5.02019 5.56947
1235 -5.05547 5.5342
1236 -5.09074 5.49892
1237 -5.12602 5.46364
1238 -5.1613 5.42836
1239 -5.1613 5.39308
1240 -5.19658 5.35781
1241 -5.23186 5.32253
1242 -5.26713 5.28725
1243 -5.26713 5.25197
1244 -5.30241 5.2167
1245 -5.33769 5.18142
1246 -5.37297 5.14614
1247 -5.40824 5.11086
1248 -5.44352 5.07558
1249 -5.4788 5.04031
1250 -5.51408 5.00503
1251 -5.54936 4.96975
1252 -5.58463 4.93447
1253 -5.61991 4.8992
1254 -5.61991 4.86392
1255 -5.65519 4.82864
1256 -5.65519 4.79336
1257 -5.69047 4.75808
1258 -5.72574 4.72281
1259 -5.76102 4.68753
1260 -5.76102 4.65225
1261 -5.7963 4.61697
1262 -5.83158 4.5817
1263 -5.86686 4.54642
1264 -5.90213 4.51114
1265 -5.90213 4.47586
1266 -5.93741 4.44058
1267 -5.97269 4.40531
1268 -5.97269 4.37003
1269 -6.00797 4.33475
1270 -6.04324 4.29947
1271 -6.07852 4.2642
1272 -6.07852 4.22892
1273 -6.1138 4.19364
1274 -6.14908 4.15836
1275 -6.14908 4.12308
1276 -6.18436 4.08781
1277 -6.18436 4.05253
1278 -6.21963 4.01725
1279 -6.25491 3.98197
1280 -6.25491 3.9467
1281 -6.29019 3.91142
1282 -6.32547 3.87614
1283 -6.36074 3.84086
1284 -6.36074 3.80558
1285 -6.39602 3.77031
1286 -6.39602 3.73503
1287 -6.4313 3.69975
1288 -6.4313 3.66447
1289 -6.46658 3.6292
1290 -6.46658 3.59392
1291 -6.50186 3.55864
1292 -6.50186 3.52336
1293 -6.53713 3.48808
1294 -6.53713 3.45281
1295 -6.57241 3.41753
1296 -6.57241 3.38225
1297 -6.60769 3.34697
1298 -6.60769 3.3117
1299 -6.64297 3.27642
1300 -6.64297 3.24114
1301 -6.67824 3.20586
1302 -6.67824 3.17058
1303 -6.71352 3.13531
1304 -6.71352 3.10003
1305 -6.7488 3.06475
1306 -6.7488 3.02947
1307 -6.7488 2.9942
1308 -6.78408 2.95892
1309 -6.78408 2.92364
1310 -6.81936 2.88836
1311 -6.81936 2.85308
1312 -6.85463 2.81781
1313 -6.88991 2.78253
1314 -6.88991 2.74725
1315 -6.88991 2.71197
1316 -6.92519 2.6767
1317 -6.92519 2.64142
1318 -6.96047 2.60614
1319 -6.96047 2.57086
1320 -6.99574 2.53558
1321 -6.99574 2.50031
1322 -7.03102 2.46503
1323 -7.03102 2.42975
1324 -7.03102 2.39447
1325 -7.0663 2.3592
1326 -7.0663 2.32392
1327 -7.0663 2.28864
1328 -7.10158 2.25336
1329 -7.10158 2.21808
1330 -7.10158 2.18281
1331 -7.13686 2.14753
1332 -7.13686 2.11225
1333 -7.17213 2.07697
1334 -7.17213 2.0417
1335 -7.17213 2.00642
1336 -7.20741 1.97114
1337 -7.20741 1.93586
1338 -7.20741 1.90058
1339 -7.24269 1.86531
1340 -7.24269 1.83003
1341 -7.24269 1.79475
1342 -7.27797 1.75947
1343 -7.27797 1.7242
1344 -7.31324 1.68892
1345 -7.34852 1.65364
1346 -7.34852 1.61836
1347 -7.34852 1.58308
1348 -7.34852 1.54781
1349 -7.34852 1.51253
1350 -7.34852 1.47725
1351 -7.34852 1.44197
1352 -7.3838 1.4067
1353 -7.3838 1.37142
1354 -7.3838 1.33614
1355 -7.41908 1.30086
1356 -7.41908 1.26558
1357 -7.41908 1.23031
1358 -7.41908 1.19503
1359 -7.45436 1.15975
1360 -7.45436 1.12447
1361 -7.45436 1.0892
1362 -7.45436 1.05392
1363 -7.48963 1.01864
1364 -7.48963 0.983362
1365 -7.48963 0.948085
1366 -7.48963 0.912807
1367 -7.48963 0.877529
1368 -7.48963 0.842251
1369 -7.52491 0.806973
1370 -7.52491 0.771696
1371 -7.52491 0.736418
1372 -7.52491 0.70114
1373 -7.56019 0.665862
1374 -7.56019 0.630585
1375 -7.56019 0.595307
1376 -7.59547 0.560029
1377 -7.59547 0.524751
1378 -7.59547 0.489473
1379 -7.59547 0.454196
1380 -7.59547 0.418918
1381 -7.63074 0.38364
1382 -7.63074 0.348362
1383 -7.63074 0.313085
1384 -7.63074 0.277807
1385 -7.63074 0.242529
1386 -7.63074 0.207251
1387 -7.63074 0.171973
1388 -7.66602 0.136696
1389 -7.66602 0.101418
1390 -7.66602 0.0661402
1391 -7.66602 0.0308624
1392 -7.66602 -0.0044154
1393 -7.66602 -0.0396932
1394 -7.66602 -0.074971
1395 -7.7013 -0.110249
1396 -7.7013 -0.145527
1397 -7.7013 -0.180804
1398 -7.7013 -0.216082
1399 -7.7013 -0.25136
1400 -7.7013 -0.286638
1401 -7.7013 -0.321915
1402 -7.7013 -0.357193
1403 -7.7013 -0.392471
1404 -7.7013 -0.427749
1405 -7.7013 -0.463027
1406 -7.7013 -0.498304
1407 -7.7013 -0.533582
1408 -7.7013 -0.56886
1409 -7.7013 -0.604138
1410 -7.7013 -0.639415
