# Supplementary material for: Statistical Mapping of Maize Bundle Intensity at the Stem Scale Using Spatial Normalisation of Replicated Images
Source: PLoS One. 2014 Mar 12;9(3):e90673. doi: 10.1371/journal.pone.0090673 (PMC3951278; doi:10.1371/journal.pone.0090673)
Supplement: File S2 — Data files containing bundle positions and slice contours. (ZIP) [file pone.0090673.s002.zip › data/slabs/tables/contoursMm/m11dvCntMm.txt]

name   x   y
1    -7.32226 0.251105
2    -7.32226 0.215828
3    -7.32226 0.18055
4    -7.32226 0.145272
5    -7.32226 0.109994
6    -7.32226 0.0747166
7    -7.32226 0.0394388
8    -7.32226 0.00416105
9    -7.32226 -0.0311167
10   -7.32226 -0.0663945
11   -7.32226 -0.101672
12   -7.32226 -0.13695
13   -7.32226 -0.172228
14   -7.32226 -0.207506
15   -7.32226 -0.242783
16   -7.32226 -0.278061
17   -7.32226 -0.313339
18   -7.32226 -0.348617
19   -7.32226 -0.383895
20   -7.32226 -0.419172
21   -7.32226 -0.45445
22   -7.32226 -0.489728
23   -7.32226 -0.525006
24   -7.32226 -0.560283
25   -7.32226 -0.595561
26   -7.32226 -0.630839
27   -7.32226 -0.666117
28   -7.32226 -0.701395
29   -7.32226 -0.736672
30   -7.32226 -0.77195
31   -7.32226 -0.807228
32   -7.32226 -0.842506
33   -7.32226 -0.877783
34   -7.32226 -0.913061
35   -7.32226 -0.948339
36   -7.32226 -0.983617
37   -7.32226 -1.01889
38   -7.32226 -1.05417
39   -7.32226 -1.08945
40   -7.32226 -1.12473
41   -7.32226 -1.16001
42   -7.32226 -1.19528
43   -7.32226 -1.23056
44   -7.32226 -1.26584
45   -7.32226 -1.30112
46   -7.32226 -1.33639
47   -7.28698 -1.37167
48   -7.28698 -1.40695
49   -7.28698 -1.44223
50   -7.28698 -1.47751
51   -7.28698 -1.51278
52   -7.28698 -1.54806
53   -7.28698 -1.58334
54   -7.28698 -1.61862
55   -7.28698 -1.65389
56   -7.28698 -1.68917
57   -7.28698 -1.72445
58   -7.28698 -1.75973
59   -7.28698 -1.79501
60   -7.2517 -1.83028
61   -7.2517 -1.86556
62   -7.2517 -1.90084
63   -7.2517 -1.93612
64   -7.2517 -1.97139
65   -7.2517 -2.00667
66   -7.2517 -2.04195
67   -7.2517 -2.07723
68   -7.2517 -2.11251
69   -7.21643 -2.14778
70   -7.21643 -2.18306
71   -7.21643 -2.21834
72   -7.18115 -2.25362
73   -7.18115 -2.28889
74   -7.18115 -2.32417
75   -7.14587 -2.35945
76   -7.14587 -2.39473
77   -7.14587 -2.43001
78   -7.14587 -2.46528
79   -7.14587 -2.50056
80   -7.14587 -2.53584
81   -7.14587 -2.57112
82   -7.14587 -2.60639
83   -7.14587 -2.64167
84   -7.14587 -2.67695
85   -7.11059 -2.71223
86   -7.11059 -2.74751
87   -7.11059 -2.78278
88   -7.07532 -2.81806
89   -7.07532 -2.85334
90   -7.07532 -2.88862
91   -7.07532 -2.92389
92   -7.04004 -2.95917
93   -7.00476 -2.99445
94   -6.96948 -3.02973
95   -6.9342 -3.06501
96   -6.89893 -3.10028
97   -6.86365 -3.13556
98   -6.82837 -3.17084
99   -6.79309 -3.20612
100  -6.75782 -3.24139
101  -6.75782 -3.27667
102  -6.75782 -3.31195
103  -6.75782 -3.34723
104  -6.75782 -3.38251
105  -6.75782 -3.41778
106  -6.75782 -3.45306
107  -6.75782 -3.48834
108  -6.75782 -3.52362
109  -6.75782 -3.55889
110  -6.75782 -3.59417
111  -6.75782 -3.62945
112  -6.75782 -3.66473
113  -6.75782 -3.70001
114  -6.75782 -3.73528
115  -6.75782 -3.77056
116  -6.75782 -3.80584
117  -6.75782 -3.84112
118  -6.75782 -3.87639
119  -6.75782 -3.91167
120  -6.72254 -3.94695
121  -6.72254 -3.98223
122  -6.72254 -4.01751
123  -6.68726 -4.05278
124  -6.68726 -4.08806
125  -6.65198 -4.12334
126  -6.6167 -4.15862
127  -6.6167 -4.19389
128  -6.6167 -4.22917
129  -6.58143 -4.26445
130  -6.54615 -4.29973
131  -6.51087 -4.33501
132  -6.47559 -4.37028
133  -6.44032 -4.40556
134  -6.40504 -4.44084
135  -6.36976 -4.47612
136  -6.33448 -4.51139
137  -6.2992 -4.54667
138  -6.26393 -4.58195
139  -6.22865 -4.61723
140  -6.19337 -4.65251
141  -6.15809 -4.68778
142  -6.15809 -4.72306
143  -6.15809 -4.75834
144  -6.15809 -4.79362
145  -6.15809 -4.82889
146  -6.15809 -4.86417
147  -6.15809 -4.89945
148  -6.15809 -4.93473
149  -6.15809 -4.97001
150  -6.15809 -5.00528
151  -6.15809 -5.04056
152  -6.15809 -5.07584
153  -6.15809 -5.11112
154  -6.15809 -5.14639
155  -6.12282 -5.18167
156  -6.08754 -5.21695
157  -6.05226 -5.25223
158  -6.01698 -5.28751
159  -5.9817 -5.32278
160  -5.94643 -5.35806
161  -5.91115 -5.39334
162  -5.91115 -5.42862
163  -5.91115 -5.46389
164  -5.91115 -5.49917
165  -5.91115 -5.53445
166  -5.91115 -5.56973
167  -5.91115 -5.60501
168  -5.87587 -5.64028
169  -5.84059 -5.67556
170  -5.80532 -5.71084
171  -5.77004 -5.74612
172  -5.77004 -5.78139
173  -5.73476 -5.81667
174  -5.69948 -5.85195
175  -5.69948 -5.88723
176  -5.69948 -5.92251
177  -5.69948 -5.95778
178  -5.69948 -5.99306
179  -5.69948 -6.02834
180  -5.69948 -6.06362
181  -5.69948 -6.09889
182  -5.6642 -6.13417
183  -5.62893 -6.16945
184  -5.59365 -6.20473
185  -5.55837 -6.24001
186  -5.52309 -6.27528
187  -5.52309 -6.31056
188  -5.48782 -6.34584
189  -5.48782 -6.38112
190  -5.48782 -6.41639
191  -5.48782 -6.45167
192  -5.48782 -6.48695
193  -5.48782 -6.52223
194  -5.48782 -6.55751
195  -5.45254 -6.59278
196  -5.41726 -6.62806
197  -5.38198 -6.66334
198  -5.3467 -6.69862
199  -5.31143 -6.73389
200  -5.27615 -6.76917
201  -5.24087 -6.80445
202  -5.24087 -6.83973
203  -5.20559 -6.87501
204  -5.17032 -6.91028
205  -5.13504 -6.94556
206  -5.09976 -6.98084
207  -5.06448 -7.01612
208  -5.0292 -7.05139
209  -4.99393 -7.08667
210  -4.95865 -7.12195
211  -4.95865 -7.15723
212  -4.95865 -7.19251
213  -4.95865 -7.22778
214  -4.95865 -7.26306
215  -4.95865 -7.29834
216  -4.95865 -7.33362
217  -4.95865 -7.36889
218  -4.95865 -7.40417
219  -4.95865 -7.43945
220  -4.92337 -7.47473
221  -4.88809 -7.51001
222  -4.85282 -7.54528
223  -4.81754 -7.58056
224  -4.78226 -7.61584
225  -4.74698 -7.65112
226  -4.7117 -7.68639
227  -4.67643 -7.72167
228  -4.64115 -7.72167
229  -4.60587 -7.72167
230  -4.57059 -7.72167
231  -4.53532 -7.72167
232  -4.50004 -7.72167
233  -4.46476 -7.72167
234  -4.42948 -7.72167
235  -4.3942 -7.72167
236  -4.35893 -7.72167
237  -4.32365 -7.72167
238  -4.28837 -7.72167
239  -4.25309 -7.72167
240  -4.21782 -7.72167
241  -4.18254 -7.72167
242  -4.14726 -7.72167
243  -4.11198 -7.72167
244  -4.0767 -7.72167
245  -4.04143 -7.72167
246  -4.00615 -7.72167
247  -3.97087 -7.72167
248  -3.93559 -7.72167
249  -3.90032 -7.72167
250  -3.86504 -7.72167
251  -3.82976 -7.72167
252  -3.79448 -7.68639
253  -3.7592 -7.68639
254  -3.72393 -7.68639
255  -3.68865 -7.68639
256  -3.65337 -7.68639
257  -3.61809 -7.68639
258  -3.58282 -7.68639
259  -3.54754 -7.68639
260  -3.51226 -7.68639
261  -3.47698 -7.65112
262  -3.4417 -7.65112
263  -3.40643 -7.65112
264  -3.37115 -7.65112
265  -3.33587 -7.65112
266  -3.30059 -7.65112
267  -3.26532 -7.65112
268  -3.23004 -7.65112
269  -3.19476 -7.65112
270  -3.15948 -7.65112
271  -3.1242 -7.65112
272  -3.08893 -7.65112
273  -3.05365 -7.65112
274  -3.01837 -7.65112
275  -2.98309 -7.65112
276  -2.94782 -7.65112
277  -2.91254 -7.65112
278  -2.87726 -7.65112
279  -2.84198 -7.65112
280  -2.8067 -7.65112
281  -2.77143 -7.65112
282  -2.73615 -7.61584
283  -2.70087 -7.61584
284  -2.66559 -7.61584
285  -2.63032 -7.61584
286  -2.59504 -7.58056
287  -2.55976 -7.58056
288  -2.52448 -7.58056
289  -2.4892 -7.58056
290  -2.45393 -7.58056
291  -2.41865 -7.58056
292  -2.38337 -7.54528
293  -2.34809 -7.54528
294  -2.31282 -7.54528
295  -2.27754 -7.51001
296  -2.24226 -7.51001
297  -2.20698 -7.51001
298  -2.1717 -7.47473
299  -2.13643 -7.47473
300  -2.10115 -7.43945
301  -2.06587 -7.43945
302  -2.03059 -7.43945
303  -1.99532 -7.43945
304  -1.96004 -7.43945
305  -1.92476 -7.40417
306  -1.88948 -7.40417
307  -1.8542 -7.40417
308  -1.81893 -7.40417
309  -1.78365 -7.36889
310  -1.74837 -7.36889
311  -1.71309 -7.36889
312  -1.67782 -7.33362
313  -1.64254 -7.33362
314  -1.60726 -7.33362
315  -1.57198 -7.33362
316  -1.5367 -7.33362
317  -1.50143 -7.33362
318  -1.46615 -7.33362
319  -1.43087 -7.33362
320  -1.39559 -7.33362
321  -1.36032 -7.29834
322  -1.32504 -7.29834
323  -1.28976 -7.29834
324  -1.25448 -7.29834
325  -1.2192 -7.29834
326  -1.18393 -7.26306
327  -1.14865 -7.26306
328  -1.11337 -7.26306
329  -1.07809 -7.26306
330  -1.04282 -7.26306
331  -1.00754 -7.26306
332  -0.97226 -7.22778
333  -0.936982 -7.22778
334  -0.901705 -7.22778
335  -0.866427 -7.22778
336  -0.831149 -7.22778
337  -0.795871 -7.19251
338  -0.760594 -7.19251
339  -0.725316 -7.19251
340  -0.690038 -7.19251
341  -0.65476 -7.19251
342  -0.619482 -7.19251
343  -0.584205 -7.15723
344  -0.548927 -7.15723
345  -0.513649 -7.15723
346  -0.478371 -7.15723
347  -0.443094 -7.15723
348  -0.407816 -7.12195
349  -0.372538 -7.12195
350  -0.33726 -7.12195
351  -0.301982 -7.12195
352  -0.266705 -7.12195
353  -0.231427 -7.12195
354  -0.196149 -7.12195
355  -0.160871 -7.12195
356  -0.125594 -7.12195
357  -0.0903157 -7.12195
358  -0.055038 -7.08667
359  -0.0197602 -7.08667
360  0.0155176 -7.08667
361  0.0507954 -7.08667
362  0.0860731 -7.08667
363  0.121351 -7.08667
364  0.156629 -7.08667
365  0.191906 -7.08667
366  0.227184 -7.08667
367  0.262462 -7.08667
368  0.29774 -7.08667
369  0.333018 -7.08667
370  0.368295 -7.08667
371  0.403573 -7.05139
372  0.438851 -7.05139
373  0.474129 -7.05139
374  0.509406 -7.05139
375  0.544684 -7.05139
376  0.579962 -7.01612
377  0.61524 -7.01612
378  0.650518 -7.01612
379  0.685795 -6.98084
380  0.721073 -6.98084
381  0.756351 -6.94556
382  0.791629 -6.94556
383  0.826906 -6.94556
384  0.862184 -6.94556
385  0.897462 -6.94556
386  0.93274 -6.94556
387  0.968018 -6.91028
388  1.0033 -6.91028
389  1.03857 -6.91028
390  1.07385 -6.87501
391  1.10913 -6.87501
392  1.14441 -6.83973
393  1.17968 -6.83973
394  1.21496 -6.80445
395  1.25024 -6.80445
396  1.28552 -6.80445
397  1.3208 -6.76917
398  1.35607 -6.76917
399  1.39135 -6.76917
400  1.42663 -6.76917
401  1.46191 -6.76917
402  1.49718 -6.76917
403  1.53246 -6.76917
404  1.56774 -6.73389
405  1.60302 -6.73389
406  1.6383 -6.69862
407  1.67357 -6.69862
408  1.70885 -6.69862
409  1.74413 -6.66334
410  1.77941 -6.66334
411  1.81468 -6.66334
412  1.84996 -6.66334
413  1.88524 -6.66334
414  1.92052 -6.66334
415  1.9558 -6.66334
416  1.99107 -6.66334
417  2.02635 -6.66334
418  2.06163 -6.66334
419  2.09691 -6.66334
420  2.13218 -6.66334
421  2.16746 -6.66334
422  2.20274 -6.66334
423  2.23802 -6.66334
424  2.2733 -6.66334
425  2.30857 -6.66334
426  2.34385 -6.66334
427  2.37913 -6.66334
428  2.41441 -6.66334
429  2.44968 -6.69862
430  2.48496 -6.69862
431  2.52024 -6.69862
432  2.55552 -6.69862
433  2.5908 -6.69862
434  2.62607 -6.69862
435  2.66135 -6.69862
436  2.69663 -6.69862
437  2.73191 -6.69862
438  2.76718 -6.73389
439  2.80246 -6.73389
440  2.83774 -6.76917
441  2.87302 -6.80445
442  2.9083 -6.83973
443  2.94357 -6.87501
444  2.97885 -6.91028
445  3.01413 -6.94556
446  3.04941 -6.98084
447  3.08468 -7.01612
448  3.11996 -7.05139
449  3.15524 -7.08667
450  3.15524 -7.12195
451  3.19052 -7.15723
452  3.19052 -7.19251
453  3.19052 -7.22778
454  3.19052 -7.26306
455  3.2258 -7.29834
456  3.26107 -7.33362
457  3.29635 -7.36889
458  3.33163 -7.40417
459  3.36691 -7.43945
460  3.40218 -7.47473
461  3.43746 -7.51001
462  3.47274 -7.54528
463  3.50802 -7.54528
464  3.5433 -7.54528
465  3.57857 -7.54528
466  3.61385 -7.54528
467  3.64913 -7.54528
468  3.68441 -7.54528
469  3.71968 -7.54528
470  3.75496 -7.54528
471  3.79024 -7.54528
472  3.82552 -7.54528
473  3.8608 -7.54528
474  3.89607 -7.54528
475  3.93135 -7.54528
476  3.96663 -7.54528
477  4.00191 -7.54528
478  4.03718 -7.54528
479  4.07246 -7.54528
480  4.10774 -7.54528
481  4.14302 -7.54528
482  4.1783 -7.54528
483  4.21357 -7.54528
484  4.24885 -7.54528
485  4.28413 -7.54528
486  4.31941 -7.54528
487  4.35468 -7.54528
488  4.38996 -7.54528
489  4.42524 -7.54528
490  4.46052 -7.54528
491  4.4958 -7.54528
492  4.53107 -7.54528
493  4.56635 -7.54528
494  4.60163 -7.54528
495  4.63691 -7.54528
496  4.67218 -7.54528
497  4.70746 -7.54528
498  4.74274 -7.54528
499  4.77802 -7.54528
500  4.8133 -7.51001
501  4.84857 -7.51001
502  4.88385 -7.51001
503  4.91913 -7.47473
504  4.95441 -7.43945
505  4.98968 -7.40417
506  5.02496 -7.36889
507  5.06024 -7.36889
508  5.09552 -7.36889
509  5.1308 -7.36889
510  5.16607 -7.33362
511  5.20135 -7.29834
512  5.23663 -7.26306
513  5.27191 -7.22778
514  5.30718 -7.19251
515  5.34246 -7.15723
516  5.37774 -7.12195
517  5.41302 -7.08667
518  5.41302 -7.05139
519  5.41302 -7.01612
520  5.41302 -6.98084
521  5.41302 -6.94556
522  5.4483 -6.91028
523  5.48357 -6.87501
524  5.51885 -6.83973
525  5.55413 -6.80445
526  5.58941 -6.76917
527  5.62468 -6.73389
528  5.65996 -6.69862
529  5.69524 -6.66334
530  5.73052 -6.62806
531  5.7658 -6.59278
532  5.80107 -6.55751
533  5.83635 -6.52223
534  5.87163 -6.48695
535  5.90691 -6.45167
536  5.94218 -6.41639
537  5.97746 -6.38112
538  5.97746 -6.34584
539  6.01274 -6.31056
540  6.04802 -6.27528
541  6.04802 -6.24001
542  6.04802 -6.20473
543  6.04802 -6.16945
544  6.04802 -6.13417
545  6.04802 -6.09889
546  6.04802 -6.06362
547  6.04802 -6.02834
548  6.04802 -5.99306
549  6.04802 -5.95778
550  6.04802 -5.92251
551  6.04802 -5.88723
552  6.0833 -5.85195
553  6.11857 -5.81667
554  6.11857 -5.78139
555  6.15385 -5.74612
556  6.18913 -5.71084
557  6.22441 -5.67556
558  6.25968 -5.64028
559  6.25968 -5.60501
560  6.25968 -5.56973
561  6.25968 -5.53445
562  6.25968 -5.49917
563  6.25968 -5.46389
564  6.29496 -5.42862
565  6.33024 -5.39334
566  6.36552 -5.35806
567  6.4008 -5.32278
568  6.43607 -5.28751
569  6.47135 -5.25223
570  6.50663 -5.21695
571  6.54191 -5.18167
572  6.57718 -5.14639
573  6.61246 -5.14639
574  6.64774 -5.14639
575  6.68302 -5.14639
576  6.7183 -5.11112
577  6.75357 -5.07584
578  6.78885 -5.04056
579  6.82413 -5.00528
580  6.85941 -4.97001
581  6.89468 -4.93473
582  6.92996 -4.89945
583  6.96524 -4.86417
584  6.96524 -4.82889
585  6.96524 -4.79362
586  6.96524 -4.75834
587  6.96524 -4.72306
588  6.96524 -4.68778
589  6.96524 -4.65251
590  6.96524 -4.61723
591  6.96524 -4.58195
592  6.96524 -4.54667
593  6.96524 -4.51139
594  6.96524 -4.47612
595  6.96524 -4.44084
596  6.96524 -4.40556
597  6.96524 -4.37028
598  6.96524 -4.33501
599  6.96524 -4.29973
600  6.96524 -4.26445
601  6.96524 -4.22917
602  6.96524 -4.19389
603  6.96524 -4.15862
604  6.96524 -4.12334
605  6.96524 -4.08806
606  6.96524 -4.05278
607  7.00052 -4.01751
608  7.0358 -3.98223
609  7.07107 -3.94695
610  7.10635 -3.91167
611  7.14163 -3.87639
612  7.17691 -3.84112
613  7.17691 -3.80584
614  7.17691 -3.77056
615  7.17691 -3.73528
616  7.17691 -3.70001
617  7.17691 -3.66473
618  7.21218 -3.62945
619  7.21218 -3.59417
620  7.21218 -3.55889
621  7.21218 -3.52362
622  7.21218 -3.48834
623  7.21218 -3.45306
624  7.21218 -3.41778
625  7.21218 -3.38251
626  7.21218 -3.34723
627  7.21218 -3.31195
628  7.21218 -3.27667
629  7.21218 -3.24139
630  7.21218 -3.20612
631  7.21218 -3.17084
632  7.21218 -3.13556
633  7.21218 -3.10028
634  7.21218 -3.06501
635  7.21218 -3.02973
636  7.21218 -2.99445
637  7.21218 -2.95917
638  7.21218 -2.92389
639  7.21218 -2.88862
640  7.21218 -2.85334
641  7.21218 -2.81806
642  7.21218 -2.78278
643  7.21218 -2.74751
644  7.21218 -2.71223
645  7.21218 -2.67695
646  7.21218 -2.64167
647  7.24746 -2.60639
648  7.24746 -2.57112
649  7.24746 -2.53584
650  7.24746 -2.50056
651  7.24746 -2.46528
652  7.28274 -2.43001
653  7.31802 -2.39473
654  7.31802 -2.35945
655  7.31802 -2.32417
656  7.31802 -2.28889
657  7.31802 -2.25362
658  7.31802 -2.21834
659  7.31802 -2.18306
660  7.31802 -2.14778
661  7.31802 -2.11251
662  7.31802 -2.07723
663  7.31802 -2.04195
664  7.31802 -2.00667
665  7.31802 -1.97139
666  7.31802 -1.93612
667  7.31802 -1.90084
668  7.31802 -1.86556
669  7.31802 -1.83028
670  7.31802 -1.79501
671  7.31802 -1.75973
672  7.3533 -1.72445
673  7.38857 -1.68917
674  7.42385 -1.65389
675  7.45913 -1.61862
676  7.45913 -1.58334
677  7.45913 -1.54806
678  7.45913 -1.51278
679  7.45913 -1.47751
680  7.45913 -1.44223
681  7.45913 -1.40695
682  7.45913 -1.37167
683  7.49441 -1.33639
684  7.52968 -1.30112
685  7.56496 -1.26584
686  7.60024 -1.23056
687  7.60024 -1.19528
688  7.60024 -1.16001
689  7.60024 -1.12473
690  7.63552 -1.08945
691  7.6708 -1.05417
692  7.6708 -1.01889
693  7.6708 -0.983617
694  7.6708 -0.948339
695  7.6708 -0.913061
696  7.70607 -0.877783
697  7.70607 -0.842506
698  7.70607 -0.807228
699  7.70607 -0.77195
700  7.70607 -0.736672
701  7.70607 -0.701395
702  7.70607 -0.666117
703  7.70607 -0.630839
704  7.70607 -0.595561
705  7.70607 -0.560283
706  7.70607 -0.525006
707  7.70607 -0.489728
708  7.70607 -0.45445
709  7.70607 -0.419172
710  7.6708 -0.383895
711  7.6708 -0.348617
712  7.6708 -0.313339
713  7.6708 -0.278061
714  7.6708 -0.242783
715  7.6708 -0.207506
716  7.6708 -0.172228
717  7.6708 -0.13695
718  7.6708 -0.101672
719  7.6708 -0.0663945
720  7.6708 -0.0311167
721  7.6708 0.00416105
722  7.6708 0.0394388
723  7.63552 0.0747166
724  7.63552 0.109994
725  7.63552 0.145272
726  7.63552 0.18055
727  7.63552 0.215828
728  7.60024 0.251105
729  7.60024 0.286383
730  7.60024 0.321661
731  7.60024 0.356939
732  7.60024 0.392217
733  7.60024 0.427494
734  7.60024 0.462772
735  7.56496 0.49805
736  7.56496 0.533328
737  7.56496 0.568605
738  7.52968 0.603883
739  7.52968 0.639161
740  7.52968 0.674439
741  7.52968 0.709717
742  7.49441 0.744994
743  7.49441 0.780272
744  7.49441 0.81555
745  7.45913 0.850828
746  7.45913 0.886105
747  7.45913 0.921383
748  7.42385 0.956661
749  7.42385 0.991939
750  7.42385 1.02722
751  7.42385 1.06249
752  7.42385 1.09777
753  7.38857 1.13305
754  7.38857 1.16833
755  7.38857 1.20361
756  7.38857 1.23888
757  7.3533 1.27416
758  7.3533 1.30944
759  7.3533 1.34472
760  7.31802 1.37999
761  7.31802 1.41527
762  7.28274 1.45055
763  7.28274 1.48583
764  7.28274 1.52111
765  7.24746 1.55638
766  7.24746 1.59166
767  7.24746 1.62694
768  7.21218 1.66222
769  7.21218 1.69749
770  7.21218 1.73277
771  7.17691 1.76805
772  7.17691 1.80333
773  7.14163 1.83861
774  7.14163 1.87388
775  7.14163 1.90916
776  7.10635 1.94444
777  7.10635 1.97972
778  7.07107 2.01499
779  7.07107 2.05027
780  7.07107 2.08555
781  7.0358 2.12083
782  7.0358 2.15611
783  7.0358 2.19138
784  7.00052 2.22666
785  7.00052 2.26194
786  7.00052 2.29722
787  6.96524 2.33249
788  6.96524 2.36777
789  6.92996 2.40305
790  6.92996 2.43833
791  6.92996 2.47361
792  6.89468 2.50888
793  6.89468 2.54416
794  6.89468 2.57944
795  6.89468 2.61472
796  6.85941 2.64999
797  6.85941 2.68527
798  6.85941 2.72055
799  6.82413 2.75583
800  6.82413 2.79111
801  6.78885 2.82638
802  6.78885 2.86166
803  6.75357 2.89694
804  6.75357 2.93222
805  6.75357 2.96749
806  6.7183 3.00277
807  6.68302 3.03805
808  6.68302 3.07333
809  6.64774 3.10861
810  6.64774 3.14388
811  6.61246 3.17916
812  6.61246 3.21444
813  6.57718 3.24972
814  6.57718 3.28499
815  6.54191 3.32027
816  6.54191 3.35555
817  6.50663 3.39083
818  6.50663 3.42611
819  6.47135 3.46138
820  6.47135 3.49666
821  6.43607 3.53194
822  6.43607 3.56722
823  6.4008 3.60249
824  6.4008 3.63777
825  6.36552 3.67305
826  6.36552 3.70833
827  6.33024 3.74361
828  6.33024 3.77888
829  6.33024 3.81416
830  6.29496 3.84944
831  6.25968 3.88472
832  6.22441 3.91999
833  6.22441 3.95527
834  6.18913 3.99055
835  6.15385 4.02583
836  6.15385 4.06111
837  6.15385 4.09638
838  6.11857 4.13166
839  6.0833 4.16694
840  6.04802 4.20222
841  6.01274 4.23749
842  6.01274 4.27277
843  6.01274 4.30805
844  5.97746 4.34333
845  5.94218 4.37861
846  5.94218 4.41388
847  5.90691 4.44916
848  5.87163 4.48444
849  5.87163 4.51972
850  5.83635 4.55499
851  5.80107 4.59027
852  5.7658 4.62555
853  5.7658 4.66083
854  5.73052 4.69611
855  5.69524 4.73138
856  5.65996 4.76666
857  5.62468 4.80194
858  5.58941 4.83722
859  5.55413 4.87249
860  5.51885 4.90777
861  5.51885 4.94305
862  5.48357 4.97833
863  5.4483 5.01361
864  5.41302 5.04888
865  5.37774 5.08416
866  5.34246 5.11944
867  5.30718 5.15472
868  5.30718 5.18999
869  5.27191 5.22527
870  5.23663 5.26055
871  5.20135 5.29583
872  5.16607 5.33111
873  5.1308 5.36638
874  5.09552 5.40166
875  5.06024 5.43694
876  5.02496 5.47222
877  4.98968 5.50749
878  4.95441 5.54277
879  4.91913 5.57805
880  4.88385 5.61333
881  4.88385 5.64861
882  4.84857 5.68388
883  4.8133 5.71916
884  4.77802 5.75444
885  4.74274 5.78972
886  4.70746 5.82499
887  4.67218 5.86027
888  4.63691 5.89555
889  4.60163 5.93083
890  4.56635 5.96611
891  4.53107 6.00138
892  4.4958 6.03666
893  4.46052 6.07194
894  4.42524 6.10722
895  4.38996 6.14249
896  4.35468 6.17777
897  4.31941 6.21305
898  4.28413 6.24833
899  4.24885 6.28361
900  4.21357 6.31888
901  4.1783 6.35416
902  4.14302 6.38944
903  4.10774 6.42472
904  4.07246 6.45999
905  4.03718 6.49527
906  4.00191 6.49527
907  3.96663 6.53055
908  3.93135 6.56583
909  3.89607 6.56583
910  3.8608 6.60111
911  3.82552 6.63638
912  3.79024 6.67166
913  3.75496 6.70694
914  3.71968 6.74222
915  3.68441 6.74222
916  3.64913 6.77749
917  3.61385 6.81277
918  3.57857 6.84805
919  3.5433 6.88333
920  3.50802 6.88333
921  3.47274 6.91861
922  3.43746 6.95388
923  3.40218 6.98916
924  3.36691 7.02444
925  3.33163 7.02444
926  3.29635 7.05972
927  3.26107 7.09499
928  3.2258 7.13027
929  3.19052 7.16555
930  3.15524 7.20083
931  3.11996 7.23611
932  3.08468 7.23611
933  3.04941 7.23611
934  3.01413 7.27138
935  2.97885 7.30666
936  2.94357 7.30666
937  2.9083 7.30666
938  2.87302 7.34194
939  2.83774 7.37722
940  2.80246 7.41249
941  2.76718 7.41249
942  2.73191 7.41249
943  2.69663 7.41249
944  2.66135 7.41249
945  2.62607 7.41249
946  2.5908 7.44777
947  2.55552 7.44777
948  2.52024 7.44777
949  2.48496 7.48305
950  2.44968 7.51833
951  2.41441 7.55361
952  2.37913 7.58888
953  2.34385 7.58888
954  2.30857 7.58888
955  2.2733 7.62416
956  2.23802 7.65944
957  2.20274 7.69472
958  2.16746 7.69472
959  2.13218 7.72999
960  2.09691 7.72999
961  2.06163 7.72999
962  2.02635 7.72999
963  1.99107 7.76527
964  1.9558 7.76527
965  1.92052 7.80055
966  1.88524 7.80055
967  1.84996 7.83583
968  1.81468 7.87111
969  1.77941 7.87111
970  1.74413 7.90638
971  1.70885 7.90638
972  1.67357 7.94166
973  1.6383 7.94166
974  1.60302 7.97694
975  1.56774 7.97694
976  1.53246 8.01222
977  1.49718 8.04749
978  1.46191 8.04749
979  1.42663 8.04749
980  1.39135 8.08277
981  1.35607 8.08277
982  1.3208 8.08277
983  1.28552 8.11805
984  1.25024 8.11805
985  1.21496 8.15333
986  1.17968 8.15333
987  1.14441 8.15333
988  1.10913 8.15333
989  1.07385 8.18861
990  1.03857 8.18861
991  1.0033 8.18861
992  0.968018 8.18861
993  0.93274 8.22388
994  0.897462 8.22388
995  0.862184 8.22388
996  0.826906 8.22388
997  0.791629 8.25916
998  0.756351 8.25916
999  0.721073 8.25916
1000 0.685795 8.25916
1001 0.650518 8.29444
1002 0.61524 8.29444
1003 0.579962 8.29444
1004 0.544684 8.29444
1005 0.509406 8.29444
1006 0.474129 8.29444
1007 0.438851 8.29444
1008 0.403573 8.29444
1009 0.368295 8.29444
1010 0.333018 8.29444
1011 0.29774 8.29444
1012 0.262462 8.29444
1013 0.227184 8.32972
1014 0.191906 8.32972
1015 0.156629 8.36499
1016 0.121351 8.36499
1017 0.0860731 8.36499
1018 0.0507954 8.36499
1019 0.0155176 8.36499
1020 -0.0197602 8.36499
1021 -0.055038 8.36499
1022 -0.0903157 8.36499
1023 -0.125594 8.36499
1024 -0.160871 8.36499
1025 -0.196149 8.40027
1026 -0.231427 8.40027
1027 -0.266705 8.40027
1028 -0.301982 8.40027
1029 -0.33726 8.40027
1030 -0.372538 8.40027
1031 -0.407816 8.40027
1032 -0.443094 8.40027
1033 -0.478371 8.40027
1034 -0.513649 8.40027
1035 -0.548927 8.40027
1036 -0.584205 8.40027
1037 -0.619482 8.40027
1038 -0.65476 8.40027
1039 -0.690038 8.40027
1040 -0.725316 8.40027
1041 -0.760594 8.40027
1042 -0.795871 8.40027
1043 -0.831149 8.40027
1044 -0.866427 8.40027
1045 -0.901705 8.40027
1046 -0.936982 8.40027
1047 -0.97226 8.40027
1048 -1.00754 8.40027
1049 -1.04282 8.40027
1050 -1.07809 8.40027
1051 -1.11337 8.40027
1052 -1.14865 8.40027
1053 -1.18393 8.40027
1054 -1.2192 8.40027
1055 -1.25448 8.36499
1056 -1.28976 8.36499
1057 -1.32504 8.36499
1058 -1.36032 8.36499
1059 -1.39559 8.36499
1060 -1.43087 8.36499
1061 -1.46615 8.36499
1062 -1.50143 8.36499
1063 -1.5367 8.36499
1064 -1.57198 8.36499
1065 -1.60726 8.32972
1066 -1.64254 8.32972
1067 -1.67782 8.32972
1068 -1.71309 8.32972
1069 -1.74837 8.32972
1070 -1.78365 8.32972
1071 -1.81893 8.29444
1072 -1.8542 8.29444
1073 -1.88948 8.29444
1074 -1.92476 8.29444
1075 -1.96004 8.29444
1076 -1.99532 8.29444
1077 -2.03059 8.25916
1078 -2.06587 8.25916
1079 -2.10115 8.25916
1080 -2.13643 8.25916
1081 -2.1717 8.25916
1082 -2.20698 8.25916
1083 -2.24226 8.25916
1084 -2.27754 8.25916
1085 -2.31282 8.25916
1086 -2.34809 8.25916
1087 -2.38337 8.25916
1088 -2.41865 8.25916
1089 -2.45393 8.22388
1090 -2.4892 8.18861
1091 -2.52448 8.15333
1092 -2.55976 8.11805
1093 -2.59504 8.08277
1094 -2.63032 8.04749
1095 -2.66559 8.04749
1096 -2.70087 8.01222
1097 -2.73615 7.97694
1098 -2.77143 7.97694
1099 -2.8067 7.97694
1100 -2.84198 7.97694
1101 -2.87726 7.97694
1102 -2.91254 7.97694
1103 -2.94782 7.97694
1104 -2.98309 7.97694
1105 -3.01837 7.97694
1106 -3.05365 7.97694
1107 -3.08893 7.94166
1108 -3.1242 7.90638
1109 -3.15948 7.90638
1110 -3.19476 7.87111
1111 -3.23004 7.87111
1112 -3.26532 7.83583
1113 -3.30059 7.80055
1114 -3.33587 7.80055
1115 -3.37115 7.76527
1116 -3.40643 7.76527
1117 -3.4417 7.72999
1118 -3.47698 7.72999
1119 -3.51226 7.69472
1120 -3.54754 7.65944
1121 -3.58282 7.62416
1122 -3.61809 7.62416
1123 -3.65337 7.58888
1124 -3.68865 7.55361
1125 -3.72393 7.55361
1126 -3.7592 7.51833
1127 -3.79448 7.48305
1128 -3.82976 7.44777
1129 -3.86504 7.44777
1130 -3.90032 7.41249
1131 -3.93559 7.37722
1132 -3.97087 7.34194
1133 -4.00615 7.34194
1134 -4.04143 7.30666
1135 -4.0767 7.30666
1136 -4.11198 7.27138
1137 -4.14726 7.23611
1138 -4.18254 7.20083
1139 -4.21782 7.16555
1140 -4.25309 7.13027
1141 -4.28837 7.09499
1142 -4.32365 7.05972
1143 -4.35893 7.05972
1144 -4.3942 7.02444
1145 -4.42948 6.98916
1146 -4.46476 6.95388
1147 -4.50004 6.91861
1148 -4.53532 6.91861
1149 -4.57059 6.88333
1150 -4.60587 6.84805
1151 -4.64115 6.81277
1152 -4.67643 6.77749
1153 -4.7117 6.74222
1154 -4.74698 6.70694
1155 -4.78226 6.67166
1156 -4.81754 6.63638
1157 -4.85282 6.60111
1158 -4.88809 6.56583
1159 -4.92337 6.53055
1160 -4.95865 6.49527
1161 -4.99393 6.45999
1162 -5.0292 6.42472
1163 -5.06448 6.38944
1164 -5.09976 6.35416
1165 -5.13504 6.31888
1166 -5.13504 6.28361
1167 -5.17032 6.24833
1168 -5.20559 6.21305
1169 -5.24087 6.17777
1170 -5.27615 6.14249
1171 -5.31143 6.10722
1172 -5.31143 6.07194
1173 -5.31143 6.03666
1174 -5.3467 6.00138
1175 -5.3467 5.96611
1176 -5.38198 5.93083
1177 -5.41726 5.89555
1178 -5.45254 5.86027
1179 -5.45254 5.82499
1180 -5.48782 5.78972
1181 -5.52309 5.75444
1182 -5.52309 5.71916
1183 -5.55837 5.68388
1184 -5.59365 5.64861
1185 -5.62893 5.61333
1186 -5.6642 5.57805
1187 -5.6642 5.54277
1188 -5.6642 5.50749
1189 -5.69948 5.47222
1190 -5.73476 5.43694
1191 -5.73476 5.40166
1192 -5.77004 5.36638
1193 -5.77004 5.33111
1194 -5.80532 5.29583
1195 -5.80532 5.26055
1196 -5.84059 5.22527
1197 -5.84059 5.18999
1198 -5.87587 5.15472
1199 -5.87587 5.11944
1200 -5.91115 5.08416
1201 -5.91115 5.04888
1202 -5.94643 5.01361
1203 -5.94643 4.97833
1204 -5.9817 4.94305
1205 -5.9817 4.90777
1206 -6.01698 4.87249
1207 -6.01698 4.83722
1208 -6.05226 4.80194
1209 -6.05226 4.76666
1210 -6.08754 4.73138
1211 -6.08754 4.69611
1212 -6.12282 4.66083
1213 -6.12282 4.62555
1214 -6.15809 4.59027
1215 -6.15809 4.55499
1216 -6.19337 4.51972
1217 -6.19337 4.48444
1218 -6.19337 4.44916
1219 -6.22865 4.41388
1220 -6.22865 4.37861
1221 -6.22865 4.34333
1222 -6.26393 4.30805
1223 -6.2992 4.27277
1224 -6.2992 4.23749
1225 -6.2992 4.20222
1226 -6.33448 4.16694
1227 -6.33448 4.13166
1228 -6.36976 4.09638
1229 -6.36976 4.06111
1230 -6.36976 4.02583
1231 -6.40504 3.99055
1232 -6.40504 3.95527
1233 -6.44032 3.91999
1234 -6.44032 3.88472
1235 -6.47559 3.84944
1236 -6.47559 3.81416
1237 -6.51087 3.77888
1238 -6.51087 3.74361
1239 -6.51087 3.70833
1240 -6.54615 3.67305
1241 -6.54615 3.63777
1242 -6.58143 3.60249
1243 -6.58143 3.56722
1244 -6.58143 3.53194
1245 -6.58143 3.49666
1246 -6.6167 3.46138
1247 -6.6167 3.42611
1248 -6.6167 3.39083
1249 -6.6167 3.35555
1250 -6.6167 3.32027
1251 -6.6167 3.28499
1252 -6.6167 3.24972
1253 -6.6167 3.21444
1254 -6.65198 3.17916
1255 -6.65198 3.14388
1256 -6.68726 3.10861
1257 -6.72254 3.07333
1258 -6.75782 3.03805
1259 -6.75782 3.00277
1260 -6.75782 2.96749
1261 -6.75782 2.93222
1262 -6.79309 2.89694
1263 -6.79309 2.86166
1264 -6.82837 2.82638
1265 -6.82837 2.79111
1266 -6.86365 2.75583
1267 -6.86365 2.72055
1268 -6.86365 2.68527
1269 -6.89893 2.64999
1270 -6.89893 2.61472
1271 -6.89893 2.57944
1272 -6.89893 2.54416
1273 -6.9342 2.50888
1274 -6.9342 2.47361
1275 -6.9342 2.43833
1276 -6.96948 2.40305
1277 -6.96948 2.36777
1278 -6.96948 2.33249
1279 -6.96948 2.29722
1280 -6.96948 2.26194
1281 -7.00476 2.22666
1282 -7.00476 2.19138
1283 -7.00476 2.15611
1284 -7.04004 2.12083
1285 -7.04004 2.08555
1286 -7.04004 2.05027
1287 -7.04004 2.01499
1288 -7.04004 1.97972
1289 -7.07532 1.94444
1290 -7.07532 1.90916
1291 -7.07532 1.87388
1292 -7.07532 1.83861
1293 -7.11059 1.80333
1294 -7.11059 1.76805
1295 -7.11059 1.73277
1296 -7.11059 1.69749
1297 -7.11059 1.66222
1298 -7.14587 1.62694
1299 -7.14587 1.59166
1300 -7.14587 1.55638
1301 -7.14587 1.52111
1302 -7.14587 1.48583
1303 -7.14587 1.45055
1304 -7.18115 1.41527
1305 -7.18115 1.37999
1306 -7.18115 1.34472
1307 -7.18115 1.30944
1308 -7.18115 1.27416
1309 -7.18115 1.23888
1310 -7.21643 1.20361
1311 -7.21643 1.16833
1312 -7.21643 1.13305
1313 -7.21643 1.09777
1314 -7.21643 1.06249
1315 -7.21643 1.02722
1316 -7.2517 0.991939
1317 -7.2517 0.956661
1318 -7.2517 0.921383
1319 -7.2517 0.886105
1320 -7.2517 0.850828
1321 -7.2517 0.81555
1322 -7.2517 0.780272
1323 -7.2517 0.744994
1324 -7.2517 0.709717
1325 -7.2517 0.674439
1326 -7.2517 0.639161
1327 -7.2517 0.603883
1328 -7.2517 0.568605
1329 -7.28698 0.533328
1330 -7.28698 0.49805
1331 -7.28698 0.462772
1332 -7.28698 0.427494
1333 -7.28698 0.392217
1334 -7.28698 0.356939
1335 -7.28698 0.321661
1336 -7.28698 0.286383
