# Supplementary material for: Statistical Mapping of Maize Bundle Intensity at the Stem Scale Using Spatial Normalisation of Replicated Images
Source: PLoS One. 2014 Mar 12;9(3):e90673. doi: 10.1371/journal.pone.0090673 (PMC3951278; doi:10.1371/journal.pone.0090673)
Supplement: File S2 — Data files containing bundle positions and slice contours. (ZIP) [file pone.0090673.s002.zip › data/slabs/tables/contoursMm/m11erCntMm.txt]

name   x   y
1    -7.58741 -1.49508
2    -7.58741 -1.53036
3    -7.58741 -1.56564
4    -7.58741 -1.60092
5    -7.58741 -1.63619
6    -7.58741 -1.67147
7    -7.58741 -1.70675
8    -7.58741 -1.74203
9    -7.58741 -1.77731
10   -7.58741 -1.81258
11   -7.58741 -1.84786
12   -7.58741 -1.88314
13   -7.58741 -1.91842
14   -7.58741 -1.95369
15   -7.58741 -1.98897
16   -7.58741 -2.02425
17   -7.55213 -2.05953
18   -7.51685 -2.09481
19   -7.48158 -2.13008
20   -7.48158 -2.16536
21   -7.48158 -2.20064
22   -7.48158 -2.23592
23   -7.48158 -2.27119
24   -7.48158 -2.30647
25   -7.48158 -2.34175
26   -7.4463 -2.37703
27   -7.4463 -2.41231
28   -7.4463 -2.44758
29   -7.4463 -2.48286
30   -7.4463 -2.51814
31   -7.4463 -2.55342
32   -7.4463 -2.58869
33   -7.41102 -2.62397
34   -7.37574 -2.65925
35   -7.37574 -2.69453
36   -7.37574 -2.72981
37   -7.37574 -2.76508
38   -7.37574 -2.80036
39   -7.37574 -2.83564
40   -7.37574 -2.87092
41   -7.37574 -2.90619
42   -7.37574 -2.94147
43   -7.34046 -2.97675
44   -7.30519 -3.01203
45   -7.30519 -3.04731
46   -7.30519 -3.08258
47   -7.30519 -3.11786
48   -7.30519 -3.15314
49   -7.26991 -3.18842
50   -7.23463 -3.22369
51   -7.19935 -3.25897
52   -7.16408 -3.29425
53   -7.1288 -3.32953
54   -7.09352 -3.36481
55   -7.05824 -3.40008
56   -7.02296 -3.43536
57   -7.02296 -3.47064
58   -7.02296 -3.50592
59   -6.98769 -3.54119
60   -6.98769 -3.57647
61   -6.98769 -3.61175
62   -6.98769 -3.64703
63   -6.98769 -3.68231
64   -6.98769 -3.71758
65   -6.98769 -3.75286
66   -6.98769 -3.78814
67   -6.98769 -3.82342
68   -6.98769 -3.85869
69   -6.95241 -3.89397
70   -6.91713 -3.92925
71   -6.88185 -3.96453
72   -6.84658 -3.99981
73   -6.8113 -4.03508
74   -6.8113 -4.07036
75   -6.8113 -4.10564
76   -6.8113 -4.14092
77   -6.8113 -4.17619
78   -6.8113 -4.21147
79   -6.8113 -4.24675
80   -6.8113 -4.28203
81   -6.8113 -4.31731
82   -6.8113 -4.35258
83   -6.8113 -4.38786
84   -6.8113 -4.42314
85   -6.8113 -4.45842
86   -6.77602 -4.49369
87   -6.77602 -4.52897
88   -6.77602 -4.56425
89   -6.77602 -4.59953
90   -6.77602 -4.63481
91   -6.77602 -4.67008
92   -6.77602 -4.70536
93   -6.77602 -4.74064
94   -6.77602 -4.77592
95   -6.77602 -4.81119
96   -6.77602 -4.84647
97   -6.77602 -4.88175
98   -6.77602 -4.91703
99   -6.77602 -4.95231
100  -6.77602 -4.98758
101  -6.74074 -5.02286
102  -6.70546 -5.05814
103  -6.67019 -5.09342
104  -6.63491 -5.12869
105  -6.59963 -5.16397
106  -6.56435 -5.19925
107  -6.56435 -5.23453
108  -6.52908 -5.26981
109  -6.52908 -5.30508
110  -6.52908 -5.34036
111  -6.52908 -5.37564
112  -6.52908 -5.41092
113  -6.52908 -5.44619
114  -6.52908 -5.48147
115  -6.52908 -5.51675
116  -6.52908 -5.55203
117  -6.52908 -5.58731
118  -6.4938 -5.62258
119  -6.4938 -5.65786
120  -6.45852 -5.69314
121  -6.45852 -5.72842
122  -6.45852 -5.76369
123  -6.42324 -5.79897
124  -6.42324 -5.83425
125  -6.42324 -5.86953
126  -6.42324 -5.90481
127  -6.42324 -5.94008
128  -6.42324 -5.97536
129  -6.42324 -6.01064
130  -6.42324 -6.04592
131  -6.38796 -6.08119
132  -6.38796 -6.11647
133  -6.38796 -6.15175
134  -6.38796 -6.18703
135  -6.38796 -6.22231
136  -6.35269 -6.25758
137  -6.35269 -6.29286
138  -6.35269 -6.32814
139  -6.35269 -6.36342
140  -6.31741 -6.39869
141  -6.28213 -6.43397
142  -6.24685 -6.46925
143  -6.21158 -6.50453
144  -6.1763 -6.53981
145  -6.14102 -6.57508
146  -6.10574 -6.61036
147  -6.07046 -6.64564
148  -6.03519 -6.68092
149  -5.99991 -6.71619
150  -5.96463 -6.75147
151  -5.92935 -6.78675
152  -5.89408 -6.82203
153  -5.8588 -6.85731
154  -5.82352 -6.89258
155  -5.78824 -6.89258
156  -5.75296 -6.89258
157  -5.71769 -6.92786
158  -5.68241 -6.96314
159  -5.64713 -6.99842
160  -5.61185 -6.99842
161  -5.57658 -6.99842
162  -5.5413 -6.99842
163  -5.50602 -6.99842
164  -5.47074 -6.99842
165  -5.43546 -6.99842
166  -5.40019 -6.99842
167  -5.36491 -6.99842
168  -5.32963 -6.99842
169  -5.29435 -6.99842
170  -5.25908 -6.99842
171  -5.2238 -6.99842
172  -5.18852 -6.99842
173  -5.15324 -6.99842
174  -5.11796 -6.99842
175  -5.08269 -6.99842
176  -5.04741 -6.99842
177  -5.01213 -6.99842
178  -4.97685 -7.03369
179  -4.94158 -7.03369
180  -4.9063 -7.03369
181  -4.87102 -7.03369
182  -4.83574 -7.03369
183  -4.80046 -7.03369
184  -4.76519 -7.03369
185  -4.72991 -7.03369
186  -4.69463 -7.03369
187  -4.65935 -7.03369
188  -4.62408 -7.03369
189  -4.5888 -7.03369
190  -4.55352 -7.03369
191  -4.51824 -7.03369
192  -4.48296 -7.03369
193  -4.44769 -7.03369
194  -4.41241 -7.03369
195  -4.37713 -7.03369
196  -4.34185 -7.03369
197  -4.30658 -7.03369
198  -4.2713 -7.03369
199  -4.23602 -7.03369
200  -4.20074 -7.03369
201  -4.16546 -7.03369
202  -4.13019 -6.99842
203  -4.09491 -6.99842
204  -4.05963 -6.99842
205  -4.02435 -6.99842
206  -3.98908 -6.99842
207  -3.9538 -6.99842
208  -3.91852 -6.99842
209  -3.88324 -6.96314
210  -3.84796 -6.92786
211  -3.81269 -6.89258
212  -3.77741 -6.89258
213  -3.74213 -6.89258
214  -3.70685 -6.89258
215  -3.67158 -6.85731
216  -3.6363 -6.85731
217  -3.60102 -6.85731
218  -3.56574 -6.85731
219  -3.53046 -6.85731
220  -3.49519 -6.85731
221  -3.45991 -6.85731
222  -3.42463 -6.85731
223  -3.38935 -6.85731
224  -3.35408 -6.85731
225  -3.3188 -6.85731
226  -3.28352 -6.85731
227  -3.24824 -6.85731
228  -3.21296 -6.85731
229  -3.17769 -6.85731
230  -3.14241 -6.85731
231  -3.10713 -6.85731
232  -3.07185 -6.85731
233  -3.03658 -6.85731
234  -3.0013 -6.82203
235  -2.96602 -6.82203
236  -2.93074 -6.82203
237  -2.89546 -6.82203
238  -2.86019 -6.82203
239  -2.82491 -6.82203
240  -2.78963 -6.82203
241  -2.75435 -6.82203
242  -2.71908 -6.82203
243  -2.6838 -6.82203
244  -2.64852 -6.82203
245  -2.61324 -6.82203
246  -2.57796 -6.82203
247  -2.54269 -6.82203
248  -2.50741 -6.82203
249  -2.47213 -6.82203
250  -2.43685 -6.82203
251  -2.40158 -6.82203
252  -2.3663 -6.85731
253  -2.33102 -6.85731
254  -2.29574 -6.85731
255  -2.26046 -6.85731
256  -2.22519 -6.85731
257  -2.18991 -6.85731
258  -2.15463 -6.85731
259  -2.11935 -6.85731
260  -2.08408 -6.85731
261  -2.0488 -6.89258
262  -2.01352 -6.89258
263  -1.97824 -6.89258
264  -1.94296 -6.92786
265  -1.90769 -6.96314
266  -1.87241 -6.99842
267  -1.83713 -7.03369
268  -1.80185 -7.06897
269  -1.76658 -7.10425
270  -1.7313 -7.13953
271  -1.69602 -7.17481
272  -1.66074 -7.21008
273  -1.62546 -7.21008
274  -1.59019 -7.21008
275  -1.55491 -7.21008
276  -1.51963 -7.21008
277  -1.48435 -7.21008
278  -1.44908 -7.21008
279  -1.4138 -7.21008
280  -1.37852 -7.21008
281  -1.34324 -7.21008
282  -1.30796 -7.21008
283  -1.27269 -7.21008
284  -1.23741 -7.21008
285  -1.20213 -7.21008
286  -1.16685 -7.21008
287  -1.13158 -7.21008
288  -1.0963 -7.21008
289  -1.06102 -7.21008
290  -1.02574 -7.21008
291  -0.990465 -7.21008
292  -0.955187 -7.21008
293  -0.919909 -7.21008
294  -0.884631 -7.21008
295  -0.849354 -7.21008
296  -0.814076 -7.21008
297  -0.778798 -7.21008
298  -0.74352 -7.24536
299  -0.708243 -7.24536
300  -0.672965 -7.24536
301  -0.637687 -7.24536
302  -0.602409 -7.24536
303  -0.567131 -7.24536
304  -0.531854 -7.24536
305  -0.496576 -7.24536
306  -0.461298 -7.24536
307  -0.42602 -7.24536
308  -0.390743 -7.24536
309  -0.355465 -7.24536
310  -0.320187 -7.24536
311  -0.284909 -7.24536
312  -0.249631 -7.24536
313  -0.214354 -7.24536
314  -0.179076 -7.24536
315  -0.143798 -7.24536
316  -0.10852 -7.24536
317  -0.0732425 -7.24536
318  -0.0379648 -7.24536
319  -0.00268698 -7.24536
320  0.0325908 -7.24536
321  0.0678686 -7.24536
322  0.103146 -7.24536
323  0.138424 -7.24536
324  0.173702 -7.24536
325  0.20898 -7.24536
326  0.244257 -7.24536
327  0.279535 -7.24536
328  0.314813 -7.24536
329  0.350091 -7.24536
330  0.385369 -7.24536
331  0.420646 -7.24536
332  0.455924 -7.24536
333  0.491202 -7.24536
334  0.52648 -7.24536
335  0.561757 -7.24536
336  0.597035 -7.24536
337  0.632313 -7.24536
338  0.667591 -7.24536
339  0.702869 -7.24536
340  0.738146 -7.24536
341  0.773424 -7.24536
342  0.808702 -7.24536
343  0.84398 -7.24536
344  0.879257 -7.24536
345  0.914535 -7.28064
346  0.949813 -7.28064
347  0.985091 -7.28064
348  1.02037 -7.28064
349  1.05565 -7.28064
350  1.09092 -7.31592
351  1.1262 -7.31592
352  1.16148 -7.31592
353  1.19676 -7.31592
354  1.23204 -7.35119
355  1.26731 -7.35119
356  1.30259 -7.35119
357  1.33787 -7.35119
358  1.37315 -7.35119
359  1.40842 -7.35119
360  1.4437 -7.35119
361  1.47898 -7.38647
362  1.51426 -7.38647
363  1.54954 -7.38647
364  1.58481 -7.38647
365  1.62009 -7.38647
366  1.65537 -7.38647
367  1.69065 -7.38647
368  1.72592 -7.42175
369  1.7612 -7.42175
370  1.79648 -7.42175
371  1.83176 -7.42175
372  1.86704 -7.45703
373  1.90231 -7.45703
374  1.93759 -7.45703
375  1.97287 -7.49231
376  2.00815 -7.49231
377  2.04342 -7.49231
378  2.0787 -7.49231
379  2.11398 -7.49231
380  2.14926 -7.52758
381  2.18454 -7.52758
382  2.21981 -7.56286
383  2.25509 -7.56286
384  2.29037 -7.56286
385  2.32565 -7.59814
386  2.36092 -7.59814
387  2.3962 -7.59814
388  2.43148 -7.59814
389  2.46676 -7.59814
390  2.50204 -7.63342
391  2.53731 -7.66869
392  2.57259 -7.66869
393  2.60787 -7.66869
394  2.64315 -7.66869
395  2.67842 -7.66869
396  2.7137 -7.66869
397  2.74898 -7.66869
398  2.78426 -7.66869
399  2.81954 -7.66869
400  2.85481 -7.66869
401  2.89009 -7.66869
402  2.92537 -7.66869
403  2.96065 -7.66869
404  2.99592 -7.66869
405  3.0312 -7.66869
406  3.06648 -7.66869
407  3.10176 -7.66869
408  3.13704 -7.70397
409  3.17231 -7.70397
410  3.20759 -7.70397
411  3.24287 -7.70397
412  3.27815 -7.70397
413  3.31342 -7.70397
414  3.3487 -7.70397
415  3.38398 -7.73925
416  3.41926 -7.73925
417  3.45454 -7.73925
418  3.48981 -7.73925
419  3.52509 -7.73925
420  3.56037 -7.73925
421  3.59565 -7.73925
422  3.63092 -7.73925
423  3.6662 -7.73925
424  3.70148 -7.73925
425  3.73676 -7.73925
426  3.77204 -7.73925
427  3.80731 -7.73925
428  3.84259 -7.73925
429  3.87787 -7.73925
430  3.91315 -7.73925
431  3.94842 -7.73925
432  3.9837 -7.73925
433  4.01898 -7.73925
434  4.05426 -7.73925
435  4.08954 -7.73925
436  4.12481 -7.73925
437  4.16009 -7.73925
438  4.19537 -7.73925
439  4.23065 -7.73925
440  4.26592 -7.77453
441  4.3012 -7.77453
442  4.33648 -7.77453
443  4.37176 -7.77453
444  4.40704 -7.77453
445  4.44231 -7.77453
446  4.47759 -7.77453
447  4.51287 -7.77453
448  4.54815 -7.77453
449  4.58342 -7.77453
450  4.6187 -7.77453
451  4.65398 -7.77453
452  4.68926 -7.77453
453  4.72454 -7.73925
454  4.75981 -7.73925
455  4.79509 -7.70397
456  4.83037 -7.66869
457  4.86565 -7.66869
458  4.90092 -7.63342
459  4.9362 -7.63342
460  4.97148 -7.59814
461  5.00676 -7.59814
462  5.04204 -7.59814
463  5.07731 -7.56286
464  5.11259 -7.52758
465  5.14787 -7.49231
466  5.18315 -7.45703
467  5.21842 -7.42175
468  5.2537 -7.38647
469  5.28898 -7.35119
470  5.32426 -7.31592
471  5.35954 -7.28064
472  5.39481 -7.24536
473  5.43009 -7.21008
474  5.46537 -7.17481
475  5.50065 -7.13953
476  5.53592 -7.10425
477  5.53592 -7.06897
478  5.53592 -7.03369
479  5.5712 -6.99842
480  5.5712 -6.96314
481  5.60648 -6.92786
482  5.64176 -6.89258
483  5.67704 -6.85731
484  5.71231 -6.82203
485  5.71231 -6.78675
486  5.74759 -6.75147
487  5.78287 -6.71619
488  5.78287 -6.68092
489  5.78287 -6.64564
490  5.78287 -6.61036
491  5.78287 -6.57508
492  5.78287 -6.53981
493  5.78287 -6.50453
494  5.78287 -6.46925
495  5.78287 -6.43397
496  5.78287 -6.39869
497  5.78287 -6.36342
498  5.78287 -6.32814
499  5.78287 -6.29286
500  5.78287 -6.25758
501  5.78287 -6.22231
502  5.78287 -6.18703
503  5.78287 -6.15175
504  5.78287 -6.11647
505  5.78287 -6.08119
506  5.78287 -6.04592
507  5.78287 -6.01064
508  5.78287 -5.97536
509  5.78287 -5.94008
510  5.78287 -5.90481
511  5.78287 -5.86953
512  5.81815 -5.83425
513  5.85342 -5.79897
514  5.85342 -5.76369
515  5.8887 -5.72842
516  5.92398 -5.69314
517  5.95926 -5.65786
518  5.99454 -5.62258
519  6.02981 -5.58731
520  6.06509 -5.55203
521  6.10037 -5.51675
522  6.13565 -5.48147
523  6.17092 -5.44619
524  6.2062 -5.41092
525  6.24148 -5.37564
526  6.27676 -5.34036
527  6.31204 -5.30508
528  6.34731 -5.26981
529  6.38259 -5.23453
530  6.38259 -5.19925
531  6.41787 -5.16397
532  6.41787 -5.12869
533  6.45315 -5.09342
534  6.48842 -5.05814
535  6.48842 -5.02286
536  6.48842 -4.98758
537  6.48842 -4.95231
538  6.5237 -4.91703
539  6.5237 -4.88175
540  6.5237 -4.84647
541  6.5237 -4.81119
542  6.5237 -4.77592
543  6.5237 -4.74064
544  6.5237 -4.70536
545  6.5237 -4.67008
546  6.5237 -4.63481
547  6.5237 -4.59953
548  6.5237 -4.56425
549  6.5237 -4.52897
550  6.5237 -4.49369
551  6.5237 -4.45842
552  6.5237 -4.42314
553  6.5237 -4.38786
554  6.5237 -4.35258
555  6.55898 -4.31731
556  6.59426 -4.28203
557  6.62954 -4.24675
558  6.66481 -4.21147
559  6.70009 -4.17619
560  6.73537 -4.14092
561  6.77065 -4.10564
562  6.80592 -4.07036
563  6.8412 -4.03508
564  6.8412 -3.99981
565  6.8412 -3.96453
566  6.8412 -3.92925
567  6.8412 -3.89397
568  6.8412 -3.85869
569  6.8412 -3.82342
570  6.8412 -3.78814
571  6.8412 -3.75286
572  6.8412 -3.71758
573  6.8412 -3.68231
574  6.8412 -3.64703
575  6.8412 -3.61175
576  6.87648 -3.57647
577  6.91176 -3.54119
578  6.94704 -3.50592
579  6.98231 -3.47064
580  7.01759 -3.43536
581  7.01759 -3.40008
582  7.01759 -3.36481
583  7.01759 -3.32953
584  7.01759 -3.29425
585  7.01759 -3.25897
586  7.05287 -3.22369
587  7.05287 -3.18842
588  7.05287 -3.15314
589  7.05287 -3.11786
590  7.05287 -3.08258
591  7.05287 -3.04731
592  7.05287 -3.01203
593  7.05287 -2.97675
594  7.05287 -2.94147
595  7.08815 -2.90619
596  7.12342 -2.87092
597  7.1587 -2.83564
598  7.1587 -2.80036
599  7.1587 -2.76508
600  7.1587 -2.72981
601  7.1587 -2.69453
602  7.1587 -2.65925
603  7.19398 -2.62397
604  7.22926 -2.58869
605  7.22926 -2.55342
606  7.22926 -2.51814
607  7.22926 -2.48286
608  7.22926 -2.44758
609  7.22926 -2.41231
610  7.22926 -2.37703
611  7.22926 -2.34175
612  7.26454 -2.30647
613  7.29981 -2.27119
614  7.33509 -2.23592
615  7.37037 -2.20064
616  7.37037 -2.16536
617  7.37037 -2.13008
618  7.37037 -2.09481
619  7.37037 -2.05953
620  7.37037 -2.02425
621  7.37037 -1.98897
622  7.37037 -1.95369
623  7.37037 -1.91842
624  7.37037 -1.88314
625  7.37037 -1.84786
626  7.37037 -1.81258
627  7.37037 -1.77731
628  7.33509 -1.74203
629  7.29981 -1.70675
630  7.29981 -1.67147
631  7.29981 -1.63619
632  7.29981 -1.60092
633  7.29981 -1.56564
634  7.29981 -1.53036
635  7.29981 -1.49508
636  7.29981 -1.45981
637  7.29981 -1.42453
638  7.29981 -1.38925
639  7.29981 -1.35397
640  7.29981 -1.31869
641  7.29981 -1.28342
642  7.29981 -1.24814
643  7.29981 -1.21286
644  7.29981 -1.17758
645  7.29981 -1.14231
646  7.29981 -1.10703
647  7.29981 -1.07175
648  7.33509 -1.03647
649  7.37037 -1.00119
650  7.40565 -0.965917
651  7.40565 -0.930639
652  7.40565 -0.895361
653  7.40565 -0.860083
654  7.40565 -0.824805
655  7.40565 -0.789528
656  7.40565 -0.75425
657  7.40565 -0.718972
658  7.44092 -0.683694
659  7.44092 -0.648417
660  7.44092 -0.613139
661  7.44092 -0.577861
662  7.44092 -0.542583
663  7.44092 -0.507305
664  7.44092 -0.472028
665  7.44092 -0.43675
666  7.44092 -0.401472
667  7.44092 -0.366194
668  7.44092 -0.330917
669  7.44092 -0.295639
670  7.44092 -0.260361
671  7.44092 -0.225083
672  7.40565 -0.189805
673  7.40565 -0.154528
674  7.40565 -0.11925
675  7.40565 -0.0839721
676  7.40565 -0.0486943
677  7.40565 -0.0134165
678  7.40565 0.0218613
679  7.40565 0.0571391
680  7.40565 0.0924168
681  7.40565 0.127695
682  7.40565 0.162972
683  7.40565 0.19825
684  7.40565 0.233528
685  7.40565 0.268806
686  7.40565 0.304083
687  7.37037 0.339361
688  7.33509 0.374639
689  7.33509 0.409917
690  7.29981 0.445195
691  7.29981 0.480472
692  7.29981 0.51575
693  7.29981 0.551028
694  7.29981 0.586306
695  7.29981 0.621583
696  7.29981 0.656861
697  7.29981 0.692139
698  7.29981 0.727417
699  7.29981 0.762695
700  7.29981 0.797972
701  7.26454 0.83325
702  7.26454 0.868528
703  7.26454 0.903806
704  7.26454 0.939083
705  7.22926 0.974361
706  7.22926 1.00964
707  7.22926 1.04492
708  7.22926 1.08019
709  7.22926 1.11547
710  7.22926 1.15075
711  7.22926 1.18603
712  7.19398 1.22131
713  7.19398 1.25658
714  7.1587 1.29186
715  7.1587 1.32714
716  7.1587 1.36242
717  7.12342 1.39769
718  7.12342 1.43297
719  7.12342 1.46825
720  7.12342 1.50353
721  7.12342 1.53881
722  7.12342 1.57408
723  7.12342 1.60936
724  7.12342 1.64464
725  7.12342 1.67992
726  7.12342 1.71519
727  7.12342 1.75047
728  7.08815 1.78575
729  7.08815 1.82103
730  7.08815 1.85631
731  7.08815 1.89158
732  7.08815 1.92686
733  7.08815 1.96214
734  7.08815 1.99742
735  7.05287 2.03269
736  7.05287 2.06797
737  7.01759 2.10325
738  7.01759 2.13853
739  7.01759 2.17381
740  6.98231 2.20908
741  6.98231 2.24436
742  6.98231 2.27964
743  6.94704 2.31492
744  6.94704 2.35019
745  6.94704 2.38547
746  6.94704 2.42075
747  6.91176 2.45603
748  6.91176 2.49131
749  6.91176 2.52658
750  6.87648 2.56186
751  6.8412 2.59714
752  6.8412 2.63242
753  6.8412 2.66769
754  6.8412 2.70297
755  6.8412 2.73825
756  6.8412 2.77353
757  6.80592 2.80881
758  6.80592 2.84408
759  6.77065 2.87936
760  6.77065 2.91464
761  6.77065 2.94992
762  6.77065 2.98519
763  6.77065 3.02047
764  6.77065 3.05575
765  6.77065 3.09103
766  6.77065 3.12631
767  6.77065 3.16158
768  6.77065 3.19686
769  6.77065 3.23214
770  6.77065 3.26742
771  6.73537 3.30269
772  6.70009 3.33797
773  6.66481 3.37325
774  6.62954 3.40853
775  6.62954 3.44381
776  6.59426 3.47908
777  6.55898 3.51436
778  6.55898 3.54964
779  6.55898 3.58492
780  6.55898 3.62019
781  6.5237 3.65547
782  6.5237 3.69075
783  6.48842 3.72603
784  6.48842 3.76131
785  6.45315 3.79658
786  6.41787 3.83186
787  6.38259 3.86714
788  6.34731 3.90242
789  6.34731 3.93769
790  6.34731 3.97297
791  6.34731 4.00825
792  6.34731 4.04353
793  6.34731 4.07881
794  6.34731 4.11408
795  6.34731 4.14936
796  6.34731 4.18464
797  6.34731 4.21992
798  6.31204 4.25519
799  6.27676 4.29047
800  6.24148 4.32575
801  6.2062 4.36103
802  6.17092 4.39631
803  6.17092 4.43158
804  6.17092 4.46686
805  6.17092 4.50214
806  6.17092 4.53742
807  6.17092 4.57269
808  6.17092 4.60797
809  6.13565 4.64325
810  6.13565 4.67853
811  6.10037 4.71381
812  6.10037 4.74908
813  6.06509 4.78436
814  6.02981 4.81964
815  6.02981 4.85492
816  6.02981 4.89019
817  6.02981 4.92547
818  5.99454 4.96075
819  5.95926 4.99603
820  5.95926 5.03131
821  5.92398 5.06658
822  5.92398 5.10186
823  5.8887 5.13714
824  5.8887 5.17242
825  5.85342 5.20769
826  5.81815 5.24297
827  5.78287 5.27825
828  5.78287 5.31353
829  5.74759 5.34881
830  5.71231 5.38408
831  5.71231 5.41936
832  5.67704 5.45464
833  5.67704 5.48992
834  5.64176 5.52519
835  5.64176 5.56047
836  5.60648 5.59575
837  5.5712 5.63103
838  5.5712 5.66631
839  5.53592 5.70158
840  5.53592 5.73686
841  5.50065 5.77214
842  5.46537 5.80742
843  5.43009 5.84269
844  5.43009 5.87797
845  5.43009 5.91325
846  5.43009 5.94853
847  5.39481 5.98381
848  5.39481 6.01908
849  5.35954 6.05436
850  5.32426 6.08964
851  5.28898 6.12492
852  5.2537 6.16019
853  5.21842 6.19547
854  5.18315 6.23075
855  5.14787 6.26603
856  5.11259 6.30131
857  5.07731 6.33658
858  5.04204 6.37186
859  5.00676 6.40714
860  4.97148 6.44242
861  4.9362 6.47769
862  4.90092 6.51297
863  4.86565 6.54825
864  4.83037 6.58353
865  4.79509 6.61881
866  4.75981 6.61881
867  4.72454 6.65408
868  4.68926 6.68936
869  4.65398 6.72464
870  4.6187 6.75992
871  4.58342 6.75992
872  4.54815 6.79519
873  4.51287 6.83047
874  4.47759 6.86575
875  4.44231 6.90103
876  4.40704 6.93631
877  4.37176 6.97158
878  4.33648 7.00686
879  4.3012 7.04214
880  4.26592 7.07742
881  4.23065 7.11269
882  4.19537 7.14797
883  4.16009 7.18325
884  4.12481 7.21853
885  4.08954 7.25381
886  4.05426 7.28908
887  4.01898 7.32436
888  3.9837 7.35964
889  3.94842 7.35964
890  3.91315 7.39492
891  3.87787 7.43019
892  3.84259 7.43019
893  3.80731 7.46547
894  3.77204 7.50075
895  3.73676 7.53603
896  3.70148 7.53603
897  3.6662 7.57131
898  3.63092 7.57131
899  3.59565 7.60658
900  3.56037 7.60658
901  3.52509 7.64186
902  3.48981 7.64186
903  3.45454 7.67714
904  3.41926 7.67714
905  3.38398 7.71242
906  3.3487 7.74769
907  3.31342 7.74769
908  3.27815 7.78297
909  3.24287 7.78297
910  3.20759 7.78297
911  3.17231 7.81825
912  3.13704 7.85353
913  3.10176 7.85353
914  3.06648 7.85353
915  3.0312 7.88881
916  2.99592 7.88881
917  2.96065 7.88881
918  2.92537 7.88881
919  2.89009 7.88881
920  2.85481 7.88881
921  2.81954 7.88881
922  2.78426 7.88881
923  2.74898 7.88881
924  2.7137 7.88881
925  2.67842 7.88881
926  2.64315 7.88881
927  2.60787 7.88881
928  2.57259 7.88881
929  2.53731 7.88881
930  2.50204 7.92408
931  2.46676 7.92408
932  2.43148 7.95936
933  2.3962 7.99464
934  2.36092 8.02992
935  2.32565 8.06519
936  2.29037 8.10047
937  2.25509 8.13575
938  2.21981 8.17103
939  2.18454 8.20631
940  2.14926 8.20631
941  2.11398 8.20631
942  2.0787 8.24158
943  2.04342 8.24158
944  2.00815 8.24158
945  1.97287 8.24158
946  1.93759 8.27686
947  1.90231 8.27686
948  1.86704 8.31214
949  1.83176 8.31214
950  1.79648 8.31214
951  1.7612 8.31214
952  1.72592 8.31214
953  1.69065 8.31214
954  1.65537 8.31214
955  1.62009 8.34742
956  1.58481 8.34742
957  1.54954 8.34742
958  1.51426 8.34742
959  1.47898 8.34742
960  1.4437 8.34742
961  1.40842 8.34742
962  1.37315 8.38269
963  1.33787 8.38269
964  1.30259 8.38269
965  1.26731 8.38269
966  1.23204 8.38269
967  1.19676 8.38269
968  1.16148 8.38269
969  1.1262 8.38269
970  1.09092 8.41797
971  1.05565 8.41797
972  1.02037 8.41797
973  0.985091 8.41797
974  0.949813 8.41797
975  0.914535 8.41797
976  0.879257 8.41797
977  0.84398 8.41797
978  0.808702 8.41797
979  0.773424 8.41797
980  0.738146 8.41797
981  0.702869 8.41797
982  0.667591 8.41797
983  0.632313 8.41797
984  0.597035 8.41797
985  0.561757 8.41797
986  0.52648 8.41797
987  0.491202 8.41797
988  0.455924 8.41797
989  0.420646 8.41797
990  0.385369 8.41797
991  0.350091 8.41797
992  0.314813 8.41797
993  0.279535 8.41797
994  0.244257 8.41797
995  0.20898 8.41797
996  0.173702 8.41797
997  0.138424 8.38269
998  0.103146 8.38269
999  0.0678686 8.38269
1000 0.0325908 8.38269
1001 -0.00268698 8.38269
1002 -0.0379648 8.38269
1003 -0.0732425 8.38269
1004 -0.10852 8.38269
1005 -0.143798 8.34742
1006 -0.179076 8.34742
1007 -0.214354 8.34742
1008 -0.249631 8.34742
1009 -0.284909 8.34742
1010 -0.320187 8.34742
1011 -0.355465 8.34742
1012 -0.390743 8.34742
1013 -0.42602 8.34742
1014 -0.461298 8.34742
1015 -0.496576 8.34742
1016 -0.531854 8.34742
1017 -0.567131 8.34742
1018 -0.602409 8.34742
1019 -0.637687 8.34742
1020 -0.672965 8.34742
1021 -0.708243 8.34742
1022 -0.74352 8.34742
1023 -0.778798 8.34742
1024 -0.814076 8.34742
1025 -0.849354 8.31214
1026 -0.884631 8.27686
1027 -0.919909 8.24158
1028 -0.955187 8.24158
1029 -0.990465 8.24158
1030 -1.02574 8.24158
1031 -1.06102 8.24158
1032 -1.0963 8.24158
1033 -1.13158 8.24158
1034 -1.16685 8.20631
1035 -1.20213 8.20631
1036 -1.23741 8.20631
1037 -1.27269 8.20631
1038 -1.30796 8.20631
1039 -1.34324 8.20631
1040 -1.37852 8.20631
1041 -1.4138 8.17103
1042 -1.44908 8.13575
1043 -1.48435 8.10047
1044 -1.51963 8.10047
1045 -1.55491 8.06519
1046 -1.59019 8.06519
1047 -1.62546 8.06519
1048 -1.66074 8.02992
1049 -1.69602 8.02992
1050 -1.7313 7.99464
1051 -1.76658 7.95936
1052 -1.80185 7.92408
1053 -1.83713 7.92408
1054 -1.87241 7.92408
1055 -1.90769 7.88881
1056 -1.94296 7.88881
1057 -1.97824 7.88881
1058 -2.01352 7.88881
1059 -2.0488 7.88881
1060 -2.08408 7.88881
1061 -2.11935 7.85353
1062 -2.15463 7.81825
1063 -2.18991 7.78297
1064 -2.22519 7.74769
1065 -2.26046 7.74769
1066 -2.29574 7.71242
1067 -2.33102 7.67714
1068 -2.3663 7.64186
1069 -2.40158 7.64186
1070 -2.43685 7.60658
1071 -2.47213 7.60658
1072 -2.50741 7.57131
1073 -2.54269 7.57131
1074 -2.57796 7.57131
1075 -2.61324 7.57131
1076 -2.64852 7.57131
1077 -2.6838 7.57131
1078 -2.71908 7.53603
1079 -2.75435 7.50075
1080 -2.78963 7.46547
1081 -2.82491 7.43019
1082 -2.86019 7.39492
1083 -2.89546 7.39492
1084 -2.93074 7.39492
1085 -2.96602 7.39492
1086 -3.0013 7.39492
1087 -3.03658 7.39492
1088 -3.07185 7.35964
1089 -3.10713 7.32436
1090 -3.14241 7.28908
1091 -3.17769 7.25381
1092 -3.21296 7.21853
1093 -3.24824 7.18325
1094 -3.28352 7.14797
1095 -3.3188 7.11269
1096 -3.35408 7.11269
1097 -3.38935 7.11269
1098 -3.42463 7.07742
1099 -3.45991 7.04214
1100 -3.49519 7.00686
1101 -3.53046 6.97158
1102 -3.56574 6.93631
1103 -3.60102 6.90103
1104 -3.6363 6.86575
1105 -3.67158 6.83047
1106 -3.70685 6.79519
1107 -3.74213 6.75992
1108 -3.77741 6.75992
1109 -3.81269 6.72464
1110 -3.84796 6.72464
1111 -3.88324 6.72464
1112 -3.91852 6.72464
1113 -3.9538 6.72464
1114 -3.98908 6.72464
1115 -4.02435 6.68936
1116 -4.05963 6.65408
1117 -4.09491 6.61881
1118 -4.13019 6.58353
1119 -4.16546 6.54825
1120 -4.20074 6.51297
1121 -4.23602 6.47769
1122 -4.2713 6.44242
1123 -4.30658 6.40714
1124 -4.34185 6.37186
1125 -4.37713 6.33658
1126 -4.41241 6.30131
1127 -4.44769 6.26603
1128 -4.48296 6.23075
1129 -4.51824 6.23075
1130 -4.55352 6.23075
1131 -4.5888 6.23075
1132 -4.62408 6.23075
1133 -4.65935 6.19547
1134 -4.69463 6.16019
1135 -4.72991 6.12492
1136 -4.76519 6.08964
1137 -4.80046 6.05436
1138 -4.83574 6.01908
1139 -4.87102 5.98381
1140 -4.9063 5.94853
1141 -4.94158 5.91325
1142 -4.97685 5.87797
1143 -4.97685 5.84269
1144 -5.01213 5.80742
1145 -5.04741 5.77214
1146 -5.08269 5.73686
1147 -5.11796 5.70158
1148 -5.15324 5.66631
1149 -5.18852 5.63103
1150 -5.18852 5.59575
1151 -5.18852 5.56047
1152 -5.2238 5.52519
1153 -5.25908 5.48992
1154 -5.29435 5.45464
1155 -5.32963 5.41936
1156 -5.36491 5.38408
1157 -5.40019 5.34881
1158 -5.43546 5.31353
1159 -5.47074 5.27825
1160 -5.50602 5.24297
1161 -5.5413 5.24297
1162 -5.57658 5.20769
1163 -5.61185 5.17242
1164 -5.64713 5.17242
1165 -5.68241 5.13714
1166 -5.71769 5.13714
1167 -5.75296 5.10186
1168 -5.78824 5.06658
1169 -5.82352 5.03131
1170 -5.8588 4.99603
1171 -5.89408 4.96075
1172 -5.92935 4.92547
1173 -5.96463 4.89019
1174 -5.99991 4.85492
1175 -5.99991 4.81964
1176 -6.03519 4.78436
1177 -6.03519 4.74908
1178 -6.07046 4.71381
1179 -6.10574 4.67853
1180 -6.14102 4.64325
1181 -6.1763 4.60797
1182 -6.21158 4.57269
1183 -6.21158 4.53742
1184 -6.21158 4.50214
1185 -6.24685 4.46686
1186 -6.28213 4.43158
1187 -6.31741 4.39631
1188 -6.31741 4.36103
1189 -6.35269 4.32575
1190 -6.38796 4.29047
1191 -6.42324 4.25519
1192 -6.45852 4.21992
1193 -6.4938 4.18464
1194 -6.52908 4.14936
1195 -6.56435 4.11408
1196 -6.59963 4.07881
1197 -6.63491 4.04353
1198 -6.67019 4.00825
1199 -6.70546 3.97297
1200 -6.70546 3.93769
1201 -6.70546 3.90242
1202 -6.74074 3.86714
1203 -6.77602 3.83186
1204 -6.77602 3.79658
1205 -6.8113 3.76131
1206 -6.8113 3.72603
1207 -6.84658 3.69075
1208 -6.88185 3.65547
1209 -6.91713 3.62019
1210 -6.95241 3.58492
1211 -6.95241 3.54964
1212 -6.95241 3.51436
1213 -6.95241 3.47908
1214 -6.98769 3.44381
1215 -7.02296 3.40853
1216 -7.05824 3.37325
1217 -7.09352 3.33797
1218 -7.1288 3.30269
1219 -7.1288 3.26742
1220 -7.1288 3.23214
1221 -7.1288 3.19686
1222 -7.1288 3.16158
1223 -7.16408 3.12631
1224 -7.19935 3.09103
1225 -7.19935 3.05575
1226 -7.19935 3.02047
1227 -7.19935 2.98519
1228 -7.23463 2.94992
1229 -7.23463 2.91464
1230 -7.23463 2.87936
1231 -7.23463 2.84408
1232 -7.26991 2.80881
1233 -7.26991 2.77353
1234 -7.30519 2.73825
1235 -7.34046 2.70297
1236 -7.37574 2.66769
1237 -7.37574 2.63242
1238 -7.37574 2.59714
1239 -7.41102 2.56186
1240 -7.41102 2.52658
1241 -7.41102 2.49131
1242 -7.41102 2.45603
1243 -7.41102 2.42075
1244 -7.41102 2.38547
1245 -7.41102 2.35019
1246 -7.41102 2.31492
1247 -7.41102 2.27964
1248 -7.41102 2.24436
1249 -7.41102 2.20908
1250 -7.41102 2.17381
1251 -7.41102 2.13853
1252 -7.41102 2.10325
1253 -7.41102 2.06797
1254 -7.41102 2.03269
1255 -7.41102 1.99742
1256 -7.41102 1.96214
1257 -7.41102 1.92686
1258 -7.41102 1.89158
1259 -7.41102 1.85631
1260 -7.41102 1.82103
1261 -7.37574 1.78575
1262 -7.37574 1.75047
1263 -7.34046 1.71519
1264 -7.30519 1.67992
1265 -7.30519 1.64464
1266 -7.30519 1.60936
1267 -7.30519 1.57408
1268 -7.26991 1.53881
1269 -7.26991 1.50353
1270 -7.26991 1.46825
1271 -7.23463 1.43297
1272 -7.23463 1.39769
1273 -7.23463 1.36242
1274 -7.23463 1.32714
1275 -7.23463 1.29186
1276 -7.23463 1.25658
1277 -7.23463 1.22131
1278 -7.23463 1.18603
1279 -7.23463 1.15075
1280 -7.23463 1.11547
1281 -7.23463 1.08019
1282 -7.23463 1.04492
1283 -7.23463 1.00964
1284 -7.26991 0.974361
1285 -7.30519 0.939083
1286 -7.30519 0.903806
1287 -7.30519 0.868528
1288 -7.30519 0.83325
1289 -7.30519 0.797972
1290 -7.34046 0.762695
1291 -7.34046 0.727417
1292 -7.34046 0.692139
1293 -7.34046 0.656861
1294 -7.34046 0.621583
1295 -7.37574 0.586306
1296 -7.37574 0.551028
1297 -7.37574 0.51575
1298 -7.37574 0.480472
1299 -7.37574 0.445195
1300 -7.37574 0.409917
1301 -7.37574 0.374639
1302 -7.37574 0.339361
1303 -7.37574 0.304083
1304 -7.37574 0.268806
1305 -7.37574 0.233528
1306 -7.37574 0.19825
1307 -7.37574 0.162972
1308 -7.37574 0.127695
1309 -7.41102 0.0924168
1310 -7.4463 0.0571391
1311 -7.4463 0.0218613
1312 -7.4463 -0.0134165
1313 -7.4463 -0.0486943
1314 -7.4463 -0.0839721
1315 -7.4463 -0.11925
1316 -7.4463 -0.154528
1317 -7.4463 -0.189805
1318 -7.4463 -0.225083
1319 -7.4463 -0.260361
1320 -7.4463 -0.295639
1321 -7.4463 -0.330917
1322 -7.4463 -0.366194
1323 -7.41102 -0.401472
1324 -7.41102 -0.43675
1325 -7.41102 -0.472028
1326 -7.41102 -0.507305
1327 -7.41102 -0.542583
1328 -7.41102 -0.577861
1329 -7.41102 -0.613139
1330 -7.41102 -0.648417
1331 -7.41102 -0.683694
1332 -7.41102 -0.718972
1333 -7.41102 -0.75425
1334 -7.41102 -0.789528
1335 -7.41102 -0.824805
1336 -7.41102 -0.860083
1337 -7.4463 -0.895361
1338 -7.48158 -0.930639
1339 -7.51685 -0.965917
1340 -7.51685 -1.00119
1341 -7.51685 -1.03647
1342 -7.51685 -1.07175
1343 -7.51685 -1.10703
1344 -7.51685 -1.14231
1345 -7.51685 -1.17758
1346 -7.51685 -1.21286
1347 -7.51685 -1.24814
1348 -7.51685 -1.28342
1349 -7.51685 -1.31869
1350 -7.51685 -1.35397
1351 -7.51685 -1.38925
1352 -7.51685 -1.42453
1353 -7.55213 -1.45981
