# Supplementary material for: Statistical Mapping of Maize Bundle Intensity at the Stem Scale Using Spatial Normalisation of Replicated Images
Source: PLoS One. 2014 Mar 12;9(3):e90673. doi: 10.1371/journal.pone.0090673 (PMC3951278; doi:10.1371/journal.pone.0090673)
Supplement: File S2 — Data files containing bundle positions and slice contours. (ZIP) [file pone.0090673.s002.zip › data/slabs/tables/contoursMm/m11evCntMm.txt]

name   x   y
1    -7.14242 -0.530674
2    -7.14242 -0.565952
3    -7.14242 -0.60123
4    -7.14242 -0.636508
5    -7.14242 -0.671786
6    -7.14242 -0.707063
7    -7.14242 -0.742341
8    -7.14242 -0.777619
9    -7.14242 -0.812897
10   -7.14242 -0.848174
11   -7.14242 -0.883452
12   -7.14242 -0.91873
13   -7.14242 -0.954008
14   -7.14242 -0.989286
15   -7.14242 -1.02456
16   -7.14242 -1.05984
17   -7.14242 -1.09512
18   -7.14242 -1.1304
19   -7.14242 -1.16567
20   -7.14242 -1.20095
21   -7.14242 -1.23623
22   -7.10715 -1.27151
23   -7.10715 -1.30679
24   -7.10715 -1.34206
25   -7.10715 -1.37734
26   -7.10715 -1.41262
27   -7.10715 -1.4479
28   -7.10715 -1.48317
29   -7.10715 -1.51845
30   -7.10715 -1.55373
31   -7.10715 -1.58901
32   -7.10715 -1.62429
33   -7.07187 -1.65956
34   -7.07187 -1.69484
35   -7.07187 -1.73012
36   -7.07187 -1.7654
37   -7.07187 -1.80067
38   -7.07187 -1.83595
39   -7.07187 -1.87123
40   -7.07187 -1.90651
41   -7.03659 -1.94179
42   -7.03659 -1.97706
43   -7.03659 -2.01234
44   -7.03659 -2.04762
45   -7.03659 -2.0829
46   -7.03659 -2.11817
47   -7.03659 -2.15345
48   -7.00131 -2.18873
49   -7.00131 -2.22401
50   -7.00131 -2.25929
51   -7.00131 -2.29456
52   -7.00131 -2.32984
53   -7.00131 -2.36512
54   -6.96604 -2.4004
55   -6.96604 -2.43567
56   -6.96604 -2.47095
57   -6.93076 -2.50623
58   -6.93076 -2.54151
59   -6.93076 -2.57679
60   -6.93076 -2.61206
61   -6.93076 -2.64734
62   -6.89548 -2.68262
63   -6.89548 -2.7179
64   -6.89548 -2.75317
65   -6.89548 -2.78845
66   -6.8602 -2.82373
67   -6.8602 -2.85901
68   -6.8602 -2.89429
69   -6.8602 -2.92956
70   -6.8602 -2.96484
71   -6.8602 -3.00012
72   -6.82492 -3.0354
73   -6.82492 -3.07067
74   -6.78965 -3.10595
75   -6.78965 -3.14123
76   -6.75437 -3.17651
77   -6.75437 -3.21179
78   -6.75437 -3.24706
79   -6.75437 -3.28234
80   -6.75437 -3.31762
81   -6.75437 -3.3529
82   -6.71909 -3.38817
83   -6.71909 -3.42345
84   -6.68381 -3.45873
85   -6.68381 -3.49401
86   -6.68381 -3.52929
87   -6.68381 -3.56456
88   -6.68381 -3.59984
89   -6.68381 -3.63512
90   -6.68381 -3.6704
91   -6.68381 -3.70567
92   -6.64854 -3.74095
93   -6.61326 -3.77623
94   -6.61326 -3.81151
95   -6.57798 -3.84679
96   -6.57798 -3.88206
97   -6.57798 -3.91734
98   -6.57798 -3.95262
99   -6.5427 -3.9879
100  -6.5427 -4.02317
101  -6.5427 -4.05845
102  -6.50742 -4.09373
103  -6.50742 -4.12901
104  -6.47215 -4.16429
105  -6.47215 -4.19956
106  -6.43687 -4.23484
107  -6.40159 -4.27012
108  -6.36631 -4.3054
109  -6.33104 -4.34067
110  -6.29576 -4.37595
111  -6.26048 -4.41123
112  -6.26048 -4.44651
113  -6.26048 -4.48179
114  -6.2252 -4.51706
115  -6.18992 -4.55234
116  -6.15465 -4.58762
117  -6.11937 -4.6229
118  -6.11937 -4.65817
119  -6.11937 -4.69345
120  -6.11937 -4.72873
121  -6.11937 -4.76401
122  -6.11937 -4.79929
123  -6.11937 -4.83456
124  -6.11937 -4.86984
125  -6.11937 -4.90512
126  -6.11937 -4.9404
127  -6.08409 -4.97567
128  -6.04881 -5.01095
129  -6.01354 -5.04623
130  -6.01354 -5.08151
131  -6.01354 -5.11679
132  -6.01354 -5.15206
133  -6.01354 -5.18734
134  -5.97826 -5.22262
135  -5.97826 -5.2579
136  -5.97826 -5.29317
137  -5.97826 -5.32845
138  -5.97826 -5.36373
139  -5.97826 -5.39901
140  -5.97826 -5.43429
141  -5.97826 -5.46956
142  -5.97826 -5.50484
143  -5.97826 -5.54012
144  -5.97826 -5.5754
145  -5.97826 -5.61067
146  -5.97826 -5.64595
147  -5.97826 -5.68123
148  -5.97826 -5.71651
149  -5.94298 -5.75179
150  -5.94298 -5.78706
151  -5.9077 -5.82234
152  -5.87242 -5.85762
153  -5.87242 -5.8929
154  -5.87242 -5.92817
155  -5.83715 -5.96345
156  -5.83715 -5.99873
157  -5.80187 -6.03401
158  -5.80187 -6.06929
159  -5.80187 -6.10456
160  -5.76659 -6.13984
161  -5.76659 -6.17512
162  -5.76659 -6.2104
163  -5.73131 -6.24567
164  -5.73131 -6.28095
165  -5.69604 -6.31623
166  -5.69604 -6.35151
167  -5.66076 -6.38679
168  -5.62548 -6.42206
169  -5.5902 -6.45734
170  -5.5902 -6.49262
171  -5.55492 -6.5279
172  -5.51965 -6.56317
173  -5.48437 -6.59845
174  -5.44909 -6.63373
175  -5.41381 -6.66901
176  -5.37854 -6.70429
177  -5.34326 -6.73956
178  -5.30798 -6.77484
179  -5.2727 -6.81012
180  -5.23742 -6.8454
181  -5.20215 -6.88067
182  -5.16687 -6.91595
183  -5.13159 -6.95123
184  -5.09631 -6.98651
185  -5.06104 -7.02179
186  -5.02576 -7.05706
187  -4.99048 -7.09234
188  -4.99048 -7.12762
189  -4.99048 -7.1629
190  -4.9552 -7.19817
191  -4.91992 -7.23345
192  -4.88465 -7.26873
193  -4.84937 -7.30401
194  -4.81409 -7.33929
195  -4.77881 -7.37456
196  -4.74354 -7.40984
197  -4.70826 -7.44512
198  -4.67298 -7.44512
199  -4.6377 -7.4804
200  -4.60242 -7.51567
201  -4.56715 -7.51567
202  -4.53187 -7.51567
203  -4.49659 -7.55095
204  -4.46131 -7.55095
205  -4.42604 -7.55095
206  -4.39076 -7.55095
207  -4.35548 -7.55095
208  -4.3202 -7.58623
209  -4.28492 -7.62151
210  -4.24965 -7.62151
211  -4.21437 -7.62151
212  -4.17909 -7.62151
213  -4.14381 -7.62151
214  -4.10854 -7.62151
215  -4.07326 -7.62151
216  -4.03798 -7.62151
217  -4.0027 -7.62151
218  -3.96742 -7.62151
219  -3.93215 -7.62151
220  -3.89687 -7.62151
221  -3.86159 -7.62151
222  -3.82631 -7.58623
223  -3.79104 -7.58623
224  -3.75576 -7.58623
225  -3.72048 -7.58623
226  -3.6852 -7.58623
227  -3.64992 -7.55095
228  -3.61465 -7.51567
229  -3.57937 -7.4804
230  -3.54409 -7.4804
231  -3.50881 -7.44512
232  -3.47354 -7.44512
233  -3.43826 -7.40984
234  -3.40298 -7.40984
235  -3.3677 -7.40984
236  -3.33242 -7.40984
237  -3.29715 -7.40984
238  -3.26187 -7.40984
239  -3.22659 -7.40984
240  -3.19131 -7.40984
241  -3.15604 -7.40984
242  -3.12076 -7.40984
243  -3.08548 -7.40984
244  -3.0502 -7.40984
245  -3.01492 -7.40984
246  -2.97965 -7.40984
247  -2.94437 -7.40984
248  -2.90909 -7.40984
249  -2.87381 -7.40984
250  -2.83854 -7.40984
251  -2.80326 -7.40984
252  -2.76798 -7.44512
253  -2.7327 -7.4804
254  -2.69742 -7.4804
255  -2.66215 -7.4804
256  -2.62687 -7.4804
257  -2.59159 -7.4804
258  -2.55631 -7.4804
259  -2.52104 -7.4804
260  -2.48576 -7.4804
261  -2.45048 -7.4804
262  -2.4152 -7.4804
263  -2.37992 -7.4804
264  -2.34465 -7.4804
265  -2.30937 -7.4804
266  -2.27409 -7.4804
267  -2.23881 -7.4804
268  -2.20354 -7.4804
269  -2.16826 -7.4804
270  -2.13298 -7.44512
271  -2.0977 -7.44512
272  -2.06242 -7.44512
273  -2.02715 -7.44512
274  -1.99187 -7.44512
275  -1.95659 -7.44512
276  -1.92131 -7.44512
277  -1.88604 -7.40984
278  -1.85076 -7.37456
279  -1.81548 -7.33929
280  -1.7802 -7.30401
281  -1.74492 -7.26873
282  -1.70965 -7.26873
283  -1.67437 -7.26873
284  -1.63909 -7.26873
285  -1.60381 -7.26873
286  -1.56854 -7.26873
287  -1.53326 -7.23345
288  -1.49798 -7.23345
289  -1.4627 -7.23345
290  -1.42742 -7.23345
291  -1.39215 -7.23345
292  -1.35687 -7.23345
293  -1.32159 -7.23345
294  -1.28631 -7.23345
295  -1.25104 -7.23345
296  -1.21576 -7.23345
297  -1.18048 -7.23345
298  -1.1452 -7.23345
299  -1.10992 -7.19817
300  -1.07465 -7.19817
301  -1.03937 -7.19817
302  -1.00409 -7.19817
303  -0.968814 -7.19817
304  -0.933536 -7.19817
305  -0.898258 -7.19817
306  -0.86298 -7.19817
307  -0.827703 -7.19817
308  -0.792425 -7.19817
309  -0.757147 -7.19817
310  -0.721869 -7.19817
311  -0.686591 -7.19817
312  -0.651314 -7.19817
313  -0.616036 -7.19817
314  -0.580758 -7.19817
315  -0.54548 -7.19817
316  -0.510203 -7.19817
317  -0.474925 -7.19817
318  -0.439647 -7.19817
319  -0.404369 -7.19817
320  -0.369091 -7.19817
321  -0.333814 -7.19817
322  -0.298536 -7.19817
323  -0.263258 -7.19817
324  -0.22798 -7.1629
325  -0.192703 -7.1629
326  -0.157425 -7.1629
327  -0.122147 -7.1629
328  -0.0868692 -7.1629
329  -0.0515914 -7.1629
330  -0.0163136 -7.1629
331  0.0189642 -7.1629
332  0.0542419 -7.1629
333  0.0895197 -7.1629
334  0.124797 -7.1629
335  0.160075 -7.1629
336  0.195353 -7.1629
337  0.230631 -7.1629
338  0.265909 -7.1629
339  0.301186 -7.1629
340  0.336464 -7.1629
341  0.371742 -7.1629
342  0.40702 -7.1629
343  0.442297 -7.1629
344  0.477575 -7.1629
345  0.512853 -7.1629
346  0.548131 -7.1629
347  0.583409 -7.1629
348  0.618686 -7.1629
349  0.653964 -7.1629
350  0.689242 -7.1629
351  0.72452 -7.1629
352  0.759797 -7.1629
353  0.795075 -7.1629
354  0.830353 -7.1629
355  0.865631 -7.1629
356  0.900909 -7.1629
357  0.936186 -7.1629
358  0.971464 -7.1629
359  1.00674 -7.1629
360  1.04202 -7.1629
361  1.0773 -7.1629
362  1.11258 -7.1629
363  1.14785 -7.1629
364  1.18313 -7.1629
365  1.21841 -7.1629
366  1.25369 -7.1629
367  1.28896 -7.1629
368  1.32424 -7.1629
369  1.35952 -7.1629
370  1.3948 -7.1629
371  1.43008 -7.1629
372  1.46535 -7.19817
373  1.50063 -7.19817
374  1.53591 -7.19817
375  1.57119 -7.19817
376  1.60646 -7.19817
377  1.64174 -7.19817
378  1.67702 -7.19817
379  1.7123 -7.19817
380  1.74758 -7.19817
381  1.78285 -7.19817
382  1.81813 -7.23345
383  1.85341 -7.23345
384  1.88869 -7.23345
385  1.92396 -7.23345
386  1.95924 -7.23345
387  1.99452 -7.23345
388  2.0298 -7.26873
389  2.06508 -7.26873
390  2.10035 -7.26873
391  2.13563 -7.26873
392  2.17091 -7.26873
393  2.20619 -7.30401
394  2.24146 -7.30401
395  2.27674 -7.30401
396  2.31202 -7.33929
397  2.3473 -7.33929
398  2.38258 -7.33929
399  2.41785 -7.33929
400  2.45313 -7.37456
401  2.48841 -7.37456
402  2.52369 -7.37456
403  2.55896 -7.37456
404  2.59424 -7.40984
405  2.62952 -7.40984
406  2.6648 -7.44512
407  2.70008 -7.44512
408  2.73535 -7.4804
409  2.77063 -7.4804
410  2.80591 -7.4804
411  2.84119 -7.4804
412  2.87646 -7.51567
413  2.91174 -7.51567
414  2.94702 -7.51567
415  2.9823 -7.55095
416  3.01758 -7.55095
417  3.05285 -7.55095
418  3.08813 -7.55095
419  3.12341 -7.58623
420  3.15869 -7.58623
421  3.19396 -7.58623
422  3.22924 -7.62151
423  3.26452 -7.62151
424  3.2998 -7.62151
425  3.33508 -7.62151
426  3.37035 -7.62151
427  3.40563 -7.62151
428  3.44091 -7.62151
429  3.47619 -7.62151
430  3.51146 -7.62151
431  3.54674 -7.62151
432  3.58202 -7.62151
433  3.6173 -7.62151
434  3.65258 -7.62151
435  3.68785 -7.58623
436  3.72313 -7.55095
437  3.75841 -7.55095
438  3.79369 -7.55095
439  3.82896 -7.55095
440  3.86424 -7.55095
441  3.89952 -7.55095
442  3.9348 -7.55095
443  3.97008 -7.55095
444  4.00535 -7.55095
445  4.04063 -7.55095
446  4.07591 -7.55095
447  4.11119 -7.55095
448  4.14646 -7.55095
449  4.18174 -7.55095
450  4.21702 -7.55095
451  4.2523 -7.55095
452  4.28758 -7.55095
453  4.32285 -7.55095
454  4.35813 -7.51567
455  4.39341 -7.51567
456  4.42869 -7.51567
457  4.46396 -7.51567
458  4.49924 -7.51567
459  4.53452 -7.51567
460  4.5698 -7.51567
461  4.60508 -7.51567
462  4.64035 -7.51567
463  4.67563 -7.51567
464  4.71091 -7.4804
465  4.74619 -7.4804
466  4.78146 -7.4804
467  4.81674 -7.4804
468  4.85202 -7.4804
469  4.8873 -7.4804
470  4.92258 -7.44512
471  4.95785 -7.40984
472  4.99313 -7.37456
473  5.02841 -7.33929
474  5.06369 -7.30401
475  5.09896 -7.26873
476  5.13424 -7.23345
477  5.16952 -7.19817
478  5.16952 -7.1629
479  5.16952 -7.12762
480  5.16952 -7.09234
481  5.2048 -7.05706
482  5.24008 -7.02179
483  5.27535 -6.98651
484  5.31063 -6.95123
485  5.34591 -6.91595
486  5.38119 -6.88067
487  5.41646 -6.8454
488  5.45174 -6.81012
489  5.48702 -6.77484
490  5.5223 -6.73956
491  5.55758 -6.70429
492  5.59285 -6.66901
493  5.59285 -6.63373
494  5.59285 -6.59845
495  5.62813 -6.56317
496  5.66341 -6.5279
497  5.69869 -6.49262
498  5.73396 -6.45734
499  5.73396 -6.42206
500  5.73396 -6.38679
501  5.76924 -6.35151
502  5.76924 -6.31623
503  5.76924 -6.28095
504  5.76924 -6.24567
505  5.76924 -6.2104
506  5.76924 -6.17512
507  5.76924 -6.13984
508  5.76924 -6.10456
509  5.76924 -6.06929
510  5.80452 -6.03401
511  5.80452 -5.99873
512  5.80452 -5.96345
513  5.80452 -5.92817
514  5.80452 -5.8929
515  5.80452 -5.85762
516  5.8398 -5.82234
517  5.8398 -5.78706
518  5.8398 -5.75179
519  5.8398 -5.71651
520  5.8398 -5.68123
521  5.8398 -5.64595
522  5.8398 -5.61067
523  5.87508 -5.5754
524  5.91035 -5.54012
525  5.94563 -5.50484
526  5.98091 -5.46956
527  6.01619 -5.43429
528  6.05146 -5.39901
529  6.08674 -5.36373
530  6.08674 -5.32845
531  6.08674 -5.29317
532  6.08674 -5.2579
533  6.08674 -5.22262
534  6.08674 -5.18734
535  6.08674 -5.15206
536  6.08674 -5.11679
537  6.08674 -5.08151
538  6.08674 -5.04623
539  6.08674 -5.01095
540  6.08674 -4.97567
541  6.12202 -4.9404
542  6.12202 -4.90512
543  6.12202 -4.86984
544  6.12202 -4.83456
545  6.12202 -4.79929
546  6.12202 -4.76401
547  6.12202 -4.72873
548  6.12202 -4.69345
549  6.12202 -4.65817
550  6.12202 -4.6229
551  6.12202 -4.58762
552  6.12202 -4.55234
553  6.12202 -4.51706
554  6.12202 -4.48179
555  6.12202 -4.44651
556  6.12202 -4.41123
557  6.12202 -4.37595
558  6.1573 -4.34067
559  6.19258 -4.3054
560  6.19258 -4.27012
561  6.22785 -4.23484
562  6.26313 -4.19956
563  6.29841 -4.16429
564  6.33369 -4.12901
565  6.33369 -4.09373
566  6.33369 -4.05845
567  6.33369 -4.02317
568  6.36896 -3.9879
569  6.40424 -3.95262
570  6.40424 -3.91734
571  6.43952 -3.88206
572  6.4748 -3.84679
573  6.51008 -3.81151
574  6.54535 -3.77623
575  6.58063 -3.74095
576  6.61591 -3.70567
577  6.65119 -3.6704
578  6.68646 -3.63512
579  6.72174 -3.59984
580  6.75702 -3.56456
581  6.75702 -3.52929
582  6.75702 -3.49401
583  6.75702 -3.45873
584  6.7923 -3.42345
585  6.82758 -3.38817
586  6.86285 -3.3529
587  6.89813 -3.31762
588  6.89813 -3.28234
589  6.89813 -3.24706
590  6.93341 -3.21179
591  6.96869 -3.17651
592  6.96869 -3.14123
593  6.96869 -3.10595
594  6.96869 -3.07067
595  6.96869 -3.0354
596  6.96869 -3.00012
597  6.96869 -2.96484
598  6.96869 -2.92956
599  6.96869 -2.89429
600  6.96869 -2.85901
601  6.96869 -2.82373
602  6.96869 -2.78845
603  6.96869 -2.75317
604  6.96869 -2.7179
605  6.96869 -2.68262
606  6.96869 -2.64734
607  6.96869 -2.61206
608  6.96869 -2.57679
609  7.00396 -2.54151
610  7.00396 -2.50623
611  7.03924 -2.47095
612  7.07452 -2.43567
613  7.07452 -2.4004
614  7.07452 -2.36512
615  7.07452 -2.32984
616  7.07452 -2.29456
617  7.07452 -2.25929
618  7.07452 -2.22401
619  7.07452 -2.18873
620  7.07452 -2.15345
621  7.07452 -2.11817
622  7.07452 -2.0829
623  7.07452 -2.04762
624  7.07452 -2.01234
625  7.07452 -1.97706
626  7.07452 -1.94179
627  7.07452 -1.90651
628  7.07452 -1.87123
629  7.03924 -1.83595
630  7.03924 -1.80067
631  7.03924 -1.7654
632  7.03924 -1.73012
633  7.03924 -1.69484
634  7.03924 -1.65956
635  7.03924 -1.62429
636  7.03924 -1.58901
637  7.03924 -1.55373
638  7.03924 -1.51845
639  7.03924 -1.48317
640  7.03924 -1.4479
641  7.03924 -1.41262
642  7.00396 -1.37734
643  7.00396 -1.34206
644  6.96869 -1.30679
645  6.93341 -1.27151
646  6.89813 -1.23623
647  6.86285 -1.20095
648  6.82758 -1.16567
649  6.7923 -1.1304
650  6.7923 -1.09512
651  6.7923 -1.05984
652  6.7923 -1.02456
653  6.7923 -0.989286
654  6.7923 -0.954008
655  6.7923 -0.91873
656  6.7923 -0.883452
657  6.7923 -0.848174
658  6.7923 -0.812897
659  6.7923 -0.777619
660  6.7923 -0.742341
661  6.7923 -0.707063
662  6.82758 -0.671786
663  6.82758 -0.636508
664  6.82758 -0.60123
665  6.86285 -0.565952
666  6.86285 -0.530674
667  6.86285 -0.495397
668  6.89813 -0.460119
669  6.89813 -0.424841
670  6.89813 -0.389563
671  6.93341 -0.354286
672  6.93341 -0.319008
673  6.93341 -0.28373
674  6.93341 -0.248452
675  6.93341 -0.213174
676  6.93341 -0.177897
677  6.93341 -0.142619
678  6.93341 -0.107341
679  6.93341 -0.0720633
680  6.93341 -0.0367855
681  6.93341 -0.00150777
682  6.93341 0.03377
683  6.93341 0.0690478
684  6.93341 0.104326
685  6.93341 0.139603
686  6.93341 0.174881
687  6.93341 0.210159
688  6.93341 0.245437
689  6.96869 0.280714
690  7.00396 0.315992
691  7.03924 0.35127
692  7.07452 0.386548
693  7.1098 0.421826
694  7.14508 0.457103
695  7.18035 0.492381
696  7.21563 0.527659
697  7.25091 0.562937
698  7.28619 0.598214
699  7.32146 0.633492
700  7.32146 0.66877
701  7.32146 0.704048
702  7.32146 0.739326
703  7.32146 0.774603
704  7.32146 0.809881
705  7.32146 0.845159
706  7.32146 0.880437
707  7.32146 0.915714
708  7.32146 0.950992
709  7.32146 0.98627
710  7.32146 1.02155
711  7.32146 1.05683
712  7.32146 1.0921
713  7.32146 1.12738
714  7.32146 1.16266
715  7.32146 1.19794
716  7.32146 1.23321
717  7.32146 1.26849
718  7.32146 1.30377
719  7.32146 1.33905
720  7.32146 1.37433
721  7.32146 1.4096
722  7.32146 1.44488
723  7.35674 1.48016
724  7.35674 1.51544
725  7.35674 1.55071
726  7.35674 1.58599
727  7.35674 1.62127
728  7.35674 1.65655
729  7.35674 1.69183
730  7.35674 1.7271
731  7.35674 1.76238
732  7.35674 1.79766
733  7.35674 1.83294
734  7.35674 1.86821
735  7.35674 1.90349
736  7.35674 1.93877
737  7.35674 1.97405
738  7.32146 2.00933
739  7.32146 2.0446
740  7.28619 2.07988
741  7.25091 2.11516
742  7.25091 2.15044
743  7.25091 2.18571
744  7.25091 2.22099
745  7.21563 2.25627
746  7.21563 2.29155
747  7.21563 2.32683
748  7.18035 2.3621
749  7.18035 2.39738
750  7.14508 2.43266
751  7.14508 2.46794
752  7.1098 2.50321
753  7.1098 2.53849
754  7.1098 2.57377
755  7.07452 2.60905
756  7.03924 2.64433
757  7.00396 2.6796
758  6.96869 2.71488
759  6.96869 2.75016
760  6.96869 2.78544
761  6.96869 2.82071
762  6.96869 2.85599
763  6.96869 2.89127
764  6.93341 2.92655
765  6.93341 2.96183
766  6.93341 2.9971
767  6.89813 3.03238
768  6.89813 3.06766
769  6.86285 3.10294
770  6.82758 3.13821
771  6.82758 3.17349
772  6.7923 3.20877
773  6.75702 3.24405
774  6.75702 3.27933
775  6.72174 3.3146
776  6.68646 3.34988
777  6.68646 3.38516
778  6.65119 3.42044
779  6.65119 3.45571
780  6.65119 3.49099
781  6.65119 3.52627
782  6.65119 3.56155
783  6.61591 3.59683
784  6.58063 3.6321
785  6.54535 3.66738
786  6.51008 3.70266
787  6.4748 3.73794
788  6.43952 3.77321
789  6.40424 3.80849
790  6.36896 3.84377
791  6.33369 3.87905
792  6.33369 3.91433
793  6.33369 3.9496
794  6.33369 3.98488
795  6.33369 4.02016
796  6.33369 4.05544
797  6.33369 4.09071
798  6.29841 4.12599
799  6.26313 4.16127
800  6.22785 4.19655
801  6.19258 4.23183
802  6.1573 4.2671
803  6.12202 4.30238
804  6.08674 4.33766
805  6.05146 4.37294
806  6.05146 4.40821
807  6.01619 4.44349
808  5.98091 4.47877
809  5.94563 4.51405
810  5.94563 4.54933
811  5.91035 4.5846
812  5.87508 4.61988
813  5.8398 4.65516
814  5.8398 4.69044
815  5.80452 4.72571
816  5.76924 4.76099
817  5.73396 4.79627
818  5.69869 4.83155
819  5.69869 4.86683
820  5.66341 4.9021
821  5.62813 4.93738
822  5.59285 4.97266
823  5.55758 5.00794
824  5.55758 5.04321
825  5.55758 5.07849
826  5.5223 5.11377
827  5.48702 5.14905
828  5.45174 5.18433
829  5.41646 5.2196
830  5.38119 5.25488
831  5.34591 5.29016
832  5.31063 5.32544
833  5.27535 5.36071
834  5.27535 5.39599
835  5.24008 5.43127
836  5.2048 5.46655
837  5.2048 5.50183
838  5.16952 5.5371
839  5.13424 5.57238
840  5.09896 5.60766
841  5.06369 5.64294
842  5.02841 5.67821
843  4.99313 5.71349
844  4.95785 5.74877
845  4.92258 5.78405
846  4.8873 5.81933
847  4.85202 5.8546
848  4.81674 5.88988
849  4.78146 5.92516
850  4.74619 5.96044
851  4.71091 5.99571
852  4.67563 6.03099
853  4.64035 6.06627
854  4.60508 6.06627
855  4.5698 6.10155
856  4.53452 6.13683
857  4.49924 6.1721
858  4.46396 6.20738
859  4.42869 6.24266
860  4.39341 6.27794
861  4.35813 6.31321
862  4.32285 6.31321
863  4.28758 6.34849
864  4.2523 6.38377
865  4.21702 6.41905
866  4.18174 6.45433
867  4.14646 6.4896
868  4.11119 6.52488
869  4.07591 6.56016
870  4.04063 6.59544
871  4.00535 6.63071
872  3.97008 6.66599
873  3.9348 6.66599
874  3.89952 6.70127
875  3.86424 6.73655
876  3.82896 6.73655
877  3.79369 6.77183
878  3.75841 6.8071
879  3.72313 6.84238
880  3.68785 6.87766
881  3.65258 6.87766
882  3.6173 6.91294
883  3.58202 6.94821
884  3.54674 6.94821
885  3.51146 6.98349
886  3.47619 6.98349
887  3.44091 7.01877
888  3.40563 7.05405
889  3.37035 7.05405
890  3.33508 7.05405
891  3.2998 7.08933
892  3.26452 7.1246
893  3.22924 7.1246
894  3.19396 7.15988
895  3.15869 7.15988
896  3.12341 7.19516
897  3.08813 7.19516
898  3.05285 7.23044
899  3.01758 7.23044
900  2.9823 7.26571
901  2.94702 7.30099
902  2.91174 7.30099
903  2.87646 7.33627
904  2.84119 7.33627
905  2.80591 7.37155
906  2.77063 7.40683
907  2.73535 7.40683
908  2.70008 7.4421
909  2.6648 7.4421
910  2.62952 7.47738
911  2.59424 7.47738
912  2.55896 7.51266
913  2.52369 7.54794
914  2.48841 7.54794
915  2.45313 7.58321
916  2.41785 7.58321
917  2.38258 7.61849
918  2.3473 7.61849
919  2.31202 7.65377
920  2.27674 7.65377
921  2.24146 7.65377
922  2.20619 7.68905
923  2.17091 7.72433
924  2.13563 7.72433
925  2.10035 7.7596
926  2.06508 7.7596
927  2.0298 7.7596
928  1.99452 7.79488
929  1.95924 7.79488
930  1.92396 7.83016
931  1.88869 7.83016
932  1.85341 7.86544
933  1.81813 7.86544
934  1.78285 7.86544
935  1.74758 7.90071
936  1.7123 7.90071
937  1.67702 7.93599
938  1.64174 7.93599
939  1.60646 7.93599
940  1.57119 7.97127
941  1.53591 7.97127
942  1.50063 7.97127
943  1.46535 7.97127
944  1.43008 8.00655
945  1.3948 8.00655
946  1.35952 8.04183
947  1.32424 8.0771
948  1.28896 8.11238
949  1.25369 8.11238
950  1.21841 8.11238
951  1.18313 8.11238
952  1.14785 8.11238
953  1.11258 8.14766
954  1.0773 8.18294
955  1.04202 8.21821
956  1.00674 8.21821
957  0.971464 8.21821
958  0.936186 8.21821
959  0.900909 8.21821
960  0.865631 8.21821
961  0.830353 8.25349
962  0.795075 8.28877
963  0.759797 8.28877
964  0.72452 8.28877
965  0.689242 8.28877
966  0.653964 8.28877
967  0.618686 8.28877
968  0.583409 8.28877
969  0.548131 8.28877
970  0.512853 8.28877
971  0.477575 8.28877
972  0.442297 8.28877
973  0.40702 8.28877
974  0.371742 8.28877
975  0.336464 8.28877
976  0.301186 8.28877
977  0.265909 8.28877
978  0.230631 8.32405
979  0.195353 8.35933
980  0.160075 8.35933
981  0.124797 8.35933
982  0.0895197 8.35933
983  0.0542419 8.35933
984  0.0189642 8.3946
985  -0.0163136 8.3946
986  -0.0515914 8.3946
987  -0.0868692 8.3946
988  -0.122147 8.3946
989  -0.157425 8.3946
990  -0.192703 8.3946
991  -0.22798 8.3946
992  -0.263258 8.3946
993  -0.298536 8.42988
994  -0.333814 8.42988
995  -0.369091 8.46516
996  -0.404369 8.46516
997  -0.439647 8.46516
998  -0.474925 8.46516
999  -0.510203 8.46516
1000 -0.54548 8.46516
1001 -0.580758 8.46516
1002 -0.616036 8.46516
1003 -0.651314 8.46516
1004 -0.686591 8.46516
1005 -0.721869 8.46516
1006 -0.757147 8.46516
1007 -0.792425 8.46516
1008 -0.827703 8.46516
1009 -0.86298 8.42988
1010 -0.898258 8.42988
1011 -0.933536 8.42988
1012 -0.968814 8.42988
1013 -1.00409 8.42988
1014 -1.03937 8.42988
1015 -1.07465 8.42988
1016 -1.10992 8.42988
1017 -1.1452 8.42988
1018 -1.18048 8.3946
1019 -1.21576 8.3946
1020 -1.25104 8.35933
1021 -1.28631 8.35933
1022 -1.32159 8.35933
1023 -1.35687 8.35933
1024 -1.39215 8.35933
1025 -1.42742 8.35933
1026 -1.4627 8.35933
1027 -1.49798 8.32405
1028 -1.53326 8.32405
1029 -1.56854 8.28877
1030 -1.60381 8.28877
1031 -1.63909 8.28877
1032 -1.67437 8.28877
1033 -1.70965 8.28877
1034 -1.74492 8.28877
1035 -1.7802 8.28877
1036 -1.81548 8.25349
1037 -1.85076 8.25349
1038 -1.88604 8.25349
1039 -1.92131 8.25349
1040 -1.95659 8.25349
1041 -1.99187 8.25349
1042 -2.02715 8.25349
1043 -2.06242 8.21821
1044 -2.0977 8.21821
1045 -2.13298 8.21821
1046 -2.16826 8.21821
1047 -2.20354 8.18294
1048 -2.23881 8.18294
1049 -2.27409 8.18294
1050 -2.30937 8.18294
1051 -2.34465 8.18294
1052 -2.37992 8.18294
1053 -2.4152 8.18294
1054 -2.45048 8.18294
1055 -2.48576 8.14766
1056 -2.52104 8.14766
1057 -2.55631 8.14766
1058 -2.59159 8.14766
1059 -2.62687 8.11238
1060 -2.66215 8.0771
1061 -2.69742 8.04183
1062 -2.7327 8.00655
1063 -2.76798 8.00655
1064 -2.80326 7.97127
1065 -2.83854 7.97127
1066 -2.87381 7.93599
1067 -2.90909 7.90071
1068 -2.94437 7.90071
1069 -2.97965 7.90071
1070 -3.01492 7.86544
1071 -3.0502 7.86544
1072 -3.08548 7.83016
1073 -3.12076 7.79488
1074 -3.15604 7.7596
1075 -3.19131 7.7596
1076 -3.22659 7.7596
1077 -3.26187 7.72433
1078 -3.29715 7.68905
1079 -3.33242 7.65377
1080 -3.3677 7.61849
1081 -3.40298 7.58321
1082 -3.43826 7.54794
1083 -3.47354 7.51266
1084 -3.50881 7.47738
1085 -3.54409 7.4421
1086 -3.57937 7.4421
1087 -3.61465 7.40683
1088 -3.64992 7.37155
1089 -3.6852 7.33627
1090 -3.72048 7.30099
1091 -3.75576 7.26571
1092 -3.79104 7.26571
1093 -3.82631 7.23044
1094 -3.86159 7.23044
1095 -3.89687 7.19516
1096 -3.93215 7.15988
1097 -3.96742 7.1246
1098 -4.0027 7.08933
1099 -4.03798 7.05405
1100 -4.07326 7.01877
1101 -4.10854 6.98349
1102 -4.14381 6.94821
1103 -4.17909 6.91294
1104 -4.21437 6.87766
1105 -4.24965 6.84238
1106 -4.28492 6.8071
1107 -4.3202 6.77183
1108 -4.35548 6.73655
1109 -4.39076 6.70127
1110 -4.42604 6.66599
1111 -4.46131 6.63071
1112 -4.49659 6.59544
1113 -4.53187 6.56016
1114 -4.56715 6.52488
1115 -4.60242 6.4896
1116 -4.6377 6.45433
1117 -4.6377 6.41905
1118 -4.67298 6.38377
1119 -4.70826 6.34849
1120 -4.74354 6.31321
1121 -4.77881 6.27794
1122 -4.81409 6.24266
1123 -4.84937 6.20738
1124 -4.88465 6.1721
1125 -4.91992 6.13683
1126 -4.91992 6.10155
1127 -4.91992 6.06627
1128 -4.9552 6.03099
1129 -4.9552 5.99571
1130 -4.99048 5.96044
1131 -5.02576 5.92516
1132 -5.06104 5.88988
1133 -5.09631 5.8546
1134 -5.13159 5.81933
1135 -5.16687 5.78405
1136 -5.16687 5.74877
1137 -5.20215 5.71349
1138 -5.20215 5.67821
1139 -5.23742 5.64294
1140 -5.2727 5.60766
1141 -5.30798 5.57238
1142 -5.34326 5.5371
1143 -5.37854 5.50183
1144 -5.37854 5.46655
1145 -5.37854 5.43127
1146 -5.41381 5.39599
1147 -5.41381 5.36071
1148 -5.41381 5.32544
1149 -5.41381 5.29016
1150 -5.41381 5.25488
1151 -5.44909 5.2196
1152 -5.48437 5.18433
1153 -5.51965 5.14905
1154 -5.55492 5.11377
1155 -5.5902 5.07849
1156 -5.62548 5.04321
1157 -5.66076 5.00794
1158 -5.66076 4.97266
1159 -5.69604 4.93738
1160 -5.69604 4.9021
1161 -5.69604 4.86683
1162 -5.73131 4.83155
1163 -5.73131 4.79627
1164 -5.76659 4.76099
1165 -5.76659 4.72571
1166 -5.76659 4.69044
1167 -5.80187 4.65516
1168 -5.83715 4.61988
1169 -5.87242 4.5846
1170 -5.9077 4.54933
1171 -5.9077 4.51405
1172 -5.94298 4.47877
1173 -5.97826 4.44349
1174 -6.01354 4.40821
1175 -6.01354 4.37294
1176 -6.01354 4.33766
1177 -6.01354 4.30238
1178 -6.04881 4.2671
1179 -6.08409 4.23183
1180 -6.11937 4.19655
1181 -6.15465 4.16127
1182 -6.18992 4.12599
1183 -6.2252 4.09071
1184 -6.2252 4.05544
1185 -6.2252 4.02016
1186 -6.26048 3.98488
1187 -6.26048 3.9496
1188 -6.29576 3.91433
1189 -6.29576 3.87905
1190 -6.29576 3.84377
1191 -6.33104 3.80849
1192 -6.33104 3.77321
1193 -6.33104 3.73794
1194 -6.33104 3.70266
1195 -6.36631 3.66738
1196 -6.36631 3.6321
1197 -6.40159 3.59683
1198 -6.40159 3.56155
1199 -6.43687 3.52627
1200 -6.43687 3.49099
1201 -6.43687 3.45571
1202 -6.43687 3.42044
1203 -6.47215 3.38516
1204 -6.47215 3.34988
1205 -6.50742 3.3146
1206 -6.5427 3.27933
1207 -6.5427 3.24405
1208 -6.5427 3.20877
1209 -6.5427 3.17349
1210 -6.57798 3.13821
1211 -6.57798 3.10294
1212 -6.57798 3.06766
1213 -6.61326 3.03238
1214 -6.61326 2.9971
1215 -6.64854 2.96183
1216 -6.64854 2.92655
1217 -6.64854 2.89127
1218 -6.64854 2.85599
1219 -6.64854 2.82071
1220 -6.68381 2.78544
1221 -6.68381 2.75016
1222 -6.71909 2.71488
1223 -6.71909 2.6796
1224 -6.71909 2.64433
1225 -6.71909 2.60905
1226 -6.75437 2.57377
1227 -6.75437 2.53849
1228 -6.78965 2.50321
1229 -6.78965 2.46794
1230 -6.78965 2.43266
1231 -6.78965 2.39738
1232 -6.78965 2.3621
1233 -6.78965 2.32683
1234 -6.78965 2.29155
1235 -6.78965 2.25627
1236 -6.78965 2.22099
1237 -6.78965 2.18571
1238 -6.78965 2.15044
1239 -6.78965 2.11516
1240 -6.82492 2.07988
1241 -6.82492 2.0446
1242 -6.8602 2.00933
1243 -6.8602 1.97405
1244 -6.8602 1.93877
1245 -6.8602 1.90349
1246 -6.8602 1.86821
1247 -6.89548 1.83294
1248 -6.89548 1.79766
1249 -6.89548 1.76238
1250 -6.89548 1.7271
1251 -6.93076 1.69183
1252 -6.93076 1.65655
1253 -6.93076 1.62127
1254 -6.93076 1.58599
1255 -6.93076 1.55071
1256 -6.93076 1.51544
1257 -6.93076 1.48016
1258 -6.93076 1.44488
1259 -6.93076 1.4096
1260 -6.93076 1.37433
1261 -6.96604 1.33905
1262 -6.96604 1.30377
1263 -6.96604 1.26849
1264 -6.96604 1.23321
1265 -6.96604 1.19794
1266 -7.00131 1.16266
1267 -7.00131 1.12738
1268 -7.00131 1.0921
1269 -7.00131 1.05683
1270 -7.00131 1.02155
1271 -7.00131 0.98627
1272 -7.00131 0.950992
1273 -7.00131 0.915714
1274 -7.00131 0.880437
1275 -7.00131 0.845159
1276 -7.00131 0.809881
1277 -7.00131 0.774603
1278 -7.03659 0.739326
1279 -7.03659 0.704048
1280 -7.03659 0.66877
1281 -7.03659 0.633492
1282 -7.03659 0.598214
1283 -7.03659 0.562937
1284 -7.03659 0.527659
1285 -7.03659 0.492381
1286 -7.03659 0.457103
1287 -7.03659 0.421826
1288 -7.03659 0.386548
1289 -7.03659 0.35127
1290 -7.07187 0.315992
1291 -7.07187 0.280714
1292 -7.07187 0.245437
1293 -7.07187 0.210159
1294 -7.07187 0.174881
1295 -7.07187 0.139603
1296 -7.07187 0.104326
1297 -7.07187 0.0690478
1298 -7.07187 0.03377
1299 -7.07187 -0.00150777
1300 -7.07187 -0.0367855
1301 -7.07187 -0.0720633
1302 -7.07187 -0.107341
1303 -7.10715 -0.142619
1304 -7.10715 -0.177897
1305 -7.10715 -0.213174
1306 -7.10715 -0.248452
1307 -7.10715 -0.28373
1308 -7.10715 -0.319008
1309 -7.10715 -0.354286
1310 -7.10715 -0.389563
1311 -7.10715 -0.424841
1312 -7.10715 -0.460119
1313 -7.10715 -0.495397
