# Supplementary material for: Statistical Mapping of Maize Bundle Intensity at the Stem Scale Using Spatial Normalisation of Replicated Images
Source: PLoS One. 2014 Mar 12;9(3):e90673. doi: 10.1371/journal.pone.0090673 (PMC3951278; doi:10.1371/journal.pone.0090673)
Supplement: File S2 — Data files containing bundle positions and slice contours. (ZIP) [file pone.0090673.s002.zip › data/slabs/tables/contoursMm/m11frCntMm.txt]

name   x   y
1    -7.41857 1.25978
2    -7.41857 1.2245
3    -7.41857 1.18922
4    -7.41857 1.15395
5    -7.41857 1.11867
6    -7.41857 1.08339
7    -7.41857 1.04811
8    -7.41857 1.01283
9    -7.41857 0.977557
10   -7.41857 0.942279
11   -7.41857 0.907001
12   -7.41857 0.871724
13   -7.41857 0.836446
14   -7.41857 0.801168
15   -7.41857 0.76589
16   -7.41857 0.730613
17   -7.41857 0.695335
18   -7.41857 0.660057
19   -7.41857 0.624779
20   -7.41857 0.589501
21   -7.41857 0.554224
22   -7.41857 0.518946
23   -7.41857 0.483668
24   -7.41857 0.44839
25   -7.41857 0.413113
26   -7.41857 0.377835
27   -7.41857 0.342557
28   -7.41857 0.307279
29   -7.41857 0.272001
30   -7.41857 0.236724
31   -7.41857 0.201446
32   -7.41857 0.166168
33   -7.41857 0.13089
34   -7.41857 0.0956126
35   -7.41857 0.0603348
36   -7.41857 0.025057
37   -7.41857 -0.0102207
38   -7.38329 -0.0454985
39   -7.34801 -0.0807763
40   -7.34801 -0.116054
41   -7.34801 -0.151332
42   -7.34801 -0.18661
43   -7.34801 -0.221887
44   -7.34801 -0.257165
45   -7.34801 -0.292443
46   -7.34801 -0.327721
47   -7.34801 -0.362999
48   -7.34801 -0.398276
49   -7.34801 -0.433554
50   -7.34801 -0.468832
51   -7.34801 -0.50411
52   -7.34801 -0.539387
53   -7.34801 -0.574665
54   -7.34801 -0.609943
55   -7.31273 -0.645221
56   -7.27746 -0.680499
57   -7.24218 -0.715776
58   -7.24218 -0.751054
59   -7.2069 -0.786332
60   -7.2069 -0.82161
61   -7.17162 -0.856887
62   -7.17162 -0.892165
63   -7.17162 -0.927443
64   -7.17162 -0.962721
65   -7.17162 -0.997999
66   -7.17162 -1.03328
67   -7.17162 -1.06855
68   -7.17162 -1.10383
69   -7.17162 -1.13911
70   -7.17162 -1.17439
71   -7.17162 -1.20967
72   -7.17162 -1.24494
73   -7.17162 -1.28022
74   -7.17162 -1.3155
75   -7.17162 -1.35078
76   -7.17162 -1.38605
77   -7.17162 -1.42133
78   -7.17162 -1.45661
79   -7.17162 -1.49189
80   -7.17162 -1.52717
81   -7.17162 -1.56244
82   -7.17162 -1.59772
83   -7.17162 -1.633
84   -7.13635 -1.66828
85   -7.10107 -1.70355
86   -7.10107 -1.73883
87   -7.10107 -1.77411
88   -7.10107 -1.80939
89   -7.10107 -1.84467
90   -7.10107 -1.87994
91   -7.10107 -1.91522
92   -7.10107 -1.9505
93   -7.06579 -1.98578
94   -7.03051 -2.02105
95   -7.03051 -2.05633
96   -6.99523 -2.09161
97   -6.99523 -2.12689
98   -6.99523 -2.16217
99   -6.99523 -2.19744
100  -6.99523 -2.23272
101  -6.99523 -2.268
102  -6.99523 -2.30328
103  -6.99523 -2.33855
104  -6.99523 -2.37383
105  -6.99523 -2.40911
106  -6.99523 -2.44439
107  -6.99523 -2.47967
108  -6.99523 -2.51494
109  -6.99523 -2.55022
110  -6.99523 -2.5855
111  -6.95996 -2.62078
112  -6.92468 -2.65605
113  -6.8894 -2.69133
114  -6.8894 -2.72661
115  -6.8894 -2.76189
116  -6.8894 -2.79717
117  -6.8894 -2.83244
118  -6.8894 -2.86772
119  -6.8894 -2.903
120  -6.8894 -2.93828
121  -6.8894 -2.97355
122  -6.8894 -3.00883
123  -6.8894 -3.04411
124  -6.8894 -3.07939
125  -6.8894 -3.11467
126  -6.85412 -3.14994
127  -6.85412 -3.18522
128  -6.81885 -3.2205
129  -6.81885 -3.25578
130  -6.81885 -3.29105
131  -6.81885 -3.32633
132  -6.81885 -3.36161
133  -6.81885 -3.39689
134  -6.81885 -3.43217
135  -6.81885 -3.46744
136  -6.81885 -3.50272
137  -6.81885 -3.538
138  -6.81885 -3.57328
139  -6.81885 -3.60855
140  -6.81885 -3.64383
141  -6.81885 -3.67911
142  -6.81885 -3.71439
143  -6.78357 -3.74967
144  -6.74829 -3.78494
145  -6.74829 -3.82022
146  -6.71301 -3.8555
147  -6.67773 -3.89078
148  -6.64246 -3.92605
149  -6.60718 -3.96133
150  -6.5719 -3.99661
151  -6.53662 -4.03189
152  -6.50135 -4.06717
153  -6.46607 -4.10244
154  -6.43079 -4.10244
155  -6.39551 -4.10244
156  -6.36023 -4.10244
157  -6.32496 -4.10244
158  -6.28968 -4.10244
159  -6.2544 -4.10244
160  -6.21912 -4.10244
161  -6.18385 -4.10244
162  -6.14857 -4.13772
163  -6.11329 -4.173
164  -6.07801 -4.20828
165  -6.04273 -4.24355
166  -6.00746 -4.27883
167  -5.97218 -4.31411
168  -5.9369 -4.34939
169  -5.90162 -4.38467
170  -5.86635 -4.41994
171  -5.86635 -4.45522
172  -5.86635 -4.4905
173  -5.86635 -4.52578
174  -5.83107 -4.56105
175  -5.79579 -4.59633
176  -5.76051 -4.63161
177  -5.76051 -4.66689
178  -5.76051 -4.70217
179  -5.76051 -4.73744
180  -5.76051 -4.77272
181  -5.76051 -4.808
182  -5.76051 -4.84328
183  -5.76051 -4.87855
184  -5.76051 -4.91383
185  -5.76051 -4.94911
186  -5.76051 -4.98439
187  -5.76051 -5.01967
188  -5.76051 -5.05494
189  -5.76051 -5.09022
190  -5.76051 -5.1255
191  -5.76051 -5.16078
192  -5.76051 -5.19605
193  -5.76051 -5.23133
194  -5.76051 -5.26661
195  -5.76051 -5.30189
196  -5.76051 -5.33717
197  -5.76051 -5.37244
198  -5.76051 -5.40772
199  -5.76051 -5.443
200  -5.76051 -5.47828
201  -5.76051 -5.51355
202  -5.76051 -5.54883
203  -5.76051 -5.58411
204  -5.76051 -5.61939
205  -5.76051 -5.65467
206  -5.76051 -5.68994
207  -5.76051 -5.72522
208  -5.76051 -5.7605
209  -5.76051 -5.79578
210  -5.76051 -5.83105
211  -5.72523 -5.86633
212  -5.68996 -5.90161
213  -5.65468 -5.93689
214  -5.6194 -5.97217
215  -5.58412 -6.00744
216  -5.54885 -6.04272
217  -5.51357 -6.078
218  -5.51357 -6.11328
219  -5.51357 -6.14855
220  -5.51357 -6.18383
221  -5.51357 -6.21911
222  -5.51357 -6.25439
223  -5.51357 -6.28967
224  -5.51357 -6.32494
225  -5.51357 -6.36022
226  -5.51357 -6.3955
227  -5.51357 -6.43078
228  -5.51357 -6.46605
229  -5.51357 -6.50133
230  -5.51357 -6.53661
231  -5.51357 -6.57189
232  -5.51357 -6.60717
233  -5.51357 -6.64244
234  -5.51357 -6.67772
235  -5.51357 -6.713
236  -5.47829 -6.74828
237  -5.44301 -6.78355
238  -5.40773 -6.81883
239  -5.37246 -6.85411
240  -5.33718 -6.88939
241  -5.3019 -6.92467
242  -5.26662 -6.95994
243  -5.23135 -6.99522
244  -5.19607 -7.0305
245  -5.16079 -7.06578
246  -5.16079 -7.10105
247  -5.12551 -7.13633
248  -5.12551 -7.17161
249  -5.09023 -7.20689
250  -5.05496 -7.24217
251  -5.01968 -7.27744
252  -4.9844 -7.31272
253  -4.94912 -7.348
254  -4.94912 -7.38328
255  -4.94912 -7.41855
256  -4.91385 -7.45383
257  -4.87857 -7.48911
258  -4.84329 -7.52439
259  -4.80801 -7.55967
260  -4.77273 -7.59494
261  -4.73746 -7.63022
262  -4.70218 -7.6655
263  -4.6669 -7.70078
264  -4.63162 -7.73605
265  -4.59635 -7.77133
266  -4.59635 -7.80661
267  -4.59635 -7.84189
268  -4.59635 -7.87717
269  -4.59635 -7.91244
270  -4.59635 -7.94772
271  -4.59635 -7.983
272  -4.56107 -8.01828
273  -4.52579 -8.05355
274  -4.49051 -8.08883
275  -4.45523 -8.12411
276  -4.41996 -8.15939
277  -4.38468 -8.19467
278  -4.3494 -8.22994
279  -4.31412 -8.26522
280  -4.27885 -8.26522
281  -4.24357 -8.26522
282  -4.20829 -8.26522
283  -4.17301 -8.26522
284  -4.13773 -8.26522
285  -4.10246 -8.26522
286  -4.06718 -8.26522
287  -4.0319 -8.26522
288  -3.99662 -8.26522
289  -3.96135 -8.26522
290  -3.92607 -8.26522
291  -3.89079 -8.26522
292  -3.85551 -8.26522
293  -3.82023 -8.26522
294  -3.78496 -8.26522
295  -3.74968 -8.26522
296  -3.7144 -8.26522
297  -3.67912 -8.26522
298  -3.64385 -8.26522
299  -3.60857 -8.26522
300  -3.57329 -8.26522
301  -3.53801 -8.26522
302  -3.50273 -8.26522
303  -3.46746 -8.22994
304  -3.43218 -8.22994
305  -3.3969 -8.19467
306  -3.36162 -8.19467
307  -3.32635 -8.15939
308  -3.29107 -8.15939
309  -3.25579 -8.15939
310  -3.22051 -8.12411
311  -3.18523 -8.08883
312  -3.14996 -8.08883
313  -3.11468 -8.08883
314  -3.0794 -8.05355
315  -3.04412 -8.05355
316  -3.00885 -8.05355
317  -2.97357 -8.01828
318  -2.93829 -8.01828
319  -2.90301 -7.983
320  -2.86773 -7.983
321  -2.83246 -7.983
322  -2.79718 -7.94772
323  -2.7619 -7.94772
324  -2.72662 -7.94772
325  -2.69135 -7.94772
326  -2.65607 -7.91244
327  -2.62079 -7.91244
328  -2.58551 -7.91244
329  -2.55023 -7.87717
330  -2.51496 -7.87717
331  -2.47968 -7.84189
332  -2.4444 -7.84189
333  -2.40912 -7.84189
334  -2.37385 -7.80661
335  -2.33857 -7.80661
336  -2.30329 -7.77133
337  -2.26801 -7.77133
338  -2.23273 -7.77133
339  -2.19746 -7.73605
340  -2.16218 -7.73605
341  -2.1269 -7.70078
342  -2.09162 -7.70078
343  -2.05635 -7.70078
344  -2.02107 -7.6655
345  -1.98579 -7.6655
346  -1.95051 -7.6655
347  -1.91523 -7.63022
348  -1.87996 -7.63022
349  -1.84468 -7.63022
350  -1.8094 -7.63022
351  -1.77412 -7.59494
352  -1.73885 -7.59494
353  -1.70357 -7.59494
354  -1.66829 -7.59494
355  -1.63301 -7.55967
356  -1.59773 -7.55967
357  -1.56246 -7.55967
358  -1.52718 -7.55967
359  -1.4919 -7.52439
360  -1.45662 -7.52439
361  -1.42135 -7.52439
362  -1.38607 -7.52439
363  -1.35079 -7.52439
364  -1.31551 -7.52439
365  -1.28023 -7.52439
366  -1.24496 -7.52439
367  -1.20968 -7.52439
368  -1.1744 -7.52439
369  -1.13912 -7.52439
370  -1.10385 -7.48911
371  -1.06857 -7.48911
372  -1.03329 -7.48911
373  -0.998012 -7.48911
374  -0.962734 -7.48911
375  -0.927456 -7.48911
376  -0.892179 -7.48911
377  -0.856901 -7.48911
378  -0.821623 -7.48911
379  -0.786345 -7.48911
380  -0.751067 -7.48911
381  -0.71579 -7.48911
382  -0.680512 -7.48911
383  -0.645234 -7.48911
384  -0.609956 -7.48911
385  -0.574679 -7.48911
386  -0.539401 -7.48911
387  -0.504123 -7.48911
388  -0.468845 -7.48911
389  -0.433567 -7.48911
390  -0.39829 -7.48911
391  -0.363012 -7.48911
392  -0.327734 -7.48911
393  -0.292456 -7.48911
394  -0.257179 -7.48911
395  -0.221901 -7.48911
396  -0.186623 -7.48911
397  -0.151345 -7.48911
398  -0.116067 -7.48911
399  -0.0807897 -7.48911
400  -0.0455119 -7.48911
401  -0.0102341 -7.48911
402  0.0250437 -7.48911
403  0.0603215 -7.48911
404  0.0955992 -7.48911
405  0.130877 -7.48911
406  0.166155 -7.48911
407  0.201433 -7.48911
408  0.23671 -7.48911
409  0.271988 -7.48911
410  0.307266 -7.48911
411  0.342544 -7.48911
412  0.377821 -7.48911
413  0.413099 -7.48911
414  0.448377 -7.48911
415  0.483655 -7.48911
416  0.518933 -7.48911
417  0.55421 -7.48911
418  0.589488 -7.48911
419  0.624766 -7.48911
420  0.660044 -7.48911
421  0.695321 -7.52439
422  0.730599 -7.52439
423  0.765877 -7.52439
424  0.801155 -7.52439
425  0.836433 -7.52439
426  0.87171 -7.52439
427  0.906988 -7.55967
428  0.942266 -7.55967
429  0.977544 -7.55967
430  1.01282 -7.55967
431  1.0481 -7.55967
432  1.08338 -7.55967
433  1.11865 -7.55967
434  1.15393 -7.55967
435  1.18921 -7.55967
436  1.22449 -7.55967
437  1.25977 -7.55967
438  1.29504 -7.55967
439  1.33032 -7.55967
440  1.3656 -7.55967
441  1.40088 -7.55967
442  1.43615 -7.55967
443  1.47143 -7.55967
444  1.50671 -7.55967
445  1.54199 -7.55967
446  1.57727 -7.55967
447  1.61254 -7.55967
448  1.64782 -7.55967
449  1.6831 -7.55967
450  1.71838 -7.55967
451  1.75365 -7.55967
452  1.78893 -7.59494
453  1.82421 -7.59494
454  1.85949 -7.59494
455  1.89477 -7.59494
456  1.93004 -7.59494
457  1.96532 -7.59494
458  2.0006 -7.59494
459  2.03588 -7.59494
460  2.07115 -7.59494
461  2.10643 -7.59494
462  2.14171 -7.59494
463  2.17699 -7.59494
464  2.21227 -7.59494
465  2.24754 -7.59494
466  2.28282 -7.59494
467  2.3181 -7.59494
468  2.35338 -7.59494
469  2.38865 -7.59494
470  2.42393 -7.59494
471  2.45921 -7.63022
472  2.49449 -7.63022
473  2.52977 -7.63022
474  2.56504 -7.63022
475  2.60032 -7.63022
476  2.6356 -7.63022
477  2.67088 -7.63022
478  2.70615 -7.63022
479  2.74143 -7.63022
480  2.77671 -7.63022
481  2.81199 -7.63022
482  2.84727 -7.63022
483  2.88254 -7.63022
484  2.91782 -7.63022
485  2.9531 -7.63022
486  2.98838 -7.63022
487  3.02365 -7.63022
488  3.05893 -7.63022
489  3.09421 -7.63022
490  3.12949 -7.59494
491  3.16477 -7.59494
492  3.20004 -7.55967
493  3.23532 -7.52439
494  3.2706 -7.52439
495  3.30588 -7.52439
496  3.34115 -7.52439
497  3.37643 -7.48911
498  3.41171 -7.45383
499  3.44699 -7.41855
500  3.48227 -7.38328
501  3.51754 -7.348
502  3.55282 -7.31272
503  3.5881 -7.31272
504  3.62338 -7.27744
505  3.65865 -7.24217
506  3.69393 -7.20689
507  3.72921 -7.17161
508  3.76449 -7.13633
509  3.79977 -7.10105
510  3.83504 -7.06578
511  3.87032 -7.0305
512  3.9056 -6.99522
513  3.94088 -6.95994
514  3.97615 -6.92467
515  4.01143 -6.88939
516  4.04671 -6.85411
517  4.04671 -6.81883
518  4.04671 -6.78355
519  4.04671 -6.74828
520  4.04671 -6.713
521  4.04671 -6.67772
522  4.04671 -6.64244
523  4.04671 -6.60717
524  4.04671 -6.57189
525  4.04671 -6.53661
526  4.04671 -6.50133
527  4.04671 -6.46605
528  4.04671 -6.43078
529  4.04671 -6.3955
530  4.04671 -6.36022
531  4.08199 -6.32494
532  4.11727 -6.28967
533  4.15254 -6.25439
534  4.18782 -6.21911
535  4.2231 -6.18383
536  4.25838 -6.14855
537  4.29365 -6.11328
538  4.32893 -6.078
539  4.36421 -6.04272
540  4.39949 -6.04272
541  4.43477 -6.04272
542  4.47004 -6.04272
543  4.50532 -6.04272
544  4.5406 -6.00744
545  4.57588 -5.97217
546  4.61115 -5.97217
547  4.64643 -5.97217
548  4.68171 -5.97217
549  4.71699 -5.97217
550  4.75227 -5.93689
551  4.78754 -5.90161
552  4.82282 -5.86633
553  4.8581 -5.83105
554  4.89338 -5.79578
555  4.92865 -5.7605
556  4.96393 -5.72522
557  4.99921 -5.68994
558  5.03449 -5.68994
559  5.06977 -5.68994
560  5.10504 -5.68994
561  5.14032 -5.68994
562  5.1756 -5.68994
563  5.21088 -5.68994
564  5.24615 -5.65467
565  5.28143 -5.61939
566  5.31671 -5.58411
567  5.35199 -5.54883
568  5.38727 -5.51355
569  5.42254 -5.47828
570  5.45782 -5.443
571  5.4931 -5.40772
572  5.4931 -5.37244
573  5.4931 -5.33717
574  5.4931 -5.30189
575  5.4931 -5.26661
576  5.4931 -5.23133
577  5.4931 -5.19605
578  5.4931 -5.16078
579  5.4931 -5.1255
580  5.4931 -5.09022
581  5.52838 -5.05494
582  5.52838 -5.01967
583  5.52838 -4.98439
584  5.52838 -4.94911
585  5.52838 -4.91383
586  5.52838 -4.87855
587  5.52838 -4.84328
588  5.52838 -4.808
589  5.52838 -4.77272
590  5.52838 -4.73744
591  5.52838 -4.70217
592  5.52838 -4.66689
593  5.52838 -4.63161
594  5.52838 -4.59633
595  5.52838 -4.56105
596  5.52838 -4.52578
597  5.52838 -4.4905
598  5.52838 -4.45522
599  5.52838 -4.41994
600  5.56365 -4.38467
601  5.59893 -4.34939
602  5.63421 -4.31411
603  5.66949 -4.27883
604  5.70477 -4.24355
605  5.74004 -4.20828
606  5.74004 -4.173
607  5.74004 -4.13772
608  5.77532 -4.10244
609  5.8106 -4.06717
610  5.84588 -4.03189
611  5.88115 -3.99661
612  5.91643 -3.96133
613  5.95171 -3.92605
614  5.98699 -3.89078
615  6.02227 -3.8555
616  6.05754 -3.82022
617  6.09282 -3.82022
618  6.1281 -3.82022
619  6.16338 -3.82022
620  6.19865 -3.82022
621  6.23393 -3.78494
622  6.26921 -3.74967
623  6.30449 -3.71439
624  6.33977 -3.67911
625  6.37504 -3.64383
626  6.41032 -3.60855
627  6.4456 -3.57328
628  6.48088 -3.538
629  6.51615 -3.538
630  6.55143 -3.538
631  6.58671 -3.50272
632  6.62199 -3.46744
633  6.65727 -3.43217
634  6.69254 -3.39689
635  6.72782 -3.39689
636  6.7631 -3.36161
637  6.79838 -3.32633
638  6.83365 -3.32633
639  6.86893 -3.29105
640  6.90421 -3.29105
641  6.93949 -3.25578
642  6.97477 -3.2205
643  7.01004 -3.18522
644  7.04532 -3.14994
645  7.0806 -3.11467
646  7.11588 -3.07939
647  7.15115 -3.04411
648  7.18643 -3.00883
649  7.22171 -2.97355
650  7.25699 -2.93828
651  7.25699 -2.903
652  7.29227 -2.86772
653  7.29227 -2.83244
654  7.32754 -2.79717
655  7.32754 -2.76189
656  7.32754 -2.72661
657  7.32754 -2.69133
658  7.32754 -2.65605
659  7.32754 -2.62078
660  7.36282 -2.5855
661  7.36282 -2.55022
662  7.3981 -2.51494
663  7.3981 -2.47967
664  7.3981 -2.44439
665  7.3981 -2.40911
666  7.3981 -2.37383
667  7.3981 -2.33855
668  7.3981 -2.30328
669  7.43338 -2.268
670  7.43338 -2.23272
671  7.43338 -2.19744
672  7.43338 -2.16217
673  7.43338 -2.12689
674  7.43338 -2.09161
675  7.43338 -2.05633
676  7.43338 -2.02105
677  7.43338 -1.98578
678  7.43338 -1.9505
679  7.43338 -1.91522
680  7.46865 -1.87994
681  7.46865 -1.84467
682  7.46865 -1.80939
683  7.46865 -1.77411
684  7.46865 -1.73883
685  7.46865 -1.70355
686  7.46865 -1.66828
687  7.46865 -1.633
688  7.46865 -1.59772
689  7.46865 -1.56244
690  7.46865 -1.52717
691  7.46865 -1.49189
692  7.46865 -1.45661
693  7.46865 -1.42133
694  7.46865 -1.38605
695  7.46865 -1.35078
696  7.46865 -1.3155
697  7.46865 -1.28022
698  7.46865 -1.24494
699  7.46865 -1.20967
700  7.46865 -1.17439
701  7.46865 -1.13911
702  7.46865 -1.10383
703  7.46865 -1.06855
704  7.46865 -1.03328
705  7.46865 -0.997999
706  7.46865 -0.962721
707  7.46865 -0.927443
708  7.46865 -0.892165
709  7.46865 -0.856887
710  7.46865 -0.82161
711  7.46865 -0.786332
712  7.46865 -0.751054
713  7.46865 -0.715776
714  7.46865 -0.680499
715  7.46865 -0.645221
716  7.46865 -0.609943
717  7.46865 -0.574665
718  7.46865 -0.539387
719  7.46865 -0.50411
720  7.46865 -0.468832
721  7.46865 -0.433554
722  7.46865 -0.398276
723  7.46865 -0.362999
724  7.46865 -0.327721
725  7.46865 -0.292443
726  7.46865 -0.257165
727  7.46865 -0.221887
728  7.46865 -0.18661
729  7.43338 -0.151332
730  7.43338 -0.116054
731  7.43338 -0.0807763
732  7.43338 -0.0454985
733  7.43338 -0.0102207
734  7.43338 0.025057
735  7.43338 0.0603348
736  7.43338 0.0956126
737  7.43338 0.13089
738  7.43338 0.166168
739  7.43338 0.201446
740  7.3981 0.236724
741  7.3981 0.272001
742  7.3981 0.307279
743  7.3981 0.342557
744  7.3981 0.377835
745  7.3981 0.413113
746  7.3981 0.44839
747  7.3981 0.483668
748  7.3981 0.518946
749  7.3981 0.554224
750  7.36282 0.589501
751  7.36282 0.624779
752  7.36282 0.660057
753  7.36282 0.695335
754  7.36282 0.730613
755  7.32754 0.76589
756  7.32754 0.801168
757  7.32754 0.836446
758  7.32754 0.871724
759  7.32754 0.907001
760  7.32754 0.942279
761  7.32754 0.977557
762  7.29227 1.01283
763  7.29227 1.04811
764  7.29227 1.08339
765  7.29227 1.11867
766  7.29227 1.15395
767  7.29227 1.18922
768  7.25699 1.2245
769  7.25699 1.25978
770  7.25699 1.29506
771  7.25699 1.33033
772  7.25699 1.36561
773  7.25699 1.40089
774  7.25699 1.43617
775  7.22171 1.47145
776  7.22171 1.50672
777  7.22171 1.542
778  7.18643 1.57728
779  7.18643 1.61256
780  7.18643 1.64783
781  7.18643 1.68311
782  7.15115 1.71839
783  7.15115 1.75367
784  7.15115 1.78895
785  7.15115 1.82422
786  7.11588 1.8595
787  7.11588 1.89478
788  7.11588 1.93006
789  7.11588 1.96533
790  7.0806 2.00061
791  7.0806 2.03589
792  7.0806 2.07117
793  7.0806 2.10645
794  7.04532 2.14172
795  7.04532 2.177
796  7.01004 2.21228
797  7.01004 2.24756
798  7.01004 2.28283
799  7.01004 2.31811
800  6.97477 2.35339
801  6.97477 2.38867
802  6.97477 2.42395
803  6.97477 2.45922
804  6.97477 2.4945
805  6.93949 2.52978
806  6.93949 2.56506
807  6.93949 2.60033
808  6.90421 2.63561
809  6.86893 2.67089
810  6.86893 2.70617
811  6.86893 2.74145
812  6.83365 2.77672
813  6.83365 2.812
814  6.83365 2.84728
815  6.83365 2.88256
816  6.79838 2.91783
817  6.79838 2.95311
818  6.79838 2.98839
819  6.79838 3.02367
820  6.7631 3.05895
821  6.7631 3.09422
822  6.72782 3.1295
823  6.72782 3.16478
824  6.69254 3.20006
825  6.69254 3.23533
826  6.69254 3.27061
827  6.65727 3.30589
828  6.65727 3.34117
829  6.65727 3.37645
830  6.62199 3.41172
831  6.62199 3.447
832  6.58671 3.48228
833  6.58671 3.51756
834  6.58671 3.55283
835  6.58671 3.58811
836  6.55143 3.62339
837  6.55143 3.65867
838  6.51615 3.69395
839  6.51615 3.72922
840  6.48088 3.7645
841  6.48088 3.79978
842  6.4456 3.83506
843  6.4456 3.87033
844  6.41032 3.90561
845  6.41032 3.94089
846  6.37504 3.97617
847  6.37504 4.01145
848  6.33977 4.04672
849  6.33977 4.082
850  6.30449 4.11728
851  6.30449 4.15256
852  6.26921 4.18783
853  6.23393 4.22311
854  6.23393 4.25839
855  6.19865 4.29367
856  6.19865 4.32895
857  6.16338 4.36422
858  6.1281 4.3995
859  6.09282 4.43478
860  6.09282 4.47006
861  6.09282 4.50533
862  6.09282 4.54061
863  6.05754 4.57589
864  6.05754 4.61117
865  6.02227 4.64645
866  6.02227 4.68172
867  5.98699 4.717
868  5.95171 4.75228
869  5.95171 4.78756
870  5.91643 4.82283
871  5.91643 4.85811
872  5.88115 4.89339
873  5.88115 4.92867
874  5.84588 4.96395
875  5.8106 4.99922
876  5.8106 5.0345
877  5.77532 5.06978
878  5.77532 5.10506
879  5.74004 5.14033
880  5.74004 5.17561
881  5.70477 5.21089
882  5.66949 5.24617
883  5.66949 5.28145
884  5.63421 5.31672
885  5.59893 5.352
886  5.59893 5.38728
887  5.56365 5.42256
888  5.52838 5.45783
889  5.4931 5.49311
890  5.45782 5.52839
891  5.45782 5.56367
892  5.42254 5.59895
893  5.38727 5.63422
894  5.38727 5.6695
895  5.35199 5.70478
896  5.31671 5.74006
897  5.28143 5.77533
898  5.28143 5.81061
899  5.24615 5.84589
900  5.21088 5.88117
901  5.1756 5.91645
902  5.1756 5.95172
903  5.14032 5.987
904  5.10504 6.02228
905  5.06977 6.05756
906  5.03449 6.09283
907  4.99921 6.12811
908  4.96393 6.16339
909  4.96393 6.19867
910  4.92865 6.23395
911  4.89338 6.26922
912  4.8581 6.3045
913  4.82282 6.33978
914  4.78754 6.37506
915  4.75227 6.41033
916  4.71699 6.44561
917  4.68171 6.48089
918  4.64643 6.51617
919  4.61115 6.55145
920  4.57588 6.58672
921  4.5406 6.622
922  4.50532 6.65728
923  4.47004 6.69256
924  4.43477 6.72783
925  4.39949 6.76311
926  4.36421 6.76311
927  4.32893 6.79839
928  4.29365 6.79839
929  4.25838 6.83367
930  4.2231 6.83367
931  4.18782 6.86895
932  4.15254 6.90422
933  4.11727 6.9395
934  4.08199 6.97478
935  4.04671 7.01006
936  4.01143 7.04533
937  3.97615 7.08061
938  3.94088 7.11589
939  3.9056 7.15117
940  3.87032 7.18645
941  3.83504 7.22172
942  3.79977 7.257
943  3.76449 7.29228
944  3.72921 7.32756
945  3.69393 7.32756
946  3.65865 7.36283
947  3.62338 7.39811
948  3.5881 7.43339
949  3.55282 7.43339
950  3.51754 7.46867
951  3.48227 7.50395
952  3.44699 7.50395
953  3.41171 7.53922
954  3.37643 7.53922
955  3.34115 7.53922
956  3.30588 7.5745
957  3.2706 7.60978
958  3.23532 7.64506
959  3.20004 7.68033
960  3.16477 7.71561
961  3.12949 7.75089
962  3.09421 7.75089
963  3.05893 7.75089
964  3.02365 7.75089
965  2.98838 7.75089
966  2.9531 7.75089
967  2.91782 7.75089
968  2.88254 7.78617
969  2.84727 7.78617
970  2.81199 7.82145
971  2.77671 7.82145
972  2.74143 7.85672
973  2.70615 7.892
974  2.67088 7.892
975  2.6356 7.892
976  2.60032 7.92728
977  2.56504 7.96256
978  2.52977 7.99783
979  2.49449 8.03311
980  2.45921 8.03311
981  2.42393 8.06839
982  2.38865 8.10367
983  2.35338 8.13895
984  2.3181 8.17422
985  2.28282 8.17422
986  2.24754 8.2095
987  2.21227 8.2095
988  2.17699 8.24478
989  2.14171 8.24478
990  2.10643 8.24478
991  2.07115 8.28006
992  2.03588 8.28006
993  2.0006 8.28006
994  1.96532 8.28006
995  1.93004 8.28006
996  1.89477 8.28006
997  1.85949 8.28006
998  1.82421 8.28006
999  1.78893 8.28006
1000 1.75365 8.28006
1001 1.71838 8.28006
1002 1.6831 8.28006
1003 1.64782 8.28006
1004 1.61254 8.31533
1005 1.57727 8.35061
1006 1.54199 8.38589
1007 1.50671 8.42117
1008 1.47143 8.45645
1009 1.43615 8.49172
1010 1.40088 8.527
1011 1.3656 8.56228
1012 1.33032 8.59756
1013 1.29504 8.63283
1014 1.25977 8.66811
1015 1.22449 8.66811
1016 1.18921 8.66811
1017 1.15393 8.66811
1018 1.11865 8.66811
1019 1.08338 8.66811
1020 1.0481 8.66811
1021 1.01282 8.66811
1022 0.977544 8.66811
1023 0.942266 8.66811
1024 0.906988 8.66811
1025 0.87171 8.66811
1026 0.836433 8.66811
1027 0.801155 8.66811
1028 0.765877 8.66811
1029 0.730599 8.66811
1030 0.695321 8.66811
1031 0.660044 8.66811
1032 0.624766 8.66811
1033 0.589488 8.66811
1034 0.55421 8.66811
1035 0.518933 8.63283
1036 0.483655 8.63283
1037 0.448377 8.63283
1038 0.413099 8.63283
1039 0.377821 8.63283
1040 0.342544 8.63283
1041 0.307266 8.59756
1042 0.271988 8.59756
1043 0.23671 8.59756
1044 0.201433 8.59756
1045 0.166155 8.59756
1046 0.130877 8.59756
1047 0.0955992 8.56228
1048 0.0603215 8.56228
1049 0.0250437 8.56228
1050 -0.0102341 8.56228
1051 -0.0455119 8.56228
1052 -0.0807897 8.56228
1053 -0.116067 8.56228
1054 -0.151345 8.56228
1055 -0.186623 8.56228
1056 -0.221901 8.56228
1057 -0.257179 8.56228
1058 -0.292456 8.56228
1059 -0.327734 8.56228
1060 -0.363012 8.527
1061 -0.39829 8.527
1062 -0.433567 8.49172
1063 -0.468845 8.45645
1064 -0.504123 8.42117
1065 -0.539401 8.38589
1066 -0.574679 8.35061
1067 -0.609956 8.35061
1068 -0.645234 8.35061
1069 -0.680512 8.35061
1070 -0.71579 8.35061
1071 -0.751067 8.35061
1072 -0.786345 8.35061
1073 -0.821623 8.35061
1074 -0.856901 8.35061
1075 -0.892179 8.31533
1076 -0.927456 8.31533
1077 -0.962734 8.28006
1078 -0.998012 8.28006
1079 -1.03329 8.28006
1080 -1.06857 8.24478
1081 -1.10385 8.2095
1082 -1.13912 8.2095
1083 -1.1744 8.17422
1084 -1.20968 8.17422
1085 -1.24496 8.13895
1086 -1.28023 8.10367
1087 -1.31551 8.10367
1088 -1.35079 8.06839
1089 -1.38607 8.06839
1090 -1.42135 8.06839
1091 -1.45662 8.06839
1092 -1.4919 8.06839
1093 -1.52718 8.06839
1094 -1.56246 8.06839
1095 -1.59773 8.03311
1096 -1.63301 8.03311
1097 -1.66829 7.99783
1098 -1.70357 7.96256
1099 -1.73885 7.96256
1100 -1.77412 7.96256
1101 -1.8094 7.96256
1102 -1.84468 7.96256
1103 -1.87996 7.96256
1104 -1.91523 7.96256
1105 -1.95051 7.96256
1106 -1.98579 7.96256
1107 -2.02107 7.96256
1108 -2.05635 7.96256
1109 -2.09162 7.92728
1110 -2.1269 7.892
1111 -2.16218 7.85672
1112 -2.19746 7.82145
1113 -2.23273 7.78617
1114 -2.26801 7.78617
1115 -2.30329 7.75089
1116 -2.33857 7.71561
1117 -2.37385 7.68033
1118 -2.40912 7.64506
1119 -2.4444 7.60978
1120 -2.47968 7.5745
1121 -2.51496 7.53922
1122 -2.55023 7.50395
1123 -2.58551 7.46867
1124 -2.62079 7.43339
1125 -2.65607 7.43339
1126 -2.69135 7.39811
1127 -2.72662 7.36283
1128 -2.7619 7.32756
1129 -2.79718 7.29228
1130 -2.83246 7.257
1131 -2.86773 7.22172
1132 -2.90301 7.22172
1133 -2.93829 7.18645
1134 -2.97357 7.15117
1135 -3.00885 7.15117
1136 -3.04412 7.15117
1137 -3.0794 7.11589
1138 -3.11468 7.08061
1139 -3.14996 7.08061
1140 -3.18523 7.04533
1141 -3.22051 7.01006
1142 -3.25579 6.97478
1143 -3.29107 6.9395
1144 -3.32635 6.90422
1145 -3.36162 6.86895
1146 -3.3969 6.86895
1147 -3.43218 6.86895
1148 -3.46746 6.83367
1149 -3.50273 6.79839
1150 -3.53801 6.76311
1151 -3.57329 6.72783
1152 -3.60857 6.69256
1153 -3.64385 6.65728
1154 -3.67912 6.622
1155 -3.7144 6.58672
1156 -3.74968 6.55145
1157 -3.78496 6.51617
1158 -3.82023 6.48089
1159 -3.85551 6.44561
1160 -3.89079 6.41033
1161 -3.92607 6.37506
1162 -3.96135 6.33978
1163 -3.99662 6.33978
1164 -4.0319 6.3045
1165 -4.06718 6.26922
1166 -4.10246 6.23395
1167 -4.13773 6.23395
1168 -4.17301 6.19867
1169 -4.20829 6.16339
1170 -4.24357 6.12811
1171 -4.27885 6.09283
1172 -4.31412 6.09283
1173 -4.3494 6.05756
1174 -4.38468 6.02228
1175 -4.41996 5.987
1176 -4.45523 5.95172
1177 -4.49051 5.91645
1178 -4.52579 5.88117
1179 -4.56107 5.84589
1180 -4.59635 5.81061
1181 -4.63162 5.77533
1182 -4.6669 5.74006
1183 -4.70218 5.70478
1184 -4.70218 5.6695
1185 -4.70218 5.63422
1186 -4.73746 5.59895
1187 -4.77273 5.56367
1188 -4.80801 5.52839
1189 -4.84329 5.49311
1190 -4.87857 5.45783
1191 -4.91385 5.42256
1192 -4.94912 5.38728
1193 -4.9844 5.352
1194 -5.01968 5.31672
1195 -5.05496 5.28145
1196 -5.09023 5.24617
1197 -5.12551 5.21089
1198 -5.16079 5.17561
1199 -5.19607 5.14033
1200 -5.23135 5.10506
1201 -5.26662 5.06978
1202 -5.3019 5.0345
1203 -5.33718 4.99922
1204 -5.37246 4.96395
1205 -5.37246 4.92867
1206 -5.40773 4.89339
1207 -5.40773 4.85811
1208 -5.44301 4.82283
1209 -5.44301 4.78756
1210 -5.47829 4.75228
1211 -5.47829 4.717
1212 -5.47829 4.68172
1213 -5.51357 4.64645
1214 -5.51357 4.61117
1215 -5.54885 4.57589
1216 -5.58412 4.54061
1217 -5.6194 4.50533
1218 -5.6194 4.47006
1219 -5.65468 4.43478
1220 -5.65468 4.3995
1221 -5.68996 4.36422
1222 -5.72523 4.32895
1223 -5.76051 4.29367
1224 -5.79579 4.25839
1225 -5.83107 4.22311
1226 -5.86635 4.18783
1227 -5.90162 4.15256
1228 -5.9369 4.11728
1229 -5.9369 4.082
1230 -5.97218 4.04672
1231 -6.00746 4.01145
1232 -6.00746 3.97617
1233 -6.00746 3.94089
1234 -6.04273 3.90561
1235 -6.07801 3.87033
1236 -6.11329 3.83506
1237 -6.11329 3.79978
1238 -6.14857 3.7645
1239 -6.14857 3.72922
1240 -6.18385 3.69395
1241 -6.18385 3.65867
1242 -6.21912 3.62339
1243 -6.21912 3.58811
1244 -6.2544 3.55283
1245 -6.28968 3.51756
1246 -6.32496 3.48228
1247 -6.32496 3.447
1248 -6.36023 3.41172
1249 -6.39551 3.37645
1250 -6.43079 3.34117
1251 -6.46607 3.30589
1252 -6.50135 3.27061
1253 -6.53662 3.23533
1254 -6.53662 3.20006
1255 -6.53662 3.16478
1256 -6.53662 3.1295
1257 -6.5719 3.09422
1258 -6.5719 3.05895
1259 -6.60718 3.02367
1260 -6.60718 2.98839
1261 -6.64246 2.95311
1262 -6.67773 2.91783
1263 -6.71301 2.88256
1264 -6.71301 2.84728
1265 -6.74829 2.812
1266 -6.74829 2.77672
1267 -6.78357 2.74145
1268 -6.81885 2.70617
1269 -6.85412 2.67089
1270 -6.8894 2.63561
1271 -6.92468 2.60033
1272 -6.95996 2.56506
1273 -6.99523 2.52978
1274 -6.99523 2.4945
1275 -6.99523 2.45922
1276 -6.99523 2.42395
1277 -6.99523 2.38867
1278 -6.99523 2.35339
1279 -6.99523 2.31811
1280 -6.99523 2.28283
1281 -6.99523 2.24756
1282 -6.99523 2.21228
1283 -6.99523 2.177
1284 -7.03051 2.14172
1285 -7.03051 2.10645
1286 -7.03051 2.07117
1287 -7.03051 2.03589
1288 -7.06579 2.00061
1289 -7.06579 1.96533
1290 -7.10107 1.93006
1291 -7.13635 1.89478
1292 -7.13635 1.8595
1293 -7.13635 1.82422
1294 -7.13635 1.78895
1295 -7.13635 1.75367
1296 -7.13635 1.71839
1297 -7.17162 1.68311
1298 -7.17162 1.64783
1299 -7.17162 1.61256
1300 -7.2069 1.57728
1301 -7.2069 1.542
1302 -7.24218 1.50672
1303 -7.24218 1.47145
1304 -7.27746 1.43617
1305 -7.27746 1.40089
1306 -7.31273 1.36561
1307 -7.34801 1.33033
1308 -7.38329 1.29506
