# Supplementary material for: Statistical Mapping of Maize Bundle Intensity at the Stem Scale Using Spatial Normalisation of Replicated Images
Source: PLoS One. 2014 Mar 12;9(3):e90673. doi: 10.1371/journal.pone.0090673 (PMC3951278; doi:10.1371/journal.pone.0090673)
Supplement: File S2 — Data files containing bundle positions and slice contours. (ZIP) [file pone.0090673.s002.zip › data/slabs/tables/contoursMm/m11fvCntMm.txt]

name   x   y
1    -7.63456 -0.833167
2    -7.63456 -0.868445
3    -7.63456 -0.903723
4    -7.63456 -0.939
5    -7.63456 -0.974278
6    -7.63456 -1.00956
7    -7.63456 -1.04483
8    -7.63456 -1.08011
9    -7.63456 -1.11539
10   -7.63456 -1.15067
11   -7.63456 -1.18594
12   -7.63456 -1.22122
13   -7.63456 -1.2565
14   -7.63456 -1.29178
15   -7.63456 -1.32706
16   -7.63456 -1.36233
17   -7.63456 -1.39761
18   -7.63456 -1.43289
19   -7.63456 -1.46817
20   -7.63456 -1.50344
21   -7.63456 -1.53872
22   -7.63456 -1.574
23   -7.63456 -1.60928
24   -7.63456 -1.64456
25   -7.63456 -1.67983
26   -7.63456 -1.71511
27   -7.63456 -1.75039
28   -7.63456 -1.78567
29   -7.63456 -1.82094
30   -7.63456 -1.85622
31   -7.63456 -1.8915
32   -7.63456 -1.92678
33   -7.63456 -1.96206
34   -7.63456 -1.99733
35   -7.63456 -2.03261
36   -7.59928 -2.06789
37   -7.564 -2.10317
38   -7.564 -2.13844
39   -7.564 -2.17372
40   -7.564 -2.209
41   -7.564 -2.24428
42   -7.564 -2.27956
43   -7.564 -2.31483
44   -7.564 -2.35011
45   -7.52872 -2.38539
46   -7.52872 -2.42067
47   -7.52872 -2.45594
48   -7.52872 -2.49122
49   -7.52872 -2.5265
50   -7.49344 -2.56178
51   -7.45817 -2.59706
52   -7.42289 -2.63233
53   -7.38761 -2.66761
54   -7.35233 -2.70289
55   -7.31706 -2.73817
56   -7.28178 -2.77344
57   -7.2465 -2.80872
58   -7.21122 -2.80872
59   -7.17594 -2.844
60   -7.14067 -2.87928
61   -7.10539 -2.87928
62   -7.07011 -2.87928
63   -7.03483 -2.87928
64   -6.99956 -2.87928
65   -6.96428 -2.87928
66   -6.929 -2.87928
67   -6.89372 -2.87928
68   -6.85844 -2.87928
69   -6.82317 -2.91456
70   -6.78789 -2.94983
71   -6.75261 -2.98511
72   -6.71733 -3.02039
73   -6.68206 -3.05567
74   -6.64678 -3.09094
75   -6.6115 -3.12622
76   -6.57622 -3.1615
77   -6.54094 -3.19678
78   -6.50567 -3.23206
79   -6.47039 -3.26733
80   -6.43511 -3.30261
81   -6.39983 -3.33789
82   -6.36456 -3.37317
83   -6.32928 -3.40844
84   -6.294 -3.44372
85   -6.25872 -3.479
86   -6.22344 -3.51428
87   -6.18817 -3.51428
88   -6.15289 -3.51428
89   -6.11761 -3.51428
90   -6.08233 -3.51428
91   -6.04706 -3.51428
92   -6.01178 -3.51428
93   -5.9765 -3.51428
94   -5.94122 -3.51428
95   -5.90594 -3.54956
96   -5.87067 -3.58483
97   -5.83539 -3.62011
98   -5.80011 -3.65539
99   -5.76483 -3.69067
100  -5.72956 -3.72594
101  -5.69428 -3.76122
102  -5.659 -3.7965
103  -5.62372 -3.83178
104  -5.58844 -3.86706
105  -5.55317 -3.90233
106  -5.51789 -3.93761
107  -5.48261 -3.97289
108  -5.44733 -4.00817
109  -5.41206 -4.04344
110  -5.37678 -4.07872
111  -5.3415 -4.114
112  -5.30622 -4.14928
113  -5.27094 -4.18456
114  -5.23567 -4.21983
115  -5.20039 -4.25511
116  -5.16511 -4.29039
117  -5.12983 -4.32567
118  -5.09456 -4.36094
119  -5.05928 -4.39622
120  -5.024 -4.4315
121  -4.98872 -4.46678
122  -4.95344 -4.50206
123  -4.91817 -4.53733
124  -4.88289 -4.57261
125  -4.84761 -4.60789
126  -4.81233 -4.64317
127  -4.81233 -4.67844
128  -4.81233 -4.71372
129  -4.81233 -4.749
130  -4.81233 -4.78428
131  -4.77706 -4.81956
132  -4.74178 -4.85483
133  -4.7065 -4.89011
134  -4.67122 -4.92539
135  -4.63594 -4.96067
136  -4.60067 -4.99594
137  -4.56539 -5.03122
138  -4.53011 -5.0665
139  -4.49483 -5.0665
140  -4.45956 -5.0665
141  -4.42428 -5.0665
142  -4.389 -5.0665
143  -4.35372 -5.0665
144  -4.31844 -5.0665
145  -4.28317 -5.0665
146  -4.24789 -5.0665
147  -4.21261 -5.0665
148  -4.17733 -5.0665
149  -4.14206 -5.0665
150  -4.10678 -5.0665
151  -4.0715 -5.10178
152  -4.03622 -5.13706
153  -4.00094 -5.17233
154  -3.96567 -5.20761
155  -3.93039 -5.24289
156  -3.89511 -5.27817
157  -3.85983 -5.31344
158  -3.82456 -5.34872
159  -3.78928 -5.384
160  -3.78928 -5.41928
161  -3.78928 -5.45456
162  -3.78928 -5.48983
163  -3.78928 -5.52511
164  -3.78928 -5.56039
165  -3.78928 -5.59567
166  -3.78928 -5.63094
167  -3.78928 -5.66622
168  -3.78928 -5.7015
169  -3.78928 -5.73678
170  -3.78928 -5.77206
171  -3.78928 -5.80733
172  -3.78928 -5.84261
173  -3.78928 -5.87789
174  -3.78928 -5.91317
175  -3.78928 -5.94844
176  -3.78928 -5.98372
177  -3.78928 -6.019
178  -3.78928 -6.05428
179  -3.78928 -6.08956
180  -3.78928 -6.12483
181  -3.78928 -6.16011
182  -3.82456 -6.19539
183  -3.85983 -6.23067
184  -3.85983 -6.26594
185  -3.85983 -6.30122
186  -3.85983 -6.3365
187  -3.85983 -6.37178
188  -3.85983 -6.40706
189  -3.85983 -6.44233
190  -3.85983 -6.47761
191  -3.85983 -6.51289
192  -3.85983 -6.54817
193  -3.85983 -6.58344
194  -3.85983 -6.61872
195  -3.85983 -6.654
196  -3.85983 -6.68928
197  -3.85983 -6.72456
198  -3.82456 -6.75983
199  -3.82456 -6.79511
200  -3.78928 -6.83039
201  -3.78928 -6.86567
202  -3.754 -6.90094
203  -3.71872 -6.93622
204  -3.68344 -6.9715
205  -3.68344 -7.00678
206  -3.68344 -7.04206
207  -3.68344 -7.07733
208  -3.68344 -7.11261
209  -3.68344 -7.14789
210  -3.68344 -7.18317
211  -3.68344 -7.21844
212  -3.68344 -7.25372
213  -3.64817 -7.289
214  -3.61289 -7.32428
215  -3.57761 -7.35956
216  -3.54233 -7.39483
217  -3.50706 -7.43011
218  -3.47178 -7.46539
219  -3.4365 -7.50067
220  -3.40122 -7.53594
221  -3.36594 -7.57122
222  -3.33067 -7.6065
223  -3.29539 -7.6065
224  -3.26011 -7.6065
225  -3.22483 -7.6065
226  -3.18956 -7.6065
227  -3.15428 -7.6065
228  -3.119 -7.6065
229  -3.08372 -7.6065
230  -3.04844 -7.6065
231  -3.01317 -7.6065
232  -2.97789 -7.6065
233  -2.94261 -7.6065
234  -2.90733 -7.6065
235  -2.87206 -7.6065
236  -2.83678 -7.6065
237  -2.8015 -7.6065
238  -2.76622 -7.6065
239  -2.73094 -7.6065
240  -2.69567 -7.6065
241  -2.66039 -7.6065
242  -2.62511 -7.6065
243  -2.58983 -7.6065
244  -2.55456 -7.6065
245  -2.51928 -7.6065
246  -2.484 -7.6065
247  -2.44872 -7.6065
248  -2.41344 -7.6065
249  -2.37817 -7.6065
250  -2.34289 -7.6065
251  -2.30761 -7.57122
252  -2.27233 -7.57122
253  -2.23706 -7.57122
254  -2.20178 -7.57122
255  -2.1665 -7.57122
256  -2.13122 -7.57122
257  -2.09594 -7.57122
258  -2.06067 -7.57122
259  -2.02539 -7.57122
260  -1.99011 -7.57122
261  -1.95483 -7.57122
262  -1.91956 -7.57122
263  -1.88428 -7.57122
264  -1.849 -7.57122
265  -1.81372 -7.57122
266  -1.77844 -7.53594
267  -1.74317 -7.53594
268  -1.70789 -7.53594
269  -1.67261 -7.50067
270  -1.63733 -7.50067
271  -1.60206 -7.50067
272  -1.56678 -7.50067
273  -1.5315 -7.50067
274  -1.49622 -7.50067
275  -1.46094 -7.50067
276  -1.42567 -7.50067
277  -1.39039 -7.50067
278  -1.35511 -7.50067
279  -1.31983 -7.50067
280  -1.28456 -7.50067
281  -1.24928 -7.50067
282  -1.214 -7.50067
283  -1.17872 -7.50067
284  -1.14344 -7.53594
285  -1.10817 -7.53594
286  -1.07289 -7.53594
287  -1.03761 -7.53594
288  -1.00233 -7.53594
289  -0.967056 -7.53594
290  -0.931778 -7.53594
291  -0.8965 -7.53594
292  -0.861222 -7.53594
293  -0.825944 -7.53594
294  -0.790667 -7.53594
295  -0.755389 -7.53594
296  -0.720111 -7.53594
297  -0.684833 -7.53594
298  -0.649556 -7.53594
299  -0.614278 -7.53594
300  -0.579 -7.53594
301  -0.543722 -7.53594
302  -0.508444 -7.53594
303  -0.473167 -7.53594
304  -0.437889 -7.53594
305  -0.402611 -7.53594
306  -0.367333 -7.53594
307  -0.332056 -7.53594
308  -0.296778 -7.53594
309  -0.2615 -7.53594
310  -0.226222 -7.53594
311  -0.190944 -7.53594
312  -0.155667 -7.53594
313  -0.120389 -7.53594
314  -0.0851111 -7.53594
315  -0.0498334 -7.53594
316  -0.0145556 -7.53594
317  0.0207222 -7.53594
318  0.056 -7.53594
319  0.0912778 -7.53594
320  0.126556 -7.53594
321  0.161833 -7.53594
322  0.197111 -7.53594
323  0.232389 -7.53594
324  0.267667 -7.53594
325  0.302944 -7.53594
326  0.338222 -7.53594
327  0.3735 -7.53594
328  0.408778 -7.53594
329  0.444056 -7.57122
330  0.479333 -7.57122
331  0.514611 -7.57122
332  0.549889 -7.57122
333  0.585167 -7.57122
334  0.620444 -7.57122
335  0.655722 -7.57122
336  0.691 -7.6065
337  0.726278 -7.6065
338  0.761556 -7.6065
339  0.796833 -7.6065
340  0.832111 -7.6065
341  0.867389 -7.6065
342  0.902667 -7.6065
343  0.937944 -7.6065
344  0.973222 -7.6065
345  1.0085 -7.6065
346  1.04378 -7.6065
347  1.07906 -7.6065
348  1.11433 -7.6065
349  1.14961 -7.6065
350  1.18489 -7.6065
351  1.22017 -7.64178
352  1.25544 -7.64178
353  1.29072 -7.64178
354  1.326 -7.64178
355  1.36128 -7.67706
356  1.39656 -7.67706
357  1.43183 -7.71233
358  1.46711 -7.71233
359  1.50239 -7.71233
360  1.53767 -7.74761
361  1.57294 -7.74761
362  1.60822 -7.74761
363  1.6435 -7.74761
364  1.67878 -7.74761
365  1.71406 -7.74761
366  1.74933 -7.74761
367  1.78461 -7.78289
368  1.81989 -7.78289
369  1.85517 -7.81817
370  1.89044 -7.81817
371  1.92572 -7.85344
372  1.961 -7.85344
373  1.99628 -7.85344
374  2.03156 -7.88872
375  2.06683 -7.88872
376  2.10211 -7.88872
377  2.13739 -7.88872
378  2.17267 -7.924
379  2.20794 -7.924
380  2.24322 -7.95928
381  2.2785 -7.95928
382  2.31378 -7.95928
383  2.34906 -7.99456
384  2.38433 -8.02983
385  2.41961 -8.02983
386  2.45489 -8.02983
387  2.49017 -8.06511
388  2.52544 -8.06511
389  2.56072 -8.06511
390  2.596 -8.10039
391  2.63128 -8.10039
392  2.66656 -8.10039
393  2.70183 -8.10039
394  2.73711 -8.13567
395  2.77239 -8.13567
396  2.80767 -8.17094
397  2.84294 -8.17094
398  2.87822 -8.20622
399  2.9135 -8.20622
400  2.94878 -8.2415
401  2.98406 -8.2415
402  3.01933 -8.2415
403  3.05461 -8.2415
404  3.08989 -8.2415
405  3.12517 -8.2415
406  3.16044 -8.2415
407  3.19572 -8.27678
408  3.231 -8.27678
409  3.26628 -8.27678
410  3.30156 -8.31206
411  3.33683 -8.31206
412  3.37211 -8.34733
413  3.40739 -8.38261
414  3.44267 -8.41789
415  3.47794 -8.41789
416  3.51322 -8.45317
417  3.5485 -8.48844
418  3.58378 -8.48844
419  3.61906 -8.48844
420  3.65433 -8.48844
421  3.68961 -8.52372
422  3.72489 -8.52372
423  3.76017 -8.52372
424  3.79544 -8.52372
425  3.83072 -8.52372
426  3.866 -8.52372
427  3.90128 -8.52372
428  3.93656 -8.52372
429  3.97183 -8.52372
430  4.00711 -8.52372
431  4.04239 -8.52372
432  4.07767 -8.52372
433  4.11294 -8.52372
434  4.14822 -8.52372
435  4.1835 -8.48844
436  4.21878 -8.45317
437  4.25406 -8.41789
438  4.28933 -8.38261
439  4.32461 -8.38261
440  4.35989 -8.38261
441  4.39517 -8.34733
442  4.43044 -8.31206
443  4.46572 -8.31206
444  4.501 -8.27678
445  4.53628 -8.2415
446  4.57156 -8.20622
447  4.60683 -8.17094
448  4.64211 -8.17094
449  4.67739 -8.13567
450  4.71267 -8.10039
451  4.74794 -8.06511
452  4.78322 -8.02983
453  4.8185 -7.99456
454  4.85378 -7.95928
455  4.88906 -7.924
456  4.92433 -7.88872
457  4.95961 -7.85344
458  4.95961 -7.81817
459  4.99489 -7.78289
460  5.03017 -7.74761
461  5.06544 -7.71233
462  5.10072 -7.67706
463  5.136 -7.64178
464  5.17128 -7.6065
465  5.20656 -7.57122
466  5.24183 -7.53594
467  5.24183 -7.50067
468  5.24183 -7.46539
469  5.27711 -7.43011
470  5.31239 -7.39483
471  5.34767 -7.35956
472  5.38294 -7.32428
473  5.38294 -7.289
474  5.41822 -7.25372
475  5.4535 -7.21844
476  5.48878 -7.18317
477  5.52406 -7.14789
478  5.55933 -7.11261
479  5.55933 -7.07733
480  5.55933 -7.04206
481  5.55933 -7.00678
482  5.55933 -6.9715
483  5.55933 -6.93622
484  5.55933 -6.90094
485  5.55933 -6.86567
486  5.55933 -6.83039
487  5.55933 -6.79511
488  5.55933 -6.75983
489  5.55933 -6.72456
490  5.55933 -6.68928
491  5.52406 -6.654
492  5.48878 -6.61872
493  5.48878 -6.58344
494  5.48878 -6.54817
495  5.4535 -6.51289
496  5.4535 -6.47761
497  5.4535 -6.44233
498  5.4535 -6.40706
499  5.4535 -6.37178
500  5.4535 -6.3365
501  5.4535 -6.30122
502  5.4535 -6.26594
503  5.4535 -6.23067
504  5.4535 -6.19539
505  5.4535 -6.16011
506  5.4535 -6.12483
507  5.4535 -6.08956
508  5.4535 -6.05428
509  5.4535 -6.019
510  5.4535 -5.98372
511  5.4535 -5.94844
512  5.4535 -5.91317
513  5.4535 -5.87789
514  5.4535 -5.84261
515  5.48878 -5.80733
516  5.52406 -5.77206
517  5.55933 -5.73678
518  5.59461 -5.7015
519  5.59461 -5.66622
520  5.59461 -5.63094
521  5.62989 -5.59567
522  5.62989 -5.56039
523  5.66517 -5.52511
524  5.66517 -5.48983
525  5.66517 -5.45456
526  5.66517 -5.41928
527  5.66517 -5.384
528  5.66517 -5.34872
529  5.66517 -5.31344
530  5.70044 -5.27817
531  5.70044 -5.24289
532  5.73572 -5.20761
533  5.771 -5.17233
534  5.771 -5.13706
535  5.771 -5.10178
536  5.771 -5.0665
537  5.771 -5.03122
538  5.771 -4.99594
539  5.771 -4.96067
540  5.771 -4.92539
541  5.771 -4.89011
542  5.771 -4.85483
543  5.771 -4.81956
544  5.771 -4.78428
545  5.771 -4.749
546  5.771 -4.71372
547  5.771 -4.67844
548  5.771 -4.64317
549  5.771 -4.60789
550  5.771 -4.57261
551  5.80628 -4.53733
552  5.84156 -4.50206
553  5.84156 -4.46678
554  5.84156 -4.4315
555  5.84156 -4.39622
556  5.84156 -4.36094
557  5.84156 -4.32567
558  5.84156 -4.29039
559  5.84156 -4.25511
560  5.84156 -4.21983
561  5.84156 -4.18456
562  5.87683 -4.14928
563  5.91211 -4.114
564  5.94739 -4.07872
565  5.98267 -4.04344
566  6.01794 -4.00817
567  6.05322 -3.97289
568  6.0885 -3.93761
569  6.12378 -3.90233
570  6.15906 -3.86706
571  6.19433 -3.83178
572  6.19433 -3.7965
573  6.19433 -3.76122
574  6.19433 -3.72594
575  6.19433 -3.69067
576  6.19433 -3.65539
577  6.19433 -3.62011
578  6.19433 -3.58483
579  6.19433 -3.54956
580  6.19433 -3.51428
581  6.19433 -3.479
582  6.19433 -3.44372
583  6.19433 -3.40844
584  6.19433 -3.37317
585  6.19433 -3.33789
586  6.19433 -3.30261
587  6.19433 -3.26733
588  6.19433 -3.23206
589  6.19433 -3.19678
590  6.19433 -3.1615
591  6.19433 -3.12622
592  6.22961 -3.09094
593  6.26489 -3.05567
594  6.30017 -3.02039
595  6.33544 -2.98511
596  6.37072 -2.94983
597  6.406 -2.91456
598  6.44128 -2.87928
599  6.47656 -2.844
600  6.51183 -2.80872
601  6.54711 -2.80872
602  6.58239 -2.80872
603  6.61767 -2.80872
604  6.65294 -2.77344
605  6.68822 -2.73817
606  6.7235 -2.73817
607  6.75878 -2.73817
608  6.79406 -2.73817
609  6.82933 -2.73817
610  6.86461 -2.73817
611  6.89989 -2.73817
612  6.93517 -2.73817
613  6.97044 -2.73817
614  7.00572 -2.70289
615  7.041 -2.66761
616  7.07628 -2.63233
617  7.11156 -2.59706
618  7.14683 -2.56178
619  7.18211 -2.5265
620  7.21739 -2.49122
621  7.25267 -2.45594
622  7.25267 -2.42067
623  7.25267 -2.38539
624  7.25267 -2.35011
625  7.25267 -2.31483
626  7.25267 -2.27956
627  7.25267 -2.24428
628  7.25267 -2.209
629  7.25267 -2.17372
630  7.28794 -2.13844
631  7.28794 -2.10317
632  7.28794 -2.06789
633  7.28794 -2.03261
634  7.28794 -1.99733
635  7.28794 -1.96206
636  7.28794 -1.92678
637  7.28794 -1.8915
638  7.28794 -1.85622
639  7.28794 -1.82094
640  7.32322 -1.78567
641  7.32322 -1.75039
642  7.32322 -1.71511
643  7.3585 -1.67983
644  7.3585 -1.64456
645  7.3585 -1.60928
646  7.3585 -1.574
647  7.3585 -1.53872
648  7.3585 -1.50344
649  7.3585 -1.46817
650  7.3585 -1.43289
651  7.3585 -1.39761
652  7.3585 -1.36233
653  7.3585 -1.32706
654  7.39378 -1.29178
655  7.39378 -1.2565
656  7.39378 -1.22122
657  7.39378 -1.18594
658  7.39378 -1.15067
659  7.39378 -1.11539
660  7.39378 -1.08011
661  7.39378 -1.04483
662  7.39378 -1.00956
663  7.39378 -0.974278
664  7.39378 -0.939
665  7.39378 -0.903723
666  7.39378 -0.868445
667  7.39378 -0.833167
668  7.39378 -0.797889
669  7.39378 -0.762612
670  7.39378 -0.727334
671  7.39378 -0.692056
672  7.39378 -0.656778
673  7.39378 -0.6215
674  7.39378 -0.586223
675  7.39378 -0.550945
676  7.39378 -0.515667
677  7.39378 -0.480389
678  7.39378 -0.445112
679  7.3585 -0.409834
680  7.3585 -0.374556
681  7.3585 -0.339278
682  7.3585 -0.304
683  7.3585 -0.268723
684  7.3585 -0.233445
685  7.32322 -0.198167
686  7.32322 -0.162889
687  7.32322 -0.127612
688  7.32322 -0.0923338
689  7.32322 -0.057056
690  7.32322 -0.0217782
691  7.32322 0.0134996
692  7.28794 0.0487773
693  7.28794 0.0840551
694  7.28794 0.119333
695  7.25267 0.154611
696  7.25267 0.189888
697  7.25267 0.225166
698  7.25267 0.260444
699  7.25267 0.295722
700  7.25267 0.331
701  7.25267 0.366277
702  7.25267 0.401555
703  7.25267 0.436833
704  7.21739 0.472111
705  7.21739 0.507388
706  7.21739 0.542666
707  7.21739 0.577944
708  7.21739 0.613222
709  7.21739 0.6485
710  7.21739 0.683777
711  7.21739 0.719055
712  7.18211 0.754333
713  7.18211 0.789611
714  7.18211 0.824888
715  7.18211 0.860166
716  7.18211 0.895444
717  7.18211 0.930722
718  7.18211 0.966
719  7.18211 1.00128
720  7.14683 1.03656
721  7.14683 1.07183
722  7.14683 1.10711
723  7.14683 1.14239
724  7.14683 1.17767
725  7.11156 1.21294
726  7.11156 1.24822
727  7.07628 1.2835
728  7.07628 1.31878
729  7.07628 1.35406
730  7.07628 1.38933
731  7.041 1.42461
732  7.041 1.45989
733  7.041 1.49517
734  7.00572 1.53044
735  7.00572 1.56572
736  7.00572 1.601
737  6.97044 1.63628
738  6.97044 1.67156
739  6.97044 1.70683
740  6.97044 1.74211
741  6.93517 1.77739
742  6.93517 1.81267
743  6.89989 1.84794
744  6.89989 1.88322
745  6.89989 1.9185
746  6.86461 1.95378
747  6.86461 1.98906
748  6.86461 2.02433
749  6.82933 2.05961
750  6.82933 2.09489
751  6.82933 2.13017
752  6.82933 2.16544
753  6.82933 2.20072
754  6.79406 2.236
755  6.75878 2.27128
756  6.75878 2.30656
757  6.75878 2.34183
758  6.7235 2.37711
759  6.7235 2.41239
760  6.7235 2.44767
761  6.7235 2.48294
762  6.7235 2.51822
763  6.7235 2.5535
764  6.7235 2.58878
765  6.7235 2.62406
766  6.68822 2.65933
767  6.68822 2.69461
768  6.65294 2.72989
769  6.61767 2.76517
770  6.58239 2.80044
771  6.58239 2.83572
772  6.58239 2.871
773  6.58239 2.90628
774  6.54711 2.94156
775  6.54711 2.97683
776  6.51183 3.01211
777  6.51183 3.04739
778  6.51183 3.08267
779  6.51183 3.11794
780  6.47656 3.15322
781  6.47656 3.1885
782  6.44128 3.22378
783  6.44128 3.25906
784  6.406 3.29433
785  6.37072 3.32961
786  6.33544 3.36489
787  6.30017 3.40017
788  6.30017 3.43544
789  6.26489 3.47072
790  6.26489 3.506
791  6.26489 3.54128
792  6.22961 3.57656
793  6.19433 3.61183
794  6.15906 3.64711
795  6.15906 3.68239
796  6.12378 3.71767
797  6.0885 3.75294
798  6.0885 3.78822
799  6.0885 3.8235
800  6.05322 3.85878
801  6.05322 3.89406
802  6.01794 3.92933
803  5.98267 3.96461
804  5.94739 3.99989
805  5.94739 4.03517
806  5.91211 4.07044
807  5.87683 4.10572
808  5.84156 4.141
809  5.84156 4.17628
810  5.80628 4.21156
811  5.80628 4.24683
812  5.771 4.28211
813  5.73572 4.31739
814  5.70044 4.35267
815  5.66517 4.38794
816  5.66517 4.42322
817  5.62989 4.4585
818  5.62989 4.49378
819  5.59461 4.52906
820  5.55933 4.56433
821  5.52406 4.59961
822  5.48878 4.63489
823  5.4535 4.67017
824  5.41822 4.70544
825  5.41822 4.74072
826  5.38294 4.776
827  5.34767 4.81128
828  5.31239 4.84656
829  5.27711 4.88183
830  5.27711 4.91711
831  5.24183 4.95239
832  5.24183 4.98767
833  5.20656 5.02294
834  5.20656 5.05822
835  5.17128 5.0935
836  5.136 5.12878
837  5.10072 5.16406
838  5.06544 5.19933
839  5.03017 5.23461
840  4.99489 5.26989
841  4.95961 5.30517
842  4.92433 5.34044
843  4.88906 5.37572
844  4.88906 5.411
845  4.85378 5.44628
846  4.8185 5.48156
847  4.78322 5.51683
848  4.74794 5.55211
849  4.71267 5.58739
850  4.67739 5.62267
851  4.64211 5.65794
852  4.60683 5.69322
853  4.57156 5.7285
854  4.53628 5.76378
855  4.501 5.79906
856  4.46572 5.83433
857  4.43044 5.86961
858  4.39517 5.90489
859  4.35989 5.94017
860  4.32461 5.97544
861  4.28933 6.01072
862  4.25406 6.046
863  4.21878 6.08128
864  4.1835 6.11656
865  4.14822 6.11656
866  4.11294 6.15183
867  4.07767 6.18711
868  4.04239 6.22239
869  4.00711 6.22239
870  3.97183 6.25767
871  3.93656 6.29294
872  3.90128 6.32822
873  3.866 6.3635
874  3.83072 6.39878
875  3.79544 6.43406
876  3.76017 6.46933
877  3.72489 6.50461
878  3.68961 6.53989
879  3.65433 6.57517
880  3.61906 6.61044
881  3.58378 6.64572
882  3.5485 6.64572
883  3.51322 6.681
884  3.47794 6.71628
885  3.44267 6.71628
886  3.40739 6.75156
887  3.37211 6.78683
888  3.33683 6.82211
889  3.30156 6.85739
890  3.26628 6.89267
891  3.231 6.89267
892  3.19572 6.89267
893  3.16044 6.92794
894  3.12517 6.96322
895  3.08989 6.96322
896  3.05461 6.9985
897  3.01933 6.9985
898  2.98406 7.03378
899  2.94878 7.06906
900  2.9135 7.10433
901  2.87822 7.10433
902  2.84294 7.10433
903  2.80767 7.13961
904  2.77239 7.17489
905  2.73711 7.21017
906  2.70183 7.24544
907  2.66656 7.28072
908  2.63128 7.28072
909  2.596 7.316
910  2.56072 7.316
911  2.52544 7.35128
912  2.49017 7.35128
913  2.45489 7.38656
914  2.41961 7.38656
915  2.38433 7.42183
916  2.34906 7.45711
917  2.31378 7.45711
918  2.2785 7.45711
919  2.24322 7.49239
920  2.20794 7.52767
921  2.17267 7.52767
922  2.13739 7.56294
923  2.10211 7.56294
924  2.06683 7.59822
925  2.03156 7.59822
926  1.99628 7.6335
927  1.961 7.6335
928  1.92572 7.6335
929  1.89044 7.66878
930  1.85517 7.66878
931  1.81989 7.70406
932  1.78461 7.70406
933  1.74933 7.73933
934  1.71406 7.73933
935  1.67878 7.77461
936  1.6435 7.80989
937  1.60822 7.80989
938  1.57294 7.80989
939  1.53767 7.80989
940  1.50239 7.84517
941  1.46711 7.84517
942  1.43183 7.88044
943  1.39656 7.88044
944  1.36128 7.91572
945  1.326 7.91572
946  1.29072 7.91572
947  1.25544 7.91572
948  1.22017 7.951
949  1.18489 7.951
950  1.14961 7.98628
951  1.11433 7.98628
952  1.07906 8.02156
953  1.04378 8.02156
954  1.0085 8.05683
955  0.973222 8.05683
956  0.937944 8.05683
957  0.902667 8.09211
958  0.867389 8.09211
959  0.832111 8.09211
960  0.796833 8.09211
961  0.761556 8.12739
962  0.726278 8.12739
963  0.691 8.12739
964  0.655722 8.16267
965  0.620444 8.16267
966  0.585167 8.19794
967  0.549889 8.19794
968  0.514611 8.19794
969  0.479333 8.19794
970  0.444056 8.23322
971  0.408778 8.23322
972  0.3735 8.23322
973  0.338222 8.23322
974  0.302944 8.2685
975  0.267667 8.2685
976  0.232389 8.2685
977  0.197111 8.30378
978  0.161833 8.30378
979  0.126556 8.30378
980  0.0912778 8.30378
981  0.056 8.33906
982  0.0207222 8.33906
983  -0.0145556 8.33906
984  -0.0498334 8.33906
985  -0.0851111 8.33906
986  -0.120389 8.33906
987  -0.155667 8.33906
988  -0.190944 8.33906
989  -0.226222 8.33906
990  -0.2615 8.33906
991  -0.296778 8.37433
992  -0.332056 8.37433
993  -0.367333 8.37433
994  -0.402611 8.37433
995  -0.437889 8.37433
996  -0.473167 8.37433
997  -0.508444 8.37433
998  -0.543722 8.37433
999  -0.579 8.37433
1000 -0.614278 8.37433
1001 -0.649556 8.37433
1002 -0.684833 8.37433
1003 -0.720111 8.37433
1004 -0.755389 8.37433
1005 -0.790667 8.37433
1006 -0.825944 8.37433
1007 -0.861222 8.37433
1008 -0.8965 8.37433
1009 -0.931778 8.37433
1010 -0.967056 8.37433
1011 -1.00233 8.37433
1012 -1.03761 8.37433
1013 -1.07289 8.37433
1014 -1.10817 8.37433
1015 -1.14344 8.37433
1016 -1.17872 8.37433
1017 -1.214 8.37433
1018 -1.24928 8.37433
1019 -1.28456 8.37433
1020 -1.31983 8.37433
1021 -1.35511 8.37433
1022 -1.39039 8.37433
1023 -1.42567 8.33906
1024 -1.46094 8.33906
1025 -1.49622 8.33906
1026 -1.5315 8.33906
1027 -1.56678 8.33906
1028 -1.60206 8.30378
1029 -1.63733 8.30378
1030 -1.67261 8.30378
1031 -1.70789 8.30378
1032 -1.74317 8.2685
1033 -1.77844 8.2685
1034 -1.81372 8.2685
1035 -1.849 8.23322
1036 -1.88428 8.23322
1037 -1.91956 8.23322
1038 -1.95483 8.19794
1039 -1.99011 8.19794
1040 -2.02539 8.19794
1041 -2.06067 8.16267
1042 -2.09594 8.16267
1043 -2.13122 8.16267
1044 -2.1665 8.16267
1045 -2.20178 8.16267
1046 -2.23706 8.12739
1047 -2.27233 8.12739
1048 -2.30761 8.12739
1049 -2.34289 8.09211
1050 -2.37817 8.09211
1051 -2.41344 8.09211
1052 -2.44872 8.09211
1053 -2.484 8.05683
1054 -2.51928 8.05683
1055 -2.55456 8.05683
1056 -2.58983 8.02156
1057 -2.62511 8.02156
1058 -2.66039 8.02156
1059 -2.69567 7.98628
1060 -2.73094 7.98628
1061 -2.76622 7.951
1062 -2.8015 7.951
1063 -2.83678 7.951
1064 -2.87206 7.91572
1065 -2.90733 7.88044
1066 -2.94261 7.88044
1067 -2.97789 7.88044
1068 -3.01317 7.84517
1069 -3.04844 7.80989
1070 -3.08372 7.80989
1071 -3.119 7.80989
1072 -3.15428 7.77461
1073 -3.18956 7.77461
1074 -3.22483 7.73933
1075 -3.26011 7.73933
1076 -3.29539 7.70406
1077 -3.33067 7.70406
1078 -3.36594 7.66878
1079 -3.40122 7.6335
1080 -3.4365 7.59822
1081 -3.47178 7.59822
1082 -3.50706 7.56294
1083 -3.54233 7.56294
1084 -3.57761 7.52767
1085 -3.61289 7.52767
1086 -3.64817 7.49239
1087 -3.68344 7.45711
1088 -3.71872 7.42183
1089 -3.754 7.38656
1090 -3.78928 7.35128
1091 -3.82456 7.316
1092 -3.85983 7.28072
1093 -3.89511 7.24544
1094 -3.93039 7.24544
1095 -3.96567 7.21017
1096 -4.00094 7.17489
1097 -4.03622 7.13961
1098 -4.0715 7.13961
1099 -4.10678 7.10433
1100 -4.14206 7.06906
1101 -4.17733 7.03378
1102 -4.21261 7.03378
1103 -4.24789 6.9985
1104 -4.28317 6.96322
1105 -4.31844 6.92794
1106 -4.35372 6.89267
1107 -4.389 6.89267
1108 -4.42428 6.85739
1109 -4.45956 6.82211
1110 -4.49483 6.78683
1111 -4.53011 6.78683
1112 -4.56539 6.75156
1113 -4.60067 6.71628
1114 -4.63594 6.681
1115 -4.67122 6.64572
1116 -4.7065 6.61044
1117 -4.74178 6.57517
1118 -4.77706 6.53989
1119 -4.81233 6.50461
1120 -4.84761 6.46933
1121 -4.88289 6.43406
1122 -4.91817 6.39878
1123 -4.95344 6.3635
1124 -4.98872 6.32822
1125 -5.024 6.29294
1126 -5.05928 6.25767
1127 -5.05928 6.22239
1128 -5.09456 6.18711
1129 -5.09456 6.15183
1130 -5.12983 6.11656
1131 -5.16511 6.08128
1132 -5.20039 6.046
1133 -5.20039 6.01072
1134 -5.23567 5.97544
1135 -5.23567 5.94017
1136 -5.27094 5.90489
1137 -5.30622 5.86961
1138 -5.3415 5.83433
1139 -5.37678 5.79906
1140 -5.41206 5.76378
1141 -5.44733 5.7285
1142 -5.48261 5.69322
1143 -5.51789 5.65794
1144 -5.55317 5.62267
1145 -5.55317 5.58739
1146 -5.58844 5.55211
1147 -5.58844 5.51683
1148 -5.62372 5.48156
1149 -5.659 5.44628
1150 -5.659 5.411
1151 -5.69428 5.37572
1152 -5.72956 5.34044
1153 -5.72956 5.30517
1154 -5.76483 5.26989
1155 -5.76483 5.23461
1156 -5.80011 5.19933
1157 -5.83539 5.16406
1158 -5.87067 5.12878
1159 -5.90594 5.0935
1160 -5.94122 5.05822
1161 -5.94122 5.02294
1162 -5.9765 4.98767
1163 -6.01178 4.95239
1164 -6.01178 4.91711
1165 -6.01178 4.88183
1166 -6.04706 4.84656
1167 -6.08233 4.81128
1168 -6.11761 4.776
1169 -6.15289 4.74072
1170 -6.15289 4.70544
1171 -6.15289 4.67017
1172 -6.15289 4.63489
1173 -6.15289 4.59961
1174 -6.18817 4.56433
1175 -6.18817 4.52906
1176 -6.22344 4.49378
1177 -6.25872 4.4585
1178 -6.25872 4.42322
1179 -6.294 4.38794
1180 -6.294 4.35267
1181 -6.294 4.31739
1182 -6.32928 4.28211
1183 -6.32928 4.24683
1184 -6.36456 4.21156
1185 -6.39983 4.17628
1186 -6.43511 4.141
1187 -6.43511 4.10572
1188 -6.43511 4.07044
1189 -6.47039 4.03517
1190 -6.47039 3.99989
1191 -6.50567 3.96461
1192 -6.54094 3.92933
1193 -6.54094 3.89406
1194 -6.57622 3.85878
1195 -6.6115 3.8235
1196 -6.64678 3.78822
1197 -6.64678 3.75294
1198 -6.64678 3.71767
1199 -6.64678 3.68239
1200 -6.64678 3.64711
1201 -6.68206 3.61183
1202 -6.68206 3.57656
1203 -6.68206 3.54128
1204 -6.71733 3.506
1205 -6.75261 3.47072
1206 -6.78789 3.43544
1207 -6.78789 3.40017
1208 -6.78789 3.36489
1209 -6.78789 3.32961
1210 -6.78789 3.29433
1211 -6.82317 3.25906
1212 -6.82317 3.22378
1213 -6.82317 3.1885
1214 -6.82317 3.15322
1215 -6.82317 3.11794
1216 -6.85844 3.08267
1217 -6.85844 3.04739
1218 -6.85844 3.01211
1219 -6.85844 2.97683
1220 -6.89372 2.94156
1221 -6.929 2.90628
1222 -6.96428 2.871
1223 -6.96428 2.83572
1224 -6.96428 2.80044
1225 -6.99956 2.76517
1226 -6.99956 2.72989
1227 -6.99956 2.69461
1228 -6.99956 2.65933
1229 -6.99956 2.62406
1230 -7.03483 2.58878
1231 -7.03483 2.5535
1232 -7.03483 2.51822
1233 -7.03483 2.48294
1234 -7.07011 2.44767
1235 -7.07011 2.41239
1236 -7.07011 2.37711
1237 -7.10539 2.34183
1238 -7.10539 2.30656
1239 -7.10539 2.27128
1240 -7.14067 2.236
1241 -7.17594 2.20072
1242 -7.17594 2.16544
1243 -7.17594 2.13017
1244 -7.17594 2.09489
1245 -7.21122 2.05961
1246 -7.2465 2.02433
1247 -7.2465 1.98906
1248 -7.2465 1.95378
1249 -7.2465 1.9185
1250 -7.2465 1.88322
1251 -7.2465 1.84794
1252 -7.28178 1.81267
1253 -7.28178 1.77739
1254 -7.28178 1.74211
1255 -7.28178 1.70683
1256 -7.28178 1.67156
1257 -7.28178 1.63628
1258 -7.28178 1.601
1259 -7.31706 1.56572
1260 -7.31706 1.53044
1261 -7.31706 1.49517
1262 -7.31706 1.45989
1263 -7.31706 1.42461
1264 -7.31706 1.38933
1265 -7.35233 1.35406
1266 -7.35233 1.31878
1267 -7.35233 1.2835
1268 -7.38761 1.24822
1269 -7.38761 1.21294
1270 -7.38761 1.17767
1271 -7.38761 1.14239
1272 -7.42289 1.10711
1273 -7.42289 1.07183
1274 -7.42289 1.03656
1275 -7.42289 1.00128
1276 -7.42289 0.966
1277 -7.42289 0.930722
1278 -7.42289 0.895444
1279 -7.42289 0.860166
1280 -7.42289 0.824888
1281 -7.45817 0.789611
1282 -7.45817 0.754333
1283 -7.45817 0.719055
1284 -7.45817 0.683777
1285 -7.45817 0.6485
1286 -7.45817 0.613222
1287 -7.49344 0.577944
1288 -7.49344 0.542666
1289 -7.49344 0.507388
1290 -7.49344 0.472111
1291 -7.49344 0.436833
1292 -7.52872 0.401555
1293 -7.52872 0.366277
1294 -7.52872 0.331
1295 -7.52872 0.295722
1296 -7.52872 0.260444
1297 -7.52872 0.225166
1298 -7.52872 0.189888
1299 -7.52872 0.154611
1300 -7.564 0.119333
1301 -7.564 0.0840551
1302 -7.564 0.0487773
1303 -7.564 0.0134996
1304 -7.59928 -0.0217782
1305 -7.59928 -0.057056
1306 -7.59928 -0.0923338
1307 -7.59928 -0.127612
1308 -7.59928 -0.162889
1309 -7.59928 -0.198167
1310 -7.59928 -0.233445
1311 -7.59928 -0.268723
1312 -7.59928 -0.304
1313 -7.59928 -0.339278
1314 -7.59928 -0.374556
1315 -7.59928 -0.409834
1316 -7.59928 -0.445112
1317 -7.59928 -0.480389
1318 -7.59928 -0.515667
1319 -7.59928 -0.550945
1320 -7.59928 -0.586223
1321 -7.59928 -0.6215
1322 -7.59928 -0.656778
1323 -7.59928 -0.692056
1324 -7.59928 -0.727334
1325 -7.59928 -0.762612
1326 -7.59928 -0.797889
