# Supplementary material for: Statistical Mapping of Maize Bundle Intensity at the Stem Scale Using Spatial Normalisation of Replicated Images
Source: PLoS One. 2014 Mar 12;9(3):e90673. doi: 10.1371/journal.pone.0090673 (PMC3951278; doi:10.1371/journal.pone.0090673)
Supplement: File S2 — Data files containing bundle positions and slice contours. (ZIP) [file pone.0090673.s002.zip › data/slabs/tables/contoursMm/m11grCntMm.txt]

name   x   y
1    -7.90695 0.0173736
2    -7.90695 -0.0179042
3    -7.90695 -0.053182
4    -7.90695 -0.0884597
5    -7.90695 -0.123738
6    -7.90695 -0.159015
7    -7.90695 -0.194293
8    -7.90695 -0.229571
9    -7.90695 -0.264849
10   -7.90695 -0.300126
11   -7.90695 -0.335404
12   -7.90695 -0.370682
13   -7.90695 -0.40596
14   -7.90695 -0.441238
15   -7.90695 -0.476515
16   -7.90695 -0.511793
17   -7.90695 -0.547071
18   -7.90695 -0.582349
19   -7.90695 -0.617626
20   -7.90695 -0.652904
21   -7.87167 -0.688182
22   -7.8364 -0.72346
23   -7.8364 -0.758738
24   -7.8364 -0.794015
25   -7.8364 -0.829293
26   -7.80112 -0.864571
27   -7.76584 -0.899849
28   -7.73056 -0.935126
29   -7.69529 -0.970404
30   -7.66001 -1.00568
31   -7.62473 -1.04096
32   -7.58945 -1.07624
33   -7.55417 -1.11152
34   -7.5189 -1.11152
35   -7.48362 -1.11152
36   -7.44834 -1.11152
37   -7.41306 -1.11152
38   -7.37779 -1.11152
39   -7.34251 -1.11152
40   -7.30723 -1.11152
41   -7.27195 -1.11152
42   -7.23667 -1.11152
43   -7.2014 -1.11152
44   -7.16612 -1.11152
45   -7.13084 -1.11152
46   -7.09556 -1.07624
47   -7.06029 -1.04096
48   -7.02501 -1.00568
49   -6.98973 -0.970404
50   -6.95445 -0.935126
51   -6.91917 -0.899849
52   -6.8839 -0.899849
53   -6.84862 -0.899849
54   -6.81334 -0.899849
55   -6.77806 -0.899849
56   -6.74279 -0.899849
57   -6.70751 -0.899849
58   -6.67223 -0.899849
59   -6.63695 -0.899849
60   -6.60167 -0.899849
61   -6.5664 -0.899849
62   -6.53112 -0.899849
63   -6.49584 -0.899849
64   -6.46056 -0.899849
65   -6.42529 -0.899849
66   -6.39001 -0.899849
67   -6.35473 -0.899849
68   -6.31945 -0.935126
69   -6.28417 -0.970404
70   -6.2489 -1.00568
71   -6.21362 -1.04096
72   -6.17834 -1.07624
73   -6.14306 -1.11152
74   -6.10779 -1.14679
75   -6.07251 -1.18207
76   -6.03723 -1.21735
77   -6.03723 -1.25263
78   -6.03723 -1.2879
79   -6.03723 -1.32318
80   -6.03723 -1.35846
81   -6.03723 -1.39374
82   -6.03723 -1.42902
83   -6.03723 -1.46429
84   -6.03723 -1.49957
85   -6.03723 -1.53485
86   -6.03723 -1.57013
87   -6.03723 -1.6054
88   -6.03723 -1.64068
89   -6.03723 -1.67596
90   -6.03723 -1.71124
91   -6.03723 -1.74652
92   -6.03723 -1.78179
93   -6.03723 -1.81707
94   -6.00195 -1.85235
95   -5.96667 -1.88763
96   -5.9314 -1.9229
97   -5.9314 -1.95818
98   -5.9314 -1.99346
99   -5.89612 -2.02874
100  -5.86084 -2.06402
101  -5.82556 -2.09929
102  -5.79029 -2.13457
103  -5.75501 -2.16985
104  -5.71973 -2.20513
105  -5.68445 -2.2404
106  -5.68445 -2.27568
107  -5.68445 -2.31096
108  -5.68445 -2.34624
109  -5.68445 -2.38152
110  -5.68445 -2.41679
111  -5.68445 -2.45207
112  -5.68445 -2.48735
113  -5.68445 -2.52263
114  -5.68445 -2.5579
115  -5.68445 -2.59318
116  -5.68445 -2.62846
117  -5.68445 -2.66374
118  -5.68445 -2.69902
119  -5.71973 -2.73429
120  -5.71973 -2.76957
121  -5.75501 -2.80485
122  -5.79029 -2.84013
123  -5.82556 -2.8754
124  -5.86084 -2.91068
125  -5.86084 -2.94596
126  -5.89612 -2.98124
127  -5.9314 -3.01652
128  -5.96667 -3.05179
129  -6.00195 -3.08707
130  -6.00195 -3.12235
131  -6.03723 -3.15763
132  -6.07251 -3.1929
133  -6.10779 -3.22818
134  -6.14306 -3.26346
135  -6.17834 -3.29874
136  -6.17834 -3.33402
137  -6.21362 -3.36929
138  -6.2489 -3.40457
139  -6.2489 -3.43985
140  -6.2489 -3.47513
141  -6.2489 -3.5104
142  -6.2489 -3.54568
143  -6.2489 -3.58096
144  -6.2489 -3.61624
145  -6.2489 -3.65152
146  -6.2489 -3.68679
147  -6.2489 -3.72207
148  -6.2489 -3.75735
149  -6.2489 -3.79263
150  -6.2489 -3.8279
151  -6.2489 -3.86318
152  -6.2489 -3.89846
153  -6.2489 -3.93374
154  -6.2489 -3.96902
155  -6.2489 -4.00429
156  -6.2489 -4.03957
157  -6.2489 -4.07485
158  -6.2489 -4.11013
159  -6.2489 -4.1454
160  -6.2489 -4.18068
161  -6.2489 -4.21596
162  -6.2489 -4.25124
163  -6.2489 -4.28652
164  -6.2489 -4.32179
165  -6.21362 -4.35707
166  -6.17834 -4.39235
167  -6.14306 -4.42763
168  -6.14306 -4.4629
169  -6.10779 -4.49818
170  -6.10779 -4.53346
171  -6.10779 -4.56874
172  -6.10779 -4.60402
173  -6.10779 -4.63929
174  -6.10779 -4.67457
175  -6.10779 -4.70985
176  -6.10779 -4.74513
177  -6.10779 -4.7804
178  -6.10779 -4.81568
179  -6.10779 -4.85096
180  -6.10779 -4.88624
181  -6.10779 -4.92152
182  -6.10779 -4.95679
183  -6.10779 -4.99207
184  -6.10779 -5.02735
185  -6.10779 -5.06263
186  -6.10779 -5.0979
187  -6.07251 -5.13318
188  -6.03723 -5.16846
189  -6.00195 -5.20374
190  -6.00195 -5.23902
191  -6.00195 -5.27429
192  -6.00195 -5.30957
193  -6.00195 -5.34485
194  -6.00195 -5.38013
195  -6.00195 -5.4154
196  -6.00195 -5.45068
197  -6.00195 -5.48596
198  -6.00195 -5.52124
199  -5.96667 -5.55652
200  -5.96667 -5.59179
201  -5.96667 -5.62707
202  -5.96667 -5.66235
203  -5.96667 -5.69763
204  -5.9314 -5.7329
205  -5.89612 -5.76818
206  -5.89612 -5.80346
207  -5.89612 -5.83874
208  -5.89612 -5.87402
209  -5.89612 -5.90929
210  -5.89612 -5.94457
211  -5.89612 -5.97985
212  -5.89612 -6.01513
213  -5.89612 -6.0504
214  -5.89612 -6.08568
215  -5.89612 -6.12096
216  -5.89612 -6.15624
217  -5.89612 -6.19152
218  -5.9314 -6.22679
219  -5.9314 -6.26207
220  -5.9314 -6.29735
221  -5.9314 -6.33263
222  -5.9314 -6.3679
223  -5.96667 -6.40318
224  -5.96667 -6.43846
225  -5.96667 -6.47374
226  -5.96667 -6.50902
227  -5.96667 -6.54429
228  -5.96667 -6.57957
229  -5.96667 -6.61485
230  -5.96667 -6.65013
231  -5.96667 -6.6854
232  -5.96667 -6.72068
233  -5.96667 -6.75596
234  -5.96667 -6.79124
235  -5.96667 -6.82652
236  -5.96667 -6.86179
237  -5.96667 -6.89707
238  -5.96667 -6.93235
239  -5.96667 -6.96763
240  -5.96667 -7.0029
241  -5.96667 -7.03818
242  -5.96667 -7.07346
243  -5.96667 -7.10874
244  -5.96667 -7.14402
245  -5.96667 -7.17929
246  -5.96667 -7.21457
247  -5.9314 -7.24985
248  -5.89612 -7.28513
249  -5.86084 -7.3204
250  -5.82556 -7.35568
251  -5.79029 -7.39096
252  -5.75501 -7.42624
253  -5.71973 -7.46152
254  -5.68445 -7.49679
255  -5.64917 -7.53207
256  -5.6139 -7.56735
257  -5.57862 -7.60263
258  -5.54334 -7.6379
259  -5.50806 -7.67318
260  -5.47279 -7.70846
261  -5.43751 -7.74374
262  -5.40223 -7.77902
263  -5.36695 -7.81429
264  -5.33167 -7.84957
265  -5.2964 -7.88485
266  -5.26112 -7.92013
267  -5.22584 -7.92013
268  -5.19056 -7.9554
269  -5.15529 -7.99068
270  -5.12001 -7.99068
271  -5.08473 -8.02596
272  -5.04945 -8.06124
273  -5.01417 -8.09652
274  -4.9789 -8.13179
275  -4.94362 -8.16707
276  -4.90834 -8.20235
277  -4.87306 -8.20235
278  -4.83779 -8.20235
279  -4.80251 -8.23763
280  -4.76723 -8.23763
281  -4.73195 -8.2729
282  -4.69667 -8.30818
283  -4.6614 -8.30818
284  -4.62612 -8.30818
285  -4.59084 -8.34346
286  -4.55556 -8.34346
287  -4.52029 -8.34346
288  -4.48501 -8.34346
289  -4.44973 -8.34346
290  -4.41445 -8.34346
291  -4.37917 -8.34346
292  -4.3439 -8.34346
293  -4.30862 -8.34346
294  -4.27334 -8.34346
295  -4.23806 -8.34346
296  -4.20279 -8.34346
297  -4.16751 -8.34346
298  -4.13223 -8.34346
299  -4.09695 -8.34346
300  -4.06167 -8.30818
301  -4.0264 -8.30818
302  -3.99112 -8.30818
303  -3.95584 -8.30818
304  -3.92056 -8.2729
305  -3.88529 -8.23763
306  -3.85001 -8.23763
307  -3.81473 -8.20235
308  -3.77945 -8.16707
309  -3.74417 -8.16707
310  -3.7089 -8.16707
311  -3.67362 -8.16707
312  -3.63834 -8.13179
313  -3.60306 -8.13179
314  -3.56779 -8.13179
315  -3.53251 -8.09652
316  -3.49723 -8.09652
317  -3.46195 -8.09652
318  -3.42667 -8.06124
319  -3.3914 -8.06124
320  -3.35612 -8.02596
321  -3.32084 -7.99068
322  -3.28556 -7.99068
323  -3.25029 -7.99068
324  -3.21501 -7.9554
325  -3.17973 -7.9554
326  -3.14445 -7.92013
327  -3.10917 -7.92013
328  -3.0739 -7.92013
329  -3.03862 -7.92013
330  -3.00334 -7.88485
331  -2.96806 -7.88485
332  -2.93279 -7.84957
333  -2.89751 -7.84957
334  -2.86223 -7.81429
335  -2.82695 -7.81429
336  -2.79167 -7.77902
337  -2.7564 -7.77902
338  -2.72112 -7.77902
339  -2.68584 -7.74374
340  -2.65056 -7.74374
341  -2.61529 -7.74374
342  -2.58001 -7.70846
343  -2.54473 -7.70846
344  -2.50945 -7.70846
345  -2.47417 -7.70846
346  -2.4389 -7.70846
347  -2.40362 -7.67318
348  -2.36834 -7.6379
349  -2.33306 -7.6379
350  -2.29779 -7.60263
351  -2.26251 -7.60263
352  -2.22723 -7.60263
353  -2.19195 -7.60263
354  -2.15667 -7.56735
355  -2.1214 -7.56735
356  -2.08612 -7.53207
357  -2.05084 -7.53207
358  -2.01556 -7.53207
359  -1.98029 -7.53207
360  -1.94501 -7.49679
361  -1.90973 -7.49679
362  -1.87445 -7.49679
363  -1.83917 -7.46152
364  -1.8039 -7.46152
365  -1.76862 -7.46152
366  -1.73334 -7.46152
367  -1.69806 -7.42624
368  -1.66279 -7.42624
369  -1.62751 -7.42624
370  -1.59223 -7.42624
371  -1.55695 -7.42624
372  -1.52167 -7.42624
373  -1.4864 -7.42624
374  -1.45112 -7.42624
375  -1.41584 -7.42624
376  -1.38056 -7.42624
377  -1.34529 -7.42624
378  -1.31001 -7.42624
379  -1.27473 -7.42624
380  -1.23945 -7.42624
381  -1.20417 -7.42624
382  -1.1689 -7.39096
383  -1.13362 -7.39096
384  -1.09834 -7.39096
385  -1.06306 -7.35568
386  -1.02779 -7.35568
387  -0.992507 -7.35568
388  -0.95723 -7.3204
389  -0.921952 -7.3204
390  -0.886674 -7.3204
391  -0.851396 -7.3204
392  -0.816118 -7.3204
393  -0.780841 -7.3204
394  -0.745563 -7.3204
395  -0.710285 -7.3204
396  -0.675007 -7.3204
397  -0.63973 -7.3204
398  -0.604452 -7.28513
399  -0.569174 -7.28513
400  -0.533896 -7.28513
401  -0.498618 -7.28513
402  -0.463341 -7.28513
403  -0.428063 -7.28513
404  -0.392785 -7.28513
405  -0.357507 -7.28513
406  -0.32223 -7.28513
407  -0.286952 -7.28513
408  -0.251674 -7.28513
409  -0.216396 -7.28513
410  -0.181118 -7.28513
411  -0.145841 -7.28513
412  -0.110563 -7.28513
413  -0.0752852 -7.28513
414  -0.0400074 -7.28513
415  -0.0047296 -7.28513
416  0.0305482 -7.28513
417  0.065826 -7.28513
418  0.101104 -7.28513
419  0.136382 -7.28513
420  0.171659 -7.28513
421  0.206937 -7.28513
422  0.242215 -7.28513
423  0.277493 -7.28513
424  0.31277 -7.28513
425  0.348048 -7.28513
426  0.383326 -7.28513
427  0.418604 -7.28513
428  0.453882 -7.28513
429  0.489159 -7.24985
430  0.524437 -7.24985
431  0.559715 -7.24985
432  0.594993 -7.24985
433  0.63027 -7.24985
434  0.665548 -7.24985
435  0.700826 -7.24985
436  0.736104 -7.24985
437  0.771382 -7.24985
438  0.806659 -7.24985
439  0.841937 -7.24985
440  0.877215 -7.24985
441  0.912493 -7.24985
442  0.94777 -7.24985
443  0.983048 -7.24985
444  1.01833 -7.24985
445  1.0536 -7.24985
446  1.08888 -7.24985
447  1.12416 -7.24985
448  1.15944 -7.24985
449  1.19471 -7.28513
450  1.22999 -7.28513
451  1.26527 -7.28513
452  1.30055 -7.28513
453  1.33583 -7.28513
454  1.3711 -7.28513
455  1.40638 -7.3204
456  1.44166 -7.35568
457  1.47694 -7.35568
458  1.51221 -7.35568
459  1.54749 -7.35568
460  1.58277 -7.35568
461  1.61805 -7.35568
462  1.65333 -7.35568
463  1.6886 -7.39096
464  1.72388 -7.39096
465  1.75916 -7.39096
466  1.79444 -7.39096
467  1.82971 -7.39096
468  1.86499 -7.42624
469  1.90027 -7.42624
470  1.93555 -7.42624
471  1.97083 -7.42624
472  2.0061 -7.42624
473  2.04138 -7.42624
474  2.07666 -7.42624
475  2.11194 -7.42624
476  2.14721 -7.42624
477  2.18249 -7.42624
478  2.21777 -7.42624
479  2.25305 -7.42624
480  2.28833 -7.42624
481  2.3236 -7.42624
482  2.35888 -7.42624
483  2.39416 -7.42624
484  2.42944 -7.42624
485  2.46471 -7.42624
486  2.49999 -7.42624
487  2.53527 -7.42624
488  2.57055 -7.42624
489  2.60583 -7.42624
490  2.6411 -7.42624
491  2.67638 -7.42624
492  2.71166 -7.42624
493  2.74694 -7.46152
494  2.78221 -7.49679
495  2.81749 -7.49679
496  2.85277 -7.49679
497  2.88805 -7.49679
498  2.92333 -7.53207
499  2.9586 -7.53207
500  2.99388 -7.53207
501  3.02916 -7.56735
502  3.06444 -7.60263
503  3.09971 -7.60263
504  3.13499 -7.60263
505  3.17027 -7.60263
506  3.20555 -7.60263
507  3.24083 -7.60263
508  3.2761 -7.60263
509  3.31138 -7.60263
510  3.34666 -7.60263
511  3.38194 -7.60263
512  3.41721 -7.60263
513  3.45249 -7.60263
514  3.48777 -7.60263
515  3.52305 -7.60263
516  3.55833 -7.60263
517  3.5936 -7.60263
518  3.62888 -7.60263
519  3.66416 -7.60263
520  3.69944 -7.60263
521  3.73471 -7.60263
522  3.76999 -7.60263
523  3.80527 -7.60263
524  3.84055 -7.60263
525  3.87583 -7.60263
526  3.9111 -7.60263
527  3.94638 -7.60263
528  3.98166 -7.60263
529  4.01694 -7.60263
530  4.05221 -7.60263
531  4.08749 -7.60263
532  4.12277 -7.60263
533  4.15805 -7.56735
534  4.19333 -7.53207
535  4.2286 -7.49679
536  4.26388 -7.46152
537  4.29916 -7.42624
538  4.33444 -7.39096
539  4.36971 -7.35568
540  4.40499 -7.3204
541  4.44027 -7.3204
542  4.47555 -7.28513
543  4.51083 -7.28513
544  4.5461 -7.28513
545  4.58138 -7.24985
546  4.61666 -7.21457
547  4.65194 -7.17929
548  4.68721 -7.14402
549  4.72249 -7.10874
550  4.75777 -7.07346
551  4.79305 -7.03818
552  4.82833 -7.0029
553  4.82833 -6.96763
554  4.82833 -6.93235
555  4.8636 -6.89707
556  4.89888 -6.86179
557  4.93416 -6.82652
558  4.96944 -6.79124
559  5.00471 -6.75596
560  5.03999 -6.72068
561  5.07527 -6.6854
562  5.11055 -6.65013
563  5.14583 -6.61485
564  5.1811 -6.57957
565  5.21638 -6.54429
566  5.25166 -6.50902
567  5.28694 -6.47374
568  5.32221 -6.43846
569  5.35749 -6.40318
570  5.39277 -6.3679
571  5.42805 -6.33263
572  5.46333 -6.29735
573  5.4986 -6.26207
574  5.53388 -6.22679
575  5.53388 -6.19152
576  5.53388 -6.15624
577  5.53388 -6.12096
578  5.56916 -6.08568
579  5.56916 -6.0504
580  5.60444 -6.01513
581  5.63971 -5.97985
582  5.67499 -5.94457
583  5.71027 -5.90929
584  5.74555 -5.87402
585  5.78083 -5.83874
586  5.78083 -5.80346
587  5.78083 -5.76818
588  5.78083 -5.7329
589  5.78083 -5.69763
590  5.8161 -5.66235
591  5.85138 -5.62707
592  5.88666 -5.59179
593  5.92194 -5.55652
594  5.95721 -5.52124
595  5.99249 -5.48596
596  6.02777 -5.45068
597  6.06305 -5.4154
598  6.09833 -5.38013
599  6.1336 -5.34485
600  6.1336 -5.30957
601  6.1336 -5.27429
602  6.1336 -5.23902
603  6.1336 -5.20374
604  6.1336 -5.16846
605  6.16888 -5.13318
606  6.20416 -5.0979
607  6.23944 -5.06263
608  6.23944 -5.02735
609  6.27471 -4.99207
610  6.27471 -4.95679
611  6.27471 -4.92152
612  6.30999 -4.88624
613  6.34527 -4.85096
614  6.34527 -4.81568
615  6.38055 -4.7804
616  6.41583 -4.74513
617  6.41583 -4.70985
618  6.41583 -4.67457
619  6.41583 -4.63929
620  6.41583 -4.60402
621  6.41583 -4.56874
622  6.41583 -4.53346
623  6.41583 -4.49818
624  6.41583 -4.4629
625  6.4511 -4.42763
626  6.48638 -4.39235
627  6.48638 -4.35707
628  6.48638 -4.32179
629  6.48638 -4.28652
630  6.48638 -4.25124
631  6.48638 -4.21596
632  6.48638 -4.18068
633  6.48638 -4.1454
634  6.48638 -4.11013
635  6.48638 -4.07485
636  6.48638 -4.03957
637  6.48638 -4.00429
638  6.48638 -3.96902
639  6.48638 -3.93374
640  6.48638 -3.89846
641  6.48638 -3.86318
642  6.52166 -3.8279
643  6.55694 -3.79263
644  6.59221 -3.75735
645  6.62749 -3.72207
646  6.66277 -3.68679
647  6.66277 -3.65152
648  6.66277 -3.61624
649  6.66277 -3.58096
650  6.69805 -3.54568
651  6.73333 -3.5104
652  6.7686 -3.47513
653  6.80388 -3.43985
654  6.80388 -3.40457
655  6.80388 -3.36929
656  6.83916 -3.33402
657  6.87444 -3.29874
658  6.90971 -3.26346
659  6.90971 -3.22818
660  6.90971 -3.1929
661  6.90971 -3.15763
662  6.90971 -3.12235
663  6.94499 -3.08707
664  6.98027 -3.05179
665  6.98027 -3.01652
666  7.01555 -2.98124
667  7.05083 -2.94596
668  7.0861 -2.91068
669  7.0861 -2.8754
670  7.12138 -2.84013
671  7.12138 -2.80485
672  7.15666 -2.76957
673  7.19194 -2.73429
674  7.19194 -2.69902
675  7.22721 -2.66374
676  7.22721 -2.62846
677  7.22721 -2.59318
678  7.22721 -2.5579
679  7.22721 -2.52263
680  7.22721 -2.48735
681  7.22721 -2.45207
682  7.22721 -2.41679
683  7.22721 -2.38152
684  7.26249 -2.34624
685  7.26249 -2.31096
686  7.26249 -2.27568
687  7.26249 -2.2404
688  7.26249 -2.20513
689  7.26249 -2.16985
690  7.26249 -2.13457
691  7.26249 -2.09929
692  7.26249 -2.06402
693  7.29777 -2.02874
694  7.33305 -1.99346
695  7.33305 -1.95818
696  7.33305 -1.9229
697  7.33305 -1.88763
698  7.36833 -1.85235
699  7.4036 -1.81707
700  7.4036 -1.78179
701  7.4036 -1.74652
702  7.4036 -1.71124
703  7.4036 -1.67596
704  7.4036 -1.64068
705  7.4036 -1.6054
706  7.4036 -1.57013
707  7.4036 -1.53485
708  7.4036 -1.49957
709  7.4036 -1.46429
710  7.4036 -1.42902
711  7.4036 -1.39374
712  7.4036 -1.35846
713  7.4036 -1.32318
714  7.4036 -1.2879
715  7.4036 -1.25263
716  7.4036 -1.21735
717  7.4036 -1.18207
718  7.4036 -1.14679
719  7.4036 -1.11152
720  7.4036 -1.07624
721  7.4036 -1.04096
722  7.4036 -1.00568
723  7.36833 -0.970404
724  7.36833 -0.935126
725  7.36833 -0.899849
726  7.36833 -0.864571
727  7.36833 -0.829293
728  7.36833 -0.794015
729  7.36833 -0.758738
730  7.36833 -0.72346
731  7.36833 -0.688182
732  7.36833 -0.652904
733  7.36833 -0.617626
734  7.36833 -0.582349
735  7.36833 -0.547071
736  7.36833 -0.511793
737  7.36833 -0.476515
738  7.36833 -0.441238
739  7.36833 -0.40596
740  7.33305 -0.370682
741  7.33305 -0.335404
742  7.33305 -0.300126
743  7.33305 -0.264849
744  7.33305 -0.229571
745  7.33305 -0.194293
746  7.33305 -0.159015
747  7.33305 -0.123738
748  7.33305 -0.0884597
749  7.33305 -0.053182
750  7.33305 -0.0179042
751  7.33305 0.0173736
752  7.33305 0.0526514
753  7.33305 0.0879292
754  7.33305 0.123207
755  7.33305 0.158485
756  7.33305 0.193762
757  7.33305 0.22904
758  7.29777 0.264318
759  7.29777 0.299596
760  7.29777 0.334874
761  7.29777 0.370151
762  7.29777 0.405429
763  7.29777 0.440707
764  7.26249 0.475985
765  7.26249 0.511262
766  7.26249 0.54654
767  7.26249 0.581818
768  7.26249 0.617096
769  7.26249 0.652374
770  7.26249 0.687651
771  7.26249 0.722929
772  7.26249 0.758207
773  7.22721 0.793485
774  7.22721 0.828762
775  7.22721 0.86404
776  7.22721 0.899318
777  7.22721 0.934596
778  7.22721 0.969874
779  7.22721 1.00515
780  7.19194 1.04043
781  7.19194 1.07571
782  7.19194 1.11098
783  7.19194 1.14626
784  7.19194 1.18154
785  7.15666 1.21682
786  7.15666 1.2521
787  7.15666 1.28737
788  7.15666 1.32265
789  7.15666 1.35793
790  7.15666 1.39321
791  7.15666 1.42848
792  7.15666 1.46376
793  7.12138 1.49904
794  7.12138 1.53432
795  7.12138 1.5696
796  7.12138 1.60487
797  7.12138 1.64015
798  7.12138 1.67543
799  7.0861 1.71071
800  7.0861 1.74598
801  7.0861 1.78126
802  7.0861 1.81654
803  7.0861 1.85182
804  7.05083 1.8871
805  7.05083 1.92237
806  7.05083 1.95765
807  7.05083 1.99293
808  7.05083 2.02821
809  7.05083 2.06348
810  7.01555 2.09876
811  7.01555 2.13404
812  7.01555 2.16932
813  7.01555 2.2046
814  6.98027 2.23987
815  6.94499 2.27515
816  6.90971 2.31043
817  6.90971 2.34571
818  6.87444 2.38098
819  6.87444 2.41626
820  6.87444 2.45154
821  6.87444 2.48682
822  6.87444 2.5221
823  6.83916 2.55737
824  6.83916 2.59265
825  6.80388 2.62793
826  6.80388 2.66321
827  6.80388 2.69848
828  6.7686 2.73376
829  6.7686 2.76904
830  6.7686 2.80432
831  6.73333 2.8396
832  6.73333 2.87487
833  6.73333 2.91015
834  6.73333 2.94543
835  6.73333 2.98071
836  6.73333 3.01598
837  6.73333 3.05126
838  6.69805 3.08654
839  6.69805 3.12182
840  6.69805 3.1571
841  6.66277 3.19237
842  6.66277 3.22765
843  6.66277 3.26293
844  6.66277 3.29821
845  6.62749 3.33348
846  6.62749 3.36876
847  6.62749 3.40404
848  6.59221 3.43932
849  6.59221 3.4746
850  6.59221 3.50987
851  6.55694 3.54515
852  6.55694 3.58043
853  6.55694 3.61571
854  6.52166 3.65098
855  6.48638 3.68626
856  6.4511 3.72154
857  6.41583 3.75682
858  6.41583 3.7921
859  6.41583 3.82737
860  6.41583 3.86265
861  6.38055 3.89793
862  6.38055 3.93321
863  6.34527 3.96848
864  6.34527 4.00376
865  6.34527 4.03904
866  6.34527 4.07432
867  6.34527 4.1096
868  6.34527 4.14487
869  6.30999 4.18015
870  6.27471 4.21543
871  6.27471 4.25071
872  6.23944 4.28598
873  6.23944 4.32126
874  6.20416 4.35654
875  6.20416 4.39182
876  6.16888 4.4271
877  6.1336 4.46237
878  6.09833 4.49765
879  6.09833 4.53293
880  6.06305 4.56821
881  6.06305 4.60348
882  6.02777 4.63876
883  6.02777 4.67404
884  5.99249 4.70932
885  5.99249 4.7446
886  5.99249 4.77987
887  5.95721 4.81515
888  5.92194 4.85043
889  5.88666 4.88571
890  5.85138 4.92098
891  5.85138 4.95626
892  5.8161 4.99154
893  5.8161 5.02682
894  5.8161 5.0621
895  5.8161 5.09737
896  5.8161 5.13265
897  5.8161 5.16793
898  5.78083 5.20321
899  5.74555 5.23848
900  5.71027 5.27376
901  5.67499 5.30904
902  5.67499 5.34432
903  5.63971 5.3796
904  5.63971 5.41487
905  5.60444 5.45015
906  5.56916 5.48543
907  5.53388 5.52071
908  5.53388 5.55598
909  5.4986 5.59126
910  5.46333 5.62654
911  5.42805 5.66182
912  5.39277 5.6971
913  5.35749 5.73237
914  5.32221 5.76765
915  5.28694 5.80293
916  5.25166 5.83821
917  5.21638 5.87348
918  5.1811 5.90876
919  5.14583 5.94404
920  5.11055 5.97932
921  5.07527 6.0146
922  5.03999 6.04987
923  5.00471 6.08515
924  5.00471 6.12043
925  5.00471 6.15571
926  4.96944 6.19098
927  4.93416 6.22626
928  4.89888 6.26154
929  4.8636 6.29682
930  4.82833 6.3321
931  4.79305 6.36737
932  4.75777 6.40265
933  4.72249 6.43793
934  4.68721 6.47321
935  4.65194 6.50848
936  4.61666 6.54376
937  4.58138 6.57904
938  4.5461 6.61432
939  4.51083 6.6496
940  4.47555 6.68487
941  4.44027 6.72015
942  4.40499 6.75543
943  4.36971 6.75543
944  4.33444 6.79071
945  4.29916 6.82598
946  4.26388 6.86126
947  4.2286 6.89654
948  4.19333 6.93182
949  4.15805 6.9671
950  4.12277 7.00237
951  4.08749 7.03765
952  4.05221 7.03765
953  4.01694 7.03765
954  3.98166 7.03765
955  3.94638 7.07293
956  3.9111 7.07293
957  3.87583 7.10821
958  3.84055 7.14348
959  3.80527 7.17876
960  3.76999 7.21404
961  3.73471 7.24932
962  3.69944 7.2846
963  3.66416 7.2846
964  3.62888 7.31987
965  3.5936 7.35515
966  3.55833 7.39043
967  3.52305 7.42571
968  3.48777 7.46098
969  3.45249 7.49626
970  3.41721 7.49626
971  3.38194 7.53154
972  3.34666 7.56682
973  3.31138 7.6021
974  3.2761 7.6021
975  3.24083 7.63737
976  3.20555 7.67265
977  3.17027 7.70793
978  3.13499 7.70793
979  3.09971 7.74321
980  3.06444 7.77848
981  3.02916 7.77848
982  2.99388 7.81376
983  2.9586 7.84904
984  2.92333 7.88432
985  2.88805 7.88432
986  2.85277 7.9196
987  2.81749 7.95487
988  2.78221 7.95487
989  2.74694 7.99015
990  2.71166 7.99015
991  2.67638 7.99015
992  2.6411 8.02543
993  2.60583 8.06071
994  2.57055 8.06071
995  2.53527 8.09598
996  2.49999 8.09598
997  2.46471 8.13126
998  2.42944 8.13126
999  2.39416 8.16654
1000 2.35888 8.16654
1001 2.3236 8.16654
1002 2.28833 8.20182
1003 2.25305 8.20182
1004 2.21777 8.2371
1005 2.18249 8.2371
1006 2.14721 8.2371
1007 2.11194 8.27237
1008 2.07666 8.27237
1009 2.04138 8.27237
1010 2.0061 8.30765
1011 1.97083 8.30765
1012 1.93555 8.30765
1013 1.90027 8.30765
1014 1.86499 8.34293
1015 1.82971 8.34293
1016 1.79444 8.34293
1017 1.75916 8.34293
1018 1.72388 8.37821
1019 1.6886 8.37821
1020 1.65333 8.41348
1021 1.61805 8.41348
1022 1.58277 8.44876
1023 1.54749 8.44876
1024 1.51221 8.44876
1025 1.47694 8.44876
1026 1.44166 8.44876
1027 1.40638 8.48404
1028 1.3711 8.48404
1029 1.33583 8.48404
1030 1.30055 8.48404
1031 1.26527 8.51932
1032 1.22999 8.51932
1033 1.19471 8.51932
1034 1.15944 8.5546
1035 1.12416 8.5546
1036 1.08888 8.5546
1037 1.0536 8.5546
1038 1.01833 8.58987
1039 0.983048 8.58987
1040 0.94777 8.58987
1041 0.912493 8.58987
1042 0.877215 8.58987
1043 0.841937 8.58987
1044 0.806659 8.62515
1045 0.771382 8.62515
1046 0.736104 8.62515
1047 0.700826 8.62515
1048 0.665548 8.62515
1049 0.63027 8.62515
1050 0.594993 8.62515
1051 0.559715 8.62515
1052 0.524437 8.62515
1053 0.489159 8.62515
1054 0.453882 8.62515
1055 0.418604 8.62515
1056 0.383326 8.62515
1057 0.348048 8.62515
1058 0.31277 8.62515
1059 0.277493 8.62515
1060 0.242215 8.62515
1061 0.206937 8.62515
1062 0.171659 8.62515
1063 0.136382 8.62515
1064 0.101104 8.62515
1065 0.065826 8.62515
1066 0.0305482 8.62515
1067 -0.0047296 8.62515
1068 -0.0400074 8.62515
1069 -0.0752852 8.58987
1070 -0.110563 8.58987
1071 -0.145841 8.58987
1072 -0.181118 8.58987
1073 -0.216396 8.58987
1074 -0.251674 8.58987
1075 -0.286952 8.58987
1076 -0.32223 8.58987
1077 -0.357507 8.58987
1078 -0.392785 8.5546
1079 -0.428063 8.5546
1080 -0.463341 8.5546
1081 -0.498618 8.5546
1082 -0.533896 8.5546
1083 -0.569174 8.51932
1084 -0.604452 8.51932
1085 -0.63973 8.51932
1086 -0.675007 8.51932
1087 -0.710285 8.48404
1088 -0.745563 8.48404
1089 -0.780841 8.48404
1090 -0.816118 8.48404
1091 -0.851396 8.44876
1092 -0.886674 8.44876
1093 -0.921952 8.44876
1094 -0.95723 8.44876
1095 -0.992507 8.41348
1096 -1.02779 8.41348
1097 -1.06306 8.41348
1098 -1.09834 8.37821
1099 -1.13362 8.37821
1100 -1.1689 8.37821
1101 -1.20417 8.37821
1102 -1.23945 8.34293
1103 -1.27473 8.34293
1104 -1.31001 8.34293
1105 -1.34529 8.30765
1106 -1.38056 8.30765
1107 -1.41584 8.27237
1108 -1.45112 8.27237
1109 -1.4864 8.27237
1110 -1.52167 8.27237
1111 -1.55695 8.2371
1112 -1.59223 8.2371
1113 -1.62751 8.20182
1114 -1.66279 8.20182
1115 -1.69806 8.16654
1116 -1.73334 8.16654
1117 -1.76862 8.16654
1118 -1.8039 8.13126
1119 -1.83917 8.13126
1120 -1.87445 8.13126
1121 -1.90973 8.09598
1122 -1.94501 8.09598
1123 -1.98029 8.06071
1124 -2.01556 8.02543
1125 -2.05084 8.02543
1126 -2.08612 7.99015
1127 -2.1214 7.99015
1128 -2.15667 7.99015
1129 -2.19195 7.95487
1130 -2.22723 7.95487
1131 -2.26251 7.9196
1132 -2.29779 7.9196
1133 -2.33306 7.88432
1134 -2.36834 7.88432
1135 -2.40362 7.84904
1136 -2.4389 7.84904
1137 -2.47417 7.81376
1138 -2.50945 7.81376
1139 -2.54473 7.81376
1140 -2.58001 7.77848
1141 -2.61529 7.77848
1142 -2.65056 7.74321
1143 -2.68584 7.70793
1144 -2.72112 7.70793
1145 -2.7564 7.67265
1146 -2.79167 7.67265
1147 -2.82695 7.63737
1148 -2.86223 7.63737
1149 -2.89751 7.6021
1150 -2.93279 7.56682
1151 -2.96806 7.53154
1152 -3.00334 7.53154
1153 -3.03862 7.49626
1154 -3.0739 7.49626
1155 -3.10917 7.46098
1156 -3.14445 7.42571
1157 -3.17973 7.39043
1158 -3.21501 7.39043
1159 -3.25029 7.35515
1160 -3.28556 7.31987
1161 -3.32084 7.31987
1162 -3.35612 7.2846
1163 -3.3914 7.2846
1164 -3.42667 7.24932
1165 -3.46195 7.21404
1166 -3.49723 7.21404
1167 -3.53251 7.17876
1168 -3.56779 7.14348
1169 -3.60306 7.14348
1170 -3.63834 7.10821
1171 -3.67362 7.10821
1172 -3.7089 7.07293
1173 -3.74417 7.03765
1174 -3.77945 7.00237
1175 -3.81473 6.9671
1176 -3.85001 6.93182
1177 -3.88529 6.89654
1178 -3.92056 6.86126
1179 -3.95584 6.86126
1180 -3.99112 6.82598
1181 -4.0264 6.79071
1182 -4.06167 6.75543
1183 -4.09695 6.72015
1184 -4.13223 6.68487
1185 -4.16751 6.68487
1186 -4.20279 6.6496
1187 -4.23806 6.61432
1188 -4.27334 6.57904
1189 -4.30862 6.54376
1190 -4.3439 6.50848
1191 -4.37917 6.47321
1192 -4.41445 6.43793
1193 -4.44973 6.43793
1194 -4.48501 6.40265
1195 -4.52029 6.36737
1196 -4.55556 6.3321
1197 -4.59084 6.29682
1198 -4.62612 6.26154
1199 -4.6614 6.22626
1200 -4.69667 6.19098
1201 -4.73195 6.15571
1202 -4.76723 6.12043
1203 -4.80251 6.08515
1204 -4.83779 6.04987
1205 -4.87306 6.0146
1206 -4.90834 5.97932
1207 -4.94362 5.94404
1208 -4.9789 5.90876
1209 -5.01417 5.87348
1210 -5.04945 5.83821
1211 -5.08473 5.80293
1212 -5.12001 5.76765
1213 -5.15529 5.73237
1214 -5.19056 5.6971
1215 -5.22584 5.66182
1216 -5.26112 5.62654
1217 -5.2964 5.59126
1218 -5.33167 5.55598
1219 -5.36695 5.52071
1220 -5.36695 5.48543
1221 -5.40223 5.45015
1222 -5.43751 5.41487
1223 -5.47279 5.3796
1224 -5.50806 5.34432
1225 -5.50806 5.30904
1226 -5.54334 5.27376
1227 -5.57862 5.23848
1228 -5.57862 5.20321
1229 -5.6139 5.16793
1230 -5.64917 5.13265
1231 -5.68445 5.09737
1232 -5.71973 5.0621
1233 -5.71973 5.02682
1234 -5.71973 4.99154
1235 -5.75501 4.95626
1236 -5.79029 4.92098
1237 -5.82556 4.88571
1238 -5.82556 4.85043
1239 -5.86084 4.81515
1240 -5.89612 4.77987
1241 -5.9314 4.7446
1242 -5.96667 4.70932
1243 -5.96667 4.67404
1244 -6.00195 4.63876
1245 -6.03723 4.60348
1246 -6.03723 4.56821
1247 -6.07251 4.53293
1248 -6.10779 4.49765
1249 -6.10779 4.46237
1250 -6.14306 4.4271
1251 -6.17834 4.39182
1252 -6.17834 4.35654
1253 -6.21362 4.32126
1254 -6.2489 4.28598
1255 -6.2489 4.25071
1256 -6.28417 4.21543
1257 -6.31945 4.18015
1258 -6.31945 4.14487
1259 -6.35473 4.1096
1260 -6.39001 4.07432
1261 -6.42529 4.03904
1262 -6.46056 4.00376
1263 -6.49584 3.96848
1264 -6.53112 3.93321
1265 -6.53112 3.89793
1266 -6.53112 3.86265
1267 -6.53112 3.82737
1268 -6.53112 3.7921
1269 -6.5664 3.75682
1270 -6.5664 3.72154
1271 -6.5664 3.68626
1272 -6.60167 3.65098
1273 -6.63695 3.61571
1274 -6.63695 3.58043
1275 -6.67223 3.54515
1276 -6.67223 3.50987
1277 -6.67223 3.4746
1278 -6.70751 3.43932
1279 -6.70751 3.40404
1280 -6.74279 3.36876
1281 -6.77806 3.33348
1282 -6.77806 3.29821
1283 -6.81334 3.26293
1284 -6.81334 3.22765
1285 -6.84862 3.19237
1286 -6.8839 3.1571
1287 -6.91917 3.12182
1288 -6.95445 3.08654
1289 -6.95445 3.05126
1290 -6.95445 3.01598
1291 -6.95445 2.98071
1292 -6.95445 2.94543
1293 -6.95445 2.91015
1294 -6.95445 2.87487
1295 -6.95445 2.8396
1296 -6.95445 2.80432
1297 -6.95445 2.76904
1298 -6.95445 2.73376
1299 -6.95445 2.69848
1300 -6.95445 2.66321
1301 -6.95445 2.62793
1302 -6.95445 2.59265
1303 -6.95445 2.55737
1304 -6.95445 2.5221
1305 -6.95445 2.48682
1306 -6.95445 2.45154
1307 -6.95445 2.41626
1308 -6.95445 2.38098
1309 -6.95445 2.34571
1310 -6.95445 2.31043
1311 -6.98973 2.27515
1312 -7.02501 2.23987
1313 -7.06029 2.2046
1314 -7.09556 2.16932
1315 -7.13084 2.13404
1316 -7.16612 2.09876
1317 -7.2014 2.06348
1318 -7.23667 2.02821
1319 -7.27195 1.99293
1320 -7.30723 1.99293
1321 -7.34251 1.99293
1322 -7.37779 1.99293
1323 -7.41306 1.99293
1324 -7.44834 1.95765
1325 -7.48362 1.92237
1326 -7.5189 1.8871
1327 -7.55417 1.85182
1328 -7.58945 1.81654
1329 -7.62473 1.78126
1330 -7.66001 1.74598
1331 -7.69529 1.71071
1332 -7.69529 1.67543
1333 -7.69529 1.64015
1334 -7.69529 1.60487
1335 -7.69529 1.5696
1336 -7.69529 1.53432
1337 -7.69529 1.49904
1338 -7.69529 1.46376
1339 -7.69529 1.42848
1340 -7.69529 1.39321
1341 -7.73056 1.35793
1342 -7.73056 1.32265
1343 -7.73056 1.28737
1344 -7.73056 1.2521
1345 -7.73056 1.21682
1346 -7.73056 1.18154
1347 -7.73056 1.14626
1348 -7.73056 1.11098
1349 -7.73056 1.07571
1350 -7.73056 1.04043
1351 -7.73056 1.00515
1352 -7.73056 0.969874
1353 -7.73056 0.934596
1354 -7.73056 0.899318
1355 -7.73056 0.86404
1356 -7.73056 0.828762
1357 -7.73056 0.793485
1358 -7.73056 0.758207
1359 -7.73056 0.722929
1360 -7.73056 0.687651
1361 -7.73056 0.652374
1362 -7.73056 0.617096
1363 -7.73056 0.581818
1364 -7.73056 0.54654
1365 -7.73056 0.511262
1366 -7.73056 0.475985
1367 -7.73056 0.440707
1368 -7.73056 0.405429
1369 -7.73056 0.370151
1370 -7.73056 0.334874
1371 -7.73056 0.299596
1372 -7.73056 0.264318
1373 -7.73056 0.22904
1374 -7.76584 0.193762
1375 -7.80112 0.158485
1376 -7.8364 0.123207
1377 -7.8364 0.0879292
1378 -7.87167 0.0526514
