# Supplementary material for: Statistical Mapping of Maize Bundle Intensity at the Stem Scale Using Spatial Normalisation of Replicated Images
Source: PLoS One. 2014 Mar 12;9(3):e90673. doi: 10.1371/journal.pone.0090673 (PMC3951278; doi:10.1371/journal.pone.0090673)
Supplement: File S2 — Data files containing bundle positions and slice contours. (ZIP) [file pone.0090673.s002.zip › data/slabs/tables/contoursMm/m11gvCntMm.txt]

name   x   y
1    -7.40736 -0.106081
2    -7.40736 -0.141359
3    -7.40736 -0.176637
4    -7.40736 -0.211915
5    -7.40736 -0.247192
6    -7.40736 -0.28247
7    -7.40736 -0.317748
8    -7.40736 -0.353026
9    -7.40736 -0.388304
10   -7.40736 -0.423581
11   -7.40736 -0.458859
12   -7.40736 -0.494137
13   -7.40736 -0.529415
14   -7.40736 -0.564692
15   -7.40736 -0.59997
16   -7.40736 -0.635248
17   -7.40736 -0.670526
18   -7.40736 -0.705804
19   -7.40736 -0.741081
20   -7.40736 -0.776359
21   -7.37208 -0.811637
22   -7.37208 -0.846915
23   -7.37208 -0.882192
24   -7.37208 -0.91747
25   -7.37208 -0.952748
26   -7.37208 -0.988026
27   -7.37208 -1.0233
28   -7.37208 -1.05858
29   -7.37208 -1.09386
30   -7.37208 -1.12914
31   -7.37208 -1.16441
32   -7.37208 -1.19969
33   -7.37208 -1.23497
34   -7.40736 -1.27025
35   -7.40736 -1.30553
36   -7.40736 -1.3408
37   -7.40736 -1.37608
38   -7.40736 -1.41136
39   -7.40736 -1.44664
40   -7.40736 -1.48191
41   -7.40736 -1.51719
42   -7.40736 -1.55247
43   -7.40736 -1.58775
44   -7.40736 -1.62303
45   -7.40736 -1.6583
46   -7.40736 -1.69358
47   -7.40736 -1.72886
48   -7.37208 -1.76414
49   -7.37208 -1.79941
50   -7.37208 -1.83469
51   -7.37208 -1.86997
52   -7.33681 -1.90525
53   -7.33681 -1.94053
54   -7.33681 -1.9758
55   -7.33681 -2.01108
56   -7.33681 -2.04636
57   -7.30153 -2.08164
58   -7.30153 -2.11691
59   -7.26625 -2.15219
60   -7.26625 -2.18747
61   -7.26625 -2.22275
62   -7.26625 -2.25803
63   -7.26625 -2.2933
64   -7.26625 -2.32858
65   -7.26625 -2.36386
66   -7.26625 -2.39914
67   -7.26625 -2.43441
68   -7.26625 -2.46969
69   -7.23097 -2.50497
70   -7.23097 -2.54025
71   -7.23097 -2.57553
72   -7.23097 -2.6108
73   -7.23097 -2.64608
74   -7.23097 -2.68136
75   -7.23097 -2.71664
76   -7.23097 -2.75191
77   -7.23097 -2.78719
78   -7.23097 -2.82247
79   -7.23097 -2.85775
80   -7.23097 -2.89303
81   -7.23097 -2.9283
82   -7.23097 -2.96358
83   -7.23097 -2.99886
84   -7.23097 -3.03414
85   -7.23097 -3.06941
86   -7.23097 -3.10469
87   -7.23097 -3.13997
88   -7.1957 -3.17525
89   -7.1957 -3.21053
90   -7.16042 -3.2458
91   -7.16042 -3.28108
92   -7.16042 -3.31636
93   -7.16042 -3.35164
94   -7.16042 -3.38691
95   -7.16042 -3.42219
96   -7.16042 -3.45747
97   -7.12514 -3.49275
98   -7.12514 -3.52803
99   -7.12514 -3.5633
100  -7.08986 -3.59858
101  -7.08986 -3.63386
102  -7.08986 -3.66914
103  -7.05458 -3.70441
104  -7.05458 -3.73969
105  -7.05458 -3.77497
106  -7.01931 -3.81025
107  -6.98403 -3.84553
108  -6.98403 -3.8808
109  -6.98403 -3.91608
110  -6.98403 -3.95136
111  -6.94875 -3.98664
112  -6.94875 -4.02191
113  -6.91347 -4.05719
114  -6.91347 -4.09247
115  -6.91347 -4.12775
116  -6.91347 -4.16303
117  -6.8782 -4.1983
118  -6.8782 -4.23358
119  -6.8782 -4.26886
120  -6.84292 -4.30414
121  -6.84292 -4.33941
122  -6.84292 -4.37469
123  -6.84292 -4.40997
124  -6.84292 -4.44525
125  -6.80764 -4.48053
126  -6.80764 -4.5158
127  -6.77236 -4.55108
128  -6.77236 -4.58636
129  -6.77236 -4.62164
130  -6.73708 -4.65691
131  -6.73708 -4.69219
132  -6.73708 -4.72747
133  -6.73708 -4.76275
134  -6.73708 -4.79803
135  -6.73708 -4.8333
136  -6.70181 -4.86858
137  -6.70181 -4.90386
138  -6.70181 -4.93914
139  -6.70181 -4.97441
140  -6.66653 -5.00969
141  -6.66653 -5.04497
142  -6.63125 -5.08025
143  -6.59597 -5.11553
144  -6.59597 -5.1508
145  -6.59597 -5.18608
146  -6.59597 -5.22136
147  -6.5607 -5.25664
148  -6.5607 -5.29191
149  -6.5607 -5.32719
150  -6.52542 -5.36247
151  -6.52542 -5.39775
152  -6.49014 -5.43303
153  -6.49014 -5.4683
154  -6.49014 -5.50358
155  -6.45486 -5.53886
156  -6.45486 -5.57414
157  -6.41958 -5.60941
158  -6.41958 -5.64469
159  -6.38431 -5.67997
160  -6.34903 -5.71525
161  -6.34903 -5.75053
162  -6.34903 -5.7858
163  -6.31375 -5.82108
164  -6.27847 -5.85636
165  -6.27847 -5.89164
166  -6.27847 -5.92691
167  -6.2432 -5.96219
168  -6.20792 -5.99747
169  -6.17264 -6.03275
170  -6.17264 -6.06803
171  -6.17264 -6.1033
172  -6.13736 -6.13858
173  -6.10208 -6.17386
174  -6.06681 -6.20914
175  -6.03153 -6.24441
176  -5.99625 -6.27969
177  -5.96097 -6.31497
178  -5.9257 -6.35025
179  -5.89042 -6.38553
180  -5.85514 -6.4208
181  -5.81986 -6.45608
182  -5.78458 -6.49136
183  -5.74931 -6.52664
184  -5.71403 -6.56191
185  -5.67875 -6.56191
186  -5.64347 -6.56191
187  -5.6082 -6.56191
188  -5.57292 -6.56191
189  -5.53764 -6.59719
190  -5.50236 -6.63247
191  -5.46708 -6.66775
192  -5.43181 -6.70303
193  -5.39653 -6.7383
194  -5.36125 -6.77358
195  -5.32597 -6.80886
196  -5.2907 -6.84414
197  -5.25542 -6.87941
198  -5.22014 -6.91469
199  -5.18486 -6.94997
200  -5.14958 -6.98525
201  -5.11431 -7.02053
202  -5.07903 -7.0558
203  -5.04375 -7.09108
204  -5.00847 -7.09108
205  -4.9732 -7.12636
206  -4.93792 -7.16164
207  -4.90264 -7.19691
208  -4.86736 -7.23219
209  -4.83208 -7.23219
210  -4.79681 -7.23219
211  -4.76153 -7.26747
212  -4.72625 -7.26747
213  -4.69097 -7.26747
214  -4.6557 -7.26747
215  -4.62042 -7.26747
216  -4.58514 -7.26747
217  -4.54986 -7.26747
218  -4.51458 -7.26747
219  -4.47931 -7.26747
220  -4.44403 -7.26747
221  -4.40875 -7.26747
222  -4.37347 -7.26747
223  -4.3382 -7.26747
224  -4.30292 -7.26747
225  -4.26764 -7.26747
226  -4.23236 -7.23219
227  -4.19708 -7.23219
228  -4.16181 -7.23219
229  -4.12653 -7.23219
230  -4.09125 -7.23219
231  -4.05597 -7.23219
232  -4.0207 -7.23219
233  -3.98542 -7.23219
234  -3.95014 -7.23219
235  -3.91486 -7.23219
236  -3.87958 -7.23219
237  -3.84431 -7.23219
238  -3.80903 -7.23219
239  -3.77375 -7.23219
240  -3.73847 -7.23219
241  -3.7032 -7.23219
242  -3.66792 -7.23219
243  -3.63264 -7.23219
244  -3.59736 -7.23219
245  -3.56208 -7.26747
246  -3.52681 -7.26747
247  -3.49153 -7.26747
248  -3.45625 -7.26747
249  -3.42097 -7.26747
250  -3.3857 -7.26747
251  -3.35042 -7.26747
252  -3.31514 -7.30275
253  -3.27986 -7.30275
254  -3.24458 -7.30275
255  -3.20931 -7.30275
256  -3.17403 -7.30275
257  -3.13875 -7.33803
258  -3.10347 -7.33803
259  -3.0682 -7.33803
260  -3.03292 -7.33803
261  -2.99764 -7.33803
262  -2.96236 -7.33803
263  -2.92708 -7.3733
264  -2.89181 -7.3733
265  -2.85653 -7.3733
266  -2.82125 -7.3733
267  -2.78597 -7.3733
268  -2.7507 -7.3733
269  -2.71542 -7.3733
270  -2.68014 -7.3733
271  -2.64486 -7.3733
272  -2.60958 -7.3733
273  -2.57431 -7.3733
274  -2.53903 -7.3733
275  -2.50375 -7.3733
276  -2.46847 -7.3733
277  -2.4332 -7.3733
278  -2.39792 -7.3733
279  -2.36264 -7.3733
280  -2.32736 -7.3733
281  -2.29208 -7.3733
282  -2.25681 -7.3733
283  -2.22153 -7.3733
284  -2.18625 -7.3733
285  -2.15097 -7.3733
286  -2.1157 -7.3733
287  -2.08042 -7.3733
288  -2.04514 -7.3733
289  -2.00986 -7.3733
290  -1.97458 -7.3733
291  -1.93931 -7.3733
292  -1.90403 -7.3733
293  -1.86875 -7.3733
294  -1.83347 -7.3733
295  -1.7982 -7.3733
296  -1.76292 -7.3733
297  -1.72764 -7.3733
298  -1.69236 -7.3733
299  -1.65708 -7.3733
300  -1.62181 -7.3733
301  -1.58653 -7.3733
302  -1.55125 -7.3733
303  -1.51597 -7.3733
304  -1.4807 -7.3733
305  -1.44542 -7.3733
306  -1.41014 -7.3733
307  -1.37486 -7.3733
308  -1.33958 -7.3733
309  -1.30431 -7.3733
310  -1.26903 -7.3733
311  -1.23375 -7.3733
312  -1.19847 -7.3733
313  -1.1632 -7.3733
314  -1.12792 -7.3733
315  -1.09264 -7.40858
316  -1.05736 -7.40858
317  -1.02208 -7.40858
318  -0.986806 -7.44386
319  -0.951528 -7.47914
320  -0.916251 -7.47914
321  -0.880973 -7.51441
322  -0.845695 -7.51441
323  -0.810417 -7.54969
324  -0.775139 -7.54969
325  -0.739862 -7.54969
326  -0.704584 -7.54969
327  -0.669306 -7.54969
328  -0.634028 -7.54969
329  -0.598751 -7.58497
330  -0.563473 -7.58497
331  -0.528195 -7.58497
332  -0.492917 -7.58497
333  -0.457639 -7.58497
334  -0.422362 -7.58497
335  -0.387084 -7.58497
336  -0.351806 -7.58497
337  -0.316528 -7.62025
338  -0.281251 -7.62025
339  -0.245973 -7.62025
340  -0.210695 -7.62025
341  -0.175417 -7.62025
342  -0.140139 -7.62025
343  -0.104862 -7.62025
344  -0.0695839 -7.62025
345  -0.0343061 -7.62025
346  0.000971644 -7.65553
347  0.0362494 -7.65553
348  0.0715272 -7.65553
349  0.106805 -7.65553
350  0.142083 -7.65553
351  0.177361 -7.65553
352  0.212638 -7.65553
353  0.247916 -7.65553
354  0.283194 -7.65553
355  0.318472 -7.65553
356  0.353749 -7.65553
357  0.389027 -7.6908
358  0.424305 -7.6908
359  0.459583 -7.6908
360  0.494861 -7.6908
361  0.530138 -7.6908
362  0.565416 -7.6908
363  0.600694 -7.6908
364  0.635972 -7.72608
365  0.671249 -7.76136
366  0.706527 -7.79664
367  0.741805 -7.79664
368  0.777083 -7.83191
369  0.812361 -7.83191
370  0.847638 -7.83191
371  0.882916 -7.86719
372  0.918194 -7.86719
373  0.953472 -7.90247
374  0.988749 -7.90247
375  1.02403 -7.90247
376  1.0593 -7.93775
377  1.09458 -7.93775
378  1.12986 -7.93775
379  1.16514 -7.97303
380  1.20042 -7.97303
381  1.23569 -7.97303
382  1.27097 -8.0083
383  1.30625 -8.0083
384  1.34153 -8.0083
385  1.3768 -8.04358
386  1.41208 -8.04358
387  1.44736 -8.07886
388  1.48264 -8.07886
389  1.51792 -8.07886
390  1.55319 -8.07886
391  1.58847 -8.11414
392  1.62375 -8.11414
393  1.65903 -8.14941
394  1.6943 -8.14941
395  1.72958 -8.14941
396  1.76486 -8.18469
397  1.80014 -8.18469
398  1.83542 -8.18469
399  1.87069 -8.21997
400  1.90597 -8.21997
401  1.94125 -8.25525
402  1.97653 -8.25525
403  2.0118 -8.29053
404  2.04708 -8.29053
405  2.08236 -8.29053
406  2.11764 -8.3258
407  2.15292 -8.3258
408  2.18819 -8.36108
409  2.22347 -8.36108
410  2.25875 -8.36108
411  2.29403 -8.39636
412  2.3293 -8.39636
413  2.36458 -8.39636
414  2.39986 -8.43164
415  2.43514 -8.43164
416  2.47042 -8.46691
417  2.50569 -8.46691
418  2.54097 -8.46691
419  2.57625 -8.50219
420  2.61153 -8.50219
421  2.6468 -8.53747
422  2.68208 -8.53747
423  2.71736 -8.57275
424  2.75264 -8.57275
425  2.78792 -8.57275
426  2.82319 -8.60803
427  2.85847 -8.6433
428  2.89375 -8.6433
429  2.92903 -8.67858
430  2.9643 -8.67858
431  2.99958 -8.71386
432  3.03486 -8.71386
433  3.07014 -8.74914
434  3.10542 -8.74914
435  3.14069 -8.78441
436  3.17597 -8.78441
437  3.21125 -8.81969
438  3.24653 -8.81969
439  3.2818 -8.81969
440  3.31708 -8.81969
441  3.35236 -8.81969
442  3.38764 -8.81969
443  3.42292 -8.81969
444  3.45819 -8.81969
445  3.49347 -8.81969
446  3.52875 -8.81969
447  3.56403 -8.81969
448  3.5993 -8.81969
449  3.63458 -8.81969
450  3.66986 -8.81969
451  3.70514 -8.81969
452  3.74042 -8.81969
453  3.77569 -8.78441
454  3.81097 -8.74914
455  3.84625 -8.74914
456  3.88153 -8.71386
457  3.9168 -8.71386
458  3.95208 -8.67858
459  3.98736 -8.6433
460  4.02264 -8.60803
461  4.05792 -8.57275
462  4.09319 -8.53747
463  4.12847 -8.50219
464  4.16375 -8.50219
465  4.19903 -8.46691
466  4.2343 -8.46691
467  4.26958 -8.43164
468  4.30486 -8.39636
469  4.34014 -8.36108
470  4.37542 -8.3258
471  4.41069 -8.29053
472  4.44597 -8.25525
473  4.48125 -8.21997
474  4.51653 -8.18469
475  4.5518 -8.14941
476  4.58708 -8.11414
477  4.62236 -8.07886
478  4.65764 -8.07886
479  4.69292 -8.07886
480  4.72819 -8.04358
481  4.76347 -8.0083
482  4.79875 -7.97303
483  4.83403 -7.93775
484  4.8693 -7.90247
485  4.90458 -7.86719
486  4.93986 -7.83191
487  4.97514 -7.79664
488  4.97514 -7.76136
489  4.97514 -7.72608
490  4.97514 -7.6908
491  4.97514 -7.65553
492  4.97514 -7.62025
493  4.97514 -7.58497
494  4.97514 -7.54969
495  4.97514 -7.51441
496  5.01042 -7.47914
497  5.04569 -7.44386
498  5.04569 -7.40858
499  5.08097 -7.3733
500  5.08097 -7.33803
501  5.08097 -7.30275
502  5.08097 -7.26747
503  5.08097 -7.23219
504  5.08097 -7.19691
505  5.08097 -7.16164
506  5.08097 -7.12636
507  5.08097 -7.09108
508  5.08097 -7.0558
509  5.08097 -7.02053
510  5.08097 -6.98525
511  5.08097 -6.94997
512  5.08097 -6.91469
513  5.08097 -6.87941
514  5.08097 -6.84414
515  5.08097 -6.80886
516  5.08097 -6.77358
517  5.08097 -6.7383
518  5.08097 -6.70303
519  5.08097 -6.66775
520  5.08097 -6.63247
521  5.08097 -6.59719
522  5.08097 -6.56191
523  5.08097 -6.52664
524  5.08097 -6.49136
525  5.08097 -6.45608
526  5.08097 -6.4208
527  5.11625 -6.38553
528  5.11625 -6.35025
529  5.15153 -6.31497
530  5.1868 -6.27969
531  5.22208 -6.24441
532  5.25736 -6.20914
533  5.29264 -6.17386
534  5.32792 -6.13858
535  5.36319 -6.1033
536  5.36319 -6.06803
537  5.36319 -6.03275
538  5.36319 -5.99747
539  5.36319 -5.96219
540  5.36319 -5.92691
541  5.36319 -5.89164
542  5.36319 -5.85636
543  5.36319 -5.82108
544  5.39847 -5.7858
545  5.43375 -5.75053
546  5.46903 -5.71525
547  5.46903 -5.67997
548  5.46903 -5.64469
549  5.46903 -5.60941
550  5.46903 -5.57414
551  5.46903 -5.53886
552  5.46903 -5.50358
553  5.46903 -5.4683
554  5.46903 -5.43303
555  5.46903 -5.39775
556  5.46903 -5.36247
557  5.46903 -5.32719
558  5.46903 -5.29191
559  5.46903 -5.25664
560  5.46903 -5.22136
561  5.46903 -5.18608
562  5.46903 -5.1508
563  5.46903 -5.11553
564  5.46903 -5.08025
565  5.46903 -5.04497
566  5.5043 -5.00969
567  5.5043 -4.97441
568  5.53958 -4.93914
569  5.53958 -4.90386
570  5.57486 -4.86858
571  5.57486 -4.8333
572  5.57486 -4.79803
573  5.61014 -4.76275
574  5.61014 -4.72747
575  5.61014 -4.69219
576  5.61014 -4.65691
577  5.61014 -4.62164
578  5.61014 -4.58636
579  5.61014 -4.55108
580  5.61014 -4.5158
581  5.61014 -4.48053
582  5.61014 -4.44525
583  5.61014 -4.40997
584  5.61014 -4.37469
585  5.61014 -4.33941
586  5.64542 -4.30414
587  5.64542 -4.26886
588  5.64542 -4.23358
589  5.64542 -4.1983
590  5.64542 -4.16303
591  5.64542 -4.12775
592  5.64542 -4.09247
593  5.64542 -4.05719
594  5.64542 -4.02191
595  5.64542 -3.98664
596  5.64542 -3.95136
597  5.64542 -3.91608
598  5.64542 -3.8808
599  5.64542 -3.84553
600  5.64542 -3.81025
601  5.64542 -3.77497
602  5.61014 -3.73969
603  5.61014 -3.70441
604  5.61014 -3.66914
605  5.61014 -3.63386
606  5.61014 -3.59858
607  5.61014 -3.5633
608  5.61014 -3.52803
609  5.61014 -3.49275
610  5.61014 -3.45747
611  5.61014 -3.42219
612  5.57486 -3.38691
613  5.53958 -3.35164
614  5.5043 -3.31636
615  5.46903 -3.28108
616  5.43375 -3.2458
617  5.39847 -3.21053
618  5.36319 -3.17525
619  5.32792 -3.13997
620  5.29264 -3.10469
621  5.25736 -3.06941
622  5.22208 -3.03414
623  5.22208 -2.99886
624  5.22208 -2.96358
625  5.22208 -2.9283
626  5.22208 -2.89303
627  5.22208 -2.85775
628  5.22208 -2.82247
629  5.22208 -2.78719
630  5.22208 -2.75191
631  5.22208 -2.71664
632  5.22208 -2.68136
633  5.22208 -2.64608
634  5.22208 -2.6108
635  5.22208 -2.57553
636  5.22208 -2.54025
637  5.22208 -2.50497
638  5.22208 -2.46969
639  5.22208 -2.43441
640  5.25736 -2.39914
641  5.25736 -2.36386
642  5.25736 -2.32858
643  5.25736 -2.2933
644  5.29264 -2.25803
645  5.29264 -2.22275
646  5.29264 -2.18747
647  5.32792 -2.15219
648  5.32792 -2.11691
649  5.32792 -2.08164
650  5.36319 -2.04636
651  5.39847 -2.01108
652  5.43375 -1.9758
653  5.46903 -1.94053
654  5.5043 -1.90525
655  5.53958 -1.86997
656  5.57486 -1.83469
657  5.61014 -1.79941
658  5.64542 -1.76414
659  5.68069 -1.72886
660  5.71597 -1.69358
661  5.75125 -1.6583
662  5.78653 -1.6583
663  5.8218 -1.62303
664  5.85708 -1.62303
665  5.89236 -1.62303
666  5.92764 -1.62303
667  5.96292 -1.58775
668  5.99819 -1.55247
669  6.03347 -1.51719
670  6.06875 -1.48191
671  6.10403 -1.44664
672  6.1393 -1.41136
673  6.17458 -1.37608
674  6.20986 -1.3408
675  6.24514 -1.30553
676  6.24514 -1.27025
677  6.28042 -1.23497
678  6.31569 -1.19969
679  6.35097 -1.16441
680  6.38625 -1.12914
681  6.42153 -1.09386
682  6.4568 -1.05858
683  6.49208 -1.0233
684  6.52736 -0.988026
685  6.56264 -0.952748
686  6.59792 -0.91747
687  6.63319 -0.882192
688  6.66847 -0.846915
689  6.70375 -0.846915
690  6.73903 -0.846915
691  6.7743 -0.846915
692  6.80958 -0.846915
693  6.84486 -0.846915
694  6.88014 -0.846915
695  6.91542 -0.846915
696  6.95069 -0.846915
697  6.98597 -0.846915
698  7.02125 -0.846915
699  7.05653 -0.846915
700  7.0918 -0.846915
701  7.12708 -0.846915
702  7.16236 -0.846915
703  7.19764 -0.846915
704  7.23292 -0.846915
705  7.26819 -0.846915
706  7.30347 -0.846915
707  7.33875 -0.882192
708  7.37403 -0.91747
709  7.4093 -0.952748
710  7.44458 -0.988026
711  7.47986 -1.0233
712  7.51514 -1.05858
713  7.55042 -1.09386
714  7.58569 -1.12914
715  7.62097 -1.16441
716  7.62097 -1.19969
717  7.62097 -1.23497
718  7.62097 -1.27025
719  7.62097 -1.30553
720  7.62097 -1.3408
721  7.62097 -1.37608
722  7.62097 -1.41136
723  7.62097 -1.44664
724  7.62097 -1.48191
725  7.65625 -1.51719
726  7.69153 -1.55247
727  7.7268 -1.58775
728  7.76208 -1.62303
729  7.79736 -1.6583
730  7.83264 -1.69358
731  7.86792 -1.72886
732  7.90319 -1.76414
733  7.93847 -1.76414
734  7.97375 -1.76414
735  8.00903 -1.79941
736  8.0443 -1.83469
737  8.07958 -1.86997
738  8.11486 -1.90525
739  8.15014 -1.94053
740  8.18542 -1.94053
741  8.22069 -1.94053
742  8.25597 -1.94053
743  8.29125 -1.94053
744  8.32653 -1.94053
745  8.3618 -1.94053
746  8.39708 -1.94053
747  8.43236 -1.94053
748  8.46764 -1.94053
749  8.50292 -1.94053
750  8.53819 -1.94053
751  8.57347 -1.94053
752  8.60875 -1.90525
753  8.64403 -1.86997
754  8.6793 -1.83469
755  8.71458 -1.79941
756  8.74986 -1.76414
757  8.78514 -1.72886
758  8.82042 -1.69358
759  8.85569 -1.6583
760  8.89097 -1.62303
761  8.89097 -1.58775
762  8.89097 -1.55247
763  8.89097 -1.51719
764  8.92625 -1.48191
765  8.92625 -1.44664
766  8.92625 -1.41136
767  8.92625 -1.37608
768  8.92625 -1.3408
769  8.92625 -1.30553
770  8.92625 -1.27025
771  8.92625 -1.23497
772  8.92625 -1.19969
773  8.92625 -1.16441
774  8.92625 -1.12914
775  8.92625 -1.09386
776  8.92625 -1.05858
777  8.89097 -1.0233
778  8.85569 -0.988026
779  8.82042 -0.952748
780  8.78514 -0.91747
781  8.74986 -0.882192
782  8.71458 -0.846915
783  8.6793 -0.811637
784  8.64403 -0.776359
785  8.60875 -0.741081
786  8.57347 -0.705804
787  8.57347 -0.670526
788  8.57347 -0.635248
789  8.57347 -0.59997
790  8.57347 -0.564692
791  8.57347 -0.529415
792  8.57347 -0.494137
793  8.57347 -0.458859
794  8.57347 -0.423581
795  8.57347 -0.388304
796  8.57347 -0.353026
797  8.57347 -0.317748
798  8.57347 -0.28247
799  8.57347 -0.247192
800  8.57347 -0.211915
801  8.57347 -0.176637
802  8.57347 -0.141359
803  8.57347 -0.106081
804  8.57347 -0.0708036
805  8.57347 -0.0355258
806  8.57347 -0.000248024
807  8.57347 0.0350298
808  8.57347 0.0703075
809  8.57347 0.105585
810  8.53819 0.140863
811  8.53819 0.176141
812  8.50292 0.211419
813  8.46764 0.246696
814  8.46764 0.281974
815  8.46764 0.317252
816  8.46764 0.35253
817  8.46764 0.387808
818  8.46764 0.423085
819  8.46764 0.458363
820  8.46764 0.493641
821  8.46764 0.528919
822  8.46764 0.564196
823  8.46764 0.599474
824  8.46764 0.634752
825  8.46764 0.67003
826  8.46764 0.705308
827  8.46764 0.740585
828  8.46764 0.775863
829  8.46764 0.811141
830  8.46764 0.846419
831  8.46764 0.881696
832  8.43236 0.916974
833  8.39708 0.952252
834  8.3618 0.98753
835  8.32653 1.02281
836  8.29125 1.05809
837  8.25597 1.09336
838  8.22069 1.12864
839  8.18542 1.16392
840  8.15014 1.1992
841  8.11486 1.23447
842  8.07958 1.23447
843  8.0443 1.23447
844  8.00903 1.23447
845  7.97375 1.23447
846  7.93847 1.23447
847  7.90319 1.23447
848  7.86792 1.23447
849  7.83264 1.23447
850  7.79736 1.23447
851  7.76208 1.23447
852  7.7268 1.23447
853  7.69153 1.26975
854  7.65625 1.30503
855  7.62097 1.34031
856  7.58569 1.37559
857  7.55042 1.41086
858  7.51514 1.44614
859  7.47986 1.48142
860  7.44458 1.5167
861  7.4093 1.55197
862  7.4093 1.58725
863  7.4093 1.62253
864  7.4093 1.65781
865  7.4093 1.69309
866  7.4093 1.72836
867  7.4093 1.76364
868  7.4093 1.79892
869  7.4093 1.8342
870  7.4093 1.86947
871  7.4093 1.90475
872  7.4093 1.94003
873  7.4093 1.97531
874  7.4093 2.01059
875  7.4093 2.04586
876  7.4093 2.08114
877  7.4093 2.11642
878  7.4093 2.1517
879  7.4093 2.18697
880  7.4093 2.22225
881  7.4093 2.25753
882  7.37403 2.29281
883  7.33875 2.32809
884  7.33875 2.36336
885  7.33875 2.39864
886  7.33875 2.43392
887  7.33875 2.4692
888  7.33875 2.50447
889  7.33875 2.53975
890  7.33875 2.57503
891  7.33875 2.61031
892  7.33875 2.64559
893  7.33875 2.68086
894  7.30347 2.71614
895  7.26819 2.75142
896  7.23292 2.7867
897  7.19764 2.82197
898  7.19764 2.85725
899  7.19764 2.89253
900  7.19764 2.92781
901  7.19764 2.96309
902  7.16236 2.99836
903  7.12708 3.03364
904  7.0918 3.06892
905  7.05653 3.1042
906  7.02125 3.13947
907  6.98597 3.17475
908  6.95069 3.21003
909  6.91542 3.24531
910  6.88014 3.28059
911  6.84486 3.31586
912  6.84486 3.35114
913  6.84486 3.38642
914  6.84486 3.4217
915  6.84486 3.45697
916  6.84486 3.49225
917  6.80958 3.52753
918  6.80958 3.56281
919  6.7743 3.59809
920  6.73903 3.63336
921  6.73903 3.66864
922  6.70375 3.70392
923  6.70375 3.7392
924  6.66847 3.77447
925  6.63319 3.80975
926  6.59792 3.84503
927  6.56264 3.88031
928  6.52736 3.91559
929  6.49208 3.95086
930  6.4568 3.98614
931  6.4568 4.02142
932  6.42153 4.0567
933  6.42153 4.09197
934  6.38625 4.12725
935  6.38625 4.16253
936  6.35097 4.19781
937  6.31569 4.23309
938  6.31569 4.26836
939  6.31569 4.30364
940  6.28042 4.33892
941  6.24514 4.3742
942  6.24514 4.40947
943  6.20986 4.44475
944  6.20986 4.48003
945  6.17458 4.51531
946  6.1393 4.55059
947  6.1393 4.58586
948  6.10403 4.62114
949  6.06875 4.65642
950  6.06875 4.6917
951  6.03347 4.72697
952  5.99819 4.76225
953  5.96292 4.79753
954  5.92764 4.83281
955  5.92764 4.86809
956  5.92764 4.90336
957  5.89236 4.93864
958  5.89236 4.97392
959  5.85708 5.0092
960  5.85708 5.04447
961  5.8218 5.07975
962  5.8218 5.11503
963  5.78653 5.15031
964  5.75125 5.18559
965  5.71597 5.22086
966  5.68069 5.25614
967  5.64542 5.29142
968  5.61014 5.3267
969  5.57486 5.36197
970  5.57486 5.39725
971  5.53958 5.43253
972  5.5043 5.46781
973  5.46903 5.50309
974  5.43375 5.53836
975  5.43375 5.57364
976  5.39847 5.60892
977  5.36319 5.6442
978  5.32792 5.67947
979  5.29264 5.71475
980  5.25736 5.75003
981  5.22208 5.78531
982  5.1868 5.82059
983  5.15153 5.85586
984  5.11625 5.89114
985  5.08097 5.92642
986  5.04569 5.9617
987  5.01042 5.99697
988  4.97514 6.03225
989  4.93986 6.06753
990  4.90458 6.10281
991  4.8693 6.13809
992  4.83403 6.17336
993  4.79875 6.20864
994  4.76347 6.24392
995  4.72819 6.2792
996  4.69292 6.31447
997  4.65764 6.34975
998  4.62236 6.38503
999  4.58708 6.42031
1000 4.5518 6.45559
1001 4.51653 6.49086
1002 4.48125 6.52614
1003 4.44597 6.52614
1004 4.41069 6.56142
1005 4.37542 6.5967
1006 4.34014 6.63197
1007 4.30486 6.66725
1008 4.26958 6.70253
1009 4.2343 6.73781
1010 4.19903 6.77309
1011 4.16375 6.80836
1012 4.12847 6.84364
1013 4.09319 6.87892
1014 4.05792 6.9142
1015 4.02264 6.94947
1016 3.98736 6.98475
1017 3.95208 7.02003
1018 3.9168 7.02003
1019 3.88153 7.05531
1020 3.84625 7.05531
1021 3.81097 7.09059
1022 3.77569 7.12586
1023 3.74042 7.16114
1024 3.70514 7.16114
1025 3.66986 7.19642
1026 3.63458 7.2317
1027 3.5993 7.26697
1028 3.56403 7.30225
1029 3.52875 7.33753
1030 3.49347 7.37281
1031 3.45819 7.40809
1032 3.42292 7.44336
1033 3.38764 7.47864
1034 3.35236 7.51392
1035 3.31708 7.51392
1036 3.2818 7.51392
1037 3.24653 7.5492
1038 3.21125 7.58447
1039 3.17597 7.58447
1040 3.14069 7.61975
1041 3.10542 7.61975
1042 3.07014 7.61975
1043 3.03486 7.65503
1044 2.99958 7.65503
1045 2.9643 7.69031
1046 2.92903 7.69031
1047 2.89375 7.72559
1048 2.85847 7.72559
1049 2.82319 7.76086
1050 2.78792 7.79614
1051 2.75264 7.79614
1052 2.71736 7.83142
1053 2.68208 7.83142
1054 2.6468 7.8667
1055 2.61153 7.90197
1056 2.57625 7.90197
1057 2.54097 7.93725
1058 2.50569 7.97253
1059 2.47042 7.97253
1060 2.43514 8.00781
1061 2.39986 8.00781
1062 2.36458 8.04309
1063 2.3293 8.07836
1064 2.29403 8.07836
1065 2.25875 8.07836
1066 2.22347 8.11364
1067 2.18819 8.14892
1068 2.15292 8.14892
1069 2.11764 8.1842
1070 2.08236 8.1842
1071 2.04708 8.1842
1072 2.0118 8.21947
1073 1.97653 8.21947
1074 1.94125 8.25475
1075 1.90597 8.25475
1076 1.87069 8.25475
1077 1.83542 8.29003
1078 1.80014 8.29003
1079 1.76486 8.32531
1080 1.72958 8.32531
1081 1.6943 8.36059
1082 1.65903 8.36059
1083 1.62375 8.39586
1084 1.58847 8.39586
1085 1.55319 8.39586
1086 1.51792 8.39586
1087 1.48264 8.43114
1088 1.44736 8.43114
1089 1.41208 8.46642
1090 1.3768 8.46642
1091 1.34153 8.5017
1092 1.30625 8.5017
1093 1.27097 8.5017
1094 1.23569 8.5017
1095 1.20042 8.53697
1096 1.16514 8.53697
1097 1.12986 8.53697
1098 1.09458 8.57225
1099 1.0593 8.57225
1100 1.02403 8.57225
1101 0.988749 8.57225
1102 0.953472 8.57225
1103 0.918194 8.60753
1104 0.882916 8.60753
1105 0.847638 8.60753
1106 0.812361 8.60753
1107 0.777083 8.64281
1108 0.741805 8.64281
1109 0.706527 8.64281
1110 0.671249 8.64281
1111 0.635972 8.64281
1112 0.600694 8.67809
1113 0.565416 8.67809
1114 0.530138 8.67809
1115 0.494861 8.67809
1116 0.459583 8.67809
1117 0.424305 8.67809
1118 0.389027 8.67809
1119 0.353749 8.71336
1120 0.318472 8.71336
1121 0.283194 8.71336
1122 0.247916 8.71336
1123 0.212638 8.71336
1124 0.177361 8.71336
1125 0.142083 8.71336
1126 0.106805 8.71336
1127 0.0715272 8.74864
1128 0.0362494 8.74864
1129 0.000971644 8.74864
1130 -0.0343061 8.74864
1131 -0.0695839 8.74864
1132 -0.104862 8.74864
1133 -0.140139 8.74864
1134 -0.175417 8.74864
1135 -0.210695 8.74864
1136 -0.245973 8.74864
1137 -0.281251 8.74864
1138 -0.316528 8.74864
1139 -0.351806 8.74864
1140 -0.387084 8.74864
1141 -0.422362 8.74864
1142 -0.457639 8.74864
1143 -0.492917 8.71336
1144 -0.528195 8.71336
1145 -0.563473 8.71336
1146 -0.598751 8.71336
1147 -0.634028 8.71336
1148 -0.669306 8.71336
1149 -0.704584 8.71336
1150 -0.739862 8.71336
1151 -0.775139 8.71336
1152 -0.810417 8.71336
1153 -0.845695 8.71336
1154 -0.880973 8.67809
1155 -0.916251 8.67809
1156 -0.951528 8.67809
1157 -0.986806 8.67809
1158 -1.02208 8.67809
1159 -1.05736 8.67809
1160 -1.09264 8.67809
1161 -1.12792 8.67809
1162 -1.1632 8.64281
1163 -1.19847 8.64281
1164 -1.23375 8.64281
1165 -1.26903 8.64281
1166 -1.30431 8.64281
1167 -1.33958 8.60753
1168 -1.37486 8.60753
1169 -1.41014 8.60753
1170 -1.44542 8.60753
1171 -1.4807 8.60753
1172 -1.51597 8.57225
1173 -1.55125 8.57225
1174 -1.58653 8.57225
1175 -1.62181 8.57225
1176 -1.65708 8.57225
1177 -1.69236 8.57225
1178 -1.72764 8.57225
1179 -1.76292 8.57225
1180 -1.7982 8.57225
1181 -1.83347 8.53697
1182 -1.86875 8.53697
1183 -1.90403 8.5017
1184 -1.93931 8.46642
1185 -1.97458 8.46642
1186 -2.00986 8.43114
1187 -2.04514 8.39586
1188 -2.08042 8.39586
1189 -2.1157 8.39586
1190 -2.15097 8.36059
1191 -2.18625 8.36059
1192 -2.22153 8.32531
1193 -2.25681 8.29003
1194 -2.29208 8.29003
1195 -2.32736 8.29003
1196 -2.36264 8.29003
1197 -2.39792 8.25475
1198 -2.4332 8.25475
1199 -2.46847 8.21947
1200 -2.50375 8.21947
1201 -2.53903 8.1842
1202 -2.57431 8.1842
1203 -2.60958 8.1842
1204 -2.64486 8.1842
1205 -2.68014 8.14892
1206 -2.71542 8.11364
1207 -2.7507 8.11364
1208 -2.78597 8.07836
1209 -2.82125 8.07836
1210 -2.85653 8.04309
1211 -2.89181 8.00781
1212 -2.92708 7.97253
1213 -2.96236 7.93725
1214 -2.99764 7.93725
1215 -3.03292 7.90197
1216 -3.0682 7.8667
1217 -3.10347 7.83142
1218 -3.13875 7.83142
1219 -3.17403 7.79614
1220 -3.20931 7.79614
1221 -3.24458 7.76086
1222 -3.27986 7.72559
1223 -3.31514 7.72559
1224 -3.35042 7.69031
1225 -3.3857 7.65503
1226 -3.42097 7.61975
1227 -3.45625 7.58447
1228 -3.49153 7.5492
1229 -3.52681 7.5492
1230 -3.56208 7.51392
1231 -3.59736 7.51392
1232 -3.63264 7.47864
1233 -3.66792 7.47864
1234 -3.7032 7.44336
1235 -3.73847 7.40809
1236 -3.77375 7.37281
1237 -3.80903 7.33753
1238 -3.84431 7.30225
1239 -3.87958 7.26697
1240 -3.91486 7.2317
1241 -3.95014 7.19642
1242 -3.98542 7.16114
1243 -4.0207 7.12586
1244 -4.05597 7.09059
1245 -4.05597 7.05531
1246 -4.09125 7.02003
1247 -4.12653 6.98475
1248 -4.16181 6.94947
1249 -4.19708 6.9142
1250 -4.23236 6.87892
1251 -4.26764 6.84364
1252 -4.30292 6.80836
1253 -4.3382 6.77309
1254 -4.3382 6.73781
1255 -4.37347 6.70253
1256 -4.40875 6.66725
1257 -4.44403 6.63197
1258 -4.47931 6.5967
1259 -4.51458 6.56142
1260 -4.54986 6.52614
1261 -4.58514 6.49086
1262 -4.62042 6.45559
1263 -4.6557 6.42031
1264 -4.69097 6.38503
1265 -4.72625 6.34975
1266 -4.76153 6.31447
1267 -4.79681 6.2792
1268 -4.83208 6.24392
1269 -4.86736 6.20864
1270 -4.90264 6.17336
1271 -4.90264 6.13809
1272 -4.93792 6.10281
1273 -4.9732 6.06753
1274 -5.00847 6.03225
1275 -5.04375 5.99697
1276 -5.07903 5.9617
1277 -5.11431 5.92642
1278 -5.14958 5.89114
1279 -5.14958 5.85586
1280 -5.18486 5.82059
1281 -5.18486 5.78531
1282 -5.22014 5.75003
1283 -5.25542 5.71475
1284 -5.2907 5.67947
1285 -5.32597 5.6442
1286 -5.36125 5.60892
1287 -5.36125 5.57364
1288 -5.39653 5.53836
1289 -5.43181 5.50309
1290 -5.46708 5.46781
1291 -5.50236 5.43253
1292 -5.53764 5.39725
1293 -5.57292 5.36197
1294 -5.57292 5.3267
1295 -5.6082 5.29142
1296 -5.6082 5.25614
1297 -5.64347 5.22086
1298 -5.67875 5.18559
1299 -5.71403 5.15031
1300 -5.74931 5.11503
1301 -5.74931 5.07975
1302 -5.78458 5.04447
1303 -5.81986 5.0092
1304 -5.81986 4.97392
1305 -5.85514 4.93864
1306 -5.89042 4.90336
1307 -5.89042 4.86809
1308 -5.9257 4.83281
1309 -5.9257 4.79753
1310 -5.96097 4.76225
1311 -5.99625 4.72697
1312 -5.99625 4.6917
1313 -5.99625 4.65642
1314 -6.03153 4.62114
1315 -6.03153 4.58586
1316 -6.06681 4.55059
1317 -6.06681 4.51531
1318 -6.06681 4.48003
1319 -6.10208 4.44475
1320 -6.10208 4.40947
1321 -6.13736 4.3742
1322 -6.13736 4.33892
1323 -6.13736 4.30364
1324 -6.13736 4.26836
1325 -6.13736 4.23309
1326 -6.17264 4.19781
1327 -6.17264 4.16253
1328 -6.20792 4.12725
1329 -6.20792 4.09197
1330 -6.20792 4.0567
1331 -6.2432 4.02142
1332 -6.2432 3.98614
1333 -6.27847 3.95086
1334 -6.27847 3.91559
1335 -6.31375 3.88031
1336 -6.31375 3.84503
1337 -6.34903 3.80975
1338 -6.38431 3.77447
1339 -6.38431 3.7392
1340 -6.41958 3.70392
1341 -6.41958 3.66864
1342 -6.41958 3.63336
1343 -6.45486 3.59809
1344 -6.45486 3.56281
1345 -6.45486 3.52753
1346 -6.49014 3.49225
1347 -6.49014 3.45697
1348 -6.52542 3.4217
1349 -6.52542 3.38642
1350 -6.5607 3.35114
1351 -6.5607 3.31586
1352 -6.5607 3.28059
1353 -6.59597 3.24531
1354 -6.59597 3.21003
1355 -6.59597 3.17475
1356 -6.63125 3.13947
1357 -6.63125 3.1042
1358 -6.66653 3.06892
1359 -6.66653 3.03364
1360 -6.66653 2.99836
1361 -6.70181 2.96309
1362 -6.70181 2.92781
1363 -6.73708 2.89253
1364 -6.73708 2.85725
1365 -6.73708 2.82197
1366 -6.73708 2.7867
1367 -6.77236 2.75142
1368 -6.77236 2.71614
1369 -6.77236 2.68086
1370 -6.80764 2.64559
1371 -6.80764 2.61031
1372 -6.84292 2.57503
1373 -6.84292 2.53975
1374 -6.84292 2.50447
1375 -6.84292 2.4692
1376 -6.8782 2.43392
1377 -6.8782 2.39864
1378 -6.91347 2.36336
1379 -6.91347 2.32809
1380 -6.91347 2.29281
1381 -6.91347 2.25753
1382 -6.94875 2.22225
1383 -6.94875 2.18697
1384 -6.94875 2.1517
1385 -6.94875 2.11642
1386 -6.98403 2.08114
1387 -6.98403 2.04586
1388 -6.98403 2.01059
1389 -6.98403 1.97531
1390 -7.01931 1.94003
1391 -7.01931 1.90475
1392 -7.05458 1.86947
1393 -7.05458 1.8342
1394 -7.05458 1.79892
1395 -7.08986 1.76364
1396 -7.08986 1.72836
1397 -7.08986 1.69309
1398 -7.08986 1.65781
1399 -7.12514 1.62253
1400 -7.12514 1.58725
1401 -7.16042 1.55197
1402 -7.16042 1.5167
1403 -7.16042 1.48142
1404 -7.16042 1.44614
1405 -7.1957 1.41086
1406 -7.1957 1.37559
1407 -7.1957 1.34031
1408 -7.1957 1.30503
1409 -7.23097 1.26975
1410 -7.23097 1.23447
1411 -7.23097 1.1992
1412 -7.23097 1.16392
1413 -7.26625 1.12864
1414 -7.26625 1.09336
1415 -7.30153 1.05809
1416 -7.30153 1.02281
1417 -7.30153 0.98753
1418 -7.33681 0.952252
1419 -7.33681 0.916974
1420 -7.33681 0.881696
1421 -7.33681 0.846419
1422 -7.33681 0.811141
1423 -7.33681 0.775863
1424 -7.33681 0.740585
1425 -7.33681 0.705308
1426 -7.33681 0.67003
1427 -7.33681 0.634752
1428 -7.33681 0.599474
1429 -7.33681 0.564196
1430 -7.33681 0.528919
1431 -7.33681 0.493641
1432 -7.33681 0.458363
1433 -7.33681 0.423085
1434 -7.33681 0.387808
1435 -7.33681 0.35253
1436 -7.37208 0.317252
1437 -7.37208 0.281974
1438 -7.37208 0.246696
1439 -7.37208 0.211419
1440 -7.37208 0.176141
1441 -7.37208 0.140863
1442 -7.37208 0.105585
1443 -7.37208 0.0703075
1444 -7.37208 0.0350298
1445 -7.37208 -0.000248024
1446 -7.37208 -0.0355258
1447 -7.37208 -0.0708036
