# Supplementary material for: Statistical Mapping of Maize Bundle Intensity at the Stem Scale Using Spatial Normalisation of Replicated Images
Source: PLoS One. 2014 Mar 12;9(3):e90673. doi: 10.1371/journal.pone.0090673 (PMC3951278; doi:10.1371/journal.pone.0090673)
Supplement: File S2 — Data files containing bundle positions and slice contours. (ZIP) [file pone.0090673.s002.zip › data/slabs/tables/contoursMm/m11hrCntMm.txt]

name   x   y
1    -7.81401 0.188018
2    -7.81401 0.15274
3    -7.81401 0.117463
4    -7.81401 0.0821849
5    -7.81401 0.0469071
6    -7.81401 0.0116293
7    -7.81401 -0.0236485
8    -7.81401 -0.0589262
9    -7.81401 -0.094204
10   -7.81401 -0.129482
11   -7.81401 -0.16476
12   -7.81401 -0.200037
13   -7.81401 -0.235315
14   -7.81401 -0.270593
15   -7.81401 -0.305871
16   -7.81401 -0.341148
17   -7.81401 -0.376426
18   -7.81401 -0.411704
19   -7.81401 -0.446982
20   -7.81401 -0.48226
21   -7.81401 -0.517537
22   -7.81401 -0.552815
23   -7.81401 -0.588093
24   -7.81401 -0.623371
25   -7.81401 -0.658648
26   -7.81401 -0.693926
27   -7.81401 -0.729204
28   -7.81401 -0.764482
29   -7.81401 -0.79976
30   -7.81401 -0.835037
31   -7.81401 -0.870315
32   -7.81401 -0.905593
33   -7.81401 -0.940871
34   -7.81401 -0.976148
35   -7.81401 -1.01143
36   -7.81401 -1.0467
37   -7.81401 -1.08198
38   -7.81401 -1.11726
39   -7.81401 -1.15254
40   -7.81401 -1.18782
41   -7.81401 -1.22309
42   -7.81401 -1.25837
43   -7.81401 -1.29365
44   -7.81401 -1.32893
45   -7.81401 -1.3642
46   -7.81401 -1.39948
47   -7.81401 -1.43476
48   -7.81401 -1.47004
49   -7.81401 -1.50532
50   -7.81401 -1.54059
51   -7.81401 -1.57587
52   -7.81401 -1.61115
53   -7.81401 -1.64643
54   -7.81401 -1.6817
55   -7.81401 -1.71698
56   -7.81401 -1.75226
57   -7.81401 -1.78754
58   -7.81401 -1.82282
59   -7.81401 -1.85809
60   -7.81401 -1.89337
61   -7.81401 -1.92865
62   -7.77873 -1.96393
63   -7.77873 -1.9992
64   -7.77873 -2.03448
65   -7.77873 -2.06976
66   -7.77873 -2.10504
67   -7.77873 -2.14032
68   -7.77873 -2.17559
69   -7.77873 -2.21087
70   -7.77873 -2.24615
71   -7.77873 -2.28143
72   -7.77873 -2.3167
73   -7.77873 -2.35198
74   -7.77873 -2.38726
75   -7.77873 -2.42254
76   -7.77873 -2.45782
77   -7.77873 -2.49309
78   -7.74345 -2.52837
79   -7.74345 -2.56365
80   -7.74345 -2.59893
81   -7.70817 -2.6342
82   -7.6729 -2.66948
83   -7.63762 -2.70476
84   -7.60234 -2.74004
85   -7.60234 -2.77532
86   -7.60234 -2.81059
87   -7.60234 -2.84587
88   -7.60234 -2.88115
89   -7.60234 -2.91643
90   -7.60234 -2.9517
91   -7.60234 -2.98698
92   -7.60234 -3.02226
93   -7.60234 -3.05754
94   -7.56706 -3.09282
95   -7.53179 -3.12809
96   -7.49651 -3.16337
97   -7.46123 -3.19865
98   -7.46123 -3.23393
99   -7.42595 -3.2692
100  -7.39067 -3.30448
101  -7.39067 -3.33976
102  -7.39067 -3.37504
103  -7.3554 -3.41032
104  -7.3554 -3.44559
105  -7.3554 -3.48087
106  -7.3554 -3.51615
107  -7.3554 -3.55143
108  -7.3554 -3.5867
109  -7.3554 -3.62198
110  -7.3554 -3.65726
111  -7.3554 -3.69254
112  -7.3554 -3.72782
113  -7.3554 -3.76309
114  -7.3554 -3.79837
115  -7.3554 -3.83365
116  -7.3554 -3.86893
117  -7.3554 -3.9042
118  -7.3554 -3.93948
119  -7.3554 -3.97476
120  -7.3554 -4.01004
121  -7.32012 -4.04532
122  -7.28484 -4.08059
123  -7.24956 -4.11587
124  -7.21429 -4.15115
125  -7.21429 -4.18643
126  -7.21429 -4.2217
127  -7.21429 -4.25698
128  -7.21429 -4.29226
129  -7.21429 -4.32754
130  -7.21429 -4.36282
131  -7.21429 -4.39809
132  -7.21429 -4.43337
133  -7.21429 -4.46865
134  -7.17901 -4.50393
135  -7.17901 -4.5392
136  -7.14373 -4.57448
137  -7.14373 -4.60976
138  -7.14373 -4.64504
139  -7.10845 -4.68032
140  -7.07317 -4.71559
141  -7.0379 -4.75087
142  -7.00262 -4.78615
143  -6.96734 -4.82143
144  -6.96734 -4.8567
145  -6.93206 -4.89198
146  -6.93206 -4.92726
147  -6.93206 -4.96254
148  -6.93206 -4.99782
149  -6.93206 -5.03309
150  -6.93206 -5.06837
151  -6.89679 -5.10365
152  -6.89679 -5.13893
153  -6.89679 -5.1742
154  -6.89679 -5.20948
155  -6.86151 -5.24476
156  -6.82623 -5.28004
157  -6.79095 -5.31532
158  -6.75567 -5.35059
159  -6.7204 -5.38587
160  -6.68512 -5.42115
161  -6.64984 -5.45643
162  -6.64984 -5.4917
163  -6.64984 -5.52698
164  -6.64984 -5.56226
165  -6.64984 -5.59754
166  -6.61456 -5.63282
167  -6.57929 -5.66809
168  -6.57929 -5.70337
169  -6.57929 -5.73865
170  -6.57929 -5.77393
171  -6.57929 -5.8092
172  -6.54401 -5.84448
173  -6.54401 -5.87976
174  -6.54401 -5.91504
175  -6.54401 -5.95032
176  -6.54401 -5.98559
177  -6.54401 -6.02087
178  -6.54401 -6.05615
179  -6.54401 -6.09143
180  -6.54401 -6.1267
181  -6.54401 -6.16198
182  -6.54401 -6.19726
183  -6.54401 -6.23254
184  -6.54401 -6.26782
185  -6.50873 -6.30309
186  -6.47345 -6.33837
187  -6.43817 -6.37365
188  -6.43817 -6.40893
189  -6.4029 -6.4442
190  -6.4029 -6.47948
191  -6.36762 -6.51476
192  -6.36762 -6.55004
193  -6.33234 -6.58532
194  -6.33234 -6.62059
195  -6.29706 -6.65587
196  -6.29706 -6.69115
197  -6.26179 -6.72643
198  -6.26179 -6.7617
199  -6.22651 -6.79698
200  -6.19123 -6.83226
201  -6.15595 -6.86754
202  -6.15595 -6.90282
203  -6.12067 -6.93809
204  -6.12067 -6.97337
205  -6.12067 -7.00865
206  -6.12067 -7.04393
207  -6.0854 -7.0792
208  -6.05012 -7.11448
209  -6.05012 -7.14976
210  -6.01484 -7.18504
211  -6.01484 -7.22032
212  -6.01484 -7.25559
213  -5.97956 -7.29087
214  -5.94429 -7.32615
215  -5.94429 -7.36143
216  -5.94429 -7.3967
217  -5.94429 -7.43198
218  -5.94429 -7.46726
219  -5.94429 -7.50254
220  -5.94429 -7.53782
221  -5.90901 -7.57309
222  -5.87373 -7.60837
223  -5.83845 -7.64365
224  -5.80317 -7.67893
225  -5.7679 -7.7142
226  -5.73262 -7.74948
227  -5.69734 -7.78476
228  -5.66206 -7.82004
229  -5.62679 -7.82004
230  -5.59151 -7.85532
231  -5.55623 -7.85532
232  -5.52095 -7.85532
233  -5.48567 -7.89059
234  -5.4504 -7.89059
235  -5.41512 -7.89059
236  -5.37984 -7.92587
237  -5.34456 -7.96115
238  -5.30929 -7.96115
239  -5.27401 -7.96115
240  -5.23873 -7.96115
241  -5.20345 -7.96115
242  -5.16817 -7.96115
243  -5.1329 -7.96115
244  -5.09762 -7.96115
245  -5.06234 -7.96115
246  -5.02706 -7.96115
247  -4.99179 -7.96115
248  -4.95651 -7.96115
249  -4.92123 -7.96115
250  -4.88595 -7.96115
251  -4.85067 -7.96115
252  -4.8154 -7.92587
253  -4.78012 -7.92587
254  -4.74484 -7.92587
255  -4.70956 -7.92587
256  -4.67429 -7.92587
257  -4.63901 -7.92587
258  -4.60373 -7.92587
259  -4.56845 -7.92587
260  -4.53317 -7.89059
261  -4.4979 -7.89059
262  -4.46262 -7.89059
263  -4.42734 -7.89059
264  -4.39206 -7.89059
265  -4.35679 -7.89059
266  -4.32151 -7.89059
267  -4.28623 -7.89059
268  -4.25095 -7.89059
269  -4.21567 -7.85532
270  -4.1804 -7.85532
271  -4.14512 -7.85532
272  -4.10984 -7.85532
273  -4.07456 -7.82004
274  -4.03929 -7.82004
275  -4.00401 -7.82004
276  -3.96873 -7.82004
277  -3.93345 -7.82004
278  -3.89817 -7.78476
279  -3.8629 -7.78476
280  -3.82762 -7.78476
281  -3.79234 -7.78476
282  -3.75706 -7.74948
283  -3.72179 -7.74948
284  -3.68651 -7.74948
285  -3.65123 -7.74948
286  -3.61595 -7.74948
287  -3.58067 -7.74948
288  -3.5454 -7.7142
289  -3.51012 -7.7142
290  -3.47484 -7.7142
291  -3.43956 -7.7142
292  -3.40429 -7.7142
293  -3.36901 -7.67893
294  -3.33373 -7.67893
295  -3.29845 -7.67893
296  -3.26317 -7.67893
297  -3.2279 -7.67893
298  -3.19262 -7.67893
299  -3.15734 -7.64365
300  -3.12206 -7.64365
301  -3.08679 -7.64365
302  -3.05151 -7.64365
303  -3.01623 -7.64365
304  -2.98095 -7.60837
305  -2.94567 -7.60837
306  -2.9104 -7.60837
307  -2.87512 -7.60837
308  -2.83984 -7.60837
309  -2.80456 -7.60837
310  -2.76929 -7.60837
311  -2.73401 -7.60837
312  -2.69873 -7.60837
313  -2.66345 -7.57309
314  -2.62817 -7.57309
315  -2.5929 -7.57309
316  -2.55762 -7.53782
317  -2.52234 -7.53782
318  -2.48706 -7.53782
319  -2.45179 -7.53782
320  -2.41651 -7.53782
321  -2.38123 -7.53782
322  -2.34595 -7.53782
323  -2.31067 -7.53782
324  -2.2754 -7.50254
325  -2.24012 -7.50254
326  -2.20484 -7.50254
327  -2.16956 -7.50254
328  -2.13429 -7.50254
329  -2.09901 -7.50254
330  -2.06373 -7.50254
331  -2.02845 -7.50254
332  -1.99317 -7.50254
333  -1.9579 -7.50254
334  -1.92262 -7.46726
335  -1.88734 -7.46726
336  -1.85206 -7.43198
337  -1.81679 -7.43198
338  -1.78151 -7.43198
339  -1.74623 -7.43198
340  -1.71095 -7.43198
341  -1.67567 -7.43198
342  -1.6404 -7.43198
343  -1.60512 -7.43198
344  -1.56984 -7.43198
345  -1.53456 -7.43198
346  -1.49929 -7.43198
347  -1.46401 -7.43198
348  -1.42873 -7.43198
349  -1.39345 -7.43198
350  -1.35817 -7.43198
351  -1.3229 -7.43198
352  -1.28762 -7.43198
353  -1.25234 -7.43198
354  -1.21706 -7.43198
355  -1.18179 -7.43198
356  -1.14651 -7.43198
357  -1.11123 -7.43198
358  -1.07595 -7.43198
359  -1.04067 -7.43198
360  -1.0054 -7.46726
361  -0.970118 -7.46726
362  -0.934841 -7.46726
363  -0.899563 -7.46726
364  -0.864285 -7.46726
365  -0.829007 -7.46726
366  -0.79373 -7.46726
367  -0.758452 -7.46726
368  -0.723174 -7.46726
369  -0.687896 -7.46726
370  -0.652618 -7.46726
371  -0.617341 -7.46726
372  -0.582063 -7.46726
373  -0.546785 -7.46726
374  -0.511507 -7.46726
375  -0.47623 -7.43198
376  -0.440952 -7.43198
377  -0.405674 -7.3967
378  -0.370396 -7.3967
379  -0.335118 -7.36143
380  -0.299841 -7.36143
381  -0.264563 -7.36143
382  -0.229285 -7.36143
383  -0.194007 -7.36143
384  -0.15873 -7.36143
385  -0.123452 -7.36143
386  -0.088174 -7.36143
387  -0.0528963 -7.36143
388  -0.0176185 -7.36143
389  0.0176593 -7.36143
390  0.0529371 -7.36143
391  0.0882149 -7.36143
392  0.123493 -7.36143
393  0.15877 -7.36143
394  0.194048 -7.36143
395  0.229326 -7.36143
396  0.264604 -7.36143
397  0.299882 -7.36143
398  0.335159 -7.36143
399  0.370437 -7.36143
400  0.405715 -7.36143
401  0.440993 -7.3967
402  0.47627 -7.43198
403  0.511548 -7.46726
404  0.546826 -7.46726
405  0.582104 -7.50254
406  0.617382 -7.50254
407  0.652659 -7.50254
408  0.687937 -7.50254
409  0.723215 -7.53782
410  0.758493 -7.53782
411  0.79377 -7.53782
412  0.829048 -7.53782
413  0.864326 -7.53782
414  0.899604 -7.57309
415  0.934882 -7.57309
416  0.970159 -7.57309
417  1.00544 -7.60837
418  1.04071 -7.60837
419  1.07599 -7.60837
420  1.11127 -7.60837
421  1.14655 -7.60837
422  1.18183 -7.64365
423  1.2171 -7.64365
424  1.25238 -7.64365
425  1.28766 -7.64365
426  1.32294 -7.67893
427  1.35821 -7.67893
428  1.39349 -7.67893
429  1.42877 -7.7142
430  1.46405 -7.74948
431  1.49933 -7.74948
432  1.5346 -7.74948
433  1.56988 -7.74948
434  1.60516 -7.74948
435  1.64044 -7.74948
436  1.67571 -7.74948
437  1.71099 -7.74948
438  1.74627 -7.74948
439  1.78155 -7.74948
440  1.81683 -7.74948
441  1.8521 -7.74948
442  1.88738 -7.78476
443  1.92266 -7.78476
444  1.95794 -7.78476
445  1.99321 -7.78476
446  2.02849 -7.78476
447  2.06377 -7.78476
448  2.09905 -7.78476
449  2.13433 -7.78476
450  2.1696 -7.78476
451  2.20488 -7.78476
452  2.24016 -7.78476
453  2.27544 -7.78476
454  2.31071 -7.78476
455  2.34599 -7.78476
456  2.38127 -7.78476
457  2.41655 -7.78476
458  2.45183 -7.78476
459  2.4871 -7.78476
460  2.52238 -7.78476
461  2.55766 -7.82004
462  2.59294 -7.82004
463  2.62821 -7.82004
464  2.66349 -7.82004
465  2.69877 -7.82004
466  2.73405 -7.82004
467  2.76933 -7.82004
468  2.8046 -7.82004
469  2.83988 -7.82004
470  2.87516 -7.82004
471  2.91044 -7.82004
472  2.94571 -7.82004
473  2.98099 -7.82004
474  3.01627 -7.82004
475  3.05155 -7.82004
476  3.08683 -7.85532
477  3.1221 -7.89059
478  3.15738 -7.92587
479  3.19266 -7.96115
480  3.22794 -7.99643
481  3.26321 -8.0317
482  3.29849 -8.0317
483  3.33377 -8.0317
484  3.36905 -8.0317
485  3.40433 -8.0317
486  3.4396 -8.0317
487  3.47488 -8.0317
488  3.51016 -8.0317
489  3.54544 -8.0317
490  3.58071 -8.0317
491  3.61599 -8.0317
492  3.65127 -8.0317
493  3.68655 -8.0317
494  3.72183 -7.99643
495  3.7571 -7.96115
496  3.79238 -7.92587
497  3.82766 -7.89059
498  3.86294 -7.85532
499  3.89821 -7.82004
500  3.93349 -7.82004
501  3.96877 -7.82004
502  4.00405 -7.82004
503  4.03933 -7.78476
504  4.0746 -7.74948
505  4.10988 -7.7142
506  4.14516 -7.67893
507  4.18044 -7.64365
508  4.21571 -7.60837
509  4.25099 -7.57309
510  4.28627 -7.53782
511  4.32155 -7.50254
512  4.35683 -7.46726
513  4.3921 -7.43198
514  4.42738 -7.43198
515  4.46266 -7.3967
516  4.49794 -7.3967
517  4.53321 -7.3967
518  4.56849 -7.3967
519  4.60377 -7.3967
520  4.63905 -7.3967
521  4.67433 -7.3967
522  4.7096 -7.36143
523  4.74488 -7.36143
524  4.78016 -7.36143
525  4.81544 -7.36143
526  4.85071 -7.36143
527  4.88599 -7.36143
528  4.92127 -7.36143
529  4.95655 -7.36143
530  4.99183 -7.36143
531  5.0271 -7.32615
532  5.06238 -7.29087
533  5.09766 -7.25559
534  5.13294 -7.22032
535  5.16821 -7.18504
536  5.20349 -7.14976
537  5.23877 -7.11448
538  5.27405 -7.0792
539  5.27405 -7.04393
540  5.30933 -7.00865
541  5.3446 -6.97337
542  5.37988 -6.93809
543  5.41516 -6.90282
544  5.45044 -6.86754
545  5.45044 -6.83226
546  5.48571 -6.79698
547  5.52099 -6.7617
548  5.52099 -6.72643
549  5.52099 -6.69115
550  5.55627 -6.65587
551  5.59155 -6.62059
552  5.62683 -6.58532
553  5.6621 -6.55004
554  5.6621 -6.51476
555  5.69738 -6.47948
556  5.69738 -6.4442
557  5.73266 -6.40893
558  5.76794 -6.37365
559  5.80321 -6.33837
560  5.80321 -6.30309
561  5.83849 -6.26782
562  5.83849 -6.23254
563  5.87377 -6.19726
564  5.87377 -6.16198
565  5.90905 -6.1267
566  5.94433 -6.09143
567  5.94433 -6.05615
568  5.9796 -6.02087
569  6.01488 -5.98559
570  6.01488 -5.95032
571  6.05016 -5.91504
572  6.05016 -5.87976
573  6.05016 -5.84448
574  6.08544 -5.8092
575  6.08544 -5.77393
576  6.12071 -5.73865
577  6.15599 -5.70337
578  6.15599 -5.66809
579  6.19127 -5.63282
580  6.22655 -5.59754
581  6.22655 -5.56226
582  6.22655 -5.52698
583  6.26183 -5.4917
584  6.26183 -5.45643
585  6.2971 -5.42115
586  6.2971 -5.38587
587  6.2971 -5.35059
588  6.33238 -5.31532
589  6.33238 -5.28004
590  6.33238 -5.24476
591  6.36766 -5.20948
592  6.36766 -5.1742
593  6.40294 -5.13893
594  6.40294 -5.10365
595  6.43821 -5.06837
596  6.43821 -5.03309
597  6.47349 -4.99782
598  6.50877 -4.96254
599  6.50877 -4.92726
600  6.54405 -4.89198
601  6.54405 -4.8567
602  6.57933 -4.82143
603  6.57933 -4.78615
604  6.6146 -4.75087
605  6.6146 -4.71559
606  6.64988 -4.68032
607  6.64988 -4.64504
608  6.64988 -4.60976
609  6.68516 -4.57448
610  6.68516 -4.5392
611  6.72044 -4.50393
612  6.72044 -4.46865
613  6.75571 -4.43337
614  6.75571 -4.39809
615  6.79099 -4.36282
616  6.79099 -4.32754
617  6.82627 -4.29226
618  6.82627 -4.25698
619  6.82627 -4.2217
620  6.86155 -4.18643
621  6.86155 -4.15115
622  6.86155 -4.11587
623  6.89683 -4.08059
624  6.89683 -4.04532
625  6.89683 -4.01004
626  6.9321 -3.97476
627  6.9321 -3.93948
628  6.9321 -3.9042
629  6.9321 -3.86893
630  6.96738 -3.83365
631  6.96738 -3.79837
632  6.96738 -3.76309
633  7.00266 -3.72782
634  7.00266 -3.69254
635  7.00266 -3.65726
636  7.03794 -3.62198
637  7.03794 -3.5867
638  7.03794 -3.55143
639  7.03794 -3.51615
640  7.07321 -3.48087
641  7.07321 -3.44559
642  7.10849 -3.41032
643  7.10849 -3.37504
644  7.14377 -3.33976
645  7.14377 -3.30448
646  7.17905 -3.2692
647  7.17905 -3.23393
648  7.17905 -3.19865
649  7.21433 -3.16337
650  7.21433 -3.12809
651  7.2496 -3.09282
652  7.2496 -3.05754
653  7.2496 -3.02226
654  7.28488 -2.98698
655  7.28488 -2.9517
656  7.28488 -2.91643
657  7.32016 -2.88115
658  7.32016 -2.84587
659  7.32016 -2.81059
660  7.32016 -2.77532
661  7.35544 -2.74004
662  7.35544 -2.70476
663  7.35544 -2.66948
664  7.35544 -2.6342
665  7.39071 -2.59893
666  7.39071 -2.56365
667  7.39071 -2.52837
668  7.39071 -2.49309
669  7.39071 -2.45782
670  7.42599 -2.42254
671  7.42599 -2.38726
672  7.42599 -2.35198
673  7.46127 -2.3167
674  7.46127 -2.28143
675  7.46127 -2.24615
676  7.46127 -2.21087
677  7.46127 -2.17559
678  7.49655 -2.14032
679  7.49655 -2.10504
680  7.49655 -2.06976
681  7.49655 -2.03448
682  7.49655 -1.9992
683  7.49655 -1.96393
684  7.49655 -1.92865
685  7.53183 -1.89337
686  7.53183 -1.85809
687  7.53183 -1.82282
688  7.53183 -1.78754
689  7.53183 -1.75226
690  7.5671 -1.71698
691  7.5671 -1.6817
692  7.5671 -1.64643
693  7.5671 -1.61115
694  7.5671 -1.57587
695  7.5671 -1.54059
696  7.5671 -1.50532
697  7.5671 -1.47004
698  7.5671 -1.43476
699  7.5671 -1.39948
700  7.5671 -1.3642
701  7.5671 -1.32893
702  7.5671 -1.29365
703  7.5671 -1.25837
704  7.5671 -1.22309
705  7.5671 -1.18782
706  7.5671 -1.15254
707  7.5671 -1.11726
708  7.5671 -1.08198
709  7.5671 -1.0467
710  7.5671 -1.01143
711  7.60238 -0.976148
712  7.60238 -0.940871
713  7.60238 -0.905593
714  7.60238 -0.870315
715  7.60238 -0.835037
716  7.60238 -0.79976
717  7.60238 -0.764482
718  7.60238 -0.729204
719  7.60238 -0.693926
720  7.63766 -0.658648
721  7.63766 -0.623371
722  7.63766 -0.588093
723  7.63766 -0.552815
724  7.63766 -0.517537
725  7.63766 -0.48226
726  7.63766 -0.446982
727  7.63766 -0.411704
728  7.63766 -0.376426
729  7.63766 -0.341148
730  7.63766 -0.305871
731  7.63766 -0.270593
732  7.63766 -0.235315
733  7.63766 -0.200037
734  7.63766 -0.16476
735  7.63766 -0.129482
736  7.63766 -0.094204
737  7.63766 -0.0589262
738  7.63766 -0.0236485
739  7.63766 0.0116293
740  7.60238 0.0469071
741  7.60238 0.0821849
742  7.60238 0.117463
743  7.60238 0.15274
744  7.60238 0.188018
745  7.60238 0.223296
746  7.60238 0.258574
747  7.60238 0.293852
748  7.60238 0.329129
749  7.60238 0.364407
750  7.60238 0.399685
751  7.60238 0.434963
752  7.5671 0.47024
753  7.5671 0.505518
754  7.5671 0.540796
755  7.5671 0.576074
756  7.5671 0.611352
757  7.5671 0.646629
758  7.5671 0.681907
759  7.5671 0.717185
760  7.5671 0.752463
761  7.5671 0.78774
762  7.5671 0.823018
763  7.5671 0.858296
764  7.5671 0.893574
765  7.53183 0.928852
766  7.53183 0.964129
767  7.53183 0.999407
768  7.53183 1.03468
769  7.53183 1.06996
770  7.53183 1.10524
771  7.53183 1.14052
772  7.53183 1.1758
773  7.53183 1.21107
774  7.53183 1.24635
775  7.53183 1.28163
776  7.49655 1.31691
777  7.49655 1.35218
778  7.49655 1.38746
779  7.49655 1.42274
780  7.49655 1.45802
781  7.49655 1.4933
782  7.46127 1.52857
783  7.46127 1.56385
784  7.46127 1.59913
785  7.46127 1.63441
786  7.46127 1.66968
787  7.46127 1.70496
788  7.42599 1.74024
789  7.42599 1.77552
790  7.42599 1.8108
791  7.42599 1.84607
792  7.42599 1.88135
793  7.42599 1.91663
794  7.39071 1.95191
795  7.39071 1.98718
796  7.39071 2.02246
797  7.39071 2.05774
798  7.35544 2.09302
799  7.35544 2.1283
800  7.35544 2.16357
801  7.35544 2.19885
802  7.35544 2.23413
803  7.35544 2.26941
804  7.32016 2.30468
805  7.32016 2.33996
806  7.32016 2.37524
807  7.32016 2.41052
808  7.28488 2.4458
809  7.28488 2.48107
810  7.28488 2.51635
811  7.28488 2.55163
812  7.2496 2.58691
813  7.2496 2.62218
814  7.2496 2.65746
815  7.2496 2.69274
816  7.21433 2.72802
817  7.21433 2.7633
818  7.21433 2.79857
819  7.17905 2.83385
820  7.17905 2.86913
821  7.17905 2.90441
822  7.17905 2.93968
823  7.14377 2.97496
824  7.14377 3.01024
825  7.14377 3.04552
826  7.14377 3.0808
827  7.10849 3.11607
828  7.10849 3.15135
829  7.10849 3.18663
830  7.10849 3.22191
831  7.10849 3.25718
832  7.07321 3.29246
833  7.07321 3.32774
834  7.03794 3.36302
835  7.03794 3.3983
836  7.03794 3.43357
837  7.00266 3.46885
838  7.00266 3.50413
839  7.00266 3.53941
840  7.00266 3.57468
841  6.96738 3.60996
842  6.96738 3.64524
843  6.9321 3.68052
844  6.9321 3.7158
845  6.9321 3.75107
846  6.89683 3.78635
847  6.89683 3.82163
848  6.89683 3.85691
849  6.89683 3.89218
850  6.89683 3.92746
851  6.89683 3.96274
852  6.89683 3.99802
853  6.89683 4.0333
854  6.86155 4.06857
855  6.86155 4.10385
856  6.82627 4.13913
857  6.82627 4.17441
858  6.79099 4.20968
859  6.79099 4.24496
860  6.75571 4.28024
861  6.72044 4.31552
862  6.72044 4.3508
863  6.72044 4.38607
864  6.68516 4.42135
865  6.68516 4.45663
866  6.68516 4.49191
867  6.68516 4.52718
868  6.64988 4.56246
869  6.64988 4.59774
870  6.6146 4.63302
871  6.6146 4.6683
872  6.57933 4.70357
873  6.57933 4.73885
874  6.57933 4.77413
875  6.54405 4.80941
876  6.54405 4.84468
877  6.54405 4.87996
878  6.50877 4.91524
879  6.50877 4.95052
880  6.47349 4.9858
881  6.43821 5.02107
882  6.40294 5.05635
883  6.40294 5.09163
884  6.40294 5.12691
885  6.36766 5.16218
886  6.33238 5.19746
887  6.33238 5.23274
888  6.2971 5.26802
889  6.2971 5.3033
890  6.26183 5.33857
891  6.22655 5.37385
892  6.19127 5.40913
893  6.19127 5.44441
894  6.15599 5.47968
895  6.15599 5.51496
896  6.12071 5.55024
897  6.08544 5.58552
898  6.05016 5.6208
899  6.05016 5.65607
900  6.01488 5.69135
901  5.9796 5.72663
902  5.9796 5.76191
903  5.94433 5.79718
904  5.90905 5.83246
905  5.87377 5.86774
906  5.83849 5.90302
907  5.80321 5.9383
908  5.76794 5.97357
909  5.73266 6.00885
910  5.73266 6.04413
911  5.69738 6.07941
912  5.69738 6.11468
913  5.6621 6.14996
914  5.6621 6.18524
915  5.6621 6.22052
916  5.62683 6.2558
917  5.62683 6.29107
918  5.59155 6.32635
919  5.55627 6.36163
920  5.55627 6.39691
921  5.52099 6.43218
922  5.52099 6.46746
923  5.48571 6.50274
924  5.45044 6.53802
925  5.41516 6.5733
926  5.37988 6.60857
927  5.37988 6.64385
928  5.3446 6.67913
929  5.30933 6.71441
930  5.27405 6.74968
931  5.23877 6.78496
932  5.20349 6.82024
933  5.16821 6.85552
934  5.13294 6.8908
935  5.09766 6.92607
936  5.06238 6.96135
937  5.0271 6.99663
938  4.99183 7.03191
939  4.95655 7.06718
940  4.92127 7.10246
941  4.88599 7.13774
942  4.85071 7.17302
943  4.81544 7.2083
944  4.78016 7.24357
945  4.74488 7.27885
946  4.7096 7.31413
947  4.67433 7.34941
948  4.63905 7.38468
949  4.60377 7.41996
950  4.56849 7.45524
951  4.53321 7.49052
952  4.49794 7.5258
953  4.46266 7.56107
954  4.42738 7.59635
955  4.3921 7.63163
956  4.35683 7.63163
957  4.32155 7.66691
958  4.28627 7.70218
959  4.25099 7.73746
960  4.21571 7.77274
961  4.18044 7.80802
962  4.14516 7.8433
963  4.10988 7.87857
964  4.0746 7.91385
965  4.03933 7.91385
966  4.00405 7.91385
967  3.96877 7.94913
968  3.93349 7.94913
969  3.89821 7.98441
970  3.86294 8.01968
971  3.82766 8.05496
972  3.79238 8.05496
973  3.7571 8.09024
974  3.72183 8.12552
975  3.68655 8.12552
976  3.65127 8.12552
977  3.61599 8.1608
978  3.58071 8.19607
979  3.54544 8.23135
980  3.51016 8.23135
981  3.47488 8.26663
982  3.4396 8.30191
983  3.40433 8.30191
984  3.36905 8.33718
985  3.33377 8.33718
986  3.29849 8.37246
987  3.26321 8.40774
988  3.22794 8.44302
989  3.19266 8.44302
990  3.15738 8.44302
991  3.1221 8.44302
992  3.08683 8.44302
993  3.05155 8.4783
994  3.01627 8.4783
995  2.98099 8.51357
996  2.94571 8.51357
997  2.91044 8.54885
998  2.87516 8.54885
999  2.83988 8.58413
1000 2.8046 8.58413
1001 2.76933 8.61941
1002 2.73405 8.65468
1003 2.69877 8.65468
1004 2.66349 8.65468
1005 2.62821 8.68996
1006 2.59294 8.68996
1007 2.55766 8.72524
1008 2.52238 8.76052
1009 2.4871 8.7958
1010 2.45183 8.83107
1011 2.41655 8.83107
1012 2.38127 8.83107
1013 2.34599 8.86635
1014 2.31071 8.86635
1015 2.27544 8.86635
1016 2.24016 8.90163
1017 2.20488 8.90163
1018 2.1696 8.90163
1019 2.13433 8.90163
1020 2.09905 8.93691
1021 2.06377 8.93691
1022 2.02849 8.93691
1023 1.99321 8.97218
1024 1.95794 8.97218
1025 1.92266 9.00746
1026 1.88738 9.00746
1027 1.8521 9.00746
1028 1.81683 9.00746
1029 1.78155 9.00746
1030 1.74627 9.00746
1031 1.71099 9.00746
1032 1.67571 9.00746
1033 1.64044 9.00746
1034 1.60516 9.00746
1035 1.56988 9.00746
1036 1.5346 9.00746
1037 1.49933 9.00746
1038 1.46405 9.00746
1039 1.42877 9.00746
1040 1.39349 9.00746
1041 1.35821 9.00746
1042 1.32294 8.97218
1043 1.28766 8.97218
1044 1.25238 8.97218
1045 1.2171 8.97218
1046 1.18183 8.97218
1047 1.14655 8.97218
1048 1.11127 8.97218
1049 1.07599 8.97218
1050 1.04071 8.97218
1051 1.00544 8.97218
1052 0.970159 8.93691
1053 0.934882 8.93691
1054 0.899604 8.93691
1055 0.864326 8.93691
1056 0.829048 8.93691
1057 0.79377 8.93691
1058 0.758493 8.93691
1059 0.723215 8.93691
1060 0.687937 8.93691
1061 0.652659 8.90163
1062 0.617382 8.86635
1063 0.582104 8.86635
1064 0.546826 8.86635
1065 0.511548 8.83107
1066 0.47627 8.83107
1067 0.440993 8.83107
1068 0.405715 8.83107
1069 0.370437 8.83107
1070 0.335159 8.83107
1071 0.299882 8.83107
1072 0.264604 8.83107
1073 0.229326 8.83107
1074 0.194048 8.7958
1075 0.15877 8.7958
1076 0.123493 8.7958
1077 0.0882149 8.76052
1078 0.0529371 8.76052
1079 0.0176593 8.76052
1080 -0.0176185 8.76052
1081 -0.0528963 8.72524
1082 -0.088174 8.72524
1083 -0.123452 8.72524
1084 -0.15873 8.72524
1085 -0.194007 8.72524
1086 -0.229285 8.72524
1087 -0.264563 8.68996
1088 -0.299841 8.68996
1089 -0.335118 8.68996
1090 -0.370396 8.65468
1091 -0.405674 8.65468
1092 -0.440952 8.65468
1093 -0.47623 8.61941
1094 -0.511507 8.61941
1095 -0.546785 8.58413
1096 -0.582063 8.58413
1097 -0.617341 8.58413
1098 -0.652618 8.58413
1099 -0.687896 8.58413
1100 -0.723174 8.58413
1101 -0.758452 8.58413
1102 -0.79373 8.58413
1103 -0.829007 8.58413
1104 -0.864285 8.54885
1105 -0.899563 8.54885
1106 -0.934841 8.51357
1107 -0.970118 8.51357
1108 -1.0054 8.4783
1109 -1.04067 8.4783
1110 -1.07595 8.44302
1111 -1.11123 8.40774
1112 -1.14651 8.37246
1113 -1.18179 8.33718
1114 -1.21706 8.33718
1115 -1.25234 8.33718
1116 -1.28762 8.33718
1117 -1.3229 8.33718
1118 -1.35817 8.33718
1119 -1.39345 8.33718
1120 -1.42873 8.30191
1121 -1.46401 8.30191
1122 -1.49929 8.26663
1123 -1.53456 8.26663
1124 -1.56984 8.23135
1125 -1.60512 8.23135
1126 -1.6404 8.19607
1127 -1.67567 8.19607
1128 -1.71095 8.1608
1129 -1.74623 8.1608
1130 -1.78151 8.12552
1131 -1.81679 8.12552
1132 -1.85206 8.09024
1133 -1.88734 8.05496
1134 -1.92262 8.05496
1135 -1.9579 8.05496
1136 -1.99317 8.05496
1137 -2.02845 8.01968
1138 -2.06373 7.98441
1139 -2.09901 7.98441
1140 -2.13429 7.98441
1141 -2.16956 7.94913
1142 -2.20484 7.91385
1143 -2.24012 7.87857
1144 -2.2754 7.8433
1145 -2.31067 7.80802
1146 -2.34595 7.77274
1147 -2.38123 7.77274
1148 -2.41651 7.73746
1149 -2.45179 7.70218
1150 -2.48706 7.70218
1151 -2.52234 7.66691
1152 -2.55762 7.63163
1153 -2.5929 7.63163
1154 -2.62817 7.63163
1155 -2.66345 7.59635
1156 -2.69873 7.59635
1157 -2.73401 7.59635
1158 -2.76929 7.56107
1159 -2.80456 7.5258
1160 -2.83984 7.49052
1161 -2.87512 7.45524
1162 -2.9104 7.41996
1163 -2.94567 7.38468
1164 -2.98095 7.34941
1165 -3.01623 7.31413
1166 -3.05151 7.31413
1167 -3.08679 7.31413
1168 -3.12206 7.31413
1169 -3.15734 7.31413
1170 -3.19262 7.31413
1171 -3.2279 7.31413
1172 -3.26317 7.31413
1173 -3.29845 7.31413
1174 -3.33373 7.27885
1175 -3.36901 7.24357
1176 -3.40429 7.2083
1177 -3.43956 7.17302
1178 -3.47484 7.13774
1179 -3.51012 7.10246
1180 -3.5454 7.06718
1181 -3.58067 7.06718
1182 -3.61595 7.03191
1183 -3.65123 7.03191
1184 -3.68651 6.99663
1185 -3.72179 6.96135
1186 -3.75706 6.96135
1187 -3.79234 6.92607
1188 -3.82762 6.8908
1189 -3.8629 6.85552
1190 -3.89817 6.82024
1191 -3.93345 6.78496
1192 -3.96873 6.74968
1193 -4.00401 6.71441
1194 -4.03929 6.67913
1195 -4.07456 6.64385
1196 -4.10984 6.60857
1197 -4.14512 6.5733
1198 -4.1804 6.53802
1199 -4.21567 6.50274
1200 -4.25095 6.50274
1201 -4.28623 6.46746
1202 -4.32151 6.43218
1203 -4.35679 6.39691
1204 -4.39206 6.36163
1205 -4.42734 6.32635
1206 -4.46262 6.29107
1207 -4.4979 6.2558
1208 -4.53317 6.22052
1209 -4.56845 6.18524
1210 -4.60373 6.14996
1211 -4.63901 6.11468
1212 -4.67429 6.07941
1213 -4.70956 6.04413
1214 -4.74484 6.00885
1215 -4.78012 5.97357
1216 -4.8154 5.9383
1217 -4.8154 5.90302
1218 -4.85067 5.86774
1219 -4.88595 5.83246
1220 -4.92123 5.79718
1221 -4.95651 5.76191
1222 -4.99179 5.72663
1223 -5.02706 5.69135
1224 -5.06234 5.65607
1225 -5.09762 5.6208
1226 -5.1329 5.58552
1227 -5.16817 5.58552
1228 -5.20345 5.58552
1229 -5.23873 5.58552
1230 -5.27401 5.58552
1231 -5.30929 5.55024
1232 -5.34456 5.55024
1233 -5.37984 5.51496
1234 -5.41512 5.47968
1235 -5.4504 5.44441
1236 -5.48567 5.44441
1237 -5.52095 5.40913
1238 -5.55623 5.37385
1239 -5.59151 5.33857
1240 -5.62679 5.3033
1241 -5.66206 5.26802
1242 -5.69734 5.23274
1243 -5.73262 5.19746
1244 -5.7679 5.16218
1245 -5.80317 5.12691
1246 -5.83845 5.09163
1247 -5.87373 5.05635
1248 -5.90901 5.02107
1249 -5.94429 4.9858
1250 -5.97956 4.95052
1251 -5.97956 4.91524
1252 -5.97956 4.87996
1253 -5.97956 4.84468
1254 -5.97956 4.80941
1255 -5.97956 4.77413
1256 -5.97956 4.73885
1257 -5.97956 4.70357
1258 -6.01484 4.6683
1259 -6.01484 4.63302
1260 -6.05012 4.59774
1261 -6.0854 4.56246
1262 -6.12067 4.52718
1263 -6.15595 4.49191
1264 -6.19123 4.45663
1265 -6.22651 4.42135
1266 -6.26179 4.38607
1267 -6.26179 4.3508
1268 -6.29706 4.31552
1269 -6.29706 4.28024
1270 -6.33234 4.24496
1271 -6.33234 4.20968
1272 -6.36762 4.17441
1273 -6.4029 4.13913
1274 -6.43817 4.10385
1275 -6.43817 4.06857
1276 -6.47345 4.0333
1277 -6.50873 3.99802
1278 -6.50873 3.96274
1279 -6.54401 3.92746
1280 -6.57929 3.89218
1281 -6.61456 3.85691
1282 -6.64984 3.82163
1283 -6.64984 3.78635
1284 -6.68512 3.75107
1285 -6.7204 3.7158
1286 -6.7204 3.68052
1287 -6.75567 3.64524
1288 -6.79095 3.60996
1289 -6.79095 3.57468
1290 -6.82623 3.53941
1291 -6.82623 3.50413
1292 -6.86151 3.46885
1293 -6.86151 3.43357
1294 -6.89679 3.3983
1295 -6.89679 3.36302
1296 -6.93206 3.32774
1297 -6.93206 3.29246
1298 -6.96734 3.25718
1299 -6.96734 3.22191
1300 -7.00262 3.18663
1301 -7.00262 3.15135
1302 -7.00262 3.11607
1303 -7.00262 3.0808
1304 -7.0379 3.04552
1305 -7.0379 3.01024
1306 -7.07317 2.97496
1307 -7.07317 2.93968
1308 -7.10845 2.90441
1309 -7.10845 2.86913
1310 -7.10845 2.83385
1311 -7.14373 2.79857
1312 -7.14373 2.7633
1313 -7.14373 2.72802
1314 -7.17901 2.69274
1315 -7.17901 2.65746
1316 -7.17901 2.62218
1317 -7.17901 2.58691
1318 -7.21429 2.55163
1319 -7.21429 2.51635
1320 -7.24956 2.48107
1321 -7.24956 2.4458
1322 -7.28484 2.41052
1323 -7.32012 2.37524
1324 -7.32012 2.33996
1325 -7.32012 2.30468
1326 -7.32012 2.26941
1327 -7.32012 2.23413
1328 -7.3554 2.19885
1329 -7.3554 2.16357
1330 -7.3554 2.1283
1331 -7.39067 2.09302
1332 -7.42595 2.05774
1333 -7.46123 2.02246
1334 -7.49651 1.98718
1335 -7.53179 1.95191
1336 -7.56706 1.91663
1337 -7.56706 1.88135
1338 -7.56706 1.84607
1339 -7.56706 1.8108
1340 -7.56706 1.77552
1341 -7.56706 1.74024
1342 -7.56706 1.70496
1343 -7.56706 1.66968
1344 -7.56706 1.63441
1345 -7.56706 1.59913
1346 -7.60234 1.56385
1347 -7.63762 1.52857
1348 -7.6729 1.4933
1349 -7.6729 1.45802
1350 -7.6729 1.42274
1351 -7.6729 1.38746
1352 -7.6729 1.35218
1353 -7.6729 1.31691
1354 -7.6729 1.28163
1355 -7.6729 1.24635
1356 -7.6729 1.21107
1357 -7.6729 1.1758
1358 -7.6729 1.14052
1359 -7.6729 1.10524
1360 -7.70817 1.06996
1361 -7.70817 1.03468
1362 -7.70817 0.999407
1363 -7.70817 0.964129
1364 -7.70817 0.928852
1365 -7.70817 0.893574
1366 -7.70817 0.858296
1367 -7.74345 0.823018
1368 -7.74345 0.78774
1369 -7.74345 0.752463
1370 -7.74345 0.717185
1371 -7.74345 0.681907
1372 -7.74345 0.646629
1373 -7.74345 0.611352
1374 -7.74345 0.576074
1375 -7.74345 0.540796
1376 -7.74345 0.505518
1377 -7.74345 0.47024
1378 -7.74345 0.434963
1379 -7.74345 0.399685
1380 -7.74345 0.364407
1381 -7.74345 0.329129
1382 -7.74345 0.293852
1383 -7.74345 0.258574
1384 -7.77873 0.223296
