# Supplementary material for: Statistical Mapping of Maize Bundle Intensity at the Stem Scale Using Spatial Normalisation of Replicated Images
Source: PLoS One. 2014 Mar 12;9(3):e90673. doi: 10.1371/journal.pone.0090673 (PMC3951278; doi:10.1371/journal.pone.0090673)
Supplement: File S2 — Data files containing bundle positions and slice contours. (ZIP) [file pone.0090673.s002.zip › data/slabs/tables/contoursMm/m11hvCntMm.txt]

name   x   y
1    -7.65753 -0.320137
2    -7.65753 -0.355415
3    -7.65753 -0.390693
4    -7.65753 -0.425971
5    -7.65753 -0.461248
6    -7.65753 -0.496526
7    -7.65753 -0.531804
8    -7.65753 -0.567082
9    -7.65753 -0.60236
10   -7.65753 -0.637637
11   -7.65753 -0.672915
12   -7.65753 -0.708193
13   -7.65753 -0.743471
14   -7.65753 -0.778748
15   -7.65753 -0.814026
16   -7.65753 -0.849304
17   -7.65753 -0.884582
18   -7.65753 -0.91986
19   -7.65753 -0.955137
20   -7.65753 -0.990415
21   -7.65753 -1.02569
22   -7.65753 -1.06097
23   -7.62225 -1.09625
24   -7.62225 -1.13153
25   -7.62225 -1.1668
26   -7.62225 -1.20208
27   -7.62225 -1.23736
28   -7.62225 -1.27264
29   -7.62225 -1.30792
30   -7.62225 -1.34319
31   -7.62225 -1.37847
32   -7.62225 -1.41375
33   -7.62225 -1.44903
34   -7.62225 -1.4843
35   -7.62225 -1.51958
36   -7.62225 -1.55486
37   -7.62225 -1.59014
38   -7.62225 -1.62542
39   -7.62225 -1.66069
40   -7.58697 -1.69597
41   -7.58697 -1.73125
42   -7.58697 -1.76653
43   -7.58697 -1.8018
44   -7.58697 -1.83708
45   -7.55169 -1.87236
46   -7.55169 -1.90764
47   -7.55169 -1.94292
48   -7.55169 -1.97819
49   -7.55169 -2.01347
50   -7.55169 -2.04875
51   -7.55169 -2.08403
52   -7.51641 -2.1193
53   -7.51641 -2.15458
54   -7.48114 -2.18986
55   -7.48114 -2.22514
56   -7.48114 -2.26042
57   -7.44586 -2.29569
58   -7.44586 -2.33097
59   -7.44586 -2.36625
60   -7.44586 -2.40153
61   -7.44586 -2.4368
62   -7.41058 -2.47208
63   -7.41058 -2.50736
64   -7.3753 -2.54264
65   -7.3753 -2.57792
66   -7.3753 -2.61319
67   -7.34003 -2.64847
68   -7.34003 -2.68375
69   -7.34003 -2.71903
70   -7.34003 -2.7543
71   -7.34003 -2.78958
72   -7.34003 -2.82486
73   -7.30475 -2.86014
74   -7.30475 -2.89542
75   -7.30475 -2.93069
76   -7.30475 -2.96597
77   -7.30475 -3.00125
78   -7.26947 -3.03653
79   -7.26947 -3.0718
80   -7.26947 -3.10708
81   -7.26947 -3.14236
82   -7.26947 -3.17764
83   -7.26947 -3.21292
84   -7.26947 -3.24819
85   -7.23419 -3.28347
86   -7.23419 -3.31875
87   -7.23419 -3.35403
88   -7.19891 -3.3893
89   -7.19891 -3.42458
90   -7.19891 -3.45986
91   -7.19891 -3.49514
92   -7.16364 -3.53042
93   -7.16364 -3.56569
94   -7.16364 -3.60097
95   -7.16364 -3.63625
96   -7.12836 -3.67153
97   -7.12836 -3.7068
98   -7.09308 -3.74208
99   -7.09308 -3.77736
100  -7.0578 -3.81264
101  -7.0578 -3.84792
102  -7.0578 -3.88319
103  -7.02253 -3.91847
104  -7.02253 -3.95375
105  -7.02253 -3.98903
106  -6.98725 -4.0243
107  -6.98725 -4.05958
108  -6.98725 -4.09486
109  -6.95197 -4.13014
110  -6.95197 -4.16542
111  -6.91669 -4.20069
112  -6.91669 -4.23597
113  -6.91669 -4.27125
114  -6.88141 -4.30653
115  -6.88141 -4.3418
116  -6.84614 -4.37708
117  -6.84614 -4.41236
118  -6.81086 -4.44764
119  -6.81086 -4.48292
120  -6.77558 -4.51819
121  -6.77558 -4.55347
122  -6.77558 -4.58875
123  -6.7403 -4.62403
124  -6.7403 -4.6593
125  -6.70503 -4.69458
126  -6.70503 -4.72986
127  -6.70503 -4.76514
128  -6.66975 -4.80042
129  -6.66975 -4.83569
130  -6.66975 -4.87097
131  -6.63447 -4.90625
132  -6.63447 -4.94153
133  -6.63447 -4.9768
134  -6.63447 -5.01208
135  -6.59919 -5.04736
136  -6.56391 -5.08264
137  -6.52864 -5.11792
138  -6.49336 -5.15319
139  -6.45808 -5.18847
140  -6.4228 -5.22375
141  -6.38753 -5.25903
142  -6.35225 -5.2943
143  -6.31697 -5.32958
144  -6.31697 -5.36486
145  -6.31697 -5.40014
146  -6.31697 -5.43542
147  -6.28169 -5.47069
148  -6.24641 -5.50597
149  -6.21114 -5.54125
150  -6.17586 -5.57653
151  -6.14058 -5.6118
152  -6.1053 -5.64708
153  -6.07003 -5.68236
154  -6.03475 -5.71764
155  -6.03475 -5.75292
156  -6.03475 -5.78819
157  -6.03475 -5.82347
158  -5.99947 -5.85875
159  -5.96419 -5.89403
160  -5.92891 -5.9293
161  -5.89364 -5.96458
162  -5.85836 -5.99986
163  -5.82308 -6.03514
164  -5.82308 -6.07042
165  -5.82308 -6.10569
166  -5.82308 -6.14097
167  -5.82308 -6.17625
168  -5.82308 -6.21153
169  -5.7878 -6.2468
170  -5.75253 -6.28208
171  -5.71725 -6.31736
172  -5.68197 -6.35264
173  -5.64669 -6.38792
174  -5.61141 -6.42319
175  -5.57614 -6.45847
176  -5.54086 -6.49375
177  -5.54086 -6.52903
178  -5.54086 -6.5643
179  -5.50558 -6.59958
180  -5.4703 -6.63486
181  -5.43503 -6.67014
182  -5.39975 -6.70542
183  -5.39975 -6.74069
184  -5.36447 -6.77597
185  -5.32919 -6.81125
186  -5.29391 -6.84653
187  -5.25864 -6.8818
188  -5.22336 -6.91708
189  -5.18808 -6.95236
190  -5.1528 -6.98764
191  -5.11753 -7.02292
192  -5.08225 -7.05819
193  -5.04697 -7.09347
194  -5.01169 -7.12875
195  -4.97641 -7.16403
196  -4.94114 -7.1993
197  -4.90586 -7.23458
198  -4.87058 -7.26986
199  -4.8353 -7.30514
200  -4.8353 -7.34042
201  -4.8353 -7.37569
202  -4.8353 -7.41097
203  -4.8353 -7.44625
204  -4.8353 -7.48153
205  -4.8353 -7.5168
206  -4.8353 -7.55208
207  -4.8353 -7.58736
208  -4.80003 -7.62264
209  -4.76475 -7.65792
210  -4.72947 -7.69319
211  -4.69419 -7.72847
212  -4.65891 -7.76375
213  -4.62364 -7.79903
214  -4.58836 -7.8343
215  -4.55308 -7.86958
216  -4.5178 -7.90486
217  -4.48253 -7.94014
218  -4.44725 -7.97542
219  -4.41197 -7.97542
220  -4.37669 -7.97542
221  -4.34141 -7.97542
222  -4.30614 -7.97542
223  -4.27086 -7.97542
224  -4.23558 -7.97542
225  -4.2003 -7.97542
226  -4.16503 -7.97542
227  -4.12975 -7.97542
228  -4.09447 -7.97542
229  -4.05919 -7.97542
230  -4.02391 -7.97542
231  -3.98864 -7.97542
232  -3.95336 -7.97542
233  -3.91808 -7.97542
234  -3.8828 -7.97542
235  -3.84753 -7.97542
236  -3.81225 -7.94014
237  -3.77697 -7.94014
238  -3.74169 -7.94014
239  -3.70641 -7.94014
240  -3.67114 -7.94014
241  -3.63586 -7.94014
242  -3.60058 -7.94014
243  -3.5653 -7.94014
244  -3.53003 -7.94014
245  -3.49475 -7.94014
246  -3.45947 -7.94014
247  -3.42419 -7.94014
248  -3.38891 -7.90486
249  -3.35364 -7.90486
250  -3.31836 -7.90486
251  -3.28308 -7.90486
252  -3.2478 -7.90486
253  -3.21253 -7.90486
254  -3.17725 -7.90486
255  -3.14197 -7.86958
256  -3.10669 -7.86958
257  -3.07141 -7.86958
258  -3.03614 -7.86958
259  -3.00086 -7.8343
260  -2.96558 -7.79903
261  -2.9303 -7.76375
262  -2.89503 -7.76375
263  -2.85975 -7.76375
264  -2.82447 -7.76375
265  -2.78919 -7.76375
266  -2.75391 -7.76375
267  -2.71864 -7.76375
268  -2.68336 -7.76375
269  -2.64808 -7.76375
270  -2.6128 -7.76375
271  -2.57753 -7.76375
272  -2.54225 -7.76375
273  -2.50697 -7.76375
274  -2.47169 -7.76375
275  -2.43641 -7.76375
276  -2.40114 -7.76375
277  -2.36586 -7.76375
278  -2.33058 -7.76375
279  -2.2953 -7.76375
280  -2.26003 -7.76375
281  -2.22475 -7.76375
282  -2.18947 -7.76375
283  -2.15419 -7.79903
284  -2.11891 -7.79903
285  -2.08364 -7.79903
286  -2.04836 -7.79903
287  -2.01308 -7.79903
288  -1.9778 -7.79903
289  -1.94253 -7.79903
290  -1.90725 -7.79903
291  -1.87197 -7.79903
292  -1.83669 -7.79903
293  -1.80141 -7.79903
294  -1.76614 -7.79903
295  -1.73086 -7.79903
296  -1.69558 -7.79903
297  -1.6603 -7.79903
298  -1.62503 -7.79903
299  -1.58975 -7.79903
300  -1.55447 -7.79903
301  -1.51919 -7.79903
302  -1.48391 -7.79903
303  -1.44864 -7.79903
304  -1.41336 -7.76375
305  -1.37808 -7.76375
306  -1.3428 -7.76375
307  -1.30753 -7.76375
308  -1.27225 -7.76375
309  -1.23697 -7.76375
310  -1.20169 -7.76375
311  -1.16641 -7.76375
312  -1.13114 -7.76375
313  -1.09586 -7.76375
314  -1.06058 -7.76375
315  -1.0253 -7.76375
316  -0.990025 -7.76375
317  -0.954747 -7.76375
318  -0.91947 -7.76375
319  -0.884192 -7.76375
320  -0.848914 -7.76375
321  -0.813636 -7.76375
322  -0.778358 -7.76375
323  -0.743081 -7.76375
324  -0.707803 -7.76375
325  -0.672525 -7.76375
326  -0.637247 -7.76375
327  -0.60197 -7.76375
328  -0.566692 -7.76375
329  -0.531414 -7.76375
330  -0.496136 -7.76375
331  -0.460858 -7.76375
332  -0.425581 -7.76375
333  -0.390303 -7.76375
334  -0.355025 -7.76375
335  -0.319747 -7.76375
336  -0.28447 -7.76375
337  -0.249192 -7.76375
338  -0.213914 -7.76375
339  -0.178636 -7.76375
340  -0.143358 -7.76375
341  -0.108081 -7.79903
342  -0.0728029 -7.79903
343  -0.0375251 -7.79903
344  -0.00224735 -7.79903
345  0.0330304 -7.79903
346  0.0683082 -7.79903
347  0.103586 -7.79903
348  0.138864 -7.79903
349  0.174142 -7.79903
350  0.209419 -7.79903
351  0.244697 -7.79903
352  0.279975 -7.79903
353  0.315253 -7.79903
354  0.35053 -7.79903
355  0.385808 -7.79903
356  0.421086 -7.79903
357  0.456364 -7.79903
358  0.491642 -7.8343
359  0.526919 -7.8343
360  0.562197 -7.8343
361  0.597475 -7.8343
362  0.632753 -7.8343
363  0.66803 -7.8343
364  0.703308 -7.8343
365  0.738586 -7.86958
366  0.773864 -7.86958
367  0.809142 -7.86958
368  0.844419 -7.90486
369  0.879697 -7.90486
370  0.914975 -7.90486
371  0.950253 -7.90486
372  0.98553 -7.90486
373  1.02081 -7.90486
374  1.05609 -7.90486
375  1.09136 -7.90486
376  1.12664 -7.90486
377  1.16192 -7.90486
378  1.1972 -7.90486
379  1.23247 -7.90486
380  1.26775 -7.90486
381  1.30303 -7.94014
382  1.33831 -7.94014
383  1.37359 -7.94014
384  1.40886 -7.97542
385  1.44414 -7.97542
386  1.47942 -7.97542
387  1.5147 -7.97542
388  1.54997 -8.01069
389  1.58525 -8.01069
390  1.62053 -8.01069
391  1.65581 -8.01069
392  1.69109 -8.04597
393  1.72636 -8.04597
394  1.76164 -8.04597
395  1.79692 -8.04597
396  1.8322 -8.04597
397  1.86747 -8.04597
398  1.90275 -8.08125
399  1.93803 -8.08125
400  1.97331 -8.08125
401  2.00859 -8.08125
402  2.04386 -8.08125
403  2.07914 -8.11653
404  2.11442 -8.11653
405  2.1497 -8.11653
406  2.18497 -8.11653
407  2.22025 -8.1518
408  2.25553 -8.1518
409  2.29081 -8.1518
410  2.32609 -8.18708
411  2.36136 -8.18708
412  2.39664 -8.18708
413  2.43192 -8.18708
414  2.4672 -8.18708
415  2.50247 -8.22236
416  2.53775 -8.22236
417  2.57303 -8.25764
418  2.60831 -8.25764
419  2.64359 -8.25764
420  2.67886 -8.25764
421  2.71414 -8.29292
422  2.74942 -8.29292
423  2.7847 -8.29292
424  2.81997 -8.29292
425  2.85525 -8.29292
426  2.89053 -8.32819
427  2.92581 -8.32819
428  2.96109 -8.36347
429  2.99636 -8.36347
430  3.03164 -8.36347
431  3.06692 -8.36347
432  3.1022 -8.36347
433  3.13747 -8.36347
434  3.17275 -8.36347
435  3.20803 -8.36347
436  3.24331 -8.36347
437  3.27859 -8.36347
438  3.31386 -8.36347
439  3.34914 -8.36347
440  3.38442 -8.36347
441  3.4197 -8.36347
442  3.45497 -8.36347
443  3.49025 -8.36347
444  3.52553 -8.36347
445  3.56081 -8.32819
446  3.59609 -8.32819
447  3.63136 -8.32819
448  3.66664 -8.32819
449  3.70192 -8.32819
450  3.7372 -8.32819
451  3.77247 -8.32819
452  3.80775 -8.32819
453  3.84303 -8.32819
454  3.87831 -8.29292
455  3.91359 -8.25764
456  3.94886 -8.22236
457  3.98414 -8.22236
458  4.01942 -8.22236
459  4.0547 -8.22236
460  4.08997 -8.18708
461  4.12525 -8.1518
462  4.16053 -8.11653
463  4.19581 -8.08125
464  4.23109 -8.04597
465  4.26636 -8.04597
466  4.30164 -8.01069
467  4.33692 -8.01069
468  4.3722 -8.01069
469  4.40747 -8.01069
470  4.44275 -8.01069
471  4.47803 -8.01069
472  4.51331 -7.97542
473  4.54859 -7.94014
474  4.58386 -7.90486
475  4.61914 -7.86958
476  4.65442 -7.8343
477  4.6897 -7.79903
478  4.72497 -7.76375
479  4.76025 -7.72847
480  4.79553 -7.69319
481  4.83081 -7.69319
482  4.86609 -7.69319
483  4.90136 -7.69319
484  4.93664 -7.69319
485  4.97192 -7.69319
486  5.0072 -7.69319
487  5.04247 -7.69319
488  5.07775 -7.65792
489  5.11303 -7.62264
490  5.14831 -7.58736
491  5.18359 -7.55208
492  5.21886 -7.5168
493  5.25414 -7.48153
494  5.28942 -7.44625
495  5.3247 -7.41097
496  5.3247 -7.37569
497  5.3247 -7.34042
498  5.3247 -7.30514
499  5.35997 -7.26986
500  5.39525 -7.23458
501  5.43053 -7.1993
502  5.46581 -7.16403
503  5.50109 -7.12875
504  5.53636 -7.09347
505  5.57164 -7.05819
506  5.60692 -7.02292
507  5.6422 -6.98764
508  5.67747 -6.95236
509  5.71275 -6.91708
510  5.74803 -6.8818
511  5.78331 -6.84653
512  5.81859 -6.81125
513  5.85386 -6.77597
514  5.88914 -6.74069
515  5.88914 -6.70542
516  5.88914 -6.67014
517  5.88914 -6.63486
518  5.92442 -6.59958
519  5.9597 -6.5643
520  5.99497 -6.52903
521  6.03025 -6.49375
522  6.06553 -6.45847
523  6.10081 -6.42319
524  6.13609 -6.38792
525  6.17136 -6.35264
526  6.20664 -6.31736
527  6.20664 -6.28208
528  6.24192 -6.2468
529  6.2772 -6.21153
530  6.31247 -6.17625
531  6.34775 -6.14097
532  6.38303 -6.10569
533  6.41831 -6.07042
534  6.45359 -6.03514
535  6.48886 -5.99986
536  6.48886 -5.96458
537  6.52414 -5.9293
538  6.55942 -5.89403
539  6.55942 -5.85875
540  6.5947 -5.82347
541  6.5947 -5.78819
542  6.62997 -5.75292
543  6.66525 -5.71764
544  6.66525 -5.68236
545  6.66525 -5.64708
546  6.70053 -5.6118
547  6.70053 -5.57653
548  6.73581 -5.54125
549  6.77109 -5.50597
550  6.80636 -5.47069
551  6.80636 -5.43542
552  6.80636 -5.40014
553  6.80636 -5.36486
554  6.84164 -5.32958
555  6.84164 -5.2943
556  6.84164 -5.25903
557  6.84164 -5.22375
558  6.84164 -5.18847
559  6.87692 -5.15319
560  6.87692 -5.11792
561  6.87692 -5.08264
562  6.9122 -5.04736
563  6.9122 -5.01208
564  6.9122 -4.9768
565  6.9122 -4.94153
566  6.94747 -4.90625
567  6.98275 -4.87097
568  7.01803 -4.83569
569  7.05331 -4.80042
570  7.05331 -4.76514
571  7.05331 -4.72986
572  7.08859 -4.69458
573  7.08859 -4.6593
574  7.08859 -4.62403
575  7.08859 -4.58875
576  7.12386 -4.55347
577  7.15914 -4.51819
578  7.15914 -4.48292
579  7.15914 -4.44764
580  7.15914 -4.41236
581  7.19442 -4.37708
582  7.19442 -4.3418
583  7.19442 -4.30653
584  7.19442 -4.27125
585  7.19442 -4.23597
586  7.19442 -4.20069
587  7.19442 -4.16542
588  7.19442 -4.13014
589  7.19442 -4.09486
590  7.19442 -4.05958
591  7.19442 -4.0243
592  7.2297 -3.98903
593  7.26497 -3.95375
594  7.30025 -3.91847
595  7.33553 -3.88319
596  7.37081 -3.84792
597  7.37081 -3.81264
598  7.40609 -3.77736
599  7.40609 -3.74208
600  7.40609 -3.7068
601  7.40609 -3.67153
602  7.40609 -3.63625
603  7.40609 -3.60097
604  7.44136 -3.56569
605  7.44136 -3.53042
606  7.44136 -3.49514
607  7.44136 -3.45986
608  7.47664 -3.42458
609  7.47664 -3.3893
610  7.51192 -3.35403
611  7.51192 -3.31875
612  7.51192 -3.28347
613  7.51192 -3.24819
614  7.51192 -3.21292
615  7.51192 -3.17764
616  7.5472 -3.14236
617  7.5472 -3.10708
618  7.5472 -3.0718
619  7.5472 -3.03653
620  7.58247 -3.00125
621  7.58247 -2.96597
622  7.58247 -2.93069
623  7.58247 -2.89542
624  7.58247 -2.86014
625  7.58247 -2.82486
626  7.58247 -2.78958
627  7.61775 -2.7543
628  7.61775 -2.71903
629  7.61775 -2.68375
630  7.65303 -2.64847
631  7.65303 -2.61319
632  7.65303 -2.57792
633  7.65303 -2.54264
634  7.65303 -2.50736
635  7.65303 -2.47208
636  7.65303 -2.4368
637  7.65303 -2.40153
638  7.65303 -2.36625
639  7.68831 -2.33097
640  7.68831 -2.29569
641  7.68831 -2.26042
642  7.68831 -2.22514
643  7.68831 -2.18986
644  7.68831 -2.15458
645  7.72359 -2.1193
646  7.72359 -2.08403
647  7.72359 -2.04875
648  7.72359 -2.01347
649  7.72359 -1.97819
650  7.72359 -1.94292
651  7.72359 -1.90764
652  7.75886 -1.87236
653  7.75886 -1.83708
654  7.75886 -1.8018
655  7.75886 -1.76653
656  7.75886 -1.73125
657  7.75886 -1.69597
658  7.75886 -1.66069
659  7.75886 -1.62542
660  7.75886 -1.59014
661  7.79414 -1.55486
662  7.79414 -1.51958
663  7.79414 -1.4843
664  7.79414 -1.44903
665  7.79414 -1.41375
666  7.79414 -1.37847
667  7.79414 -1.34319
668  7.79414 -1.30792
669  7.79414 -1.27264
670  7.79414 -1.23736
671  7.79414 -1.20208
672  7.79414 -1.1668
673  7.79414 -1.13153
674  7.79414 -1.09625
675  7.79414 -1.06097
676  7.79414 -1.02569
677  7.79414 -0.990415
678  7.82942 -0.955137
679  7.8647 -0.91986
680  7.8647 -0.884582
681  7.8647 -0.849304
682  7.8647 -0.814026
683  7.8647 -0.778748
684  7.8647 -0.743471
685  7.8647 -0.708193
686  7.8647 -0.672915
687  7.8647 -0.637637
688  7.8647 -0.60236
689  7.8647 -0.567082
690  7.8647 -0.531804
691  7.8647 -0.496526
692  7.8647 -0.461248
693  7.8647 -0.425971
694  7.8647 -0.390693
695  7.8647 -0.355415
696  7.8647 -0.320137
697  7.8647 -0.28486
698  7.8647 -0.249582
699  7.8647 -0.214304
700  7.82942 -0.179026
701  7.82942 -0.143748
702  7.82942 -0.108471
703  7.82942 -0.0731928
704  7.79414 -0.0379151
705  7.79414 -0.00263729
706  7.79414 0.0326405
707  7.79414 0.0679183
708  7.79414 0.103196
709  7.75886 0.138474
710  7.75886 0.173752
711  7.75886 0.209029
712  7.75886 0.244307
713  7.75886 0.279585
714  7.75886 0.314863
715  7.72359 0.35014
716  7.68831 0.385418
717  7.68831 0.420696
718  7.68831 0.455974
719  7.68831 0.491252
720  7.65303 0.526529
721  7.65303 0.561807
722  7.65303 0.597085
723  7.65303 0.632363
724  7.65303 0.66764
725  7.65303 0.702918
726  7.65303 0.738196
727  7.65303 0.773474
728  7.65303 0.808752
729  7.65303 0.844029
730  7.65303 0.879307
731  7.65303 0.914585
732  7.61775 0.949863
733  7.61775 0.98514
734  7.61775 1.02042
735  7.61775 1.0557
736  7.58247 1.09097
737  7.58247 1.12625
738  7.58247 1.16153
739  7.58247 1.19681
740  7.58247 1.23208
741  7.5472 1.26736
742  7.5472 1.30264
743  7.5472 1.33792
744  7.51192 1.3732
745  7.51192 1.40847
746  7.51192 1.44375
747  7.51192 1.47903
748  7.51192 1.51431
749  7.51192 1.54958
750  7.47664 1.58486
751  7.47664 1.62014
752  7.47664 1.65542
753  7.44136 1.6907
754  7.44136 1.72597
755  7.44136 1.76125
756  7.40609 1.79653
757  7.40609 1.83181
758  7.40609 1.86708
759  7.37081 1.90236
760  7.37081 1.93764
761  7.37081 1.97292
762  7.37081 2.0082
763  7.33553 2.04347
764  7.33553 2.07875
765  7.33553 2.11403
766  7.30025 2.14931
767  7.30025 2.18458
768  7.26497 2.21986
769  7.26497 2.25514
770  7.26497 2.29042
771  7.2297 2.3257
772  7.2297 2.36097
773  7.2297 2.39625
774  7.19442 2.43153
775  7.19442 2.46681
776  7.15914 2.50208
777  7.15914 2.53736
778  7.15914 2.57264
779  7.12386 2.60792
780  7.12386 2.6432
781  7.12386 2.67847
782  7.12386 2.71375
783  7.12386 2.74903
784  7.12386 2.78431
785  7.08859 2.81958
786  7.08859 2.85486
787  7.05331 2.89014
788  7.01803 2.92542
789  6.98275 2.9607
790  6.98275 2.99597
791  6.94747 3.03125
792  6.94747 3.06653
793  6.9122 3.10181
794  6.9122 3.13708
795  6.9122 3.17236
796  6.87692 3.20764
797  6.87692 3.24292
798  6.84164 3.2782
799  6.84164 3.31347
800  6.80636 3.34875
801  6.80636 3.38403
802  6.80636 3.41931
803  6.77109 3.45458
804  6.77109 3.48986
805  6.73581 3.52514
806  6.73581 3.56042
807  6.70053 3.5957
808  6.70053 3.63097
809  6.66525 3.66625
810  6.66525 3.70153
811  6.62997 3.73681
812  6.62997 3.77208
813  6.5947 3.80736
814  6.55942 3.84264
815  6.55942 3.87792
816  6.52414 3.9132
817  6.48886 3.94847
818  6.48886 3.98375
819  6.45359 4.01903
820  6.41831 4.05431
821  6.41831 4.08958
822  6.38303 4.12486
823  6.38303 4.16014
824  6.34775 4.19542
825  6.34775 4.2307
826  6.31247 4.26597
827  6.31247 4.30125
828  6.2772 4.33653
829  6.2772 4.37181
830  6.24192 4.40708
831  6.20664 4.44236
832  6.17136 4.47764
833  6.13609 4.51292
834  6.13609 4.5482
835  6.10081 4.58347
836  6.06553 4.61875
837  6.03025 4.65403
838  6.03025 4.68931
839  5.99497 4.72458
840  5.9597 4.75986
841  5.9597 4.79514
842  5.92442 4.83042
843  5.88914 4.8657
844  5.85386 4.90097
845  5.85386 4.93625
846  5.81859 4.97153
847  5.78331 5.00681
848  5.78331 5.04208
849  5.74803 5.07736
850  5.71275 5.11264
851  5.67747 5.14792
852  5.6422 5.1832
853  5.60692 5.21847
854  5.60692 5.25375
855  5.57164 5.28903
856  5.53636 5.32431
857  5.53636 5.35958
858  5.50109 5.39486
859  5.50109 5.43014
860  5.46581 5.46542
861  5.43053 5.5007
862  5.39525 5.53597
863  5.39525 5.57125
864  5.35997 5.60653
865  5.3247 5.64181
866  5.28942 5.67708
867  5.25414 5.71236
868  5.25414 5.74764
869  5.21886 5.78292
870  5.18359 5.8182
871  5.14831 5.85347
872  5.11303 5.88875
873  5.07775 5.92403
874  5.04247 5.95931
875  5.0072 5.99458
876  4.97192 6.02986
877  4.93664 6.06514
878  4.90136 6.10042
879  4.86609 6.1357
880  4.83081 6.17097
881  4.79553 6.20625
882  4.76025 6.24153
883  4.72497 6.27681
884  4.6897 6.31208
885  4.65442 6.34736
886  4.65442 6.38264
887  4.61914 6.41792
888  4.58386 6.4532
889  4.54859 6.48847
890  4.51331 6.52375
891  4.47803 6.55903
892  4.44275 6.59431
893  4.40747 6.62958
894  4.3722 6.66486
895  4.33692 6.66486
896  4.30164 6.70014
897  4.26636 6.73542
898  4.23109 6.7707
899  4.19581 6.80597
900  4.16053 6.84125
901  4.12525 6.87653
902  4.08997 6.91181
903  4.0547 6.94708
904  4.01942 6.98236
905  3.98414 6.98236
906  3.94886 7.01764
907  3.91359 7.05292
908  3.87831 7.0882
909  3.84303 7.12347
910  3.80775 7.15875
911  3.77247 7.15875
912  3.7372 7.19403
913  3.70192 7.22931
914  3.66664 7.26458
915  3.63136 7.29986
916  3.59609 7.33514
917  3.56081 7.33514
918  3.52553 7.37042
919  3.49025 7.37042
920  3.45497 7.4057
921  3.4197 7.44097
922  3.38442 7.44097
923  3.34914 7.47625
924  3.31386 7.51153
925  3.27859 7.54681
926  3.24331 7.54681
927  3.20803 7.58208
928  3.17275 7.61736
929  3.13747 7.61736
930  3.1022 7.65264
931  3.06692 7.65264
932  3.03164 7.68792
933  2.99636 7.7232
934  2.96109 7.75847
935  2.92581 7.79375
936  2.89053 7.79375
937  2.85525 7.82903
938  2.81997 7.82903
939  2.7847 7.86431
940  2.74942 7.89958
941  2.71414 7.89958
942  2.67886 7.93486
943  2.64359 7.97014
944  2.60831 7.97014
945  2.57303 8.00542
946  2.53775 8.00542
947  2.50247 8.0407
948  2.4672 8.07597
949  2.43192 8.07597
950  2.39664 8.11125
951  2.36136 8.11125
952  2.32609 8.14653
953  2.29081 8.14653
954  2.25553 8.18181
955  2.22025 8.18181
956  2.18497 8.21708
957  2.1497 8.21708
958  2.11442 8.25236
959  2.07914 8.25236
960  2.04386 8.28764
961  2.00859 8.28764
962  1.97331 8.32292
963  1.93803 8.32292
964  1.90275 8.3582
965  1.86747 8.3582
966  1.8322 8.39347
967  1.79692 8.39347
968  1.76164 8.42875
969  1.72636 8.46403
970  1.69109 8.46403
971  1.65581 8.46403
972  1.62053 8.49931
973  1.58525 8.49931
974  1.54997 8.53458
975  1.5147 8.56986
976  1.47942 8.56986
977  1.44414 8.56986
978  1.40886 8.60514
979  1.37359 8.60514
980  1.33831 8.64042
981  1.30303 8.64042
982  1.26775 8.6757
983  1.23247 8.6757
984  1.1972 8.6757
985  1.16192 8.71097
986  1.12664 8.71097
987  1.09136 8.74625
988  1.05609 8.74625
989  1.02081 8.78153
990  0.98553 8.78153
991  0.950253 8.81681
992  0.914975 8.81681
993  0.879697 8.81681
994  0.844419 8.85208
995  0.809142 8.85208
996  0.773864 8.85208
997  0.738586 8.88736
998  0.703308 8.88736
999  0.66803 8.88736
1000 0.632753 8.92264
1001 0.597475 8.92264
1002 0.562197 8.92264
1003 0.526919 8.95792
1004 0.491642 8.95792
1005 0.456364 8.95792
1006 0.421086 8.95792
1007 0.385808 8.9932
1008 0.35053 8.9932
1009 0.315253 8.9932
1010 0.279975 8.9932
1011 0.244697 9.02847
1012 0.209419 9.02847
1013 0.174142 9.02847
1014 0.138864 9.02847
1015 0.103586 9.06375
1016 0.0683082 9.06375
1017 0.0330304 9.06375
1018 -0.00224735 9.06375
1019 -0.0375251 9.09903
1020 -0.0728029 9.09903
1021 -0.108081 9.09903
1022 -0.143358 9.13431
1023 -0.178636 9.13431
1024 -0.213914 9.13431
1025 -0.249192 9.13431
1026 -0.28447 9.13431
1027 -0.319747 9.13431
1028 -0.355025 9.16958
1029 -0.390303 9.16958
1030 -0.425581 9.16958
1031 -0.460858 9.16958
1032 -0.496136 9.16958
1033 -0.531414 9.16958
1034 -0.566692 9.16958
1035 -0.60197 9.16958
1036 -0.637247 9.16958
1037 -0.672525 9.16958
1038 -0.707803 9.16958
1039 -0.743081 9.16958
1040 -0.778358 9.16958
1041 -0.813636 9.16958
1042 -0.848914 9.16958
1043 -0.884192 9.16958
1044 -0.91947 9.16958
1045 -0.954747 9.16958
1046 -0.990025 9.16958
1047 -1.0253 9.16958
1048 -1.06058 9.16958
1049 -1.09586 9.16958
1050 -1.13114 9.16958
1051 -1.16641 9.16958
1052 -1.20169 9.16958
1053 -1.23697 9.16958
1054 -1.27225 9.13431
1055 -1.30753 9.13431
1056 -1.3428 9.13431
1057 -1.37808 9.13431
1058 -1.41336 9.13431
1059 -1.44864 9.13431
1060 -1.48391 9.13431
1061 -1.51919 9.13431
1062 -1.55447 9.13431
1063 -1.58975 9.13431
1064 -1.62503 9.09903
1065 -1.6603 9.09903
1066 -1.69558 9.09903
1067 -1.73086 9.09903
1068 -1.76614 9.09903
1069 -1.80141 9.09903
1070 -1.83669 9.09903
1071 -1.87197 9.09903
1072 -1.90725 9.06375
1073 -1.94253 9.06375
1074 -1.9778 9.02847
1075 -2.01308 8.9932
1076 -2.04836 8.95792
1077 -2.08364 8.95792
1078 -2.11891 8.95792
1079 -2.15419 8.92264
1080 -2.18947 8.92264
1081 -2.22475 8.92264
1082 -2.26003 8.92264
1083 -2.2953 8.92264
1084 -2.33058 8.92264
1085 -2.36586 8.88736
1086 -2.40114 8.88736
1087 -2.43641 8.88736
1088 -2.47169 8.88736
1089 -2.50697 8.88736
1090 -2.54225 8.88736
1091 -2.57753 8.85208
1092 -2.6128 8.81681
1093 -2.64808 8.81681
1094 -2.68336 8.81681
1095 -2.71864 8.78153
1096 -2.75391 8.78153
1097 -2.78919 8.78153
1098 -2.82447 8.78153
1099 -2.85975 8.74625
1100 -2.89503 8.74625
1101 -2.9303 8.71097
1102 -2.96558 8.71097
1103 -3.00086 8.71097
1104 -3.03614 8.6757
1105 -3.07141 8.64042
1106 -3.10669 8.64042
1107 -3.14197 8.60514
1108 -3.17725 8.60514
1109 -3.21253 8.60514
1110 -3.2478 8.56986
1111 -3.28308 8.53458
1112 -3.31836 8.53458
1113 -3.35364 8.53458
1114 -3.38891 8.49931
1115 -3.42419 8.49931
1116 -3.45947 8.46403
1117 -3.49475 8.46403
1118 -3.53003 8.42875
1119 -3.5653 8.42875
1120 -3.60058 8.39347
1121 -3.63586 8.3582
1122 -3.67114 8.3582
1123 -3.70641 8.32292
1124 -3.74169 8.28764
1125 -3.77697 8.25236
1126 -3.81225 8.21708
1127 -3.84753 8.18181
1128 -3.8828 8.14653
1129 -3.91808 8.11125
1130 -3.95336 8.07597
1131 -3.98864 8.0407
1132 -4.02391 8.00542
1133 -4.05919 7.97014
1134 -4.09447 7.93486
1135 -4.12975 7.89958
1136 -4.16503 7.86431
1137 -4.2003 7.86431
1138 -4.23558 7.82903
1139 -4.27086 7.79375
1140 -4.30614 7.75847
1141 -4.34141 7.7232
1142 -4.37669 7.68792
1143 -4.41197 7.65264
1144 -4.44725 7.61736
1145 -4.48253 7.61736
1146 -4.5178 7.58208
1147 -4.55308 7.54681
1148 -4.58836 7.51153
1149 -4.62364 7.47625
1150 -4.65891 7.44097
1151 -4.69419 7.4057
1152 -4.72947 7.37042
1153 -4.76475 7.33514
1154 -4.80003 7.29986
1155 -4.8353 7.26458
1156 -4.87058 7.22931
1157 -4.90586 7.19403
1158 -4.94114 7.15875
1159 -4.97641 7.12347
1160 -5.01169 7.0882
1161 -5.04697 7.05292
1162 -5.08225 7.01764
1163 -5.08225 6.98236
1164 -5.08225 6.94708
1165 -5.11753 6.91181
1166 -5.1528 6.87653
1167 -5.18808 6.84125
1168 -5.22336 6.80597
1169 -5.25864 6.7707
1170 -5.29391 6.73542
1171 -5.32919 6.70014
1172 -5.36447 6.66486
1173 -5.39975 6.62958
1174 -5.39975 6.59431
1175 -5.43503 6.55903
1176 -5.43503 6.52375
1177 -5.43503 6.48847
1178 -5.43503 6.4532
1179 -5.43503 6.41792
1180 -5.4703 6.38264
1181 -5.50558 6.34736
1182 -5.54086 6.31208
1183 -5.57614 6.27681
1184 -5.61141 6.24153
1185 -5.64669 6.20625
1186 -5.68197 6.17097
1187 -5.71725 6.1357
1188 -5.75253 6.10042
1189 -5.75253 6.06514
1190 -5.75253 6.02986
1191 -5.7878 5.99458
1192 -5.7878 5.95931
1193 -5.82308 5.92403
1194 -5.82308 5.88875
1195 -5.85836 5.85347
1196 -5.89364 5.8182
1197 -5.89364 5.78292
1198 -5.92891 5.74764
1199 -5.96419 5.71236
1200 -5.99947 5.67708
1201 -6.03475 5.64181
1202 -6.03475 5.60653
1203 -6.03475 5.57125
1204 -6.07003 5.53597
1205 -6.1053 5.5007
1206 -6.14058 5.46542
1207 -6.14058 5.43014
1208 -6.14058 5.39486
1209 -6.14058 5.35958
1210 -6.14058 5.32431
1211 -6.14058 5.28903
1212 -6.17586 5.25375
1213 -6.17586 5.21847
1214 -6.17586 5.1832
1215 -6.21114 5.14792
1216 -6.24641 5.11264
1217 -6.28169 5.07736
1218 -6.28169 5.04208
1219 -6.28169 5.00681
1220 -6.28169 4.97153
1221 -6.28169 4.93625
1222 -6.28169 4.90097
1223 -6.28169 4.8657
1224 -6.28169 4.83042
1225 -6.28169 4.79514
1226 -6.31697 4.75986
1227 -6.31697 4.72458
1228 -6.35225 4.68931
1229 -6.38753 4.65403
1230 -6.4228 4.61875
1231 -6.4228 4.58347
1232 -6.45808 4.5482
1233 -6.45808 4.51292
1234 -6.45808 4.47764
1235 -6.49336 4.44236
1236 -6.49336 4.40708
1237 -6.52864 4.37181
1238 -6.56391 4.33653
1239 -6.59919 4.30125
1240 -6.59919 4.26597
1241 -6.63447 4.2307
1242 -6.63447 4.19542
1243 -6.63447 4.16014
1244 -6.63447 4.12486
1245 -6.66975 4.08958
1246 -6.66975 4.05431
1247 -6.66975 4.01903
1248 -6.66975 3.98375
1249 -6.70503 3.94847
1250 -6.7403 3.9132
1251 -6.77558 3.87792
1252 -6.77558 3.84264
1253 -6.77558 3.80736
1254 -6.81086 3.77208
1255 -6.84614 3.73681
1256 -6.88141 3.70153
1257 -6.88141 3.66625
1258 -6.88141 3.63097
1259 -6.88141 3.5957
1260 -6.88141 3.56042
1261 -6.88141 3.52514
1262 -6.91669 3.48986
1263 -6.95197 3.45458
1264 -6.95197 3.41931
1265 -6.95197 3.38403
1266 -6.95197 3.34875
1267 -6.95197 3.31347
1268 -6.95197 3.2782
1269 -6.98725 3.24292
1270 -6.98725 3.20764
1271 -6.98725 3.17236
1272 -6.98725 3.13708
1273 -7.02253 3.10181
1274 -7.0578 3.06653
1275 -7.0578 3.03125
1276 -7.0578 2.99597
1277 -7.0578 2.9607
1278 -7.0578 2.92542
1279 -7.09308 2.89014
1280 -7.09308 2.85486
1281 -7.12836 2.81958
1282 -7.16364 2.78431
1283 -7.16364 2.74903
1284 -7.16364 2.71375
1285 -7.16364 2.67847
1286 -7.19891 2.6432
1287 -7.23419 2.60792
1288 -7.23419 2.57264
1289 -7.23419 2.53736
1290 -7.23419 2.50208
1291 -7.23419 2.46681
1292 -7.23419 2.43153
1293 -7.23419 2.39625
1294 -7.23419 2.36097
1295 -7.23419 2.3257
1296 -7.26947 2.29042
1297 -7.30475 2.25514
1298 -7.30475 2.21986
1299 -7.30475 2.18458
1300 -7.30475 2.14931
1301 -7.30475 2.11403
1302 -7.30475 2.07875
1303 -7.34003 2.04347
1304 -7.34003 2.0082
1305 -7.34003 1.97292
1306 -7.34003 1.93764
1307 -7.34003 1.90236
1308 -7.3753 1.86708
1309 -7.3753 1.83181
1310 -7.3753 1.79653
1311 -7.3753 1.76125
1312 -7.41058 1.72597
1313 -7.41058 1.6907
1314 -7.41058 1.65542
1315 -7.41058 1.62014
1316 -7.41058 1.58486
1317 -7.41058 1.54958
1318 -7.44586 1.51431
1319 -7.44586 1.47903
1320 -7.44586 1.44375
1321 -7.44586 1.40847
1322 -7.44586 1.3732
1323 -7.44586 1.33792
1324 -7.48114 1.30264
1325 -7.48114 1.26736
1326 -7.51641 1.23208
1327 -7.51641 1.19681
1328 -7.51641 1.16153
1329 -7.51641 1.12625
1330 -7.51641 1.09097
1331 -7.51641 1.0557
1332 -7.51641 1.02042
1333 -7.55169 0.98514
1334 -7.55169 0.949863
1335 -7.55169 0.914585
1336 -7.55169 0.879307
1337 -7.55169 0.844029
1338 -7.55169 0.808752
1339 -7.55169 0.773474
1340 -7.58697 0.738196
1341 -7.58697 0.702918
1342 -7.62225 0.66764
1343 -7.62225 0.632363
1344 -7.62225 0.597085
1345 -7.62225 0.561807
1346 -7.62225 0.526529
1347 -7.62225 0.491252
1348 -7.62225 0.455974
1349 -7.62225 0.420696
1350 -7.62225 0.385418
1351 -7.62225 0.35014
1352 -7.62225 0.314863
1353 -7.62225 0.279585
1354 -7.62225 0.244307
1355 -7.62225 0.209029
1356 -7.62225 0.173752
1357 -7.62225 0.138474
1358 -7.62225 0.103196
1359 -7.62225 0.0679183
1360 -7.62225 0.0326405
1361 -7.62225 -0.00263729
1362 -7.62225 -0.0379151
1363 -7.62225 -0.0731928
1364 -7.62225 -0.108471
1365 -7.62225 -0.143748
1366 -7.62225 -0.179026
1367 -7.62225 -0.214304
1368 -7.62225 -0.249582
1369 -7.62225 -0.28486
