# Supplementary material for: Statistical Mapping of Maize Bundle Intensity at the Stem Scale Using Spatial Normalisation of Replicated Images
Source: PLoS One. 2014 Mar 12;9(3):e90673. doi: 10.1371/journal.pone.0090673 (PMC3951278; doi:10.1371/journal.pone.0090673)
Supplement: File S2 — Data files containing bundle positions and slice contours. (ZIP) [file pone.0090673.s002.zip › data/slabs/tables/contoursMm/m11XrCntMm.txt]

name   x   y
1    -8.56874 -0.437402
2    -8.56874 -0.472679
3    -8.56874 -0.507957
4    -8.56874 -0.543235
5    -8.56874 -0.578513
6    -8.56874 -0.61379
7    -8.56874 -0.649068
8    -8.56874 -0.684346
9    -8.56874 -0.719624
10   -8.56874 -0.754902
11   -8.56874 -0.790179
12   -8.56874 -0.825457
13   -8.56874 -0.860735
14   -8.56874 -0.896013
15   -8.56874 -0.93129
16   -8.56874 -0.966568
17   -8.56874 -1.00185
18   -8.56874 -1.03712
19   -8.56874 -1.0724
20   -8.56874 -1.10768
21   -8.56874 -1.14296
22   -8.56874 -1.17823
23   -8.56874 -1.21351
24   -8.56874 -1.24879
25   -8.56874 -1.28407
26   -8.53346 -1.31935
27   -8.53346 -1.35462
28   -8.53346 -1.3899
29   -8.53346 -1.42518
30   -8.53346 -1.46046
31   -8.53346 -1.49573
32   -8.53346 -1.53101
33   -8.49818 -1.56629
34   -8.49818 -1.60157
35   -8.49818 -1.63685
36   -8.49818 -1.67212
37   -8.49818 -1.7074
38   -8.4629 -1.74268
39   -8.4629 -1.77796
40   -8.4629 -1.81323
41   -8.4629 -1.84851
42   -8.4629 -1.88379
43   -8.4629 -1.91907
44   -8.4629 -1.95435
45   -8.4629 -1.98962
46   -8.4629 -2.0249
47   -8.4629 -2.06018
48   -8.4629 -2.09546
49   -8.4629 -2.13073
50   -8.4629 -2.16601
51   -8.4629 -2.20129
52   -8.4629 -2.23657
53   -8.4629 -2.27185
54   -8.42763 -2.30712
55   -8.42763 -2.3424
56   -8.42763 -2.37768
57   -8.42763 -2.41296
58   -8.42763 -2.44823
59   -8.42763 -2.48351
60   -8.42763 -2.51879
61   -8.42763 -2.55407
62   -8.42763 -2.58935
63   -8.42763 -2.62462
64   -8.42763 -2.6599
65   -8.42763 -2.69518
66   -8.42763 -2.73046
67   -8.42763 -2.76573
68   -8.42763 -2.80101
69   -8.42763 -2.83629
70   -8.42763 -2.87157
71   -8.39235 -2.90685
72   -8.39235 -2.94212
73   -8.39235 -2.9774
74   -8.39235 -3.01268
75   -8.39235 -3.04796
76   -8.35707 -3.08323
77   -8.35707 -3.11851
78   -8.35707 -3.15379
79   -8.35707 -3.18907
80   -8.35707 -3.22435
81   -8.35707 -3.25962
82   -8.35707 -3.2949
83   -8.35707 -3.33018
84   -8.35707 -3.36546
85   -8.35707 -3.40073
86   -8.35707 -3.43601
87   -8.35707 -3.47129
88   -8.35707 -3.50657
89   -8.35707 -3.54185
90   -8.35707 -3.57712
91   -8.35707 -3.6124
92   -8.35707 -3.64768
93   -8.35707 -3.68296
94   -8.35707 -3.71823
95   -8.35707 -3.75351
96   -8.32179 -3.78879
97   -8.32179 -3.82407
98   -8.32179 -3.85935
99   -8.32179 -3.89462
100  -8.28652 -3.9299
101  -8.28652 -3.96518
102  -8.28652 -4.00046
103  -8.28652 -4.03573
104  -8.28652 -4.07101
105  -8.28652 -4.10629
106  -8.28652 -4.14157
107  -8.28652 -4.17685
108  -8.28652 -4.21212
109  -8.28652 -4.2474
110  -8.25124 -4.28268
111  -8.21596 -4.31796
112  -8.18068 -4.35323
113  -8.18068 -4.38851
114  -8.1454 -4.42379
115  -8.1454 -4.45907
116  -8.1454 -4.49435
117  -8.11013 -4.52962
118  -8.11013 -4.5649
119  -8.11013 -4.60018
120  -8.07485 -4.63546
121  -8.07485 -4.67073
122  -8.07485 -4.70601
123  -8.07485 -4.74129
124  -8.03957 -4.77657
125  -8.03957 -4.81185
126  -8.03957 -4.84712
127  -8.00429 -4.8824
128  -8.00429 -4.91768
129  -8.00429 -4.95296
130  -7.96902 -4.98823
131  -7.96902 -5.02351
132  -7.93374 -5.05879
133  -7.93374 -5.09407
134  -7.93374 -5.12935
135  -7.89846 -5.16462
136  -7.89846 -5.1999
137  -7.86318 -5.23518
138  -7.86318 -5.27046
139  -7.8279 -5.30573
140  -7.79263 -5.34101
141  -7.75735 -5.37629
142  -7.72207 -5.41157
143  -7.68679 -5.44685
144  -7.65152 -5.48212
145  -7.61624 -5.5174
146  -7.58096 -5.55268
147  -7.54568 -5.55268
148  -7.5104 -5.55268
149  -7.47513 -5.58796
150  -7.43985 -5.62323
151  -7.40457 -5.65851
152  -7.36929 -5.69379
153  -7.33402 -5.72907
154  -7.29874 -5.76435
155  -7.26346 -5.79962
156  -7.22818 -5.8349
157  -7.1929 -5.87018
158  -7.15763 -5.90546
159  -7.12235 -5.94073
160  -7.08707 -5.97601
161  -7.05179 -6.01129
162  -7.05179 -6.04657
163  -7.01652 -6.08185
164  -7.01652 -6.11712
165  -7.01652 -6.1524
166  -7.01652 -6.18768
167  -6.98124 -6.22296
168  -6.94596 -6.25823
169  -6.91068 -6.29351
170  -6.8754 -6.32879
171  -6.84013 -6.36407
172  -6.80485 -6.39935
173  -6.76957 -6.43462
174  -6.73429 -6.4699
175  -6.73429 -6.50518
176  -6.73429 -6.54046
177  -6.69902 -6.57573
178  -6.66374 -6.61101
179  -6.62846 -6.64629
180  -6.62846 -6.68157
181  -6.62846 -6.71685
182  -6.62846 -6.75212
183  -6.62846 -6.7874
184  -6.62846 -6.82268
185  -6.59318 -6.85796
186  -6.59318 -6.89323
187  -6.5579 -6.92851
188  -6.52263 -6.96379
189  -6.48735 -6.99907
190  -6.45207 -7.03435
191  -6.41679 -7.06962
192  -6.38152 -7.1049
193  -6.34624 -7.14018
194  -6.31096 -7.17546
195  -6.27568 -7.21073
196  -6.2404 -7.24601
197  -6.20513 -7.28129
198  -6.16985 -7.31657
199  -6.13457 -7.35185
200  -6.13457 -7.38712
201  -6.13457 -7.4224
202  -6.13457 -7.45768
203  -6.13457 -7.49296
204  -6.09929 -7.52823
205  -6.06402 -7.56351
206  -6.02874 -7.59879
207  -6.02874 -7.63407
208  -6.02874 -7.66935
209  -5.99346 -7.70462
210  -5.99346 -7.7399
211  -5.95818 -7.77518
212  -5.9229 -7.81046
213  -5.88763 -7.84573
214  -5.85235 -7.88101
215  -5.81707 -7.91629
216  -5.78179 -7.95157
217  -5.74652 -7.98685
218  -5.71124 -8.02212
219  -5.67596 -8.0574
220  -5.64068 -8.09268
221  -5.6054 -8.12796
222  -5.57013 -8.16323
223  -5.53485 -8.19851
224  -5.49957 -8.23379
225  -5.46429 -8.26907
226  -5.42902 -8.26907
227  -5.39374 -8.26907
228  -5.35846 -8.26907
229  -5.32318 -8.26907
230  -5.2879 -8.26907
231  -5.25263 -8.26907
232  -5.21735 -8.26907
233  -5.18207 -8.26907
234  -5.14679 -8.26907
235  -5.11152 -8.26907
236  -5.07624 -8.26907
237  -5.04096 -8.26907
238  -5.00568 -8.26907
239  -4.9704 -8.26907
240  -4.93513 -8.26907
241  -4.89985 -8.26907
242  -4.86457 -8.26907
243  -4.82929 -8.26907
244  -4.79402 -8.26907
245  -4.75874 -8.26907
246  -4.72346 -8.26907
247  -4.68818 -8.26907
248  -4.6529 -8.26907
249  -4.61763 -8.26907
250  -4.58235 -8.26907
251  -4.54707 -8.26907
252  -4.51179 -8.26907
253  -4.47652 -8.26907
254  -4.44124 -8.26907
255  -4.40596 -8.26907
256  -4.37068 -8.26907
257  -4.3354 -8.26907
258  -4.30013 -8.26907
259  -4.26485 -8.26907
260  -4.22957 -8.26907
261  -4.19429 -8.26907
262  -4.15902 -8.26907
263  -4.12374 -8.26907
264  -4.08846 -8.26907
265  -4.05318 -8.26907
266  -4.0179 -8.26907
267  -3.98263 -8.26907
268  -3.94735 -8.26907
269  -3.91207 -8.26907
270  -3.87679 -8.26907
271  -3.84152 -8.26907
272  -3.80624 -8.26907
273  -3.77096 -8.26907
274  -3.73568 -8.26907
275  -3.7004 -8.26907
276  -3.66513 -8.26907
277  -3.62985 -8.26907
278  -3.59457 -8.26907
279  -3.55929 -8.26907
280  -3.52402 -8.26907
281  -3.48874 -8.26907
282  -3.45346 -8.26907
283  -3.41818 -8.26907
284  -3.3829 -8.30435
285  -3.34763 -8.30435
286  -3.31235 -8.30435
287  -3.27707 -8.30435
288  -3.24179 -8.30435
289  -3.20652 -8.30435
290  -3.17124 -8.30435
291  -3.13596 -8.30435
292  -3.10068 -8.30435
293  -3.0654 -8.30435
294  -3.03013 -8.30435
295  -2.99485 -8.30435
296  -2.95957 -8.30435
297  -2.92429 -8.30435
298  -2.88902 -8.30435
299  -2.85374 -8.30435
300  -2.81846 -8.30435
301  -2.78318 -8.30435
302  -2.7479 -8.30435
303  -2.71263 -8.30435
304  -2.67735 -8.33962
305  -2.64207 -8.3749
306  -2.60679 -8.41018
307  -2.57152 -8.44546
308  -2.53624 -8.48073
309  -2.50096 -8.48073
310  -2.46568 -8.48073
311  -2.4304 -8.48073
312  -2.39513 -8.48073
313  -2.35985 -8.48073
314  -2.32457 -8.48073
315  -2.28929 -8.48073
316  -2.25402 -8.48073
317  -2.21874 -8.48073
318  -2.18346 -8.48073
319  -2.14818 -8.48073
320  -2.1129 -8.48073
321  -2.07763 -8.48073
322  -2.04235 -8.48073
323  -2.00707 -8.48073
324  -1.97179 -8.48073
325  -1.93652 -8.48073
326  -1.90124 -8.48073
327  -1.86596 -8.48073
328  -1.83068 -8.48073
329  -1.7954 -8.48073
330  -1.76013 -8.48073
331  -1.72485 -8.44546
332  -1.68957 -8.44546
333  -1.65429 -8.44546
334  -1.61902 -8.44546
335  -1.58374 -8.44546
336  -1.54846 -8.44546
337  -1.51318 -8.44546
338  -1.4779 -8.44546
339  -1.44263 -8.44546
340  -1.40735 -8.44546
341  -1.37207 -8.44546
342  -1.33679 -8.44546
343  -1.30152 -8.44546
344  -1.26624 -8.44546
345  -1.23096 -8.44546
346  -1.19568 -8.44546
347  -1.1604 -8.48073
348  -1.12513 -8.51601
349  -1.08985 -8.55129
350  -1.05457 -8.58657
351  -1.01929 -8.62185
352  -0.984016 -8.62185
353  -0.948738 -8.62185
354  -0.91346 -8.62185
355  -0.878183 -8.62185
356  -0.842905 -8.62185
357  -0.807627 -8.62185
358  -0.772349 -8.62185
359  -0.737072 -8.62185
360  -0.701794 -8.62185
361  -0.666516 -8.65712
362  -0.631238 -8.65712
363  -0.59596 -8.65712
364  -0.560683 -8.65712
365  -0.525405 -8.65712
366  -0.490127 -8.65712
367  -0.454849 -8.65712
368  -0.419572 -8.65712
369  -0.384294 -8.65712
370  -0.349016 -8.65712
371  -0.313738 -8.65712
372  -0.27846 -8.65712
373  -0.243183 -8.65712
374  -0.207905 -8.65712
375  -0.172627 -8.65712
376  -0.137349 -8.6924
377  -0.102072 -8.72768
378  -0.0667938 -8.76296
379  -0.031516 -8.79823
380  0.00376176 -8.83351
381  0.0390395 -8.83351
382  0.0743173 -8.83351
383  0.109595 -8.83351
384  0.144873 -8.83351
385  0.180151 -8.83351
386  0.215428 -8.83351
387  0.250706 -8.83351
388  0.285984 -8.83351
389  0.321262 -8.83351
390  0.35654 -8.83351
391  0.391817 -8.83351
392  0.427095 -8.83351
393  0.462373 -8.83351
394  0.497651 -8.79823
395  0.532928 -8.76296
396  0.568206 -8.72768
397  0.603484 -8.6924
398  0.638762 -8.65712
399  0.67404 -8.62185
400  0.709317 -8.58657
401  0.744595 -8.58657
402  0.779873 -8.58657
403  0.815151 -8.58657
404  0.850428 -8.55129
405  0.885706 -8.51601
406  0.920984 -8.48073
407  0.956262 -8.44546
408  0.99154 -8.41018
409  1.02682 -8.3749
410  1.0621 -8.33962
411  1.09737 -8.30435
412  1.13265 -8.26907
413  1.16793 -8.23379
414  1.20321 -8.19851
415  1.23848 -8.16323
416  1.27376 -8.16323
417  1.30904 -8.16323
418  1.34432 -8.16323
419  1.3796 -8.16323
420  1.41487 -8.16323
421  1.45015 -8.16323
422  1.48543 -8.16323
423  1.52071 -8.16323
424  1.55598 -8.16323
425  1.59126 -8.16323
426  1.62654 -8.16323
427  1.66182 -8.16323
428  1.6971 -8.19851
429  1.73237 -8.23379
430  1.76765 -8.26907
431  1.80293 -8.30435
432  1.83821 -8.33962
433  1.87348 -8.3749
434  1.90876 -8.41018
435  1.94404 -8.44546
436  1.97932 -8.48073
437  1.97932 -8.51601
438  1.97932 -8.55129
439  1.97932 -8.58657
440  1.97932 -8.62185
441  1.97932 -8.65712
442  1.97932 -8.6924
443  1.97932 -8.72768
444  1.97932 -8.76296
445  2.0146 -8.79823
446  2.04987 -8.83351
447  2.08515 -8.86879
448  2.12043 -8.90407
449  2.15571 -8.93935
450  2.19098 -8.97462
451  2.22626 -9.0099
452  2.22626 -9.04518
453  2.22626 -9.08046
454  2.26154 -9.11573
455  2.29682 -9.15101
456  2.3321 -9.18629
457  2.36737 -9.22157
458  2.40265 -9.25685
459  2.43793 -9.29212
460  2.47321 -9.3274
461  2.50848 -9.36268
462  2.54376 -9.36268
463  2.57904 -9.36268
464  2.61432 -9.36268
465  2.6496 -9.36268
466  2.68487 -9.36268
467  2.72015 -9.36268
468  2.75543 -9.36268
469  2.79071 -9.36268
470  2.82598 -9.36268
471  2.86126 -9.36268
472  2.89654 -9.36268
473  2.93182 -9.36268
474  2.9671 -9.36268
475  3.00237 -9.36268
476  3.03765 -9.36268
477  3.07293 -9.36268
478  3.10821 -9.36268
479  3.14348 -9.36268
480  3.17876 -9.36268
481  3.21404 -9.36268
482  3.24932 -9.39796
483  3.2846 -9.39796
484  3.31987 -9.43323
485  3.35515 -9.46851
486  3.39043 -9.50379
487  3.42571 -9.53907
488  3.46098 -9.57435
489  3.49626 -9.60962
490  3.53154 -9.6449
491  3.56682 -9.68018
492  3.6021 -9.71546
493  3.63737 -9.71546
494  3.67265 -9.71546
495  3.70793 -9.75073
496  3.74321 -9.75073
497  3.77848 -9.75073
498  3.81376 -9.78601
499  3.84904 -9.82129
500  3.88432 -9.85657
501  3.9196 -9.85657
502  3.95487 -9.85657
503  3.99015 -9.85657
504  4.02543 -9.85657
505  4.06071 -9.85657
506  4.09598 -9.85657
507  4.13126 -9.85657
508  4.16654 -9.85657
509  4.20182 -9.85657
510  4.2371 -9.85657
511  4.27237 -9.85657
512  4.30765 -9.85657
513  4.34293 -9.85657
514  4.37821 -9.85657
515  4.41348 -9.85657
516  4.44876 -9.82129
517  4.48404 -9.78601
518  4.51932 -9.75073
519  4.5546 -9.71546
520  4.58987 -9.68018
521  4.62515 -9.6449
522  4.66043 -9.60962
523  4.69571 -9.57435
524  4.73098 -9.53907
525  4.76626 -9.53907
526  4.80154 -9.50379
527  4.83682 -9.46851
528  4.8721 -9.43323
529  4.90737 -9.39796
530  4.94265 -9.36268
531  4.97793 -9.36268
532  5.01321 -9.3274
533  5.04848 -9.29212
534  5.08376 -9.25685
535  5.11904 -9.22157
536  5.15432 -9.18629
537  5.1896 -9.15101
538  5.22487 -9.11573
539  5.26015 -9.08046
540  5.26015 -9.04518
541  5.29543 -9.0099
542  5.29543 -8.97462
543  5.29543 -8.93935
544  5.33071 -8.90407
545  5.36598 -8.86879
546  5.40126 -8.83351
547  5.43654 -8.79823
548  5.47182 -8.76296
549  5.5071 -8.72768
550  5.54237 -8.6924
551  5.57765 -8.65712
552  5.61293 -8.62185
553  5.61293 -8.58657
554  5.64821 -8.55129
555  5.68348 -8.51601
556  5.71876 -8.48073
557  5.75404 -8.44546
558  5.78932 -8.41018
559  5.8246 -8.3749
560  5.8246 -8.33962
561  5.85987 -8.30435
562  5.85987 -8.26907
563  5.89515 -8.23379
564  5.89515 -8.19851
565  5.93043 -8.16323
566  5.96571 -8.12796
567  6.00098 -8.09268
568  6.03626 -8.0574
569  6.03626 -8.02212
570  6.07154 -7.98685
571  6.10682 -7.95157
572  6.10682 -7.91629
573  6.1421 -7.88101
574  6.1421 -7.84573
575  6.17737 -7.81046
576  6.21265 -7.77518
577  6.24793 -7.7399
578  6.28321 -7.70462
579  6.31848 -7.66935
580  6.35376 -7.63407
581  6.35376 -7.59879
582  6.38904 -7.56351
583  6.38904 -7.52823
584  6.42432 -7.49296
585  6.42432 -7.45768
586  6.4596 -7.4224
587  6.49487 -7.38712
588  6.53015 -7.35185
589  6.53015 -7.31657
590  6.56543 -7.28129
591  6.56543 -7.24601
592  6.60071 -7.21073
593  6.60071 -7.17546
594  6.63598 -7.14018
595  6.63598 -7.1049
596  6.67126 -7.06962
597  6.67126 -7.03435
598  6.70654 -6.99907
599  6.74182 -6.96379
600  6.7771 -6.92851
601  6.7771 -6.89323
602  6.7771 -6.85796
603  6.7771 -6.82268
604  6.81237 -6.7874
605  6.84765 -6.75212
606  6.88293 -6.71685
607  6.88293 -6.68157
608  6.91821 -6.64629
609  6.91821 -6.61101
610  6.95348 -6.57573
611  6.98876 -6.54046
612  6.98876 -6.50518
613  7.02404 -6.4699
614  7.02404 -6.43462
615  7.05932 -6.39935
616  7.05932 -6.36407
617  7.05932 -6.32879
618  7.0946 -6.29351
619  7.0946 -6.25823
620  7.12987 -6.22296
621  7.12987 -6.18768
622  7.12987 -6.1524
623  7.16515 -6.11712
624  7.16515 -6.08185
625  7.16515 -6.04657
626  7.20043 -6.01129
627  7.20043 -5.97601
628  7.23571 -5.94073
629  7.23571 -5.90546
630  7.27098 -5.87018
631  7.30626 -5.8349
632  7.30626 -5.79962
633  7.30626 -5.76435
634  7.30626 -5.72907
635  7.34154 -5.69379
636  7.34154 -5.65851
637  7.34154 -5.62323
638  7.37682 -5.58796
639  7.4121 -5.55268
640  7.44737 -5.5174
641  7.44737 -5.48212
642  7.48265 -5.44685
643  7.48265 -5.41157
644  7.51793 -5.37629
645  7.51793 -5.34101
646  7.51793 -5.30573
647  7.51793 -5.27046
648  7.55321 -5.23518
649  7.55321 -5.1999
650  7.58848 -5.16462
651  7.58848 -5.12935
652  7.62376 -5.09407
653  7.62376 -5.05879
654  7.62376 -5.02351
655  7.65904 -4.98823
656  7.65904 -4.95296
657  7.65904 -4.91768
658  7.69432 -4.8824
659  7.69432 -4.84712
660  7.69432 -4.81185
661  7.7296 -4.77657
662  7.7296 -4.74129
663  7.7296 -4.70601
664  7.7296 -4.67073
665  7.76487 -4.63546
666  7.76487 -4.60018
667  7.80015 -4.5649
668  7.83543 -4.52962
669  7.83543 -4.49435
670  7.83543 -4.45907
671  7.83543 -4.42379
672  7.83543 -4.38851
673  7.87071 -4.35323
674  7.87071 -4.31796
675  7.87071 -4.28268
676  7.90598 -4.2474
677  7.90598 -4.21212
678  7.94126 -4.17685
679  7.94126 -4.14157
680  7.94126 -4.10629
681  7.94126 -4.07101
682  7.94126 -4.03573
683  7.97654 -4.00046
684  7.97654 -3.96518
685  8.01182 -3.9299
686  8.01182 -3.89462
687  8.01182 -3.85935
688  8.01182 -3.82407
689  8.0471 -3.78879
690  8.0471 -3.75351
691  8.0471 -3.71823
692  8.0471 -3.68296
693  8.0471 -3.64768
694  8.08237 -3.6124
695  8.08237 -3.57712
696  8.11765 -3.54185
697  8.11765 -3.50657
698  8.11765 -3.47129
699  8.11765 -3.43601
700  8.11765 -3.40073
701  8.11765 -3.36546
702  8.15293 -3.33018
703  8.15293 -3.2949
704  8.15293 -3.25962
705  8.15293 -3.22435
706  8.15293 -3.18907
707  8.15293 -3.15379
708  8.18821 -3.11851
709  8.18821 -3.08323
710  8.22348 -3.04796
711  8.22348 -3.01268
712  8.22348 -2.9774
713  8.22348 -2.94212
714  8.22348 -2.90685
715  8.22348 -2.87157
716  8.22348 -2.83629
717  8.22348 -2.80101
718  8.25876 -2.76573
719  8.25876 -2.73046
720  8.25876 -2.69518
721  8.29404 -2.6599
722  8.29404 -2.62462
723  8.29404 -2.58935
724  8.32932 -2.55407
725  8.32932 -2.51879
726  8.32932 -2.48351
727  8.32932 -2.44823
728  8.32932 -2.41296
729  8.32932 -2.37768
730  8.32932 -2.3424
731  8.32932 -2.30712
732  8.32932 -2.27185
733  8.32932 -2.23657
734  8.32932 -2.20129
735  8.32932 -2.16601
736  8.32932 -2.13073
737  8.32932 -2.09546
738  8.32932 -2.06018
739  8.32932 -2.0249
740  8.32932 -1.98962
741  8.32932 -1.95435
742  8.3646 -1.91907
743  8.3646 -1.88379
744  8.3646 -1.84851
745  8.3646 -1.81323
746  8.3646 -1.77796
747  8.3646 -1.74268
748  8.3646 -1.7074
749  8.3646 -1.67212
750  8.3646 -1.63685
751  8.39987 -1.60157
752  8.39987 -1.56629
753  8.39987 -1.53101
754  8.39987 -1.49573
755  8.39987 -1.46046
756  8.39987 -1.42518
757  8.39987 -1.3899
758  8.39987 -1.35462
759  8.39987 -1.31935
760  8.39987 -1.28407
761  8.39987 -1.24879
762  8.39987 -1.21351
763  8.39987 -1.17823
764  8.39987 -1.14296
765  8.39987 -1.10768
766  8.39987 -1.0724
767  8.39987 -1.03712
768  8.39987 -1.00185
769  8.39987 -0.966568
770  8.39987 -0.93129
771  8.39987 -0.896013
772  8.39987 -0.860735
773  8.39987 -0.825457
774  8.39987 -0.790179
775  8.39987 -0.754902
776  8.39987 -0.719624
777  8.39987 -0.684346
778  8.39987 -0.649068
779  8.39987 -0.61379
780  8.39987 -0.578513
781  8.39987 -0.543235
782  8.39987 -0.507957
783  8.39987 -0.472679
784  8.39987 -0.437402
785  8.39987 -0.402124
786  8.39987 -0.366846
787  8.39987 -0.331568
788  8.39987 -0.29629
789  8.39987 -0.261013
790  8.39987 -0.225735
791  8.39987 -0.190457
792  8.39987 -0.155179
793  8.39987 -0.119902
794  8.39987 -0.0846238
795  8.39987 -0.049346
796  8.39987 -0.0140682
797  8.39987 0.0212096
798  8.3646 0.0564873
799  8.3646 0.0917651
800  8.3646 0.127043
801  8.3646 0.162321
802  8.3646 0.197598
803  8.3646 0.232876
804  8.3646 0.268154
805  8.3646 0.303432
806  8.3646 0.33871
807  8.3646 0.373987
808  8.3646 0.409265
809  8.3646 0.444543
810  8.3646 0.479821
811  8.32932 0.515098
812  8.32932 0.550376
813  8.32932 0.585654
814  8.32932 0.620932
815  8.32932 0.65621
816  8.32932 0.691487
817  8.32932 0.726765
818  8.32932 0.762043
819  8.32932 0.797321
820  8.29404 0.832598
821  8.29404 0.867876
822  8.29404 0.903154
823  8.29404 0.938432
824  8.29404 0.97371
825  8.29404 1.00899
826  8.29404 1.04427
827  8.29404 1.07954
828  8.25876 1.11482
829  8.25876 1.1501
830  8.25876 1.18538
831  8.25876 1.22065
832  8.22348 1.25593
833  8.22348 1.29121
834  8.22348 1.32649
835  8.22348 1.36177
836  8.22348 1.39704
837  8.22348 1.43232
838  8.18821 1.4676
839  8.18821 1.50288
840  8.18821 1.53815
841  8.18821 1.57343
842  8.15293 1.60871
843  8.15293 1.64399
844  8.15293 1.67927
845  8.15293 1.71454
846  8.15293 1.74982
847  8.11765 1.7851
848  8.11765 1.82038
849  8.11765 1.85565
850  8.11765 1.89093
851  8.08237 1.92621
852  8.08237 1.96149
853  8.08237 1.99677
854  8.0471 2.03204
855  8.0471 2.06732
856  8.0471 2.1026
857  8.0471 2.13788
858  8.0471 2.17315
859  8.0471 2.20843
860  8.01182 2.24371
861  8.01182 2.27899
862  8.01182 2.31427
863  7.97654 2.34954
864  7.97654 2.38482
865  7.94126 2.4201
866  7.94126 2.45538
867  7.94126 2.49065
868  7.94126 2.52593
869  7.90598 2.56121
870  7.90598 2.59649
871  7.90598 2.63177
872  7.90598 2.66704
873  7.87071 2.70232
874  7.87071 2.7376
875  7.87071 2.77288
876  7.83543 2.80815
877  7.80015 2.84343
878  7.80015 2.87871
879  7.80015 2.91399
880  7.80015 2.94927
881  7.76487 2.98454
882  7.76487 3.01982
883  7.76487 3.0551
884  7.76487 3.09038
885  7.7296 3.12565
886  7.7296 3.16093
887  7.69432 3.19621
888  7.69432 3.23149
889  7.65904 3.26677
890  7.65904 3.30204
891  7.65904 3.33732
892  7.62376 3.3726
893  7.62376 3.40788
894  7.58848 3.44315
895  7.58848 3.47843
896  7.55321 3.51371
897  7.55321 3.54899
898  7.51793 3.58427
899  7.51793 3.61954
900  7.48265 3.65482
901  7.48265 3.6901
902  7.44737 3.72538
903  7.44737 3.76065
904  7.4121 3.79593
905  7.4121 3.83121
906  7.37682 3.86649
907  7.37682 3.90177
908  7.34154 3.93704
909  7.34154 3.97232
910  7.30626 4.0076
911  7.30626 4.04288
912  7.27098 4.07815
913  7.23571 4.11343
914  7.23571 4.14871
915  7.20043 4.18399
916  7.20043 4.21927
917  7.20043 4.25454
918  7.20043 4.28982
919  7.16515 4.3251
920  7.16515 4.36038
921  7.12987 4.39565
922  7.0946 4.43093
923  7.05932 4.46621
924  7.05932 4.50149
925  7.02404 4.53677
926  7.02404 4.57204
927  6.98876 4.60732
928  6.98876 4.6426
929  6.98876 4.67788
930  6.95348 4.71315
931  6.91821 4.74843
932  6.91821 4.78371
933  6.88293 4.81899
934  6.84765 4.85427
935  6.84765 4.88954
936  6.84765 4.92482
937  6.84765 4.9601
938  6.81237 4.99538
939  6.7771 5.03065
940  6.74182 5.06593
941  6.70654 5.10121
942  6.67126 5.13649
943  6.63598 5.17177
944  6.63598 5.20704
945  6.60071 5.24232
946  6.60071 5.2776
947  6.56543 5.31288
948  6.56543 5.34815
949  6.53015 5.38343
950  6.49487 5.41871
951  6.4596 5.45399
952  6.42432 5.48927
953  6.38904 5.52454
954  6.38904 5.55982
955  6.35376 5.5951
956  6.31848 5.63038
957  6.31848 5.66565
958  6.28321 5.70093
959  6.24793 5.73621
960  6.21265 5.77149
961  6.17737 5.80677
962  6.17737 5.84204
963  6.17737 5.87732
964  6.17737 5.9126
965  6.1421 5.94788
966  6.10682 5.98315
967  6.07154 6.01843
968  6.03626 6.05371
969  6.00098 6.08899
970  6.00098 6.12427
971  6.00098 6.15954
972  6.00098 6.19482
973  6.00098 6.2301
974  6.00098 6.26538
975  6.00098 6.30065
976  6.00098 6.33593
977  6.00098 6.37121
978  6.00098 6.40649
979  5.96571 6.44177
980  5.93043 6.47704
981  5.89515 6.51232
982  5.85987 6.5476
983  5.8246 6.58288
984  5.78932 6.61815
985  5.75404 6.65343
986  5.71876 6.68871
987  5.68348 6.72399
988  5.64821 6.75927
989  5.61293 6.79454
990  5.57765 6.82982
991  5.54237 6.8651
992  5.5071 6.90038
993  5.47182 6.93565
994  5.43654 6.97093
995  5.43654 7.00621
996  5.43654 7.04149
997  5.43654 7.07677
998  5.43654 7.11204
999  5.43654 7.14732
1000 5.43654 7.1826
1001 5.43654 7.21788
1002 5.43654 7.25315
1003 5.43654 7.28843
1004 5.43654 7.32371
1005 5.43654 7.35899
1006 5.40126 7.39427
1007 5.36598 7.42954
1008 5.33071 7.46482
1009 5.29543 7.5001
1010 5.26015 7.53538
1011 5.22487 7.57065
1012 5.1896 7.60593
1013 5.1896 7.64121
1014 5.1896 7.67649
1015 5.1896 7.71177
1016 5.1896 7.74704
1017 5.1896 7.78232
1018 5.1896 7.8176
1019 5.1896 7.85288
1020 5.1896 7.88815
1021 5.15432 7.92343
1022 5.11904 7.95871
1023 5.08376 7.99399
1024 5.04848 8.02927
1025 5.01321 8.06454
1026 4.97793 8.09982
1027 4.94265 8.1351
1028 4.90737 8.17038
1029 4.8721 8.17038
1030 4.83682 8.17038
1031 4.80154 8.17038
1032 4.76626 8.17038
1033 4.73098 8.17038
1034 4.69571 8.20565
1035 4.66043 8.24093
1036 4.62515 8.27621
1037 4.58987 8.27621
1038 4.5546 8.31149
1039 4.51932 8.34677
1040 4.48404 8.38204
1041 4.44876 8.41732
1042 4.41348 8.4526
1043 4.37821 8.48788
1044 4.34293 8.52315
1045 4.30765 8.55843
1046 4.27237 8.59371
1047 4.2371 8.62899
1048 4.20182 8.66427
1049 4.16654 8.69954
1050 4.13126 8.73482
1051 4.09598 8.7701
1052 4.06071 8.80538
1053 4.02543 8.84065
1054 3.99015 8.87593
1055 3.95487 8.87593
1056 3.9196 8.87593
1057 3.88432 8.87593
1058 3.84904 8.87593
1059 3.81376 8.91121
1060 3.77848 8.94649
1061 3.74321 8.98177
1062 3.70793 9.01704
1063 3.67265 9.05232
1064 3.63737 9.0876
1065 3.6021 9.12288
1066 3.56682 9.15815
1067 3.53154 9.19343
1068 3.49626 9.22871
1069 3.46098 9.26399
1070 3.42571 9.29927
1071 3.39043 9.33454
1072 3.35515 9.36982
1073 3.31987 9.4051
1074 3.2846 9.44038
1075 3.24932 9.47565
1076 3.21404 9.47565
1077 3.17876 9.47565
1078 3.14348 9.47565
1079 3.10821 9.47565
1080 3.07293 9.47565
1081 3.03765 9.51093
1082 3.00237 9.54621
1083 2.9671 9.58149
1084 2.93182 9.61677
1085 2.89654 9.61677
1086 2.86126 9.61677
1087 2.82598 9.61677
1088 2.79071 9.61677
1089 2.75543 9.61677
1090 2.72015 9.61677
1091 2.68487 9.61677
1092 2.6496 9.61677
1093 2.61432 9.61677
1094 2.57904 9.65204
1095 2.54376 9.68732
1096 2.50848 9.7226
1097 2.47321 9.75788
1098 2.43793 9.79315
1099 2.40265 9.82843
1100 2.36737 9.86371
1101 2.3321 9.89899
1102 2.29682 9.93427
1103 2.29682 9.96954
1104 2.29682 10.0048
1105 2.29682 10.0401
1106 2.29682 10.0754
1107 2.29682 10.1107
1108 2.29682 10.1459
1109 2.26154 10.1812
1110 2.22626 10.2165
1111 2.19098 10.2518
1112 2.15571 10.287
1113 2.12043 10.3223
1114 2.08515 10.3576
1115 2.04987 10.3929
1116 2.0146 10.4282
1117 1.97932 10.4634
1118 1.94404 10.4987
1119 1.90876 10.534
1120 1.87348 10.5693
1121 1.83821 10.6045
1122 1.80293 10.6045
1123 1.76765 10.6045
1124 1.73237 10.6045
1125 1.6971 10.6045
1126 1.66182 10.6045
1127 1.62654 10.6045
1128 1.59126 10.6045
1129 1.55598 10.6045
1130 1.52071 10.6045
1131 1.48543 10.6045
1132 1.45015 10.6045
1133 1.41487 10.6045
1134 1.3796 10.5693
1135 1.34432 10.534
1136 1.30904 10.4987
1137 1.27376 10.4634
1138 1.23848 10.4282
1139 1.20321 10.3929
1140 1.16793 10.3576
1141 1.13265 10.3223
1142 1.09737 10.287
1143 1.0621 10.2518
1144 1.02682 10.2165
1145 0.99154 10.1812
1146 0.956262 10.1459
1147 0.920984 10.1459
1148 0.885706 10.1459
1149 0.850428 10.1107
1150 0.815151 10.1107
1151 0.779873 10.1107
1152 0.744595 10.1107
1153 0.709317 10.0754
1154 0.67404 10.0401
1155 0.638762 10.0048
1156 0.603484 9.96954
1157 0.568206 9.93427
1158 0.532928 9.89899
1159 0.497651 9.86371
1160 0.462373 9.82843
1161 0.427095 9.79315
1162 0.391817 9.75788
1163 0.35654 9.7226
1164 0.321262 9.68732
1165 0.285984 9.65204
1166 0.250706 9.61677
1167 0.215428 9.61677
1168 0.180151 9.61677
1169 0.144873 9.61677
1170 0.109595 9.61677
1171 0.0743173 9.61677
1172 0.0390395 9.61677
1173 0.00376176 9.61677
1174 -0.031516 9.61677
1175 -0.0667938 9.61677
1176 -0.102072 9.61677
1177 -0.137349 9.61677
1178 -0.172627 9.61677
1179 -0.207905 9.61677
1180 -0.243183 9.61677
1181 -0.27846 9.61677
1182 -0.313738 9.61677
1183 -0.349016 9.61677
1184 -0.384294 9.61677
1185 -0.419572 9.61677
1186 -0.454849 9.61677
1187 -0.490127 9.61677
1188 -0.525405 9.61677
1189 -0.560683 9.61677
1190 -0.59596 9.61677
1191 -0.631238 9.61677
1192 -0.666516 9.61677
1193 -0.701794 9.61677
1194 -0.737072 9.65204
1195 -0.772349 9.65204
1196 -0.807627 9.65204
1197 -0.842905 9.65204
1198 -0.878183 9.65204
1199 -0.91346 9.65204
1200 -0.948738 9.65204
1201 -0.984016 9.65204
1202 -1.01929 9.65204
1203 -1.05457 9.65204
1204 -1.08985 9.65204
1205 -1.12513 9.65204
1206 -1.1604 9.65204
1207 -1.19568 9.65204
1208 -1.23096 9.61677
1209 -1.26624 9.58149
1210 -1.30152 9.54621
1211 -1.33679 9.51093
1212 -1.37207 9.47565
1213 -1.40735 9.44038
1214 -1.44263 9.4051
1215 -1.4779 9.36982
1216 -1.51318 9.33454
1217 -1.54846 9.29927
1218 -1.58374 9.26399
1219 -1.61902 9.22871
1220 -1.65429 9.19343
1221 -1.68957 9.15815
1222 -1.72485 9.12288
1223 -1.76013 9.0876
1224 -1.7954 9.05232
1225 -1.83068 9.05232
1226 -1.86596 9.05232
1227 -1.90124 9.05232
1228 -1.93652 9.05232
1229 -1.97179 9.05232
1230 -2.00707 9.05232
1231 -2.04235 9.05232
1232 -2.07763 9.05232
1233 -2.1129 9.05232
1234 -2.14818 9.05232
1235 -2.18346 9.05232
1236 -2.21874 9.05232
1237 -2.25402 9.05232
1238 -2.28929 9.05232
1239 -2.32457 9.01704
1240 -2.35985 9.01704
1241 -2.39513 9.01704
1242 -2.4304 9.01704
1243 -2.46568 9.01704
1244 -2.50096 9.01704
1245 -2.53624 9.01704
1246 -2.57152 9.01704
1247 -2.60679 9.01704
1248 -2.64207 9.01704
1249 -2.67735 9.01704
1250 -2.71263 9.01704
1251 -2.7479 9.01704
1252 -2.78318 9.01704
1253 -2.81846 9.01704
1254 -2.85374 9.01704
1255 -2.88902 9.01704
1256 -2.92429 9.01704
1257 -2.95957 9.01704
1258 -2.99485 9.01704
1259 -3.03013 9.01704
1260 -3.0654 9.01704
1261 -3.10068 9.01704
1262 -3.13596 9.01704
1263 -3.17124 9.01704
1264 -3.20652 9.01704
1265 -3.24179 9.01704
1266 -3.27707 9.01704
1267 -3.31235 9.01704
1268 -3.34763 9.05232
1269 -3.3829 9.0876
1270 -3.41818 9.12288
1271 -3.45346 9.15815
1272 -3.48874 9.19343
1273 -3.52402 9.22871
1274 -3.55929 9.26399
1275 -3.59457 9.29927
1276 -3.62985 9.33454
1277 -3.66513 9.36982
1278 -3.7004 9.4051
1279 -3.73568 9.44038
1280 -3.77096 9.44038
1281 -3.80624 9.44038
1282 -3.84152 9.44038
1283 -3.87679 9.44038
1284 -3.91207 9.44038
1285 -3.94735 9.44038
1286 -3.98263 9.44038
1287 -4.0179 9.44038
1288 -4.05318 9.44038
1289 -4.08846 9.44038
1290 -4.12374 9.44038
1291 -4.15902 9.44038
1292 -4.19429 9.4051
1293 -4.22957 9.36982
1294 -4.26485 9.33454
1295 -4.30013 9.29927
1296 -4.3354 9.26399
1297 -4.37068 9.22871
1298 -4.40596 9.19343
1299 -4.44124 9.15815
1300 -4.47652 9.12288
1301 -4.47652 9.0876
1302 -4.51179 9.05232
1303 -4.51179 9.01704
1304 -4.51179 8.98177
1305 -4.51179 8.94649
1306 -4.51179 8.91121
1307 -4.51179 8.87593
1308 -4.51179 8.84065
1309 -4.51179 8.80538
1310 -4.51179 8.7701
1311 -4.51179 8.73482
1312 -4.51179 8.69954
1313 -4.51179 8.66427
1314 -4.51179 8.62899
1315 -4.51179 8.59371
1316 -4.51179 8.55843
1317 -4.51179 8.52315
1318 -4.51179 8.48788
1319 -4.51179 8.4526
1320 -4.51179 8.41732
1321 -4.51179 8.38204
1322 -4.51179 8.34677
1323 -4.51179 8.31149
1324 -4.51179 8.27621
1325 -4.54707 8.24093
1326 -4.58235 8.20565
1327 -4.61763 8.17038
1328 -4.6529 8.1351
1329 -4.68818 8.09982
1330 -4.72346 8.06454
1331 -4.75874 8.02927
1332 -4.79402 7.99399
1333 -4.82929 7.95871
1334 -4.86457 7.92343
1335 -4.89985 7.88815
1336 -4.93513 7.85288
1337 -4.9704 7.8176
1338 -5.00568 7.78232
1339 -5.04096 7.74704
1340 -5.07624 7.71177
1341 -5.11152 7.67649
1342 -5.14679 7.67649
1343 -5.18207 7.64121
1344 -5.21735 7.60593
1345 -5.25263 7.57065
1346 -5.2879 7.53538
1347 -5.32318 7.5001
1348 -5.35846 7.46482
1349 -5.39374 7.42954
1350 -5.42902 7.39427
1351 -5.46429 7.35899
1352 -5.49957 7.32371
1353 -5.49957 7.28843
1354 -5.53485 7.25315
1355 -5.53485 7.21788
1356 -5.57013 7.1826
1357 -5.6054 7.14732
1358 -5.6054 7.11204
1359 -5.6054 7.07677
1360 -5.6054 7.04149
1361 -5.6054 7.00621
1362 -5.64068 6.97093
1363 -5.67596 6.93565
1364 -5.71124 6.90038
1365 -5.74652 6.8651
1366 -5.78179 6.82982
1367 -5.81707 6.79454
1368 -5.85235 6.75927
1369 -5.88763 6.72399
1370 -5.9229 6.68871
1371 -5.95818 6.65343
1372 -5.99346 6.61815
1373 -6.02874 6.58288
1374 -6.06402 6.5476
1375 -6.09929 6.51232
1376 -6.13457 6.47704
1377 -6.16985 6.44177
1378 -6.16985 6.40649
1379 -6.20513 6.37121
1380 -6.20513 6.33593
1381 -6.2404 6.30065
1382 -6.2404 6.26538
1383 -6.27568 6.2301
1384 -6.27568 6.19482
1385 -6.27568 6.15954
1386 -6.27568 6.12427
1387 -6.31096 6.08899
1388 -6.31096 6.05371
1389 -6.34624 6.01843
1390 -6.38152 5.98315
1391 -6.41679 5.94788
1392 -6.45207 5.9126
1393 -6.48735 5.87732
1394 -6.48735 5.84204
1395 -6.52263 5.80677
1396 -6.5579 5.77149
1397 -6.59318 5.73621
1398 -6.62846 5.70093
1399 -6.62846 5.66565
1400 -6.66374 5.63038
1401 -6.69902 5.5951
1402 -6.73429 5.55982
1403 -6.76957 5.52454
1404 -6.80485 5.48927
1405 -6.84013 5.45399
1406 -6.8754 5.41871
1407 -6.91068 5.38343
1408 -6.91068 5.34815
1409 -6.94596 5.31288
1410 -6.94596 5.2776
1411 -6.98124 5.24232
1412 -6.98124 5.20704
1413 -7.01652 5.17177
1414 -7.01652 5.13649
1415 -7.05179 5.10121
1416 -7.05179 5.06593
1417 -7.08707 5.03065
1418 -7.08707 4.99538
1419 -7.12235 4.9601
1420 -7.12235 4.92482
1421 -7.15763 4.88954
1422 -7.1929 4.85427
1423 -7.1929 4.81899
1424 -7.1929 4.78371
1425 -7.22818 4.74843
1426 -7.22818 4.71315
1427 -7.26346 4.67788
1428 -7.29874 4.6426
1429 -7.29874 4.60732
1430 -7.33402 4.57204
1431 -7.33402 4.53677
1432 -7.36929 4.50149
1433 -7.36929 4.46621
1434 -7.40457 4.43093
1435 -7.40457 4.39565
1436 -7.43985 4.36038
1437 -7.43985 4.3251
1438 -7.47513 4.28982
1439 -7.5104 4.25454
1440 -7.5104 4.21927
1441 -7.5104 4.18399
1442 -7.54568 4.14871
1443 -7.58096 4.11343
1444 -7.58096 4.07815
1445 -7.61624 4.04288
1446 -7.61624 4.0076
1447 -7.65152 3.97232
1448 -7.65152 3.93704
1449 -7.65152 3.90177
1450 -7.68679 3.86649
1451 -7.72207 3.83121
1452 -7.72207 3.79593
1453 -7.72207 3.76065
1454 -7.72207 3.72538
1455 -7.75735 3.6901
1456 -7.75735 3.65482
1457 -7.79263 3.61954
1458 -7.79263 3.58427
1459 -7.79263 3.54899
1460 -7.79263 3.51371
1461 -7.8279 3.47843
1462 -7.86318 3.44315
1463 -7.86318 3.40788
1464 -7.86318 3.3726
1465 -7.89846 3.33732
1466 -7.89846 3.30204
1467 -7.93374 3.26677
1468 -7.93374 3.23149
1469 -7.93374 3.19621
1470 -7.93374 3.16093
1471 -7.96902 3.12565
1472 -7.96902 3.09038
1473 -7.96902 3.0551
1474 -8.00429 3.01982
1475 -8.00429 2.98454
1476 -8.00429 2.94927
1477 -8.03957 2.91399
1478 -8.03957 2.87871
1479 -8.07485 2.84343
1480 -8.07485 2.80815
1481 -8.07485 2.77288
1482 -8.11013 2.7376
1483 -8.11013 2.70232
1484 -8.11013 2.66704
1485 -8.11013 2.63177
1486 -8.1454 2.59649
1487 -8.1454 2.56121
1488 -8.1454 2.52593
1489 -8.1454 2.49065
1490 -8.18068 2.45538
1491 -8.18068 2.4201
1492 -8.21596 2.38482
1493 -8.21596 2.34954
1494 -8.21596 2.31427
1495 -8.25124 2.27899
1496 -8.25124 2.24371
1497 -8.25124 2.20843
1498 -8.28652 2.17315
1499 -8.28652 2.13788
1500 -8.28652 2.1026
1501 -8.28652 2.06732
1502 -8.28652 2.03204
1503 -8.32179 1.99677
1504 -8.32179 1.96149
1505 -8.32179 1.92621
1506 -8.32179 1.89093
1507 -8.32179 1.85565
1508 -8.32179 1.82038
1509 -8.32179 1.7851
1510 -8.35707 1.74982
1511 -8.35707 1.71454
1512 -8.35707 1.67927
1513 -8.35707 1.64399
1514 -8.35707 1.60871
1515 -8.35707 1.57343
1516 -8.39235 1.53815
1517 -8.39235 1.50288
1518 -8.39235 1.4676
1519 -8.42763 1.43232
1520 -8.42763 1.39704
1521 -8.42763 1.36177
1522 -8.42763 1.32649
1523 -8.42763 1.29121
1524 -8.42763 1.25593
1525 -8.42763 1.22065
1526 -8.42763 1.18538
1527 -8.42763 1.1501
1528 -8.42763 1.11482
1529 -8.42763 1.07954
1530 -8.42763 1.04427
1531 -8.42763 1.00899
1532 -8.42763 0.97371
1533 -8.42763 0.938432
1534 -8.4629 0.903154
1535 -8.4629 0.867876
1536 -8.4629 0.832598
1537 -8.4629 0.797321
1538 -8.4629 0.762043
1539 -8.4629 0.726765
1540 -8.4629 0.691487
1541 -8.4629 0.65621
1542 -8.4629 0.620932
1543 -8.49818 0.585654
1544 -8.49818 0.550376
1545 -8.49818 0.515098
1546 -8.49818 0.479821
1547 -8.49818 0.444543
1548 -8.49818 0.409265
1549 -8.49818 0.373987
1550 -8.49818 0.33871
1551 -8.49818 0.303432
1552 -8.49818 0.268154
1553 -8.49818 0.232876
1554 -8.49818 0.197598
1555 -8.49818 0.162321
1556 -8.49818 0.127043
1557 -8.49818 0.0917651
1558 -8.49818 0.0564873
1559 -8.53346 0.0212096
1560 -8.53346 -0.0140682
1561 -8.53346 -0.049346
1562 -8.53346 -0.0846238
1563 -8.53346 -0.119902
1564 -8.53346 -0.155179
1565 -8.53346 -0.190457
1566 -8.53346 -0.225735
1567 -8.53346 -0.261013
1568 -8.53346 -0.29629
1569 -8.53346 -0.331568
1570 -8.53346 -0.366846
1571 -8.53346 -0.402124
