# Supplementary material for: Statistical Mapping of Maize Bundle Intensity at the Stem Scale Using Spatial Normalisation of Replicated Images
Source: PLoS One. 2014 Mar 12;9(3):e90673. doi: 10.1371/journal.pone.0090673 (PMC3951278; doi:10.1371/journal.pone.0090673)
Supplement: File S2 — Data files containing bundle positions and slice contours. (ZIP) [file pone.0090673.s002.zip › data/slabs/tables/contoursMm/m12arCntMm.txt]

name   x   y
1    -8.25641 -0.774481
2    -8.25641 -0.809759
3    -8.25641 -0.845037
4    -8.25641 -0.880314
5    -8.25641 -0.915592
6    -8.25641 -0.95087
7    -8.25641 -0.986148
8    -8.25641 -1.02143
9    -8.25641 -1.0567
10   -8.25641 -1.09198
11   -8.25641 -1.12726
12   -8.25641 -1.16254
13   -8.25641 -1.19781
14   -8.25641 -1.23309
15   -8.25641 -1.26837
16   -8.25641 -1.30365
17   -8.25641 -1.33893
18   -8.25641 -1.3742
19   -8.25641 -1.40948
20   -8.25641 -1.44476
21   -8.25641 -1.48004
22   -8.25641 -1.51531
23   -8.25641 -1.55059
24   -8.25641 -1.58587
25   -8.25641 -1.62115
26   -8.25641 -1.65643
27   -8.25641 -1.6917
28   -8.25641 -1.72698
29   -8.25641 -1.76226
30   -8.25641 -1.79754
31   -8.22114 -1.83281
32   -8.18586 -1.86809
33   -8.15058 -1.90337
34   -8.1153 -1.93865
35   -8.1153 -1.97393
36   -8.1153 -2.0092
37   -8.1153 -2.04448
38   -8.08003 -2.07976
39   -8.08003 -2.11504
40   -8.08003 -2.15031
41   -8.04475 -2.18559
42   -8.04475 -2.22087
43   -8.04475 -2.25615
44   -8.04475 -2.29143
45   -8.04475 -2.3267
46   -8.04475 -2.36198
47   -8.04475 -2.39726
48   -8.04475 -2.43254
49   -8.04475 -2.46781
50   -8.04475 -2.50309
51   -8.04475 -2.53837
52   -8.04475 -2.57365
53   -8.04475 -2.60893
54   -8.04475 -2.6442
55   -8.04475 -2.67948
56   -8.04475 -2.71476
57   -8.04475 -2.75004
58   -8.08003 -2.78531
59   -8.1153 -2.82059
60   -8.15058 -2.85587
61   -8.18586 -2.89115
62   -8.18586 -2.92643
63   -8.18586 -2.9617
64   -8.18586 -2.99698
65   -8.18586 -3.03226
66   -8.18586 -3.06754
67   -8.18586 -3.10281
68   -8.18586 -3.13809
69   -8.18586 -3.17337
70   -8.18586 -3.20865
71   -8.18586 -3.24393
72   -8.18586 -3.2792
73   -8.18586 -3.31448
74   -8.18586 -3.34976
75   -8.15058 -3.38504
76   -8.1153 -3.42031
77   -8.1153 -3.45559
78   -8.08003 -3.49087
79   -8.04475 -3.52615
80   -8.00947 -3.56143
81   -7.97419 -3.5967
82   -7.93891 -3.63198
83   -7.90364 -3.66726
84   -7.86836 -3.70254
85   -7.83308 -3.73781
86   -7.7978 -3.77309
87   -7.76253 -3.80837
88   -7.72725 -3.84365
89   -7.72725 -3.87893
90   -7.72725 -3.9142
91   -7.72725 -3.94948
92   -7.69197 -3.98476
93   -7.69197 -4.02004
94   -7.69197 -4.05531
95   -7.69197 -4.09059
96   -7.69197 -4.12587
97   -7.69197 -4.16115
98   -7.69197 -4.19643
99   -7.65669 -4.2317
100  -7.65669 -4.26698
101  -7.65669 -4.30226
102  -7.65669 -4.33754
103  -7.65669 -4.37281
104  -7.65669 -4.40809
105  -7.65669 -4.44337
106  -7.65669 -4.47865
107  -7.62141 -4.51393
108  -7.58614 -4.5492
109  -7.58614 -4.58448
110  -7.58614 -4.61976
111  -7.58614 -4.65504
112  -7.58614 -4.69031
113  -7.58614 -4.72559
114  -7.58614 -4.76087
115  -7.58614 -4.79615
116  -7.58614 -4.83143
117  -7.55086 -4.8667
118  -7.51558 -4.90198
119  -7.51558 -4.93726
120  -7.4803 -4.97254
121  -7.44503 -5.00781
122  -7.44503 -5.04309
123  -7.40975 -5.07837
124  -7.37447 -5.11365
125  -7.37447 -5.14893
126  -7.37447 -5.1842
127  -7.37447 -5.21948
128  -7.33919 -5.25476
129  -7.33919 -5.29004
130  -7.33919 -5.32531
131  -7.33919 -5.36059
132  -7.33919 -5.39587
133  -7.33919 -5.43115
134  -7.33919 -5.46643
135  -7.33919 -5.5017
136  -7.33919 -5.53698
137  -7.33919 -5.57226
138  -7.33919 -5.60754
139  -7.30391 -5.64281
140  -7.26864 -5.67809
141  -7.23336 -5.71337
142  -7.23336 -5.74865
143  -7.19808 -5.78393
144  -7.1628 -5.8192
145  -7.12753 -5.85448
146  -7.09225 -5.88976
147  -7.05697 -5.92504
148  -7.05697 -5.96031
149  -7.02169 -5.99559
150  -6.98641 -6.03087
151  -6.95114 -6.06615
152  -6.95114 -6.10143
153  -6.91586 -6.1367
154  -6.88058 -6.17198
155  -6.8453 -6.20726
156  -6.81003 -6.24254
157  -6.81003 -6.27781
158  -6.77475 -6.31309
159  -6.73947 -6.34837
160  -6.70419 -6.38365
161  -6.66891 -6.41893
162  -6.63364 -6.4542
163  -6.59836 -6.48948
164  -6.56308 -6.52476
165  -6.5278 -6.56004
166  -6.49253 -6.59531
167  -6.45725 -6.59531
168  -6.42197 -6.59531
169  -6.38669 -6.59531
170  -6.35141 -6.59531
171  -6.31614 -6.59531
172  -6.28086 -6.59531
173  -6.24558 -6.59531
174  -6.2103 -6.59531
175  -6.17503 -6.59531
176  -6.13975 -6.59531
177  -6.10447 -6.59531
178  -6.06919 -6.59531
179  -6.03391 -6.59531
180  -5.99864 -6.56004
181  -5.96336 -6.56004
182  -5.92808 -6.52476
183  -5.8928 -6.52476
184  -5.85753 -6.48948
185  -5.82225 -6.48948
186  -5.78697 -6.4542
187  -5.75169 -6.4542
188  -5.71641 -6.41893
189  -5.68114 -6.41893
190  -5.64586 -6.41893
191  -5.61058 -6.38365
192  -5.5753 -6.38365
193  -5.54003 -6.34837
194  -5.50475 -6.31309
195  -5.46947 -6.31309
196  -5.43419 -6.27781
197  -5.39891 -6.27781
198  -5.36364 -6.24254
199  -5.32836 -6.24254
200  -5.29308 -6.20726
201  -5.2578 -6.20726
202  -5.22253 -6.17198
203  -5.18725 -6.17198
204  -5.15197 -6.1367
205  -5.11669 -6.1367
206  -5.08141 -6.1367
207  -5.04614 -6.10143
208  -5.01086 -6.10143
209  -4.97558 -6.10143
210  -4.9403 -6.10143
211  -4.90503 -6.06615
212  -4.86975 -6.06615
213  -4.83447 -6.06615
214  -4.79919 -6.03087
215  -4.76391 -6.03087
216  -4.72864 -6.03087
217  -4.69336 -5.99559
218  -4.65808 -5.99559
219  -4.6228 -5.99559
220  -4.58753 -5.96031
221  -4.55225 -5.96031
222  -4.51697 -5.96031
223  -4.48169 -5.96031
224  -4.44641 -5.92504
225  -4.41114 -5.92504
226  -4.37586 -5.88976
227  -4.34058 -5.88976
228  -4.3053 -5.88976
229  -4.27003 -5.88976
230  -4.23475 -5.85448
231  -4.19947 -5.85448
232  -4.16419 -5.8192
233  -4.12891 -5.8192
234  -4.09364 -5.8192
235  -4.05836 -5.78393
236  -4.02308 -5.78393
237  -3.9878 -5.78393
238  -3.95253 -5.78393
239  -3.91725 -5.78393
240  -3.88197 -5.78393
241  -3.84669 -5.78393
242  -3.81141 -5.78393
243  -3.77614 -5.78393
244  -3.74086 -5.78393
245  -3.70558 -5.78393
246  -3.6703 -5.78393
247  -3.63503 -5.78393
248  -3.59975 -5.78393
249  -3.56447 -5.78393
250  -3.52919 -5.78393
251  -3.49391 -5.78393
252  -3.45864 -5.78393
253  -3.42336 -5.78393
254  -3.38808 -5.78393
255  -3.3528 -5.78393
256  -3.31753 -5.78393
257  -3.28225 -5.78393
258  -3.24697 -5.78393
259  -3.21169 -5.8192
260  -3.17641 -5.8192
261  -3.14114 -5.8192
262  -3.10586 -5.8192
263  -3.07058 -5.85448
264  -3.0353 -5.85448
265  -3.00003 -5.85448
266  -2.96475 -5.85448
267  -2.92947 -5.88976
268  -2.89419 -5.88976
269  -2.85891 -5.88976
270  -2.82364 -5.88976
271  -2.78836 -5.88976
272  -2.75308 -5.92504
273  -2.7178 -5.92504
274  -2.68253 -5.92504
275  -2.64725 -5.92504
276  -2.61197 -5.96031
277  -2.57669 -5.96031
278  -2.54141 -5.96031
279  -2.50614 -5.96031
280  -2.47086 -5.96031
281  -2.43558 -5.99559
282  -2.4003 -5.99559
283  -2.36503 -5.99559
284  -2.32975 -5.99559
285  -2.29447 -6.03087
286  -2.25919 -6.03087
287  -2.22391 -6.03087
288  -2.18864 -6.06615
289  -2.15336 -6.06615
290  -2.11808 -6.10143
291  -2.0828 -6.10143
292  -2.04753 -6.1367
293  -2.01225 -6.1367
294  -1.97697 -6.17198
295  -1.94169 -6.17198
296  -1.90641 -6.17198
297  -1.87114 -6.20726
298  -1.83586 -6.20726
299  -1.80058 -6.20726
300  -1.7653 -6.24254
301  -1.73003 -6.24254
302  -1.69475 -6.27781
303  -1.65947 -6.31309
304  -1.62419 -6.34837
305  -1.58891 -6.34837
306  -1.55364 -6.38365
307  -1.51836 -6.38365
308  -1.48308 -6.41893
309  -1.4478 -6.4542
310  -1.41253 -6.4542
311  -1.37725 -6.48948
312  -1.34197 -6.52476
313  -1.30669 -6.56004
314  -1.27141 -6.59531
315  -1.23614 -6.59531
316  -1.20086 -6.63059
317  -1.16558 -6.66587
318  -1.1303 -6.66587
319  -1.09503 -6.70115
320  -1.05975 -6.73643
321  -1.02447 -6.73643
322  -0.989192 -6.73643
323  -0.953915 -6.7717
324  -0.918637 -6.7717
325  -0.883359 -6.80698
326  -0.848081 -6.80698
327  -0.812804 -6.84226
328  -0.777526 -6.87754
329  -0.742248 -6.91281
330  -0.70697 -6.94809
331  -0.671692 -6.98337
332  -0.636415 -7.01865
333  -0.601137 -7.05393
334  -0.565859 -7.0892
335  -0.530581 -7.12448
336  -0.495304 -7.15976
337  -0.460026 -7.19504
338  -0.424748 -7.23031
339  -0.38947 -7.26559
340  -0.38947 -7.30087
341  -0.354192 -7.33615
342  -0.318915 -7.37143
343  -0.318915 -7.4067
344  -0.283637 -7.44198
345  -0.248359 -7.47726
346  -0.248359 -7.51254
347  -0.213081 -7.54781
348  -0.177804 -7.58309
349  -0.177804 -7.61837
350  -0.142526 -7.65365
351  -0.107248 -7.68893
352  -0.107248 -7.7242
353  -0.0719703 -7.75948
354  -0.0719703 -7.79476
355  -0.0366925 -7.83004
356  -0.0366925 -7.86531
357  -0.0014147 -7.90059
358  -0.0014147 -7.93587
359  -0.0014147 -7.97115
360  -0.0014147 -8.00643
361  0.0338631 -8.0417
362  0.0338631 -8.07698
363  0.0338631 -8.11226
364  0.0338631 -8.14754
365  0.0691409 -8.18281
366  0.0691409 -8.21809
367  0.0691409 -8.25337
368  0.104419 -8.28865
369  0.139696 -8.32393
370  0.174974 -8.3592
371  0.210252 -8.39448
372  0.24553 -8.42976
373  0.280808 -8.46504
374  0.316085 -8.50031
375  0.351363 -8.53559
376  0.386641 -8.57087
377  0.421919 -8.60615
378  0.421919 -8.64143
379  0.457196 -8.6767
380  0.457196 -8.71198
381  0.492474 -8.74726
382  0.492474 -8.78254
383  0.527752 -8.81781
384  0.56303 -8.85309
385  0.598308 -8.88837
386  0.633585 -8.92365
387  0.668863 -8.95893
388  0.704141 -8.9942
389  0.739419 -9.02948
390  0.774696 -9.06476
391  0.809974 -9.06476
392  0.845252 -9.06476
393  0.88053 -9.06476
394  0.915808 -9.06476
395  0.951085 -9.06476
396  0.986363 -9.06476
397  1.02164 -9.06476
398  1.05692 -9.06476
399  1.0922 -9.06476
400  1.12747 -9.06476
401  1.16275 -9.06476
402  1.19803 -9.06476
403  1.23331 -9.06476
404  1.26859 -9.06476
405  1.30386 -9.02948
406  1.33914 -9.02948
407  1.37442 -9.02948
408  1.4097 -9.02948
409  1.44497 -8.9942
410  1.48025 -8.9942
411  1.51553 -8.9942
412  1.55081 -8.9942
413  1.58609 -8.95893
414  1.62136 -8.95893
415  1.65664 -8.95893
416  1.69192 -8.92365
417  1.7272 -8.92365
418  1.76247 -8.92365
419  1.79775 -8.88837
420  1.83303 -8.88837
421  1.86831 -8.85309
422  1.90359 -8.85309
423  1.93886 -8.81781
424  1.97414 -8.81781
425  2.00942 -8.81781
426  2.0447 -8.81781
427  2.07997 -8.78254
428  2.11525 -8.78254
429  2.15053 -8.78254
430  2.18581 -8.74726
431  2.22109 -8.74726
432  2.25636 -8.71198
433  2.29164 -8.71198
434  2.32692 -8.71198
435  2.3622 -8.6767
436  2.39747 -8.6767
437  2.43275 -8.64143
438  2.46803 -8.60615
439  2.50331 -8.60615
440  2.53859 -8.57087
441  2.57386 -8.53559
442  2.60914 -8.53559
443  2.64442 -8.53559
444  2.6797 -8.50031
445  2.71497 -8.50031
446  2.75025 -8.46504
447  2.78553 -8.46504
448  2.82081 -8.46504
449  2.85609 -8.46504
450  2.89136 -8.46504
451  2.92664 -8.42976
452  2.96192 -8.39448
453  2.9972 -8.39448
454  3.03247 -8.3592
455  3.06775 -8.32393
456  3.10303 -8.32393
457  3.13831 -8.28865
458  3.17359 -8.28865
459  3.20886 -8.28865
460  3.24414 -8.25337
461  3.27942 -8.21809
462  3.3147 -8.18281
463  3.34997 -8.14754
464  3.38525 -8.14754
465  3.42053 -8.14754
466  3.45581 -8.11226
467  3.49109 -8.11226
468  3.52636 -8.07698
469  3.56164 -8.07698
470  3.59692 -8.07698
471  3.6322 -8.0417
472  3.66747 -8.00643
473  3.70275 -7.97115
474  3.73803 -7.97115
475  3.77331 -7.93587
476  3.80859 -7.93587
477  3.84386 -7.90059
478  3.87914 -7.90059
479  3.91442 -7.90059
480  3.9497 -7.86531
481  3.98497 -7.86531
482  4.02025 -7.83004
483  4.05553 -7.83004
484  4.09081 -7.83004
485  4.12609 -7.79476
486  4.16136 -7.79476
487  4.19664 -7.79476
488  4.23192 -7.75948
489  4.2672 -7.7242
490  4.30247 -7.7242
491  4.33775 -7.68893
492  4.37303 -7.68893
493  4.40831 -7.65365
494  4.44359 -7.65365
495  4.47886 -7.65365
496  4.51414 -7.61837
497  4.54942 -7.58309
498  4.5847 -7.58309
499  4.61997 -7.54781
500  4.65525 -7.51254
501  4.69053 -7.51254
502  4.72581 -7.47726
503  4.76109 -7.47726
504  4.79636 -7.47726
505  4.83164 -7.47726
506  4.86692 -7.44198
507  4.9022 -7.44198
508  4.93747 -7.4067
509  4.97275 -7.4067
510  5.00803 -7.37143
511  5.04331 -7.37143
512  5.07859 -7.37143
513  5.11386 -7.33615
514  5.14914 -7.30087
515  5.18442 -7.26559
516  5.2197 -7.23031
517  5.25497 -7.19504
518  5.29025 -7.19504
519  5.32553 -7.15976
520  5.36081 -7.15976
521  5.39609 -7.12448
522  5.43136 -7.12448
523  5.46664 -7.12448
524  5.50192 -7.12448
525  5.5372 -7.12448
526  5.57247 -7.12448
527  5.60775 -7.12448
528  5.64303 -7.12448
529  5.67831 -7.12448
530  5.71359 -7.12448
531  5.74886 -7.0892
532  5.78414 -7.05393
533  5.81942 -7.01865
534  5.8547 -6.98337
535  5.88997 -6.94809
536  5.92525 -6.91281
537  5.96053 -6.87754
538  5.99581 -6.84226
539  5.99581 -6.80698
540  5.99581 -6.7717
541  5.99581 -6.73643
542  5.99581 -6.70115
543  5.99581 -6.66587
544  5.99581 -6.63059
545  5.99581 -6.59531
546  5.99581 -6.56004
547  5.99581 -6.52476
548  5.99581 -6.48948
549  5.99581 -6.4542
550  6.03109 -6.41893
551  6.06636 -6.38365
552  6.10164 -6.34837
553  6.13692 -6.31309
554  6.1722 -6.27781
555  6.20747 -6.24254
556  6.24275 -6.20726
557  6.27803 -6.17198
558  6.31331 -6.1367
559  6.34859 -6.10143
560  6.38386 -6.06615
561  6.41914 -6.03087
562  6.45442 -5.99559
563  6.4897 -5.96031
564  6.4897 -5.92504
565  6.4897 -5.88976
566  6.4897 -5.85448
567  6.4897 -5.8192
568  6.4897 -5.78393
569  6.4897 -5.74865
570  6.4897 -5.71337
571  6.4897 -5.67809
572  6.4897 -5.64281
573  6.4897 -5.60754
574  6.4897 -5.57226
575  6.4897 -5.53698
576  6.4897 -5.5017
577  6.4897 -5.46643
578  6.52497 -5.43115
579  6.56025 -5.39587
580  6.59553 -5.36059
581  6.63081 -5.32531
582  6.66609 -5.29004
583  6.66609 -5.25476
584  6.66609 -5.21948
585  6.66609 -5.1842
586  6.66609 -5.14893
587  6.66609 -5.11365
588  6.66609 -5.07837
589  6.66609 -5.04309
590  6.66609 -5.00781
591  6.70136 -4.97254
592  6.70136 -4.93726
593  6.70136 -4.90198
594  6.73664 -4.8667
595  6.73664 -4.83143
596  6.73664 -4.79615
597  6.77192 -4.76087
598  6.77192 -4.72559
599  6.77192 -4.69031
600  6.8072 -4.65504
601  6.8072 -4.61976
602  6.84247 -4.58448
603  6.84247 -4.5492
604  6.84247 -4.51393
605  6.87775 -4.47865
606  6.87775 -4.44337
607  6.87775 -4.40809
608  6.87775 -4.37281
609  6.87775 -4.33754
610  6.87775 -4.30226
611  6.91303 -4.26698
612  6.94831 -4.2317
613  6.94831 -4.19643
614  6.98359 -4.16115
615  6.98359 -4.12587
616  6.98359 -4.09059
617  7.01886 -4.05531
618  7.05414 -4.02004
619  7.05414 -3.98476
620  7.05414 -3.94948
621  7.08942 -3.9142
622  7.1247 -3.87893
623  7.1247 -3.84365
624  7.1247 -3.80837
625  7.15997 -3.77309
626  7.15997 -3.73781
627  7.19525 -3.70254
628  7.19525 -3.66726
629  7.23053 -3.63198
630  7.23053 -3.5967
631  7.26581 -3.56143
632  7.26581 -3.52615
633  7.26581 -3.49087
634  7.30109 -3.45559
635  7.30109 -3.42031
636  7.30109 -3.38504
637  7.33636 -3.34976
638  7.33636 -3.31448
639  7.37164 -3.2792
640  7.37164 -3.24393
641  7.40692 -3.20865
642  7.40692 -3.17337
643  7.40692 -3.13809
644  7.4422 -3.10281
645  7.4422 -3.06754
646  7.4422 -3.03226
647  7.4422 -2.99698
648  7.4422 -2.9617
649  7.4422 -2.92643
650  7.47747 -2.89115
651  7.47747 -2.85587
652  7.47747 -2.82059
653  7.51275 -2.78531
654  7.51275 -2.75004
655  7.54803 -2.71476
656  7.54803 -2.67948
657  7.54803 -2.6442
658  7.58331 -2.60893
659  7.58331 -2.57365
660  7.58331 -2.53837
661  7.61859 -2.50309
662  7.65386 -2.46781
663  7.65386 -2.43254
664  7.68914 -2.39726
665  7.68914 -2.36198
666  7.68914 -2.3267
667  7.68914 -2.29143
668  7.68914 -2.25615
669  7.68914 -2.22087
670  7.68914 -2.18559
671  7.68914 -2.15031
672  7.68914 -2.11504
673  7.72442 -2.07976
674  7.72442 -2.04448
675  7.72442 -2.0092
676  7.72442 -1.97393
677  7.7597 -1.93865
678  7.79497 -1.90337
679  7.79497 -1.86809
680  7.79497 -1.83281
681  7.83025 -1.79754
682  7.83025 -1.76226
683  7.83025 -1.72698
684  7.83025 -1.6917
685  7.83025 -1.65643
686  7.83025 -1.62115
687  7.86553 -1.58587
688  7.86553 -1.55059
689  7.86553 -1.51531
690  7.86553 -1.48004
691  7.86553 -1.44476
692  7.86553 -1.40948
693  7.90081 -1.3742
694  7.93609 -1.33893
695  7.93609 -1.30365
696  7.93609 -1.26837
697  7.93609 -1.23309
698  7.93609 -1.19781
699  7.93609 -1.16254
700  7.93609 -1.12726
701  7.93609 -1.09198
702  7.93609 -1.0567
703  7.97136 -1.02143
704  7.97136 -0.986148
705  7.97136 -0.95087
706  7.97136 -0.915592
707  7.97136 -0.880314
708  7.97136 -0.845037
709  8.00664 -0.809759
710  8.00664 -0.774481
711  8.00664 -0.739203
712  8.00664 -0.703925
713  8.04192 -0.668648
714  8.04192 -0.63337
715  8.04192 -0.598092
716  8.04192 -0.562814
717  8.04192 -0.527537
718  8.04192 -0.492259
719  8.04192 -0.456981
720  8.04192 -0.421703
721  8.04192 -0.386425
722  8.04192 -0.351148
723  8.04192 -0.31587
724  8.04192 -0.280592
725  8.04192 -0.245314
726  8.04192 -0.210037
727  8.04192 -0.174759
728  8.00664 -0.139481
729  8.00664 -0.104203
730  8.00664 -0.0689255
731  8.00664 -0.0336477
732  8.00664 0.00163009
733  8.00664 0.0369079
734  8.00664 0.0721856
735  8.00664 0.107463
736  8.00664 0.142741
737  8.00664 0.178019
738  8.00664 0.213297
739  8.00664 0.248575
740  8.00664 0.283852
741  8.00664 0.31913
742  7.97136 0.354408
743  7.97136 0.389686
744  7.97136 0.424963
745  7.97136 0.460241
746  7.97136 0.495519
747  7.97136 0.530797
748  7.97136 0.566075
749  7.97136 0.601352
750  7.97136 0.63663
751  7.97136 0.671908
752  7.97136 0.707186
753  7.93609 0.742463
754  7.93609 0.777741
755  7.93609 0.813019
756  7.93609 0.848297
757  7.93609 0.883575
758  7.93609 0.918852
759  7.93609 0.95413
760  7.93609 0.989408
761  7.93609 1.02469
762  7.93609 1.05996
763  7.93609 1.09524
764  7.93609 1.13052
765  7.93609 1.1658
766  7.93609 1.20107
767  7.90081 1.23635
768  7.90081 1.27163
769  7.90081 1.30691
770  7.90081 1.34219
771  7.90081 1.37746
772  7.90081 1.41274
773  7.86553 1.44802
774  7.83025 1.4833
775  7.79497 1.51857
776  7.7597 1.55385
777  7.72442 1.58913
778  7.68914 1.62441
779  7.65386 1.65969
780  7.61859 1.69496
781  7.61859 1.73024
782  7.61859 1.76552
783  7.58331 1.8008
784  7.58331 1.83607
785  7.58331 1.87135
786  7.58331 1.90663
787  7.58331 1.94191
788  7.58331 1.97719
789  7.58331 2.01246
790  7.58331 2.04774
791  7.58331 2.08302
792  7.54803 2.1183
793  7.54803 2.15357
794  7.54803 2.18885
795  7.54803 2.22413
796  7.54803 2.25941
797  7.51275 2.29469
798  7.51275 2.32996
799  7.47747 2.36524
800  7.47747 2.40052
801  7.47747 2.4358
802  7.4422 2.47107
803  7.4422 2.50635
804  7.40692 2.54163
805  7.40692 2.57691
806  7.37164 2.61219
807  7.37164 2.64746
808  7.33636 2.68274
809  7.33636 2.71802
810  7.30109 2.7533
811  7.30109 2.78857
812  7.30109 2.82385
813  7.26581 2.85913
814  7.26581 2.89441
815  7.23053 2.92969
816  7.23053 2.96496
817  7.23053 3.00024
818  7.19525 3.03552
819  7.19525 3.0708
820  7.19525 3.10607
821  7.15997 3.14135
822  7.15997 3.17663
823  7.15997 3.21191
824  7.1247 3.24719
825  7.1247 3.28246
826  7.1247 3.31774
827  7.1247 3.35302
828  7.08942 3.3883
829  7.08942 3.42357
830  7.08942 3.45885
831  7.08942 3.49413
832  7.05414 3.52941
833  7.05414 3.56469
834  7.05414 3.59996
835  7.01886 3.63524
836  7.01886 3.67052
837  6.98359 3.7058
838  6.98359 3.74107
839  6.94831 3.77635
840  6.94831 3.81163
841  6.91303 3.84691
842  6.91303 3.88219
843  6.87775 3.91746
844  6.87775 3.95274
845  6.84247 3.98802
846  6.84247 4.0233
847  6.8072 4.05857
848  6.8072 4.09385
849  6.77192 4.12913
850  6.77192 4.16441
851  6.73664 4.19969
852  6.73664 4.23496
853  6.70136 4.27024
854  6.70136 4.30552
855  6.66609 4.3408
856  6.66609 4.37607
857  6.63081 4.41135
858  6.63081 4.44663
859  6.59553 4.48191
860  6.59553 4.51719
861  6.56025 4.55246
862  6.56025 4.58774
863  6.52497 4.62302
864  6.52497 4.6583
865  6.4897 4.69357
866  6.45442 4.72885
867  6.45442 4.76413
868  6.41914 4.79941
869  6.41914 4.83469
870  6.38386 4.86996
871  6.38386 4.90524
872  6.34859 4.94052
873  6.31331 4.9758
874  6.31331 5.01107
875  6.27803 5.04635
876  6.27803 5.08163
877  6.24275 5.11691
878  6.24275 5.15219
879  6.20747 5.18746
880  6.20747 5.22274
881  6.1722 5.25802
882  6.1722 5.2933
883  6.13692 5.32857
884  6.10164 5.36385
885  6.06636 5.39913
886  6.06636 5.43441
887  6.03109 5.46969
888  5.99581 5.50496
889  5.99581 5.54024
890  5.96053 5.57552
891  5.92525 5.6108
892  5.92525 5.64607
893  5.88997 5.68135
894  5.8547 5.71663
895  5.81942 5.75191
896  5.81942 5.78719
897  5.78414 5.82246
898  5.74886 5.85774
899  5.71359 5.89302
900  5.71359 5.9283
901  5.67831 5.96357
902  5.64303 5.99885
903  5.60775 6.03413
904  5.60775 6.06941
905  5.57247 6.10469
906  5.5372 6.13996
907  5.5372 6.17524
908  5.50192 6.21052
909  5.46664 6.2458
910  5.43136 6.28107
911  5.39609 6.31635
912  5.36081 6.35163
913  5.32553 6.38691
914  5.29025 6.42219
915  5.25497 6.45746
916  5.2197 6.49274
917  5.18442 6.52802
918  5.14914 6.5633
919  5.11386 6.59857
920  5.07859 6.63385
921  5.04331 6.66913
922  5.00803 6.66913
923  4.97275 6.70441
924  4.93747 6.73969
925  4.9022 6.77496
926  4.86692 6.81024
927  4.83164 6.84552
928  4.79636 6.84552
929  4.76109 6.8808
930  4.72581 6.91607
931  4.69053 6.95135
932  4.65525 6.98663
933  4.61997 7.02191
934  4.5847 7.02191
935  4.54942 7.05719
936  4.51414 7.09246
937  4.47886 7.12774
938  4.44359 7.16302
939  4.40831 7.1983
940  4.37303 7.1983
941  4.33775 7.23357
942  4.30247 7.23357
943  4.2672 7.26885
944  4.23192 7.30413
945  4.19664 7.30413
946  4.16136 7.33941
947  4.12609 7.37469
948  4.09081 7.37469
949  4.05553 7.40996
950  4.02025 7.40996
951  3.98497 7.44524
952  3.9497 7.48052
953  3.91442 7.48052
954  3.87914 7.5158
955  3.84386 7.55107
956  3.80859 7.55107
957  3.77331 7.58635
958  3.73803 7.58635
959  3.70275 7.62163
960  3.66747 7.65691
961  3.6322 7.65691
962  3.59692 7.65691
963  3.56164 7.69219
964  3.52636 7.69219
965  3.49109 7.72746
966  3.45581 7.72746
967  3.42053 7.76274
968  3.38525 7.76274
969  3.34997 7.79802
970  3.3147 7.8333
971  3.27942 7.86857
972  3.24414 7.90385
973  3.20886 7.90385
974  3.17359 7.90385
975  3.13831 7.90385
976  3.10303 7.90385
977  3.06775 7.90385
978  3.03247 7.93913
979  2.9972 7.93913
980  2.96192 7.97441
981  2.92664 7.97441
982  2.89136 8.00969
983  2.85609 8.00969
984  2.82081 8.00969
985  2.78553 8.04496
986  2.75025 8.04496
987  2.71497 8.08024
988  2.6797 8.08024
989  2.64442 8.08024
990  2.60914 8.11552
991  2.57386 8.11552
992  2.53859 8.11552
993  2.50331 8.1508
994  2.46803 8.1508
995  2.43275 8.1508
996  2.39747 8.1508
997  2.3622 8.18607
998  2.32692 8.18607
999  2.29164 8.18607
1000 2.25636 8.18607
1001 2.22109 8.22135
1002 2.18581 8.22135
1003 2.15053 8.22135
1004 2.11525 8.25663
1005 2.07997 8.25663
1006 2.0447 8.25663
1007 2.00942 8.25663
1008 1.97414 8.25663
1009 1.93886 8.29191
1010 1.90359 8.29191
1011 1.86831 8.29191
1012 1.83303 8.29191
1013 1.79775 8.29191
1014 1.76247 8.32719
1015 1.7272 8.32719
1016 1.69192 8.32719
1017 1.65664 8.32719
1018 1.62136 8.32719
1019 1.58609 8.32719
1020 1.55081 8.32719
1021 1.51553 8.36246
1022 1.48025 8.36246
1023 1.44497 8.36246
1024 1.4097 8.36246
1025 1.37442 8.36246
1026 1.33914 8.39774
1027 1.30386 8.39774
1028 1.26859 8.39774
1029 1.23331 8.39774
1030 1.19803 8.39774
1031 1.16275 8.39774
1032 1.12747 8.39774
1033 1.0922 8.39774
1034 1.05692 8.39774
1035 1.02164 8.43302
1036 0.986363 8.43302
1037 0.951085 8.43302
1038 0.915808 8.43302
1039 0.88053 8.43302
1040 0.845252 8.43302
1041 0.809974 8.43302
1042 0.774696 8.43302
1043 0.739419 8.43302
1044 0.704141 8.43302
1045 0.668863 8.43302
1046 0.633585 8.43302
1047 0.598308 8.43302
1048 0.56303 8.43302
1049 0.527752 8.43302
1050 0.492474 8.43302
1051 0.457196 8.43302
1052 0.421919 8.43302
1053 0.386641 8.43302
1054 0.351363 8.43302
1055 0.316085 8.43302
1056 0.280808 8.43302
1057 0.24553 8.43302
1058 0.210252 8.43302
1059 0.174974 8.43302
1060 0.139696 8.43302
1061 0.104419 8.43302
1062 0.0691409 8.43302
1063 0.0338631 8.43302
1064 -0.0014147 8.43302
1065 -0.0366925 8.43302
1066 -0.0719703 8.43302
1067 -0.107248 8.43302
1068 -0.142526 8.43302
1069 -0.177804 8.39774
1070 -0.213081 8.39774
1071 -0.248359 8.39774
1072 -0.283637 8.39774
1073 -0.318915 8.39774
1074 -0.354192 8.39774
1075 -0.38947 8.39774
1076 -0.424748 8.39774
1077 -0.460026 8.39774
1078 -0.495304 8.36246
1079 -0.530581 8.36246
1080 -0.565859 8.36246
1081 -0.601137 8.36246
1082 -0.636415 8.36246
1083 -0.671692 8.36246
1084 -0.70697 8.32719
1085 -0.742248 8.32719
1086 -0.777526 8.32719
1087 -0.812804 8.32719
1088 -0.848081 8.32719
1089 -0.883359 8.32719
1090 -0.918637 8.32719
1091 -0.953915 8.29191
1092 -0.989192 8.29191
1093 -1.02447 8.29191
1094 -1.05975 8.25663
1095 -1.09503 8.25663
1096 -1.1303 8.25663
1097 -1.16558 8.25663
1098 -1.20086 8.25663
1099 -1.23614 8.25663
1100 -1.27141 8.25663
1101 -1.30669 8.25663
1102 -1.34197 8.25663
1103 -1.37725 8.25663
1104 -1.41253 8.25663
1105 -1.4478 8.25663
1106 -1.48308 8.22135
1107 -1.51836 8.22135
1108 -1.55364 8.22135
1109 -1.58891 8.18607
1110 -1.62419 8.18607
1111 -1.65947 8.1508
1112 -1.69475 8.1508
1113 -1.73003 8.11552
1114 -1.7653 8.11552
1115 -1.80058 8.11552
1116 -1.83586 8.11552
1117 -1.87114 8.08024
1118 -1.90641 8.04496
1119 -1.94169 8.04496
1120 -1.97697 8.04496
1121 -2.01225 8.04496
1122 -2.04753 8.04496
1123 -2.0828 8.00969
1124 -2.11808 8.00969
1125 -2.15336 7.97441
1126 -2.18864 7.97441
1127 -2.22391 7.97441
1128 -2.25919 7.97441
1129 -2.29447 7.97441
1130 -2.32975 7.93913
1131 -2.36503 7.93913
1132 -2.4003 7.90385
1133 -2.43558 7.90385
1134 -2.47086 7.90385
1135 -2.50614 7.86857
1136 -2.54141 7.86857
1137 -2.57669 7.86857
1138 -2.61197 7.86857
1139 -2.64725 7.8333
1140 -2.68253 7.79802
1141 -2.7178 7.76274
1142 -2.75308 7.76274
1143 -2.78836 7.76274
1144 -2.82364 7.72746
1145 -2.85891 7.69219
1146 -2.89419 7.69219
1147 -2.92947 7.69219
1148 -2.96475 7.65691
1149 -3.00003 7.65691
1150 -3.0353 7.62163
1151 -3.07058 7.58635
1152 -3.10586 7.58635
1153 -3.14114 7.55107
1154 -3.17641 7.5158
1155 -3.21169 7.5158
1156 -3.24697 7.48052
1157 -3.28225 7.48052
1158 -3.31753 7.44524
1159 -3.3528 7.44524
1160 -3.38808 7.44524
1161 -3.42336 7.40996
1162 -3.45864 7.37469
1163 -3.49391 7.37469
1164 -3.52919 7.37469
1165 -3.56447 7.37469
1166 -3.59975 7.33941
1167 -3.63503 7.30413
1168 -3.6703 7.26885
1169 -3.70558 7.23357
1170 -3.74086 7.23357
1171 -3.77614 7.1983
1172 -3.81141 7.1983
1173 -3.84669 7.16302
1174 -3.88197 7.12774
1175 -3.91725 7.09246
1176 -3.95253 7.09246
1177 -3.9878 7.05719
1178 -4.02308 7.02191
1179 -4.05836 6.98663
1180 -4.09364 6.98663
1181 -4.12891 6.95135
1182 -4.16419 6.91607
1183 -4.19947 6.91607
1184 -4.23475 6.8808
1185 -4.27003 6.84552
1186 -4.3053 6.81024
1187 -4.34058 6.77496
1188 -4.37586 6.77496
1189 -4.41114 6.73969
1190 -4.44641 6.70441
1191 -4.48169 6.66913
1192 -4.51697 6.66913
1193 -4.55225 6.63385
1194 -4.58753 6.59857
1195 -4.6228 6.5633
1196 -4.65808 6.5633
1197 -4.69336 6.52802
1198 -4.72864 6.49274
1199 -4.76391 6.45746
1200 -4.79919 6.42219
1201 -4.83447 6.38691
1202 -4.86975 6.38691
1203 -4.90503 6.35163
1204 -4.9403 6.31635
1205 -4.97558 6.28107
1206 -5.01086 6.2458
1207 -5.04614 6.21052
1208 -5.08141 6.21052
1209 -5.11669 6.17524
1210 -5.15197 6.13996
1211 -5.18725 6.13996
1212 -5.22253 6.10469
1213 -5.2578 6.10469
1214 -5.29308 6.06941
1215 -5.32836 6.06941
1216 -5.36364 6.03413
1217 -5.39891 6.03413
1218 -5.43419 5.99885
1219 -5.46947 5.96357
1220 -5.50475 5.96357
1221 -5.54003 5.9283
1222 -5.5753 5.89302
1223 -5.61058 5.85774
1224 -5.64586 5.82246
1225 -5.68114 5.78719
1226 -5.71641 5.75191
1227 -5.75169 5.71663
1228 -5.78697 5.68135
1229 -5.78697 5.64607
1230 -5.82225 5.6108
1231 -5.85753 5.57552
1232 -5.85753 5.54024
1233 -5.8928 5.50496
1234 -5.92808 5.46969
1235 -5.96336 5.43441
1236 -5.99864 5.39913
1237 -6.03391 5.36385
1238 -6.06919 5.32857
1239 -6.10447 5.2933
1240 -6.13975 5.25802
1241 -6.17503 5.22274
1242 -6.2103 5.18746
1243 -6.24558 5.15219
1244 -6.28086 5.11691
1245 -6.31614 5.08163
1246 -6.35141 5.04635
1247 -6.38669 5.01107
1248 -6.42197 4.9758
1249 -6.45725 4.94052
1250 -6.49253 4.90524
1251 -6.5278 4.86996
1252 -6.56308 4.83469
1253 -6.59836 4.79941
1254 -6.63364 4.76413
1255 -6.66891 4.72885
1256 -6.70419 4.69357
1257 -6.73947 4.6583
1258 -6.73947 4.62302
1259 -6.77475 4.58774
1260 -6.81003 4.55246
1261 -6.8453 4.51719
1262 -6.88058 4.48191
1263 -6.91586 4.44663
1264 -6.95114 4.41135
1265 -6.98641 4.37607
1266 -6.98641 4.3408
1267 -7.02169 4.30552
1268 -7.02169 4.27024
1269 -7.02169 4.23496
1270 -7.05697 4.19969
1271 -7.09225 4.16441
1272 -7.12753 4.12913
1273 -7.12753 4.09385
1274 -7.12753 4.05857
1275 -7.12753 4.0233
1276 -7.12753 3.98802
1277 -7.1628 3.95274
1278 -7.19808 3.91746
1279 -7.19808 3.88219
1280 -7.19808 3.84691
1281 -7.23336 3.81163
1282 -7.23336 3.77635
1283 -7.23336 3.74107
1284 -7.23336 3.7058
1285 -7.23336 3.67052
1286 -7.26864 3.63524
1287 -7.30391 3.59996
1288 -7.33919 3.56469
1289 -7.37447 3.52941
1290 -7.40975 3.49413
1291 -7.40975 3.45885
1292 -7.40975 3.42357
1293 -7.40975 3.3883
1294 -7.40975 3.35302
1295 -7.40975 3.31774
1296 -7.44503 3.28246
1297 -7.4803 3.24719
1298 -7.4803 3.21191
1299 -7.51558 3.17663
1300 -7.51558 3.14135
1301 -7.51558 3.10607
1302 -7.51558 3.0708
1303 -7.55086 3.03552
1304 -7.55086 3.00024
1305 -7.58614 2.96496
1306 -7.58614 2.92969
1307 -7.58614 2.89441
1308 -7.62141 2.85913
1309 -7.65669 2.82385
1310 -7.69197 2.78857
1311 -7.69197 2.7533
1312 -7.72725 2.71802
1313 -7.76253 2.68274
1314 -7.76253 2.64746
1315 -7.76253 2.61219
1316 -7.7978 2.57691
1317 -7.83308 2.54163
1318 -7.83308 2.50635
1319 -7.86836 2.47107
1320 -7.86836 2.4358
1321 -7.90364 2.40052
1322 -7.90364 2.36524
1323 -7.93891 2.32996
1324 -7.93891 2.29469
1325 -7.97419 2.25941
1326 -7.97419 2.22413
1327 -8.00947 2.18885
1328 -8.04475 2.15357
1329 -8.04475 2.1183
1330 -8.04475 2.08302
1331 -8.04475 2.04774
1332 -8.04475 2.01246
1333 -8.04475 1.97719
1334 -8.08003 1.94191
1335 -8.08003 1.90663
1336 -8.1153 1.87135
1337 -8.1153 1.83607
1338 -8.1153 1.8008
1339 -8.15058 1.76552
1340 -8.15058 1.73024
1341 -8.15058 1.69496
1342 -8.15058 1.65969
1343 -8.15058 1.62441
1344 -8.15058 1.58913
1345 -8.15058 1.55385
1346 -8.15058 1.51857
1347 -8.15058 1.4833
1348 -8.15058 1.44802
1349 -8.15058 1.41274
1350 -8.15058 1.37746
1351 -8.15058 1.34219
1352 -8.15058 1.30691
1353 -8.15058 1.27163
1354 -8.15058 1.23635
1355 -8.1153 1.20107
1356 -8.08003 1.1658
1357 -8.04475 1.13052
1358 -8.04475 1.09524
1359 -8.04475 1.05996
1360 -8.00947 1.02469
1361 -8.00947 0.989408
1362 -8.00947 0.95413
1363 -8.00947 0.918852
1364 -8.00947 0.883575
1365 -8.00947 0.848297
1366 -8.00947 0.813019
1367 -8.00947 0.777741
1368 -8.00947 0.742463
1369 -8.00947 0.707186
1370 -8.00947 0.671908
1371 -8.00947 0.63663
1372 -8.00947 0.601352
1373 -8.00947 0.566075
1374 -8.04475 0.530797
1375 -8.04475 0.495519
1376 -8.04475 0.460241
1377 -8.04475 0.424963
1378 -8.04475 0.389686
1379 -8.04475 0.354408
1380 -8.04475 0.31913
1381 -8.08003 0.283852
1382 -8.1153 0.248575
1383 -8.1153 0.213297
1384 -8.1153 0.178019
1385 -8.1153 0.142741
1386 -8.1153 0.107463
1387 -8.1153 0.0721856
1388 -8.1153 0.0369079
1389 -8.1153 0.00163009
1390 -8.1153 -0.0336477
1391 -8.1153 -0.0689255
1392 -8.15058 -0.104203
1393 -8.15058 -0.139481
1394 -8.15058 -0.174759
1395 -8.15058 -0.210037
1396 -8.15058 -0.245314
1397 -8.15058 -0.280592
1398 -8.15058 -0.31587
1399 -8.15058 -0.351148
1400 -8.15058 -0.386425
1401 -8.15058 -0.421703
1402 -8.15058 -0.456981
1403 -8.15058 -0.492259
1404 -8.15058 -0.527537
1405 -8.15058 -0.562814
1406 -8.15058 -0.598092
1407 -8.15058 -0.63337
1408 -8.15058 -0.668648
1409 -8.18586 -0.703925
1410 -8.22114 -0.739203
