# Supplementary material for: Statistical Mapping of Maize Bundle Intensity at the Stem Scale Using Spatial Normalisation of Replicated Images
Source: PLoS One. 2014 Mar 12;9(3):e90673. doi: 10.1371/journal.pone.0090673 (PMC3951278; doi:10.1371/journal.pone.0090673)
Supplement: File S2 — Data files containing bundle positions and slice contours. (ZIP) [file pone.0090673.s002.zip › data/slabs/tables/contoursMm/m12avCntMm.txt]

name   x   y
1    -7.48052 -1.06705
2    -7.48052 -1.10233
3    -7.48052 -1.13761
4    -7.48052 -1.17288
5    -7.48052 -1.20816
6    -7.48052 -1.24344
7    -7.48052 -1.27872
8    -7.48052 -1.31399
9    -7.48052 -1.34927
10   -7.48052 -1.38455
11   -7.48052 -1.41983
12   -7.48052 -1.45511
13   -7.48052 -1.49038
14   -7.48052 -1.52566
15   -7.48052 -1.56094
16   -7.48052 -1.59622
17   -7.48052 -1.63149
18   -7.48052 -1.66677
19   -7.48052 -1.70205
20   -7.48052 -1.73733
21   -7.48052 -1.77261
22   -7.48052 -1.80788
23   -7.48052 -1.84316
24   -7.48052 -1.87844
25   -7.48052 -1.91372
26   -7.48052 -1.94899
27   -7.48052 -1.98427
28   -7.48052 -2.01955
29   -7.48052 -2.05483
30   -7.48052 -2.09011
31   -7.48052 -2.12538
32   -7.48052 -2.16066
33   -7.48052 -2.19594
34   -7.48052 -2.23122
35   -7.48052 -2.26649
36   -7.48052 -2.30177
37   -7.48052 -2.33705
38   -7.48052 -2.37233
39   -7.48052 -2.40761
40   -7.48052 -2.44288
41   -7.48052 -2.47816
42   -7.48052 -2.51344
43   -7.48052 -2.54872
44   -7.44525 -2.58399
45   -7.44525 -2.61927
46   -7.44525 -2.65455
47   -7.44525 -2.68983
48   -7.44525 -2.72511
49   -7.44525 -2.76038
50   -7.44525 -2.79566
51   -7.44525 -2.83094
52   -7.44525 -2.86622
53   -7.44525 -2.90149
54   -7.44525 -2.93677
55   -7.44525 -2.97205
56   -7.44525 -3.00733
57   -7.44525 -3.04261
58   -7.40997 -3.07788
59   -7.40997 -3.11316
60   -7.40997 -3.14844
61   -7.40997 -3.18372
62   -7.40997 -3.21899
63   -7.40997 -3.25427
64   -7.40997 -3.28955
65   -7.40997 -3.32483
66   -7.40997 -3.36011
67   -7.40997 -3.39538
68   -7.40997 -3.43066
69   -7.40997 -3.46594
70   -7.40997 -3.50122
71   -7.40997 -3.53649
72   -7.40997 -3.57177
73   -7.40997 -3.60705
74   -7.40997 -3.64233
75   -7.37469 -3.67761
76   -7.37469 -3.71288
77   -7.37469 -3.74816
78   -7.37469 -3.78344
79   -7.33941 -3.81872
80   -7.33941 -3.85399
81   -7.33941 -3.88927
82   -7.33941 -3.92455
83   -7.33941 -3.95983
84   -7.33941 -3.99511
85   -7.33941 -4.03038
86   -7.33941 -4.06566
87   -7.30414 -4.10094
88   -7.30414 -4.13622
89   -7.30414 -4.17149
90   -7.30414 -4.20677
91   -7.30414 -4.24205
92   -7.30414 -4.27733
93   -7.30414 -4.31261
94   -7.30414 -4.34788
95   -7.30414 -4.38316
96   -7.30414 -4.41844
97   -7.30414 -4.45372
98   -7.30414 -4.48899
99   -7.30414 -4.52427
100  -7.30414 -4.55955
101  -7.26886 -4.59483
102  -7.26886 -4.63011
103  -7.26886 -4.66538
104  -7.26886 -4.70066
105  -7.26886 -4.73594
106  -7.26886 -4.77122
107  -7.23358 -4.80649
108  -7.1983 -4.84177
109  -7.16302 -4.87705
110  -7.16302 -4.91233
111  -7.12775 -4.94761
112  -7.09247 -4.98288
113  -7.05719 -5.01816
114  -7.02191 -5.05344
115  -6.98664 -5.08872
116  -6.95136 -5.12399
117  -6.95136 -5.15927
118  -6.95136 -5.19455
119  -6.91608 -5.22983
120  -6.91608 -5.26511
121  -6.8808 -5.30038
122  -6.8808 -5.33566
123  -6.8808 -5.37094
124  -6.84552 -5.40622
125  -6.81025 -5.44149
126  -6.81025 -5.47677
127  -6.81025 -5.51205
128  -6.77497 -5.54733
129  -6.73969 -5.58261
130  -6.70441 -5.61788
131  -6.66914 -5.65316
132  -6.66914 -5.68844
133  -6.66914 -5.72372
134  -6.63386 -5.75899
135  -6.59858 -5.79427
136  -6.5633 -5.82955
137  -6.5633 -5.86483
138  -6.5633 -5.90011
139  -6.5633 -5.93538
140  -6.5633 -5.97066
141  -6.5633 -6.00594
142  -6.52802 -6.04122
143  -6.49275 -6.07649
144  -6.45747 -6.11177
145  -6.42219 -6.14705
146  -6.38691 -6.18233
147  -6.38691 -6.21761
148  -6.38691 -6.25288
149  -6.38691 -6.28816
150  -6.35164 -6.32344
151  -6.31636 -6.35872
152  -6.28108 -6.39399
153  -6.2458 -6.42927
154  -6.21052 -6.46455
155  -6.17525 -6.49983
156  -6.13997 -6.53511
157  -6.10469 -6.57038
158  -6.06941 -6.60566
159  -6.03414 -6.64094
160  -5.99886 -6.67622
161  -5.96358 -6.71149
162  -5.9283 -6.74677
163  -5.89302 -6.78205
164  -5.85775 -6.81733
165  -5.82247 -6.85261
166  -5.78719 -6.88788
167  -5.75191 -6.92316
168  -5.71664 -6.95844
169  -5.68136 -6.99372
170  -5.64608 -7.02899
171  -5.6108 -7.06427
172  -5.57552 -7.09955
173  -5.54025 -7.13483
174  -5.50497 -7.13483
175  -5.46969 -7.13483
176  -5.43441 -7.13483
177  -5.39914 -7.17011
178  -5.36386 -7.20538
179  -5.32858 -7.24066
180  -5.2933 -7.27594
181  -5.25802 -7.31122
182  -5.22275 -7.34649
183  -5.18747 -7.34649
184  -5.15219 -7.34649
185  -5.11691 -7.34649
186  -5.08164 -7.34649
187  -5.04636 -7.34649
188  -5.01108 -7.34649
189  -4.9758 -7.34649
190  -4.94052 -7.34649
191  -4.90525 -7.34649
192  -4.86997 -7.34649
193  -4.83469 -7.34649
194  -4.79941 -7.34649
195  -4.76414 -7.31122
196  -4.72886 -7.27594
197  -4.69358 -7.27594
198  -4.6583 -7.24066
199  -4.62302 -7.20538
200  -4.58775 -7.17011
201  -4.55247 -7.13483
202  -4.51719 -7.09955
203  -4.48191 -7.09955
204  -4.44664 -7.09955
205  -4.41136 -7.09955
206  -4.37608 -7.06427
207  -4.3408 -7.06427
208  -4.30552 -7.02899
209  -4.27025 -6.99372
210  -4.23497 -6.95844
211  -4.19969 -6.92316
212  -4.16441 -6.88788
213  -4.12914 -6.88788
214  -4.09386 -6.88788
215  -4.05858 -6.85261
216  -4.0233 -6.81733
217  -3.98802 -6.81733
218  -3.95275 -6.78205
219  -3.91747 -6.78205
220  -3.88219 -6.74677
221  -3.84691 -6.74677
222  -3.81164 -6.74677
223  -3.77636 -6.71149
224  -3.74108 -6.71149
225  -3.7058 -6.67622
226  -3.67052 -6.67622
227  -3.63525 -6.64094
228  -3.59997 -6.64094
229  -3.56469 -6.60566
230  -3.52941 -6.60566
231  -3.49414 -6.60566
232  -3.45886 -6.57038
233  -3.42358 -6.57038
234  -3.3883 -6.57038
235  -3.35302 -6.57038
236  -3.31775 -6.53511
237  -3.28247 -6.53511
238  -3.24719 -6.53511
239  -3.21191 -6.49983
240  -3.17664 -6.49983
241  -3.14136 -6.49983
242  -3.10608 -6.49983
243  -3.0708 -6.49983
244  -3.03552 -6.46455
245  -3.00025 -6.46455
246  -2.96497 -6.46455
247  -2.92969 -6.46455
248  -2.89441 -6.46455
249  -2.85914 -6.46455
250  -2.82386 -6.42927
251  -2.78858 -6.42927
252  -2.7533 -6.42927
253  -2.71802 -6.42927
254  -2.68275 -6.39399
255  -2.64747 -6.39399
256  -2.61219 -6.39399
257  -2.57691 -6.39399
258  -2.54164 -6.39399
259  -2.50636 -6.39399
260  -2.47108 -6.35872
261  -2.4358 -6.35872
262  -2.40052 -6.32344
263  -2.36525 -6.32344
264  -2.32997 -6.32344
265  -2.29469 -6.32344
266  -2.25941 -6.32344
267  -2.22414 -6.32344
268  -2.18886 -6.32344
269  -2.15358 -6.32344
270  -2.1183 -6.32344
271  -2.08302 -6.32344
272  -2.04775 -6.32344
273  -2.01247 -6.32344
274  -1.97719 -6.32344
275  -1.94191 -6.32344
276  -1.90664 -6.32344
277  -1.87136 -6.32344
278  -1.83608 -6.32344
279  -1.8008 -6.32344
280  -1.76552 -6.32344
281  -1.73025 -6.32344
282  -1.69497 -6.32344
283  -1.65969 -6.32344
284  -1.62441 -6.32344
285  -1.58914 -6.32344
286  -1.55386 -6.32344
287  -1.51858 -6.32344
288  -1.4833 -6.32344
289  -1.44802 -6.32344
290  -1.41275 -6.32344
291  -1.37747 -6.32344
292  -1.34219 -6.32344
293  -1.30691 -6.32344
294  -1.27164 -6.32344
295  -1.23636 -6.32344
296  -1.20108 -6.32344
297  -1.1658 -6.32344
298  -1.13052 -6.28816
299  -1.09525 -6.28816
300  -1.05997 -6.28816
301  -1.02469 -6.28816
302  -0.989414 -6.28816
303  -0.954136 -6.28816
304  -0.918858 -6.28816
305  -0.88358 -6.28816
306  -0.848303 -6.28816
307  -0.813025 -6.28816
308  -0.777747 -6.28816
309  -0.742469 -6.28816
310  -0.707192 -6.28816
311  -0.671914 -6.28816
312  -0.636636 -6.28816
313  -0.601358 -6.28816
314  -0.56608 -6.28816
315  -0.530803 -6.28816
316  -0.495525 -6.28816
317  -0.460247 -6.28816
318  -0.424969 -6.28816
319  -0.389692 -6.28816
320  -0.354414 -6.32344
321  -0.319136 -6.32344
322  -0.283858 -6.32344
323  -0.24858 -6.32344
324  -0.213303 -6.32344
325  -0.178025 -6.35872
326  -0.142747 -6.35872
327  -0.107469 -6.35872
328  -0.0721916 -6.35872
329  -0.0369138 -6.35872
330  -0.00163602 -6.39399
331  0.0336418 -6.39399
332  0.0689195 -6.39399
333  0.104197 -6.39399
334  0.139475 -6.39399
335  0.174753 -6.42927
336  0.210031 -6.42927
337  0.245308 -6.42927
338  0.280586 -6.42927
339  0.315864 -6.42927
340  0.351142 -6.42927
341  0.38642 -6.46455
342  0.421697 -6.46455
343  0.456975 -6.46455
344  0.492253 -6.46455
345  0.527531 -6.49983
346  0.562808 -6.49983
347  0.598086 -6.49983
348  0.633364 -6.49983
349  0.668642 -6.49983
350  0.70392 -6.53511
351  0.739197 -6.53511
352  0.774475 -6.57038
353  0.809753 -6.57038
354  0.845031 -6.57038
355  0.880308 -6.60566
356  0.915586 -6.60566
357  0.950864 -6.60566
358  0.986142 -6.64094
359  1.02142 -6.64094
360  1.0567 -6.67622
361  1.09198 -6.67622
362  1.12725 -6.67622
363  1.16253 -6.67622
364  1.19781 -6.71149
365  1.23309 -6.74677
366  1.26836 -6.74677
367  1.30364 -6.78205
368  1.33892 -6.78205
369  1.3742 -6.78205
370  1.40948 -6.81733
371  1.44475 -6.81733
372  1.48003 -6.85261
373  1.51531 -6.85261
374  1.55059 -6.85261
375  1.58586 -6.85261
376  1.62114 -6.88788
377  1.65642 -6.92316
378  1.6917 -6.95844
379  1.72698 -6.95844
380  1.76225 -6.99372
381  1.79753 -6.99372
382  1.83281 -6.99372
383  1.86809 -7.02899
384  1.90336 -7.06427
385  1.93864 -7.06427
386  1.97392 -7.09955
387  2.0092 -7.13483
388  2.04448 -7.13483
389  2.07975 -7.17011
390  2.11503 -7.17011
391  2.15031 -7.20538
392  2.18559 -7.24066
393  2.22086 -7.27594
394  2.25614 -7.27594
395  2.29142 -7.31122
396  2.3267 -7.31122
397  2.36198 -7.34649
398  2.39725 -7.34649
399  2.43253 -7.38177
400  2.46781 -7.41705
401  2.50309 -7.41705
402  2.53836 -7.45233
403  2.57364 -7.48761
404  2.60892 -7.52288
405  2.6442 -7.52288
406  2.67948 -7.55816
407  2.71475 -7.55816
408  2.75003 -7.59344
409  2.78531 -7.59344
410  2.82059 -7.62872
411  2.85586 -7.66399
412  2.89114 -7.69927
413  2.92642 -7.69927
414  2.9617 -7.73455
415  2.99698 -7.76983
416  3.03225 -7.76983
417  3.06753 -7.80511
418  3.10281 -7.84038
419  3.13809 -7.87566
420  3.17336 -7.87566
421  3.20864 -7.91094
422  3.24392 -7.91094
423  3.2792 -7.94622
424  3.31448 -7.98149
425  3.34975 -7.98149
426  3.38503 -7.98149
427  3.42031 -7.98149
428  3.45559 -7.98149
429  3.49086 -7.98149
430  3.52614 -7.98149
431  3.56142 -7.98149
432  3.5967 -7.98149
433  3.63198 -7.98149
434  3.66725 -7.98149
435  3.70253 -7.98149
436  3.73781 -7.98149
437  3.77309 -7.94622
438  3.80836 -7.91094
439  3.84364 -7.87566
440  3.87892 -7.84038
441  3.9142 -7.80511
442  3.94948 -7.76983
443  3.98475 -7.73455
444  4.02003 -7.69927
445  4.05531 -7.66399
446  4.09059 -7.62872
447  4.12586 -7.59344
448  4.16114 -7.55816
449  4.19642 -7.52288
450  4.2317 -7.48761
451  4.26698 -7.48761
452  4.30225 -7.45233
453  4.33753 -7.41705
454  4.37281 -7.38177
455  4.40809 -7.34649
456  4.44336 -7.31122
457  4.47864 -7.27594
458  4.51392 -7.24066
459  4.5492 -7.20538
460  4.5492 -7.17011
461  4.5492 -7.13483
462  4.5492 -7.09955
463  4.58448 -7.06427
464  4.61975 -7.02899
465  4.65503 -6.99372
466  4.69031 -6.95844
467  4.72559 -6.92316
468  4.76086 -6.88788
469  4.79614 -6.85261
470  4.83142 -6.81733
471  4.8667 -6.78205
472  4.90198 -6.74677
473  4.93725 -6.71149
474  4.97253 -6.67622
475  5.00781 -6.64094
476  5.04309 -6.60566
477  5.07836 -6.57038
478  5.11364 -6.53511
479  5.14892 -6.49983
480  5.1842 -6.46455
481  5.21948 -6.42927
482  5.25475 -6.39399
483  5.29003 -6.35872
484  5.32531 -6.32344
485  5.36059 -6.28816
486  5.39586 -6.25288
487  5.43114 -6.21761
488  5.46642 -6.18233
489  5.46642 -6.14705
490  5.46642 -6.11177
491  5.46642 -6.07649
492  5.46642 -6.04122
493  5.46642 -6.00594
494  5.46642 -5.97066
495  5.46642 -5.93538
496  5.46642 -5.90011
497  5.46642 -5.86483
498  5.46642 -5.82955
499  5.46642 -5.79427
500  5.46642 -5.75899
501  5.46642 -5.72372
502  5.46642 -5.68844
503  5.46642 -5.65316
504  5.46642 -5.61788
505  5.5017 -5.58261
506  5.53698 -5.54733
507  5.57225 -5.51205
508  5.60753 -5.47677
509  5.64281 -5.44149
510  5.67809 -5.40622
511  5.71336 -5.37094
512  5.74864 -5.33566
513  5.78392 -5.30038
514  5.8192 -5.26511
515  5.85448 -5.22983
516  5.85448 -5.19455
517  5.88975 -5.15927
518  5.92503 -5.12399
519  5.96031 -5.08872
520  5.99559 -5.05344
521  6.03086 -5.01816
522  6.06614 -4.98288
523  6.10142 -4.94761
524  6.1367 -4.91233
525  6.17198 -4.87705
526  6.20725 -4.84177
527  6.24253 -4.80649
528  6.27781 -4.77122
529  6.31309 -4.73594
530  6.34836 -4.70066
531  6.34836 -4.66538
532  6.34836 -4.63011
533  6.34836 -4.59483
534  6.34836 -4.55955
535  6.34836 -4.52427
536  6.34836 -4.48899
537  6.34836 -4.45372
538  6.34836 -4.41844
539  6.34836 -4.38316
540  6.34836 -4.34788
541  6.34836 -4.31261
542  6.34836 -4.27733
543  6.34836 -4.24205
544  6.34836 -4.20677
545  6.34836 -4.17149
546  6.34836 -4.13622
547  6.38364 -4.10094
548  6.38364 -4.06566
549  6.38364 -4.03038
550  6.41892 -3.99511
551  6.41892 -3.95983
552  6.4542 -3.92455
553  6.4542 -3.88927
554  6.48948 -3.85399
555  6.52475 -3.81872
556  6.56003 -3.78344
557  6.59531 -3.74816
558  6.63059 -3.71288
559  6.63059 -3.67761
560  6.66586 -3.64233
561  6.66586 -3.60705
562  6.66586 -3.57177
563  6.66586 -3.53649
564  6.66586 -3.50122
565  6.66586 -3.46594
566  6.66586 -3.43066
567  6.66586 -3.39538
568  6.70114 -3.36011
569  6.70114 -3.32483
570  6.70114 -3.28955
571  6.70114 -3.25427
572  6.70114 -3.21899
573  6.70114 -3.18372
574  6.70114 -3.14844
575  6.73642 -3.11316
576  6.7717 -3.07788
577  6.80698 -3.04261
578  6.84225 -3.00733
579  6.87753 -2.97205
580  6.91281 -2.93677
581  6.94809 -2.90149
582  6.98336 -2.86622
583  7.01864 -2.83094
584  7.05392 -2.83094
585  7.0892 -2.83094
586  7.12448 -2.83094
587  7.15975 -2.79566
588  7.19503 -2.76038
589  7.23031 -2.72511
590  7.26559 -2.68983
591  7.30086 -2.65455
592  7.33614 -2.61927
593  7.37142 -2.58399
594  7.4067 -2.54872
595  7.44198 -2.51344
596  7.47725 -2.47816
597  7.51253 -2.44288
598  7.51253 -2.40761
599  7.54781 -2.37233
600  7.54781 -2.33705
601  7.54781 -2.30177
602  7.58309 -2.26649
603  7.58309 -2.23122
604  7.61836 -2.19594
605  7.61836 -2.16066
606  7.61836 -2.12538
607  7.65364 -2.09011
608  7.68892 -2.05483
609  7.7242 -2.01955
610  7.75948 -1.98427
611  7.75948 -1.94899
612  7.79475 -1.91372
613  7.79475 -1.87844
614  7.83003 -1.84316
615  7.86531 -1.80788
616  7.90059 -1.77261
617  7.93586 -1.73733
618  7.93586 -1.70205
619  7.93586 -1.66677
620  7.93586 -1.63149
621  7.93586 -1.59622
622  7.93586 -1.56094
623  7.93586 -1.52566
624  7.93586 -1.49038
625  7.93586 -1.45511
626  7.93586 -1.41983
627  7.93586 -1.38455
628  7.93586 -1.34927
629  7.93586 -1.31399
630  7.97114 -1.27872
631  7.97114 -1.24344
632  7.97114 -1.20816
633  7.97114 -1.17288
634  7.97114 -1.13761
635  7.97114 -1.10233
636  7.97114 -1.06705
637  7.97114 -1.03177
638  7.97114 -0.996494
639  7.97114 -0.961217
640  7.97114 -0.925939
641  7.97114 -0.890661
642  7.97114 -0.855383
643  7.97114 -0.820105
644  7.97114 -0.784828
645  7.97114 -0.74955
646  7.97114 -0.714272
647  7.97114 -0.678994
648  7.97114 -0.643717
649  7.97114 -0.608439
650  7.97114 -0.573161
651  7.97114 -0.537883
652  7.93586 -0.502605
653  7.90059 -0.467328
654  7.86531 -0.43205
655  7.83003 -0.396772
656  7.79475 -0.361494
657  7.75948 -0.326217
658  7.75948 -0.290939
659  7.75948 -0.255661
660  7.75948 -0.220383
661  7.75948 -0.185105
662  7.75948 -0.149828
663  7.75948 -0.11455
664  7.75948 -0.0792721
665  7.75948 -0.0439943
666  7.75948 -0.00871656
667  7.75948 0.0265612
668  7.7242 0.061839
669  7.7242 0.0971168
670  7.68892 0.132395
671  7.68892 0.167672
672  7.68892 0.20295
673  7.68892 0.238228
674  7.68892 0.273506
675  7.68892 0.308783
676  7.68892 0.344061
677  7.68892 0.379339
678  7.68892 0.414617
679  7.68892 0.449895
680  7.68892 0.485172
681  7.68892 0.52045
682  7.68892 0.555728
683  7.65364 0.591006
684  7.65364 0.626283
685  7.61836 0.661561
686  7.61836 0.696839
687  7.61836 0.732117
688  7.61836 0.767395
689  7.61836 0.802672
690  7.58309 0.83795
691  7.58309 0.873228
692  7.58309 0.908506
693  7.58309 0.943783
694  7.58309 0.979061
695  7.54781 1.01434
696  7.54781 1.04962
697  7.51253 1.08489
698  7.47725 1.12017
699  7.44198 1.15545
700  7.4067 1.19073
701  7.4067 1.22601
702  7.37142 1.26128
703  7.37142 1.29656
704  7.37142 1.33184
705  7.37142 1.36712
706  7.37142 1.40239
707  7.33614 1.43767
708  7.33614 1.47295
709  7.33614 1.50823
710  7.30086 1.54351
711  7.30086 1.57878
712  7.30086 1.61406
713  7.30086 1.64934
714  7.30086 1.68462
715  7.26559 1.71989
716  7.26559 1.75517
717  7.26559 1.79045
718  7.26559 1.82573
719  7.23031 1.86101
720  7.23031 1.89628
721  7.23031 1.93156
722  7.19503 1.96684
723  7.19503 2.00212
724  7.19503 2.03739
725  7.19503 2.07267
726  7.15975 2.10795
727  7.15975 2.14323
728  7.15975 2.17851
729  7.12448 2.21378
730  7.12448 2.24906
731  7.12448 2.28434
732  7.12448 2.31962
733  7.0892 2.35489
734  7.0892 2.39017
735  7.05392 2.42545
736  7.05392 2.46073
737  7.05392 2.49601
738  7.01864 2.53128
739  6.98336 2.56656
740  6.98336 2.60184
741  6.98336 2.63712
742  6.98336 2.67239
743  6.94809 2.70767
744  6.94809 2.74295
745  6.94809 2.77823
746  6.91281 2.81351
747  6.91281 2.84878
748  6.91281 2.88406
749  6.87753 2.91934
750  6.84225 2.95462
751  6.84225 2.98989
752  6.84225 3.02517
753  6.84225 3.06045
754  6.80698 3.09573
755  6.7717 3.13101
756  6.73642 3.16628
757  6.73642 3.20156
758  6.73642 3.23684
759  6.73642 3.27212
760  6.70114 3.30739
761  6.66586 3.34267
762  6.63059 3.37795
763  6.63059 3.41323
764  6.59531 3.44851
765  6.59531 3.48378
766  6.59531 3.51906
767  6.59531 3.55434
768  6.56003 3.58962
769  6.56003 3.62489
770  6.56003 3.66017
771  6.52475 3.69545
772  6.52475 3.73073
773  6.48948 3.76601
774  6.48948 3.80128
775  6.4542 3.83656
776  6.41892 3.87184
777  6.38364 3.90712
778  6.34836 3.94239
779  6.34836 3.97767
780  6.34836 4.01295
781  6.31309 4.04823
782  6.27781 4.08351
783  6.27781 4.11878
784  6.24253 4.15406
785  6.24253 4.18934
786  6.20725 4.22462
787  6.17198 4.25989
788  6.17198 4.29517
789  6.1367 4.33045
790  6.10142 4.36573
791  6.10142 4.40101
792  6.06614 4.43628
793  6.03086 4.47156
794  6.03086 4.50684
795  5.99559 4.54212
796  5.99559 4.57739
797  5.96031 4.61267
798  5.96031 4.64795
799  5.92503 4.68323
800  5.88975 4.71851
801  5.85448 4.75378
802  5.85448 4.78906
803  5.8192 4.82434
804  5.78392 4.85962
805  5.74864 4.89489
806  5.74864 4.93017
807  5.71336 4.96545
808  5.67809 5.00073
809  5.67809 5.03601
810  5.64281 5.07128
811  5.60753 5.10656
812  5.60753 5.14184
813  5.57225 5.17712
814  5.53698 5.21239
815  5.5017 5.24767
816  5.5017 5.28295
817  5.46642 5.31823
818  5.43114 5.35351
819  5.39586 5.38878
820  5.36059 5.42406
821  5.36059 5.45934
822  5.32531 5.49462
823  5.29003 5.52989
824  5.25475 5.56517
825  5.21948 5.60045
826  5.1842 5.63573
827  5.14892 5.67101
828  5.14892 5.70628
829  5.11364 5.74156
830  5.07836 5.77684
831  5.04309 5.81212
832  5.00781 5.84739
833  4.97253 5.88267
834  4.93725 5.91795
835  4.90198 5.95323
836  4.8667 5.98851
837  4.83142 6.02378
838  4.79614 6.05906
839  4.76086 6.09434
840  4.72559 6.12962
841  4.69031 6.16489
842  4.65503 6.20017
843  4.61975 6.23545
844  4.58448 6.27073
845  4.5492 6.30601
846  4.51392 6.34128
847  4.47864 6.37656
848  4.44336 6.41184
849  4.40809 6.44712
850  4.37281 6.48239
851  4.33753 6.48239
852  4.30225 6.51767
853  4.26698 6.55295
854  4.2317 6.58823
855  4.19642 6.58823
856  4.16114 6.62351
857  4.12586 6.65878
858  4.09059 6.69406
859  4.05531 6.72934
860  4.02003 6.76462
861  3.98475 6.76462
862  3.94948 6.79989
863  3.9142 6.83517
864  3.87892 6.83517
865  3.84364 6.87045
866  3.80836 6.90573
867  3.77309 6.94101
868  3.73781 6.94101
869  3.70253 6.97628
870  3.66725 7.01156
871  3.63198 7.01156
872  3.5967 7.04684
873  3.56142 7.08212
874  3.52614 7.08212
875  3.49086 7.11739
876  3.45559 7.15267
877  3.42031 7.15267
878  3.38503 7.18795
879  3.34975 7.18795
880  3.31448 7.22323
881  3.2792 7.25851
882  3.24392 7.25851
883  3.20864 7.29378
884  3.17336 7.32906
885  3.13809 7.32906
886  3.10281 7.36434
887  3.06753 7.39962
888  3.03225 7.39962
889  2.99698 7.39962
890  2.9617 7.43489
891  2.92642 7.43489
892  2.89114 7.47017
893  2.85586 7.47017
894  2.82059 7.50545
895  2.78531 7.50545
896  2.75003 7.54073
897  2.71475 7.54073
898  2.67948 7.57601
899  2.6442 7.57601
900  2.60892 7.61128
901  2.57364 7.61128
902  2.53836 7.64656
903  2.50309 7.64656
904  2.46781 7.64656
905  2.43253 7.68184
906  2.39725 7.68184
907  2.36198 7.68184
908  2.3267 7.71712
909  2.29142 7.71712
910  2.25614 7.71712
911  2.22086 7.75239
912  2.18559 7.75239
913  2.15031 7.75239
914  2.11503 7.78767
915  2.07975 7.78767
916  2.04448 7.78767
917  2.0092 7.82295
918  1.97392 7.82295
919  1.93864 7.82295
920  1.90336 7.85823
921  1.86809 7.85823
922  1.83281 7.85823
923  1.79753 7.89351
924  1.76225 7.89351
925  1.72698 7.89351
926  1.6917 7.89351
927  1.65642 7.89351
928  1.62114 7.92878
929  1.58586 7.92878
930  1.55059 7.92878
931  1.51531 7.96406
932  1.48003 7.96406
933  1.44475 7.96406
934  1.40948 7.96406
935  1.3742 7.96406
936  1.33892 7.99934
937  1.30364 7.99934
938  1.26836 7.99934
939  1.23309 7.99934
940  1.19781 7.99934
941  1.16253 7.99934
942  1.12725 7.99934
943  1.09198 7.99934
944  1.0567 8.03462
945  1.02142 8.03462
946  0.986142 8.03462
947  0.950864 8.03462
948  0.915586 8.03462
949  0.880308 8.06989
950  0.845031 8.06989
951  0.809753 8.06989
952  0.774475 8.06989
953  0.739197 8.06989
954  0.70392 8.06989
955  0.668642 8.06989
956  0.633364 8.06989
957  0.598086 8.10517
958  0.562808 8.10517
959  0.527531 8.10517
960  0.492253 8.10517
961  0.456975 8.10517
962  0.421697 8.10517
963  0.38642 8.10517
964  0.351142 8.10517
965  0.315864 8.10517
966  0.280586 8.10517
967  0.245308 8.10517
968  0.210031 8.10517
969  0.174753 8.10517
970  0.139475 8.10517
971  0.104197 8.10517
972  0.0689195 8.10517
973  0.0336418 8.10517
974  -0.00163602 8.10517
975  -0.0369138 8.10517
976  -0.0721916 8.10517
977  -0.107469 8.10517
978  -0.142747 8.10517
979  -0.178025 8.10517
980  -0.213303 8.10517
981  -0.24858 8.10517
982  -0.283858 8.10517
983  -0.319136 8.10517
984  -0.354414 8.10517
985  -0.389692 8.10517
986  -0.424969 8.10517
987  -0.460247 8.10517
988  -0.495525 8.06989
989  -0.530803 8.06989
990  -0.56608 8.06989
991  -0.601358 8.06989
992  -0.636636 8.06989
993  -0.671914 8.06989
994  -0.707192 8.06989
995  -0.742469 8.06989
996  -0.777747 8.03462
997  -0.813025 8.03462
998  -0.848303 8.03462
999  -0.88358 8.03462
1000 -0.918858 8.03462
1001 -0.954136 8.03462
1002 -0.989414 7.99934
1003 -1.02469 7.99934
1004 -1.05997 7.99934
1005 -1.09525 7.99934
1006 -1.13052 7.96406
1007 -1.1658 7.96406
1008 -1.20108 7.96406
1009 -1.23636 7.96406
1010 -1.27164 7.96406
1011 -1.30691 7.92878
1012 -1.34219 7.92878
1013 -1.37747 7.92878
1014 -1.41275 7.92878
1015 -1.44802 7.92878
1016 -1.4833 7.89351
1017 -1.51858 7.89351
1018 -1.55386 7.89351
1019 -1.58914 7.89351
1020 -1.62441 7.85823
1021 -1.65969 7.85823
1022 -1.69497 7.82295
1023 -1.73025 7.82295
1024 -1.76552 7.78767
1025 -1.8008 7.78767
1026 -1.83608 7.78767
1027 -1.87136 7.78767
1028 -1.90664 7.78767
1029 -1.94191 7.75239
1030 -1.97719 7.75239
1031 -2.01247 7.71712
1032 -2.04775 7.71712
1033 -2.08302 7.68184
1034 -2.1183 7.68184
1035 -2.15358 7.68184
1036 -2.18886 7.68184
1037 -2.22414 7.64656
1038 -2.25941 7.61128
1039 -2.29469 7.61128
1040 -2.32997 7.61128
1041 -2.36525 7.57601
1042 -2.40052 7.54073
1043 -2.4358 7.54073
1044 -2.47108 7.54073
1045 -2.50636 7.54073
1046 -2.54164 7.50545
1047 -2.57691 7.47017
1048 -2.61219 7.47017
1049 -2.64747 7.47017
1050 -2.68275 7.43489
1051 -2.71802 7.39962
1052 -2.7533 7.39962
1053 -2.78858 7.36434
1054 -2.82386 7.36434
1055 -2.85914 7.32906
1056 -2.89441 7.32906
1057 -2.92969 7.29378
1058 -2.96497 7.25851
1059 -3.00025 7.22323
1060 -3.03552 7.22323
1061 -3.0708 7.22323
1062 -3.10608 7.18795
1063 -3.14136 7.15267
1064 -3.17664 7.15267
1065 -3.21191 7.15267
1066 -3.24719 7.11739
1067 -3.28247 7.08212
1068 -3.31775 7.04684
1069 -3.35302 7.04684
1070 -3.3883 7.01156
1071 -3.42358 6.97628
1072 -3.45886 6.94101
1073 -3.49414 6.90573
1074 -3.52941 6.87045
1075 -3.56469 6.83517
1076 -3.59997 6.83517
1077 -3.63525 6.83517
1078 -3.67052 6.79989
1079 -3.7058 6.76462
1080 -3.74108 6.72934
1081 -3.77636 6.69406
1082 -3.81164 6.65878
1083 -3.84691 6.65878
1084 -3.88219 6.62351
1085 -3.91747 6.62351
1086 -3.95275 6.58823
1087 -3.98802 6.55295
1088 -4.0233 6.51767
1089 -4.05858 6.51767
1090 -4.09386 6.48239
1091 -4.12914 6.44712
1092 -4.16441 6.41184
1093 -4.19969 6.37656
1094 -4.23497 6.34128
1095 -4.27025 6.30601
1096 -4.30552 6.27073
1097 -4.3408 6.23545
1098 -4.37608 6.20017
1099 -4.41136 6.16489
1100 -4.44664 6.12962
1101 -4.48191 6.09434
1102 -4.51719 6.05906
1103 -4.55247 6.02378
1104 -4.58775 5.98851
1105 -4.62302 5.95323
1106 -4.6583 5.91795
1107 -4.69358 5.88267
1108 -4.72886 5.84739
1109 -4.76414 5.81212
1110 -4.79941 5.77684
1111 -4.83469 5.74156
1112 -4.86997 5.70628
1113 -4.90525 5.67101
1114 -4.94052 5.63573
1115 -4.9758 5.60045
1116 -5.01108 5.56517
1117 -5.04636 5.52989
1118 -5.08164 5.49462
1119 -5.11691 5.45934
1120 -5.11691 5.42406
1121 -5.15219 5.38878
1122 -5.18747 5.35351
1123 -5.22275 5.31823
1124 -5.22275 5.28295
1125 -5.22275 5.24767
1126 -5.25802 5.21239
1127 -5.2933 5.17712
1128 -5.32858 5.14184
1129 -5.36386 5.10656
1130 -5.36386 5.07128
1131 -5.39914 5.03601
1132 -5.43441 5.00073
1133 -5.46969 4.96545
1134 -5.50497 4.93017
1135 -5.54025 4.89489
1136 -5.54025 4.85962
1137 -5.57552 4.82434
1138 -5.6108 4.78906
1139 -5.64608 4.75378
1140 -5.68136 4.71851
1141 -5.71664 4.68323
1142 -5.75191 4.64795
1143 -5.75191 4.61267
1144 -5.75191 4.57739
1145 -5.75191 4.54212
1146 -5.78719 4.50684
1147 -5.82247 4.47156
1148 -5.85775 4.43628
1149 -5.89302 4.40101
1150 -5.9283 4.36573
1151 -5.9283 4.33045
1152 -5.96358 4.29517
1153 -5.96358 4.25989
1154 -5.96358 4.22462
1155 -5.99886 4.18934
1156 -6.03414 4.15406
1157 -6.06941 4.11878
1158 -6.06941 4.08351
1159 -6.10469 4.04823
1160 -6.10469 4.01295
1161 -6.13997 3.97767
1162 -6.17525 3.94239
1163 -6.21052 3.90712
1164 -6.21052 3.87184
1165 -6.2458 3.83656
1166 -6.28108 3.80128
1167 -6.28108 3.76601
1168 -6.31636 3.73073
1169 -6.31636 3.69545
1170 -6.31636 3.66017
1171 -6.35164 3.62489
1172 -6.38691 3.58962
1173 -6.42219 3.55434
1174 -6.42219 3.51906
1175 -6.42219 3.48378
1176 -6.42219 3.44851
1177 -6.45747 3.41323
1178 -6.45747 3.37795
1179 -6.49275 3.34267
1180 -6.49275 3.30739
1181 -6.52802 3.27212
1182 -6.5633 3.23684
1183 -6.5633 3.20156
1184 -6.59858 3.16628
1185 -6.59858 3.13101
1186 -6.63386 3.09573
1187 -6.63386 3.06045
1188 -6.63386 3.02517
1189 -6.63386 2.98989
1190 -6.66914 2.95462
1191 -6.70441 2.91934
1192 -6.70441 2.88406
1193 -6.70441 2.84878
1194 -6.70441 2.81351
1195 -6.73969 2.77823
1196 -6.73969 2.74295
1197 -6.73969 2.70767
1198 -6.77497 2.67239
1199 -6.81025 2.63712
1200 -6.81025 2.60184
1201 -6.84552 2.56656
1202 -6.84552 2.53128
1203 -6.8808 2.49601
1204 -6.8808 2.46073
1205 -6.8808 2.42545
1206 -6.91608 2.39017
1207 -6.95136 2.35489
1208 -6.95136 2.31962
1209 -6.95136 2.28434
1210 -6.95136 2.24906
1211 -6.95136 2.21378
1212 -6.98664 2.17851
1213 -7.02191 2.14323
1214 -7.02191 2.10795
1215 -7.02191 2.07267
1216 -7.02191 2.03739
1217 -7.02191 2.00212
1218 -7.05719 1.96684
1219 -7.09247 1.93156
1220 -7.09247 1.89628
1221 -7.09247 1.86101
1222 -7.12775 1.82573
1223 -7.12775 1.79045
1224 -7.12775 1.75517
1225 -7.16302 1.71989
1226 -7.16302 1.68462
1227 -7.16302 1.64934
1228 -7.16302 1.61406
1229 -7.16302 1.57878
1230 -7.1983 1.54351
1231 -7.1983 1.50823
1232 -7.1983 1.47295
1233 -7.1983 1.43767
1234 -7.1983 1.40239
1235 -7.1983 1.36712
1236 -7.1983 1.33184
1237 -7.1983 1.29656
1238 -7.23358 1.26128
1239 -7.23358 1.22601
1240 -7.23358 1.19073
1241 -7.23358 1.15545
1242 -7.26886 1.12017
1243 -7.26886 1.08489
1244 -7.26886 1.04962
1245 -7.30414 1.01434
1246 -7.30414 0.979061
1247 -7.30414 0.943783
1248 -7.30414 0.908506
1249 -7.30414 0.873228
1250 -7.30414 0.83795
1251 -7.30414 0.802672
1252 -7.33941 0.767395
1253 -7.33941 0.732117
1254 -7.33941 0.696839
1255 -7.33941 0.661561
1256 -7.33941 0.626283
1257 -7.33941 0.591006
1258 -7.33941 0.555728
1259 -7.33941 0.52045
1260 -7.33941 0.485172
1261 -7.33941 0.449895
1262 -7.33941 0.414617
1263 -7.33941 0.379339
1264 -7.33941 0.344061
1265 -7.33941 0.308783
1266 -7.37469 0.273506
1267 -7.37469 0.238228
1268 -7.37469 0.20295
1269 -7.37469 0.167672
1270 -7.37469 0.132395
1271 -7.37469 0.0971168
1272 -7.37469 0.061839
1273 -7.37469 0.0265612
1274 -7.37469 -0.00871656
1275 -7.37469 -0.0439943
1276 -7.37469 -0.0792721
1277 -7.40997 -0.11455
1278 -7.44525 -0.149828
1279 -7.44525 -0.185105
1280 -7.44525 -0.220383
1281 -7.44525 -0.255661
1282 -7.44525 -0.290939
1283 -7.44525 -0.326217
1284 -7.44525 -0.361494
1285 -7.44525 -0.396772
1286 -7.44525 -0.43205
1287 -7.44525 -0.467328
1288 -7.44525 -0.502605
1289 -7.44525 -0.537883
1290 -7.44525 -0.573161
1291 -7.44525 -0.608439
1292 -7.44525 -0.643717
1293 -7.44525 -0.678994
1294 -7.44525 -0.714272
1295 -7.44525 -0.74955
1296 -7.44525 -0.784828
1297 -7.44525 -0.820105
1298 -7.44525 -0.855383
1299 -7.44525 -0.890661
1300 -7.44525 -0.925939
1301 -7.44525 -0.961217
1302 -7.44525 -0.996494
1303 -7.44525 -1.03177
