# Supplementary material for: Statistical Mapping of Maize Bundle Intensity at the Stem Scale Using Spatial Normalisation of Replicated Images
Source: PLoS One. 2014 Mar 12;9(3):e90673. doi: 10.1371/journal.pone.0090673 (PMC3951278; doi:10.1371/journal.pone.0090673)
Supplement: File S2 — Data files containing bundle positions and slice contours. (ZIP) [file pone.0090673.s002.zip › data/slabs/tables/contoursMm/m12brCntMm.txt]

name   x   y
1    -7.61503 -1.66323
2    -7.61503 -1.69851
3    -7.61503 -1.73379
4    -7.61503 -1.76907
5    -7.61503 -1.80435
6    -7.61503 -1.83962
7    -7.61503 -1.8749
8    -7.61503 -1.91018
9    -7.61503 -1.94546
10   -7.61503 -1.98073
11   -7.61503 -2.01601
12   -7.61503 -2.05129
13   -7.61503 -2.08657
14   -7.57975 -2.12185
15   -7.57975 -2.15712
16   -7.54447 -2.1924
17   -7.54447 -2.22768
18   -7.5092 -2.26296
19   -7.5092 -2.29823
20   -7.5092 -2.33351
21   -7.5092 -2.36879
22   -7.5092 -2.40407
23   -7.5092 -2.43935
24   -7.47392 -2.47462
25   -7.47392 -2.5099
26   -7.47392 -2.54518
27   -7.47392 -2.58046
28   -7.47392 -2.61573
29   -7.43864 -2.65101
30   -7.40336 -2.68629
31   -7.40336 -2.72157
32   -7.36809 -2.75685
33   -7.36809 -2.79212
34   -7.36809 -2.8274
35   -7.36809 -2.86268
36   -7.36809 -2.89796
37   -7.36809 -2.93323
38   -7.36809 -2.96851
39   -7.36809 -3.00379
40   -7.33281 -3.03907
41   -7.33281 -3.07435
42   -7.33281 -3.10962
43   -7.33281 -3.1449
44   -7.33281 -3.18018
45   -7.33281 -3.21546
46   -7.33281 -3.25073
47   -7.33281 -3.28601
48   -7.33281 -3.32129
49   -7.33281 -3.35657
50   -7.29753 -3.39185
51   -7.29753 -3.42712
52   -7.29753 -3.4624
53   -7.26225 -3.49768
54   -7.26225 -3.53296
55   -7.26225 -3.56823
56   -7.26225 -3.60351
57   -7.26225 -3.63879
58   -7.22697 -3.67407
59   -7.22697 -3.70935
60   -7.22697 -3.74462
61   -7.1917 -3.7799
62   -7.1917 -3.81518
63   -7.15642 -3.85046
64   -7.12114 -3.88573
65   -7.12114 -3.92101
66   -7.12114 -3.95629
67   -7.12114 -3.99157
68   -7.12114 -4.02685
69   -7.08586 -4.06212
70   -7.08586 -4.0974
71   -7.08586 -4.13268
72   -7.08586 -4.16796
73   -7.08586 -4.20323
74   -7.08586 -4.23851
75   -7.08586 -4.27379
76   -7.05059 -4.30907
77   -7.05059 -4.34435
78   -7.01531 -4.37962
79   -7.01531 -4.4149
80   -7.01531 -4.45018
81   -7.01531 -4.48546
82   -7.01531 -4.52073
83   -6.98003 -4.55601
84   -6.94475 -4.59129
85   -6.90947 -4.62657
86   -6.90947 -4.66185
87   -6.8742 -4.69712
88   -6.8742 -4.7324
89   -6.83892 -4.76768
90   -6.80364 -4.80296
91   -6.80364 -4.83823
92   -6.80364 -4.87351
93   -6.76836 -4.90879
94   -6.76836 -4.94407
95   -6.73309 -4.97935
96   -6.73309 -5.01462
97   -6.73309 -5.0499
98   -6.73309 -5.08518
99   -6.69781 -5.12046
100  -6.69781 -5.15573
101  -6.66253 -5.19101
102  -6.62725 -5.22629
103  -6.59197 -5.26157
104  -6.59197 -5.29685
105  -6.59197 -5.33212
106  -6.59197 -5.3674
107  -6.59197 -5.40268
108  -6.59197 -5.43796
109  -6.59197 -5.47323
110  -6.59197 -5.50851
111  -6.59197 -5.54379
112  -6.59197 -5.57907
113  -6.59197 -5.61435
114  -6.59197 -5.64962
115  -6.59197 -5.6849
116  -6.59197 -5.72018
117  -6.59197 -5.75546
118  -6.59197 -5.79073
119  -6.59197 -5.82601
120  -6.59197 -5.86129
121  -6.59197 -5.89657
122  -6.59197 -5.93185
123  -6.59197 -5.96712
124  -6.59197 -6.0024
125  -6.5567 -6.03768
126  -6.52142 -6.07296
127  -6.52142 -6.10823
128  -6.48614 -6.14351
129  -6.45086 -6.17879
130  -6.41559 -6.21407
131  -6.38031 -6.24935
132  -6.38031 -6.28462
133  -6.34503 -6.3199
134  -6.30975 -6.35518
135  -6.27447 -6.39046
136  -6.2392 -6.42573
137  -6.20392 -6.46101
138  -6.16864 -6.49629
139  -6.13336 -6.53157
140  -6.09809 -6.56685
141  -6.06281 -6.60212
142  -6.02753 -6.6374
143  -5.99225 -6.67268
144  -5.95697 -6.70796
145  -5.9217 -6.74323
146  -5.88642 -6.77851
147  -5.85114 -6.81379
148  -5.81586 -6.84907
149  -5.81586 -6.88435
150  -5.81586 -6.91962
151  -5.81586 -6.9549
152  -5.81586 -6.99018
153  -5.81586 -7.02546
154  -5.81586 -7.06073
155  -5.81586 -7.09601
156  -5.81586 -7.13129
157  -5.81586 -7.16657
158  -5.81586 -7.20185
159  -5.78059 -7.23712
160  -5.74531 -7.2724
161  -5.71003 -7.30768
162  -5.67475 -7.34296
163  -5.63947 -7.37823
164  -5.6042 -7.41351
165  -5.56892 -7.44879
166  -5.53364 -7.48407
167  -5.49836 -7.51935
168  -5.49836 -7.55462
169  -5.49836 -7.5899
170  -5.49836 -7.62518
171  -5.49836 -7.66046
172  -5.46309 -7.69573
173  -5.42781 -7.73101
174  -5.39253 -7.76629
175  -5.39253 -7.80157
176  -5.35725 -7.83685
177  -5.32197 -7.87212
178  -5.2867 -7.9074
179  -5.25142 -7.94268
180  -5.21614 -7.97796
181  -5.18086 -8.01323
182  -5.14559 -8.04851
183  -5.11031 -8.08379
184  -5.07503 -8.11907
185  -5.03975 -8.15435
186  -5.00447 -8.18962
187  -4.9692 -8.18962
188  -4.93392 -8.18962
189  -4.89864 -8.18962
190  -4.86336 -8.18962
191  -4.82809 -8.18962
192  -4.79281 -8.18962
193  -4.75753 -8.18962
194  -4.72225 -8.2249
195  -4.68697 -8.26018
196  -4.6517 -8.29546
197  -4.61642 -8.29546
198  -4.58114 -8.29546
199  -4.54586 -8.33073
200  -4.51059 -8.36601
201  -4.47531 -8.36601
202  -4.44003 -8.40129
203  -4.40475 -8.43657
204  -4.36947 -8.43657
205  -4.3342 -8.43657
206  -4.29892 -8.43657
207  -4.26364 -8.43657
208  -4.22836 -8.43657
209  -4.19309 -8.43657
210  -4.15781 -8.43657
211  -4.12253 -8.43657
212  -4.08725 -8.43657
213  -4.05197 -8.43657
214  -4.0167 -8.43657
215  -3.98142 -8.43657
216  -3.94614 -8.43657
217  -3.91086 -8.43657
218  -3.87559 -8.43657
219  -3.84031 -8.43657
220  -3.80503 -8.43657
221  -3.76975 -8.43657
222  -3.73447 -8.40129
223  -3.6992 -8.36601
224  -3.66392 -8.33073
225  -3.62864 -8.33073
226  -3.59336 -8.33073
227  -3.55809 -8.29546
228  -3.52281 -8.29546
229  -3.48753 -8.26018
230  -3.45225 -8.2249
231  -3.41697 -8.18962
232  -3.3817 -8.15435
233  -3.34642 -8.11907
234  -3.31114 -8.08379
235  -3.27586 -8.04851
236  -3.24059 -8.01323
237  -3.20531 -7.97796
238  -3.17003 -7.94268
239  -3.13475 -7.9074
240  -3.09947 -7.87212
241  -3.0642 -7.87212
242  -3.02892 -7.83685
243  -2.99364 -7.80157
244  -2.95836 -7.76629
245  -2.92309 -7.73101
246  -2.88781 -7.73101
247  -2.85253 -7.69573
248  -2.81725 -7.66046
249  -2.78197 -7.62518
250  -2.7467 -7.5899
251  -2.71142 -7.55462
252  -2.67614 -7.51935
253  -2.64086 -7.48407
254  -2.60559 -7.44879
255  -2.57031 -7.41351
256  -2.53503 -7.37823
257  -2.49975 -7.37823
258  -2.46447 -7.37823
259  -2.4292 -7.37823
260  -2.39392 -7.34296
261  -2.35864 -7.30768
262  -2.32336 -7.2724
263  -2.28809 -7.23712
264  -2.25281 -7.20185
265  -2.21753 -7.16657
266  -2.18225 -7.13129
267  -2.14697 -7.09601
268  -2.1117 -7.09601
269  -2.07642 -7.06073
270  -2.04114 -7.02546
271  -2.00586 -6.99018
272  -1.97059 -6.99018
273  -1.93531 -6.9549
274  -1.90003 -6.91962
275  -1.86475 -6.88435
276  -1.82947 -6.88435
277  -1.7942 -6.84907
278  -1.75892 -6.81379
279  -1.72364 -6.81379
280  -1.68836 -6.81379
281  -1.65309 -6.81379
282  -1.61781 -6.77851
283  -1.58253 -6.77851
284  -1.54725 -6.74323
285  -1.51197 -6.74323
286  -1.4767 -6.70796
287  -1.44142 -6.67268
288  -1.40614 -6.67268
289  -1.37086 -6.67268
290  -1.33559 -6.6374
291  -1.30031 -6.6374
292  -1.26503 -6.60212
293  -1.22975 -6.60212
294  -1.19447 -6.56685
295  -1.1592 -6.56685
296  -1.12392 -6.56685
297  -1.08864 -6.53157
298  -1.05336 -6.53157
299  -1.01809 -6.53157
300  -0.982808 -6.49629
301  -0.94753 -6.49629
302  -0.912253 -6.46101
303  -0.876975 -6.46101
304  -0.841697 -6.46101
305  -0.806419 -6.46101
306  -0.771142 -6.42573
307  -0.735864 -6.42573
308  -0.700586 -6.42573
309  -0.665308 -6.42573
310  -0.63003 -6.42573
311  -0.594753 -6.42573
312  -0.559475 -6.42573
313  -0.524197 -6.42573
314  -0.488919 -6.42573
315  -0.453642 -6.42573
316  -0.418364 -6.42573
317  -0.383086 -6.42573
318  -0.347808 -6.42573
319  -0.31253 -6.39046
320  -0.277253 -6.39046
321  -0.241975 -6.35518
322  -0.206697 -6.3199
323  -0.171419 -6.28462
324  -0.136142 -6.28462
325  -0.100864 -6.28462
326  -0.065586 -6.28462
327  -0.0303083 -6.28462
328  0.00496952 -6.28462
329  0.0402473 -6.28462
330  0.0755251 -6.28462
331  0.110803 -6.28462
332  0.146081 -6.28462
333  0.181358 -6.28462
334  0.216636 -6.28462
335  0.251914 -6.28462
336  0.287192 -6.28462
337  0.32247 -6.28462
338  0.357747 -6.28462
339  0.393025 -6.24935
340  0.428303 -6.24935
341  0.463581 -6.24935
342  0.498858 -6.24935
343  0.534136 -6.24935
344  0.569414 -6.24935
345  0.604692 -6.24935
346  0.63997 -6.24935
347  0.675247 -6.24935
348  0.710525 -6.24935
349  0.745803 -6.24935
350  0.781081 -6.24935
351  0.816358 -6.24935
352  0.851636 -6.24935
353  0.886914 -6.24935
354  0.922192 -6.24935
355  0.95747 -6.24935
356  0.992747 -6.24935
357  1.02803 -6.24935
358  1.0633 -6.24935
359  1.09858 -6.24935
360  1.13386 -6.24935
361  1.16914 -6.24935
362  1.20441 -6.24935
363  1.23969 -6.24935
364  1.27497 -6.24935
365  1.31025 -6.24935
366  1.34553 -6.24935
367  1.3808 -6.24935
368  1.41608 -6.28462
369  1.45136 -6.28462
370  1.48664 -6.28462
371  1.52191 -6.28462
372  1.55719 -6.28462
373  1.59247 -6.28462
374  1.62775 -6.28462
375  1.66303 -6.28462
376  1.6983 -6.28462
377  1.73358 -6.28462
378  1.76886 -6.28462
379  1.80414 -6.28462
380  1.83941 -6.28462
381  1.87469 -6.28462
382  1.90997 -6.28462
383  1.94525 -6.28462
384  1.98053 -6.24935
385  2.0158 -6.24935
386  2.05108 -6.24935
387  2.08636 -6.24935
388  2.12164 -6.24935
389  2.15691 -6.24935
390  2.19219 -6.24935
391  2.22747 -6.24935
392  2.26275 -6.24935
393  2.29803 -6.24935
394  2.3333 -6.24935
395  2.36858 -6.24935
396  2.40386 -6.24935
397  2.43914 -6.24935
398  2.47441 -6.24935
399  2.50969 -6.24935
400  2.54497 -6.24935
401  2.58025 -6.24935
402  2.61553 -6.24935
403  2.6508 -6.24935
404  2.68608 -6.24935
405  2.72136 -6.24935
406  2.75664 -6.24935
407  2.79191 -6.24935
408  2.82719 -6.24935
409  2.86247 -6.24935
410  2.89775 -6.28462
411  2.93303 -6.28462
412  2.9683 -6.28462
413  3.00358 -6.28462
414  3.03886 -6.28462
415  3.07414 -6.3199
416  3.10941 -6.3199
417  3.14469 -6.3199
418  3.17997 -6.35518
419  3.21525 -6.35518
420  3.25053 -6.39046
421  3.2858 -6.39046
422  3.32108 -6.39046
423  3.35636 -6.39046
424  3.39164 -6.42573
425  3.42691 -6.42573
426  3.46219 -6.42573
427  3.49747 -6.42573
428  3.53275 -6.42573
429  3.56803 -6.42573
430  3.6033 -6.42573
431  3.63858 -6.42573
432  3.67386 -6.42573
433  3.70914 -6.46101
434  3.74441 -6.46101
435  3.77969 -6.49629
436  3.81497 -6.49629
437  3.85025 -6.49629
438  3.88553 -6.49629
439  3.9208 -6.53157
440  3.95608 -6.53157
441  3.99136 -6.56685
442  4.02664 -6.56685
443  4.06191 -6.56685
444  4.09719 -6.60212
445  4.13247 -6.60212
446  4.16775 -6.6374
447  4.20303 -6.6374
448  4.2383 -6.67268
449  4.27358 -6.67268
450  4.30886 -6.67268
451  4.34414 -6.70796
452  4.37941 -6.70796
453  4.41469 -6.74323
454  4.44997 -6.74323
455  4.48525 -6.74323
456  4.52053 -6.77851
457  4.5558 -6.81379
458  4.59108 -6.81379
459  4.62636 -6.84907
460  4.66164 -6.84907
461  4.69691 -6.84907
462  4.73219 -6.84907
463  4.76747 -6.88435
464  4.80275 -6.88435
465  4.83803 -6.91962
466  4.8733 -6.91962
467  4.90858 -6.9549
468  4.94386 -6.9549
469  4.97914 -6.99018
470  5.01441 -6.99018
471  5.04969 -7.02546
472  5.08497 -7.02546
473  5.12025 -7.06073
474  5.15553 -7.06073
475  5.1908 -7.09601
476  5.22608 -7.09601
477  5.26136 -7.13129
478  5.29664 -7.13129
479  5.33191 -7.13129
480  5.36719 -7.13129
481  5.40247 -7.13129
482  5.43775 -7.13129
483  5.47303 -7.13129
484  5.5083 -7.13129
485  5.54358 -7.13129
486  5.57886 -7.13129
487  5.61414 -7.13129
488  5.64941 -7.13129
489  5.68469 -7.13129
490  5.71997 -7.09601
491  5.75525 -7.06073
492  5.79053 -7.02546
493  5.8258 -6.99018
494  5.86108 -6.9549
495  5.89636 -6.91962
496  5.93164 -6.88435
497  5.96691 -6.84907
498  6.00219 -6.81379
499  6.03747 -6.77851
500  6.07275 -6.74323
501  6.10803 -6.70796
502  6.10803 -6.67268
503  6.10803 -6.6374
504  6.10803 -6.60212
505  6.10803 -6.56685
506  6.10803 -6.53157
507  6.10803 -6.49629
508  6.1433 -6.46101
509  6.17858 -6.42573
510  6.17858 -6.39046
511  6.17858 -6.35518
512  6.17858 -6.3199
513  6.17858 -6.28462
514  6.17858 -6.24935
515  6.17858 -6.21407
516  6.17858 -6.17879
517  6.17858 -6.14351
518  6.17858 -6.10823
519  6.17858 -6.07296
520  6.21386 -6.03768
521  6.21386 -6.0024
522  6.24914 -5.96712
523  6.28441 -5.93185
524  6.31969 -5.89657
525  6.35497 -5.86129
526  6.39025 -5.82601
527  6.39025 -5.79073
528  6.42553 -5.75546
529  6.42553 -5.72018
530  6.4608 -5.6849
531  6.49608 -5.64962
532  6.53136 -5.61435
533  6.56664 -5.57907
534  6.56664 -5.54379
535  6.56664 -5.50851
536  6.56664 -5.47323
537  6.60191 -5.43796
538  6.60191 -5.40268
539  6.63719 -5.3674
540  6.67247 -5.33212
541  6.70775 -5.29685
542  6.74303 -5.26157
543  6.7783 -5.22629
544  6.7783 -5.19101
545  6.7783 -5.15573
546  6.7783 -5.12046
547  6.81358 -5.08518
548  6.84886 -5.0499
549  6.88414 -5.01462
550  6.88414 -4.97935
551  6.91941 -4.94407
552  6.91941 -4.90879
553  6.95469 -4.87351
554  6.98997 -4.83823
555  7.02525 -4.80296
556  7.06053 -4.76768
557  7.06053 -4.7324
558  7.0958 -4.69712
559  7.0958 -4.66185
560  7.13108 -4.62657
561  7.13108 -4.59129
562  7.13108 -4.55601
563  7.16636 -4.52073
564  7.20164 -4.48546
565  7.23691 -4.45018
566  7.27219 -4.4149
567  7.30747 -4.37962
568  7.34275 -4.34435
569  7.37803 -4.30907
570  7.4133 -4.27379
571  7.44858 -4.23851
572  7.48386 -4.20323
573  7.51914 -4.16796
574  7.55441 -4.13268
575  7.58969 -4.0974
576  7.62497 -4.06212
577  7.62497 -4.02685
578  7.66025 -3.99157
579  7.66025 -3.95629
580  7.66025 -3.92101
581  7.66025 -3.88573
582  7.66025 -3.85046
583  7.69553 -3.81518
584  7.69553 -3.7799
585  7.69553 -3.74462
586  7.69553 -3.70935
587  7.69553 -3.67407
588  7.7308 -3.63879
589  7.7308 -3.60351
590  7.7308 -3.56823
591  7.7308 -3.53296
592  7.7308 -3.49768
593  7.7308 -3.4624
594  7.7308 -3.42712
595  7.7308 -3.39185
596  7.7308 -3.35657
597  7.7308 -3.32129
598  7.7308 -3.28601
599  7.7308 -3.25073
600  7.7308 -3.21546
601  7.7308 -3.18018
602  7.7308 -3.1449
603  7.7308 -3.10962
604  7.7308 -3.07435
605  7.7308 -3.03907
606  7.7308 -3.00379
607  7.7308 -2.96851
608  7.7308 -2.93323
609  7.7308 -2.89796
610  7.76608 -2.86268
611  7.76608 -2.8274
612  7.76608 -2.79212
613  7.76608 -2.75685
614  7.76608 -2.72157
615  7.76608 -2.68629
616  7.76608 -2.65101
617  7.80136 -2.61573
618  7.83664 -2.58046
619  7.87191 -2.54518
620  7.87191 -2.5099
621  7.87191 -2.47462
622  7.87191 -2.43935
623  7.87191 -2.40407
624  7.87191 -2.36879
625  7.87191 -2.33351
626  7.87191 -2.29823
627  7.87191 -2.26296
628  7.87191 -2.22768
629  7.87191 -2.1924
630  7.87191 -2.15712
631  7.87191 -2.12185
632  7.87191 -2.08657
633  7.87191 -2.05129
634  7.87191 -2.01601
635  7.87191 -1.98073
636  7.87191 -1.94546
637  7.87191 -1.91018
638  7.87191 -1.8749
639  7.83664 -1.83962
640  7.83664 -1.80435
641  7.83664 -1.76907
642  7.83664 -1.73379
643  7.83664 -1.69851
644  7.83664 -1.66323
645  7.83664 -1.62796
646  7.83664 -1.59268
647  7.83664 -1.5574
648  7.83664 -1.52212
649  7.83664 -1.48685
650  7.80136 -1.45157
651  7.80136 -1.41629
652  7.80136 -1.38101
653  7.80136 -1.34573
654  7.80136 -1.31046
655  7.80136 -1.27518
656  7.80136 -1.2399
657  7.80136 -1.20462
658  7.80136 -1.16935
659  7.80136 -1.13407
660  7.80136 -1.09879
661  7.80136 -1.06351
662  7.80136 -1.02823
663  7.80136 -0.992957
664  7.80136 -0.957679
665  7.80136 -0.922401
666  7.80136 -0.887123
667  7.80136 -0.851845
668  7.80136 -0.816568
669  7.80136 -0.78129
670  7.80136 -0.746012
671  7.80136 -0.710734
672  7.80136 -0.675457
673  7.80136 -0.640179
674  7.80136 -0.604901
675  7.80136 -0.569623
676  7.80136 -0.534345
677  7.80136 -0.499068
678  7.80136 -0.46379
679  7.80136 -0.428512
680  7.80136 -0.393234
681  7.76608 -0.357957
682  7.76608 -0.322679
683  7.76608 -0.287401
684  7.76608 -0.252123
685  7.76608 -0.216845
686  7.76608 -0.181568
687  7.76608 -0.14629
688  7.76608 -0.111012
689  7.76608 -0.0757343
690  7.76608 -0.0404565
691  7.76608 -0.00517877
692  7.7308 0.030099
693  7.7308 0.0653768
694  7.7308 0.100655
695  7.7308 0.135932
696  7.7308 0.17121
697  7.7308 0.206488
698  7.7308 0.241766
699  7.7308 0.277043
700  7.7308 0.312321
701  7.7308 0.347599
702  7.7308 0.382877
703  7.7308 0.418155
704  7.7308 0.453432
705  7.7308 0.48871
706  7.7308 0.523988
707  7.69553 0.559266
708  7.69553 0.594543
709  7.69553 0.629821
710  7.69553 0.665099
711  7.69553 0.700377
712  7.66025 0.735655
713  7.66025 0.770932
714  7.66025 0.80621
715  7.66025 0.841488
716  7.66025 0.876766
717  7.66025 0.912043
718  7.66025 0.947321
719  7.66025 0.982599
720  7.62497 1.01788
721  7.62497 1.05315
722  7.62497 1.08843
723  7.62497 1.12371
724  7.62497 1.15899
725  7.62497 1.19427
726  7.58969 1.22954
727  7.58969 1.26482
728  7.58969 1.3001
729  7.58969 1.33538
730  7.55441 1.37065
731  7.55441 1.40593
732  7.55441 1.44121
733  7.55441 1.47649
734  7.55441 1.51177
735  7.55441 1.54704
736  7.51914 1.58232
737  7.51914 1.6176
738  7.51914 1.65288
739  7.48386 1.68815
740  7.48386 1.72343
741  7.44858 1.75871
742  7.44858 1.79399
743  7.44858 1.82927
744  7.44858 1.86454
745  7.4133 1.89982
746  7.4133 1.9351
747  7.4133 1.97038
748  7.37803 2.00565
749  7.37803 2.04093
750  7.37803 2.07621
751  7.34275 2.11149
752  7.30747 2.14677
753  7.30747 2.18204
754  7.30747 2.21732
755  7.27219 2.2526
756  7.27219 2.28788
757  7.27219 2.32315
758  7.23691 2.35843
759  7.23691 2.39371
760  7.23691 2.42899
761  7.20164 2.46427
762  7.20164 2.49954
763  7.16636 2.53482
764  7.16636 2.5701
765  7.13108 2.60538
766  7.13108 2.64065
767  7.0958 2.67593
768  7.0958 2.71121
769  7.06053 2.74649
770  7.06053 2.78177
771  7.02525 2.81704
772  7.02525 2.85232
773  7.02525 2.8876
774  6.98997 2.92288
775  6.98997 2.95815
776  6.95469 2.99343
777  6.95469 3.02871
778  6.95469 3.06399
779  6.95469 3.09927
780  6.91941 3.13454
781  6.88414 3.16982
782  6.84886 3.2051
783  6.84886 3.24038
784  6.81358 3.27565
785  6.81358 3.31093
786  6.7783 3.34621
787  6.7783 3.38149
788  6.7783 3.41677
789  6.7783 3.45204
790  6.74303 3.48732
791  6.74303 3.5226
792  6.70775 3.55788
793  6.67247 3.59315
794  6.67247 3.62843
795  6.63719 3.66371
796  6.60191 3.69899
797  6.60191 3.73427
798  6.56664 3.76954
799  6.56664 3.80482
800  6.53136 3.8401
801  6.53136 3.87538
802  6.53136 3.91065
803  6.49608 3.94593
804  6.4608 3.98121
805  6.42553 4.01649
806  6.39025 4.05177
807  6.39025 4.08704
808  6.35497 4.12232
809  6.31969 4.1576
810  6.28441 4.19288
811  6.28441 4.22815
812  6.24914 4.26343
813  6.24914 4.29871
814  6.21386 4.33399
815  6.17858 4.36927
816  6.1433 4.40454
817  6.1433 4.43982
818  6.10803 4.4751
819  6.10803 4.51038
820  6.07275 4.54565
821  6.03747 4.58093
822  6.00219 4.61621
823  6.00219 4.65149
824  5.96691 4.68677
825  5.93164 4.72204
826  5.93164 4.75732
827  5.89636 4.7926
828  5.86108 4.82788
829  5.8258 4.86315
830  5.79053 4.89843
831  5.79053 4.93371
832  5.75525 4.96899
833  5.71997 5.00427
834  5.68469 5.03954
835  5.68469 5.07482
836  5.64941 5.1101
837  5.61414 5.14538
838  5.57886 5.18065
839  5.54358 5.21593
840  5.5083 5.25121
841  5.5083 5.28649
842  5.47303 5.32177
843  5.43775 5.35704
844  5.40247 5.39232
845  5.36719 5.4276
846  5.36719 5.46288
847  5.33191 5.49815
848  5.29664 5.53343
849  5.26136 5.56871
850  5.22608 5.60399
851  5.1908 5.63927
852  5.1908 5.67454
853  5.15553 5.70982
854  5.12025 5.7451
855  5.08497 5.78038
856  5.04969 5.81565
857  5.04969 5.85093
858  5.01441 5.88621
859  4.97914 5.92149
860  4.94386 5.95677
861  4.90858 5.99204
862  4.8733 6.02732
863  4.83803 6.0626
864  4.83803 6.09788
865  4.80275 6.13315
866  4.76747 6.16843
867  4.73219 6.20371
868  4.69691 6.23899
869  4.66164 6.27427
870  4.62636 6.30954
871  4.59108 6.34482
872  4.5558 6.3801
873  4.52053 6.41538
874  4.48525 6.45065
875  4.44997 6.48593
876  4.41469 6.52121
877  4.37941 6.55649
878  4.34414 6.59177
879  4.30886 6.62704
880  4.27358 6.62704
881  4.2383 6.66232
882  4.20303 6.6976
883  4.16775 6.73288
884  4.13247 6.76815
885  4.09719 6.80343
886  4.06191 6.80343
887  4.02664 6.83871
888  3.99136 6.83871
889  3.95608 6.87399
890  3.9208 6.90927
891  3.88553 6.94454
892  3.85025 6.97982
893  3.81497 7.0151
894  3.77969 7.05038
895  3.74441 7.08565
896  3.70914 7.12093
897  3.67386 7.12093
898  3.63858 7.15621
899  3.6033 7.15621
900  3.56803 7.19149
901  3.53275 7.19149
902  3.49747 7.22677
903  3.46219 7.26204
904  3.42691 7.29732
905  3.39164 7.3326
906  3.35636 7.36788
907  3.32108 7.40315
908  3.2858 7.43843
909  3.25053 7.47371
910  3.21525 7.50899
911  3.17997 7.50899
912  3.14469 7.50899
913  3.10941 7.50899
914  3.07414 7.54427
915  3.03886 7.57954
916  3.00358 7.61482
917  2.9683 7.61482
918  2.93303 7.6501
919  2.89775 7.68538
920  2.86247 7.68538
921  2.82719 7.68538
922  2.79191 7.72065
923  2.75664 7.75593
924  2.72136 7.75593
925  2.68608 7.75593
926  2.6508 7.75593
927  2.61553 7.75593
928  2.58025 7.79121
929  2.54497 7.79121
930  2.50969 7.82649
931  2.47441 7.82649
932  2.43914 7.82649
933  2.40386 7.82649
934  2.36858 7.86177
935  2.3333 7.86177
936  2.29803 7.86177
937  2.26275 7.89704
938  2.22747 7.89704
939  2.19219 7.93232
940  2.15691 7.93232
941  2.12164 7.9676
942  2.08636 7.9676
943  2.05108 8.00288
944  2.0158 8.00288
945  1.98053 8.03815
946  1.94525 8.07343
947  1.90997 8.10871
948  1.87469 8.10871
949  1.83941 8.10871
950  1.80414 8.10871
951  1.76886 8.10871
952  1.73358 8.10871
953  1.6983 8.14399
954  1.66303 8.14399
955  1.62775 8.17927
956  1.59247 8.21454
957  1.55719 8.21454
958  1.52191 8.21454
959  1.48664 8.21454
960  1.45136 8.24982
961  1.41608 8.24982
962  1.3808 8.24982
963  1.34553 8.24982
964  1.31025 8.2851
965  1.27497 8.32038
966  1.23969 8.32038
967  1.20441 8.35565
968  1.16914 8.35565
969  1.13386 8.35565
970  1.09858 8.35565
971  1.0633 8.35565
972  1.02803 8.39093
973  0.992747 8.39093
974  0.95747 8.42621
975  0.922192 8.42621
976  0.886914 8.42621
977  0.851636 8.42621
978  0.816358 8.46149
979  0.781081 8.46149
980  0.745803 8.49677
981  0.710525 8.49677
982  0.675247 8.49677
983  0.63997 8.49677
984  0.604692 8.49677
985  0.569414 8.49677
986  0.534136 8.49677
987  0.498858 8.49677
988  0.463581 8.53204
989  0.428303 8.56732
990  0.393025 8.56732
991  0.357747 8.56732
992  0.32247 8.56732
993  0.287192 8.56732
994  0.251914 8.56732
995  0.216636 8.56732
996  0.181358 8.56732
997  0.146081 8.6026
998  0.110803 8.6026
999  0.0755251 8.6026
1000 0.0402473 8.6026
1001 0.00496952 8.6026
1002 -0.0303083 8.6026
1003 -0.065586 8.6026
1004 -0.100864 8.6026
1005 -0.136142 8.6026
1006 -0.171419 8.6026
1007 -0.206697 8.6026
1008 -0.241975 8.6026
1009 -0.277253 8.6026
1010 -0.31253 8.6026
1011 -0.347808 8.6026
1012 -0.383086 8.6026
1013 -0.418364 8.6026
1014 -0.453642 8.6026
1015 -0.488919 8.6026
1016 -0.524197 8.6026
1017 -0.559475 8.56732
1018 -0.594753 8.56732
1019 -0.63003 8.56732
1020 -0.665308 8.56732
1021 -0.700586 8.53204
1022 -0.735864 8.53204
1023 -0.771142 8.53204
1024 -0.806419 8.53204
1025 -0.841697 8.53204
1026 -0.876975 8.53204
1027 -0.912253 8.49677
1028 -0.94753 8.49677
1029 -0.982808 8.46149
1030 -1.01809 8.42621
1031 -1.05336 8.39093
1032 -1.08864 8.39093
1033 -1.12392 8.35565
1034 -1.1592 8.35565
1035 -1.19447 8.35565
1036 -1.22975 8.35565
1037 -1.26503 8.35565
1038 -1.30031 8.32038
1039 -1.33559 8.32038
1040 -1.37086 8.32038
1041 -1.40614 8.32038
1042 -1.44142 8.32038
1043 -1.4767 8.32038
1044 -1.51197 8.2851
1045 -1.54725 8.2851
1046 -1.58253 8.2851
1047 -1.61781 8.24982
1048 -1.65309 8.24982
1049 -1.68836 8.24982
1050 -1.72364 8.21454
1051 -1.75892 8.21454
1052 -1.7942 8.21454
1053 -1.82947 8.17927
1054 -1.86475 8.14399
1055 -1.90003 8.10871
1056 -1.93531 8.07343
1057 -1.97059 8.07343
1058 -2.00586 8.03815
1059 -2.04114 8.03815
1060 -2.07642 8.00288
1061 -2.1117 8.00288
1062 -2.14697 8.00288
1063 -2.18225 7.9676
1064 -2.21753 7.9676
1065 -2.25281 7.9676
1066 -2.28809 7.93232
1067 -2.32336 7.89704
1068 -2.35864 7.89704
1069 -2.39392 7.86177
1070 -2.4292 7.86177
1071 -2.46447 7.86177
1072 -2.49975 7.82649
1073 -2.53503 7.79121
1074 -2.57031 7.75593
1075 -2.60559 7.75593
1076 -2.64086 7.75593
1077 -2.67614 7.72065
1078 -2.71142 7.68538
1079 -2.7467 7.68538
1080 -2.78197 7.6501
1081 -2.81725 7.6501
1082 -2.85253 7.61482
1083 -2.88781 7.57954
1084 -2.92309 7.57954
1085 -2.95836 7.57954
1086 -2.99364 7.57954
1087 -3.02892 7.57954
1088 -3.0642 7.54427
1089 -3.09947 7.54427
1090 -3.13475 7.50899
1091 -3.17003 7.47371
1092 -3.20531 7.43843
1093 -3.24059 7.43843
1094 -3.27586 7.40315
1095 -3.31114 7.36788
1096 -3.34642 7.3326
1097 -3.3817 7.29732
1098 -3.41697 7.26204
1099 -3.45225 7.26204
1100 -3.48753 7.22677
1101 -3.52281 7.19149
1102 -3.55809 7.19149
1103 -3.59336 7.15621
1104 -3.62864 7.12093
1105 -3.66392 7.08565
1106 -3.6992 7.05038
1107 -3.73447 7.0151
1108 -3.76975 6.97982
1109 -3.80503 6.97982
1110 -3.84031 6.97982
1111 -3.87559 6.94454
1112 -3.91086 6.94454
1113 -3.94614 6.90927
1114 -3.98142 6.87399
1115 -4.0167 6.83871
1116 -4.05197 6.80343
1117 -4.08725 6.76815
1118 -4.12253 6.73288
1119 -4.15781 6.6976
1120 -4.19309 6.66232
1121 -4.22836 6.62704
1122 -4.26364 6.59177
1123 -4.29892 6.55649
1124 -4.3342 6.52121
1125 -4.36947 6.48593
1126 -4.40475 6.45065
1127 -4.44003 6.41538
1128 -4.47531 6.3801
1129 -4.51059 6.34482
1130 -4.54586 6.30954
1131 -4.58114 6.27427
1132 -4.61642 6.23899
1133 -4.6517 6.20371
1134 -4.68697 6.16843
1135 -4.72225 6.13315
1136 -4.75753 6.09788
1137 -4.79281 6.0626
1138 -4.82809 6.02732
1139 -4.86336 5.99204
1140 -4.89864 5.95677
1141 -4.93392 5.92149
1142 -4.9692 5.88621
1143 -4.9692 5.85093
1144 -5.00447 5.81565
1145 -5.03975 5.78038
1146 -5.07503 5.7451
1147 -5.11031 5.70982
1148 -5.14559 5.67454
1149 -5.18086 5.63927
1150 -5.21614 5.60399
1151 -5.25142 5.56871
1152 -5.2867 5.53343
1153 -5.32197 5.49815
1154 -5.32197 5.46288
1155 -5.32197 5.4276
1156 -5.32197 5.39232
1157 -5.35725 5.35704
1158 -5.35725 5.32177
1159 -5.39253 5.28649
1160 -5.42781 5.25121
1161 -5.46309 5.21593
1162 -5.46309 5.18065
1163 -5.49836 5.14538
1164 -5.53364 5.1101
1165 -5.56892 5.07482
1166 -5.6042 5.03954
1167 -5.63947 5.00427
1168 -5.67475 4.96899
1169 -5.71003 4.93371
1170 -5.74531 4.89843
1171 -5.74531 4.86315
1172 -5.74531 4.82788
1173 -5.74531 4.7926
1174 -5.78059 4.75732
1175 -5.81586 4.72204
1176 -5.81586 4.68677
1177 -5.81586 4.65149
1178 -5.81586 4.61621
1179 -5.85114 4.58093
1180 -5.88642 4.54565
1181 -5.9217 4.51038
1182 -5.9217 4.4751
1183 -5.95697 4.43982
1184 -5.99225 4.40454
1185 -6.02753 4.36927
1186 -6.02753 4.33399
1187 -6.02753 4.29871
1188 -6.06281 4.26343
1189 -6.09809 4.22815
1190 -6.13336 4.19288
1191 -6.13336 4.1576
1192 -6.13336 4.12232
1193 -6.16864 4.08704
1194 -6.20392 4.05177
1195 -6.2392 4.01649
1196 -6.27447 3.98121
1197 -6.27447 3.94593
1198 -6.27447 3.91065
1199 -6.27447 3.87538
1200 -6.30975 3.8401
1201 -6.30975 3.80482
1202 -6.30975 3.76954
1203 -6.34503 3.73427
1204 -6.38031 3.69899
1205 -6.38031 3.66371
1206 -6.38031 3.62843
1207 -6.41559 3.59315
1208 -6.41559 3.55788
1209 -6.45086 3.5226
1210 -6.45086 3.48732
1211 -6.48614 3.45204
1212 -6.52142 3.41677
1213 -6.52142 3.38149
1214 -6.52142 3.34621
1215 -6.5567 3.31093
1216 -6.5567 3.27565
1217 -6.59197 3.24038
1218 -6.62725 3.2051
1219 -6.66253 3.16982
1220 -6.69781 3.13454
1221 -6.69781 3.09927
1222 -6.69781 3.06399
1223 -6.73309 3.02871
1224 -6.73309 2.99343
1225 -6.73309 2.95815
1226 -6.73309 2.92288
1227 -6.76836 2.8876
1228 -6.80364 2.85232
1229 -6.83892 2.81704
1230 -6.83892 2.78177
1231 -6.83892 2.74649
1232 -6.83892 2.71121
1233 -6.8742 2.67593
1234 -6.8742 2.64065
1235 -6.90947 2.60538
1236 -6.90947 2.5701
1237 -6.90947 2.53482
1238 -6.94475 2.49954
1239 -6.94475 2.46427
1240 -6.94475 2.42899
1241 -6.94475 2.39371
1242 -6.94475 2.35843
1243 -6.94475 2.32315
1244 -6.94475 2.28788
1245 -6.98003 2.2526
1246 -6.98003 2.21732
1247 -6.98003 2.18204
1248 -7.01531 2.14677
1249 -7.05059 2.11149
1250 -7.05059 2.07621
1251 -7.08586 2.04093
1252 -7.08586 2.00565
1253 -7.08586 1.97038
1254 -7.12114 1.9351
1255 -7.12114 1.89982
1256 -7.12114 1.86454
1257 -7.15642 1.82927
1258 -7.15642 1.79399
1259 -7.1917 1.75871
1260 -7.22697 1.72343
1261 -7.22697 1.68815
1262 -7.22697 1.65288
1263 -7.22697 1.6176
1264 -7.22697 1.58232
1265 -7.22697 1.54704
1266 -7.22697 1.51177
1267 -7.26225 1.47649
1268 -7.26225 1.44121
1269 -7.29753 1.40593
1270 -7.29753 1.37065
1271 -7.33281 1.33538
1272 -7.33281 1.3001
1273 -7.33281 1.26482
1274 -7.33281 1.22954
1275 -7.33281 1.19427
1276 -7.33281 1.15899
1277 -7.33281 1.12371
1278 -7.33281 1.08843
1279 -7.36809 1.05315
1280 -7.36809 1.01788
1281 -7.36809 0.982599
1282 -7.36809 0.947321
1283 -7.36809 0.912043
1284 -7.36809 0.876766
1285 -7.36809 0.841488
1286 -7.36809 0.80621
1287 -7.40336 0.770932
1288 -7.40336 0.735655
1289 -7.40336 0.700377
1290 -7.43864 0.665099
1291 -7.43864 0.629821
1292 -7.47392 0.594543
1293 -7.5092 0.559266
1294 -7.5092 0.523988
1295 -7.5092 0.48871
1296 -7.5092 0.453432
1297 -7.5092 0.418155
1298 -7.54447 0.382877
1299 -7.54447 0.347599
1300 -7.54447 0.312321
1301 -7.54447 0.277043
1302 -7.54447 0.241766
1303 -7.54447 0.206488
1304 -7.54447 0.17121
1305 -7.54447 0.135932
1306 -7.54447 0.100655
1307 -7.54447 0.0653768
1308 -7.57975 0.030099
1309 -7.57975 -0.00517877
1310 -7.57975 -0.0404565
1311 -7.57975 -0.0757343
1312 -7.57975 -0.111012
1313 -7.57975 -0.14629
1314 -7.57975 -0.181568
1315 -7.57975 -0.216845
1316 -7.57975 -0.252123
1317 -7.57975 -0.287401
1318 -7.57975 -0.322679
1319 -7.57975 -0.357957
1320 -7.57975 -0.393234
1321 -7.57975 -0.428512
1322 -7.57975 -0.46379
1323 -7.57975 -0.499068
1324 -7.57975 -0.534345
1325 -7.57975 -0.569623
1326 -7.57975 -0.604901
1327 -7.57975 -0.640179
1328 -7.57975 -0.675457
1329 -7.57975 -0.710734
1330 -7.57975 -0.746012
1331 -7.57975 -0.78129
1332 -7.57975 -0.816568
1333 -7.57975 -0.851845
1334 -7.57975 -0.887123
1335 -7.57975 -0.922401
1336 -7.57975 -0.957679
1337 -7.57975 -0.992957
1338 -7.57975 -1.02823
1339 -7.57975 -1.06351
1340 -7.57975 -1.09879
1341 -7.57975 -1.13407
1342 -7.57975 -1.16935
1343 -7.57975 -1.20462
1344 -7.57975 -1.2399
1345 -7.57975 -1.27518
1346 -7.57975 -1.31046
1347 -7.57975 -1.34573
1348 -7.57975 -1.38101
1349 -7.57975 -1.41629
1350 -7.57975 -1.45157
1351 -7.57975 -1.48685
1352 -7.57975 -1.52212
1353 -7.57975 -1.5574
1354 -7.57975 -1.59268
1355 -7.57975 -1.62796
