# Supplementary material for: Statistical Mapping of Maize Bundle Intensity at the Stem Scale Using Spatial Normalisation of Replicated Images
Source: PLoS One. 2014 Mar 12;9(3):e90673. doi: 10.1371/journal.pone.0090673 (PMC3951278; doi:10.1371/journal.pone.0090673)
Supplement: File S2 — Data files containing bundle positions and slice contours. (ZIP) [file pone.0090673.s002.zip › data/slabs/tables/contoursMm/m12bvCntMm.txt]

name   x   y
1    -7.26115 0.258836
2    -7.26115 0.223558
3    -7.26115 0.18828
4    -7.26115 0.153002
5    -7.26115 0.117725
6    -7.26115 0.0824468
7    -7.26115 0.0471691
8    -7.26115 0.0118913
9    -7.26115 -0.0233865
10   -7.26115 -0.0586643
11   -7.26115 -0.093942
12   -7.26115 -0.12922
13   -7.26115 -0.164498
14   -7.26115 -0.199775
15   -7.26115 -0.235053
16   -7.26115 -0.270331
17   -7.26115 -0.305609
18   -7.26115 -0.340886
19   -7.26115 -0.376164
20   -7.26115 -0.411442
21   -7.26115 -0.44672
22   -7.26115 -0.481998
23   -7.26115 -0.517275
24   -7.26115 -0.552553
25   -7.26115 -0.587831
26   -7.26115 -0.623109
27   -7.26115 -0.658386
28   -7.26115 -0.693664
29   -7.26115 -0.728942
30   -7.26115 -0.76422
31   -7.26115 -0.799498
32   -7.26115 -0.834775
33   -7.26115 -0.870053
34   -7.26115 -0.905331
35   -7.26115 -0.940609
36   -7.26115 -0.975886
37   -7.26115 -1.01116
38   -7.22587 -1.04644
39   -7.22587 -1.08172
40   -7.22587 -1.117
41   -7.22587 -1.15228
42   -7.22587 -1.18755
43   -7.22587 -1.22283
44   -7.22587 -1.25811
45   -7.19059 -1.29339
46   -7.19059 -1.32866
47   -7.19059 -1.36394
48   -7.19059 -1.39922
49   -7.19059 -1.4345
50   -7.19059 -1.46978
51   -7.19059 -1.50505
52   -7.19059 -1.54033
53   -7.19059 -1.57561
54   -7.19059 -1.61089
55   -7.19059 -1.64616
56   -7.19059 -1.68144
57   -7.19059 -1.71672
58   -7.19059 -1.752
59   -7.19059 -1.78728
60   -7.19059 -1.82255
61   -7.19059 -1.85783
62   -7.19059 -1.89311
63   -7.19059 -1.92839
64   -7.15532 -1.96366
65   -7.15532 -1.99894
66   -7.15532 -2.03422
67   -7.15532 -2.0695
68   -7.15532 -2.10478
69   -7.15532 -2.14005
70   -7.12004 -2.17533
71   -7.12004 -2.21061
72   -7.08476 -2.24589
73   -7.08476 -2.28116
74   -7.08476 -2.31644
75   -7.08476 -2.35172
76   -7.08476 -2.387
77   -7.08476 -2.42228
78   -7.08476 -2.45755
79   -7.08476 -2.49283
80   -7.08476 -2.52811
81   -7.08476 -2.56339
82   -7.08476 -2.59866
83   -7.08476 -2.63394
84   -7.08476 -2.66922
85   -7.08476 -2.7045
86   -7.04948 -2.73978
87   -7.04948 -2.77505
88   -7.04948 -2.81033
89   -7.04948 -2.84561
90   -7.04948 -2.88089
91   -7.01421 -2.91616
92   -7.01421 -2.95144
93   -7.01421 -2.98672
94   -7.01421 -3.022
95   -7.01421 -3.05728
96   -7.01421 -3.09255
97   -7.01421 -3.12783
98   -7.01421 -3.16311
99   -7.01421 -3.19839
100  -7.01421 -3.23366
101  -7.01421 -3.26894
102  -7.01421 -3.30422
103  -7.01421 -3.3395
104  -7.01421 -3.37478
105  -7.01421 -3.41005
106  -7.01421 -3.44533
107  -7.01421 -3.48061
108  -7.01421 -3.51589
109  -7.01421 -3.55116
110  -7.01421 -3.58644
111  -7.01421 -3.62172
112  -7.01421 -3.657
113  -6.97893 -3.69228
114  -6.94365 -3.72755
115  -6.90837 -3.76283
116  -6.87309 -3.79811
117  -6.87309 -3.83339
118  -6.87309 -3.86866
119  -6.87309 -3.90394
120  -6.87309 -3.93922
121  -6.83782 -3.9745
122  -6.83782 -4.00978
123  -6.83782 -4.04505
124  -6.83782 -4.08033
125  -6.83782 -4.11561
126  -6.83782 -4.15089
127  -6.80254 -4.18616
128  -6.80254 -4.22144
129  -6.80254 -4.25672
130  -6.80254 -4.292
131  -6.80254 -4.32728
132  -6.80254 -4.36255
133  -6.80254 -4.39783
134  -6.80254 -4.43311
135  -6.76726 -4.46839
136  -6.73198 -4.50366
137  -6.69671 -4.53894
138  -6.66143 -4.57422
139  -6.66143 -4.6095
140  -6.66143 -4.64478
141  -6.62615 -4.68005
142  -6.62615 -4.71533
143  -6.59087 -4.75061
144  -6.59087 -4.78589
145  -6.55559 -4.82116
146  -6.55559 -4.85644
147  -6.55559 -4.89172
148  -6.55559 -4.927
149  -6.55559 -4.96228
150  -6.52032 -4.99755
151  -6.48504 -5.03283
152  -6.48504 -5.06811
153  -6.48504 -5.10339
154  -6.44976 -5.13866
155  -6.44976 -5.17394
156  -6.41448 -5.20922
157  -6.37921 -5.2445
158  -6.37921 -5.27978
159  -6.34393 -5.31505
160  -6.30865 -5.35033
161  -6.27337 -5.38561
162  -6.23809 -5.42089
163  -6.20282 -5.45616
164  -6.16754 -5.49144
165  -6.16754 -5.52672
166  -6.16754 -5.562
167  -6.16754 -5.59728
168  -6.16754 -5.63255
169  -6.16754 -5.66783
170  -6.16754 -5.70311
171  -6.13226 -5.73839
172  -6.13226 -5.77366
173  -6.09698 -5.80894
174  -6.09698 -5.84422
175  -6.06171 -5.8795
176  -6.02643 -5.91478
177  -5.99115 -5.95005
178  -5.95587 -5.98533
179  -5.92059 -6.02061
180  -5.92059 -6.05589
181  -5.88532 -6.09116
182  -5.85004 -6.12644
183  -5.81476 -6.16172
184  -5.77948 -6.197
185  -5.74421 -6.23228
186  -5.70893 -6.26755
187  -5.70893 -6.30283
188  -5.67365 -6.33811
189  -5.63837 -6.37339
190  -5.60309 -6.40866
191  -5.56782 -6.44394
192  -5.53254 -6.47922
193  -5.49726 -6.5145
194  -5.46198 -6.54978
195  -5.42671 -6.58505
196  -5.39143 -6.62033
197  -5.35615 -6.65561
198  -5.35615 -6.69089
199  -5.35615 -6.72616
200  -5.35615 -6.76144
201  -5.32087 -6.79672
202  -5.28559 -6.832
203  -5.25032 -6.86728
204  -5.25032 -6.90255
205  -5.25032 -6.93783
206  -5.21504 -6.97311
207  -5.17976 -7.00839
208  -5.14448 -7.04366
209  -5.10921 -7.07894
210  -5.07393 -7.11422
211  -5.03865 -7.1495
212  -5.00337 -7.18478
213  -4.96809 -7.22005
214  -4.93282 -7.25533
215  -4.89754 -7.25533
216  -4.86226 -7.29061
217  -4.82698 -7.32589
218  -4.79171 -7.36116
219  -4.75643 -7.39644
220  -4.72115 -7.43172
221  -4.68587 -7.467
222  -4.65059 -7.50228
223  -4.61532 -7.50228
224  -4.58004 -7.53755
225  -4.54476 -7.57283
226  -4.50948 -7.57283
227  -4.47421 -7.60811
228  -4.43893 -7.60811
229  -4.40365 -7.60811
230  -4.36837 -7.64339
231  -4.33309 -7.64339
232  -4.29782 -7.67866
233  -4.26254 -7.67866
234  -4.22726 -7.67866
235  -4.19198 -7.71394
236  -4.15671 -7.74922
237  -4.12143 -7.74922
238  -4.08615 -7.7845
239  -4.05087 -7.81978
240  -4.01559 -7.85505
241  -3.98032 -7.85505
242  -3.94504 -7.89033
243  -3.90976 -7.89033
244  -3.87448 -7.89033
245  -3.83921 -7.89033
246  -3.80393 -7.89033
247  -3.76865 -7.89033
248  -3.73337 -7.89033
249  -3.69809 -7.89033
250  -3.66282 -7.89033
251  -3.62754 -7.89033
252  -3.59226 -7.89033
253  -3.55698 -7.89033
254  -3.52171 -7.89033
255  -3.48643 -7.85505
256  -3.45115 -7.81978
257  -3.41587 -7.81978
258  -3.38059 -7.7845
259  -3.34532 -7.7845
260  -3.31004 -7.7845
261  -3.27476 -7.74922
262  -3.23948 -7.71394
263  -3.20421 -7.67866
264  -3.16893 -7.64339
265  -3.13365 -7.64339
266  -3.09837 -7.64339
267  -3.06309 -7.60811
268  -3.02782 -7.57283
269  -2.99254 -7.53755
270  -2.95726 -7.50228
271  -2.92198 -7.467
272  -2.88671 -7.467
273  -2.85143 -7.467
274  -2.81615 -7.43172
275  -2.78087 -7.43172
276  -2.74559 -7.39644
277  -2.71032 -7.36116
278  -2.67504 -7.36116
279  -2.63976 -7.36116
280  -2.60448 -7.32589
281  -2.56921 -7.29061
282  -2.53393 -7.25533
283  -2.49865 -7.25533
284  -2.46337 -7.22005
285  -2.42809 -7.18478
286  -2.39282 -7.1495
287  -2.35754 -7.1495
288  -2.32226 -7.11422
289  -2.28698 -7.11422
290  -2.25171 -7.11422
291  -2.21643 -7.07894
292  -2.18115 -7.04366
293  -2.14587 -7.04366
294  -2.11059 -7.00839
295  -2.07532 -7.00839
296  -2.04004 -6.97311
297  -2.00476 -6.93783
298  -1.96948 -6.90255
299  -1.93421 -6.86728
300  -1.89893 -6.832
301  -1.86365 -6.79672
302  -1.82837 -6.79672
303  -1.79309 -6.79672
304  -1.75782 -6.79672
305  -1.72254 -6.79672
306  -1.68726 -6.79672
307  -1.65198 -6.79672
308  -1.61671 -6.79672
309  -1.58143 -6.76144
310  -1.54615 -6.76144
311  -1.51087 -6.72616
312  -1.47559 -6.69089
313  -1.44032 -6.65561
314  -1.40504 -6.65561
315  -1.36976 -6.62033
316  -1.33448 -6.62033
317  -1.29921 -6.58505
318  -1.26393 -6.58505
319  -1.22865 -6.54978
320  -1.19337 -6.54978
321  -1.15809 -6.54978
322  -1.12282 -6.54978
323  -1.08754 -6.5145
324  -1.05226 -6.5145
325  -1.01698 -6.5145
326  -0.981705 -6.5145
327  -0.946428 -6.5145
328  -0.91115 -6.47922
329  -0.875872 -6.47922
330  -0.840594 -6.47922
331  -0.805317 -6.44394
332  -0.770039 -6.44394
333  -0.734761 -6.44394
334  -0.699483 -6.44394
335  -0.664205 -6.44394
336  -0.628928 -6.44394
337  -0.59365 -6.40866
338  -0.558372 -6.40866
339  -0.523094 -6.40866
340  -0.487817 -6.40866
341  -0.452539 -6.40866
342  -0.417261 -6.40866
343  -0.381983 -6.40866
344  -0.346705 -6.40866
345  -0.311428 -6.40866
346  -0.27615 -6.40866
347  -0.240872 -6.37339
348  -0.205594 -6.37339
349  -0.170317 -6.37339
350  -0.135039 -6.37339
351  -0.099761 -6.33811
352  -0.0644832 -6.33811
353  -0.0292054 -6.33811
354  0.00607237 -6.33811
355  0.0413502 -6.33811
356  0.0766279 -6.33811
357  0.111906 -6.33811
358  0.147183 -6.33811
359  0.182461 -6.33811
360  0.217739 -6.30283
361  0.253017 -6.30283
362  0.288295 -6.26755
363  0.323572 -6.26755
364  0.35885 -6.26755
365  0.394128 -6.26755
366  0.429406 -6.23228
367  0.464683 -6.23228
368  0.499961 -6.23228
369  0.535239 -6.23228
370  0.570517 -6.23228
371  0.605795 -6.23228
372  0.641072 -6.23228
373  0.67635 -6.23228
374  0.711628 -6.23228
375  0.746906 -6.23228
376  0.782183 -6.23228
377  0.817461 -6.23228
378  0.852739 -6.23228
379  0.888017 -6.23228
380  0.923295 -6.23228
381  0.958572 -6.23228
382  0.99385 -6.23228
383  1.02913 -6.23228
384  1.06441 -6.23228
385  1.09968 -6.23228
386  1.13496 -6.23228
387  1.17024 -6.23228
388  1.20552 -6.23228
389  1.24079 -6.23228
390  1.27607 -6.23228
391  1.31135 -6.23228
392  1.34663 -6.23228
393  1.38191 -6.23228
394  1.41718 -6.23228
395  1.45246 -6.23228
396  1.48774 -6.23228
397  1.52302 -6.23228
398  1.55829 -6.23228
399  1.59357 -6.23228
400  1.62885 -6.23228
401  1.66413 -6.23228
402  1.69941 -6.26755
403  1.73468 -6.26755
404  1.76996 -6.26755
405  1.80524 -6.26755
406  1.84052 -6.26755
407  1.87579 -6.26755
408  1.91107 -6.26755
409  1.94635 -6.26755
410  1.98163 -6.26755
411  2.01691 -6.26755
412  2.05218 -6.26755
413  2.08746 -6.26755
414  2.12274 -6.26755
415  2.15802 -6.23228
416  2.19329 -6.23228
417  2.22857 -6.23228
418  2.26385 -6.23228
419  2.29913 -6.23228
420  2.33441 -6.23228
421  2.36968 -6.23228
422  2.40496 -6.23228
423  2.44024 -6.23228
424  2.47552 -6.23228
425  2.51079 -6.23228
426  2.54607 -6.23228
427  2.58135 -6.23228
428  2.61663 -6.23228
429  2.65191 -6.23228
430  2.68718 -6.23228
431  2.72246 -6.23228
432  2.75774 -6.26755
433  2.79302 -6.26755
434  2.82829 -6.26755
435  2.86357 -6.26755
436  2.89885 -6.26755
437  2.93413 -6.26755
438  2.96941 -6.26755
439  3.00468 -6.30283
440  3.03996 -6.30283
441  3.07524 -6.30283
442  3.11052 -6.33811
443  3.14579 -6.33811
444  3.18107 -6.33811
445  3.21635 -6.33811
446  3.25163 -6.33811
447  3.28691 -6.33811
448  3.32218 -6.37339
449  3.35746 -6.37339
450  3.39274 -6.37339
451  3.42802 -6.40866
452  3.46329 -6.40866
453  3.49857 -6.40866
454  3.53385 -6.40866
455  3.56913 -6.40866
456  3.60441 -6.40866
457  3.63968 -6.40866
458  3.67496 -6.44394
459  3.71024 -6.44394
460  3.74552 -6.47922
461  3.78079 -6.47922
462  3.81607 -6.5145
463  3.85135 -6.5145
464  3.88663 -6.5145
465  3.92191 -6.5145
466  3.95718 -6.5145
467  3.99246 -6.54978
468  4.02774 -6.54978
469  4.06302 -6.58505
470  4.09829 -6.58505
471  4.13357 -6.62033
472  4.16885 -6.62033
473  4.20413 -6.65561
474  4.23941 -6.65561
475  4.27468 -6.65561
476  4.30996 -6.69089
477  4.34524 -6.69089
478  4.38052 -6.69089
479  4.41579 -6.72616
480  4.45107 -6.76144
481  4.48635 -6.76144
482  4.52163 -6.79672
483  4.55691 -6.79672
484  4.59218 -6.79672
485  4.62746 -6.832
486  4.66274 -6.832
487  4.69802 -6.832
488  4.73329 -6.86728
489  4.76857 -6.86728
490  4.80385 -6.90255
491  4.83913 -6.90255
492  4.87441 -6.93783
493  4.90968 -6.93783
494  4.94496 -6.97311
495  4.98024 -6.97311
496  5.01552 -7.00839
497  5.05079 -7.00839
498  5.08607 -7.04366
499  5.12135 -7.07894
500  5.15663 -7.07894
501  5.19191 -7.11422
502  5.22718 -7.1495
503  5.26246 -7.18478
504  5.29774 -7.22005
505  5.33302 -7.25533
506  5.36829 -7.29061
507  5.40357 -7.29061
508  5.43885 -7.29061
509  5.47413 -7.29061
510  5.50941 -7.29061
511  5.54468 -7.29061
512  5.57996 -7.29061
513  5.61524 -7.29061
514  5.65052 -7.29061
515  5.68579 -7.29061
516  5.72107 -7.29061
517  5.75635 -7.29061
518  5.79163 -7.29061
519  5.82691 -7.29061
520  5.86218 -7.29061
521  5.89746 -7.29061
522  5.93274 -7.25533
523  5.96802 -7.25533
524  6.00329 -7.25533
525  6.03857 -7.22005
526  6.07385 -7.18478
527  6.10913 -7.18478
528  6.14441 -7.1495
529  6.17968 -7.11422
530  6.21496 -7.07894
531  6.25024 -7.04366
532  6.28552 -7.00839
533  6.32079 -6.97311
534  6.35607 -6.93783
535  6.39135 -6.90255
536  6.42663 -6.86728
537  6.46191 -6.832
538  6.49718 -6.79672
539  6.53246 -6.76144
540  6.56774 -6.72616
541  6.60302 -6.69089
542  6.63829 -6.65561
543  6.67357 -6.62033
544  6.70885 -6.58505
545  6.74413 -6.54978
546  6.74413 -6.5145
547  6.74413 -6.47922
548  6.74413 -6.44394
549  6.74413 -6.40866
550  6.74413 -6.37339
551  6.77941 -6.33811
552  6.81468 -6.30283
553  6.84996 -6.26755
554  6.84996 -6.23228
555  6.84996 -6.197
556  6.84996 -6.16172
557  6.84996 -6.12644
558  6.84996 -6.09116
559  6.84996 -6.05589
560  6.84996 -6.02061
561  6.84996 -5.98533
562  6.88524 -5.95005
563  6.92052 -5.91478
564  6.95579 -5.8795
565  6.95579 -5.84422
566  6.95579 -5.80894
567  6.99107 -5.77366
568  6.99107 -5.73839
569  7.02635 -5.70311
570  7.02635 -5.66783
571  7.06163 -5.63255
572  7.06163 -5.59728
573  7.09691 -5.562
574  7.09691 -5.52672
575  7.09691 -5.49144
576  7.09691 -5.45616
577  7.09691 -5.42089
578  7.09691 -5.38561
579  7.09691 -5.35033
580  7.13218 -5.31505
581  7.13218 -5.27978
582  7.13218 -5.2445
583  7.13218 -5.20922
584  7.13218 -5.17394
585  7.16746 -5.13866
586  7.16746 -5.10339
587  7.16746 -5.06811
588  7.16746 -5.03283
589  7.16746 -4.99755
590  7.20274 -4.96228
591  7.23802 -4.927
592  7.23802 -4.89172
593  7.23802 -4.85644
594  7.23802 -4.82116
595  7.23802 -4.78589
596  7.23802 -4.75061
597  7.23802 -4.71533
598  7.23802 -4.68005
599  7.23802 -4.64478
600  7.23802 -4.6095
601  7.23802 -4.57422
602  7.23802 -4.53894
603  7.23802 -4.50366
604  7.27329 -4.46839
605  7.27329 -4.43311
606  7.27329 -4.39783
607  7.27329 -4.36255
608  7.27329 -4.32728
609  7.27329 -4.292
610  7.27329 -4.25672
611  7.27329 -4.22144
612  7.27329 -4.18616
613  7.27329 -4.15089
614  7.27329 -4.11561
615  7.30857 -4.08033
616  7.30857 -4.04505
617  7.30857 -4.00978
618  7.30857 -3.9745
619  7.30857 -3.93922
620  7.30857 -3.90394
621  7.30857 -3.86866
622  7.30857 -3.83339
623  7.34385 -3.79811
624  7.34385 -3.76283
625  7.34385 -3.72755
626  7.34385 -3.69228
627  7.34385 -3.657
628  7.34385 -3.62172
629  7.34385 -3.58644
630  7.34385 -3.55116
631  7.37913 -3.51589
632  7.37913 -3.48061
633  7.41441 -3.44533
634  7.41441 -3.41005
635  7.41441 -3.37478
636  7.44968 -3.3395
637  7.44968 -3.30422
638  7.44968 -3.26894
639  7.44968 -3.23366
640  7.44968 -3.19839
641  7.44968 -3.16311
642  7.48496 -3.12783
643  7.48496 -3.09255
644  7.48496 -3.05728
645  7.52024 -3.022
646  7.52024 -2.98672
647  7.52024 -2.95144
648  7.52024 -2.91616
649  7.52024 -2.88089
650  7.52024 -2.84561
651  7.52024 -2.81033
652  7.52024 -2.77505
653  7.52024 -2.73978
654  7.52024 -2.7045
655  7.52024 -2.66922
656  7.52024 -2.63394
657  7.52024 -2.59866
658  7.52024 -2.56339
659  7.52024 -2.52811
660  7.52024 -2.49283
661  7.52024 -2.45755
662  7.52024 -2.42228
663  7.52024 -2.387
664  7.52024 -2.35172
665  7.52024 -2.31644
666  7.52024 -2.28116
667  7.52024 -2.24589
668  7.52024 -2.21061
669  7.55552 -2.17533
670  7.55552 -2.14005
671  7.55552 -2.10478
672  7.55552 -2.0695
673  7.55552 -2.03422
674  7.55552 -1.99894
675  7.55552 -1.96366
676  7.55552 -1.92839
677  7.55552 -1.89311
678  7.59079 -1.85783
679  7.59079 -1.82255
680  7.59079 -1.78728
681  7.59079 -1.752
682  7.59079 -1.71672
683  7.59079 -1.68144
684  7.59079 -1.64616
685  7.59079 -1.61089
686  7.59079 -1.57561
687  7.59079 -1.54033
688  7.59079 -1.50505
689  7.59079 -1.46978
690  7.59079 -1.4345
691  7.59079 -1.39922
692  7.59079 -1.36394
693  7.59079 -1.32866
694  7.59079 -1.29339
695  7.59079 -1.25811
696  7.59079 -1.22283
697  7.59079 -1.18755
698  7.59079 -1.15228
699  7.59079 -1.117
700  7.59079 -1.08172
701  7.59079 -1.04644
702  7.59079 -1.01116
703  7.59079 -0.975886
704  7.59079 -0.940609
705  7.59079 -0.905331
706  7.59079 -0.870053
707  7.59079 -0.834775
708  7.59079 -0.799498
709  7.59079 -0.76422
710  7.59079 -0.728942
711  7.59079 -0.693664
712  7.59079 -0.658386
713  7.59079 -0.623109
714  7.59079 -0.587831
715  7.59079 -0.552553
716  7.59079 -0.517275
717  7.59079 -0.481998
718  7.55552 -0.44672
719  7.55552 -0.411442
720  7.55552 -0.376164
721  7.55552 -0.340886
722  7.55552 -0.305609
723  7.55552 -0.270331
724  7.52024 -0.235053
725  7.52024 -0.199775
726  7.52024 -0.164498
727  7.52024 -0.12922
728  7.52024 -0.093942
729  7.52024 -0.0586643
730  7.52024 -0.0233865
731  7.52024 0.0118913
732  7.52024 0.0471691
733  7.48496 0.0824468
734  7.48496 0.117725
735  7.48496 0.153002
736  7.48496 0.18828
737  7.48496 0.223558
738  7.48496 0.258836
739  7.48496 0.294114
740  7.44968 0.329391
741  7.44968 0.364669
742  7.44968 0.399947
743  7.44968 0.435225
744  7.44968 0.470502
745  7.44968 0.50578
746  7.44968 0.541058
747  7.41441 0.576336
748  7.41441 0.611614
749  7.41441 0.646891
750  7.41441 0.682169
751  7.37913 0.717447
752  7.37913 0.752725
753  7.37913 0.788002
754  7.37913 0.82328
755  7.37913 0.858558
756  7.34385 0.893836
757  7.34385 0.929114
758  7.34385 0.964391
759  7.34385 0.999669
760  7.34385 1.03495
761  7.30857 1.07022
762  7.30857 1.1055
763  7.30857 1.14078
764  7.27329 1.17606
765  7.27329 1.21134
766  7.27329 1.24661
767  7.23802 1.28189
768  7.23802 1.31717
769  7.20274 1.35245
770  7.20274 1.38772
771  7.16746 1.423
772  7.16746 1.45828
773  7.16746 1.49356
774  7.13218 1.52884
775  7.13218 1.56411
776  7.13218 1.59939
777  7.09691 1.63467
778  7.09691 1.66995
779  7.06163 1.70522
780  7.06163 1.7405
781  7.06163 1.77578
782  7.06163 1.81106
783  7.02635 1.84634
784  7.02635 1.88161
785  7.02635 1.91689
786  6.99107 1.95217
787  6.99107 1.98745
788  6.99107 2.02272
789  6.95579 2.058
790  6.95579 2.09328
791  6.92052 2.12856
792  6.92052 2.16384
793  6.88524 2.19911
794  6.88524 2.23439
795  6.88524 2.26967
796  6.84996 2.30495
797  6.84996 2.34022
798  6.81468 2.3755
799  6.81468 2.41078
800  6.77941 2.44606
801  6.77941 2.48134
802  6.74413 2.51661
803  6.74413 2.55189
804  6.70885 2.58717
805  6.70885 2.62245
806  6.70885 2.65772
807  6.67357 2.693
808  6.67357 2.72828
809  6.63829 2.76356
810  6.63829 2.79884
811  6.60302 2.83411
812  6.60302 2.86939
813  6.56774 2.90467
814  6.56774 2.93995
815  6.53246 2.97522
816  6.53246 3.0105
817  6.53246 3.04578
818  6.53246 3.08106
819  6.49718 3.11634
820  6.49718 3.15161
821  6.49718 3.18689
822  6.46191 3.22217
823  6.42663 3.25745
824  6.42663 3.29272
825  6.39135 3.328
826  6.39135 3.36328
827  6.35607 3.39856
828  6.35607 3.43384
829  6.32079 3.46911
830  6.32079 3.50439
831  6.28552 3.53967
832  6.28552 3.57495
833  6.25024 3.61022
834  6.21496 3.6455
835  6.17968 3.68078
836  6.14441 3.71606
837  6.14441 3.75134
838  6.10913 3.78661
839  6.07385 3.82189
840  6.07385 3.85717
841  6.03857 3.89245
842  6.00329 3.92772
843  6.00329 3.963
844  5.96802 3.99828
845  5.93274 4.03356
846  5.93274 4.06884
847  5.89746 4.10411
848  5.89746 4.13939
849  5.86218 4.17467
850  5.82691 4.20995
851  5.82691 4.24522
852  5.82691 4.2805
853  5.79163 4.31578
854  5.79163 4.35106
855  5.75635 4.38634
856  5.72107 4.42161
857  5.68579 4.45689
858  5.65052 4.49217
859  5.65052 4.52745
860  5.61524 4.56272
861  5.61524 4.598
862  5.57996 4.63328
863  5.54468 4.66856
864  5.50941 4.70384
865  5.50941 4.73911
866  5.47413 4.77439
867  5.43885 4.80967
868  5.40357 4.84495
869  5.40357 4.88022
870  5.40357 4.9155
871  5.36829 4.95078
872  5.36829 4.98606
873  5.33302 5.02134
874  5.29774 5.05661
875  5.26246 5.09189
876  5.22718 5.12717
877  5.19191 5.16245
878  5.15663 5.19772
879  5.12135 5.233
880  5.08607 5.26828
881  5.05079 5.30356
882  5.05079 5.33884
883  5.01552 5.37411
884  4.98024 5.40939
885  4.94496 5.44467
886  4.90968 5.47995
887  4.87441 5.51522
888  4.83913 5.5505
889  4.80385 5.58578
890  4.76857 5.62106
891  4.73329 5.65634
892  4.69802 5.65634
893  4.66274 5.69161
894  4.62746 5.72689
895  4.59218 5.76217
896  4.55691 5.79745
897  4.52163 5.83272
898  4.48635 5.868
899  4.45107 5.90328
900  4.41579 5.93856
901  4.38052 5.97384
902  4.34524 6.00911
903  4.30996 6.04439
904  4.27468 6.07967
905  4.23941 6.11495
906  4.20413 6.15022
907  4.16885 6.1855
908  4.13357 6.22078
909  4.09829 6.25606
910  4.06302 6.29134
911  4.02774 6.32661
912  3.99246 6.36189
913  3.95718 6.39717
914  3.92191 6.39717
915  3.88663 6.43245
916  3.85135 6.46772
917  3.81607 6.503
918  3.78079 6.503
919  3.74552 6.53828
920  3.71024 6.57356
921  3.67496 6.60884
922  3.63968 6.64411
923  3.60441 6.67939
924  3.56913 6.67939
925  3.53385 6.71467
926  3.49857 6.71467
927  3.46329 6.74995
928  3.42802 6.74995
929  3.39274 6.78522
930  3.35746 6.78522
931  3.32218 6.8205
932  3.28691 6.85578
933  3.25163 6.89106
934  3.21635 6.92634
935  3.18107 6.96161
936  3.14579 6.99689
937  3.11052 6.99689
938  3.07524 6.99689
939  3.03996 6.99689
940  3.00468 7.03217
941  2.96941 7.03217
942  2.93413 7.06745
943  2.89885 7.10272
944  2.86357 7.138
945  2.82829 7.17328
946  2.79302 7.20856
947  2.75774 7.24384
948  2.72246 7.27911
949  2.68718 7.31439
950  2.65191 7.31439
951  2.61663 7.31439
952  2.58135 7.31439
953  2.54607 7.31439
954  2.51079 7.31439
955  2.47552 7.31439
956  2.44024 7.34967
957  2.40496 7.34967
958  2.36968 7.38495
959  2.33441 7.38495
960  2.29913 7.38495
961  2.26385 7.42022
962  2.22857 7.4555
963  2.19329 7.49078
964  2.15802 7.52606
965  2.12274 7.52606
966  2.08746 7.52606
967  2.05218 7.52606
968  2.01691 7.52606
969  1.98163 7.52606
970  1.94635 7.56134
971  1.91107 7.56134
972  1.87579 7.59661
973  1.84052 7.59661
974  1.80524 7.63189
975  1.76996 7.63189
976  1.73468 7.63189
977  1.69941 7.66717
978  1.66413 7.66717
979  1.62885 7.66717
980  1.59357 7.70245
981  1.55829 7.73772
982  1.52302 7.73772
983  1.48774 7.773
984  1.45246 7.773
985  1.41718 7.773
986  1.38191 7.773
987  1.34663 7.773
988  1.31135 7.773
989  1.27607 7.80828
990  1.24079 7.80828
991  1.20552 7.80828
992  1.17024 7.84356
993  1.13496 7.84356
994  1.09968 7.84356
995  1.06441 7.84356
996  1.02913 7.87884
997  0.99385 7.87884
998  0.958572 7.87884
999  0.923295 7.87884
1000 0.888017 7.91411
1001 0.852739 7.91411
1002 0.817461 7.91411
1003 0.782183 7.91411
1004 0.746906 7.91411
1005 0.711628 7.94939
1006 0.67635 7.94939
1007 0.641072 7.94939
1008 0.605795 7.94939
1009 0.570517 7.94939
1010 0.535239 7.98467
1011 0.499961 7.98467
1012 0.464683 7.98467
1013 0.429406 7.98467
1014 0.394128 7.98467
1015 0.35885 8.01995
1016 0.323572 8.01995
1017 0.288295 8.01995
1018 0.253017 8.01995
1019 0.217739 8.01995
1020 0.182461 8.05522
1021 0.147183 8.05522
1022 0.111906 8.05522
1023 0.0766279 8.05522
1024 0.0413502 8.05522
1025 0.00607237 8.05522
1026 -0.0292054 8.05522
1027 -0.0644832 8.05522
1028 -0.099761 8.0905
1029 -0.135039 8.0905
1030 -0.170317 8.0905
1031 -0.205594 8.0905
1032 -0.240872 8.0905
1033 -0.27615 8.0905
1034 -0.311428 8.0905
1035 -0.346705 8.0905
1036 -0.381983 8.0905
1037 -0.417261 8.0905
1038 -0.452539 8.0905
1039 -0.487817 8.0905
1040 -0.523094 8.0905
1041 -0.558372 8.0905
1042 -0.59365 8.0905
1043 -0.628928 8.0905
1044 -0.664205 8.0905
1045 -0.699483 8.0905
1046 -0.734761 8.0905
1047 -0.770039 8.0905
1048 -0.805317 8.0905
1049 -0.840594 8.0905
1050 -0.875872 8.0905
1051 -0.91115 8.0905
1052 -0.946428 8.0905
1053 -0.981705 8.0905
1054 -1.01698 8.0905
1055 -1.05226 8.0905
1056 -1.08754 8.0905
1057 -1.12282 8.0905
1058 -1.15809 8.0905
1059 -1.19337 8.0905
1060 -1.22865 8.0905
1061 -1.26393 8.0905
1062 -1.29921 8.0905
1063 -1.33448 8.0905
1064 -1.36976 8.0905
1065 -1.40504 8.0905
1066 -1.44032 8.0905
1067 -1.47559 8.0905
1068 -1.51087 8.0905
1069 -1.54615 8.0905
1070 -1.58143 8.0905
1071 -1.61671 8.0905
1072 -1.65198 8.0905
1073 -1.68726 8.0905
1074 -1.72254 8.0905
1075 -1.75782 8.0905
1076 -1.79309 8.0905
1077 -1.82837 8.0905
1078 -1.86365 8.0905
1079 -1.89893 8.0905
1080 -1.93421 8.0905
1081 -1.96948 8.05522
1082 -2.00476 8.05522
1083 -2.04004 8.05522
1084 -2.07532 8.05522
1085 -2.11059 8.05522
1086 -2.14587 8.05522
1087 -2.18115 8.05522
1088 -2.21643 8.05522
1089 -2.25171 8.01995
1090 -2.28698 8.01995
1091 -2.32226 8.01995
1092 -2.35754 8.01995
1093 -2.39282 7.98467
1094 -2.42809 7.98467
1095 -2.46337 7.98467
1096 -2.49865 7.98467
1097 -2.53393 7.98467
1098 -2.56921 7.98467
1099 -2.60448 7.98467
1100 -2.63976 7.98467
1101 -2.67504 7.98467
1102 -2.71032 7.94939
1103 -2.74559 7.94939
1104 -2.78087 7.91411
1105 -2.81615 7.91411
1106 -2.85143 7.91411
1107 -2.88671 7.91411
1108 -2.92198 7.91411
1109 -2.95726 7.87884
1110 -2.99254 7.84356
1111 -3.02782 7.80828
1112 -3.06309 7.773
1113 -3.09837 7.73772
1114 -3.13365 7.73772
1115 -3.16893 7.73772
1116 -3.20421 7.73772
1117 -3.23948 7.73772
1118 -3.27476 7.70245
1119 -3.31004 7.70245
1120 -3.34532 7.70245
1121 -3.38059 7.70245
1122 -3.41587 7.66717
1123 -3.45115 7.66717
1124 -3.48643 7.66717
1125 -3.52171 7.63189
1126 -3.55698 7.59661
1127 -3.59226 7.56134
1128 -3.62754 7.52606
1129 -3.66282 7.52606
1130 -3.69809 7.49078
1131 -3.73337 7.4555
1132 -3.76865 7.42022
1133 -3.80393 7.38495
1134 -3.83921 7.34967
1135 -3.87448 7.31439
1136 -3.90976 7.31439
1137 -3.94504 7.27911
1138 -3.98032 7.27911
1139 -4.01559 7.27911
1140 -4.05087 7.27911
1141 -4.08615 7.24384
1142 -4.12143 7.20856
1143 -4.15671 7.17328
1144 -4.19198 7.138
1145 -4.22726 7.10272
1146 -4.26254 7.10272
1147 -4.29782 7.06745
1148 -4.33309 7.03217
1149 -4.36837 6.99689
1150 -4.40365 6.96161
1151 -4.43893 6.92634
1152 -4.47421 6.89106
1153 -4.50948 6.89106
1154 -4.54476 6.89106
1155 -4.58004 6.85578
1156 -4.61532 6.8205
1157 -4.65059 6.78522
1158 -4.68587 6.74995
1159 -4.72115 6.71467
1160 -4.75643 6.67939
1161 -4.79171 6.64411
1162 -4.82698 6.60884
1163 -4.86226 6.57356
1164 -4.89754 6.53828
1165 -4.93282 6.503
1166 -4.96809 6.46772
1167 -5.00337 6.43245
1168 -5.03865 6.39717
1169 -5.07393 6.36189
1170 -5.10921 6.32661
1171 -5.14448 6.29134
1172 -5.17976 6.25606
1173 -5.21504 6.22078
1174 -5.21504 6.1855
1175 -5.21504 6.15022
1176 -5.25032 6.11495
1177 -5.28559 6.07967
1178 -5.32087 6.04439
1179 -5.35615 6.00911
1180 -5.39143 5.97384
1181 -5.39143 5.93856
1182 -5.42671 5.90328
1183 -5.42671 5.868
1184 -5.46198 5.83272
1185 -5.49726 5.79745
1186 -5.53254 5.76217
1187 -5.56782 5.72689
1188 -5.60309 5.69161
1189 -5.63837 5.65634
1190 -5.63837 5.62106
1191 -5.63837 5.58578
1192 -5.67365 5.5505
1193 -5.70893 5.51522
1194 -5.74421 5.47995
1195 -5.77948 5.44467
1196 -5.77948 5.40939
1197 -5.81476 5.37411
1198 -5.81476 5.33884
1199 -5.85004 5.30356
1200 -5.88532 5.26828
1201 -5.92059 5.233
1202 -5.92059 5.19772
1203 -5.92059 5.16245
1204 -5.92059 5.12717
1205 -5.92059 5.09189
1206 -5.92059 5.05661
1207 -5.92059 5.02134
1208 -5.95587 4.98606
1209 -5.95587 4.95078
1210 -5.99115 4.9155
1211 -5.99115 4.88022
1212 -6.02643 4.84495
1213 -6.06171 4.80967
1214 -6.09698 4.77439
1215 -6.09698 4.73911
1216 -6.09698 4.70384
1217 -6.09698 4.66856
1218 -6.13226 4.63328
1219 -6.16754 4.598
1220 -6.20282 4.56272
1221 -6.20282 4.52745
1222 -6.23809 4.49217
1223 -6.27337 4.45689
1224 -6.27337 4.42161
1225 -6.27337 4.38634
1226 -6.27337 4.35106
1227 -6.30865 4.31578
1228 -6.30865 4.2805
1229 -6.34393 4.24522
1230 -6.34393 4.20995
1231 -6.34393 4.17467
1232 -6.34393 4.13939
1233 -6.34393 4.10411
1234 -6.37921 4.06884
1235 -6.41448 4.03356
1236 -6.44976 3.99828
1237 -6.48504 3.963
1238 -6.48504 3.92772
1239 -6.48504 3.89245
1240 -6.48504 3.85717
1241 -6.48504 3.82189
1242 -6.48504 3.78661
1243 -6.48504 3.75134
1244 -6.52032 3.71606
1245 -6.55559 3.68078
1246 -6.59087 3.6455
1247 -6.62615 3.61022
1248 -6.66143 3.57495
1249 -6.69671 3.53967
1250 -6.69671 3.50439
1251 -6.73198 3.46911
1252 -6.73198 3.43384
1253 -6.73198 3.39856
1254 -6.76726 3.36328
1255 -6.76726 3.328
1256 -6.76726 3.29272
1257 -6.76726 3.25745
1258 -6.76726 3.22217
1259 -6.76726 3.18689
1260 -6.76726 3.15161
1261 -6.80254 3.11634
1262 -6.80254 3.08106
1263 -6.80254 3.04578
1264 -6.83782 3.0105
1265 -6.83782 2.97522
1266 -6.83782 2.93995
1267 -6.83782 2.90467
1268 -6.83782 2.86939
1269 -6.83782 2.83411
1270 -6.83782 2.79884
1271 -6.83782 2.76356
1272 -6.83782 2.72828
1273 -6.83782 2.693
1274 -6.87309 2.65772
1275 -6.87309 2.62245
1276 -6.87309 2.58717
1277 -6.87309 2.55189
1278 -6.87309 2.51661
1279 -6.87309 2.48134
1280 -6.87309 2.44606
1281 -6.87309 2.41078
1282 -6.90837 2.3755
1283 -6.90837 2.34022
1284 -6.90837 2.30495
1285 -6.90837 2.26967
1286 -6.94365 2.23439
1287 -6.94365 2.19911
1288 -6.94365 2.16384
1289 -6.94365 2.12856
1290 -6.94365 2.09328
1291 -6.94365 2.058
1292 -6.94365 2.02272
1293 -6.94365 1.98745
1294 -6.94365 1.95217
1295 -6.94365 1.91689
1296 -6.94365 1.88161
1297 -6.94365 1.84634
1298 -6.94365 1.81106
1299 -6.97893 1.77578
1300 -6.97893 1.7405
1301 -6.97893 1.70522
1302 -6.97893 1.66995
1303 -6.97893 1.63467
1304 -7.01421 1.59939
1305 -7.01421 1.56411
1306 -7.01421 1.52884
1307 -7.01421 1.49356
1308 -7.01421 1.45828
1309 -7.01421 1.423
1310 -7.01421 1.38772
1311 -7.01421 1.35245
1312 -7.04948 1.31717
1313 -7.08476 1.28189
1314 -7.08476 1.24661
1315 -7.08476 1.21134
1316 -7.08476 1.17606
1317 -7.08476 1.14078
1318 -7.08476 1.1055
1319 -7.08476 1.07022
1320 -7.08476 1.03495
1321 -7.08476 0.999669
1322 -7.08476 0.964391
1323 -7.12004 0.929114
1324 -7.12004 0.893836
1325 -7.12004 0.858558
1326 -7.12004 0.82328
1327 -7.12004 0.788002
1328 -7.12004 0.752725
1329 -7.12004 0.717447
1330 -7.12004 0.682169
1331 -7.12004 0.646891
1332 -7.12004 0.611614
1333 -7.12004 0.576336
1334 -7.15532 0.541058
1335 -7.15532 0.50578
1336 -7.15532 0.470502
1337 -7.15532 0.435225
1338 -7.15532 0.399947
1339 -7.19059 0.364669
1340 -7.22587 0.329391
1341 -7.22587 0.294114
