# Supplementary material for: Statistical Mapping of Maize Bundle Intensity at the Stem Scale Using Spatial Normalisation of Replicated Images
Source: PLoS One. 2014 Mar 12;9(3):e90673. doi: 10.1371/journal.pone.0090673 (PMC3951278; doi:10.1371/journal.pone.0090673)
Supplement: File S3 — Source files of “Matgeom”, a library for geometric computing with Matlab, the Table class, and the ShapeViewer interface. (ZIP) [file pone.0090673.s003.zip]

Archive with 815 entries (785 files):
- libs/
- libs/matGeom/
- libs/matGeom/Contents.m
- libs/matGeom/geom2d/
- libs/matGeom/geom2d/angle2Points.m
- libs/matGeom/geom2d/angle3Points.m
- libs/matGeom/geom2d/angleAbsDiff.m
- libs/matGeom/geom2d/angleDiff.m
- libs/matGeom/geom2d/angles2d.m
- libs/matGeom/geom2d/angleSort.m
- libs/matGeom/geom2d/bisector.m
- libs/matGeom/geom2d/boundingBox.m
- libs/matGeom/geom2d/boxes2d.m
- libs/matGeom/geom2d/boxToRect.m
- libs/matGeom/geom2d/cartesianLine.m
- libs/matGeom/geom2d/centeredEdgeToEdge.m
- libs/matGeom/geom2d/centroid.m
- libs/matGeom/geom2d/changelog.txt
- libs/matGeom/geom2d/circleArcAsCurve.m
- libs/matGeom/geom2d/circleArcToPolyline.m
- libs/matGeom/geom2d/circleAsPolygon.m
- libs/matGeom/geom2d/circles2d.m
- libs/matGeom/geom2d/circleToPolygon.m
- libs/matGeom/geom2d/circumCenter.m
- libs/matGeom/geom2d/circumCircle.m
- libs/matGeom/geom2d/clipEdge.m
- libs/matGeom/geom2d/clipLine.m
- libs/matGeom/geom2d/clipLineRect.m
- libs/matGeom/geom2d/clipPoints.m
- libs/matGeom/geom2d/clipRay.m
- libs/matGeom/geom2d/Contents.m
- libs/matGeom/geom2d/crackPattern.m
- libs/matGeom/geom2d/crackPattern2.m
- libs/matGeom/geom2d/createBasisTransform.m
- libs/matGeom/geom2d/createCircle.m
- libs/matGeom/geom2d/createDirectedCircle.m
- libs/matGeom/geom2d/createEdge.m
- libs/matGeom/geom2d/createHomothecy.m
- libs/matGeom/geom2d/createLine.m
- libs/matGeom/geom2d/createLineReflection.m
- libs/matGeom/geom2d/createMedian.m
- libs/matGeom/geom2d/createRay.m
- libs/matGeom/geom2d/createRotation.m
- libs/matGeom/geom2d/createRotation90.m
- libs/matGeom/geom2d/createScaling.m
- libs/matGeom/geom2d/createTranslation.m
- libs/matGeom/geom2d/createVector.m
- libs/matGeom/geom2d/cubicBezierToPolyline.m
- libs/matGeom/geom2d/deg2rad.m
- libs/matGeom/geom2d/distancePointEdge.m
- libs/matGeom/geom2d/distancePointLine.m
- libs/matGeom/geom2d/distancePoints.m
- libs/matGeom/geom2d/drawArrow.m
- libs/matGeom/geom2d/drawBezierCurve.m
- libs/matGeom/geom2d/drawBox.m
- libs/matGeom/geom2d/drawCenteredEdge.m
- libs/matGeom/geom2d/drawCircle.m
- libs/matGeom/geom2d/drawCircleArc.m
- libs/matGeom/geom2d/drawEdge.m
- libs/matGeom/geom2d/drawEllipse.m
- libs/matGeom/geom2d/drawEllipseArc.m
- libs/matGeom/geom2d/drawLabels.m
- libs/matGeom/geom2d/drawLine.m
- libs/matGeom/geom2d/drawOrientedBox.m
- libs/matGeom/geom2d/drawParabola.m
- libs/matGeom/geom2d/drawPoint.m
- libs/matGeom/geom2d/drawRay.m
- libs/matGeom/geom2d/drawRect.m
- libs/matGeom/geom2d/drawRect2.m
- libs/matGeom/geom2d/drawShape.m
- libs/matGeom/geom2d/drawVector.m
- libs/matGeom/geom2d/edgeAngle.m
- libs/matGeom/geom2d/edgeLength.m
- libs/matGeom/geom2d/edgePosition.m
- libs/matGeom/geom2d/edges2d.m
- libs/matGeom/geom2d/edgeToLine.m
- libs/matGeom/geom2d/edgeToPolyline.m
- libs/matGeom/geom2d/ellipseAsPolygon.m
- libs/matGeom/geom2d/ellipsePerimeter.m
- libs/matGeom/geom2d/ellipses2d.m
- libs/matGeom/geom2d/ellipseToPolygon.m
- libs/matGeom/geom2d/enclosingCircle.m
- libs/matGeom/geom2d/fitAffineTransform2d.m
- libs/matGeom/geom2d/formatAngle.m
- libs/matGeom/geom2d/hausdorffDistance.m
- libs/matGeom/geom2d/hexagonalGrid.m
- libs/matGeom/geom2d/homothecy.m
- libs/matGeom/geom2d/inCircle.m
- libs/matGeom/geom2d/inertiaEllipse.m
- libs/matGeom/geom2d/intersectBoxes.m
- libs/matGeom/geom2d/intersectCircles.m
- libs/matGeom/geom2d/intersectEdges.m
- libs/matGeom/geom2d/intersectLineCircle.m
- libs/matGeom/geom2d/intersectLineEdge.m
- libs/matGeom/geom2d/intersectLines.m
- libs/matGeom/geom2d/invertLine.m
- libs/matGeom/geom2d/isAxisHandle.m
- libs/matGeom/geom2d/isCounterClockwise.m
- libs/matGeom/geom2d/isLeftOriented.m
- libs/matGeom/geom2d/isParallel.m
- libs/matGeom/geom2d/isPerpendicular.m
- libs/matGeom/geom2d/isPointInCircle.m
- libs/matGeom/geom2d/isPointInEllipse.m
- libs/matGeom/geom2d/isPointInTriangle.m
- libs/matGeom/geom2d/isPointOnCircle.m
- libs/matGeom/geom2d/isPointOnEdge.m
- libs/matGeom/geom2d/isPointOnLine.m
- libs/matGeom/geom2d/isPointOnRay.m
- libs/matGeom/geom2d/lineAngle.m
- libs/matGeom/geom2d/lineFit.m
- libs/matGeom/geom2d/linePosition.m
- libs/matGeom/geom2d/lines2d.m
- libs/matGeom/geom2d/lineSymmetry.m
- libs/matGeom/geom2d/medianLine.m
- libs/matGeom/geom2d/mergeBoxes.m
- libs/matGeom/geom2d/mergeClosePoints.m
- libs/matGeom/geom2d/midPoint.m
- libs/matGeom/geom2d/minDistance.m
- libs/matGeom/geom2d/minDistancePoints.m
- libs/matGeom/geom2d/nndist.m
- libs/matGeom/geom2d/normalize.m
- libs/matGeom/geom2d/normalizeAngle.m
- libs/matGeom/geom2d/normalizeVector.m
- libs/matGeom/geom2d/onCircle.m
- libs/matGeom/geom2d/onEdge.m
- libs/matGeom/geom2d/onLine.m
- libs/matGeom/geom2d/onRay.m
- libs/matGeom/geom2d/orientedBox.m
- libs/matGeom/geom2d/orientedBoxToPolygon.m
- libs/matGeom/geom2d/orthogonalLine.m
- libs/matGeom/geom2d/parallelEdge.m
- libs/matGeom/geom2d/parallelLine.m
- libs/matGeom/geom2d/pointOnLine.m
- libs/matGeom/geom2d/points2d.m
- libs/matGeom/geom2d/polarPoint.m
- libs/matGeom/geom2d/private/
- libs/matGeom/geom2d/private/parseThreePoints.m
- libs/matGeom/geom2d/projPointOnLine.m
- libs/matGeom/geom2d/rad2deg.m
- libs/matGeom/geom2d/radicalAxis.m
- libs/matGeom/geom2d/randomPointInBox.m
- libs/matGeom/geom2d/rays2d.m
- libs/matGeom/geom2d/readme.txt
- libs/matGeom/geom2d/rectToBox.m
- libs/matGeom/geom2d/rectToPolygon.m
- libs/matGeom/geom2d/reverseEdge.m
- libs/matGeom/geom2d/reverseLine.m
- libs/matGeom/geom2d/rotateVector.m
- libs/matGeom/geom2d/rotation.m
- libs/matGeom/geom2d/scaling.m
- libs/matGeom/geom2d/squareGrid.m
- libs/matGeom/geom2d/transformEdge.m
- libs/matGeom/geom2d/transformLine.m
- libs/matGeom/geom2d/transformPoint.m
- libs/matGeom/geom2d/transforms2d.m
- libs/matGeom/geom2d/transformVector.m
- libs/matGeom/geom2d/translation.m
- libs/matGeom/geom2d/triangleArea.m
- libs/matGeom/geom2d/triangleGrid.m
- libs/matGeom/geom2d/vecnorm.m
- libs/matGeom/geom2d/vectorAngle.m
- libs/matGeom/geom2d/vectorNorm.m
- libs/matGeom/geom2d/vectors2d.m
- libs/matGeom/geom3d/
- libs/matGeom/geom3d/anglePoints3d.m
- libs/matGeom/geom3d/angles3d.m
- libs/matGeom/geom3d/angleSort3d.m
- libs/matGeom/geom3d/boundingBox3d.m
- libs/matGeom/geom3d/box3dVolume.m
- libs/matGeom/geom3d/boxes3d.m
- libs/matGeom/geom3d/cart2cyl.m
- libs/matGeom/geom3d/cart2sph2.m
- libs/matGeom/geom3d/cart2sph2d.m
- libs/matGeom/geom3d/changelog.txt
- libs/matGeom/geom3d/changes.txt
- libs/matGeom/geom3d/circle3dOrigin.m
- libs/matGeom/geom3d/circle3dPoint.m
- libs/matGeom/geom3d/circle3dPosition.m
- libs/matGeom/geom3d/circles3d.m
- libs/matGeom/geom3d/clipConvexPolygon3dHP.m
- libs/matGeom/geom3d/clipLine3d.m
- libs/matGeom/geom3d/clipPoints3d.m
- libs/matGeom/geom3d/clipPolygon3dHP.m
- libs/matGeom/geom3d/composeTransforms3d.m
- libs/matGeom/geom3d/Contents.m
- libs/matGeom/geom3d/createBasisTransform3d.m
- libs/matGeom/geom3d/createEulerAnglesRotation.m
- libs/matGeom/geom3d/createLine3d.m
- libs/matGeom/geom3d/createPlane.m
- libs/matGeom/geom3d/createRotation3dLineAngle.m
- libs/matGeom/geom3d/createRotationOx.m
- libs/matGeom/geom3d/createRotationOy.m
- libs/matGeom/geom3d/createRotationOz.m
- libs/matGeom/geom3d/createScaling3d.m
- libs/matGeom/geom3d/createSphere.m
- libs/matGeom/geom3d/createTranslation3d.m
- libs/matGeom/geom3d/cyl2cart.m
- libs/matGeom/geom3d/dihedralAngle.m
- libs/matGeom/geom3d/distanceLines3d.m
- libs/matGeom/geom3d/distancePointEdge3d.m
- libs/matGeom/geom3d/distancePointLine3d.m
- libs/matGeom/geom3d/distancePointPlane.m
- libs/matGeom/geom3d/distancePoints3d.m
- libs/matGeom/geom3d/drawAxis3d.m
- libs/matGeom/geom3d/drawAxisCube.m
- libs/matGeom/geom3d/drawBox3d.m
- libs/matGeom/geom3d/drawCircle3d.m
- libs/matGeom/geom3d/drawCircleArc3d.m
- libs/matGeom/geom3d/drawCube.m
- libs/matGeom/geom3d/drawCuboid.m
- libs/matGeom/geom3d/drawCurve3d.m
- libs/matGeom/geom3d/drawCylinder.m
- libs/matGeom/geom3d/drawEdge3d.m
- libs/matGeom/geom3d/drawEllipse3d.m
- libs/matGeom/geom3d/drawEllipsoid.m
- libs/matGeom/geom3d/drawGrid3d.m
- libs/matGeom/geom3d/drawLine3d.m
- libs/matGeom/geom3d/drawPartialPatch.m
- libs/matGeom/geom3d/drawPlane3d.m
- libs/matGeom/geom3d/drawPoint3d.m
- libs/matGeom/geom3d/drawPolygon3d.m
- libs/matGeom/geom3d/drawPolyline3d.m
- libs/matGeom/geom3d/drawSphere.m
- libs/matGeom/geom3d/drawSphericalEdge.m
- libs/matGeom/geom3d/drawSphericalPolygon.m
- libs/matGeom/geom3d/drawSphericalTriangle.m
- libs/matGeom/geom3d/drawSurfPatch.m
- libs/matGeom/geom3d/drawTorus.m
- libs/matGeom/geom3d/drawVector3d.m
- libs/matGeom/geom3d/ellipsoidSurfaceArea.m
- libs/matGeom/geom3d/eulerAnglesToRotation3d.m
- libs/matGeom/geom3d/fillPolygon3d.m
- libs/matGeom/geom3d/fillSphericalPolygon.m
- libs/matGeom/geom3d/fillSphericalTriangle.m
- libs/matGeom/geom3d/fitLine3d.m
- libs/matGeom/geom3d/fitPlane.m
- libs/matGeom/geom3d/hypot3.m
- libs/matGeom/geom3d/inertiaEllipsoid.m
- libs/matGeom/geom3d/intersectBoxes3d.m
- libs/matGeom/geom3d/intersectEdgePlane.m
- libs/matGeom/geom3d/intersectLineCylinder.m
- libs/matGeom/geom3d/intersectLinePlane.m
- libs/matGeom/geom3d/intersectLinePolygon3d.m
- libs/matGeom/geom3d/intersectLineSphere.m
- libs/matGeom/geom3d/intersectLineTriangle3d.m
- libs/matGeom/geom3d/intersectPlaneLine.m
- libs/matGeom/geom3d/intersectPlanes.m
- libs/matGeom/geom3d/intersectPlaneSphere.m
- libs/matGeom/geom3d/intersectRayPolygon3d.m
- libs/matGeom/geom3d/isBelowPlane.m
- libs/matGeom/geom3d/isCoplanar.m
- libs/matGeom/geom3d/isParallel3d.m
- libs/matGeom/geom3d/isPerpendicular3d.m
- libs/matGeom/geom3d/linePosition3d.m
- libs/matGeom/geom3d/lines3d.m
- libs/matGeom/geom3d/medianPlane.m
- libs/matGeom/geom3d/mergeBoxes3d.m
- libs/matGeom/geom3d/midPoint3d.m
- libs/matGeom/geom3d/normalize3d.m
- libs/matGeom/geom3d/normalizePlane.m
- libs/matGeom/geom3d/normalizeVector3d.m
- libs/matGeom/geom3d/parallelLine3d.m
- libs/matGeom/geom3d/parallelPlane.m
- libs/matGeom/geom3d/planeNormal.m
- libs/matGeom/geom3d/planePoint.m
- libs/matGeom/geom3d/planePosition.m
- libs/matGeom/geom3d/planes3d.m
- libs/matGeom/geom3d/planesBisector.m
- libs/matGeom/geom3d/point3dBounds.m
- libs/matGeom/geom3d/points3d.m
- libs/matGeom/geom3d/polygon3dNormalAngle.m
- libs/matGeom/geom3d/polygonArea3d.m
- libs/matGeom/geom3d/polygonCentroid3d.m
- libs/matGeom/geom3d/polygons3d.m
- libs/matGeom/geom3d/private/
- libs/matGeom/geom3d/private/localToGlobal3d.m
- libs/matGeom/geom3d/private/splitPolygons3d.m
- libs/matGeom/geom3d/projPointOnLine3d.m
- libs/matGeom/geom3d/projPointOnPlane.m
- libs/matGeom/geom3d/randomAngle3d.m
- libs/matGeom/geom3d/randomPointInBox3d.m
- libs/matGeom/geom3d/readme.txt
- libs/matGeom/geom3d/recenterTransform3d.m
- libs/matGeom/geom3d/reverseLine3d.m
- libs/matGeom/geom3d/reversePlane.m
- libs/matGeom/geom3d/revolutionSurface.m
- libs/matGeom/geom3d/rotation3dAxisAndAngle.m
- libs/matGeom/geom3d/rotation3dToEulerAngles.m
- libs/matGeom/geom3d/rotationOx.m
- libs/matGeom/geom3d/rotationOy.m
- libs/matGeom/geom3d/rotationOz.m
- libs/matGeom/geom3d/scale3d.m
- libs/matGeom/geom3d/scaling3d.m
- libs/matGeom/geom3d/sph2cart2.m
- libs/matGeom/geom3d/sph2cart2d.m
- libs/matGeom/geom3d/spheres.m
- libs/matGeom/geom3d/sphericalAngle.m
- libs/matGeom/geom3d/sphericalVoronoiDomain.m
- libs/matGeom/geom3d/surfaceCurvature.m
- libs/matGeom/geom3d/transformLine3d.m
[truncated: 515 more entries]
