# Supplementary material for: Statistical Mapping of Maize Bundle Intensity at the Stem Scale Using Spatial Normalisation of Replicated Images
Source: PLoS One. 2014 Mar 12;9(3):e90673. doi: 10.1371/journal.pone.0090673 (PMC3951278; doi:10.1371/journal.pone.0090673)
Supplement: File S3 — Source files of “Matgeom”, a library for geometric computing with Matlab, the Table class, and the ShapeViewer interface. (ZIP) [file pone.0090673.s003.zip › libs/matGeom/geom2d/angles2d.m]

function angles2d
%ANGLES2D  Description of functions for manipulating angles
%
%   Angles are normalized in an interval of width 2*PI. Most geom2d
%   functions return results in the [0 2*pi] interval, but it can be
%   convenient to consider the [-pi pi] interval as well. See the
%   normalizeAngle function to switch between conventions.
%
%   Angles are usually oriented. The default orientation is the CCW
%   (Counter-Clockwise) orientation.
%
%   See also:
%   normalizeAngle, angleDiff, angleAbsDiff, angleSort
%   angle2Points, angle3Points, vectorAngle, lineAngle, edgeAngle
%   deg2rad, rad2deg
%
% ------
% Author: David Legland
% e-mail: david.legland@grignon.inra.fr
% Created: 2010-03-31,    using Matlab 7.4.0.287 (R2007a)
% Copyright 2010 INRA - Cepia Software Platform.


help('angles2d');
