# Supplementary material for: Statistical Mapping of Maize Bundle Intensity at the Stem Scale Using Spatial Normalisation of Replicated Images
Source: PLoS One. 2014 Mar 12;9(3):e90673. doi: 10.1371/journal.pone.0090673 (PMC3951278; doi:10.1371/journal.pone.0090673)
Supplement: File S3 — Source files of “Matgeom”, a library for geometric computing with Matlab, the Table class, and the ShapeViewer interface. (ZIP) [file pone.0090673.s003.zip › libs/matGeom/geom2d/boxes2d.m]

function boxes2d(varargin)
%BOXES2D Description of functions operating on bounding boxes
%
%   A box is represented as a set of limits in each direction:
%   BOX = [XMIN XMAX YMIN YMAX].
%
%   Boxes are used as result of computation for bounding boxes, and to clip
%   shapes.
%
%   See also
%   boundingBox, lipPoints, clipLine, clipEdge, clipRay
%   mergeBoxes, intersectBoxes, randomPointInBox, boxToRect
%
%
% ------
% Author: David Legland
% e-mail: david.legland@grignon.inra.fr
% Created: 2008-10-13,    using Matlab 7.4.0.287 (R2007a)
% Copyright 2010 INRA - Cepia Software Platform.

help('boxes2d');
