# Supplementary material for: Statistical Mapping of Maize Bundle Intensity at the Stem Scale Using Spatial Normalisation of Replicated Images
Source: PLoS One. 2014 Mar 12;9(3):e90673. doi: 10.1371/journal.pone.0090673 (PMC3951278; doi:10.1371/journal.pone.0090673)
Supplement: File S3 — Source files of “Matgeom”, a library for geometric computing with Matlab, the Table class, and the ShapeViewer interface. (ZIP) [file pone.0090673.s003.zip › libs/matGeom/geom2d/cartesianLine.m]

function line = cartesianLine(varargin)
%CARTESIANLINE Create a straight line from cartesian equation coefficients
%
%   L = cartesianLine(A, B, C);
%   Create a line verifying the Cartesian equation:
%   A*x + B*x + C = 0;
%
%   See also:
%   lines2d, createLine
%
%   ---------
% Author: David Legland
% e-mail: david.legland@grignon.inra.fr
% created the 25/05/2004.
% Copyright 2010 INRA - Cepia Software Platform.


if length(varargin)==1
    var = varargin{1};
    a = var(:,1);
    b = var(:,2);
    c = var(:,3);
elseif length(varargin)==3
    a = varargin{1};
    b = varargin{2};
    c = varargin{3};
end

% normalisation factor
d = a.*a + b.*b;

x0 = -a.*c./d;
y0 = -b.*c./d;
theta = atan2(-a, b);
dx = cos(theta);
dy = sin(theta);

line = [x0 y0 dx dy];
