# Supplementary material for: Statistical Mapping of Maize Bundle Intensity at the Stem Scale Using Spatial Normalisation of Replicated Images
Source: PLoS One. 2014 Mar 12;9(3):e90673. doi: 10.1371/journal.pone.0090673 (PMC3951278; doi:10.1371/journal.pone.0090673)
Supplement: File S3 — Source files of “Matgeom”, a library for geometric computing with Matlab, the Table class, and the ShapeViewer interface. (ZIP) [file pone.0090673.s003.zip › libs/matGeom/geom2d/circleAsPolygon.m]

function varargout = circleAsPolygon(circle, varargin)
%CIRCLEASPOLYGON Convert a circle into a series of points
%
%   Note: this function is deprecated, use "circleToPolygon" instead
%
%   P = circleAsPolygon(CIRCLE, N);
%   convert circle given as [x0 y0 r], where x0 and y0 are coordinate of
%   center, and r is the radius, into an array of  [(N+1)x2] double, 
%   containing x and y values of points. 
%   The polygon is closed
%
%   P = circleAsPolygon(CIRCLE);
%   uses a default value of N=64 points
%
%   Example
%   circle = circleAsPolygon([10 0 5], 16);
%   figure;
%   drawPolygon(circle);
%
%   See also:
%   circles2d, circleToPolygon
%
%
% ---------
% author : David Legland 
% created the 06/04/2005.
% Copyright 2010 INRA - Cepia Software Platform.
%

%   HISTORY
%   20/04/2007: return a closed polygon with N+1 vertices, use default N=64

warning('matGeom:deprecated', ...
    'function "circleAsPolygon" is deprecated, use "circleToPolygon" instead');

% format output
if nargout <= 1
    varargout = {circleToPolygon(circle, varargin{:})};
else
    [x y] = circleToPolygon(circle, varargin{:});
    varargout = {x, y};
end
