# Supplementary material for: Statistical Mapping of Maize Bundle Intensity at the Stem Scale Using Spatial Normalisation of Replicated Images
Source: PLoS One. 2014 Mar 12;9(3):e90673. doi: 10.1371/journal.pone.0090673 (PMC3951278; doi:10.1371/journal.pone.0090673)
Supplement: File S3 — Source files of “Matgeom”, a library for geometric computing with Matlab, the Table class, and the ShapeViewer interface. (ZIP) [file pone.0090673.s003.zip › libs/matGeom/geom2d/circumCenter.m]

function varargout = circumCenter(a, b, c)
%CIRCUMCENTER  Circumcenter of three points
%
%   CC = circumCenter(P1, P2, P3)
%
%   Example
%   circumcenter
%
%   See also
%     points2d, circles2d, circumCircle, centroid
%
% ------
% Author: David Legland
% e-mail: david.legland@grignon.inra.fr
% Created: 2011-12-09,    using Matlab 7.9.0.529 (R2009b)
% Copyright 2011 INRA - Cepia Software Platform.

% pre-compute some terms
ah = sum(a .^ 2);
bh = sum(b .^ 2);
ch = sum(c .^ 2);

dab = a - b;
dbc = b - c;
dca = c - a;

% common denominator
D  = .5 / (a(1) * dbc(2) + b(1) * dca(2) + c(1) * dab(2));

% center coordinates
xc =  (ah * dbc(2) + bh * dca(2) + ch * dab(2) ) * D;
yc = -(ah * dbc(1) + bh * dca(1) + ch * dab(1) ) * D;

if nargout <= 1
    varargout = {[xc yc]};
else
    varargout = {xc, yc};
end
