# Supplementary material for: Statistical Mapping of Maize Bundle Intensity at the Stem Scale Using Spatial Normalisation of Replicated Images
Source: PLoS One. 2014 Mar 12;9(3):e90673. doi: 10.1371/journal.pone.0090673 (PMC3951278; doi:10.1371/journal.pone.0090673)
Supplement: File S3 — Source files of “Matgeom”, a library for geometric computing with Matlab, the Table class, and the ShapeViewer interface. (ZIP) [file pone.0090673.s003.zip › libs/matGeom/geom2d/createMedian.m]

function line = createMedian(varargin)
%CREATEMEDIAN create a median line
%
%   DEPRECATED: use medianLine instead
%
%   l = CREATEMEDIAN(P1, P2) create the median line of points P1 and P2, 
%   that is the line containing all points located at equal distance of 
%   P1 and P2.
%
%   l = CREATEMEDIAN(points) create the median line of 2 points, given as
%   a 2*2 array. array has the form :
%   [ [ x1 y1 ] ; [ x2 y2 ] ]
%
%   l = CREATEMEDIAN(edge) create the median of the edge. Edge is a 1*4
%   array, containing [x0 y0] coordiantes of first point, and [dx dy],
%   the vector from first point to second point.
% 
%   
%
%   ---------
%
%   author : David Legland 
%   INRA - TPV URPOI - BIA IMASTE
%   created the 31/10/2003.
%

% deprecation warning
warning('geom2d:deprecated', ...
    '''createMedian'' is deprecated, use ''medianLine'' instead');


nargs = length(varargin);
x0=0;
y0=0;
dx=0;
dy=0;

if nargs == 1
    tab = varargin{1};
    if size(tab, 2)==2
        % array of two points
        x0 = tab(1,1); y0 = tab(1,2);
        dx = tab(2,1)-x0; dy = tab(2,2)-y0;
    else
        % edge equation
        x0 = tab(1); y0 = tab(2);
        dx = tab(3); dy = tab(4);
    end
elseif nargs==2
    % two points
    p1 = varargin{1};
    p2 = varargin{2};
    x0 = p1(1); y0 = p1(2);
    dx = p2(1)-x0; dy = p2(2)-y0;
end
    
        
line = [x0+dx/2, y0+dy/2, -dy, dx];
