# Supplementary material for: Statistical Mapping of Maize Bundle Intensity at the Stem Scale Using Spatial Normalisation of Replicated Images
Source: PLoS One. 2014 Mar 12;9(3):e90673. doi: 10.1371/journal.pone.0090673 (PMC3951278; doi:10.1371/journal.pone.0090673)
Supplement: File S3 — Source files of “Matgeom”, a library for geometric computing with Matlab, the Table class, and the ShapeViewer interface. (ZIP) [file pone.0090673.s003.zip › libs/matGeom/geom2d/deg2rad.m]

function rad = deg2rad(deg)
%DEG2RAD Convert angle from degrees to radians
%
%   Usage:
%   R = deg2rad(D)
%   convert an angle in degrees to an angle in radians.
%
%   Example
%   deg2rad(180)    % gives pi
%   ans = 
%       3.1416
%   deg2rad(60)     % gives pi/3
%   ans =
%       1.0472
%
%   See Also
%   angles2d, rad2deg
%   
%   ---------
%   author : David Legland 
%   INRA - TPV URPOI - BIA IMASTE
%   created the 09/12/2004.
%

rad = deg*pi/180;
