# Supplementary material for: Statistical Mapping of Maize Bundle Intensity at the Stem Scale Using Spatial Normalisation of Replicated Images
Source: PLoS One. 2014 Mar 12;9(3):e90673. doi: 10.1371/journal.pone.0090673 (PMC3951278; doi:10.1371/journal.pone.0090673)
Supplement: File S3 — Source files of “Matgeom”, a library for geometric computing with Matlab, the Table class, and the ShapeViewer interface. (ZIP) [file pone.0090673.s003.zip › libs/matGeom/geom2d/drawVector.m]

function varargout = drawVector(pos, vect, varargin)
%DRAWVECTOR Draw vector at a given position
%
%   drawVector(POS, VECT)
%   POS should be a N-by-2 or N-by-3 array containing position of vector
%   origins, and VECT should be a N-by-2 or N-by-3 array containing the
%   direction of the vectors.
%
%   Example
%     figure; hold on;
%     drawVector([1 2], [3 2]);
%     drawVector([1 2], [-2 3]);
%     axis equal;
%
%   See also
%     quiver, drawVector3d
%
% ------
% Author: David Legland
% e-mail: david.legland@grignon.inra.fr
% Created: 2013-03-18,    using Matlab 7.9.0.529 (R2009b)
% Copyright 2013 INRA - Cepia Software Platform.

% check input dimension
nd = size(pos, 2);
if size(vect, 2) ~= nd
    error('input vector and position must have same dimension');
end

if nd == 2
    % Display 2D vectors
    h = quiver(pos(:, 1), pos(:, 2), vect(:, 1), vect(:, 2), 0, varargin{:});
    
elseif nd == 3
    % Display 3D vectors
    h = quiver3(pos(:, 1), pos(:, 2), pos(:, 3), ...
        vect(:, 1), vect(:, 2), vect(:, 3), 0, varargin{:});
    
else
    error('Can not display vectors of dimension > 3');
end

% format output
if nargout > 0
    varargout{1} = h;
end
