# Supplementary material for: Statistical Mapping of Maize Bundle Intensity at the Stem Scale Using Spatial Normalisation of Replicated Images
Source: PLoS One. 2014 Mar 12;9(3):e90673. doi: 10.1371/journal.pone.0090673 (PMC3951278; doi:10.1371/journal.pone.0090673)
Supplement: File S3 — Source files of “Matgeom”, a library for geometric computing with Matlab, the Table class, and the ShapeViewer interface. (ZIP) [file pone.0090673.s003.zip › libs/matGeom/geom2d/edgeAngle.m]

function theta = edgeAngle(edge)
%EDGEANGLE Return angle of edge
%
%   A = edgeAngle(EDGE)
%   Returns the angle between horizontal, right-axis and the edge EDGE.
%   Angle is given in radians, between 0 and 2*pi, in counter-clockwise
%   direction. 
%   Notation for edge is [x1 y1 x2 y2] (coordinates of starting and ending
%   points).
%
%   Example
%   p1 = [10 20];
%   p2 = [30 40];
%   rad2deg(edgeAngle([p1 p2]))
%   ans = 
%       45
%
%   See also
%   edges2d, angles2d, edgeAngle, lineAngle, edgeLength
%
%   ---------
%   author : David Legland 
%   INRA - TPV URPOI - BIA IMASTE
%   created the 06/04/2003.
%

line = createLine(edge(:,1:2), edge(:,3:4));
theta = lineAngle(line);
