# Supplementary material for: Statistical Mapping of Maize Bundle Intensity at the Stem Scale Using Spatial Normalisation of Replicated Images
Source: PLoS One. 2014 Mar 12;9(3):e90673. doi: 10.1371/journal.pone.0090673 (PMC3951278; doi:10.1371/journal.pone.0090673)
Supplement: File S3 — Source files of “Matgeom”, a library for geometric computing with Matlab, the Table class, and the ShapeViewer interface. (ZIP) [file pone.0090673.s003.zip › libs/matGeom/geom2d/edges2d.m]

function edges2d(varargin)
%EDGES2D  Description of functions operating on planar edges
%
%   An edge is represented by the coordinate of its extremities:
%   EDGE = [X1 Y1 X2 Y2];
%
%   Centered edges are sometimes used (for example for representing main
%   axes of an ellipse or an oriented box). Centered edges are represented
%   by their center, their length, and their orientation (counted in
%   degrees and counter-clockwise).
%   CEDGE = [XC YC LEN THETA];
%
%   A set of edges is represented by a N-by-4 array, each row representing
%   an edge.
%
%
%   See also:
%   lines2d, rays2d, points2d
%   createEdge, edgeAngle, edgeLength, edgeToLine, midPoint, parallelEdge
%   intersectEdges, intersectLineEdge, isPointOnEdge, edgeToPolyline
%   clipEdge, transformEdge, intersectEdgePolygon, centeredEdgeToEdge
%   drawEdge, drawCenteredEdge
%
% ------
% Author: David Legland
% e-mail: david.legland@grignon.inra.fr
% Created: 2008-10-13,    using Matlab 7.4.0.287 (R2007a)
% Copyright 2008 INRA - BIA PV Nantes - MIAJ Jouy-en-Josas.

help('edges2d');
