# Supplementary material for: Statistical Mapping of Maize Bundle Intensity at the Stem Scale Using Spatial Normalisation of Replicated Images
Source: PLoS One. 2014 Mar 12;9(3):e90673. doi: 10.1371/journal.pone.0090673 (PMC3951278; doi:10.1371/journal.pone.0090673)
Supplement: File S3 — Source files of “Matgeom”, a library for geometric computing with Matlab, the Table class, and the ShapeViewer interface. (ZIP) [file pone.0090673.s003.zip › libs/matGeom/geom2d/edgeToLine.m]

function line = edgeToLine(edge)
%EDGETOLINE Convert an edge to a straight line
%
%   LINE = edgeToLine(EDGE);
%   Returns the line containing the edge EDGE.
%
%   Example
%       edge = [2 3 4 5];
%       line = edgeToLine(edge);
%       figure(1); hold on; axis([0 10 0 10]);
%       drawLine(line, 'color', 'g')
%       drawEdge(edge, 'linewidth', 2)
%   
%   See also
%   edges2d, lines2d
%
% ------
% Author: David Legland
% e-mail: david.legland@grignon.inra.fr
% Created: 2009-07-23,    using Matlab 7.7.0.471 (R2008b)
% Copyright 2009 INRA - Cepia Software Platform.

line = [edge(:, 1:2) edge(:, 3:4)-edge(:, 1:2)];
