# Supplementary material for: Statistical Mapping of Maize Bundle Intensity at the Stem Scale Using Spatial Normalisation of Replicated Images
Source: PLoS One. 2014 Mar 12;9(3):e90673. doi: 10.1371/journal.pone.0090673 (PMC3951278; doi:10.1371/journal.pone.0090673)
Supplement: File S3 — Source files of “Matgeom”, a library for geometric computing with Matlab, the Table class, and the ShapeViewer interface. (ZIP) [file pone.0090673.s003.zip › libs/matGeom/geom2d/ellipseAsPolygon.m]

function varargout = ellipseAsPolygon(ellipse, N)
%ELLIPSEASPOLYGON Convert an ellipse into a series of points
%
%   Deprecated, use ellipseToPolygon instead.
%
%   P = ellipseAsPolygon(ELL, N);
%   converts ELL given as [x0 y0 a b] or [x0 y0 a b theta] into a polygon
%   with N edges. The result P is (N+1)-by-2 array containing coordinates
%   of the N+1 vertices of the polygon.
%   The resulting polygon is closed, i.e. the last point is the same as the
%   first one.
%
%   P = ellipseAsPolygon(ELL);
%   Use a default number of edges equal to 72. This result in one piont for
%   each 5 degrees.
%   
%   [X Y] = ellipseAsPolygon(...);
%   Return the coordinates o fvertices in two separate arrays.
%
%   See also:
%   ellipses2d, circleAsPolygon, rectAsPolygon, drawEllipse
%
%   ---------
%   author : David Legland 
%   INRA - TPV URPOI - BIA IMASTE
%   created the 06/04/2005.
%

%   HISTORY
%   2011-03-30 use angles in degrees, add default value for N
%   2011-12-09 deprecate

warning('matGeom:deprecated', ...
    'function "ellipseAsCurve" is deprecated, use "ellipseToPolygon" instead');

% format output
if nargout <= 1
    varargout = {ellipseToPolygon(ellipse, N)};
else
    [x y] = ellipseToPolygon(ellipse, N);
    varargout = {x, y};
end
