# Supplementary material for: Statistical Mapping of Maize Bundle Intensity at the Stem Scale Using Spatial Normalisation of Replicated Images
Source: PLoS One. 2014 Mar 12;9(3):e90673. doi: 10.1371/journal.pone.0090673 (PMC3951278; doi:10.1371/journal.pone.0090673)
Supplement: File S3 — Source files of “Matgeom”, a library for geometric computing with Matlab, the Table class, and the ShapeViewer interface. (ZIP) [file pone.0090673.s003.zip › libs/matGeom/geom2d/ellipses2d.m]

function ellipses2d(varargin)
%ELLIPSES2D Description of functions operating on ellipses
%   
%   Ellipses are represented by their center, the length of their 2
%   semi-axes length, and their angle from the Ox direction (in degrees). 
%   E = [XC YC A B THETA];
%
%   See also:
%   circles2d, inertiaEllipse, isPointInEllipse, ellipsePerimeter
%   ellipseToPolygon, drawEllipse, drawEllipseArc
%
% ------
% Author: David Legland
% e-mail: david.legland@grignon.inra.fr
% Created: 2008-10-13,    using Matlab 7.4.0.287 (R2007a)
% Copyright 2010 INRA - Cepia Software Platform.

help('ellipses2d');
