# Supplementary material for: Statistical Mapping of Maize Bundle Intensity at the Stem Scale Using Spatial Normalisation of Replicated Images
Source: PLoS One. 2014 Mar 12;9(3):e90673. doi: 10.1371/journal.pone.0090673 (PMC3951278; doi:10.1371/journal.pone.0090673)
Supplement: File S3 — Source files of “Matgeom”, a library for geometric computing with Matlab, the Table class, and the ShapeViewer interface. (ZIP) [file pone.0090673.s003.zip › libs/matGeom/geom2d/lines2d.m]

function lines2d(varargin)
%LINES2D  Description of functions operating on planar lines
%
%   The term 'line' refers to a planar straight line, which is an unbounded
%   curve. Line segments defined between 2 points, which are bounded, are
%   called 'edge', and are presented in file 'edges2d'.
%
%   A straight line is defined by a point (its origin), and a vector (its
%   direction). The different parameters are bundled into a row vector:
%   LINE = [x0 y0 dx dy];
%
%   A line contains all points (x,y) such that:
%       x = x0 + t*dx
%       y = y0 + t*dy;
%   for all t between -infinity and +infinity.
%
%   See also:
%   points2d, vectors2d, edges2d, rays2d
%   createLine, cartesianLine, medianLine, edgeToLine
%   orthogonalLine, parallelLine, bisector, radicalAxis
%   lineAngle, linePosition, projPointOnLine
%   isPointOnLine, distancePointLine, isLeftOriented
%   intersectLines, intersectLineEdge, clipLine
%   invertLine, transformLine, drawLine
%   lineFit
%
%
% ------
% Author: David Legland
% e-mail: david.legland@grignon.inra.fr
% Created: 2008-10-13,    using Matlab 7.4.0.287 (R2007a)
% Copyright 2008 INRA - BIA PV Nantes - MIAJ Jouy-en-Josas.

help('lines2d');
