# Supplementary material for: Statistical Mapping of Maize Bundle Intensity at the Stem Scale Using Spatial Normalisation of Replicated Images
Source: PLoS One. 2014 Mar 12;9(3):e90673. doi: 10.1371/journal.pone.0090673 (PMC3951278; doi:10.1371/journal.pone.0090673)
Supplement: File S3 — Source files of “Matgeom”, a library for geometric computing with Matlab, the Table class, and the ShapeViewer interface. (ZIP) [file pone.0090673.s003.zip › libs/matGeom/geom2d/lineSymmetry.m]

function trans = lineSymmetry(line)
%LINESYMMETRY create line symmetry as 2D affine transform
%
%   TRANS = lineSymmetry(LINE);
%   where line is given as [x0 y0 dx dy], return the affine tansform
%   corresponding to the desired line symmetry
%
%
%   See also:
%   lines2d, transforms2d, transformPoint, translation, homothecy
%
%   ---------
%   author : David Legland 
%   INRA - TPV URPOI - BIA IMASTE
%   created the 19/01/2005.
%

% deprecation warning
warning('geom2d:deprecated', ...
    '''lineSymmetry'' is deprecated, use ''createLineReflection'' instead');

% call current implementation
trans = createLineReflection(line);
