# Supplementary material for: Statistical Mapping of Maize Bundle Intensity at the Stem Scale Using Spatial Normalisation of Replicated Images
Source: PLoS One. 2014 Mar 12;9(3):e90673. doi: 10.1371/journal.pone.0090673 (PMC3951278; doi:10.1371/journal.pone.0090673)
Supplement: File S3 — Source files of “Matgeom”, a library for geometric computing with Matlab, the Table class, and the ShapeViewer interface. (ZIP) [file pone.0090673.s003.zip › libs/matGeom/geom2d/normalizeVector.m]

function vn = normalizeVector(v)
%NORMALIZEVECTOR Normalize a vector to have norm equal to 1
%
%   V2 = normalizeVector(V);
%   Returns the normalization of vector V, such that ||V|| = 1. V can be
%   either a row or a column vector.
%
%   When V is a MxN array, normalization is performed for each row of the
%   array.
%
%   Example:
%   vn = normalizeVector([3 4])
%   vn =
%       0.6000   0.8000
%   vectorNorm(vn)
%   ans =
%       1
%
%   See Also:
%   vectors2d, vectorNorm
%
%
%   ---------
%
%   author : David Legland 
%   INRA - TPV URPOI - BIA IMASTE
%   created the 29/11/2004.
%

%   HISTORY
%   2005-01-14 correct bug
%   2009-05-22 rename as normalizeVector
%   2011-01-20 use bsxfun

dim = size(v);

if dim(1)==1 || dim(2)==1
    % in case of one vector, the norm is a scalar
    vn = v / sqrt(sum(v.^2));
else
    % for several vectors, need to adapt size of norm
    vn = bsxfun(@rdivide, v, sqrt(sum(v.^2, 2)));
    %same as: vn = v./repmat(sqrt(sum(v.*v, 2)), [1 dim(2)]);
end
