# Supplementary material for: Statistical Mapping of Maize Bundle Intensity at the Stem Scale Using Spatial Normalisation of Replicated Images
Source: PLoS One. 2014 Mar 12;9(3):e90673. doi: 10.1371/journal.pone.0090673 (PMC3951278; doi:10.1371/journal.pone.0090673)
Supplement: File S3 — Source files of “Matgeom”, a library for geometric computing with Matlab, the Table class, and the ShapeViewer interface. (ZIP) [file pone.0090673.s003.zip › libs/matGeom/geom2d/onCircle.m]

function b = onCircle(point, circle)
%ONCIRCLE test if a point is located on a given circle.
%
%   B = onCircle(POINT, CIRCLE) 
%   return true if point is located on the circle
%
%   Example :
%   onCircle([1 0], [0 0 1])
%   returns true, whereas
%   onCircle([1 1], [0 0 1])
%   return false
%
%   See also:
%   circles2d, inCircle
%
%   ---------
%   author : David Legland 
%   INRA - TPV URPOI - BIA IMASTE
%   created the 07/04/2004.
%

%   HISTORY
%   22/05/2009 deprecate

% deprecation warning
warning('geom2d:deprecated', ...
    '''onCircle'' is deprecated, use ''isPointOnCircle'' instead');

d = sqrt(sum(power(point - circle(:,1:2), 2), 2));
b = abs(d-circle(:,3))<1e-12;
    
