# Supplementary material for: Statistical Mapping of Maize Bundle Intensity at the Stem Scale Using Spatial Normalisation of Replicated Images
Source: PLoS One. 2014 Mar 12;9(3):e90673. doi: 10.1371/journal.pone.0090673 (PMC3951278; doi:10.1371/journal.pone.0090673)
Supplement: File S3 — Source files of “Matgeom”, a library for geometric computing with Matlab, the Table class, and the ShapeViewer interface. (ZIP) [file pone.0090673.s003.zip › libs/matGeom/geom2d/onLine.m]

function b = onLine(point, line)
%ONLINE test if a point belongs to a line
%
%   B = onLine(POINT, LINE)
%   with POINT being [xp yp], and LINE being [x0 y0 dx dy].
%   Returns 1 if point lies on the line, 0 otherwise.
%
%   If POINT is an N*2 array of points, B is a N*1 array of booleans.
%
%   If LINE is a N*4 arrat of line, B is a 1*N array of booleans.
%
%   See also: 
%   lines2d, points2d, onEdge, onRay, angle3Points
%
%   ---------
%   author : David Legland 
%   INRA - TPV URPOI - BIA IMASTE
%   created the 31/10/2003.
%

%   HISTORY
%   11/03/2004 : support for multiple inputs
%   08/12/2004 : complete implementation, add doc
%   22/05/2009 deprecate

% deprecation warning
warning('geom2d:deprecated', ...
    '''onLine'' is deprecated, use ''isPointOnLine'' instead');

Nl = size(line, 1);
Np = size(point, 1);

x0 = repmat(line(:,1)', Np, 1);
y0 = repmat(line(:,2)', Np, 1);
dx = repmat(line(:,3)', Np, 1);
dy = repmat(line(:,4)', Np, 1);
xp = repmat(point(:,1), 1, Nl);
yp = repmat(point(:,2), 1, Nl);


    
% test if lines are colinear
b = abs((xp-x0).*dy-(yp-y0).*dx)./sqrt(dx.*dx+dy.*dy) < 1e-14;
