# Supplementary material for: Statistical Mapping of Maize Bundle Intensity at the Stem Scale Using Spatial Normalisation of Replicated Images
Source: PLoS One. 2014 Mar 12;9(3):e90673. doi: 10.1371/journal.pone.0090673 (PMC3951278; doi:10.1371/journal.pone.0090673)
Supplement: File S3 — Source files of “Matgeom”, a library for geometric computing with Matlab, the Table class, and the ShapeViewer interface. (ZIP) [file pone.0090673.s003.zip › libs/matGeom/geom2d/pointOnLine.m]

function point = pointOnLine(line, pos)
%POINTONLINE Create a point on a line at a given position on the line
%
%   P = pointOnLine(LINE, POS);
%   Creates the point belonging to the line LINE, and located at the
%   distance D from the line origin.
%   LINE has the form [x0 y0 dx dy].
%   LINE and D should have the same number N of rows. The result will have
%   N rows ans 2 column (x and y positions).
%
%   See also:
%   lines2d, points2d, onLine, onLine, linePosition
%
%   ---------
%
%   author : David Legland 
%   INRA - TPV URPOI - BIA IMASTE
%   created the 07/04/2004.
%


angle = lineAngle(line);
point = [line(:,1) + pos .* cos(angle), line(:,2) + pos .* sin(angle)];
    
