# Supplementary material for: Statistical Mapping of Maize Bundle Intensity at the Stem Scale Using Spatial Normalisation of Replicated Images
Source: PLoS One. 2014 Mar 12;9(3):e90673. doi: 10.1371/journal.pone.0090673 (PMC3951278; doi:10.1371/journal.pone.0090673)
Supplement: File S3 — Source files of “Matgeom”, a library for geometric computing with Matlab, the Table class, and the ShapeViewer interface. (ZIP) [file pone.0090673.s003.zip › libs/matGeom/geom2d/points2d.m]

function points2d
%POINTS2D  Description of functions operating on points
%
%   A point is defined by its two cartesian coordinate, put into a row
%   vector of 2 elements:
%   P = [x y];
%
%   Several points are stores in a matrix with two columns, one for the
%   x-coordinate, one for the y-coordinate.
%   PTS = [x1 y1 ; x2 y2 ; x3 y3];
%   
%   Example
%   P = [5 6];
%
%   See also:
%   centroid, midPoint, boundingBox, polarPoint
%   distancePoints, minDistancePoints, nndist, circumCenter
%   isCounterClockwise, angle2Points, angle3Points, angleSort
%   transformPoint, clipPoints, drawPoint
%
% ------
% Author: David Legland
% e-mail: david.legland@grignon.inra.fr
% Created: 2008-10-13,    using Matlab 7.4.0.287 (R2007a)
% Copyright 2008 INRA - BIA PV Nantes - MIAJ Jouy-en-Josas.

help('points2d');
