# Supplementary material for: Statistical Mapping of Maize Bundle Intensity at the Stem Scale Using Spatial Normalisation of Replicated Images
Source: PLoS One. 2014 Mar 12;9(3):e90673. doi: 10.1371/journal.pone.0090673 (PMC3951278; doi:10.1371/journal.pone.0090673)
Supplement: File S3 — Source files of “Matgeom”, a library for geometric computing with Matlab, the Table class, and the ShapeViewer interface. (ZIP) [file pone.0090673.s003.zip › libs/matGeom/geom2d/rotateVector.m]

function vr = rotateVector(v, angle)
%ROTATEVECTOR Rotate a vector by a given angle
%
%   VR = rotateVector(V, THETA)
%   Rotate the vector V by an angle THETA, given in radians.
%
%   Example
%   rotateVector([1 0], pi/2)
%   ans = 
%       0   1
%
%   See also
%   vectors2d, transformVector, createRotation
%
% ------
% Author: David Legland
% e-mail: david.legland@grignon.inra.fr
% Created: 2011-04-14,    using Matlab 7.9.0.529 (R2009b)
% Copyright 2011 INRA - Cepia Software Platform.

% precomputes angles
cot = cos(angle);
sit = sin(angle);

% compute rotated coordinates
vr = [cot * v(:,1) - sit * v(:,2) , sit * v(:,1) + cot * v(:,2)];
