# Supplementary material for: Statistical Mapping of Maize Bundle Intensity at the Stem Scale Using Spatial Normalisation of Replicated Images
Source: PLoS One. 2014 Mar 12;9(3):e90673. doi: 10.1371/journal.pone.0090673 (PMC3951278; doi:10.1371/journal.pone.0090673)
Supplement: File S3 — Source files of “Matgeom”, a library for geometric computing with Matlab, the Table class, and the ShapeViewer interface. (ZIP) [file pone.0090673.s003.zip › libs/matGeom/geom2d/transformLine.m]

function dest = transformLine(line, trans)
%TRANSFORMLINE Transform a line with an affine transform
%
%   LINE2 = transformLine(LINE1, TRANS);
%   returns the line LINE1 transformed with affine transform TRANS. 
%   LINE1 has the form [x0 y0 dx dy], and TRANS is a transformation
%   matrix.
%
%   Format of TRANS can be one of :
%   [a b]   ,   [a b c] , or [a b c]
%   [d e]       [d e f]      [d e f]
%                            [0 0 1]
%
%   LINE2 = transformLine(LINES, TRANS);
%   Also work when LINES is a [N*4] array of double. In this case, LINE2
%   has the same size as LINE. 
%
%   See also:
%   lines2d, transforms2d, transformPoint
%
%   ---------
%   author : David Legland 
%   INRA - TPV URPOI - BIA IMASTE
%   created the 06/04/2004.
%

%   HISTORY
%   02/03/2007: rewrite function


% isolate points
points1 = line(:, 1:2);
points2 = line(:, 1:2) + line(:, 3:4);

% transform points 
points1 = transformPoint(points1, trans);
points2 = transformPoint(points2, trans);

dest = createLine(points1, points2);
