# Supplementary material for: Statistical Mapping of Maize Bundle Intensity at the Stem Scale Using Spatial Normalisation of Replicated Images
Source: PLoS One. 2014 Mar 12;9(3):e90673. doi: 10.1371/journal.pone.0090673 (PMC3951278; doi:10.1371/journal.pone.0090673)
Supplement: File S3 — Source files of “Matgeom”, a library for geometric computing with Matlab, the Table class, and the ShapeViewer interface. (ZIP) [file pone.0090673.s003.zip › libs/matGeom/geom2d/transforms2d.m]

function transforms2d(varargin)
%TRANSFORMS2D Description of functions operating on transforms
%
%   By 'transform' we mean an affine transform. A planar affine transform
%   can be represented by a 3x3 matrix.
%
%   Example
%   % create a translation by the vector [10 20]:
%   T = createTranslation([10 20])
%   T =
%        1     0    10
%        0     1    20
%        0     0     1
%
%
%   See also:
%   createTranslation, createRotation, createRotation90, createScaling
%   createHomothecy, createLineReflection, createBasisTransform
%   transformPoint, transformVector, transformLine, transformEdge
%   rotateVector, fitAffineTransform2d
%
% ------
% Author: David Legland
% e-mail: david.legland@grignon.inra.fr
% Created: 2008-10-13,    using Matlab 7.4.0.287 (R2007a)
% Copyright 2008 INRA - BIA PV Nantes - MIAJ Jouy-en-Josas.

help('transforms2d');
