# Supplementary material for: Statistical Mapping of Maize Bundle Intensity at the Stem Scale Using Spatial Normalisation of Replicated Images
Source: PLoS One. 2014 Mar 12;9(3):e90673. doi: 10.1371/journal.pone.0090673 (PMC3951278; doi:10.1371/journal.pone.0090673)
Supplement: File S3 — Source files of “Matgeom”, a library for geometric computing with Matlab, the Table class, and the ShapeViewer interface. (ZIP) [file pone.0090673.s003.zip › libs/matGeom/geom2d/translation.m]

function trans = translation(varargin)
%TRANSLATION return 3*3 matrix of a translation
%
%   TRANS = translation(DX, DY);
%   Returns the translation corresponding to DX and DY.
%   The returned matrix has the form :
%   [1 0 DX]
%   [0 1 DY]
%   [0 0  1]
%
%   TRANS = translation(POINT);
%   Returns the translation corresponding to the given point [x y].
%
%
%   See also:
%   transforms2d, transformPoint, rotation, scaling
%
%   ---------
%   author : David Legland 
%   INRA - TPV URPOI - BIA IMASTE
%   created the 06/04/2004.
%

%   HISTORY
%   22/04/2009: copy to createTranslation and deprecate

% deprecation warning
warning('geom2d:deprecated', ...
    '''translation'' is deprecated, use ''createTranslation'' instead');

% call current implementation
trans = createTranslation(varargin{:});
