# Supplementary material for: Statistical Mapping of Maize Bundle Intensity at the Stem Scale Using Spatial Normalisation of Replicated Images
Source: PLoS One. 2014 Mar 12;9(3):e90673. doi: 10.1371/journal.pone.0090673 (PMC3951278; doi:10.1371/journal.pone.0090673)
Supplement: File S3 — Source files of “Matgeom”, a library for geometric computing with Matlab, the Table class, and the ShapeViewer interface. (ZIP) [file pone.0090673.s003.zip › libs/matGeom/geom2d/triangleArea.m]

function area = triangleArea(pt1, pt2, pt3)
%TRIANGLEAREA Signed area of a triangle
%
%   AREA = triangleArea(P1, P2, P3)
%   Computes area of the triangle whose vertices are given by P1, P2 and
%   P3. Each vertex is a 1-by-2 row vector. 
%
%   AREA = triangleArea(PTS)
%   Concatenates vertex coordinates in a 3-by-2 array. Each row of the
%   array contains coordinates of one vertex.
%
%
%   Example
%   % Compute area of a Counter-Clockwise (CCW) oriented triangle
%     triangleArea([10 10], [30 10], [10 40])
%     ans = 
%         300
%
%   % Compute area of a Clockwise (CW) oriented triangle
%     triangleArea([10 40], [30 10], [10 10])
%     ans = 
%         -300
%
%   See also
%   polygonArea, triangleArea3d
%
% ------
% Author: David Legland
% e-mail: david.legland@grignon.inra.fr
% Created: 2011-08-23,    using Matlab 7.9.0.529 (R2009b)
% Copyright 2011 INRA - Cepia Software Platform.

% if data is given as one array, split vertices
if nargin == 1
    pt2 = pt1(2,:);
    pt3 = pt1(3,:);
    pt1 = pt1(1,:);
end

% compute individual vectors
v12 = bsxfun(@minus, pt2, pt1);
v13 = bsxfun(@minus, pt3, pt1);

% compute area from cross product
area = (v13(:,2) .* v12(:,1) - v13(:,1) .* v12(:,2)) / 2;
