# Supplementary material for: Statistical Mapping of Maize Bundle Intensity at the Stem Scale Using Spatial Normalisation of Replicated Images
Source: PLoS One. 2014 Mar 12;9(3):e90673. doi: 10.1371/journal.pone.0090673 (PMC3951278; doi:10.1371/journal.pone.0090673)
Supplement: File S3 — Source files of “Matgeom”, a library for geometric computing with Matlab, the Table class, and the ShapeViewer interface. (ZIP) [file pone.0090673.s003.zip › libs/matGeom/geom2d/triangleGrid.m]

function varargout = triangleGrid(bounds, origin, size, varargin)
%TRIANGLEGRID Generate triangular grid of points in the plane.
%
%   usage
%   PTS = triangleGrid(BOUNDS, ORIGIN, SIZE)
%   generate points, lying in the window defined by BOUNDS, given in form
%   [xmin ymin xmax ymax], starting from origin with a constant step equal
%   to size. 
%   SIZE is constant and is equals to the length of the sides of each
%   triangles. 
%
%   TODO: add possibility to use rotated grid
%
%   ---------
%
%   author : David Legland 
%   INRA - TPV URPOI - BIA IMASTE
%   created the 06/08/2005.
%

dx = size(1);
dy = size(1)*sqrt(3);

% consider two square grids with different centers
pts1 = squareGrid(bounds, origin, [dx dy], varargin{:});
pts2 = squareGrid(bounds, origin + [dx dy]/2, [dx dy], varargin{:});

% gather points
pts = [pts1;pts2];


% process output
if nargout>0
    varargout{1} = pts;
end
