# Supplementary material for: Statistical Mapping of Maize Bundle Intensity at the Stem Scale Using Spatial Normalisation of Replicated Images
Source: PLoS One. 2014 Mar 12;9(3):e90673. doi: 10.1371/journal.pone.0090673 (PMC3951278; doi:10.1371/journal.pone.0090673)
Supplement: File S3 — Source files of “Matgeom”, a library for geometric computing with Matlab, the Table class, and the ShapeViewer interface. (ZIP) [file pone.0090673.s003.zip › libs/matGeom/geom2d/vectorNorm.m]

function n = vectorNorm(v, varargin)
%VECTORNORM Compute norm of a vector, or of a set of vectors
%
%   N = vectorNorm(V);
%   Returns the euclidean norm of vector V.
%
%   N = vectorNorm(V, N);
%   Specifies the norm to use. N can be any value greater than 0. 
%   N=1 -> city lock norm
%   N=2 -> euclidean norm
%   N=inf -> compute max coord.
%
%   When V is a MxN array, compute norm for each vector of the array.
%   Vector are given as rows. Result is then a [M*1] array.
%
%   Example
%   n1 = vectorNorm([3 4])
%   n1 =
%       5
%
%   n2 = vectorNorm([1, 10], inf)
%   n2 =
%       10
%
%   See Also:
%   vectors2d, vectorAngle
%
%   ---------
%
%   author : David Legland 
%   INRA - TPV URPOI - BIA IMASTE
%   created the 21/02/2005.
%

%   HISTORY
%   02/05/2006 manage several norms
%   18/09/2007 use 'isempty'
%   15/10/2008 add comments
%   22/05/2009 rename as vectorNorm
%   01/03/2010 fix bug for inf norm


% size of vector
dim = size(v);

% extract the type of norm to compute
d = 2;
if ~isempty(varargin)
    d = varargin{1};
end

if d==2
    % euclidean norm: sum of squared coordinates, and take square root
    if dim(1)==1 || dim(2)==1
        n = sqrt(sum(v.*v));
    else
        n = sqrt(sum(v.*v, 2));
    end
elseif d==1 
    % absolute norm: sum of absolute coordinates
    if dim(1)==1 || dim(2)==1
        n = sum(abs(v));
    else
        n = sum(abs(v), 2);
    end
elseif d==inf
    % infinite norm: uses the maximal corodinate
    if dim(1)==1 || dim(2)==1
        n = max(v);
    else
        n = max(v, [], 2);
    end
else
    % Other norms, use explicit but slower expression  
    if dim(1)==1 || dim(2)==1
        n = power(sum(power(v, d)), 1/d);
    else
        n = power(sum(power(v, d), 2), 1/d);
    end
end
