# Supplementary material for: Statistical Mapping of Maize Bundle Intensity at the Stem Scale Using Spatial Normalisation of Replicated Images
Source: PLoS One. 2014 Mar 12;9(3):e90673. doi: 10.1371/journal.pone.0090673 (PMC3951278; doi:10.1371/journal.pone.0090673)
Supplement: File S3 — Source files of “Matgeom”, a library for geometric computing with Matlab, the Table class, and the ShapeViewer interface. (ZIP) [file pone.0090673.s003.zip › libs/matGeom/geom2d/vectors2d.m]

function vectors2d
%VECTORS2D Description of functions operating on plane vectors
%
%   A vector is defined by its two cartesian coordinates, put into a row
%   vector of 2 elements:
%   V = [vx vy];
%
%   Several vectors are stored in a matrix with two columns, one for the
%   x-coordinate, one for the y-coordinate.
%   VS = [vx1 vy1 ; vx2 vy2 ; vx3 vy3];
%
%   See also: 
%   vectorNorm, vectorAngle, isPerpendicular, isParallel
%   normalizeVector, transformVector, rotateVector
%
%
% ------
% Author: David Legland
% e-mail: david.legland@grignon.inra.fr
% Created: 2008-10-13,    using Matlab 7.4.0.287 (R2007a)
% Copyright 2008 INRA - BIA PV Nantes - MIAJ Jouy-en-Josas.

help('vectors2d');
