# Supplementary material for: Statistical Mapping of Maize Bundle Intensity at the Stem Scale Using Spatial Normalisation of Replicated Images
Source: PLoS One. 2014 Mar 12;9(3):e90673. doi: 10.1371/journal.pone.0090673 (PMC3951278; doi:10.1371/journal.pone.0090673)
Supplement: File S3 — Source files of “Matgeom”, a library for geometric computing with Matlab, the Table class, and the ShapeViewer interface. (ZIP) [file pone.0090673.s003.zip › libs/matGeom/geom3d/anglePoints3d.m]

function alpha = anglePoints3d(varargin)
%ANGLEPOINTS3D Compute angle between three 3D points
%
%   ALPHA = anglePoints3d(P1, P2)
%   Computes angle (P1, O, P2), in radians, between 0 and PI.
%
%   ALPHA = anglePoints3d(P1, P2, P3)
%   Computes angle (P1, P2, P3), in radians, between 0 and PI.
%
%   ALPHA = anglePoints3d(PTS)
%   PTS is a 3x3 or 2x3 array containing coordinate of points.
%
%   See also
%   points3d, angles3d
%
%   ---------
%   author : David Legland 
%   INRA - TPV URPOI - BIA IMASTE
%   created the 21/02/2005.
%

%   HISTORY
%   20/09/2005 : add case of single argument for all points
%   04/01/2007: check typo

p2 = [0 0 0];
if length(varargin)==1
    pts = varargin{1};
    if size(pts, 1)==2
        p1 = pts(1,:);
        p0 = [0 0 0];
        p2 = pts(2,:);
    else
        p1 = pts(1,:);
        p0 = pts(2,:);
        p2 = pts(3,:);
    end
elseif length(varargin)==2
    p1 = varargin{1};
    p0 = [0 0 0];
    p2 = varargin{2};
elseif length(varargin)==3
    p1 = varargin{1};
    p0 = varargin{2};
    p2 = varargin{3};
end

% ensure all data have same size
n1 = size(p1, 1);
n2 = size(p2, 1);
n0 = size(p0, 1);
if n1~=n2
    if n1==1
        p1 = repmat(p1, [n2 1]);
    elseif n2==1
        p2 = repmat(p2, [n1 1]);
    else
        error('Arguments P1 and P2 must have the same size');
    end
end
if n1~=n0
    if n1==1
        p1 = repmat(p1, [n0 1]);
    elseif n0==1
        p0 = repmat(p0, [n1 1]);
    else
        error('Arguments P1 and P0 must have the same size');
    end
end

% normalized vectors
p1 = normalizeVector3d(p1-p0);
p2 = normalizeVector3d(p2-p0);

% compute angle
alpha = acos(dot(p1, p2, 2));
