# Supplementary material for: Statistical Mapping of Maize Bundle Intensity at the Stem Scale Using Spatial Normalisation of Replicated Images
Source: PLoS One. 2014 Mar 12;9(3):e90673. doi: 10.1371/journal.pone.0090673 (PMC3951278; doi:10.1371/journal.pone.0090673)
Supplement: File S3 — Source files of “Matgeom”, a library for geometric computing with Matlab, the Table class, and the ShapeViewer interface. (ZIP) [file pone.0090673.s003.zip › libs/matGeom/geom3d/boundingBox3d.m]

function box = boundingBox3d(points)
%BOUNDINGBOX3D Bounding box of a set of 3D points
%
%   BOX = boundingBox3d(POINTS)
%   Returns the bounding box of the set of points POINTS. POINTS is a
%   N-by-3 array containing points coordinates. The result BOX is a 1-by-6 
%   array, containing:
%   [XMIN XMAX YMIN YMAX ZMIN ZMAX]
%
%   Example
%   % Draw bounding box of a cubeoctehedron
%     [v e f] = createCubeOctahedron;
%     box3d = boundingBox3d(v);
%     figure; hold on;
%     drawMesh(v, f);
%     drawBox3d(box3d);
%     set(gcf, 'renderer', 'opengl')
%     axis([-2 2 -2 2 -2 2]);
%     view(3)
%     
%   See also
%   boxes3d, drawBox3d
%
% ------
% Author: David Legland
% e-mail: david.legland@grignon.inra.fr
% Created: 2011-04-01,    using Matlab 7.9.0.529 (R2009b)
% Copyright 2011 INRA - Cepia Software Platform.

%   HISTORY
%   2011-04-08 add example
%   2011-12-09 rename to boundingBox3d

% compute extreme x and y values
xmin = min(points(:,1));
xmax = max(points(:,1));
ymin = min(points(:,2));
ymax = max(points(:,2));
box = [xmin xmax ymin ymax];

% process case of 3D points
if size(points, 2) > 2
    zmin = min(points(:,3));
    zmax = max(points(:,3));
    box = [xmin xmax ymin ymax zmin zmax];
end
