# Supplementary material for: Statistical Mapping of Maize Bundle Intensity at the Stem Scale Using Spatial Normalisation of Replicated Images
Source: PLoS One. 2014 Mar 12;9(3):e90673. doi: 10.1371/journal.pone.0090673 (PMC3951278; doi:10.1371/journal.pone.0090673)
Supplement: File S3 — Source files of “Matgeom”, a library for geometric computing with Matlab, the Table class, and the ShapeViewer interface. (ZIP) [file pone.0090673.s003.zip › libs/matGeom/geom3d/boxes3d.m]

function boxes3d(varargin)
%BOXES3D Description of functions operating on 3D boxes
%
%   A box defined by its coordinate extents: 
%   BOX = [XMIN XMAX YMIN YMAX ZMIN ZMAX].
%
%   Example
%   % Draw a polyhedron together with its bounding box   
%   [n e f]= createIcosahedron;
%   drawPolyhedron(n, f);
%   hold on;
%   drawBox3d(point3dBounds(n))
%
%
%   See also
%   boundingBox3d, box3dVolume, drawBox3d
%   intersectBoxes3d, mergeBoxes3d, randomPointInBox3d
%
%
% ------
% Author: David Legland
% e-mail: david.legland@grignon.inra.fr
% Created: 2010-07-26,    using Matlab 7.9.0.529 (R2009b)
% Copyright 2010 INRA - Cepia Software Platform.
