# Supplementary material for: Statistical Mapping of Maize Bundle Intensity at the Stem Scale Using Spatial Normalisation of Replicated Images
Source: PLoS One. 2014 Mar 12;9(3):e90673. doi: 10.1371/journal.pone.0090673 (PMC3951278; doi:10.1371/journal.pone.0090673)
Supplement: File S3 — Source files of “Matgeom”, a library for geometric computing with Matlab, the Table class, and the ShapeViewer interface. (ZIP) [file pone.0090673.s003.zip › libs/matGeom/geom3d/changes.txt]

changes in geom3d

New features
- added createEulerAnglesRotation
- added drawPolyline3d
- added functions for management of 3D boxes (isothetic cuboids)
- added drawAxisCube function
- added recenterTransform3d, to change invariant point of 3D transforms.

Enhancements
- added support for several lines in clipLine3d
- added support for multiple inputs in distancePointPlane
- updated doc for polyhedra, for function localToGlobal3d
- updated several drawing functions

Bug fixes
- fixed several bugs in 3D rotations
- fixed bugs in drawCircle3d, drawCircleArc3d, drawEllipse3d.
- fixed bugs in drawCylinder
