# Supplementary material for: Statistical Mapping of Maize Bundle Intensity at the Stem Scale Using Spatial Normalisation of Replicated Images
Source: PLoS One. 2014 Mar 12;9(3):e90673. doi: 10.1371/journal.pone.0090673 (PMC3951278; doi:10.1371/journal.pone.0090673)
Supplement: File S3 — Source files of “Matgeom”, a library for geometric computing with Matlab, the Table class, and the ShapeViewer interface. (ZIP) [file pone.0090673.s003.zip › libs/matGeom/geom3d/circle3dPoint.m]

function point = circle3dPoint(circle, pos)
%CIRCLE3DPOINT Coordinates of a point on a 3D circle from its position
%
%   output = circle3dPoint(input)
%
%   Example
%   % Draw some points on a 3D circle
%     figure; hold on;
%     % origin point
%     pos1 = 0;
%     drawPoint3d(circle3dPoint(circle, pos1), 'ro')
%     % few points regularly spaced
%     for i = 10:10:40
%         drawPoint3d(circle3dPoint(circle, i))
%     end
%     % Draw point opposite to origin
%     drawPoint3d(circle3dPoint(circle, 180), 'k*')

%
%   See also
%   circles3d, circle3dPosition
%
% ------
% Author: David Legland
% e-mail: david.legland@grignon.inra.fr
% Created: 2011-06-21,    using Matlab 7.9.0.529 (R2009b)
% Copyright 2011 INRA - Cepia Software Platform.

% extract circle coordinates
xc  = circle(1);
yc  = circle(2);
zc  = circle(3);
r   = circle(4);

theta   = circle(5);
phi     = circle(6);
psi     = circle(7);

% convert position to angle
t = pos * pi / 180;

% compute position on base circle
x   = r * cos(t);
y   = r * sin(t);
z   = 0;
pt0 = [x y z];

% compute transformation from local basis to world basis
trans   = localToGlobal3d(xc, yc, zc, theta, phi, psi);

% compute points of transformed circle
point   = transformPoint3d(pt0, trans);
