# Supplementary material for: Statistical Mapping of Maize Bundle Intensity at the Stem Scale Using Spatial Normalisation of Replicated Images
Source: PLoS One. 2014 Mar 12;9(3):e90673. doi: 10.1371/journal.pone.0090673 (PMC3951278; doi:10.1371/journal.pone.0090673)
Supplement: File S3 — Source files of “Matgeom”, a library for geometric computing with Matlab, the Table class, and the ShapeViewer interface. (ZIP) [file pone.0090673.s003.zip › libs/matGeom/geom3d/composeTransforms3d.m]

function trans = composeTransforms3d(varargin)
%COMPOSETRANSFORMS3D Concatenate several space transformations
%
%   TRANS = composeTransforms3d(TRANS1, TRANS2, ...);
%   Computes the affine transform equivalent to performing successively
%   TRANS1, TRANS2, ...
%   
%   Example:
%   PTS  = rand(20, 3);
%   ROT1 = createRotationOx(pi/3);
%   ROT2 = createRotationOy(pi/4);
%   ROT3 = createRotationOz(pi/5);
%   ROTS = composeTransforms3d(ROT1, ROT2, ROT3);
%   Then:
%   PTS2 = transformPoint3d(PTS, ROTS);
%   will give the same result as:
%   PTS3 = transformPoint3d(transformPoint3d(transformPoint3d(PTS, ...
%       ROT1), ROT2), ROT3);
%
%   See also:
%   transforms3d, transformPoint3d
%
%   ---------
%
%   author : David Legland 
%   INRA - TPV URPOI - BIA IMASTE
%   created the 29/29/2006.
%

trans = varargin{nargin};
for i=length(varargin)-1:-1:1
    trans = trans * varargin{i};
end
