# Supplementary material for: Statistical Mapping of Maize Bundle Intensity at the Stem Scale Using Spatial Normalisation of Replicated Images
Source: PLoS One. 2014 Mar 12;9(3):e90673. doi: 10.1371/journal.pone.0090673 (PMC3951278; doi:10.1371/journal.pone.0090673)
Supplement: File S3 — Source files of “Matgeom”, a library for geometric computing with Matlab, the Table class, and the ShapeViewer interface. (ZIP) [file pone.0090673.s003.zip › libs/matGeom/geom3d/Contents.m]

% GEOM3D Geometry 3D Toolbox
% Version 1.0 21-Mar-2011 .
%
%   Creation, transformations, algorithms and visualization of geometrical
%   3D primitives, such as points, lines, planes, polyhedra, circles and
%   spheres.
%   
%   Euler Angles are defined as follow:
%   PHI is the azimut, i.e. the angle of the projection on horizontal plane
%   with the Ox axis, with value beween 0 and 180 degrees.
%   THETA is the latitude, i.e. the angle with the Oz axis, with value
%   between -90 and +90 degrees.
%   PSI is the 'roll', i.e. the rotation around the (PHI, THETA) direction,
%   with value in degrees
%   See also the 'angles3d' page.
%
%   Base format for primitives:
%   Point:      [x0 y0 z0]
%   Vector:     [dx dy dz]
%   Line:       [x0 y0 z0 dx dy dz]
%   Edge:       [x1 y1 z1 x2 y2 z2]
%   Plane:      [x0 y0 z0 dx1 dy1 dz1 dx2 dy2 dz2]
%   Sphere:     [x0 y0 z0 R]
%   Circle:     [x0 y0 z0 R PHI THETA PSI] (origin+center+normal+'roll').
%   Ellipsoid:  [x0 y0 z0 A B C PHI THETA PSI]
%   Cylinder:   [X1 Y1 Z1 X2 Y2 Z2 R]
%   Box:        [xmin xmax ymin ymax zmin zmax]. Used for clipping shapes.
%   
%   Polygons are represented by N-by-3 array of points, the last point is
%   not necessarily the same as the first one. Points must be coplanar.
%
%
% 3D Points
%   points3d                  - Description of functions operating on 3D points
%   midPoint3d                - Middle point of two 3D points or of a 3D edge
%   isCoplanar                - Tests input points for coplanarity in 3-space.
%   transformPoint3d          - Transform a point with a 3D affine transform
%   distancePoints3d          - Compute euclidean distance between pairs of 3D Points
%   clipPoints3d              - Clip a set of points by a box
%   drawPoint3d               - Draw 3D point on the current axis.
%
% 3D Vectors
%   vectors3d                 - Description of functions operating on 3D vectors
%   transformVector3d         - Transform a vector with a 3D affine transform
%   normalizeVector3d         - Normalize a 3D vector to have norm equal to 1
%   vectorNorm3d              - Norm of a 3D vector or of set of 3D vectors
%   hypot3                    - Diagonal length of a cuboidal 3D box 
%   vectorCross3d             - Vector cross product faster than inbuilt MATLAB cross.
%   vectorAngle3d             - Angle between two 3D vectors
%   isParallel3d              - Check parallelism of two 3D vectors
%   isPerpendicular3d         - Check orthogonality of two 3D vectors
%   drawVector3d              - Draw vector at a given position
%
% Angles
%   angles3d                  - Conventions for manipulating angles in 3D
%   anglePoints3d             - Compute angle between three 3D points
%   sphericalAngle            - Compute angle between points on the sphere
%   angleSort3d               - Sort 3D coplanar points according to their angles in plane
%   randomAngle3d             - Return a 3D angle uniformly distributed on unit sphere
%
% Coordinate transforms
%   sph2cart2                 - Convert spherical coordinates to cartesian coordinates
%   cart2sph2                 - Convert cartesian coordinates to spherical coordinates
%   cart2sph2d                - Convert cartesian coordinates to spherical coordinates in degrees
%   sph2cart2d                - Convert spherical coordinates to cartesian coordinates in degrees
%   cart2cyl                  - Convert cartesian to cylindrical coordinates
%   cyl2cart                  - Convert cylindrical to cartesian coordinates
%
% 3D Lines and Edges
%   lines3d                   - Description of functions operating on 3D lines
%   createLine3d              - Create a line with various inputs.
%   fitLine3d                 - Fit a 3D line to a set of points
%   parallelLine3d            - Create 3D line parallel to another one.
%   projPointOnLine3d         - Project a 3D point orthogonally onto a 3D line
%   distancePointLine3d       - Euclidean distance between 3D point and line
%   distancePointEdge3d       - Minimum distance between a 3D point and a 3D edge
%   linePosition3d            - Return the position of a 3D point projected on a 3D line
%   distanceLines3d           - Minimal distance between two 3D lines
%   transformLine3d           - Transform a 3D line with a 3D affine transform
%   reverseLine3d             - Return same 3D line but with opposite orientation
%   midPoint3d                - Middle point of two 3D points or of a 3D edge
%   clipLine3d                - Clip a line with a box and return an edge
%   drawEdge3d                - Draw 3D edge in the current Window
%   drawLine3d                - Draw a 3D line on the current axis
%
% Planes
%   planes3d                  - Description of functions operating on 3D planes
%   createPlane               - Create a plane in parametrized form
%   fitPlane                  - Fit a 3D plane to a set of points
%   normalizePlane            - Normalize parametric representation of a plane
%   parallelPlane             - Parallel to a plane through a point or at a given distance
%   reversePlane              - Return same 3D plane but with opposite orientation
%   planesBisector            - Bisector plane between two other planes
%   projPointOnPlane          - Return the orthogonal projection of a point on a plane
%   intersectPlanes           - Return intersection line between 2 planes in space
%   intersectLinePlane        - Intersection point between a 3D line and a plane
%   intersectEdgePlane        - Return intersection point between a plane and a edge
%   distancePointPlane        - Signed distance betwen 3D point and plane
%   isBelowPlane              - Test whether a point is below or above a plane
%   medianPlane               - Create a plane in the middle of 2 points
%   planeNormal               - Compute the normal to a plane
%   planePosition             - Compute position of a point on a plane
%   planePoint                - Compute 3D position of a point in a plane
%   dihedralAngle             - Compute dihedral angle between 2 planes
%   drawPlane3d               - Draw a plane clipped in the current window
%
% 3D Polygons and curves
%   polygons3d                - Description of functions operating on 3D polygons
%   polygonCentroid3d         - Centroid (or center of mass) of a polygon
%   polygonArea3d             - Area of a 3D polygon
%   triangleArea3d            - Area of a 3D triangle
%   polygon3dNormalAngle      - Normal angle at a vertex of the 3D polygon
%   intersectLinePolygon3d    - Intersection point of a 3D line and a 3D polygon
%   intersectLineTriangle3d   - Intersection point of a 3D line and a 3D triangle
%   intersectRayPolygon3d     - Intersection point of a 3D ray and a 3D polygon
%   clipConvexPolygon3dHP     - Clip a convex 3D polygon with Half-space
%   drawPolygon3d             - Draw a 3D polygon specified by a list of vertices
%   drawPolyline3d            - Draw a 3D polyline specified by a list of vertices
%   fillPolygon3d             - Fill a 3D polygon specified by a list of points
%
% 3D circles and ellipses
%   circles3d                 - Description of functions operating on 3D circles
%   circle3dPosition          - Return the angular position of a point on a 3D circle
%   circle3dPoint             - Coordinates of a point on a 3D circle from its position
%   circle3dOrigin            - Return the first point of a 3D circle
%   drawCircle3d              - Draw a 3D circle
%   drawCircleArc3d           - Draw a 3D circle arc
%   drawEllipse3d             - Draw a 3D ellipse
%
% Spheres
%   spheres                   - Description of functions operating on 3D spheres
%   createSphere              - Create a sphere containing 4 points
%   intersectLineSphere       - Return intersection points between a line and a sphere
%   intersectPlaneSphere      - Return intersection circle between a plane and a sphere
%   drawSphere                - Draw a sphere as a mesh
%   drawSphericalEdge         - Draw an edge on the surface of a sphere
%   drawSphericalTriangle     - Draw a triangle on a sphere
%   fillSphericalTriangle     - Fill a triangle on a sphere
%   drawSphericalPolygon      - Draw a spherical polygon
%   fillSphericalPolygon      - Fill a spherical polygon
%   sphericalVoronoiDomain    - Compute a spherical voronoi domain
%
% Smooth surfaces
%   inertiaEllipsoid          - Inertia ellipsoid of a set of 3D points
%   ellipsoidSurfaceArea      - Approximated surface area of an ellipsoid
%   drawEllipsoid             - Draw a 3D ellipsoid
%   intersectLineCylinder     - Compute intersection points between a line and a cylinder
%   revolutionSurface         - Create a surface of revolution from a planar curve
%   surfaceCurvature          - Curvature on a surface from angle and principal curvatures
%   drawTorus                 - Draw a torus (3D ring)
%   drawCylinder              - Draw a cylinder
%   drawSurfPatch             - Draw a 3D surface patch, with 2 parametrized surfaces
%
% Bounding boxes management
%   boxes3d                   - Description of functions operating on 3D boxes
%   boundingBox3d             - Bounding box of a set of 3D points
%   intersectBoxes3d          - Intersection of two 3D bounding boxes
%   mergeBoxes3d              - Merge 3D boxes, by computing their greatest extent
%   box3dVolume               - Volume of a 3-dimensional box
%   randomPointInBox3d        - Generate random point(s) within a 3D box
%   drawBox3d                 - Draw a 3D box defined by coordinate extents
%
% Geometric transforms
%   transforms3d              - Conventions for manipulating 3D affine transforms
%   createTranslation3d       - Create the 4x4 matrix of a 3D translation
%   createScaling3d           - Create the 4x4 matrix of a 3D scaling
%   createRotationOx          - Create the 4x4 matrix of a 3D rotation around x-axis
%   createRotationOy          - Create the 4x4 matrix of a 3D rotation around y-axis
%   createRotationOz          - Create the 4x4 matrix of a 3D rotation around z-axis
%   createBasisTransform3d    - Compute matrix for transforming a basis into another basis
%   eulerAnglesToRotation3d   - Convert 3D Euler angles to 3D rotation matrix
%   rotation3dToEulerAngles   - Extract Euler angles from a rotation matrix
%   createRotation3dLineAngle - Create rotation around a line by an angle theta
%   rotation3dAxisAndAngle    - Determine axis and angle of a 3D rotation matrix
%   recenterTransform3d       - Change the fixed point of an affine 3D transform
%   composeTransforms3d       - Concatenate several space transformations
%
% Various drawing Functions
%   drawGrid3d                - Draw a 3D grid on the current axis
%   drawAxis3d                - Draw a coordinate system and an origin
%   drawAxisCube              - Draw a colored cube representing axis orientation
%   drawCube                  - Draw a 3D centered cube, eventually rotated
%   drawCuboid                - Draw a 3D cuboid, eventually rotated
%
%
%   Credits:
%   * function isCoplanar was originally written by Brett Shoelson.
%   * Songbai Ji enhanced file intersectPlaneLine (6/23/2006).
%
% ------
% Author: David Legland
% e-mail: david.legland@grignon.inra.fr
% Created: 2005-11-07
% Homepage: http://matgeom.sourceforge.net/
% http://www.pfl-cepia.inra.fr/index.php?page=geom3d
% Copyright 2005 INRA - CEPIA Nantes - MIAJ (Jouy-en-Josas).

% In development:
%   clipPolygon3dHP           - clip a 3D polygon with Half-space
%   drawPartialPatch          - draw surface patch, with 2 parametrized surfaces


% Deprecated:
%   point3dBounds             - Bounding box of a set of 3D points
%   intersectPlaneLine        - return intersection between a plane and a line
%   translation3d             - return 4x4 matrix of a 3D translation
%   scale3d                   - return 4x4 matrix of a 3D scaling
%   rotationOx                - return 4x4 matrix of a rotation around x-axis
%   rotationOy                - return 4x4 matrix of a rotation around y-axis
%   rotationOz                - return 4x4 matrix of a rotation around z-axis
%   scaling3d                 - return 4x4 matrix of a 3D scaling
%   vecnorm3d                 - compute norm of vector or of set of 3D vectors
%   normalize3d               - normalize a 3D vector
%   drawCurve3d               - draw a 3D curve specified by a list of points
%   createEulerAnglesRotation - Create a rotation matrix from 3 euler angles

% Others
