# Supplementary material for: Statistical Mapping of Maize Bundle Intensity at the Stem Scale Using Spatial Normalisation of Replicated Images
Source: PLoS One. 2014 Mar 12;9(3):e90673. doi: 10.1371/journal.pone.0090673 (PMC3951278; doi:10.1371/journal.pone.0090673)
Supplement: File S3 — Source files of “Matgeom”, a library for geometric computing with Matlab, the Table class, and the ShapeViewer interface. (ZIP) [file pone.0090673.s003.zip › libs/matGeom/geom3d/createPlane.m]

function plane = createPlane(varargin)
%CREATEPLANE Create a plane in parametrized form
%
%   PLANE = createPlane(P1, P2, P3) 
%   creates a plane containing the 3 points
%
%   PLANE = createPlane(PTS) 
%   The 3 points are packed into a single 3x3 array.
%
%   PLANE = createPlane(P0, N);
%   Creates a plane from a point and from a normal to the plane. The
%   parameter N is given either as a 3D vector (1-by-3 row vector), or as
%   [THETA PHI], where THETA is the colatitute (angle with the vertical
%   axis) and PHI is angle with Ox axis, counted counter-clockwise (both
%   given in radians).
%   
%   The created plane data has the following format:
%   PLANE = [X0 Y0 Z0  DX1 DY1 DZ1  DX2 DY2 DZ2], with
%   - (X0, Y0, Z0) is a point belonging to the plane
%   - (DX1, DY1, DZ1) is a first direction vector
%   - (DX2, DY2, DZ2) is a second direction vector
%   The 2 direction vectors are normalized and orthogonal.
%
%   See also:
%   planes3d, medianPlane
%   
%   ---------
%   author: David Legland 
%   INRA - TPV URPOI - BIA IMASTE
%   created the 18/02/2005.
%

%   HISTORY
%   24/11/2005 add possibility to pack points for plane creation
%   21/08/2006 return normalized planes
%   06/11/2006 update doc for planes created from normal

if length(varargin) == 1
    var = varargin{1};
    
    if iscell(var)
        plane = zeros([length(var) 9]);
        for i=1:length(var)
            plane(i,:) = createPlane(var{i});
        end
    elseif size(var, 1) >= 3
        % 3 points in a single array
        p1 = var(1,:);
        p2 = var(2,:);
        p3 = var(3,:);
        
        % create direction vectors
        v1 = p2 - p1;
        v2 = p3 - p1;

        % create plane
        plane = normalizePlane([p1 v1 v2]);
        return;
    end
    
elseif length(varargin) == 2
    % plane origin
    p0 = varargin{1};
    
    % second parameter is either a 3D vector or a 3D angle (2 params)
    var = varargin{2};
    if size(var, 2) == 2
        % normal is given in spherical coordinates
        n = sph2cart2([var ones(size(var, 1))]);
    elseif size(var, 2)==3
        % normal is given by a 3D vector
        n = normalizeVector3d(var);
    else
        error ('wrong number of parameters in createPlane');
    end
    
    % ensure same dimension for parameters
    if size(p0, 1)==1
        p0 = repmat(p0, [size(n, 1) 1]);
    end
    if size(n, 1)==1
        n = repmat(n, [size(p0, 1) 1]);
    end

    % find a vector not colinear to the normal
    v0 = repmat([1 0 0], [size(p0, 1) 1]);
    inds = vectorNorm3d(cross(n, v0, 2))<1e-14;
    v0(inds, :) = repmat([0 1 0], [sum(inds) 1]);
%     if abs(cross(n, v0, 2))<1e-14
%         v0 = repmat([0 1 0], [size(p0, 1) 1]);
%     end
    
    % create direction vectors
    v1 = normalizeVector3d(cross(n, v0, 2));
    v2 = -normalizeVector3d(cross(v1, n, 2));

    % concatenate result in the array representing the plane
    plane = [p0 v1 v2];
    return;
    
elseif length(varargin)==3
    p1 = varargin{1};    
    p2 = varargin{2};
    p3 = varargin{3};
    
    % create direction vectors
    v1 = p2 - p1;
    v2 = p3 - p1;
   
    plane = normalizePlane([p1 v1 v2]);
    return;
  
else
    error('Wrong number of arguments in "createPlane".');
end
