# Supplementary material for: Statistical Mapping of Maize Bundle Intensity at the Stem Scale Using Spatial Normalisation of Replicated Images
Source: PLoS One. 2014 Mar 12;9(3):e90673. doi: 10.1371/journal.pone.0090673 (PMC3951278; doi:10.1371/journal.pone.0090673)
Supplement: File S3 — Source files of “Matgeom”, a library for geometric computing with Matlab, the Table class, and the ShapeViewer interface. (ZIP) [file pone.0090673.s003.zip › libs/matGeom/geom3d/createRotationOx.m]

function trans = createRotationOx(varargin)
%CREATEROTATIONOX Create the 4x4 matrix of a 3D rotation around x-axis
%
%   TRANS = createRotationOx(THETA);
%   Returns the transform matrix corresponding to a rotation by the angle
%   THETA (in radians) around the Ox axis. A rotation by an angle of PI/2
%   would transform the vector [0 1 0] into the vector [0 0 1].
%
%   The returned matrix has the form:
%   [1      0            0      0]
%   [0  cos(THETA) -sin(THETA)  0]
%   [0  sin(THETA)  cos(THETA)  0]
%   [0      0            0      1]
%
%   TRANS = createRotationOx(ORIGIN, THETA);
%   TRANS = createRotationOx(X0, Y0, Z0, THETA);
%   Also specifies origin of rotation. The result is similar as performing
%   translation(-X0, -Y0, -Z0), rotation, and translation(X0, Y0, Z0).
%
%   See also:
%   transforms3d, transformPoint3d, createRotationOy, createRotationOz
%
%   ---------
%   author : David Legland 
%   INRA - TPV URPOI - BIA IMASTE
%   created the 18/02/2005.
%

%   HISTORY
%   24/11/2008 changed convention for angle
%   22/04/2009 rename as createRotationOx


% default values
dx = 0;
dy = 0;
dz = 0;
theta = 0;

% get input values
if length(varargin)==1
    % only angle
    theta = varargin{1};
elseif length(varargin)==2
    % origin point (as array) and angle
    var = varargin{1};
    dx = var(1);
    dy = var(2);
    dz = var(3);
    theta = varargin{2};
elseif length(varargin)==3
    % origin (x and y) and angle
    dx = varargin{1};
    dy = varargin{2};
    dz = varargin{3};
    theta = varargin{3};
end

% compute coefs
cot = cos(theta);
sit = sin(theta);

% create transformation
trans = [...
    1 0 0 0;...
    0 cot -sit 0;...
    0 sit cot 0;...
    0 0 0 1];

% add the translation part
t = [1 0 0 dx;0 1 0 dy;0 0 1 dz;0 0 0 1];
trans = t*trans/t;
