# Supplementary material for: Statistical Mapping of Maize Bundle Intensity at the Stem Scale Using Spatial Normalisation of Replicated Images
Source: PLoS One. 2014 Mar 12;9(3):e90673. doi: 10.1371/journal.pone.0090673 (PMC3951278; doi:10.1371/journal.pone.0090673)
Supplement: File S3 — Source files of “Matgeom”, a library for geometric computing with Matlab, the Table class, and the ShapeViewer interface. (ZIP) [file pone.0090673.s003.zip › libs/matGeom/geom3d/distancePointPlane.m]

function d = distancePointPlane(point, plane)
%DISTANCEPOINTPLANE Signed distance betwen 3D point and plane
%
%   D = distancePointPlane(POINT, PLANE)
%   Returns the euclidean distance between point POINT and the plane PLANE,
%   given by: 
%   POINT : [x0 y0 z0]
%   PLANE : [x0 y0 z0 dx1 dy1 dz1 dx2 dy2 dz2]
%   D     : scalar  
%   
%   See also:
%   planes3d, points3d, intersectLinePlane
%
%   ---------
%   author : David Legland 
%   INRA - TPV URPOI - BIA IMASTE
%   created the 18/02/2005.
%

%   HISTORY


% normalized plane normal
n = normalizeVector3d(cross(plane(:,4:6), plane(:, 7:9), 2));


% Uses Hessian form, ie : N.p = d
% I this case, d can be found as : -N.p0, when N is normalized
d = -sum(bsxfun(@times, n, bsxfun(@minus, plane(:,1:3), point)), 2);
