# Supplementary material for: Statistical Mapping of Maize Bundle Intensity at the Stem Scale Using Spatial Normalisation of Replicated Images
Source: PLoS One. 2014 Mar 12;9(3):e90673. doi: 10.1371/journal.pone.0090673 (PMC3951278; doi:10.1371/journal.pone.0090673)
Supplement: File S3 — Source files of “Matgeom”, a library for geometric computing with Matlab, the Table class, and the ShapeViewer interface. (ZIP) [file pone.0090673.s003.zip › libs/matGeom/geom3d/distancePoints3d.m]

function dist = distancePoints3d(p1, p2, varargin)
%DISTANCEPOINTS3D Compute euclidean distance between pairs of 3D Points
%
%   D = distancePoints3d(P1, P2) return distance between points P1 and
%   P2, given as [X Y Z].
%   
%   If P1 and P2 are two arrays of points, result is a N1*N2 array
%   containing distance between each point of P1 and each point of P2. 
%
%
%   D = distancePoints3d(P1, P2, NOR)
%   with NOR being 1, 2, or Inf, corresponfing to the norm used. Default is
%   2 (euclidean norm). 1 correspond to manhattan (or taxi driver) distance
%   and Inf to maximum difference in each coordinate.
%
%
%   See also:
%   points3d, minDistancePoints, distancePoints
%
%   ---------
%
%   author : David Legland 
%   INRA - TPV URPOI - BIA IMASTE
%   created the 18/02/2005.
%

%   HISTORY
%   21/02/2005: add different norms
%   28/08/2007: deprecate

norm = 2;
if length(varargin)==1
    norm = varargin{1};
end

% compute difference of coordinate for each pair of points
ptsDiff = bsxfun(@minus, p2, p1);

% Return dist based on the type of measurement requested
switch(norm)
    case 1
        dist = sum(abs(ptsDiff),2);
    case 2
        dist = vectorNorm3d(ptsDiff);
    case Inf
        dist = max(abs(ptsDiff), [], 2);
    otherwise
        dist = power(sum(power(ptsDiff, norm),2), 1/norm);
end
