# Supplementary material for: Statistical Mapping of Maize Bundle Intensity at the Stem Scale Using Spatial Normalisation of Replicated Images
Source: PLoS One. 2014 Mar 12;9(3):e90673. doi: 10.1371/journal.pone.0090673 (PMC3951278; doi:10.1371/journal.pone.0090673)
Supplement: File S3 — Source files of “Matgeom”, a library for geometric computing with Matlab, the Table class, and the ShapeViewer interface. (ZIP) [file pone.0090673.s003.zip › libs/matGeom/geom3d/drawAxisCube.m]

function p = drawAxisCube(varargin)
%DRAWAXISCUBE Draw a colored cube representing axis orientation
%
%   output = drawAxisCube(input)
%
%   Example
%   drawAxisCube
%
%   See also
%
%
% ------
% Author: David Legland
% e-mail: david.legland@grignon.inra.fr
% Created: 2010-07-22,    using Matlab 7.9.0.529 (R2009b)
% Copyright 2010 INRA - Cepia Software Platform.

[n e f] = createCube; %#ok<ASGLU>

faceColors = [ ...
    1 1 0; ...
    0 0 1; ...
    1 0 0; ...
    0 1 1; ...
    1 0 1; ...
    0 1 0; ...
    ];

p = patch('vertices', n, 'faces', f, ...
    'facecolor', 'flat', 'FaceVertexCData', faceColors);
    
